# Supplementary material for: The Transcriptomic Signature of RacA Activation and Inactivation Provides New Insights into the Morphogenetic Network of Aspergillus niger
Source: PLoS One. 2013 Jul 24;8(7):e68946. doi: 10.1371/journal.pone.0068946 (PMC3722221; doi:10.1371/journal.pone.0068946)
Supplement: Table S1 — Complete transcriptome data containing RMA expression values (log2 scale), mean expression values, p-values, q-values and fold changes. (XLSX) [file pone.0068946.s001.xlsx]

## Sheet: codes
Comparisons:
01 = racA.wt.4 – racA.wt.2
02 = racA.G12V.4 – racA.G12V.2
03 = racA.G12V.2 – racA.wt.2
04 = racA.G12V.4 – racA.wt.4
05 = (racA.G12V.4 - racA.G12V.2) - (racA.wt.4 – racA.wt.2)
06 = racA.D – wt
Strain codes
racA.wt.4: Strain MA1.8 expressing PglaA-RacA, 4 h after maltose shift
racA.wt.2: Strain MA1.8 expressing PglaA-RacA, 2 h after maltose shift
racA.G12V.4: Strain MA60.15 expressing PglaA-RacA, 4 h after maltose shift
racA.G12V.2: Strain MA60.15 expressing PglaA-RacA, 2 h after maltose shift
racA.D: Strain MA80.1, in which racA is deleted
wt: Strain N402

## Sheet: data
			RMA expression data (log2 scale)														Mean (geometric) expression data (normal scale)						moderated t-statistic p-values						moderated t-statistic FDR values						UP(1)/DOWN(-1) regulated (at FDR < 0.05)						Fold changes
ORF	alias	annotation	061018MJA_ANIGERa_AR01.CEL	061018MJA_ANIGERa_AR07.CEL	061018MJA_ANIGERa_AR02.CEL	061018MJA_ANIGERa_AR08.CEL	061018MJA_ANIGERa_AR03.CEL	061018MJA_ANIGERa_AR05.CEL	061018MJA_ANIGERa_AR04.CEL	061018MJA_ANIGERa_AR06.CEL	080805MJA_ANIGERa_100480-01.CEL	080805MJA_ANIGERa_100480-02.CEL	080805MJA_ANIGERa_100480-06.CEL	080807MJA_ANIGERa_100480-20.CEL	080807MJA_ANIGERa_100480-21.CEL	080807MJA_ANIGERa_100480-22.CEL	racA.wt.2	racA.wt.4	racA.G12V.2	racA.G12V.4	wt	racA.D	pValue 01	pValue 02	pValue 03	pValue 04	pValue 05	pValue 06	FDR 01	FDR 02	FDR 03	FDR 04	FDR 05	FDR 06	decide (FDR < 0.05) 01	decide (FDR < 0.05) 02	decide (FDR < 0.05) 03	decide (FDR < 0.05) 04	decide (FDR < 0.05) 05	decide (FDR < 0.05) 06	FC 01	FC 02	FC 03	FC 04	FC 05	FC 06
An08g08350	An00g00001	weak similarity to immunoglobulin variable region - Homo sapiens	4.27232	4.21435	4.35873	4.32182	3.98212	4.21279	4.37507	4.42226	4.60164	4.49319	4.31863	4.67953	4.5638	4.28441	18.9396	20.2559	17.1182	21.0926	22.1795	22.7729	0.477779	0.0427858	0.292161	0.666653	0.296709	0.730341	0.696341	0.116468	0.482247	0.936405	0.542499	0.9457	0	0	0	0	0	0	1.0695	1.23218	0.903829	1.0413	1.1521	1.02675
An07g04510	An00g00002	hypothetical protein	3.77092	3.69043	3.70381	3.71011	3.73074	3.71285	3.8262	3.64312	3.844	3.99252	3.98732	3.69667	3.7648	3.85744	13.2753	13.0589	13.1939	13.312	15.3618	13.6703	0.796749	0.8888	0.923065	0.763707	0.778861	0.0419815	0.900373	0.936344	0.96077	0.960296	0.902235	0.452143	0	0	0	0	0	0	0.983694	1.00896	0.993862	1.01938	1.02568	0.889884
An13g01430	An00g00003	hypothetical protein	3.63691	3.98634	3.45029	3.59114	3.74368	3.74871	3.60005	3.47276	3.38473	3.34477	3.40412	3.39864	3.46122	3.30246	14.0415	11.4773	13.4189	11.6028	10.3954	10.4646	0.0226181	0.0829532	0.564812	0.889411	0.613145	0.917264	0.0978977	0.187803	0.730237	0.98644	0.811426	0.983691	0	0	0	0	0	0	0.817387	0.864664	0.955661	1.01094	1.05784	1.00665
An11g09090	An00g00004	hypothetical protein	3.2957	3.32949	3.33253	3.5109	3.28863	3.36433	3.39415	3.23216	3.47494	3.17047	3.30305	3.23302	3.47119	3.26781	9.93553	10.7162	10.0316	9.93939	9.96006	10.0144	0.372339	0.911704	0.908001	0.374717	0.476128	0.936187	0.609128	0.950005	0.952969	0.816596	0.714181	0.988588	0	0	0	0	0	0	1.07857	0.990809	1.00967	0.927515	0.918633	1.00546
An16g03970	An00g00005	hypothetical protein	4.49783	4.89953	4.78969	4.9352	4.65787	4.66094	4.77304	4.85114	4.9081	4.61471	4.88098	5.03652	5.09737	4.96253	25.9683	29.0898	25.2709	28.0921	27.882	32.7208	0.24288	0.274334	0.772973	0.711843	0.954048	0.0561185	0.473937	0.44233	0.87407	0.94892	0.982565	0.497278	0	0	0	0	0	0	1.1202	1.11164	0.973144	0.965703	0.992353	1.17355
An11g09040	An00g00006	hypothetical protein	3.73548	3.84548	4.09518	3.939	3.84882	3.66805	3.94343	3.61202	3.99016	3.91595	3.90176	3.93944	3.79249	3.91526	13.8372	16.1907	13.5332	13.7154	15.3052	14.7475	0.0743493	0.87009	0.786074	0.0613852	0.229049	0.580525	0.222761	0.924875	0.88151	0.370137	0.465587	0.901363	0	0	0	0	0	0	1.17008	1.01346	0.978033	0.847118	0.866145	0.963557
An12g08770	An00g00007	hypothetical protein	5.89401	5.7426	6.24188	6.25097	6.59448	5.97381	5.79335	6.01412	6.23792	5.63646	5.96339	6.02819	6.00226	6.4702	56.4267	75.921	77.9321	59.8688	61.6455	71.8484	0.0870775	0.123437	0.0655825	0.161142	0.0288753	0.260686	0.247135	0.250368	0.168135	0.591967	0.108275	0.756353	0	0	0	0	0	0	1.34548	0.768217	1.38112	0.788567	0.570961	1.16551
An11g04640	An00g00008	hypothetical protein	3.59046	3.64895	3.76914	3.90637	3.92612	3.71388	3.90379	3.85455	4.21879	3.83045	3.94088	3.77814	3.72994	3.83755	12.2925	14.2981	14.1233	14.7145	15.9635	13.7549	0.0973131	0.633213	0.12428	0.737696	0.371191	0.0511005	0.266246	0.766331	0.267799	0.955698	0.623397	0.48333	0	0	0	0	0	0	1.16316	1.04187	1.14894	1.02912	0.895717	0.861648
An03g00330	An00g00009	hypothetical protein	8.88452	8.59412	7.90598	7.91123	9.00139	8.94277	7.87888	8.2136	8.35607	8.20324	8.27717	8.43606	8.20372	8.99762	427.363	240.285	502.188	264.338	310.581	373.717	0.00196711	0.000897412	0.285587	0.520777	0.75193	0.142886	0.0164876	0.00600864	0.47487	0.885071	0.887658	0.645262	-1	-1	0	0	0	0	0.562251	0.526373	1.17508	1.1001	0.936188	1.20328
An02g02350	An00g00010	hypothetical protein	3.96787	3.97622	4.22857	4.38066	3.99365	4.07299	4.33551	4.19365	4.23985	4.14253	4.19052	4.29443	4.22266	4.23656	15.693	19.7614	16.3738	19.2206	18.2645	19.0433	0.00182859	0.0165106	0.471632	0.635888	0.402055	0.388498	0.0157126	0.0572694	0.65452	0.928899	0.651418	0.834699	1	0	0	0	0	0	1.25925	1.17386	1.04339	0.972635	0.932191	1.04264
An17g01905	An00g00011	hypothetical protein	3.53283	3.73372	3.61394	3.74152	3.7637	3.54635	3.64933	3.51986	3.60055	3.5587	3.58668	3.47307	3.67606	3.51808	12.4087	12.797	12.5971	11.9969	11.9752	11.7594	0.683779	0.521108	0.841626	0.399384	0.460611	0.768021	0.835843	0.67642	0.91395	0.828929	0.702977	0.954313	0	0	0	0	0	0	1.03129	0.952355	1.01519	0.93748	0.923455	0.981977
An18g06200	An00g00012	hypothetical protein	3.73187	3.67378	3.85518	3.97287	3.75781	3.79627	3.80565	3.65846	3.827	3.70655	3.78329	3.89211	4.07758	3.95996	13.0215	15.0743	13.7089	13.2881	13.6638	15.742	0.0361052	0.622456	0.420922	0.0645014	0.0655408	0.0163792	0.135228	0.757864	0.609805	0.37976	0.199532	0.31892	0	0	0	0	0	0	1.15765	0.969302	1.05279	0.881501	0.837301	1.1521
An18g03850	An00g00013	hypothetical protein	4.1428	4.42759	4.44695	4.35417	4.20022	4.12101	4.3337	4.35396	4.4858	4.16766	4.4653	4.27132	4.29433	4.31685	19.4972	21.1204	17.8842	20.306	20.7195	19.6189	0.347281	0.146884	0.31171	0.638846	0.69105	0.429256	0.586516	0.284632	0.503496	0.929862	0.855097	0.850981	0	0	0	0	0	0	1.08325	1.13541	0.917272	0.961439	1.04815	0.946878
An18g02430	An00g00014	hypothetical protein	3.43656	3.48883	3.41906	3.45755	3.37989	3.26943	3.36813	3.46563	3.39706	3.52094	3.31099	3.36487	3.77397	3.91168	11.0249	10.8401	10.019	10.6803	10.627	12.8483	0.870182	0.539877	0.363804	0.885788	0.582983	0.0414547	0.93832	0.692114	0.556872	0.98509	0.792783	0.451768	0	0	0	0	0	0	0.983237	1.066	0.908757	0.985254	1.08418	1.20902
An18g03260	An00g00015	hypothetical protein	2.54904	2.60577	2.62878	2.59767	2.70363	2.56144	2.64094	2.72519	2.68823	2.60538	2.63159	2.63414	2.67197	2.59656	5.96866	6.11871	6.20115	6.4222	6.24081	6.20841	0.64886	0.522546	0.486213	0.380783	0.894322	0.906497	0.814545	0.677282	0.666173	0.819165	0.956789	0.982057	0	0	0	0	0	0	1.02514	1.03565	1.03895	1.0496	1.01025	0.994807
An04g08060	An00g00016	hypothetical protein	8.16299	8.84707	8.98673	9.73183	7.32063	7.87035	8.26724	8.95507	10.0223	10.1718	10.2219	10.4364	10.459	9.65753	363.303	656.788	193.406	391.036	1127.33	1163.53	0.0318052	0.0137949	0.0239182	0.0545699	0.749639	0.875698	0.12366	0.050033	0.0787511	0.34868	0.886899	0.976036	0	0	0	0	0	0	1.80782	2.02184	0.532354	0.595376	1.11838	1.03211
An15g01120	An00g00017	hypothetical protein	4.35169	4.15271	4.19337	4.11728	4.07908	4.13593	4.16785	4.1551	3.98538	4.12995	4.08747	4.18908	4.10547	4.03986	19.0563	17.8187	17.2378	17.8949	16.7675	17.2853	0.301831	0.558597	0.133624	0.946399	0.257966	0.560313	0.54008	0.706788	0.282453	0.994255	0.499901	0.89767	0	0	0	0	0	0	0.935054	1.03812	0.904571	1.00428	1.11022	1.03088
An18g06420	An00g00018	hypothetical protein	3.47093	3.6141	3.72495	3.74283	3.69834	3.55782	3.78797	3.69131	3.70744	3.72733	3.65144	3.47731	3.71408	3.76226	11.6521	13.3049	12.364	13.3581	12.9547	12.5639	0.0876758	0.298576	0.420638	0.956194	0.592225	0.607337	0.248279	0.468924	0.609647	0.994878	0.798131	0.909649	0	0	0	0	0	0	1.14185	1.0804	1.0611	1.00399	0.946178	0.969835
An02g12870	An00g00019	hypothetical protein	3.56779	3.47741	3.53095	3.51523	3.62975	3.60177	3.62572	3.49841	3.46618	3.63538	3.56502	3.63086	3.51877	3.56592	11.4923	11.4963	12.2589	11.811	11.7577	11.8914	0.99535	0.529777	0.284015	0.646965	0.652442	0.813625	0.998645	0.684182	0.472874	0.930942	0.831921	0.966324	0	0	0	0	0	0	1.00034	0.963465	1.0667	1.02738	0.963136	1.01138
An11g02560	An00g00020	hypothetical protein [truncated ORF]	2.76074	2.76	2.8885	2.92752	2.87501	2.71983	2.71561	2.77347	2.96685	2.90983	2.85348	2.88146	2.95942	2.98028	6.7757	7.50582	6.95196	6.70175	7.51645	7.67616	0.0874621	0.51634	0.647716	0.0619324	0.0991294	0.646837	0.247874	0.672728	0.787867	0.371993	0.267914	0.920932	0	0	0	0	0	0	1.10776	0.96401	1.02601	0.892874	0.870236	1.02125
An13g00700	An00g00021	hypothetical protein [truncated ORF]	3.07026	3.02006	3.02129	3.05898	3.06012	2.94787	2.91078	3.04656	3.09167	3.08958	3.04222	2.98423	3.20634	3.07896	8.25438	8.2257	8.02219	7.88259	8.42391	8.51402	0.955589	0.779199	0.649574	0.499929	0.873566	0.835012	0.982399	0.866067	0.789547	0.8777	0.948059	0.970342	0	0	0	0	0	0	0.996525	0.982598	0.971871	0.958288	0.986025	1.0107
An06g01350	An00g00022	hypothetical protein [truncated ORF]	3.83824	4.06109	4.25027	4.07008	4.09003	4.0348	3.97454	3.94499	3.80298	3.63378	3.86956	3.88599	4.01444	4.04724	15.4514	17.8787	16.7074	15.5599	13.6306	15.8077	0.0756442	0.360243	0.316801	0.0887824	0.0634679	0.0326914	0.225093	0.531442	0.509043	0.450011	0.195047	0.416418	0	0	0	0	0	0	1.15709	0.93132	1.08129	0.870303	0.804878	1.15972
An07g04600	An00g00023	hypothetical protein [truncated ORF]	3.6734	4.26694	3.93454	4.11441	3.69876	3.68969	4.07459	3.99439	4.15559	4.13191	4.02002	3.93313	3.86881	3.91354	15.6726	16.2737	12.9441	16.3872	17.1782	14.982	0.722657	0.0428727	0.090691	0.947641	0.201837	0.132794	0.858899	0.116614	0.213546	0.994255	0.429835	0.634663	0	0	0	0	0	0	1.03836	1.26599	0.82591	1.00697	1.21922	0.872152
An12g02170	An00g00024	hypothetical protein [truncated ORF]	3.44929	3.63681	3.43853	3.49251	3.47502	3.52107	3.5392	3.49636	3.46371	3.31037	3.38519	3.56093	3.4188	3.65377	11.6564	11.0465	11.2984	11.454	10.4572	11.6681	0.437228	0.841243	0.649043	0.597789	0.489468	0.0687329	0.663742	0.906028	0.789107	0.91388	0.725182	0.524053	0	0	0	0	0	0	0.947678	1.01377	0.969286	1.03689	1.06974	1.1158
An02g09060	An00g00025	similarity to disease associated protein kinase DAPK-3 from patent WO9858052-A2 - Homo sapiens	4.94981	4.72962	4.26265	4.44169	5.06256	5.40224	4.49617	4.61932	4.38673	4.43007	4.45579	4.28822	4.54288	4.16349	28.6352	20.4236	37.5932	23.5514	21.4692	20.1335	0.00524535	0.000536121	0.0176156	0.173426	0.369324	0.439041	0.0347759	0.00400069	0.0620716	0.612748	0.621446	0.854572	-1	-1	0	0	0	0	0.713235	0.626482	1.31283	1.15315	0.878366	0.937786
An02g02890	An00g00026	similarity to actin cps8p - Schizosaccharomyces pombe	7.33948	7.00558	6.67037	6.81835	6.79266	6.65148	6.84256	6.87385	6.84522	6.93524	6.8988	6.69708	6.73756	6.47306	144.26	107.215	105.571	116.018	118.857	99.4501	0.00445121	0.284012	0.00320832	0.366606	0.00685614	0.024078	0.0308716	0.453337	0.0162554	0.812107	0.0371746	0.367588	-1	0	-1	0	1	0	0.743206	1.09896	0.73181	1.08211	1.47867	0.836719
An01g08660	An00g00027	similarity to ankyrin Ank - Drosophila melanogaster [truncated ORF]	3.69877	3.68065	3.62106	3.617	4.01817	4.00937	3.51069	3.80184	3.59256	3.61103	3.48794	3.63416	3.51758	3.89968	12.9037	12.2868	16.1534	12.608	11.8256	12.851	0.577743	0.0140639	0.0229802	0.768182	0.127451	0.257834	0.767268	0.0506929	0.0761596	0.962173	0.319519	0.753466	0	0	0	0	0	0	0.95219	0.780513	1.25185	1.02614	0.819703	1.08671
An02g00730	An00g00028	similarity to cutinase A gene CutA - Botrytis cinerea	3.05711	3.28566	3.25156	3.20566	7.06252	6.15478	4.13106	3.49048	3.16218	3.26672	3.19588	3.30273	3.22885	3.37437	9.00912	9.37365	97.589	14.0332	9.24235	9.86271	0.82256	1.74237e-07	1.95906e-08	0.0388866	4.79693e-06	0.653952	0.913912	1.66741e-05	4.8938e-06	0.289046	0.000330563	0.923494	0	-1	1	0	-1	0	1.04046	0.143799	10.8322	1.49709	0.138207	1.06712
An06g00630	An00g00029	similarity to cytochrome P450 pisatin demethylase PDAT9 - Nectria haematococca	4.82468	4.55841	4.88373	4.75184	5.06097	4.79481	4.76535	4.59157	4.93312	5.172	5.17353	5.13296	5.14483	5.09282	25.8402	28.2032	30.4398	25.6069	34.128	34.8608	0.335674	0.0716785	0.0856978	0.290127	0.0572752	0.770369	0.575247	0.169405	0.204508	0.748175	0.180603	0.955042	0	0	0	0	0	0	1.09144	0.841228	1.178	0.907942	0.770747	1.02147
An13g02250	An00g00030	similarity to hypothetical protein SC1C3.21 SC1C3.21 - Streptomyces coelicolor	4.08555	4.00039	4.04184	3.90936	3.9875	3.94879	3.93142	3.77896	3.91175	3.83286	3.77527	3.80337	3.84752	4.05316	16.4837	15.7316	15.6506	14.472	14.32	14.9425	0.515158	0.283275	0.470788	0.254355	0.753728	0.468665	0.722939	0.452676	0.654394	0.713772	0.888464	0.867197	0	0	0	0	0	0	0.954375	0.92469	0.949459	0.919927	0.968896	1.04347
An06g01950	An00g00031	similarity to hypothetical protein SPBC3B8.06 - Schizosaccharomyces pombe	4.95011	5.40003	6.11799	6.15673	7.65971	7.49035	6.30632	5.9527	4.91336	5.03715	5.163	4.87303	5.08448	5.28998	36.1285	70.393	190.683	70.011	32.8503	33.8832	0.000155372	3.61798e-06	1.88586e-08	0.964688	6.97638e-07	0.758237	0.00261868	0.000114248	4.88387e-06	0.994946	0.000128968	0.95242	1	-1	1	0	-1	0	1.9484	0.367159	5.2779	0.994573	0.188441	1.03144
An11g06970	An00g00032	similarity to hypothetical protein Ta1372 - Thermoplasma acidophilum	5.62311	4.72412	4.40996	4.11993	5.11436	6.5893	5.49703	4.97868	4.68113	4.51411	4.56285	4.63428	4.50334	5.50837	36.0922	19.2254	57.7533	37.7356	24.0178	29.4868	0.0691945	0.201462	0.161452	0.0540357	0.654044	0.439808	0.212019	0.35593	0.322469	0.347543	0.833086	0.854572	0	0	0	0	0	0	0.532676	0.653392	1.60016	1.9628	1.22662	1.22771
An01g01750	An00g00033	similarity to lysosomal protease CLN2 - Rattus norvegicus	8.04856	6.7593	4.69293	4.47617	7.11511	7.2957	6.29021	5.44642	4.43328	4.355	4.36554	4.43808	4.47219	4.19469	169.358	23.9931	147.585	58.4169	20.8881	20.6536	3.93727e-06	0.00226874	0.572138	0.00298595	0.0102936	0.9544	0.000193938	0.0124171	0.736509	0.068364	0.0502607	0.9914	-1	-1	0	0	0	0	0.141671	0.395818	0.871441	2.43474	2.79392	0.988772
An02g09180	An00g00034	similarity to mucin-like protein Muc1 - Saccharomyces cerevisiae	8.0214	8.11597	7.16271	6.98316	6.82183	7.04393	7.5146	7.50225	6.67595	6.84501	6.75515	6.61973	6.65973	6.8175	268.482	134.637	122.182	182.08	108.286	103.895	1.02345e-06	0.000176714	2.64373e-07	0.00155872	3.32296e-07	0.50149	7.4958e-05	0.00169766	3.17705e-05	0.0458086	9.68436e-05	0.876243	-1	1	-1	1	1	0	0.501476	1.49024	0.455082	1.35237	2.9717	0.959453
An18g04490	An00g00035	similarity to ribosomal protein of the small subunit s19 rpsS - Escherichia coli	6.88472	7.0511	6.35044	6.43475	6.06415	6.01992	6.87515	6.5862	6.42192	6.37447	6.70631	6.24569	6.35653	6.32175	125.184	84.0162	65.8921	106.203	90.5661	79.2309	0.00067584	0.000157387	1.07809e-05	0.0194836	1.5079e-05	0.0831178	0.0076384	0.00155706	0.000263661	0.195801	0.000585945	0.560013	-1	1	-1	0	1	0	0.671141	1.61177	0.526361	1.26407	2.40153	0.87484
An12g06460	An00g00036	similarity to hypothetical protein CG10383 - Drosophila melanogaster	2.90473	2.90021	3.1711	2.96474	2.90026	2.8854	2.96368	2.91869	2.86801	2.87521	2.91717	2.8998	2.8095	2.88113	7.47703	8.38565	7.42725	7.6804	7.39626	7.27769	0.0624302	0.557835	0.9063	0.140948	0.322651	0.727933	0.197991	0.706204	0.952351	0.558401	0.573005	0.9457	0	0	0	0	0	0	1.12152	1.03408	0.993342	0.915898	0.922037	0.983969
An17g00580	An00g00037	similarity to hypothetical protein T22A6.50 - Arabidopsis thaliana	4.01093	4.21706	3.93791	3.94335	3.82002	3.91076	4.20585	4.28492	5.64683	5.37271	6.17527	8.59237	8.47504	9.26528	17.3156	15.355	14.5747	18.9665	53.1355	438.844	0.519	0.17175	0.359769	0.26602	0.160379	1.29878e-08	0.725428	0.317051	0.552692	0.72645	0.370466	3.02811e-05	0	0	0	0	0	1	0.886772	1.30134	0.841707	1.2352	1.4675	8.25896
An18g03540	An00g00038	similarity to hypothetical protein ZK84.2 - Caenorhabditis elegans	5.04146	4.84994	4.97522	5.209	5.83525	5.0171	4.83222	5.16546	5.05172	4.99057	5.15058	5.26548	4.98144	4.97981	30.818	34.1096	42.9973	31.9742	33.4583	33.721	0.518496	0.0769814	0.0505377	0.679121	0.0910553	0.95094	0.72534	0.178589	0.137276	0.939185	0.252565	0.989892	0	0	0	0	0	0	1.10681	0.743632	1.3952	0.937394	0.671869	1.00785
An11g04630	An00g00039	similarity to nuclear pore complex Nup214 - Homo sapiens	6.85047	7.32892	6.1933	6.33526	5.97092	6.24488	6.58116	6.68063	6.02079	6.33601	5.95928	5.93705	5.93348	6.01887	136.21	76.8662	68.9701	99.1056	68.8488	62.3852	0.000315676	0.00775673	7.21552e-05	0.0442081	9.3358e-05	0.304689	0.00438094	0.0323039	0.000947774	0.310768	0.00190933	0.79402	-1	1	-1	0	1	0	0.564319	1.43693	0.50635	1.28933	2.54632	0.906118
An08g08470	An00g00040	similarity to hypothetical transcription regulator SPAC18G6.01c - Schizosaccharomyces pombe	3.34892	3.32607	3.43953	3.53072	3.32699	3.34716	3.35426	3.37837	3.51612	3.42432	3.42802	3.4581	3.58068	3.33433	10.1085	11.1976	10.1055	10.3124	10.975	10.9868	0.115363	0.741759	0.996214	0.19648	0.35372	0.982842	0.297615	0.842728	0.99788	0.641289	0.606917	0.996746	0	0	0	0	0	0	1.10775	1.02047	0.999709	0.920946	0.921214	1.00108
An02g09280	An00g00041	similarity to retinitis pigmentosa GTPase regulator RPGR - Bos taurus	5.23376	5.58985	5.26313	5.28944	4.21564	4.92845	5.38691	5.07313	5.09119	5.26998	5.29201	5.13787	5.06949	5.09875	42.5713	38.7543	23.7861	37.5312	37.2128	34.3452	0.504323	0.00624634	0.00122791	0.818087	0.0152346	0.485529	0.716532	0.0272637	0.00761067	0.972321	0.0671868	0.874724	0	1	-1	0	0	0	0.910338	1.57786	0.558736	0.96844	1.73327	0.92294
An02g02690	An00g00042	similarity to transcription factor required for fruiting body development Pro1 - Sordaria macrospora	3.33255	3.32905	3.20369	3.1964	3.29271	3.23656	3.05138	3.22756	3.24866	3.40203	3.19266	3.31111	3.26161	3.37322	10.0617	9.1899	9.61065	8.81199	9.72108	9.95428	0.172014	0.18957	0.475662	0.512924	0.965638	0.649325	0.384597	0.341168	0.657969	0.882352	0.987378	0.921799	0	0	0	0	0	0	0.913356	0.916899	0.955173	0.958879	1.00388	1.02399
An18g03470	An00g00043	similarity to tRNA-specific adenosine deaminase subunit Tad1 - Saccharomyces cerevisiae	4.64235	4.54315	4.78301	4.66822	4.23255	4.3487	4.62882	4.79177	4.62657	4.46871	4.93775	5.02747	4.94476	4.99884	24.13	26.4577	19.5707	26.1782	25.5929	31.7869	0.330105	0.00794844	0.0403568	0.908661	0.147809	0.0132229	0.568909	0.0330237	0.115785	0.988794	0.351027	0.291758	0	1	0	0	0	0	1.09647	1.33762	0.811056	0.989439	1.21994	1.24202
An06g02730	An00g00044	similarity to zinc-finger transcription factor MTB-Zf - Homo sapiens [truncated ORF]	3.18343	3.10832	3.03309	2.92579	3.00691	2.94286	3.0038	2.96313	3.01604	3.00062	2.99123	3.01752	2.95443	2.97911	8.85121	7.8868	7.86191	7.90885	8.01459	7.91005	0.0395921	0.906618	0.0353397	0.956114	0.110971	0.7518	0.144572	0.946893	0.105297	0.994878	0.290001	0.950799	0	0	0	0	0	0	0.891043	1.00597	0.888231	1.0028	1.12898	0.986956
An11g07350	An00g00045	similarity to transcription regulator amdR - Aspergillus oryzae	5.12109	4.86937	4.95003	4.87087	5.26694	5.23528	4.72753	4.77111	4.84386	4.76064	4.85291	4.71395	4.86991	5.07395	31.8944	30.0741	38.0839	26.896	28.2295	29.5674	0.477405	0.00107867	0.0478659	0.189299	0.0261764	0.492592	0.696103	0.00695691	0.132096	0.63288	0.100758	0.875182	0	-1	0	0	0	0	0.94293	0.70623	1.19407	0.894324	0.748974	1.04739
An01g11120	An00g00046	strong similarity to multicopper ferroxidase iron transport mediator Fet5 - Saccharomyces cerevisiae	3.09253	3.20692	3.16526	3.12574	3.02644	3.11339	3.11958	3.06224	3.19928	3.11542	3.14712	3.11204	3.14343	2.989	8.87487	8.84891	8.39726	8.52032	8.90083	8.46486	0.959178	0.799642	0.343765	0.512694	0.829221	0.294752	0.98372	0.879	0.53677	0.882352	0.927034	0.788091	0	0	0	0	0	0	0.997074	1.01466	0.946184	0.962867	1.01763	0.95102
An03g06540	An00g00047	strong similarity to arylsulfatase ars-1 - Neurospora crassa	5.42559	5.45956	5.21964	4.97	5.77498	5.62468	5.24228	5.49989	5.00761	5.19228	5.06433	4.78292	4.83974	5.35784	43.489	34.1738	51.9779	41.3865	34.0143	31.8562	0.0687405	0.0830394	0.164173	0.137648	0.939369	0.51646	0.211224	0.187907	0.325853	0.551398	0.976111	0.88333	0	0	0	0	0	0	0.785803	0.796232	1.1952	1.21106	1.01327	0.936552
An02g02790	An00g00048	strong similarity to capsular associated protein CAP10 - Filobasidiella neoformans	3.80715	3.60053	3.88808	3.91773	3.8093	3.76151	3.91358	3.83448	3.91105	3.92693	3.9217	4.00048	4.15998	4.13015	13.0307	14.9586	13.7886	14.6622	15.1358	17.1112	0.0413263	0.32705	0.365537	0.744679	0.385565	0.0286712	0.149306	0.499091	0.558361	0.957829	0.637472	0.392065	0	0	0	0	0	0	1.14795	1.06336	1.05816	0.980184	0.926308	1.13051
An12g01000	An00g00049	strong similarity to cholinesterase 1 ChE1 - Branchiostoma floridae	3.5377	3.67759	3.65492	3.56979	3.79699	3.61553	3.70616	3.71175	3.60026	3.65496	3.53316	3.7214	3.57566	3.54063	12.1902	12.23	13.0525	13.077	12.0932	12.2318	0.960883	0.977601	0.315644	0.32519	0.988169	0.834131	0.984819	0.987341	0.507884	0.778253	0.995571	0.97017	0	0	0	0	0	0	1.00327	1.00187	1.07074	1.06925	0.998605	1.01146
An08g03830	An00g00050	strong similarity to cinnamyl-alcohol dehydrogenase CAD1 - Eucalyptus gunnii	3.43447	3.59416	3.62131	3.63903	3.56524	3.65752	3.56373	3.52308	3.69273	3.53693	3.57029	3.5475	3.67145	4.0836	11.4265	12.382	12.2217	11.6593	12.1256	13.6187	0.43589	0.644584	0.512181	0.557168	0.383684	0.179587	0.662502	0.776331	0.687941	0.900442	0.635717	0.687965	0	0	0	0	0	0	1.08362	0.953976	1.0696	0.94163	0.88036	1.12313
An11g04220	An00g00051	strong similarity to cytochrome P450 alk2A - Candida maltosa	3.01186	3.05451	3.12412	2.96504	2.93124	2.88788	2.91782	3.03647	2.96092	2.94959	2.95333	2.85792	2.99215	2.96606	8.18614	8.25105	7.51387	7.87426	7.75223	7.66725	0.891795	0.426269	0.158541	0.427298	0.636813	0.816291	0.949488	0.593755	0.318563	0.844697	0.823672	0.967721	0	0	0	0	0	0	1.00793	1.04796	0.917877	0.954334	1.03972	0.989038
An11g02630	An00g00052	strong similarity to hypothetical protein SPCC1235.03 - Schizosaccharomyces pombe	6.13159	5.91858	6.36302	6.03424	6.58948	6.17888	5.96381	6.09001	6.11219	6.11917	6.12812	6.0075	5.83933	6.04583	65.1226	73.4469	83.5276	65.2048	69.5426	62.4322	0.255018	0.0306329	0.0299489	0.259753	0.0244691	0.213964	0.488145	0.0912919	0.0932461	0.719412	0.0956941	0.717882	0	0	0	0	0	0	1.12783	0.780638	1.28262	0.887782	0.692162	0.897755
An13g03260	An00g00053	strong similarity to lipid metabolism protein YGR046w from patent WO200058521-A2 - Saccharomyces cerevisiae	4.90818	4.33358	5.0103	5.04034	5.12891	4.60899	4.41247	4.65235	5.47334	5.49092	5.51823	5.13185	5.06325	5.73504	24.605	32.5666	29.2214	23.1415	45.0721	39.672	0.117974	0.186038	0.321056	0.0629216	0.0501218	0.365244	0.301488	0.336368	0.51358	0.375436	0.164294	0.823167	0	0	0	0	0	0	1.32357	0.791935	1.18762	0.71059	0.59833	0.880189
An06g02030	An00g00054	strong similarity to monosaccharide transporter AmMst-1 - Amanita muscaria	3.89222	3.79211	3.94215	4.01027	3.6167	3.75506	4.04419	3.95026	4.00186	4.00035	4.02494	4.03564	4.0573	4.29881	14.3419	15.7383	12.8694	15.9693	16.1007	17.5158	0.197502	0.00845749	0.137914	0.833869	0.225956	0.155839	0.418289	0.0346042	0.288685	0.976628	0.461513	0.661015	0	1	0	0	0	0	1.09737	1.24087	0.897329	1.01467	1.13077	1.08789
An06g01640	An00g00055	strong similarity to Ngg1p-interacting factor Nif3 - Saccharomyces cerevisiae	4.48446	4.4337	4.93487	4.87511	4.73617	4.52228	4.5731	4.57832	5.19731	5.52624	5.32127	4.89199	5.14131	5.29883	21.9946	29.9605	24.7478	23.8465	40.7371	34.5523	0.00706663	0.701171	0.236012	0.033299	0.0242863	0.0549008	0.0429245	0.816411	0.418027	0.26467	0.0951512	0.491053	1	0	0	0	0	0	1.36217	0.963582	1.12517	0.795934	0.707387	0.848177
An01g10980	An00g00056	strong similarity to nitrogen assimilation regulatory protein nit-4 - Neurospora crassa	6.05874	6.3523	6.52674	5.8459	6.1236	5.71416	6.45611	6.60314	6.14812	6.45754	6.38564	6.30101	6.13432	6.36864	73.7987	72.8228	60.5006	92.3877	80.473	77.0642	0.928392	0.0134882	0.196765	0.127895	0.0557335	0.721173	0.968188	0.0492268	0.369867	0.529796	0.177174	0.943839	0	1	0	0	0	0	0.986776	1.52705	0.819805	1.26866	1.54752	0.957641
An11g02590	An00g00057	strong similarity to peroxisomal membrane protein Pmp27 - Saccharomyces cerevisiae	7.62894	7.24462	7.10193	6.98944	8.48422	8.10199	7.11606	7.37845	8.04284	8.00691	8.06354	8.05685	8.04427	7.99973	173.258	132.118	313.669	151.929	262.79	262.036	0.0196576	1.37594e-05	8.56111e-05	0.188585	0.00796448	0.972485	0.0889338	0.000278554	0.00106739	0.631431	0.0415728	0.994796	0	-1	1	0	-1	0	0.762551	0.484361	1.81042	1.14995	0.635185	0.997129
An02g02930	An00g00058	strong similarity to ribose-5-phosphate isomerase rpiB - Escherichia coli	9.369	7.8582	8.42895	8.37804	11.9555	11.4554	8.51225	8.80855	10.9662	10.9949	10.8663	11.1068	11.035	10.951	391.698	338.613	3339.55	404.614	1967.96	2092.36	0.558446	2.25875e-06	1.93924e-06	0.475981	0.000113779	0.761606	0.754062	8.36181e-05	0.00010808	0.868931	0.00215379	0.952865	0	-1	1	0	-1	0	0.864475	0.121158	8.52582	1.19491	0.140152	1.06321
An15g06250	An00g00059	strong similarity to 2,3-butanediol dehydrogenase ADH - Pseudomonas putida	3.54611	3.48712	3.39164	3.48546	3.47599	3.49336	3.43127	3.36923	3.32746	3.18198	3.20991	3.3564	3.24345	3.30692	11.4448	10.8419	11.1942	10.5579	9.44651	9.86456	0.344029	0.3078	0.69372	0.637317	0.955654	0.353342	0.583734	0.47869	0.8208	0.92898	0.983219	0.816338	0	0	0	0	0	0	0.947325	0.943161	0.978103	0.973803	0.995604	1.04425
An04g01140	An00g00060	strong similarity to 8-amino-7-oxononanoate synthase/KAPA synthase BioF - Kurthia sp.	3.3886	3.12435	3.22785	3.16294	3.09042	3.19868	3.22547	3.2562	3.11689	3.07173	3.09861	3.18953	3.16438	3.16788	9.55644	9.16031	8.8431	9.45343	8.54891	9.025	0.504632	0.299897	0.232047	0.618015	0.234594	0.302428	0.716753	0.470216	0.412885	0.923136	0.47226	0.793598	0	0	0	0	0	0	0.958549	1.06902	0.925355	1.032	1.11525	1.05569
An04g01390	An00g00061	strong similarity to amino acid transporter ATA1 - Homo sapiens	6.93668	6.58472	6.68284	6.92067	6.72183	6.91601	6.24235	6.6712	7.2265	7.34564	7.31723	7.02168	7.03028	6.98763	108.436	111.566	112.901	87.8381	157.2	129.176	0.788801	0.0334515	0.704539	0.0410444	0.0825134	0.0401094	0.895244	0.0972876	0.82787	0.297445	0.235769	0.44653	0	0	0	0	0	0	1.02887	0.778007	1.04118	0.787318	0.756177	0.821732
An01g11010	An00g00062	strong similarity to cell wall protein Crh1 - Saccharomyces cerevisiae	9.86271	9.79573	9.56921	9.53651	11.0395	10.3952	9.39749	9.40735	9.32823	9.12049	9.39477	9.21175	9.16536	9.8223	909.684	751.099	1683.63	676.722	622.171	675.496	0.240495	9.2097e-05	0.00203328	0.513647	0.00691326	0.52787	0.471453	0.00104573	0.0114323	0.882739	0.0374698	0.88616	0	-1	1	0	-1	0	0.82567	0.401942	1.85079	0.900976	0.486807	1.08571
An01g08870	An00g00063	strong similarity to component of COPII-coated vesicles Erv25 - Saccharomyces cerevisiae	9.34685	9.02722	8.87857	8.90251	8.97783	9.2769	8.70361	8.71477	9.09891	9.10544	9.14409	9.10608	9.15834	9.20512	582.871	474.59	559.256	418.53	554.923	570.67	0.0238283	0.00346288	0.609832	0.138182	0.464627	0.671828	0.101317	0.0171356	0.761759	0.552295	0.706264	0.928324	0	-1	0	0	0	0	0.814228	0.74837	0.959485	0.881878	0.919116	1.02838
An11g04760	An00g00064	similarity to hypothetical protein EAA54961.1 - Magnaporthe grisea	6.18162	6.04032	5.96987	6.0955	6.59067	6.45718	5.9649	6.0522	6.20279	6.2506	6.20685	6.40241	6.2315	6.44192	69.1169	65.4665	92.0231	64.3806	74.5471	82.06	0.424736	0.000180035	0.00104419	0.8031	0.00719755	0.0993951	0.653719	0.00172264	0.00667606	0.969309	0.0386364	0.590024	0	-1	1	0	-1	0	0.947185	0.699613	1.33141	0.983413	0.738623	1.10078
An11g09620	An00g00065	strong similarity to GTPase Rho3 - Saccharomyces cerevisiae	6.1198	6.02149	5.83777	5.76738	6.06878	6.14565	5.49419	5.98469	5.93816	6.09077	5.9555	5.85434	5.64319	5.99212	67.2119	55.8147	68.9375	53.425	63.7703	56.8813	0.0979766	0.0303285	0.810085	0.67905	0.644356	0.200652	0.267694	0.0906936	0.895619	0.939185	0.827141	0.705336	0	0	0	0	0	0	0.830428	0.774978	1.02567	0.957185	0.933226	0.891971
An13g01270	An00g00066	strong similarity to hypothetical protein B11A5.10 - Neurospora crassa	3.44703	3.52145	3.70577	3.81633	3.41912	3.57628	3.63452	3.56537	3.66491	3.7493	3.7763	3.78073	3.78526	3.66069	11.1908	13.5578	11.2957	12.1253	13.2707	13.382	0.0081089	0.260987	0.878926	0.0883647	0.180137	0.867346	0.0473436	0.427662	0.936194	0.449076	0.401263	0.974992	1	0	0	0	0	0	1.21152	1.07344	1.00938	0.894338	0.88603	1.00839
An04g02940	An00g00067	strong similarity to hypothetical protein B24P7.350 - Neurospora crassa	4.24987	4.34732	4.53584	4.43082	4.31261	4.46106	4.48816	4.18153	4.51066	4.56857	4.56094	4.50976	4.53054	4.42038	19.6791	22.3674	20.9203	20.1799	23.3723	22.4228	0.101012	0.625046	0.41152	0.178374	0.133256	0.493209	0.273318	0.759535	0.601039	0.618192	0.32819	0.875182	0	0	0	0	0	0	1.13661	0.964606	1.06307	0.902199	0.848672	0.959376
An11g04780	An00g00068	strong similarity to multimembrane-spanning protein involved in active glycerol uptake Gup1 - Saccharomyces cerevisiae	7.78044	7.68675	7.30256	7.44484	7.6708	7.50139	7.44865	7.37196	7.25568	7.19286	7.08089	7.20063	7.15913	7.1436	212.836	165.846	192.15	170.108	144.655	143.787	0.00209936	0.0782745	0.131829	0.694423	0.17876	0.908829	0.0172347	0.18069	0.279507	0.943825	0.399342	0.982352	-1	0	0	0	0	0	0.77922	0.885285	0.902811	1.0257	1.13612	0.993999
An12g04390	An00g00069	strong similarity to NADP dependent leukotriene b4 12-hydroxydehydrogenase LTB4DH - Sus scrofa	3.88133	3.68935	3.79627	3.77112	3.80301	3.79216	3.75513	3.77761	3.89005	3.80542	3.72029	3.8993	3.88218	3.83852	13.788	13.7723	13.9055	13.6079	13.9796	14.6551	0.984707	0.716623	0.886501	0.839982	0.807577	0.340876	0.994567	0.825854	0.940436	0.977588	0.917278	0.809045	0	0	0	0	0	0	0.998862	0.978597	1.00852	0.988061	0.979712	1.04832
An11g06610	An00g00070	strong similarity to nicotinamide mononucleotide adenylyl transferase NMNAT - Homo sapiens	7.14814	7.19727	7.71574	7.74106	7.37302	7.28904	7.34284	7.19329	6.99618	6.90385	7.23522	7.11949	7.14542	7.50898	144.278	212.071	161.013	154.136	132.063	153.061	0.0018151	0.655297	0.272735	0.0062044	0.00837785	0.0833939	0.0156351	0.783433	0.46084	0.103069	0.0431191	0.560013	1	0	0	0	-1	0	1.46988	0.957294	1.11599	0.726815	0.651273	1.159
An02g13550	An00g00071	strong similarity to pantothenate kinase panK - Aspergillus nidulans	4.43911	4.71003	5.29386	5.27459	4.09052	4.53497	4.74284	4.95174	5.02595	5.15882	5.08176	5.41035	5.20146	5.45567	23.8277	38.9681	19.873	28.7859	34.0326	40.9509	0.000505145	0.00385	0.103183	0.0126487	0.419285	0.0482379	0.00613942	0.0186649	0.233679	0.15333	0.667773	0.473098	1	1	0	0	0	0	1.63541	1.44849	0.834031	0.738704	0.885704	1.20329
An18g03900	An00g00072	strong similarity to prefoldin subunit 2 PFDN2 - Homo sapiens	8.31377	8.21586	8.64277	8.54075	8.12985	7.95555	8.4142	8.33111	8.64794	8.78158	8.75352	8.66392	8.68375	8.51189	307.579	385.813	263.689	331.452	423.929	393.4	0.00500407	0.00472533	0.0372862	0.0394765	0.982326	0.187642	0.0336224	0.0217443	0.109563	0.290498	0.992541	0.692495	1	1	0	0	0	0	1.25435	1.25698	0.857307	0.859101	1.00209	0.927986
An01g10970	An00g00073	strong similarity to quinate transporter qa-y - Neurospora crassa	6.19539	6.15572	6.61773	6.6252	5.48953	5.44715	5.94549	6.08483	6.1109	6.17536	6.05471	5.31741	5.36653	5.31296	72.2817	98.4599	44.2725	64.6761	69.2458	40.2886	9.14503e-05	1.42151e-05	1.13672e-06	5.26485e-06	0.364888	4.87836e-08	0.00181204	0.000284893	7.87206e-05	0.0010089	0.616923	6.82434e-05	1	1	-1	-1	0	-1	1.36217	1.46086	0.612499	0.656877	1.07245	0.58182
An18g03210	An00g00074	strong similarity to quinone oxidoreductase P1 - Arabidopsis thaliana	5.57112	5.1446	5.06278	4.91062	6.12656	6.39645	4.59817	5.02559	5.497	5.38834	5.46486	5.52085	5.63582	5.50014	41.0087	31.7064	76.7186	28.088	43.7152	46.9244	0.0403052	1.60568e-06	0.000135743	0.298236	0.000546345	0.451001	0.146694	6.72511e-05	0.00146408	0.75348	0.00609067	0.860643	0	-1	1	0	-1	0	0.773162	0.366117	1.87079	0.885879	0.473533	1.07341
An02g02900	An00g00075	strong similarity to RNA polymerase II-associated factor Paf1 - Saccharomyces cerevisiae	7.16344	7.33508	6.73337	6.6896	6.50237	6.70585	7.06974	7.09414	6.52921	6.43538	6.71242	6.47134	6.49891	6.59063	152.141	104.799	97.2829	135.48	94.2879	91.7919	0.000338157	0.00085265	7.21083e-05	0.00493159	2.73246e-05	0.664506	0.00457051	0.00577334	0.000947774	0.091496	0.000840097	0.926428	-1	1	-1	0	1	0	0.688833	1.39264	0.639428	1.29276	2.02174	0.973528
An11g03060	An00g00076	strong similarity to salicylate hydroxylase sal - Pseudomonas putida	7.59913	6.90185	7.35601	7.4297	6.47723	7.11257	6.35128	7.52667	8.77084	8.73795	8.78456	8.82927	8.79665	9.48966	152.27	168.062	111.037	122.698	434.872	525.856	0.701775	0.698391	0.234051	0.235703	0.997396	0.373684	0.845107	0.814431	0.415459	0.690667	0.998948	0.826869	0	0	0	0	0	0	1.10371	1.10502	0.729212	0.730077	1.00119	1.20922
An11g06760	An00g00077	strong similarity to small nuclear ribonucleoprotein Luc7 - Saccharomyces cerevisiae	5.75574	5.87486	5.67691	5.47844	5.13568	5.1945	5.63956	5.67718	5.63909	5.70504	5.50179	5.16036	5.35404	5.46208	56.3092	47.7582	35.8795	50.5055	49.0203	40.099	0.0563522	0.000970892	0.00010364	0.485161	0.000682067	0.0085465	0.18453	0.00640609	0.00120618	0.872852	0.00709628	0.243949	0	1	-1	0	1	0	0.848142	1.40764	0.637188	1.05753	1.65968	0.818008
An18g03220	An00g00078	strong similarity to the tRNA(m5U54)methyltransferase Trm2 - Saccharomyces cerevisiae	6.61238	7.11081	6.07063	6.34066	4.97016	5.73309	6.59895	6.18067	5.42921	5.8337	5.81573	5.66376	5.73321	5.56749	116.291	73.8049	40.8318	83.8542	51.7283	50.3814	0.0226177	0.00145714	7.10943e-05	0.474184	0.000495639	0.85467	0.0978977	0.00873847	0.000939129	0.868237	0.0057207	0.973465	0	1	-1	0	1	0	0.634658	2.05365	0.351118	1.13616	3.23583	0.973961
An08g08400	An00g00079	strong similarity to toluenesulfonate zinc-independent alcohol dehydrogenase TsaC - Comamonas testosteroni	3.97202	3.83026	3.81581	3.97013	4.09728	4.35308	4.01972	3.84478	4.09563	3.78284	3.89827	4.03217	4.03156	3.87086	14.9403	14.856	18.7028	15.266	15.1956	15.76	0.949684	0.0403144	0.0259524	0.761922	0.139079	0.620377	0.979441	0.111454	0.0837674	0.960296	0.338184	0.912214	0	0	0	0	0	0	0.994357	0.816243	1.25183	1.0276	0.820876	1.03715
An18g02440	An00g00080	strong similarity to tubulin-folding cofactor D - Bos taurus	5.42748	5.47529	5.71489	5.60465	6.03927	5.49137	5.61615	5.59934	5.80083	5.78557	5.89356	5.85251	5.74562	5.91826	43.7554	50.5547	54.3918	48.7641	56.7541	57.2337	0.165256	0.285231	0.0464637	0.717966	0.091776	0.917553	0.374132	0.454495	0.129272	0.950143	0.254079	0.983691	0	0	0	0	0	0	1.15539	0.896534	1.24309	0.96458	0.775955	1.00845
An11g06630	An00g00081	strong similarity to ubiquitin protein ligase Ufd4 - Saccharomyces cerevisiae	7.11625	7.06683	7.21567	7.0907	7.53834	7.38315	7.015	7.17595	6.92899	7.12517	6.92438	6.90601	6.82678	7.0769	136.385	142.339	176.16	136.757	127.367	122.493	0.586219	0.00657557	0.0061656	0.610058	0.0186498	0.543436	0.773132	0.0284785	0.0270209	0.918831	0.0780881	0.89229	0	-1	1	0	0	0	1.04366	0.776323	1.29164	0.960786	0.743848	0.961738
An01g13610	An00g00082	strong similarity to unnamed ORF encoding a alkaline alpha-amylase sequence 1 from patent WO0060058 - Bacillus sp.	5.14552	5.19138	5.26078	5.00692	4.82902	5.02469	5.27946	5.05138	5.30981	5.39989	5.23908	5.38973	5.18837	5.10449	35.9633	35.111	30.4181	35.8878	39.8431	37.4665	0.787798	0.0831266	0.0797649	0.805957	0.151347	0.404661	0.894304	0.18801	0.194118	0.969922	0.355615	0.83983	0	0	0	0	0	0	0.9763	1.17982	0.845809	1.02212	1.20846	0.94035
An18g02470	An00g00083	strong similarity to vacuolar ATPase subunit D Vma-8 - Neurospora crassa	8.05979	7.51408	7.95871	7.95407	8.37211	8.14997	7.34834	7.67103	8.05044	8.07491	8.06641	7.98634	7.88598	8.0633	220.852	248.378	306.775	182.239	267.597	252.22	0.308238	0.000569955	0.012041	0.0164606	0.00165558	0.523473	0.546556	0.00419416	0.0458471	0.177675	0.0133256	0.88616	0	-1	1	0	-1	0	1.12464	0.594047	1.38906	0.733716	0.528212	0.942535
An01g13400	An00g00084	strong similarity to homolog of the prefoldin subunit 4 Gim3 - Saccharomyces cerevisiae	6.10199	5.95509	6.3412	6.39325	5.94279	5.82226	6.18194	6.23115	7.26772	6.90142	6.94466	7.08437	7.0287	6.99137	65.2788	82.5516	58.9952	73.8509	131.41	131.126	0.0128243	0.0161656	0.228905	0.188407	0.929606	0.974024	0.0656177	0.0564222	0.40952	0.631431	0.97334	0.995002	0	0	0	0	0	0	1.2646	1.25181	0.903742	0.894602	0.989886	0.997839
An01g07570	An00g00085	strong similarity to transmembrane transporter liz1p - Schizosaccharomyces pombe	3.2318	3.27564	3.37638	3.33217	3.40553	3.27718	3.19886	3.34686	3.34599	3.47281	3.24987	3.35956	3.43418	3.53797	9.53822	10.2267	10.1356	9.6656	10.2406	10.8822	0.321153	0.49403	0.384723	0.418288	0.242429	0.290832	0.559408	0.654016	0.576898	0.839462	0.482259	0.784507	0	0	0	0	0	0	1.07218	0.953633	1.06263	0.945132	0.889431	1.06266
An01g11000	An00g00086	weak similarity to agglutinin core protein Aga1 - Saccharomyces cerevisiae	3.37034	3.54225	3.37319	3.66608	3.42784	3.36918	3.49099	3.71917	3.62306	3.50502	3.68081	3.6607	3.72606	3.58507	10.9761	11.4687	10.5452	12.1685	12.1507	12.6168	0.599381	0.104897	0.631401	0.480779	0.405432	0.581385	0.782889	0.22267	0.776566	0.870723	0.654116	0.901363	0	0	0	0	0	0	1.04488	1.15394	0.960738	1.06101	1.10437	1.03837
An13g01290	An00g00087	similarity to gene expression regulator At14 from patent WO200257456-A2 - Unclassified organism	4.73704	4.61482	4.89453	4.85663	4.54936	4.75487	4.79237	4.67058	4.58856	4.69704	4.54464	4.74016	4.70483	4.37215	25.5621	29.356	25.1435	26.5654	24.4215	24.3477	0.136317	0.536549	0.85168	0.270935	0.508265	0.96648	0.331533	0.689616	0.919762	0.7314	0.73949	0.992889	0	0	0	0	0	0	1.14842	1.05655	0.983625	0.904938	0.920003	0.996977
An02g04310	An00g00088	weak similarity to cAMP-dependent protein kinase type II regulatory chain uac1 - Ustilago maydis	4.21003	4.06936	4.41874	4.53415	4.52399	4.2108	4.3415	4.42863	4.52357	4.48321	4.52267	4.67341	4.35911	4.45976	17.6268	22.2609	20.6404	20.8946	22.7819	22.5871	0.0174314	0.886591	0.0860075	0.465894	0.0885482	0.9025	0.0814182	0.935334	0.205037	0.864469	0.248137	0.981529	0	0	0	0	0	0	1.2629	1.01232	1.17097	0.938624	0.801581	0.99145
An01g08910	An00g00089	weak similarity to chromodomain-helicase-DNA-binding protein CHD-1 - Mus musculus	4.95175	5.25836	5.37522	5.44878	5.25801	4.9844	5.22243	5.10111	4.84131	4.80436	5.12138	4.9448	4.74766	5.12056	34.4171	42.577	34.8046	35.7971	30.3232	30.647	0.0706889	0.796808	0.91825	0.131389	0.245779	0.905072	0.214878	0.876921	0.958112	0.538371	0.487067	0.981643	0	0	0	0	0	0	1.23709	1.02852	1.01126	0.840762	0.831402	1.01068
An11g03040	An00g00090	weak similarity to hypothetical drebrin E2 - Mus musculus [truncated ORF]	5.70099	6.34201	5.34957	5.27238	6.22432	5.90791	5.45608	5.42021	5.14573	5.25463	5.08052	5.11316	5.06074	5.1795	64.9608	39.6975	67.0011	43.3555	35.7605	34.7225	0.00141467	0.00331002	0.797179	0.46856	0.736964	0.764464	0.0130367	0.0165845	0.888166	0.86525	0.8804	0.953297	-1	-1	0	0	0	0	0.6111	0.647086	1.03141	1.09215	1.05889	0.970976
An01g08730	An00g00091	weak similarity to gamma-tocopherol methyltransferase from patent WO9904622-A1 - Arabidopsis sp.	3.98949	3.78223	3.80343	3.95619	4.06862	3.82683	3.99833	3.82824	3.87765	3.58722	3.92372	3.83737	3.98844	3.98559	14.7829	14.7211	15.4306	15.0666	13.8921	15.3177	0.9647	0.801327	0.652314	0.806783	0.883275	0.222365	0.986346	0.879863	0.791583	0.969922	0.951607	0.723747	0	0	0	0	0	0	0.995816	0.976411	1.04381	1.02347	0.980513	1.10262
An02g02840	An00g00092	similarity to protein involved in betaine lipid production btaA from patent WO200283844-A2 - Agrobacterium tumefaciens	3.51494	3.56317	3.69104	3.90869	3.5332	3.69434	3.80136	3.62556	3.6964	3.57133	3.71484	3.76169	3.75328	3.73225	11.6242	13.9275	12.242	13.1178	12.6482	13.4457	0.0222883	0.333152	0.464104	0.399109	0.271728	0.295966	0.0969676	0.504926	0.648221	0.82885	0.515417	0.78891	0	0	0	0	0	0	1.19815	1.07154	1.05315	0.941868	0.894331	1.06306
An02g03170	An00g00093	weak similarity to lactose operon repressor lacI - Escherichia coli	3.5691	3.41519	3.48708	3.44251	3.56212	3.52225	3.42795	3.55165	3.67564	3.47493	3.44316	3.51946	3.80388	3.49835	11.2523	11.041	11.6494	11.234	11.5614	12.1867	0.819582	0.663182	0.67727	0.834783	0.882534	0.443282	0.912684	0.790103	0.809772	0.976975	0.951545	0.855891	0	0	0	0	0	0	0.981223	0.964341	1.03529	1.01748	0.982795	1.05408
An18g04070	An00g00094	differential expressed Balu-42 from patent US2003215950-A1 - Aspergillus niger	12.4092	12.2705	11.8651	11.8048	12.3262	12.2674	12.0071	12.0257	11.763	11.7955	11.7981	11.6415	11.6955	12.0292	5184.01	3653.31	5031.58	4142.81	3530.18	3538.01	0.000925848	0.0307806	0.711982	0.138166	0.189561	0.973139	0.00961903	0.0915968	0.833252	0.552295	0.412984	0.994957	-1	0	0	0	0	0	0.704726	0.823362	0.970596	1.13399	1.16834	1.00222
An08g03560	An00g00095	weak similarity to mucin MUC2 - Rattus norvegicus	4.17533	4.37712	4.42793	4.40645	4.12619	4.24377	4.40265	4.4244	4.39669	4.43568	4.40434	4.40596	4.4048	4.50072	19.3764	21.3652	18.1888	21.311	21.2919	21.663	0.118501	0.0188137	0.296917	0.965749	0.473127	0.721263	0.302459	0.0631107	0.48768	0.994946	0.712517	0.943839	0	0	0	0	0	0	1.10264	1.17166	0.938708	0.997464	1.06259	1.01743
An12g07210	An00g00096	weak similarity to hypothetical membrane protein YML002w - Saccharomyces cerevisiae	3.55368	3.76333	3.81396	3.87249	3.44771	3.57482	3.66846	3.70187	3.83955	3.5898	3.7013	4.03692	3.75586	3.71796	12.6276	14.3524	11.4024	12.8631	13.0884	14.2898	0.157281	0.180865	0.251916	0.220778	0.951126	0.228763	0.362651	0.329271	0.435553	0.675517	0.980783	0.731168	0	0	0	0	0	0	1.13659	1.12811	0.902972	0.896232	0.992536	1.09179
An11g10120	An00g00097	weak similarity to QID3 - Trichoderma harzianum	3.79301	3.90644	3.75985	3.71796	3.63037	3.69979	3.66572	3.80018	3.60138	3.78254	3.72363	3.69425	3.69812	3.65898	14.4173	13.3513	12.6853	13.2963	13.0187	12.8508	0.215977	0.438726	0.0508506	0.945083	0.162446	0.79105	0.441258	0.60514	0.137965	0.994255	0.373329	0.958185	0	0	0	0	0	0	0.926062	1.04817	0.879865	0.99588	1.13186	0.9871
An18g03240	An00g00098	similarity to hypothetical protein CAD21178.1 - Neurospora crassa	3.84997	3.76642	3.98399	4.16327	3.55107	3.68731	4.02683	3.82854	3.76247	3.84075	3.94426	3.82708	3.60465	3.70014	14.0081	16.8378	12.2881	15.2177	14.4116	13.0921	0.0323113	0.0158248	0.109571	0.206232	0.784776	0.146534	0.124932	0.0554682	0.244192	0.655149	0.905523	0.649721	0	0	0	0	0	0	1.202	1.23841	0.877211	0.903783	1.03029	0.908442
An02g09070	An00g00099	weak similarity to precursor of alpha/beta-gliadin - Triticum aestivum	3.55187	3.57337	3.4654	3.71159	3.5551	3.54361	3.73194	3.5004	3.6268	3.7973	3.62889	3.84907	3.66852	3.66609	11.8156	12.0294	11.7074	12.2624	12.8557	13.2498	0.821797	0.563418	0.908008	0.809704	0.801142	0.643647	0.913517	0.71102	0.952969	0.970271	0.9142	0.919538	0	0	0	0	0	0	1.0181	1.0474	0.990847	1.01937	1.02878	1.03066
An02g01660	An00g00100	weak similarity to hypothetical AP2 domain transcription factor-like protein MPE11.5 - Arabidopsis thaliana	3.83143	3.93335	3.79153	3.69421	3.63837	3.61119	3.72716	3.6705	3.68713	3.69488	3.79102	3.59344	3.81841	3.64608	14.7474	13.388	12.3358	12.9855	13.2172	12.8703	0.14607	0.424581	0.0145146	0.631634	0.118451	0.609271	0.34651	0.592221	0.0532089	0.928103	0.303173	0.909649	0	0	0	0	0	0	0.907822	1.05267	0.836469	0.969931	1.15955	0.973756
An12g02160	An00g00101	hypothetical protein	3.91481	4.08391	4.84232	4.73018	3.69939	4.06304	4.59835	4.16563	4.10341	4.0121	3.95117	3.51648	4.06589	4.23935	15.9929	27.5933	14.7354	20.8502	16.2484	15.3543	0.00351109	0.0388261	0.592294	0.0852265	0.365032	0.64973	0.0255816	0.108411	0.74976	0.441568	0.617092	0.922093	1	0	0	0	0	0	1.72535	1.41497	0.921372	0.755624	0.820108	0.944973
An02g13520	An00g00102	similarity to hypothetical protein CAC41653.1 - Ustilago maydis	5.4779	5.65238	5.64174	5.63694	6.45748	5.69776	5.4961	5.74214	5.46494	5.42899	5.62456	5.50997	5.67311	5.47095	47.3451	49.8439	67.5378	49.1501	45.4485	46.8944	0.707984	0.0362862	0.0219558	0.918454	0.0763277	0.779673	0.849701	0.103551	0.0734785	0.991072	0.222912	0.956203	0	0	0	0	0	0	1.05278	0.727742	1.4265	0.986081	0.691258	1.03181
An11g04610	An00g00103	weak similarity to cytochrome P450 CYP73A from patent FR2768748-A1 - Triticum aestivum	6.31426	6.57013	6.24208	6.38205	5.84617	5.86035	6.40878	6.38052	6.22997	6.17938	6.24442	6.14036	5.98385	6.07891	86.9548	79.4548	57.8106	84.136	74.4358	67.0752	0.196837	0.000122233	5.83466e-05	0.402215	0.000365162	0.0778433	0.417078	0.00128856	0.000816211	0.83116	0.00458962	0.54813	0	1	-1	0	1	0	0.913748	1.45537	0.664835	1.05892	1.59275	0.901116
An01g11090	An00g00104	weak similarity to de novo DNA cytosine methyltransferase Dnmt3a from patent WO9967397-A1 - Mus sp.	3.78981	4.13458	4.09311	4.18926	3.99422	3.85655	4.02493	3.9904	4.27731	3.96638	3.8518	4.03058	3.98213	3.81124	15.5862	17.6449	15.1935	16.0852	16.3569	15.3622	0.245324	0.584244	0.805548	0.379731	0.64857	0.463396	0.476511	0.727199	0.89296	0.817924	0.829476	0.865943	0	0	0	0	0	0	1.13209	1.05869	0.974806	0.911605	0.935165	0.939186
An11g06790	An00g00105	weak similarity to DEAH-box RNA helicase Mut6 - Chlamydomonas reinhardtii	6.01022	5.79258	6.28665	6.12215	6.1609	5.64452	5.83708	5.87503	6.28885	6.46416	6.1729	6.20884	6.22192	6.21075	59.7721	73.7413	59.8264	57.9226	79.2663	74.2252	0.0693055	0.763019	0.99323	0.0409158	0.129083	0.4578	0.212261	0.855455	0.996549	0.297226	0.322051	0.862675	0	0	0	0	0	0	1.23371	0.968179	1.00091	0.785485	0.784772	0.936403
An02g09080	An00g00106	weak similarity to dentin sialophosphoprotein DSPP - Homo sapiens	3.20538	3.0165	2.94377	3.06327	3.01652	3.16319	3.0936	2.92951	3.09058	3.00885	2.99894	3.11722	3.02366	3.19073	8.63944	8.01955	8.51411	8.06434	8.18391	8.63702	0.303479	0.448137	0.836221	0.937143	0.83999	0.359269	0.541709	0.613584	0.911243	0.993921	0.93262	0.818936	0	0	0	0	0	0	0.928249	0.947173	0.985494	1.00558	1.02039	1.05537
An01g13630	An00g00107	strong similarity to yaiB from patent FR2807446-A1 - Lactococcus lactis	5.67043	5.57496	6.54849	6.4057	5.53607	5.81759	5.92215	6.20109	6.58471	6.36431	6.63512	6.30729	6.13169	6.53382	49.2719	89.0842	51.1559	66.7929	92.2864	80.1297	0.000135179	0.0269599	0.727471	0.0187023	0.0501475	0.126968	0.00238782	0.0828702	0.843635	0.190304	0.164327	0.629976	1	0	0	0	0	0	1.80801	1.30567	1.03824	0.749772	0.722159	0.868272
An12g06350	An00g00108	weak similarity to glucan synthase FKS - Paracoccidioides brasiliensis	4.68571	4.66887	4.74299	4.95951	4.48757	4.47676	4.50513	4.72828	4.84444	4.73323	4.73427	4.82565	4.94439	4.95131	25.5862	28.865	22.3494	24.5339	27.2965	30.0047	0.105662	0.200337	0.0734903	0.036495	0.783267	0.118462	0.281061	0.354802	0.182459	0.279588	0.904352	0.619035	0	0	0	0	0	0	1.12815	1.09774	0.873494	0.849953	0.973049	1.09921
An12g06360	An00g00109	weak similarity to transamidase GPI8 - Plasmodium falciparum	3.44954	3.75756	3.72758	3.63759	3.51107	3.69499	3.62622	3.48083	3.49071	3.45698	3.4356	3.4803	3.28724	3.38454	12.1556	12.8401	12.1512	11.7413	11.0127	10.4398	0.496491	0.668144	0.996382	0.274889	0.435722	0.41874	0.709487	0.794154	0.99788	0.735127	0.681782	0.845479	0	0	0	0	0	0	1.05631	0.966268	0.999639	0.914428	0.914759	0.947981
An11g04660	An00g00110	similarity to hypothetical protein B8J22.100 - Neurospora crassa	4.20206	4.11214	4.11239	4.36654	4.10079	4.12116	4.24808	4.38983	4.17615	4.38949	4.20415	4.22807	4.00683	4.26487	17.8407	18.8888	17.2794	19.9589	19.1145	17.9584	0.497756	0.103781	0.702131	0.512534	0.465383	0.368031	0.710811	0.220737	0.826012	0.882352	0.706691	0.824089	0	0	0	0	0	0	1.05875	1.15507	0.968535	1.05665	1.09098	0.939519
An01g13480	An00g00111	strong similarity to protein SEQ ID NO:7805 from patent WO200253728-A2 - Candida albicans	3.776	3.7909	4.93679	4.20326	6.89861	5.45228	7.00114	5.12314	3.82341	3.61346	4.05563	3.63315	3.46426	3.65092	13.7699	23.7528	72.2759	66.8168	14.2297	11.9818	0.168477	0.835944	0.000873889	0.0171202	0.258355	0.580995	0.37946	0.903502	0.00581614	0.180478	0.50042	0.901363	0	0	1	0	0	0	1.72497	0.924468	5.24882	2.81301	0.535931	0.842031
An02g01890	An00g00112	weak similarity to hydroxyproline-rich cell wall glycoprotein HRGPnt3 - Nicotiana tabacum	4.16005	4.33462	4.9289	4.51864	4.98502	4.40277	4.58805	4.74286	4.60681	4.60591	4.53173	4.42747	4.26218	4.51389	18.9922	26.4239	25.8823	25.377	23.9422	21.1294	0.0213792	0.876247	0.0289056	0.749949	0.0701476	0.241268	0.0943152	0.928834	0.0907139	0.958611	0.209954	0.740653	0	0	0	0	0	0	1.3913	0.980476	1.36279	0.960382	0.704719	0.882518
An18g03420	An00g00113	weak similarity to hypothetical protein Y51H4A.12 - Caenorhabditis elegans	3.7764	3.59076	4.0198	4.011	3.77702	3.75763	3.73653	3.73256	3.85166	3.73657	3.88421	3.91382	3.85231	3.85136	12.849	16.1717	13.6169	13.311	14.1639	14.6466	0.00182537	0.697021	0.328847	0.00547003	0.00907232	0.485237	0.0156946	0.813405	0.521391	0.096011	0.04585	0.874724	1	0	0	0	-1	0	1.2586	0.977533	1.05977	0.823103	0.776683	1.03408
An01g13550	An00g00114	strong similarity to hypothetical protein AAL60010.1 - Arabidopsis thaliana [putative frameshift]	5.57426	5.0322	5.23162	5.28206	5.57823	5.44322	5.34943	5.34939	5.80697	5.62934	5.72036	6.18184	6.03541	5.3373	39.485	38.2355	45.5926	40.7693	52.6693	57.7406	0.846822	0.505744	0.395066	0.700618	0.735533	0.502865	0.926642	0.664214	0.586064	0.945814	0.87996	0.876409	0	0	0	0	0	0	0.968354	0.894209	1.15468	1.06627	0.923432	1.09629
An01g13430	An00g00115	weak similarity to desaturase homologue from patent WO9846764-A1 - Schizochytrium sp.	3.80207	3.71648	4.0321	4.0672	3.61455	3.63215	3.92929	3.87723	4.11521	3.90755	3.85097	4.16423	4.3599	3.85156	13.5411	16.5602	12.3236	14.9623	15.54	17.4509	0.0606171	0.0690588	0.349831	0.315486	0.958592	0.168727	0.193938	0.164545	0.542668	0.770601	0.985105	0.67793	0	0	0	0	0	0	1.22296	1.21412	0.910085	0.903508	0.992773	1.12297
An01g11100	An00g00116	strong similarity to hypothetical membrane protein YBR287w - Saccharomyces cerevisiae	6.74176	6.66613	6.78966	6.77867	6.80927	6.48679	6.28067	6.46862	6.60801	6.66649	6.56052	6.53774	6.51294	6.48834	104.253	110.214	100.29	82.9775	97.7938	91.3293	0.458271	0.0234436	0.602853	0.00226139	0.0350333	0.271201	0.680633	0.0747385	0.757574	0.057413	0.125726	0.766429	0	0	0	0	0	0	1.05718	0.827376	0.961985	0.752875	0.782626	0.933896
An02g09300	An00g00117	strong similarity to hypothetical protein CAD21172.1 - Neurospora crassa	6.08587	6.02682	6.11676	6.25437	6.24701	5.86409	6.14717	6.06357	6.39332	6.1984	6.1888	6.00593	6.29541	6.13592	66.549	72.7849	66.5123	68.8494	76.6478	70.8037	0.352041	0.715171	0.995338	0.558829	0.681154	0.314502	0.590634	0.82498	0.997835	0.90094	0.849787	0.797739	0	0	0	0	0	0	1.0937	1.03514	0.999449	0.94593	0.946451	0.923755
An11g06740	An00g00118	weak similarity to neurofilament subunit NF-180 - Petromyzon marinus	4.40959	4.43159	3.80082	3.83272	3.88873	3.85616	3.96531	4.0265	3.72195	3.84008	3.77998	3.64835	3.68274	3.65129	21.4156	14.0917	14.6462	15.9547	13.7435	12.6476	2.48244e-06	0.103637	6.42927e-06	0.0256089	1.18754e-05	0.0583883	0.000141742	0.220533	0.000193417	0.229055	0.000524054	0.505062	-1	0	-1	0	1	0	0.658009	1.08934	0.683901	1.13221	1.65551	0.920263
An04g02910	An00g00119	weak similarity to nitrogenase 2 vanadium-iron protein beta chain - Azotobacter vinelandii	3.65331	3.896	4.00693	4.09362	3.59806	3.74789	4.19193	4.04679	3.96949	3.82515	4.02673	3.89396	4.15402	3.91551	13.6863	16.5674	12.7549	17.38	15.3531	15.8656	0.0412192	0.00316702	0.413292	0.575201	0.334226	0.637167	0.148999	0.0160114	0.602683	0.905869	0.585387	0.917011	0	1	0	0	0	0	1.21051	1.36262	0.931946	1.04905	1.12566	1.03338
An02g13560	An00g00120	weak similarity to nucleolar protein gar2p - Schizosaccharomyces pombe	3.42889	3.66103	3.4853	3.46414	3.4454	3.60244	3.47988	3.42637	3.4168	3.44007	3.50806	3.48034	3.56978	3.58892	11.6718	11.1172	11.5028	10.952	10.9661	11.6831	0.461887	0.458489	0.823604	0.819104	0.996724	0.249733	0.683956	0.622941	0.903427	0.973024	0.998791	0.746323	0	0	0	0	0	0	0.952477	0.952116	0.98552	0.985146	0.999621	1.06538
An18g03410	An00g00121	weak similarity to protein NUMB-R - Homo sapiens	3.51842	3.32068	3.6829	3.36361	4.30725	3.76538	3.56531	3.53761	3.46168	3.44681	3.44988	3.19085	3.41128	3.39585	10.7001	11.4975	16.4079	11.7246	10.9495	10.0747	0.531317	0.0113151	0.00259932	0.863656	0.0245435	0.378687	0.734156	0.0431064	0.0138733	0.981378	0.0959049	0.829321	0	-1	1	0	0	0	1.07453	0.71457	1.53343	1.01975	0.66501	0.920107
An18g03400	An00g00122	weak similarity to hypothetical fatty acid alpha-oxidase PIOX - Oryza sativa	3.75495	3.81417	3.90101	3.99436	3.78121	3.83271	3.84737	3.97219	3.78209	3.87807	3.81704	3.97897	3.98146	3.94501	13.7806	15.4302	13.9962	15.0301	14.1795	15.6542	0.0536677	0.201198	0.772902	0.626477	0.584582	0.0408403	0.178539	0.355687	0.87407	0.926052	0.793645	0.449402	0	0	0	0	0	0	1.11971	1.07387	1.01564	0.974069	0.959065	1.104
An13g01400	An00g00123	weak similarity to protein SEQ ID NO:5202 from patent EP786519-A2 - Staphylococcus aureus	3.52088	3.58773	3.7207	3.62243	3.39754	3.29216	3.47993	3.66894	3.54244	3.50544	3.51438	3.61236	3.48779	3.47411	11.7477	12.7424	10.1602	11.9128	11.4776	11.5095	0.207255	0.0233637	0.0353021	0.290856	0.383841	0.956422	0.431186	0.0745688	0.105229	0.748603	0.635901	0.991428	0	0	0	0	0	0	1.08468	1.1725	0.864867	0.93489	1.08096	1.00278
An15g06330	An00g00124	weak similarity to SFV4 non-structural polyprotein from patent WO9210578-A - Semliki forest virus	3.92744	4.10047	4.04863	4.05341	3.89283	3.90078	4.29206	3.9332	4.01612	4.09953	4.04525	3.99024	4.04198	4.02796	16.1555	16.576	14.8955	17.2992	16.606	16.224	0.734307	0.0670094	0.294364	0.574453	0.259781	0.706716	0.866044	0.160981	0.484623	0.905365	0.50165	0.937998	0	0	0	0	0	0	1.02603	1.16137	0.922005	1.04363	1.13191	0.976997
An02g09330	An00g00125	weak similarity to S-phase kinase associated protein p45Skp2 from patent WO9711176-A2 - Homo sapiens [truncated ORF]	6.65144	6.47266	6.44265	6.38769	7.10168	6.64323	7.21359	6.57746	5.93646	5.9555	6.05162	5.23471	5.67548	6.13552	94.4874	85.3411	117.17	119.058	63.1711	51.3362	0.586981	0.931563	0.26159	0.0938977	0.656013	0.189677	0.773481	0.961815	0.447193	0.461213	0.834648	0.695325	0	0	0	0	0	0	0.903201	1.01612	1.24006	1.39509	1.12502	0.812653
An18g03270	An00g00126	weak similarity to Ste4p/Gbeta interaction domain of Ste20p/PAK from patent CA2219958-A1 - Unclassified organism	3.20844	3.06025	3.16993	3.12161	2.8834	3.01183	3.04591	3.07457	3.02533	3.14576	3.04036	3.0597	3.07009	3.12053	8.78077	8.85057	7.71474	8.34114	8.40053	8.47632	0.891381	0.195112	0.0426486	0.317515	0.399791	0.849589	0.949404	0.34854	0.120992	0.770891	0.649487	0.97269	0	0	0	0	0	0	1.00795	1.08119	0.878595	0.94244	1.07267	1.00902
An02g09340	An00g00127	weak similarity to TRK2 protein fragment from patent WO9909151-A2 - Lycopersicon esculentum	4.9244	4.8298	4.44509	4.80537	4.58513	4.61792	4.54368	4.59295	4.59247	4.4894	4.50452	4.58687	4.64584	4.45051	29.3869	24.6793	24.2772	23.7246	23.0836	23.6059	0.0449778	0.771765	0.0308151	0.620438	0.193304	0.730121	0.158364	0.861286	0.0950125	0.92368	0.41828	0.9457	0	0	0	0	0	0	0.839808	0.97724	0.826123	0.961316	1.16365	1.02263
An01g13680	An00g00128	similarity to polypeptide SEQ ID NO:41157 from patent WO200171042-A2 - Drosophila melanogaster	5.07512	4.99378	6.44428	6.45353	4.72285	4.85639	5.79364	5.67939	6.43639	6.5117	6.46664	6.41975	6.52524	6.81061	32.7733	87.3601	27.6579	53.3167	88.7438	96.0156	6.12668e-08	3.78527e-06	0.0544409	5.55077e-05	0.0141397	0.247599	1.14275e-05	0.00011776	0.145366	0.00567945	0.0633974	0.744165	1	1	0	-1	0	0	2.66559	1.92772	0.843918	0.61031	0.723186	1.08194
An01g08930	An00g00129	weak similarity to hypothetical RNA binding protein BAA83714.1 - Homo sapiens	3.76772	3.62292	3.70364	3.46973	4.52745	4.71817	3.705	3.83337	3.67343	3.76719	3.73029	3.83792	3.86733	3.63311	12.9539	12.0143	24.638	13.6345	13.2107	13.7319	0.35774	9.65852e-06	4.31604e-06	0.134762	0.000652229	0.558207	0.595906	0.000216181	0.000151701	0.545481	0.00686534	0.89767	0	-1	1	0	-1	0	0.927466	0.553392	1.90197	1.13485	0.596672	1.03945
An11g06780	An00g00130	weak similarity to variable surface lipoprotein VlpD - Mycoplasma hyorhinis	3.1791	3.13268	3.15889	3.07683	3.16744	3.31506	3.20364	3.0852	3.23158	3.15652	3.1482	3.19584	3.35317	3.08185	8.91286	8.68101	9.45613	8.84227	9.05531	9.25536	0.704044	0.341845	0.399951	0.790454	0.678061	0.699747	0.846727	0.514256	0.590431	0.967152	0.847818	0.93711	0	0	0	0	0	0	0.973986	0.935084	1.06095	1.01858	0.960059	1.02209
An11g08910	An00g00131	weak similarity to transcription activator of lysine pathway Lys14 - Saccharomyces cerevisiae	3.79543	3.66967	4.19447	3.94099	4.05747	3.70269	3.6792	3.84182	4.02724	3.91684	4.04472	3.86946	3.9676	3.861	13.2926	16.7691	14.7238	13.5527	15.9587	14.9218	0.0208524	0.358722	0.262046	0.0312058	0.0253885	0.3621	0.0927516	0.529846	0.447645	0.256398	0.0984641	0.821108	0	0	0	0	0	0	1.26154	0.920462	1.10767	0.808196	0.729634	0.935029
An03g00960	An00g00132	1,4-beta-D-arabinoxylan arabinofuranohydrolase axhA - Aspergillus niger	3.93786	3.91725	3.72253	3.69661	4.28778	3.98644	4.28899	3.92092	3.76935	3.61479	3.76819	3.6892	3.642	3.6908	15.2164	13.0825	17.5952	17.2074	13.1541	12.7639	0.106583	0.800619	0.119272	0.00846461	0.312662	0.676809	0.282245	0.879247	0.259324	0.123089	0.560645	0.929391	0	0	0	0	0	0	0.859764	0.97796	1.15633	1.3153	1.13747	0.97034
An01g11660	An00g00133	1,4-beta-D-glucan cellobiohydrolase B precursor cbhB - Aspergillus niger	3.43529	3.30349	3.66019	3.67361	3.36113	3.44482	3.34345	3.42799	3.60291	3.56743	3.48751	3.69766	3.52925	3.45453	10.3345	12.7012	10.5779	10.4521	11.7339	11.7981	0.00819772	0.856188	0.724793	0.0112624	0.0351261	0.91936	0.0476237	0.915829	0.841491	0.145158	0.125962	0.984076	1	0	0	0	0	0	1.22902	0.988113	1.02355	0.822922	0.803986	1.00547
An02g07190	An00g00134	26S protease regulatory subunit tbpA - Aspergillus niger	8.50594	8.27711	8.56733	8.53668	9.07052	8.52162	8.3575	8.45977	8.91535	8.87223	8.75272	8.78994	8.7477	8.79034	335.815	375.328	444.509	339.821	460.408	438.367	0.29499	0.0220505	0.0178421	0.347104	0.0220503	0.564802	0.533016	0.071239	0.0626331	0.797905	0.0887914	0.897888	0	0	0	0	0	0	1.11766	0.764486	1.32367	0.905399	0.684005	0.952127
An04g10130	An00g00135	3-isopropylmalate dehydrogenase leu2B - Aspergillus niger	6.93107	5.94846	5.10366	5.2798	7.20959	7.54854	5.13093	5.38593	5.91699	5.86139	5.92186	6.04969	5.9103	6.39027	86.8085	36.5483	166.464	38.2777	59.7174	69.3947	0.000482986	4.19263e-06	0.0037313	0.800897	0.0353386	0.325733	0.00594238	0.000124909	0.0182571	0.969054	0.12653	0.802833	-1	-1	1	0	0	0	0.421022	0.229946	1.9176	1.04732	0.546161	1.16205
An18g01670	An00g00136	6-phosphofructokinase pfkA - Aspergillus niger	7.00271	7.26606	9.13702	8.76225	6.70034	6.57557	8.34249	8.58595	9.07432	9.13494	9.05545	8.85025	8.83419	8.76304	140.496	494.434	99.5918	353.171	544.293	450.638	1.84412e-08	1.72791e-08	0.00283423	0.00328851	0.953597	0.0265385	5.40243e-06	4.77829e-06	0.0148383	0.072905	0.982317	0.383883	1	1	-1	0	0	0	3.51921	3.54618	0.70886	0.714293	1.00767	0.827934
An12g05010	An00g00137	acetyl xylan esterase axeA - Aspergillus niger	3.09326	3.18935	3.0328	3.18324	3.02707	3.14905	3.14939	3.18555	3.32662	3.09497	3.016	3.18558	3.18194	3.39681	8.82323	8.62196	8.50352	8.9847	8.85115	9.54521	0.778001	0.504849	0.652954	0.616013	0.503372	0.27111	0.889026	0.663503	0.791934	0.921746	0.735883	0.766329	0	0	0	0	0	0	0.977189	1.05659	0.963765	1.04207	1.08125	1.07842
An11g03340	An00g00138	acid alpha-amylase - Aspergillus niger	10.5955	10.1799	8.26508	8.20539	10.1154	10.5631	9.05469	9.67221	10.22	10.2925	10.3602	10.6999	10.5932	10.3213	1339.69	301.338	1295.48	658.688	1252.76	1486.94	4.91341e-07	0.000702416	0.823419	0.000219862	0.00223946	0.180075	4.64417e-05	0.00495517	0.903343	0.0137306	0.0164458	0.687965	-1	-1	0	1	1	0	0.224931	0.508449	0.967005	2.18588	2.26046	1.18693
An08g11030	An00g00139	acid phosphatase aph, 3-phytase phyB - Aspergillus niger	7.21375	7.3334	6.17711	5.93434	5.87014	7.61659	6.16113	6.07094	6.6693	6.62939	6.46177	7.2405	7.22	6.63538	154.726	66.5204	107.141	69.3601	96.1237	130.867	0.011743	0.149884	0.2176	0.884563	0.325333	0.205749	0.0611589	0.28855	0.395583	0.984891	0.57616	0.710027	0	0	0	0	0	0	0.429923	0.647374	0.692453	1.04269	1.50579	1.36144
An13g01750	An00g00140	acid phosphatase aphA - Aspergillus niger	7.97892	8.51074	5.91632	6.07622	5.55854	7.00469	5.17878	5.58185	6.11706	6.19887	6.41096	5.78716	5.65831	5.40933	303.348	63.8347	77.7956	41.6521	75.7039	49.121	5.10788e-05	0.0276821	0.000167274	0.11159	0.0213549	0.0548081	0.00120224	0.0845329	0.00168718	0.499049	0.0865893	0.491053	-1	0	-1	0	0	0	0.210434	0.535404	0.256457	0.6525	2.54429	0.648857
An17g01530	An00g00141	alcohol-dehydrogenase adhA from patent WO8704464-A - Aspergillus niger	12.1162	11.3926	8.26142	7.90036	12.455	12.8523	10.1755	11.1335	10.7117	10.1161	10.643	11.5437	11.4318	11.7907	3454.85	270.764	6443.54	1611.83	1438.41	3080.06	1.55267e-07	6.10568e-05	0.0175398	5.74793e-06	0.00359741	0.00150316	2.0686e-05	0.000778798	0.06182	0.001058	0.0232874	0.0938852	-1	-1	0	1	1	0	0.0783723	0.250146	1.86507	5.95289	3.19177	2.1413
An08g07290	An00g00142	aldehyde dehydrogenase aldA - Aspergillus niger	8.51984	7.18402	7.18883	7.36872	10.7777	10.2718	8.39384	8.64763	9.74402	9.66336	9.77684	10.0865	10.064	9.36099	231.029	155.285	1473.18	367.279	848.091	914.707	0.137684	0.000146685	1.07567e-05	0.00509815	0.0162446	0.716508	0.333731	0.00146902	0.000263661	0.0927413	0.0706015	0.9413	0	-1	1	0	0	0	0.672146	0.24931	6.3766	2.36519	0.370917	1.07855
An07g08710	An00g00143	alpha, alpha-trehalose-phosphate synthase (UDP-forming) 2 (trehalose-6-phosphate UDP-glucose phosphate glucosyltransferase) tpsB - Aspergillus niger	7.43071	6.65802	7.67084	7.14235	7.67358	7.71757	6.74366	6.92041	8.24901	7.82072	8.1115	8.42157	8.39734	8.60559	131.997	169.671	207.299	113.932	266.947	355.778	0.149	0.00338391	0.0173421	0.0313215	0.00330259	0.0521141	0.350432	0.0168461	0.0613399	0.256398	0.0219061	0.485766	0	-1	0	0	-1	0	1.28541	0.549603	1.57048	0.671491	0.42757	1.33277
An06g00170	An00g00144	alpha-galactosidase aglA - Aspergillus niger	4.30516	3.711	3.18148	3.06803	5.30006	6.00305	3.48031	3.20764	3.08517	3.04516	3.12366	3.33812	3.16783	3.36233	16.0899	8.7226	50.2675	10.154	8.48354	9.77725	0.0017756	3.14623e-07	9.43221e-06	0.334828	0.000675595	0.272921	0.0153706	2.32871e-05	0.000238172	0.786828	0.00706124	0.768069	-1	-1	1	0	-1	0	0.542118	0.201999	3.12417	1.1641	0.372611	1.1525
An09g00260	An00g00145	alpha-galactosidase aglC - Aspergillus niger [truncated ORF]	8.27501	7.86437	5.81105	6.11447	7.7538	8.69211	6.0456	6.86036	7.86793	7.76844	7.97996	8.00411	7.9382	7.72199	268.67	62.3693	298.784	87.6072	234.283	236.894	1.81089e-05	8.82457e-05	0.617906	0.128367	0.441694	0.948896	0.000567994	0.00101186	0.767219	0.530892	0.68698	0.98981	-1	-1	0	0	0	0	0.232141	0.293213	1.11208	1.40465	1.26308	1.01114
An09g00270	An00g00146	alpha-galactosidase aglC - Aspergillus niger [truncated ORF]	8.8313	8.28393	6.63002	6.45274	8.22372	8.93527	6.65961	7.33836	8.63482	8.62626	8.65644	8.80739	8.77556	8.48053	376.79	93.1433	382.547	127.91	398.703	412.38	6.95237e-06	6.70415e-05	0.934082	0.10376	0.257972	0.82191	0.000294717	0.000825036	0.966423	0.481478	0.499901	0.96817	-1	-1	0	0	0	0	0.247202	0.334365	1.01528	1.37326	1.3526	1.0343
An14g05800	An00g00147	alpha-glucuronidase aguA - Aspergillus niger	4.77845	4.75406	4.23011	4.40278	4.8187	4.86567	4.59264	4.38752	4.12502	4.09143	4.19312	3.80855	4.07692	4.16713	27.2136	19.9241	28.6842	22.4723	17.5881	16.1956	0.00265993	0.0117971	0.53109	0.166807	0.568181	0.240016	0.0205038	0.0444561	0.703984	0.602649	0.7837	0.740464	-1	-1	0	0	0	0	0.73214	0.783438	1.05404	1.12789	1.07007	0.920831
An01g00330	An00g00148	alpha-l-arabinofuranosidase a precursor abfA - Aspergillus niger	3.30115	3.41045	3.31466	3.32265	3.76037	3.57686	3.47329	3.40272	3.24711	3.26041	3.30919	3.20428	3.28934	3.22118	10.2376	9.97733	12.7164	10.8378	9.66143	9.43659	0.658262	0.0162418	0.0026725	0.171652	0.121742	0.62072	0.820569	0.0565755	0.0141773	0.608359	0.309197	0.912298	0	0	1	0	0	0	0.97458	0.852271	1.24213	1.08624	0.874502	0.976728
An11g04810	An00g00149	alternative oxidase aox1 - Aspergillus niger	4.99559	5.61611	4.76367	4.73411	5.29412	4.97727	9.30578	7.99985	4.72319	4.55944	4.60491	4.4069	4.37225	4.60214	39.5567	26.888	35.1558	402.493	24.7469	22.0153	0.11207	2.40858e-07	0.608817	8.04997e-08	1.85688e-06	0.535368	0.292271	1.97592e-05	0.761052	4.69213e-05	0.000218141	0.889779	0	1	0	1	1	0	0.679733	11.4488	0.888746	14.9693	16.8431	0.889617
An01g12620	An00g00150	similarity to hypothetical protein 5C2.150 - Neurospora crassa	6.36755	6.42969	5.82251	5.64923	6.072	5.86412	6.22077	5.79689	5.22929	5.80065	5.56933	5.33576	5.26079	5.21825	84.3679	53.2928	62.5988	64.3928	46.3048	38.6286	0.00279282	0.81938	0.0306215	0.145071	0.0153164	0.0926846	0.0212908	0.892564	0.094627	0.566504	0.0674838	0.578307	-1	0	0	0	0	0	0.631671	1.02866	0.741974	1.20828	1.62847	0.834224
An08g06080	An00g00151	anthranilate synthase multifunctional protein trpC - Aspergillus niger	7.47856	7.48639	8.79508	8.48507	8.02873	7.79357	7.98469	8.11391	8.63486	8.60563	8.65601	8.68149	8.67576	8.53213	178.834	398.952	240.71	264.899	396.772	396.12	4.36864e-07	0.245103	0.00277249	0.000249625	4.44253e-05	0.979877	4.21468e-05	0.408777	0.0146033	0.0142531	0.00115729	0.996746	1	0	1	-1	-1	0	2.23085	1.10049	1.34599	0.663987	0.493306	0.998357
An15g02300	An00g00152	arabinofuranosidase B abfB - Aspergillus niger	3.88954	3.95423	3.65056	3.54353	5.97908	4.61833	3.8283	3.66322	3.57347	3.77072	3.63934	3.61153	3.59857	3.68851	15.1567	12.1009	39.3612	13.4149	12.651	12.4052	0.300481	0.000272477	0.000708885	0.628883	0.0140297	0.909831	0.538832	0.00237192	0.00494549	0.926534	0.0630864	0.982737	0	-1	1	0	0	0	0.798389	0.340815	2.59696	1.10858	0.426879	0.980568
An02g07250	An00g00153	arginase argA - Aspergillus niger	7.5818	7.20768	8.71703	8.82407	8.90929	8.11672	7.95773	8.181	8.62262	8.76497	8.69299	8.81587	8.81101	9.16536	168.282	436.716	365.318	268.609	414.012	488.003	5.57694e-05	0.0686918	0.000328404	0.00847514	0.0001009	0.213814	0.00127062	0.163981	0.00278134	0.123114	0.00202509	0.717882	1	0	1	0	-1	0	2.59514	0.735275	2.17087	0.615066	0.283327	1.17872
An02g07210	An00g00154	aspartic protease pepE - Aspergillus niger	9.95629	9.59296	9.59449	9.70105	11.4169	10.8306	9.06217	9.61553	10.0301	9.99058	9.95473	10.1221	10.0566	10.3673	875.902	802.174	2231.44	647.55	1018.2	1161.67	0.5567	2.89885e-06	4.17175e-05	0.167473	0.000143883	0.28915	0.753141	9.95203e-05	0.000646991	0.60364	0.00250889	0.782934	0	-1	1	0	-1	0	0.915827	0.290194	2.54759	0.807243	0.316865	1.14091
An14g04710	An00g00155	aspartic proteinase aspergillopepsin I pepA - Aspergillus niger	11.7922	10.9068	5.41023	4.97648	10.8299	11.7373	8.42169	6.51063	4.86154	5.53293	4.87776	4.72532	4.88275	4.40855	2609.37	36.5894	2492.93	176.823	34.0774	25.4962	1.19878e-07	1.46442e-05	0.903183	0.00118653	0.00936389	0.353133	1.82116e-05	0.00029099	0.951187	0.0389633	0.0469122	0.816338	-1	-1	0	1	1	0	0.0140223	0.0709297	0.955378	4.83263	5.05834	0.748184
An09g03500	An00g00156	benzoate 4-monooxygenase cytochrome P450 53 bphA - Aspergillus niger	6.76773	7.06538	7.27982	7.1618	7.07969	7.12132	7.10702	7.15466	7.17727	7.06305	6.98382	7.10661	7.14252	7.05101	120.807	149.17	137.235	140.151	134.803	137.191	0.0128635	0.774106	0.101437	0.401382	0.0864908	0.769141	0.0657238	0.862866	0.231108	0.830601	0.244034	0.954313	0	0	0	0	0	0	1.23478	1.02125	1.13599	0.939542	0.82707	1.01771
An08g11070	An00g00157	beta-fructofuranosidase precursor suc1 - Aspergillus niger	3.79393	3.99834	4.0166	3.97101	3.82641	3.70957	3.81162	3.91606	4.19117	3.90995	4.15972	4.14546	4.297	4.32494	14.8886	15.9315	13.6232	14.559	16.994	19.104	0.405134	0.413686	0.280018	0.273589	0.991097	0.0935216	0.636541	0.58214	0.468336	0.733469	0.996827	0.581972	0	0	0	0	0	0	1.07005	1.06869	0.915008	0.913853	0.998738	1.12416
An01g12150	An00g00158	beta-galactosidase lacA - Aspergillus niger	7.4017	7.10838	5.00189	4.95126	7.90885	8.26373	5.11827	4.99144	5.75516	5.64555	5.60749	6.21077	6.2375	5.33758	152.751	31.4846	271.779	33.2401	50.8931	60.9104	1.34856e-06	6.98422e-08	0.00615829	0.757722	0.0539795	0.225546	9.19877e-05	1.02844e-05	0.0269973	0.960296	0.172648	0.727194	-1	-1	1	0	0	0	0.206116	0.122306	1.77922	1.05576	0.593382	1.19683
An18g03570	An00g00159	beta-glucosidase bgl1 - Aspergillus niger	9.47939	9.07124	7.01554	6.95973	11.2042	10.5952	7.31127	6.93998	6.60871	6.22821	6.34669	5.79372	6.07079	6.66133	619.653	126.908	1910.48	139.646	84.1294	72.2677	3.56498e-06	1.9871e-08	8.78434e-05	0.624346	0.00262844	0.347734	0.000183348	4.77829e-06	0.00108153	0.925434	0.018417	0.81438	-1	-1	1	0	-1	0	0.204805	0.0730944	3.08315	1.10037	0.356898	0.859006
An01g14130	An00g00160	beta-isopropylmalate dehydrogenase A leu2A - Aspergillus niger	8.95161	8.61748	11.6489	11.7474	8.98653	8.80773	10.637	10.8591	11.3987	11.4912	11.4906	11.656	11.689	11.4818	440.973	3322.67	476.764	1719.81	2817.47	3123.46	5.9655e-11	8.76e-09	0.385062	8.59917e-06	7.53059e-05	0.170913	1.39086e-07	3.61214e-06	0.577098	0.00136903	0.0016616	0.678572	1	1	0	-1	-1	0	7.53486	3.60727	1.08116	0.5176	0.478743	1.10861
An02g04270	An00g00161	cAMP-dependent protein kinase catalytic subunit pkaC - Aspergillus niger	5.81863	5.81285	6.62871	6.51643	7.39626	6.47209	6.52448	6.32457	6.23097	6.2966	6.34422	6.41817	6.19695	6.36583	56.3265	95.179	122.291	85.8964	78.2812	80.2809	0.0047737	0.0374857	0.000280249	0.507581	0.0015457	0.840459	0.0324014	0.105916	0.00248029	0.881603	0.0126598	0.970984	1	0	1	0	-1	0	1.68977	0.702394	2.17111	0.902471	0.415673	1.02554
An16g03740	An00g00162	cAMP-dependent protein kinase regulatory subunit pkaR - Aspergillus niger	7.31719	6.76416	6.77955	6.71916	7.29771	7.49031	6.9252	6.79674	6.77781	6.66325	6.79716	6.80034	6.75964	6.53571	131.66	107.586	168.197	116.24	107.342	103.865	0.0884005	0.00557997	0.0443499	0.489562	0.296796	0.716533	0.249558	0.0248593	0.124731	0.87487	0.542516	0.9413	0	-1	0	0	0	0	0.817153	0.691095	1.27751	1.08044	0.845735	0.967606
An08g08750	An00g00163	carboxypeptidase Y cpy from patent WO9609397-A1 - Aspergillus niger	10.6385	10.131	10.2039	10.0942	11.5816	10.9653	9.58547	10.0878	10.2415	10.2026	10.1471	10.1288	10.0522	10.2059	1336.97	1135.42	2475.44	914.38	1173.88	1119.77	0.290043	2.66083e-05	0.00142947	0.168581	0.00197085	0.701909	0.527828	0.00043637	0.008575	0.604687	0.0150812	0.937307	0	-1	1	0	-1	0	0.849254	0.369381	1.85153	0.80532	0.434947	0.953905
An02g03830	An00g00164	catabolite repressor creA - Aspergillus niger	6.80158	7.00542	6.35755	6.13725	6.12534	6.52407	6.42292	6.70838	5.77392	6.01419	6.10875	5.59099	5.67758	5.7192	119.718	75.9723	80.1542	94.7233	62.493	50.6535	0.00141029	0.151117	0.0033412	0.0660982	0.00179364	0.0364346	0.0130136	0.290182	0.0167407	0.385913	0.0140488	0.432575	-1	0	-1	0	1	0	0.634592	1.18176	0.669523	1.24681	1.86224	0.810548
An01g01820	An00g00165	catalase R catR - Aspergillus niger	4.29614	4.95346	5.71801	5.89618	3.83515	4.03634	5.02695	4.6615	5.7599	6.23328	5.80993	5.31953	5.57914	4.6743	24.672	55.9898	15.303	28.7248	61.1538	36.5295	0.00159022	0.00864603	0.0344553	0.00614175	0.513156	0.00853922	0.0142509	0.035168	0.103299	0.102649	0.742582	0.243949	1	1	0	0	0	0	2.26937	1.87707	0.620258	0.513036	0.827133	0.597337
An07g09330	An00g00166	1,4-beta-D-glucan cellobiohydrolase A precursor cbhA - Aspergillus niger	3.56046	3.27924	3.38406	3.41201	4.03788	3.91373	3.60779	3.65761	3.46131	3.47891	3.55855	3.31764	3.54432	3.46554	10.7023	10.5417	15.7339	12.4037	11.3105	10.8717	0.8391	0.00722656	0.000230195	0.0464724	0.0526913	0.518878	0.922812	0.0305415	0.00213541	0.319775	0.169805	0.884392	0	-1	1	0	0	0	0.98499	0.788342	1.47014	1.17663	0.800356	0.961201
An09g06680	An00g00167	citrate synthase citA - Aspergillus niger	10.7412	10.9788	10.7297	10.9044	10.1104	10.4866	10.8493	10.9229	10.9774	11.0272	11.0574	11.1384	11.1585	11.1858	1858.66	1804.08	1259.37	1892.49	2077.57	2289.62	0.728549	0.000459996	0.000655421	0.579134	0.00339748	0.182326	0.86237	0.00357295	0.00469707	0.906814	0.0223495	0.688223	0	1	-1	0	1	0	0.970631	1.50273	0.677566	1.04901	1.5482	1.10207
An09g01550	An00g00168	copper amine oxidase AO-I - Aspergillus niger	3.89452	3.88005	3.61675	3.65764	4.35401	3.91999	3.81384	3.7021	3.67195	3.6808	3.67767	3.88559	3.68341	3.84813	14.7975	12.4424	17.5939	13.5289	12.7888	13.984	0.0642986	0.00966879	0.0646414	0.34298	0.470213	0.221527	0.202161	0.0382609	0.166409	0.795426	0.710194	0.723707	0	-1	0	0	0	0	0.840844	0.768955	1.18897	1.08732	0.914504	1.09346
An07g08300	An00g00169	cyclophilin-like peptidyl prolyl cis-trans isomerase cypA - Aspergillus niger	11.5812	11.4367	11.8261	11.9736	11.7274	11.7698	11.4329	11.7199	12.5034	12.3552	12.4411	12.5327	12.5162	12.5482	2914.32	3821.21	3440.99	3053.86	5530.66	5924.15	0.0027411	0.120568	0.0387857	0.0088873	0.00242003	0.26071	0.020983	0.246058	0.112605	0.126603	0.0173877	0.756353	1	0	0	0	-1	0	1.31119	0.887495	1.18072	0.799188	0.676865	1.07115
An02g01830	An00g00170	cytochrome c cyc - Aspergillus niger	10.8905	11.2133	9.73848	9.74337	9.33616	9.77014	11.0095	10.4977	10.0379	10.0346	10.0777	9.65698	9.8028	9.50971	2123.01	855.679	751.25	1726.41	1060.17	807.04	1.30248e-05	2.9699e-05	3.56103e-06	0.00013502	6.45646e-07	0.02075	0.000448201	0.000469976	0.000137611	0.00994101	0.000125444	0.351419	-1	1	-1	1	1	0	0.40305	2.29805	0.353861	2.01759	5.70165	0.761236
An14g04170	An00g00171	cytochrome c oxidase subunit V cox5 - Aspergillus niger [truncated ORF]	8.9021	9.18591	9.19005	9.22907	8.64746	8.89244	9.48388	9.34831	9.25198	9.15912	9.29144	9.14812	9.19883	8.95792	527.859	592.044	436.533	683.165	602.234	549.366	0.197795	0.00021427	0.0440469	0.115089	0.0165817	0.205982	0.418487	0.00197027	0.124103	0.505329	0.0717036	0.710076	0	1	0	0	0	0	1.1216	1.56498	0.826989	1.15391	1.39531	0.912213
An01g03460	An00g00172	cytoplasmic ribosomal protein of the large subunit L15 rpl15 - Aspergillus niger	12.3672	12.5517	12.8225	12.8321	11.7086	12.0224	12.8648	12.6621	12.6722	12.6505	12.7258	12.6618	12.6769	12.6993	5632.03	7267.89	3731.35	6953.21	6575.36	6559.41	0.00597162	4.07185e-06	0.000181615	0.569704	0.00532515	0.969297	0.0380265	0.000122497	0.00180185	0.903496	0.0308462	0.993443	1	1	-1	0	1	0	1.29045	1.86346	0.662522	0.956704	1.44403	0.997574
An02g11420	An00g00173	dipeptidyl aminopeptidase type IV dapB - Aspergillus niger	6.22783	6.00775	5.86785	5.83971	7.25362	6.37194	5.84572	5.93255	5.6747	6.0803	5.82801	5.6821	5.56171	5.61457	69.4445	57.8314	112.422	59.2662	58.1217	49.1615	0.256123	0.00142979	0.00895405	0.875565	0.0575466	0.206442	0.489032	0.00863242	0.0364865	0.982806	0.181229	0.71055	0	-1	1	0	0	0	0.832771	0.527177	1.61887	1.02481	0.63304	0.845838
An08g06580	An00g00174	acetate regulatory DNA binding protein facB - Aspergillus niger	7.39086	7.01424	6.86568	7.01641	7.60931	7.44313	7.65144	7.21835	6.37865	6.43681	6.67549	5.98969	6.23783	6.19382	147.294	122.875	184.339	173.032	90.3205	70.5439	0.146282	0.596506	0.0789313	0.0129281	0.487446	0.0239726	0.346836	0.736974	0.192632	0.154838	0.723719	0.367309	0	0	0	0	0	0	0.834215	0.938659	1.25151	1.4082	1.1252	0.78104
An11g04180	An00g00175	dnaK-type molecular chaperone bipA - Aspergillus niger	10.0057	9.24919	9.44161	9.18288	9.60182	9.99879	8.11911	9.23661	10.1642	10.1195	10.1762	10.2843	10.223	10.3465	790.965	635.718	891.631	409.539	1138.83	1247.3	0.327629	0.0036864	0.585775	0.0632431	0.090157	0.611906	0.565689	0.0180123	0.745524	0.375911	0.250861	0.910828	0	-1	0	0	0	0	0.803725	0.459314	1.12727	0.644214	0.571482	1.09525
An01g03740	An00g00176	D-xylose reductase xyrA - Aspergillus niger	8.2653	8.10217	6.67221	7.02905	8.42085	8.1625	7.7424	7.27787	5.43318	5.72301	5.43533	5.41537	5.4316	5.56168	290.77	115.41	313.36	182.296	46.2219	44.3097	6.88161e-06	0.00073824	0.540075	0.00251163	0.0426652	0.670368	0.000294394	0.00513282	0.710735	0.0616774	0.146142	0.928324	-1	-1	0	0	0	0	0.396912	0.581745	1.07769	1.57955	1.46568	0.95863
An09g01190	An00g00177	endo 1,5-alpha-arabinanase abnA - Aspergillus niger	4.19033	4.36035	4.30679	4.45099	5.94073	4.58606	4.34365	4.17895	4.38471	4.12334	4.25655	4.44354	4.388	4.05198	19.3645	20.8054	38.4097	19.1769	19.0916	19.6235	0.748271	0.0084174	0.00912432	0.715709	0.0298364	0.880177	0.873339	0.0344805	0.0370078	0.949911	0.111094	0.977361	0	-1	1	0	0	0	1.07441	0.499273	1.98351	0.921727	0.464696	1.02786
An03g00940	An00g00178	endo-1,4-beta-xylanase A precursor xynA - Aspergillus niger [putative sequencing error]	3.41831	3.53746	3.51686	3.53392	3.3229	3.24455	3.50983	3.35779	3.4602	3.40787	3.42706	3.48698	3.27303	3.31748	11.1416	11.5146	9.73867	10.8064	10.7907	10.2614	0.610211	0.125019	0.0546061	0.333257	0.439823	0.347238	0.789912	0.252693	0.145752	0.78574	0.685286	0.814331	0	0	0	0	0	0	1.03347	1.10964	0.87408	0.938497	1.0737	0.950957
An14g02760	An00g00179	endoglucanase A eglA - Aspergillus niger	3.49263	3.56838	3.35044	3.40966	5.61695	5.68347	4.17861	4.05843	3.38853	3.23027	3.42438	3.33876	3.2555	3.32821	11.5555	10.4111	50.2206	17.3699	10.1804	9.9004	0.107126	1.20681e-09	3.30773e-11	2.68133e-06	1.53301e-07	0.577731	0.283126	1.05513e-06	5.78397e-08	0.000629262	6.70166e-05	0.901363	0	-1	1	1	-1	0	0.900966	0.345872	4.34604	1.6684	0.38389	0.972495
An07g08950	An00g00180	endoglucanase B eglB - Aspergillus niger	3.36496	3.43909	3.75074	3.58125	3.45961	3.38165	3.60508	3.51295	3.56003	3.54176	3.53987	3.58932	3.5087	3.49822	10.5709	12.6933	10.7081	11.7861	11.6901	11.5681	0.00720043	0.113748	0.821873	0.211309	0.294254	0.822478	0.0434729	0.236261	0.902589	0.662632	0.5402	0.96817	1	0	0	0	0	0	1.20078	1.10067	1.01298	0.92853	0.916632	0.989561
An16g06990	An00g00181	endo-polygalacturonase A pgaA - Aspergillus niger [putative frameshift]	3.72724	3.59342	3.77821	3.71082	3.96486	3.5018	3.98459	3.75904	3.6656	3.75742	3.69844	3.59927	3.64702	3.7484	12.6436	13.4033	13.2998	14.6397	13.0607	12.6837	0.542832	0.323523	0.59694	0.362508	0.779889	0.706832	0.74128	0.495215	0.753188	0.809639	0.902235	0.937998	0	0	0	0	0	0	1.06008	1.10075	1.0519	1.09225	1.03836	0.971134
An09g03260	An00g00182	endo-polygalacturonase D pgaD - Aspergillus niger	3.70504	3.86609	4.02353	3.88834	3.83799	3.64363	4.05065	3.87219	4.05853	3.98198	3.86035	3.98462	3.98397	3.97058	13.7901	15.5187	13.3689	15.5778	15.6376	15.7767	0.126987	0.0556066	0.673424	0.958636	0.737594	0.882471	0.316257	0.140844	0.807175	0.994946	0.880446	0.977824	0	0	0	0	0	0	1.12535	1.16522	0.969457	1.00381	1.03543	1.00889
An02g04900	An00g00183	endopolygalacturonases pgaB - Aspergillus niger	6.65699	6.93284	6.59665	6.52093	6.88214	6.65558	7.1181	7.04095	6.80875	6.81372	6.82724	6.78742	6.91916	6.8987	111.039	94.2741	109.051	135.254	112.718	116.843	0.0446603	0.0123813	0.807764	0.000380926	0.00335689	0.555805	0.157448	0.0461132	0.893962	0.0191682	0.0221507	0.896675	0	1	0	1	1	0	0.849021	1.24028	0.9821	1.43469	1.46084	1.0366
An16g02170	An00g00184	epoxide hydrolase hyl1 - Aspergillus niger	7.51959	5.84439	4.23907	4.18715	8.54707	8.99695	4.23262	4.75658	4.90843	4.42854	4.56043	5.06903	5.06884	4.32703	102.679	18.5469	437.159	22.5428	24.8034	28.2785	0.000135984	7.3716e-07	0.000534	0.533389	0.0135776	0.607191	0.00239583	4.07594e-05	0.00402268	0.889661	0.0615677	0.909649	-1	-1	1	0	0	0	0.180631	0.0515667	4.25755	1.21545	0.285481	1.1401
An12g08280	An00g00185	exo-inulinase inu1 - Aspergillus niger	5.92072	5.61426	5.28064	5.40195	6.01868	7.45229	5.41597	5.49485	5.79209	5.53713	5.69936	6.10553	6.01848	5.94805	54.4737	40.5405	106.557	43.8776	51.1334	65.0744	0.211605	0.00204896	0.0115667	0.72947	0.0866904	0.211807	0.436471	0.0114646	0.0445249	0.95243	0.244449	0.717882	0	-1	1	0	0	0	0.744221	0.411775	1.95612	1.08232	0.553297	1.27264
An05g02100	An00g00186	extracellular alpha-amylase amyA/amyB - Aspergillus niger	3.17024	2.95416	3.16717	3.25723	3.0507	3.09132	3.2995	3.17162	3.24304	3.21954	3.2155	3.24272	3.28608	3.15894	8.35247	9.26762	8.40361	9.41891	9.35689	9.3778	0.118683	0.0902408	0.922786	0.797327	0.909808	0.965357	0.302662	0.19987	0.960623	0.968621	0.963897	0.99274	0	0	0	0	0	0	1.10957	1.12082	1.00612	1.01633	1.01014	1.00224
An12g06930	An00g00187	extracellular alpha-amylase amyA/amyB - Aspergillus niger	3.21891	3.04107	3.29721	3.22718	3.33273	3.1527	3.25119	3.30534	3.26818	3.21495	3.18736	3.24515	3.34801	3.31362	8.75431	9.59441	9.46572	9.70191	9.34047	9.86459	0.163209	0.695834	0.229043	0.859317	0.45658	0.29915	0.371181	0.81287	0.40952	0.980985	0.700021	0.79154	0	0	0	0	0	0	1.09596	1.02495	1.08127	1.0112	0.935205	1.05611
An04g06920	An00g00188	extracellular alpha-glucosidase aglU - Aspergillus niger	12.45	12.4506	11.9003	11.9484	12.5088	12.5531	11.5671	12.196	12.4667	12.7011	12.4871	12.5443	12.5372	12.5482	5596.45	3886.7	5918.25	3773.08	6003.75	5968.85	0.00612272	0.00152271	0.616355	0.789491	0.587991	0.948686	0.0386685	0.00907206	0.766252	0.967017	0.795724	0.98981	-1	-1	0	0	0	0	0.694495	0.637533	1.0575	0.970767	0.917981	0.994186
An09g00120	An00g00189	ferulic acid esterase A faeA - Aspergillus niger	5.12451	4.95439	4.39574	4.68308	6.1207	5.43013	5.62136	4.95794	4.28031	4.22203	4.22451	4.35785	4.19474	4.42164	32.8871	23.2541	54.7739	39.115	18.9258	20.0391	0.0497698	0.0555668	0.00770418	0.00688068	0.96542	0.665789	0.169111	0.14081	0.0322483	0.109379	0.987298	0.927199	0	0	1	0	0	0	0.707087	0.714118	1.66551	1.68207	1.00994	1.05882
An08g09020	An00g00190	general amidase gmdB - Aspergillus niger	4.12319	4.30587	4.38032	4.05191	4.23395	4.24469	4.12708	3.96531	4.32528	4.13633	4.23807	4.46145	4.53129	4.35454	18.5653	18.5856	18.887	16.5206	18.8074	21.843	0.989671	0.133411	0.839315	0.181827	0.27283	0.0482515	0.997012	0.264946	0.912679	0.623673	0.516791	0.473098	0	0	0	0	0	0	1.0011	0.874708	1.01733	0.888891	0.87375	1.1614
An03g06550	An00g00191	glucan 1,4-alpha-glucosidase glaA - Aspergillus niger	13.2482	13.2408	12.6472	12.5338	13.0472	13.1212	12.407	12.868	13.175	13.228	13.1521	13.1867	13.1652	13.1048	9704.82	6167.67	8684.33	6371.75	9313.03	9103.65	0.000195581	0.00340591	0.211889	0.705465	0.251043	0.746219	0.00308107	0.0169015	0.388992	0.946858	0.493808	0.949598	-1	-1	0	0	0	0	0.635527	0.733706	0.894848	1.03309	1.15448	0.977518
An12g08610	An00g00192	glucokinase glkA - Aspergillus niger	7.75493	6.84655	8.68325	8.14482	8.63531	7.72539	7.87018	7.916	8.30004	8.60664	8.42875	8.44319	8.39646	8.30322	157.667	341.096	290.089	237.715	348.531	333.365	0.00386136	0.370162	0.0151634	0.117847	0.00790521	0.80301	0.0275034	0.541256	0.0551106	0.511156	0.0413405	0.961527	1	0	0	0	-1	0	2.1634	0.819456	1.83988	0.696915	0.378782	0.956486
An01g14740	An00g00193	glucose oxidase precursor goxC - Aspergillus niger [putative sequencing error]	4.33711	4.42732	4.48105	4.46894	4.08255	4.37742	4.53049	4.35071	4.64127	4.50035	4.53602	4.63193	4.61179	4.56057	20.8535	22.2386	18.7652	21.7147	23.5755	24.2755	0.388809	0.0660015	0.168667	0.745777	0.437506	0.627055	0.622996	0.159244	0.33251	0.957829	0.682837	0.91425	0	0	0	0	0	0	1.06642	1.15718	0.899859	0.97644	1.0851	1.02969
An02g12140	An00g00194	glucose-6-phosphat 1-dehydrogenase gsdA - Aspergillus niger	9.02162	8.96319	10.4194	10.6596	9.8994	10.1788	9.96801	10.0895	10.227	10.2866	10.3198	10.4761	10.4663	10.3481	509.312	1488.37	1052.14	1044.62	1241.46	1379.71	1.49768e-08	0.926394	9.09927e-07	0.00063365	5.40913e-07	0.115525	5.128e-06	0.958459	6.95572e-05	0.0265101	0.000116413	0.616352	1	0	1	-1	-1	0	2.92231	0.992859	2.0658	0.701858	0.339752	1.11136
An16g01830	An00g00195	glyceraldehyde-3-phosphate dehydrogenase gpdA - Aspergillus niger	10.6811	11.0942	12.3428	12.4686	10.5811	10.6723	12.3603	12.4015	12.4431	12.3451	12.4994	12.4659	12.4572	12.3366	1894.58	5426.02	1581.11	5333.53	5515.22	5479.74	5.2301e-08	1.10955e-08	0.0528283	0.84083	0.193214	0.926384	1.04108e-05	3.88038e-06	0.1419	0.977672	0.418272	0.986067	1	1	0	0	0	0	2.86398	3.37328	0.834547	0.982954	1.17783	0.993567
An09g06590	An00g00196	heat shock protein sspB - Aspergillus niger	11.3303	11.0733	11.2276	11.3182	11.3838	11.408	10.3014	10.8057	11.2545	11.1309	11.2766	11.5181	11.431	11.7278	2355.46	2474.45	2694.69	1502.91	2386.5	3017.07	0.652354	0.000171799	0.231882	0.00061791	0.00138335	0.0203184	0.816698	0.0016663	0.412801	0.0265101	0.0117496	0.349183	0	-1	0	-1	-1	0	1.05052	0.557732	1.14402	0.607373	0.530912	1.26423
An02g14380	An00g00197	hexokinase hxk - Aspergillus niger	7.91741	8.00181	9.56746	9.81867	7.48604	7.65702	9.24125	9.51028	9.65178	9.41869	9.83851	9.88171	9.8925	10.0359	248.932	827.758	190.221	664.335	795.834	980.035	8.02484e-08	5.24842e-08	0.0200194	0.048443	0.733662	0.0258164	1.38592e-05	9.06421e-06	0.0684971	0.326826	0.87893	0.377814	1	1	0	0	0	0	3.32523	3.49245	0.764145	0.802572	1.05029	1.23146
An11g11300	An00g00198	histone H2A httA - Aspergillus niger	12.6156	12.6072	11.8283	11.9266	12.4735	12.2768	11.6654	11.7628	11.8112	11.8954	11.876	11.6498	11.6921	11.7131	6257.49	3762.46	5312.49	3359.57	3719.43	3292.59	2.15611e-06	6.04083e-06	0.0160783	0.07575	0.550245	0.0252209	0.000128348	0.000158249	0.0576568	0.413377	0.770432	0.375259	-1	-1	0	0	0	0	0.601273	0.632391	0.848982	0.89292	1.05175	0.88524
An07g04150	An00g00199	hypothetical protein [deleted ORF]	4.02187	4.00258	3.81536	4.03275	3.95583	3.89178	4.11096	3.86313	4.10602	3.94637	4.24241	4.05222	4.02012	4.14593	16.1362	15.1795	15.1769	15.857	17.1278	16.8276	0.46383	0.597148	0.46261	0.598562	0.376443	0.793015	0.685601	0.737421	0.64708	0.91407	0.628633	0.959037	0	0	0	0	0	0	0.940715	1.04481	0.940554	1.04463	1.11065	0.982472
An07g04120	An00g00200	hypothetical protein	4.76789	4.68892	5.2837	5.45859	5.80294	4.96071	4.83357	5.0204	4.89871	5.31981	4.6966	5.07729	5.07672	4.96442	26.5089	41.3881	41.6957	30.4209	31.3786	32.8878	0.020396	0.0822611	0.0188086	0.0887749	0.00741386	0.734303	0.0913021	0.186628	0.0651593	0.450011	0.0395325	0.94683	0	0	0	0	-1	0	1.56129	0.729593	1.57289	0.735015	0.467301	1.0481
An08g10160	An00g00201	hypothetical protein	4.01405	4.07819	4.4107	4.17514	4.22029	4.33714	4.30342	4.20643	4.07792	4.23256	4.18099	4.195	4.16695	4.36927	16.5197	19.6019	19.4098	19.0924	17.9241	18.945	0.0359741	0.822737	0.045887	0.720998	0.0914603	0.365211	0.13489	0.894705	0.128163	0.950707	0.253354	0.823167	0	0	0	0	0	0	1.18657	0.983645	1.17495	0.974009	0.82898	1.05696
An15g02330	An00g00202	hypothetical protein	3.30771	3.25181	3.26896	3.55008	3.38056	3.38979	3.46308	3.40344	3.31585	3.42106	3.45995	3.44553	3.46674	3.53556	9.71192	10.626	10.4481	10.8023	10.5484	11.1782	0.199318	0.623149	0.29111	0.807557	0.556032	0.304207	0.420299	0.75835	0.481022	0.969922	0.773375	0.79402	0	0	0	0	0	0	1.09412	1.03389	1.0758	1.01659	0.944958	1.0597
An14g02220	An00g00203	hypothetical protein	4.37377	4.30059	4.5726	4.552	4.1578	4.09238	4.55642	4.37776	4.56364	4.50187	4.51808	4.4876	4.4611	4.64899	20.2125	23.626	17.4492	22.1171	23.0687	23.144	0.0262202	0.00242064	0.0341998	0.302369	0.36789	0.949015	0.107976	0.0130793	0.102687	0.758548	0.619901	0.98981	0	1	0	0	0	0	1.16888	1.26751	0.863288	0.936133	1.08438	1.00327
An08g07170	An00g00204	hypothetical protein	4.37602	4.71425	4.75699	4.68463	4.05284	4.32686	4.85897	4.67646	4.8289	4.85303	4.78593	4.83434	4.66066	4.78641	23.3465	26.3697	18.2503	27.2411	28.2979	27.1047	0.18622	0.000674436	0.0154926	0.714094	0.0430329	0.554095	0.403881	0.00480556	0.0560596	0.949569	0.146895	0.895935	0	1	0	0	0	0	1.12949	1.49264	0.781715	1.03304	1.32151	0.957835
An01g11990	An00g00205	strong similarity to hypothetical protein CAF32129.1 - Aspergillus fumigatus	7.18575	6.94495	7.2003	6.98507	7.19555	7.04334	6.21846	6.68996	7.09319	7.08157	7.01029	6.66436	6.62489	6.45709	133.931	136.493	139.048	87.6821	133.592	95.8104	0.85648	0.000831684	0.72098	0.00112968	0.00662872	0.00205071	0.931961	0.00565602	0.839446	0.0379881	0.0363359	0.116107	0	-1	0	-1	-1	0	1.01913	0.630587	1.03821	0.642393	0.618752	0.717189
An07g04160	An00g00206	strong similarity to FLO11 gene expression regulator An34 from patent WO200257456-A2 - Unclassified organism	8.96863	9.0182	7.99996	8.06237	9.18963	8.65767	8.80373	8.51758	7.82837	7.74992	8.14716	7.82729	7.84979	7.9786	509.668	261.59	485.609	404.685	240.265	236.423	0.00013788	0.151606	0.690996	0.00345073	0.0142835	0.870672	0.00241101	0.290961	0.819122	0.0747273	0.0639702	0.975506	-1	0	0	0	0	0	0.513256	0.833356	0.952795	1.54702	1.62366	0.984007
An08g06310	An00g00207	hypothetical protein	3.17118	3.18838	3.02856	3.03386	3.04318	3.06698	3.15185	3.01016	3.28447	3.09328	3.0974	3.08556	3.11652	3.17056	9.0617	8.17495	8.31134	8.46202	8.92829	8.7193	0.108318	0.766543	0.170598	0.570521	0.174787	0.632766	0.285038	0.857722	0.335181	0.903893	0.392869	0.916236	0	0	0	0	0	0	0.902143	1.01813	0.917194	1.03512	1.12857	0.976593
An08g06290	An00g00208	hypothetical protein	3.66591	3.58106	3.67747	3.74444	3.52264	3.71124	3.75975	3.54511	3.80771	3.59566	3.81218	3.7706	3.92333	3.74513	12.3247	13.0951	12.2689	12.5745	13.3477	14.0551	0.447619	0.755382	0.954073	0.6088	0.747021	0.428762	0.672005	0.852456	0.97713	0.918286	0.88587	0.850981	0	0	0	0	0	0	1.0625	1.02491	0.995472	0.960246	0.964614	1.053
An08g06280	An00g00209	hypothetical protein	3.20473	3.27667	3.14762	3.3033	3.3011	3.0963	3.17932	3.28334	3.11994	3.30295	3.27439	3.13772	3.34099	3.26706	9.45253	9.35322	9.18129	9.39132	9.39848	9.50437	0.887594	0.762485	0.697659	0.956588	0.753948	0.854337	0.94725	0.855228	0.823105	0.994946	0.888466	0.973465	0	0	0	0	0	0	0.989494	1.02288	0.971305	1.00407	1.03374	1.01127
An02g01670	An00g00210	hypothetical protein	4.45724	4.55063	4.67185	4.67481	4.29689	4.47241	4.66357	4.44363	4.56812	4.45869	4.49513	4.50893	4.54641	4.60318	22.6892	25.516	20.8887	23.4839	22.7424	23.4715	0.0963776	0.0971499	0.227254	0.225643	0.997384	0.562393	0.264234	0.210833	0.407786	0.681473	0.998948	0.89767	0	0	0	0	0	0	1.12459	1.12424	0.920643	0.920361	0.999693	1.03206
An08g06140	An00g00211	hypothetical protein	3.85557	3.72654	3.92699	3.96586	3.83887	3.80884	3.88263	3.74771	3.78147	3.79107	3.8308	3.98838	4.11748	4.05257	13.8427	15.4167	14.161	14.0761	13.9396	16.5965	0.0775345	0.915509	0.689647	0.128501	0.174389	0.00255213	0.22854	0.952197	0.818275	0.530892	0.392384	0.130894	0	0	0	0	0	0	1.11371	0.993999	1.02299	0.913037	0.892514	1.1906
An08g06120	An00g00212	similarity to hypothetical protein EAA65426.1 - Aspergillus nidulans	4.44208	4.60524	4.60591	4.5372	4.72278	4.3927	4.47398	4.68635	4.70932	4.4958	4.67679	4.54024	4.53484	4.45927	23.0016	23.778	23.5514	23.9204	24.7148	22.8077	0.700934	0.856902	0.784297	0.944767	0.884852	0.267118	0.844853	0.916022	0.880117	0.994255	0.952536	0.762128	0	0	0	0	0	0	1.03375	1.01567	1.0239	1.00599	0.982503	0.922835
An08g06110	An00g00213	hypothetical protein	3.05953	3.15825	3.26737	3.19644	2.99363	3.07662	3.13749	3.24539	3.10418	3.12884	2.97012	3.19632	3.06822	2.81857	8.6272	9.39505	8.19714	9.13525	8.38443	8.15512	0.306136	0.199658	0.533185	0.730951	0.841023	0.677454	0.544701	0.354005	0.705384	0.952706	0.933291	0.929391	0	0	0	0	0	0	1.089	1.11444	0.950151	0.972348	1.02336	0.972651
An02g01620	An00g00214	similarity to ptaB - Aspergillus nidulans	7.48413	7.8592	7.38414	7.34148	7.72888	7.69519	7.39352	7.70269	7.46003	7.51381	7.52721	7.27028	7.43622	7.32905	203.893	164.599	209.678	187.157	181.063	162.6	0.0318138	0.219788	0.754905	0.169257	0.433532	0.159474	0.12366	0.37874	0.862074	0.606033	0.679829	0.663724	0	0	0	0	0	0	0.807282	0.892591	1.02838	1.13705	1.10567	0.898028
An08g06040	An00g00215	hypothetical protein	4.20348	4.26914	4.38343	4.43012	4.04438	4.13	4.26508	4.3965	4.48148	4.18026	4.24789	4.51056	4.4378	4.35865	18.8476	21.2115	16.9968	20.1233	19.7422	21.6406	0.126836	0.037543	0.176543	0.477631	0.626728	0.144344	0.316042	0.10597	0.343216	0.86987	0.818686	0.646567	0	0	0	0	0	0	1.12542	1.18395	0.901801	0.948698	1.052	1.09616
An08g05980	An00g00216	hypothetical protein	3.71846	3.66493	3.73641	3.66076	3.6045	3.64233	3.6591	3.54155	3.63042	3.57447	3.571	3.66885	3.85189	3.60535	12.9214	12.9833	12.3241	12.1285	12.0584	13.0746	0.940104	0.801494	0.462094	0.296074	0.8174	0.138456	0.974013	0.879863	0.646488	0.751208	0.922471	0.640337	0	0	0	0	0	0	1.00479	0.984124	0.953774	0.934159	0.979434	1.08428
An08g05960	An00g00217	strong similarity to hypothetical protein CAD28445.1 - Aspergillus fumigatus	3.32879	3.43061	3.3761	3.46297	3.33225	3.17544	3.40129	3.37957	3.46837	3.42042	3.4005	3.4583	3.61588	3.31875	10.4086	10.7	9.53905	10.4863	10.7761	11.0372	0.696606	0.196722	0.231653	0.77539	0.505871	0.678892	0.842898	0.350255	0.412604	0.963725	0.737549	0.929896	0	0	0	0	0	0	1.02799	1.0993	0.91646	0.980031	1.06937	1.02423
An04g04660	An00g00218	hypothetical protein	2.91146	2.97238	3.0547	2.94018	2.93377	2.96872	3.05644	2.91557	2.98305	2.98439	2.91159	3.0344	3.0414	3.37324	7.68432	7.98581	7.73417	7.92277	7.77949	8.87459	0.628961	0.761519	0.934967	0.920328	0.897833	0.060799	0.802566	0.85488	0.966685	0.991433	0.958104	0.510821	0	0	0	0	0	0	1.03923	1.02439	1.00649	0.992106	0.985712	1.14077
An02g01500	An00g00219	similarity to hypothetical protein B2E7.150 - Neurospora crassa	6.60013	6.73084	6.21256	6.12666	5.79066	6.04237	6.25145	6.33995	5.92862	5.92125	6.0538	5.86825	5.99556	5.9344	101.511	71.9843	60.4015	78.5589	62.5914	61.0845	0.000364936	0.00266456	9.3564e-06	0.228713	5.52261e-05	0.672074	0.00483895	0.0140605	0.000236685	0.684376	0.00134592	0.928324	-1	1	-1	0	1	0	0.709131	1.30061	0.595027	1.09133	1.83409	0.975925
An08g05930	An00g00220	hypothetical protein	2.80148	2.86075	2.96955	3.1064	2.87455	2.77677	3.00333	2.98228	2.94761	2.8654	2.90377	3.12471	3.1542	3.02716	7.11624	8.21339	7.08939	7.96021	7.49325	8.58622	0.0248768	0.0601327	0.946888	0.583591	0.732163	0.0116065	0.104608	0.148684	0.973471	0.908508	0.878257	0.276235	0	0	0	0	0	0	1.15418	1.12283	0.996228	0.969175	0.972845	1.14586
An04g04610	An00g00221	hypothetical protein	3.01615	3.04467	2.99709	3.00692	2.91869	2.94451	3.03807	2.88989	2.95305	3.09536	2.94248	3.03227	2.89467	2.97136	8.17042	8.01114	7.62956	7.80275	7.98317	7.81423	0.741713	0.707301	0.264067	0.659663	0.619066	0.661578	0.870729	0.81989	0.450163	0.934642	0.814916	0.925432	0	0	0	0	0	0	0.980505	1.0227	0.933803	0.973988	1.04303	0.978837
An04g04600	An00g00222	hypothetical protein	4.12306	4.16862	4.34873	4.44347	3.86157	3.92303	4.20748	4.24259	4.29221	4.07215	4.14578	4.39877	4.45115	4.13297	17.702	21.0551	14.849	18.7009	18.0015	20.0792	0.0422646	0.010854	0.0400729	0.145298	0.604212	0.104537	0.151745	0.0416905	0.11521	0.566504	0.805315	0.596155	0	1	0	0	0	0	1.18942	1.2594	0.838836	0.888187	1.05883	1.11542
An04g04560	An00g00223	hypothetical protein	3.85469	3.93706	3.84573	4.08784	3.79011	3.79006	4.04381	3.82367	3.85573	3.52817	3.85035	4.03922	3.9801	3.78147	14.8859	15.6358	13.8334	15.2818	13.4055	15.2803	0.610755	0.311029	0.450865	0.811653	0.711187	0.114967	0.789912	0.481573	0.636186	0.971334	0.866865	0.616352	0	0	0	0	0	0	1.05038	1.1047	0.929298	0.977356	1.05172	1.13985
An08g05880	An00g00224	hypothetical protein	3.27263	3.33123	3.2959	3.30387	3.21872	3.4267	3.40461	3.34436	3.38429	3.36914	3.37174	3.48642	3.39448	3.41166	9.86234	9.84835	10.0054	10.371	10.3751	10.7842	0.98028	0.535509	0.802147	0.376331	0.64746	0.416444	0.992124	0.68847	0.891777	0.81714	0.829225	0.845419	0	0	0	0	0	0	0.998582	1.03654	1.01451	1.05307	1.03801	1.03943
An02g01450	An00g00225	hypothetical protein	3.59242	3.59854	3.58489	3.50348	3.54528	3.52025	3.50236	3.63953	3.63681	3.65628	3.63365	3.88159	3.60297	3.61198	12.0878	11.6656	11.5736	11.8839	12.486	12.9856	0.609005	0.702681	0.532939	0.788702	0.529394	0.491508	0.789343	0.817176	0.705221	0.967017	0.755452	0.87504	0	0	0	0	0	0	0.965071	1.02681	0.957464	1.01872	1.06398	1.04001
An08g03710	An00g00226	strong similarity to hypothetical protein CAD36993.1 - Neurospora crassa	6.11709	6.24929	7.40466	7.24205	7.04743	6.30883	6.74732	6.79303	7.11961	7.21334	7.18663	6.9582	7.04844	7.24213	72.665	160.159	102.404	109.15	144.327	135.573	6.11743e-05	0.627786	0.0209275	0.0118204	0.00192377	0.561244	0.00136923	0.761735	0.0707812	0.148033	0.0148192	0.89767	1	0	0	0	-1	0	2.20407	1.06588	1.40926	0.681515	0.483596	0.939348
An04g04550	An00g00227	hypothetical protein	4.98345	5.1092	5.50054	5.38499	5.03013	4.91157	5.30337	5.34918	5.41139	5.19767	5.21241	5.24746	5.59449	5.26758	33.0442	43.4947	31.3599	40.1207	38.6883	41.3508	0.00779978	0.0142703	0.551393	0.363102	0.817688	0.358753	0.0461163	0.0512522	0.720747	0.809639	0.922471	0.818936	1	0	0	0	0	0	1.31626	1.27936	0.94903	0.922426	0.971967	1.06882
An02g01440	An00g00228	hypothetical protein	3.26794	3.40452	3.35184	3.20229	3.29428	3.24239	3.37098	3.22215	3.32525	3.30443	3.25801	3.3097	3.29012	3.37962	10.0996	9.69379	9.63531	9.82574	9.82119	10.0316	0.505745	0.748934	0.446502	0.824809	0.487383	0.67172	0.71727	0.848326	0.633096	0.97409	0.723719	0.928324	0	0	0	0	0	0	0.959816	1.01976	0.954025	1.01361	1.06246	1.02142
An08g05840	An00g00229	hypothetical protein	3.98829	4.25929	4.31595	4.38827	4.01727	4.06732	4.07408	4.0632	4.27435	4.08708	4.10693	4.28922	4.36251	4.23705	17.4335	20.4228	16.476	16.7796	17.8286	19.6473	0.0431581	0.797542	0.433239	0.0160535	0.181435	0.114235	0.154054	0.877522	0.621597	0.175143	0.402916	0.616352	0	0	0	0	0	0	1.17147	1.01843	0.945076	0.821614	0.869362	1.10201
An08g03680	An00g00230	similarity to hypothetical protein CAE47897.1/AfA28D10.030 - Aspergillus fumigatus	8.11097	7.70717	7.24263	7.26212	8.17063	7.66967	6.52572	7.23104	7.76852	7.91375	7.83074	7.45154	7.25939	7.44677	240.363	152.469	242.215	117.652	228.756	167.254	0.011223	0.000511062	0.960223	0.112212	0.235199	0.0265637	0.0593981	0.00386935	0.979219	0.499309	0.473001	0.383883	0	-1	0	0	0	0	0.634329	0.485732	1.00771	0.771641	0.765741	0.731147
An08g05830	An00g00231	hypothetical protein	3.48118	3.51564	3.60405	3.74547	3.56501	3.32492	3.4806	3.64961	3.55652	3.65989	3.61102	3.63055	3.55969	3.63366	11.3013	12.7706	10.8902	11.836	12.2028	12.1929	0.0958078	0.240899	0.592626	0.282036	0.689912	0.988407	0.263125	0.404263	0.749967	0.741478	0.854692	0.997651	0	0	0	0	0	0	1.13002	1.08684	0.96363	0.926813	0.961793	0.999184
An02g01410	An00g00232	hypothetical protein	4.30359	4.54885	4.23813	4.20102	4.19465	4.31963	4.40916	4.48312	4.06417	4.05549	3.9911	4.13351	4.07048	4.52964	21.4994	18.6302	19.1217	21.7983	16.4148	18.9555	0.158717	0.194213	0.241998	0.125484	0.065053	0.0895414	0.364527	0.34729	0.425129	0.525509	0.198566	0.571439	0	0	0	0	0	0	0.866547	1.13998	0.889406	1.17005	1.31554	1.15478
An08g09820	An00g00233	hypothetical protein	2.7521	2.84524	2.67513	2.65712	2.65253	2.71682	2.6532	2.72584	2.76255	2.73629	2.73005	2.80368	2.80626	2.77445	6.95799	6.34723	6.42937	6.451	6.69444	6.93934	0.0821014	0.94563	0.128328	0.7425	0.188839	0.37994	0.237826	0.970252	0.274114	0.95687	0.412182	0.829948	0	0	0	0	0	0	0.912221	1.00336	0.924027	1.01635	1.09991	1.03658
An08g05810	An00g00234	hypothetical protein	3.73338	3.6542	3.48432	3.44182	3.81665	3.54246	3.58095	3.53467	3.54919	3.53218	3.49284	3.42197	3.55703	3.47194	12.9402	11.0278	12.8132	11.7763	11.5094	11.1862	0.029911	0.216312	0.881002	0.329459	0.424322	0.598797	0.118266	0.374179	0.937292	0.782479	0.671818	0.907557	0	0	0	0	0	0	0.852207	0.919076	0.990181	1.06788	1.07846	0.97192
An08g05800	An00g00235	hypothetical protein	4.09721	4.41641	4.24767	4.22164	4.17621	4.20549	4.24973	4.13799	4.38647	4.17927	4.49168	4.06361	4.25921	4.19514	19.1173	18.826	18.263	18.3011	20.428	18.0341	0.860709	0.980979	0.603349	0.746993	0.887902	0.101089	0.934015	0.989181	0.757905	0.958282	0.953811	0.5907	0	0	0	0	0	0	0.984762	1.00209	0.95531	0.972117	1.01759	0.882812
An08g09810	An00g00236	hypothetical protein	3.36655	3.36099	3.47985	3.4106	3.5183	3.21167	3.42003	3.38073	3.38104	3.40374	3.35103	3.6104	3.63402	3.41493	10.2943	10.8922	10.303	10.5589	10.4007	11.738	0.453451	0.742021	0.990943	0.677111	0.761886	0.0656924	0.676621	0.842817	0.994926	0.938811	0.892258	0.518147	0	0	0	0	0	0	1.05809	1.02484	1.00084	0.969395	0.968577	1.12858
An04g04450	An00g00237	hypothetical protein	3.65961	3.76165	4.01621	4.01181	3.82353	3.84781	4.00694	3.98705	4.06431	3.95471	3.9504	4.20732	4.1029	3.94125	13.0921	16.1561	14.2775	15.9667	15.8874	16.9572	0.00649154	0.103764	0.196894	0.855302	0.293564	0.232092	0.0403421	0.220734	0.37006	0.979759	0.539835	0.733893	1	0	0	0	0	0	1.23403	1.11832	1.09054	0.988276	0.906229	1.06734
An14g04120	An00g00238	hypothetical protein	3.58576	3.53623	3.65868	3.77997	3.56048	3.46277	3.61589	3.59532	3.74066	3.61048	3.63724	3.93617	3.81445	3.87654	11.8023	13.1713	11.4052	12.173	12.6651	14.6794	0.0763366	0.270867	0.555144	0.18813	0.586141	0.00798394	0.226053	0.438306	0.723565	0.631066	0.79444	0.237128	0	0	0	0	0	0	1.116	1.06732	0.966357	0.924204	0.956379	1.15904
An02g01380	An00g00239	hypothetical protein	5.29608	5.486	5.42879	5.57586	5.35063	5.53129	5.59502	5.55669	5.60705	5.6059	5.52211	5.65859	5.74985	5.69715	41.9628	45.3279	43.4402	47.698	47.7806	52.0513	0.258384	0.176228	0.603803	0.447837	0.861456	0.133241	0.491506	0.323122	0.758154	0.856337	0.943024	0.63508	0	0	0	0	0	0	1.08019	1.09802	1.03521	1.05229	1.0165	1.08938
An08g09790	An00g00240	hypothetical protein	3.36094	3.29615	3.22858	3.35029	3.1393	3.06528	3.42557	3.1977	3.16266	3.22071	3.17638	3.40932	3.26697	3.36552	10.046	9.77728	8.58779	9.92891	9.10453	10.1772	0.677196	0.0423316	0.0304366	0.812686	0.0804511	0.0539274	0.832346	0.115477	0.0942819	0.971334	0.231761	0.488278	0	0	0	0	0	0	0.973256	1.15617	0.854851	1.01551	1.18794	1.11782
An01g03150	An00g00241	strong similarity to hypothetical protein EAA66565.1 - Aspergillus nidula	6.02202	5.25594	5.53073	5.68199	5.53656	5.43775	5.59932	5.77198	5.93453	5.89353	5.94717	5.98253	5.92571	5.78839	49.8314	48.7172	44.8538	51.4697	60.7612	59.6675	0.863554	0.30703	0.430134	0.677179	0.396792	0.865743	0.935077	0.478024	0.619175	0.938811	0.646863	0.974992	0	0	0	0	0	0	0.977641	1.1475	0.90011	1.0565	1.17374	0.982
An04g04420	An00g00242	hypothetical protein	3.3566	3.61233	3.70037	3.70893	3.50217	3.69223	3.81978	3.7325	3.74567	3.75304	3.70059	3.65979	3.69517	3.77156	11.1925	13.038	12.1022	13.7004	13.2976	13.0759	0.0439556	0.0918457	0.269838	0.476841	0.769529	0.765332	0.155986	0.202559	0.457247	0.869351	0.897528	0.953665	0	0	0	0	0	0	1.16488	1.13205	1.08128	1.0508	0.971818	0.983325
An08g05770	An00g00243	hypothetical protein	5.44043	4.80342	5.13809	5.07551	5.72225	5.38976	5.08794	4.88305	5.05555	5.4153	5.22899	4.98269	5.01703	4.9488	34.8219	34.4588	47.0462	31.6799	37.6162	31.6217	0.936622	0.0103853	0.0390069	0.527407	0.0577652	0.126638	0.97195	0.0403109	0.112998	0.887097	0.181795	0.629248	0	-1	0	0	0	0	0.98957	0.673378	1.35105	0.919356	0.680475	0.84064
An04g04410	An00g00244	hypothetical protein	3.54178	3.69234	3.45966	3.64863	3.46757	3.53643	3.68457	3.61172	3.75987	3.82443	3.58608	3.75689	3.97898	3.5363	12.2699	11.7464	11.3294	12.5372	13.2091	13.5234	0.650235	0.301784	0.411996	0.50053	0.296521	0.763948	0.815066	0.472273	0.601545	0.8779	0.542227	0.953158	0	0	0	0	0	0	0.95733	1.10661	0.923346	1.06733	1.15593	1.0238
An08g05750	An00g00245	hypothetical protein	3.38938	3.45341	3.36	3.50049	3.1758	3.17654	3.48905	3.31569	3.4214	3.48873	3.48288	3.52082	3.62427	3.44524	10.7138	10.7797	9.03904	10.5734	11.0375	11.5523	0.922719	0.0271176	0.0184471	0.760331	0.111998	0.385251	0.965222	0.0832451	0.064257	0.960296	0.291922	0.833736	0	0	0	0	0	0	1.00615	1.16975	0.843683	0.980865	1.1626	1.04664
An08g05740	An00g00246	hypothetical protein	2.97833	3.08671	3.13616	3.22131	2.9392	3.03035	3.13664	3.18364	3.19406	3.0169	3.11805	3.42629	3.09816	3.31065	8.18239	9.05512	7.91603	8.93916	8.63184	9.70258	0.199019	0.129271	0.664393	0.86534	0.850904	0.0793282	0.420111	0.259273	0.800606	0.981692	0.93712	0.552926	0	0	0	0	0	0	1.10666	1.12925	0.967447	0.987194	1.02041	1.12404
An08g03600	An00g00247	similarity to hypothetical protein CAE47874.1/AfA24A6.130c - Aspergillus fumigatus	8.15215	7.54376	8.14543	8.21205	8.8803	8.68643	8.03539	8.35617	8.97557	8.88611	8.79977	8.64796	8.76069	8.66181	230.394	289.765	440.612	293.207	473.477	413.044	0.0757781	0.00500416	0.000160395	0.921581	0.00261708	0.180974	0.225275	0.022737	0.00163898	0.991853	0.0183511	0.687965	0	-1	1	0	-1	0	1.25769	0.665454	1.91243	1.01188	0.529106	0.872363
An08g05710	An00g00248	hypothetical protein	2.81857	2.8869	2.9657	2.91721	2.84557	2.71476	2.85087	2.9441	2.97534	2.98565	2.90809	3.00062	2.88925	2.88213	7.2237	7.68187	6.86932	7.45124	7.76164	7.58946	0.292122	0.171193	0.384948	0.59455	0.805722	0.631004	0.530163	0.316398	0.576988	0.913416	0.916287	0.915865	0	0	0	0	0	0	1.06343	1.08471	0.950943	0.969977	1.02002	0.977817
An08g09740	An00g00249	hypothetical protein	3.6725	3.71696	3.81446	3.82155	4.74706	3.77218	3.93254	3.66727	3.8553	3.82788	3.78926	3.73244	3.7796	3.7093	12.9486	14.1037	19.1546	13.9279	14.1639	13.3655	0.590016	0.0622678	0.0268846	0.936526	0.0898861	0.653442	0.776069	0.15239	0.0860403	0.993873	0.250432	0.923402	0	0	0	0	0	0	1.08921	0.727128	1.47928	0.987531	0.667576	0.943632
An08g05690	An00g00250	strong similarity to hypothetical protein CAD28429.1 - Aspergillus fumigatus	6.12183	6.42255	6.07584	6.33557	6.16993	5.93013	6.26913	6.26841	6.17402	6.58394	6.07549	6.16205	6.21085	6.017	77.2891	73.808	66.2582	77.1062	77.5909	70.0333	0.698623	0.217204	0.21058	0.713321	0.252827	0.301879	0.843776	0.375457	0.387301	0.949266	0.494933	0.793361	0	0	0	0	0	0	0.95496	1.16372	0.857278	1.04469	1.21861	0.902597
An14g04030	An00g00251	hypothetical protein	3.54967	3.55586	3.63838	3.76081	3.49802	3.49368	3.67761	3.62919	3.66306	3.6959	3.59397	3.93059	3.88546	3.62287	11.7352	12.9924	11.2812	12.5829	12.5618	14.0546	0.169692	0.143044	0.580761	0.653242	0.940932	0.0722826	0.381398	0.27955	0.741863	0.932805	0.97655	0.531072	0	0	0	0	0	0	1.10713	1.11539	0.961313	0.968488	1.00746	1.11884
An08g05660	An00g00252	hypothetical protein	3.35933	3.37319	3.41709	3.41941	3.34524	3.28805	3.43876	3.4769	3.4001	3.35866	3.27132	3.52041	3.38426	3.44529	10.3121	10.6904	9.96343	10.9878	10.1497	10.9282	0.505259	0.0877157	0.524484	0.610452	0.421078	0.111034	0.717134	0.195734	0.698182	0.919061	0.668897	0.611404	0	0	0	0	0	0	1.03669	1.10281	0.966192	1.02782	1.06378	1.07671
An14g04020	An00g00253	hypothetical protein	5.48445	5.44021	6.0603	6.31035	6.37582	6.39135	5.86883	5.96064	5.92571	5.56223	5.96251	5.94874	5.97329	5.9721	44.0884	72.7726	83.4932	60.3271	56.3686	62.4534	0.000113921	0.00315978	1.25564e-05	0.0536889	2.89152e-05	0.176667	0.00209415	0.0159863	0.000291297	0.346907	0.000866658	0.684751	1	-1	1	0	-1	0	1.65061	0.722539	1.89377	0.82898	0.437742	1.10795
An08g05650	An00g00254	hypothetical protein	4.42896	4.35508	4.6014	4.69949	4.18848	4.37271	4.62992	4.45081	4.45767	4.48028	4.48641	4.84304	4.51364	4.47066	20.9957	25.1144	19.4352	23.2694	22.2354	24.4051	0.0567498	0.0556591	0.379487	0.38509	0.993885	0.203282	0.185441	0.140944	0.571835	0.820623	0.997744	0.709149	0	0	0	0	0	0	1.19617	1.19729	0.925672	0.926539	1.00094	1.09758
An08g05630	An00g00255	hypothetical protein	3.57556	3.58475	3.61877	3.80159	3.65571	3.64697	3.62674	3.69337	3.80538	3.71246	3.60492	3.91439	3.73703	3.89322	11.9601	13.088	12.565	12.6412	13.0645	14.4022	0.197414	0.928473	0.468728	0.607769	0.385132	0.0962247	0.418174	0.959845	0.652701	0.918036	0.636943	0.585335	0	0	0	0	0	0	1.09431	1.00606	1.05058	0.965854	0.919356	1.10238
An08g09660	An00g00256	hypothetical protein	2.68529	3.08225	2.9203	2.86589	2.68329	2.92144	3.04924	2.84876	2.86739	2.98901	2.86576	2.95426	2.89991	2.79407	7.38077	7.42863	6.97584	7.72214	7.50258	7.37554	0.944729	0.288171	0.548364	0.67889	0.47558	0.8227	0.976635	0.457474	0.717727	0.939185	0.713676	0.968174	0	0	0	0	0	0	1.00649	1.10698	0.945137	1.03951	1.09985	0.983067
An03g04390	An00g00257	weak similarity to S-layer protein - Clostridium thermocellum	3.81372	3.53557	3.64034	3.66347	3.33232	3.41513	3.48748	3.39918	3.58481	3.6636	3.578	3.66729	3.68932	3.58477	12.7696	12.5699	10.3655	10.8779	12.1999	12.5284	0.81408	0.476227	0.00837663	0.0487196	0.503355	0.628819	0.910034	0.638962	0.0345768	0.327634	0.735883	0.915284	0	0	-1	0	0	0	0.984361	1.04943	0.811734	0.865393	1.0661	1.02692
An08g05620	An00g00258	hypothetical protein	3.2288	3.3974	3.36446	3.35479	3.23987	3.22999	3.35227	3.3764	3.42153	3.39804	3.29471	3.52811	3.5625	3.28353	9.939	10.2647	9.41481	10.2983	10.3491	10.9894	0.651877	0.223128	0.452181	0.96339	0.570848	0.312678	0.816246	0.383034	0.637593	0.994946	0.784901	0.797613	0	0	0	0	0	0	1.03277	1.09384	0.947259	1.00327	1.05913	1.06188
An01g11030	An00g00259	hypothetical protein	2.77935	2.71597	2.78637	2.80791	2.86634	2.69831	2.66704	2.59333	2.75867	2.75206	2.77139	2.78834	2.85146	2.84727	6.71627	6.95061	6.87958	6.19106	6.77729	7.10593	0.529812	0.0709113	0.658378	0.050541	0.0878958	0.295823	0.73309	0.168018	0.79651	0.334773	0.247051	0.78891	0	0	0	0	0	0	1.03489	0.899917	1.02432	0.890722	0.869577	1.04849
An01g11020	An00g00260	hypothetical protein	3.20701	3.18102	3.16967	3.1625	3.16577	3.13618	3.26781	3.06467	3.19269	3.15197	3.25116	3.49349	3.03952	3.23141	9.15154	8.97606	8.88256	8.97706	9.18072	9.54541	0.825902	0.904234	0.735065	0.998983	0.809948	0.589884	0.915512	0.945262	0.848138	0.999672	0.918554	0.904912	0	0	0	0	0	0	0.980824	1.01064	0.970608	1.00011	1.0304	1.03972
An08g05600	An00g00261	hypothetical protein	3.20422	3.46323	3.37775	3.45735	3.13729	3.29536	3.35405	3.31741	3.53736	3.39054	3.42482	3.3552	3.55918	3.29784	10.0821	10.6853	9.29419	10.0962	10.9352	10.5859	0.471712	0.310962	0.318794	0.482142	0.827146	0.620174	0.691986	0.481573	0.511188	0.871947	0.926457	0.912167	0	0	0	0	0	0	1.05982	1.08629	0.921848	0.944866	1.02497	0.968057
An14g03970	An00g00262	hypothetical protein	3.36762	3.31335	3.39466	3.35094	3.21526	3.32955	3.30741	3.36776	3.30652	3.31634	3.3484	3.39114	3.41925	3.24117	10.1295	10.3589	9.66257	10.1091	10.0127	10.2002	0.697349	0.437575	0.418024	0.6719	0.779384	0.693214	0.843221	0.604029	0.607179	0.937718	0.902235	0.933337	0	0	0	0	0	0	1.02265	1.04621	0.953908	0.975886	1.02304	1.01873
An03g04370	An00g00263	hypothetical protein	3.49774	3.60652	3.53859	3.5162	3.435	3.50522	3.34423	3.46628	3.45889	3.53504	3.55091	3.52344	3.47702	3.57424	11.73	11.5306	11.0817	10.5946	11.4315	11.5107	0.758549	0.426076	0.318167	0.147445	0.724669	0.879413	0.878984	0.593545	0.510512	0.571156	0.873969	0.977083	0	0	0	0	0	0	0.982999	0.956041	0.94473	0.918822	0.972576	1.00692
An08g03540	An00g00264	hypothetical protein	3.10713	3.08092	3.12284	3.24253	3.01612	3.08843	3.11577	3.11986	3.18599	3.21324	3.18411	3.08265	3.19436	3.18387	8.53876	9.07998	8.29518	8.68071	9.15428	8.89889	0.257129	0.396053	0.585095	0.400695	0.829737	0.514511	0.490252	0.56627	0.745165	0.830103	0.927388	0.882587	0	0	0	0	0	0	1.06338	1.04648	0.971474	0.956027	0.9841	0.972102
An03g04360	An00g00265	strong similarity to hypothetical protein EAA61234.1 - Aspergillus nidulans	4.39196	4.38245	4.45071	4.82457	4.24395	4.19592	4.5972	4.41054	4.50626	4.48317	4.46488	4.63387	4.32711	4.58846	20.9257	24.8926	18.6349	22.6882	22.3899	22.8874	0.077348	0.0492069	0.220315	0.321121	0.85751	0.768741	0.228274	0.12917	0.398963	0.774645	0.940545	0.954313	0	0	0	0	0	0	1.18957	1.21751	0.890528	0.911444	1.02349	1.02222
An03g04350	An00g00266	hypothetical protein	5.49365	5.09744	5.79066	5.69063	5.82562	5.47471	5.43497	5.65769	5.66612	5.70187	5.52717	5.66795	5.47928	5.41257	39.2751	53.4695	50.2193	46.7317	49.5812	45.8845	0.0139301	0.511641	0.0403579	0.230243	0.0272767	0.390245	0.0694967	0.668598	0.115785	0.68633	0.103641	0.834699	0	0	0	0	0	0	1.36141	0.930554	1.27865	0.873988	0.683523	0.925443
An14g03960	An00g00267	hypothetical protein	3.3662	3.42099	3.70833	3.7417	3.64252	3.29337	3.6564	3.51271	3.5628	3.29844	3.49015	3.44158	3.5006	3.49016	10.5093	13.2233	11.0651	11.9966	10.9318	11.1382	0.01632	0.342295	0.539947	0.256911	0.222387	0.783867	0.0776533	0.514657	0.710638	0.716921	0.456469	0.956203	0	0	0	0	0	0	1.25825	1.08418	1.05289	0.907231	0.86166	1.01888
An14g03950	An00g00268	strong similarity to hypothetical protein EAA60774.1 - Aspergillus nidulans	7.40341	7.27869	6.80997	6.77078	7.09529	6.9357	6.73558	6.769	6.92459	7.01957	7.02169	6.94579	6.95373	7.02843	162.135	110.689	129.382	107.806	126.994	125.887	2.88636e-05	0.00808306	0.00209262	0.651628	0.0302498	0.853942	0.000802729	0.0334637	0.0116768	0.932805	0.112335	0.973465	-1	-1	-1	0	0	0	0.6827	0.833237	0.79799	0.973949	1.2205	0.991285
An14g03940	An00g00269	hypothetical protein	3.35639	3.56704	3.37817	3.38542	3.40719	3.30611	3.53509	3.41288	3.44887	3.35865	3.49416	3.52291	3.57379	3.53404	11.0174	10.4237	10.2436	11.1115	10.807	11.6607	0.388514	0.21399	0.262608	0.322511	0.14505	0.159078	0.622774	0.371035	0.448222	0.776605	0.347151	0.663148	0	0	0	0	0	0	0.946111	1.08473	0.929765	1.06599	1.14651	1.07899
An04g04310	An00g00270	hypothetical protein	7.22315	7.08341	6.94302	7.2406	7.06596	7.05408	6.90312	6.83359	6.89159	7.35659	6.97735	7.01497	7.25685	6.85432	142.348	136.41	133.438	116.837	134.847	131.785	0.714917	0.266845	0.580973	0.199795	0.585749	0.809148	0.853461	0.434057	0.741942	0.646548	0.79444	0.964357	0	0	0	0	0	0	0.958287	0.875591	0.937404	0.856511	0.913705	0.977297
An04g04300	An00g00271	hypothetical protein	3.18227	3.13855	3.14822	3.08347	3.04642	2.95724	2.95186	3.02907	3.14476	2.98981	3.01915	3.21749	3.14337	3.04847	8.94083	8.66888	8.01016	7.94729	8.28924	8.79353	0.610857	0.896155	0.0886986	0.16816	0.787792	0.245305	0.789912	0.940528	0.210199	0.604175	0.907255	0.742784	0	0	0	0	0	0	0.969583	0.992152	0.895908	0.916762	1.02328	1.06084
An08g05550	An00g00272	hypothetical protein	3.88305	3.95328	3.9892	4.01438	3.66564	3.73956	3.94147	4.0032	3.77899	3.84132	3.86768	4.05438	3.96508	3.83036	15.1177	16.0199	13.0195	15.6961	14.2149	15.4544	0.344048	0.0083804	0.0266673	0.734368	0.147663	0.108137	0.583734	0.0343793	0.0854638	0.953477	0.350885	0.604761	0	1	0	0	0	0	1.05968	1.20559	0.861207	0.97979	1.13769	1.0872
An14g03900	An00g00273	hypothetical protein	4.01008	3.95978	4.01573	4.03806	3.88528	4.03166	4.09294	4.20116	4.29597	4.23905	3.95365	4.22935	3.8761	4.13287	15.8337	16.3011	15.546	17.7169	17.9124	16.9057	0.755609	0.17885	0.844209	0.380226	0.446975	0.453274	0.877167	0.326368	0.915546	0.81843	0.691827	0.861396	0	0	0	0	0	0	1.02952	1.13964	0.981826	1.08685	1.10697	0.943798
An01g03020	An00g00274	hypothetical protein	3.23384	3.26777	3.64026	3.52354	3.34917	3.18882	3.46817	3.67983	3.43424	3.41125	3.63658	3.55645	3.29152	3.49351	9.51894	11.9746	9.63976	11.9092	11.2669	10.9068	0.0161559	0.0241617	0.879457	0.947459	0.877758	0.633982	0.0771083	0.0763146	0.936412	0.994255	0.949438	0.916494	0	0	0	0	0	0	1.25798	1.23542	1.01269	0.994537	0.982072	0.96804
An02g01230	An00g00275	hypothetical protein	5.08269	4.54066	4.98833	4.83215	6.22934	5.14758	4.86267	4.85284	4.50483	4.39955	4.49153	4.44239	4.42695	4.40453	28.0839	30.0697	51.5701	28.9955	22.0898	21.4755	0.716715	0.00916272	0.00669334	0.846469	0.0299774	0.854138	0.854523	0.0367	0.0288635	0.979038	0.11153	0.973465	0	-1	1	0	0	0	1.07071	0.562254	1.83628	0.964274	0.525122	0.972194
An06g02390	An00g00276	weak similarity to hypothetical protein EAA61302.1 - Aspergillus nidulans	3.36467	3.49248	3.51019	3.41758	3.30174	3.43931	3.29045	3.57013	3.39774	3.39815	3.58613	3.55793	3.57273	3.46992	10.7672	11.034	10.3426	10.78	11.0094	11.5797	0.752234	0.594712	0.605184	0.763836	0.876965	0.430567	0.875796	0.735451	0.759298	0.960296	0.949198	0.8517	0	0	0	0	0	0	1.02478	1.04229	0.960563	0.976979	1.01709	1.0518
An01g03010	An00g00277	hypothetical protein	3.47645	3.66228	3.68796	3.65113	3.37264	3.46178	3.4915	3.576	3.69954	3.59739	3.57405	3.56589	3.65443	3.47244	11.871	12.7246	10.6827	11.5815	12.3262	11.829	0.297151	0.22909	0.124327	0.165759	0.901788	0.443673	0.535121	0.389729	0.26786	0.60069	0.959954	0.855891	0	0	0	0	0	0	1.07191	1.08413	0.899904	0.910167	1.0114	0.959659
An04g04290	An00g00278	hypothetical protein	3.58026	3.48535	3.52656	3.71307	3.54739	3.46878	3.6013	3.48361	3.39985	3.50061	3.49659	3.68682	3.78088	3.4076	11.5739	12.2934	11.3773	11.6516	11.0478	12.3386	0.476207	0.776254	0.837896	0.525482	0.758345	0.125651	0.695163	0.86435	0.91174	0.886937	0.890429	0.626645	0	0	0	0	0	0	1.06217	1.02411	0.98301	0.94779	0.964171	1.11684
An14g03880	An00g00279	hypothetical protein	4.94833	5.06139	5.28475	5.71513	5.14646	4.74356	5.33215	5.39304	5.21936	5.29928	5.30285	5.20321	5.26587	5.31046	32.1081	45.2529	30.8032	41.1436	38.6885	38.3153	0.00541689	0.0142759	0.686352	0.361549	0.711466	0.907705	0.0356262	0.0512591	0.815958	0.808974	0.867036	0.982057	1	0	0	0	0	0	1.40939	1.33569	0.959361	0.909193	0.947706	0.990355
An03g04290	An00g00280	hypothetical protein	3.1497	3.06946	2.94944	3.07061	3.08482	3.07328	3.11826	3.12298	3.18854	3.16235	3.22813	3.32345	3.18393	3.38289	8.63131	8.05581	8.45059	8.69762	9.14515	9.82702	0.254566	0.625874	0.719639	0.208625	0.253509	0.15298	0.487692	0.760145	0.838703	0.65924	0.495715	0.657051	0	0	0	0	0	0	0.933324	1.02923	0.979063	1.07967	1.10276	1.07456
An01g02990	An00g00281	hypothetical protein	3.3188	3.56825	3.46682	3.45113	3.30993	3.48069	3.45375	3.39785	3.50617	3.59279	3.37469	3.50278	3.39523	3.46648	10.8794	10.9965	10.5218	10.7465	11.245	10.965	0.884168	0.773985	0.650607	0.754734	0.920066	0.675293	0.945032	0.862854	0.790321	0.960078	0.968385	0.928418	0	0	0	0	0	0	1.01076	1.02135	0.967132	0.977267	1.01048	0.975095
An08g03500	An00g00282	hypothetical protein	3.46009	3.48558	3.60912	3.69931	3.67657	3.6671	3.9673	3.66838	3.64283	3.63945	3.6263	3.72203	3.66738	3.74553	11.1026	12.5901	12.7448	14.1021	12.4338	13.1014	0.0746411	0.141553	0.053575	0.103437	0.791443	0.338127	0.223158	0.277181	0.143547	0.481033	0.909286	0.808202	0	0	0	0	0	0	1.13397	1.1065	1.14791	1.1201	0.975774	1.05369
An01g10940	An00g00283	hypothetical protein	3.32249	3.44185	3.51593	3.53292	3.43567	3.5151	3.47348	3.54354	3.50456	3.57168	3.49536	3.59419	3.48105	3.52433	10.4264	11.5069	11.1223	11.3807	11.5024	11.577	0.0908392	0.675035	0.250559	0.839879	0.337044	0.884629	0.253693	0.798568	0.434345	0.977588	0.587833	0.978576	0	0	0	0	0	0	1.10363	1.02323	1.06675	0.989029	0.927146	1.00649
An14g03860	An00g00284	hypothetical protein	3.32489	3.36852	3.53854	3.48556	3.04541	3.45041	3.33675	3.41944	3.39972	3.15842	3.32975	3.54203	3.6181	3.52271	10.1732	11.4086	9.4999	10.397	9.82164	11.8019	0.200776	0.307109	0.433749	0.293958	0.84177	0.0214492	0.422101	0.478042	0.622139	0.749382	0.933508	0.356212	0	0	0	0	0	0	1.12144	1.09443	0.933815	0.911329	0.975921	1.20162
An03g04270	An00g00285	hypothetical protein	2.96243	3.27513	3.4899	3.3696	3.3225	3.1555	3.32546	3.32623	3.35255	3.39983	3.44901	3.51657	3.58412	3.50181	8.68654	10.776	9.44139	10.0272	10.5595	11.5848	0.0119935	0.421405	0.271964	0.339099	0.155347	0.143226	0.0621626	0.589503	0.459814	0.79194	0.36201	0.645694	0	0	0	0	0	0	1.24054	1.06205	1.0869	0.930512	0.856116	1.0971
An04g04260	An00g00286	hypothetical protein	3.49156	3.60941	3.66732	3.64284	3.58131	3.52444	3.64176	3.57176	3.64899	3.58634	3.68807	3.83939	3.57458	3.92479	11.7166	12.5976	11.7361	12.1827	12.4764	13.7331	0.344719	0.621237	0.982416	0.657342	0.741519	0.137398	0.584193	0.756968	0.991051	0.934347	0.883023	0.639023	0	0	0	0	0	0	1.07519	1.03805	1.00166	0.967062	0.965461	1.10072
An03g04260	An00g00287	strong similarity to hypothetical protein CAD21410.1 - Neurospora crassa	4.31214	4.40735	4.22703	4.4816	4.08546	4.00799	4.4549	4.52868	4.34476	4.58871	4.43416	4.05166	4.39981	4.24806	20.5312	20.4541	16.5266	22.499	21.9459	18.8067	0.966238	0.00436062	0.0291588	0.295797	0.0269376	0.051645	0.986951	0.0204752	0.0912591	0.750981	0.102807	0.484735	0	1	0	0	0	0	0.996245	1.36138	0.804954	1.09998	1.36651	0.85696
An08g05480	An00g00288	hypothetical protein	2.79141	2.80598	2.76057	2.7928	2.81888	2.98597	2.8388	2.79173	2.80454	2.86351	2.85797	2.73438	2.82518	2.89642	6.95812	6.85275	7.47682	7.03847	7.17016	7.05506	0.791949	0.30714	0.228642	0.644983	0.582961	0.732167	0.897051	0.478042	0.409274	0.93067	0.792783	0.945971	0	0	0	0	0	0	0.984857	0.941372	1.07455	1.0271	0.955846	0.983948
An14g03830	An00g00289	hypothetical protein	4.12488	4.12741	4.23532	4.37861	3.75555	3.82514	4.16164	3.9795	4.24322	4.29918	4.32843	4.43716	4.21442	4.27042	17.462	19.7936	13.8359	16.8021	19.566	19.7987	0.0851276	0.0134636	0.00473063	0.0307572	0.478326	0.831371	0.243577	0.0491755	0.022081	0.255014	0.715445	0.969818	0	1	-1	0	0	0	1.13353	1.21438	0.792347	0.848863	1.07133	1.01189
An06g02330	An00g00290	hypothetical protein	3.34546	3.35168	3.30741	3.2569	3.28181	3.28148	3.25341	3.19678	3.24128	3.21425	3.25246	3.32913	3.38927	3.17073	10.1864	9.72806	9.72465	9.35082	9.42176	9.82444	0.426367	0.496541	0.422958	0.492784	0.932459	0.377447	0.65529	0.656098	0.612438	0.875389	0.973739	0.828946	0	0	0	0	0	0	0.955006	0.961558	0.954671	0.961222	1.00686	1.04274
An02g01190	An00g00291	hypothetical protein	4.48552	4.36324	4.42404	4.39541	4.22699	4.36923	4.45024	4.65766	4.54488	4.51039	4.40298	4.50934	4.25111	4.16341	21.472	21.2549	19.6725	23.4896	22.4102	19.8072	0.903788	0.0532361	0.309117	0.248637	0.134235	0.0921382	0.955493	0.136619	0.501128	0.708648	0.329594	0.578133	0	0	0	0	0	0	0.98989	1.19404	0.916192	1.10514	1.20623	0.883849
An06g02320	An00g00292	hypothetical protein	3.62753	3.78064	3.95117	3.91624	3.68702	3.7346	3.93881	3.742	4.00964	4.00716	3.87596	3.92609	3.91634	3.83595	13.0329	15.2814	13.0938	14.3244	15.6084	14.8542	0.0276418	0.181018	0.942328	0.326219	0.45256	0.355863	0.111887	0.329336	0.970733	0.779017	0.696847	0.817775	0	0	0	0	0	0	1.17253	1.09399	1.00467	0.937374	0.933014	0.951675
An03g04240	An00g00293	hypothetical protein	4.03615	4.15912	4.10871	4.07494	3.77369	3.94418	4.02352	4.04886	4.1911	4.07923	4.23557	4.20241	4.37378	3.91292	17.1203	17.0515	14.5096	16.4065	17.9839	17.9143	0.964865	0.196101	0.090561	0.674469	0.336714	0.958569	0.986369	0.349683	0.213338	0.938062	0.587688	0.991428	0	0	0	0	0	0	0.99598	1.13073	0.847509	0.962173	1.1353	0.996129
An04g04230	An00g00294	hypothetical protein	3.66925	3.67766	3.54963	3.63079	3.65069	3.49895	3.40764	3.45409	3.94863	4.10943	3.89806	4.01425	3.86046	3.75462	12.7591	12.0437	11.9159	10.7843	15.8386	14.6868	0.432601	0.186251	0.355132	0.146839	0.682661	0.218107	0.660588	0.33671	0.547854	0.569329	0.850491	0.72062	0	0	0	0	0	0	0.94393	0.905035	0.933915	0.895433	0.958795	0.927275
An04g04220	An00g00295	hypothetical protein	4.03922	3.88761	4.20842	4.10134	3.77037	3.89763	4.03244	4.02627	4.05668	4.26276	4.07374	4.06563	4.2318	4.07593	15.5994	17.8132	14.261	16.3289	17.5216	17.4415	0.0808464	0.0756241	0.220928	0.234218	0.978502	0.936844	0.235421	0.176539	0.399504	0.688625	0.991151	0.988627	0	0	0	0	0	0	1.14192	1.145	0.914201	0.916671	1.0027	0.99543
An02g01170	An00g00296	hypothetical protein	3.02487	3.08968	2.94409	3.06154	2.85882	2.85622	3.02442	3.01426	2.92475	2.95783	2.89372	3.02914	3.04302	3.02986	8.32401	8.0156	7.24766	8.10797	7.59701	8.19083	0.452419	0.0405097	0.0152648	0.817538	0.0507128	0.0831828	0.675731	0.111862	0.0553928	0.972278	0.165477	0.560013	0	0	0	0	0	0	0.962949	1.1187	0.870693	1.01152	1.16174	1.07817
An02g01150	An00g00297	hypothetical protein	3.61868	3.7515	3.83685	3.88347	3.23861	3.48971	3.81398	3.83564	3.82183	3.42857	3.68249	3.72306	3.65281	3.71537	12.8624	14.5219	10.2971	14.1704	12.5038	12.9698	0.177936	0.00289558	0.0227724	0.77704	0.124976	0.606071	0.392764	0.0149857	0.0755962	0.963858	0.315064	0.909649	0	1	0	0	0	0	1.12902	1.37616	0.800554	0.975794	1.2189	1.03727
An04g04200	An00g00298	hypothetical protein	4.17938	4.26139	4.15416	4.22707	4.24653	4.07591	4.29355	4.06606	4.10807	4.17919	4.2863	4.09987	4.44257	4.15625	18.6407	18.26	17.8917	18.1237	18.2672	18.8031	0.814566	0.883507	0.642371	0.932071	0.787725	0.688098	0.910141	0.932994	0.784677	0.993201	0.907252	0.931045	0	0	0	0	0	0	0.979574	1.01297	0.959817	0.992536	1.03409	1.02933
An08g05460	An00g00299	hypothetical protein	4.74756	4.75326	4.9778	4.88424	4.63376	4.5887	4.70053	4.88004	4.76803	4.70896	4.76101	5.05972	5.06512	4.81787	26.9163	30.5059	24.441	27.6706	26.8342	31.5792	0.090193	0.0926604	0.180435	0.175991	0.991198	0.0128119	0.252645	0.203777	0.348468	0.61591	0.996827	0.286929	0	0	0	0	0	0	1.13336	1.13214	0.908035	0.907057	0.998923	1.17683
An03g04220	An00g00300	hypothetical protein	3.98908	3.71524	3.89749	3.90828	4.12552	3.79755	3.75763	3.84814	3.66158	3.73983	3.61915	3.8206	3.57568	3.7339	14.4416	14.9584	15.5791	13.9567	12.7597	13.087	0.693179	0.230946	0.400911	0.44131	0.261657	0.72758	0.841451	0.392178	0.591309	0.853323	0.503552	0.9457	0	0	0	0	0	0	1.03579	0.895864	1.07876	0.933033	0.864911	1.02565
An01g10890	An00g00301	hypothetical protein	2.79534	2.78209	3.03074	2.96571	2.76288	2.74754	2.92613	2.86505	3.15113	2.86554	2.98179	3.08136	3.08999	3.03109	6.91013	7.99017	6.75153	7.44148	7.99716	8.38307	0.0393149	0.146166	0.716513	0.277487	0.597396	0.373959	0.143634	0.283633	0.83639	0.737509	0.801028	0.827085	0	0	0	0	0	0	1.1563	1.10219	0.977048	0.931329	0.953208	1.04826
An06g02300	An00g00302	hypothetical protein	3.01154	3.04473	3.13572	3.14751	2.96334	3.04637	3.05068	3.12304	3.18563	3.09374	3.08031	3.1158	3.01706	3.19911	8.15753	8.8251	8.02698	8.49644	8.69324	8.63777	0.187433	0.331854	0.778733	0.51204	0.78813	0.891255	0.405381	0.503559	0.876857	0.882352	0.907411	0.9794	0	0	0	0	0	0	1.08184	1.05849	0.983996	0.962758	0.978417	0.993619
An04g04190	An00g00303	hypothetical protein	3.93622	4.42021	4.53351	4.63989	4.27534	4.1394	4.26893	4.37061	4.31884	4.32071	4.35097	4.8443	4.33046	4.36	18.1037	24.0289	18.4733	19.9701	20.1146	22.8099	0.0392557	0.534268	0.870891	0.155329	0.256872	0.230523	0.143535	0.687698	0.93177	0.583317	0.499334	0.733239	0	0	0	0	0	0	1.32729	1.08102	1.02041	0.831084	0.81446	1.134
An04g04180	An00g00304	hypothetical protein	3.55957	3.62022	3.59311	3.65087	3.42013	3.31684	3.64001	3.60964	3.5662	3.69019	3.64373	3.5932	3.64752	3.52903	12.0411	12.312	10.328	12.3362	12.4095	12.0413	0.687405	0.00683657	0.0154172	0.971496	0.0653535	0.50731	0.837859	0.0292915	0.0558445	0.994946	0.199092	0.879087	0	1	0	0	0	0	1.02249	1.19445	0.857726	1.00197	1.16817	0.970329
An03g04200	An00g00305	hypothetical protein	3.77576	4.01006	3.91704	3.83592	3.87062	3.81856	4.05385	4.06815	3.80693	3.92684	4.06223	3.96944	4.178	4.06403	14.8554	14.6872	14.366	16.691	15.2633	16.8012	0.881192	0.0683939	0.661439	0.113154	0.152938	0.141977	0.944019	0.163409	0.798694	0.501596	0.358186	0.644203	0	0	0	0	0	0	0.988677	1.16184	0.967059	1.13644	1.17515	1.10075
An03g04190	An00g00306	similarity to cellulase	8.84825	8.04112	8.24168	7.64061	9.17184	8.90115	8.72149	9.05895	8.95552	9.03459	9.0705	9.20134	9.19192	9.43498	348.42	245.767	525.118	474.485	519.221	619.982	0.065056	0.564589	0.0345758	0.0025566	0.326853	0.229111	0.203823	0.711727	0.103538	0.0619886	0.5779	0.731538	0	0	0	0	0	0	0.705375	0.903579	1.50714	1.93063	1.28099	1.19406
An02g09290	An00g00307	hypothetical protein	6.8648	6.84555	6.80099	7.04895	6.93501	6.77515	6.99295	7.18994	6.74492	6.70671	6.88036	6.8209	6.84975	6.79568	115.775	121.513	115.767	136.376	109.693	113.151	0.520409	0.0455051	0.999275	0.141099	0.286131	0.612262	0.726547	0.121925	0.999346	0.558443	0.53199	0.910867	0	0	0	0	0	0	1.04957	1.17802	0.999932	1.12231	1.12239	1.03152
An08g03410	An00g00308	hypothetical protein	3.27555	3.30561	3.45133	3.36781	3.31093	3.15059	3.28081	3.3664	3.42152	3.46499	3.29722	3.51912	3.59259	3.34141	9.78506	10.6263	9.38761	10.0116	10.5165	11.1918	0.258247	0.372337	0.561296	0.407623	0.856565	0.294048	0.491378	0.5433	0.728235	0.834957	0.939963	0.787446	0	0	0	0	0	0	1.08597	1.06647	0.959381	0.942154	0.982044	1.06422
An04g04140	An00g00309	hypothetical protein	2.89041	2.97901	2.83092	2.93846	2.89385	2.87285	2.83227	2.75866	2.91278	2.84393	2.80342	2.90762	2.90423	2.92829	7.64604	7.38548	7.3786	6.94254	7.22689	7.53383	0.516964	0.26402	0.505992	0.257191	0.726921	0.346238	0.724412	0.430799	0.682972	0.717131	0.875045	0.813835	0	0	0	0	0	0	0.965922	0.940902	0.965023	0.940026	0.974097	1.04247
An03g04170	An00g00310	hypothetical protein	6.24605	6.16493	6.0681	6.16944	7.13741	6.57297	6.49656	6.25334	5.86284	5.68699	6.05626	5.975	5.78525	5.96862	73.797	69.4917	115.776	82.9949	58.4324	60.1138	0.622555	0.0167672	0.00283655	0.162282	0.131922	0.775207	0.797951	0.0579153	0.0148398	0.594128	0.326225	0.956203	0	0	1	0	0	0	0.94166	0.716858	1.56884	1.19431	0.76127	1.02878
An03g04160	An00g00311	hypothetical protein	3.75266	3.67466	3.63053	3.77243	3.89017	3.72165	3.76752	3.61076	3.65165	3.75056	3.51551	3.85338	3.61789	3.54252	13.1197	13.0094	13.9859	12.8986	12.4601	12.7397	0.921215	0.352375	0.459226	0.920146	0.551176	0.750555	0.964552	0.523232	0.643505	0.991433	0.770809	0.950763	0	0	0	0	0	0	0.991596	0.922254	1.06603	0.991482	0.93007	1.02244
An03g04150	An00g00312	hypothetical protein	3.18624	3.20239	3.42363	3.48253	3.47299	3.31771	3.19314	3.31283	3.41104	3.33213	3.44454	3.57918	3.46964	3.3735	9.15345	10.9517	10.5221	9.53336	10.5261	11.1125	0.0152796	0.143927	0.0479479	0.048832	0.00929532	0.312904	0.0742173	0.280455	0.13227	0.327634	0.0466567	0.797613	0	0	0	0	-1	0	1.19645	0.906033	1.14952	0.870493	0.757265	1.0557
An04g04120	An00g00313	hypothetical protein	3.19438	3.09879	3.24339	3.11136	3.02743	3.019	3.15276	3.11058	3.11795	3.03008	3.17258	3.15948	3.17695	3.03864	8.85558	9.04659	8.12978	8.76449	8.61511	8.7242	0.721076	0.222933	0.16962	0.597391	0.526817	0.796268	0.857689	0.382839	0.334057	0.913575	0.753324	0.959387	0	0	0	0	0	0	1.02157	1.07807	0.91804	0.968817	1.05531	1.01266
An03g04130	An00g00314	weak similarity to hypothetical protein SPAC3F10.07c - Schizosaccharomyces pombe	5.4542	5.45771	4.98552	5.19579	5.63702	5.5734	5.31511	5.25326	4.81626	4.84571	4.7268	4.58575	4.84148	4.70837	43.894	34.0753	48.6784	38.9671	27.7854	26.2067	0.00335386	0.00747698	0.158357	0.0752793	0.757203	0.317459	0.0246802	0.0313724	0.318283	0.412811	0.890167	0.799744	-1	-1	0	0	0	0	0.776308	0.8005	1.109	1.14356	1.03116	0.943183
An06g02260	An00g00315	hypothetical protein	3.88655	3.98087	3.87944	4.02828	3.73591	3.63897	4.05925	3.98604	4.06199	4.07226	3.96478	4.2594	4.08107	4.13875	15.2814	15.4964	12.8834	16.2531	16.3703	17.8734	0.825865	0.00307394	0.0183729	0.457867	0.0295055	0.109955	0.915512	0.0156939	0.0640625	0.86071	0.110067	0.610577	0	1	0	0	0	0	1.01407	1.26155	0.843076	1.04883	1.24406	1.09182
An06g02250	An00g00316	hypothetical protein	3.44226	3.50175	3.42599	3.53282	3.43246	3.54604	3.4543	3.52742	3.6793	3.47335	3.5996	3.56254	3.47052	3.43311	11.0963	11.1533	11.2297	11.2423	11.9927	11.2256	0.935754	0.985981	0.851058	0.90066	0.964442	0.219053	0.971809	0.992481	0.919482	0.988114	0.987298	0.722039	0	0	0	0	0	0	1.00514	1.00112	1.01202	1.00797	0.995998	0.936039
An01g02850	An00g00317	hypothetical protein	6.84314	6.67197	6.91081	6.86528	7.10073	6.88651	6.7194	6.8381	6.75039	7.16712	6.90704	7.18494	7.00934	7.13376	108.2	118.443	127.436	109.801	122.915	138.079	0.340388	0.128671	0.098419	0.421718	0.0886189	0.144421	0.580764	0.25847	0.22673	0.841282	0.248236	0.646703	0	0	0	0	0	0	1.09466	0.86162	1.17778	0.927039	0.787109	1.12337
An04g04090	An00g00318	hypothetical protein	3.51022	3.56091	3.88719	3.71277	3.49803	3.61102	3.80653	3.70546	3.67425	3.6673	3.71564	3.67697	3.80297	3.64696	11.5961	13.9286	11.7495	13.5104	12.8681	13.077	0.0114589	0.0417396	0.832836	0.625919	0.621854	0.751742	0.0601949	0.114265	0.909062	0.926052	0.816436	0.950799	0	0	0	0	0	0	1.20115	1.14987	1.01323	0.969972	0.957307	1.01623
An06g02240	An00g00319	weak similarity to hypothetical protein AAL31335.1 - African swine fever virus	4.37648	4.45096	4.57555	4.28959	4.40714	4.28539	4.38463	4.42147	4.35648	4.32033	4.61748	4.5021	4.51308	4.41414	21.3139	21.5942	20.3402	21.1568	21.5771	22.2609	0.874576	0.635926	0.574658	0.804889	0.822344	0.645744	0.940677	0.768683	0.738003	0.969635	0.924678	0.920452	0	0	0	0	0	0	1.01315	1.04015	0.954317	0.979746	1.02665	1.03169
An14g06050	An00g00320	weak similarity to hypothetical protein B10H18.060 - Neurospora crassa	4.248	4.36643	5.66034	5.22663	5.42824	4.29881	4.48406	4.74277	4.92711	5.36965	5.01373	4.67719	4.88997	4.75518	19.7971	43.5162	29.1116	24.478	34.38	27.3622	0.00223737	0.405414	0.0800711	0.0148789	0.0058215	0.190083	0.0180395	0.574604	0.194574	0.166812	0.0329345	0.695413	1	0	0	0	-1	0	2.19811	0.840833	1.4705	0.562504	0.382526	0.795876
An08g05370	An00g00321	hypothetical protein	3.63812	3.44677	3.64079	3.62559	3.56505	3.49484	3.61374	3.51113	3.47419	3.7307	3.58855	3.51369	3.44396	3.48259	11.6515	12.4079	11.551	11.8141	12.1074	11.1585	0.367406	0.7429	0.89935	0.479031	0.677988	0.16305	0.60515	0.843585	0.948937	0.870056	0.847818	0.669945	0	0	0	0	0	0	1.06492	1.02278	0.991371	0.952139	0.960427	0.921633
An08g03370	An00g00322	hypothetical protein	3.55945	3.50323	3.69311	3.65637	3.54966	3.55595	3.84907	3.6431	3.51363	3.3999	3.41999	3.63442	3.62416	3.44646	11.5621	12.7705	11.7355	13.4179	10.8868	11.8626	0.149471	0.0605099	0.821088	0.457425	0.710724	0.129394	0.35089	0.149395	0.902152	0.86071	0.8668	0.632997	0	0	0	0	0	0	1.10451	1.14336	1.01499	1.0507	1.03518	1.08963
An02g01030	An00g00323	hypothetical protein	3.87091	3.86827	3.79112	3.72771	3.76796	3.70457	3.79959	3.59815	3.75012	3.73849	3.78645	3.5904	3.58439	3.64602	14.6172	13.5425	13.3269	12.9858	13.5325	12.1842	0.193984	0.648188	0.122095	0.463436	0.531828	0.0396435	0.413791	0.778594	0.263904	0.862512	0.75672	0.444725	0	0	0	0	0	0	0.926477	0.974411	0.911727	0.958897	1.05174	0.900367
An14g06030	An00g00324	hypothetical protein	2.70253	2.79366	2.78779	2.74272	2.72404	2.72863	2.73591	2.7475	2.73561	2.75403	2.72093	2.74753	2.76337	2.79448	6.71829	6.79868	6.61771	6.6886	6.66616	6.81381	0.803121	0.823239	0.75209	0.732561	0.985316	0.576062	0.903877	0.894886	0.860241	0.953081	0.994167	0.901191	0	0	0	0	0	0	1.01197	1.01071	0.985029	0.983808	0.998761	1.02215
An02g01010	An00g00325	hypothetical protein	3.38577	3.47329	3.29424	3.41563	4.05431	3.67979	3.39304	3.42722	3.12456	3.24301	3.42976	3.26924	3.27199	3.36441	10.7744	10.2314	14.5915	10.6304	9.61827	9.86201	0.564857	0.00375742	0.00494778	0.66912	0.0540271	0.731668	0.757904	0.0183081	0.0228054	0.936969	0.172751	0.945961	0	-1	1	0	0	0	0.949608	0.728538	1.35427	1.039	0.767198	1.02534
An06g02220	An00g00326	hypothetical protein	2.79408	2.8172	2.79191	2.79284	2.85891	2.72162	2.92291	2.79502	2.79891	2.92255	2.88526	2.76977	2.85973	2.8424	6.99169	6.9277	6.91759	7.25495	7.30511	7.08107	0.873143	0.415146	0.853225	0.42919	0.489921	0.511574	0.939931	0.583607	0.920898	0.84658	0.725409	0.881479	0	0	0	0	0	0	0.990848	1.04877	0.989401	1.04724	1.05846	0.96933
An08g11380	An00g00327	hypothetical protein	3.34801	3.34839	3.38279	3.3954	3.19263	3.36851	3.31667	3.2729	3.34893	3.42352	3.3594	3.33536	3.5367	3.42879	10.1838	10.4766	9.71739	9.8136	10.3911	10.8049	0.644457	0.872036	0.449155	0.29698	0.830764	0.44033	0.812629	0.925928	0.63533	0.752115	0.928017	0.854812	0	0	0	0	0	0	1.02875	1.0099	0.954203	0.936717	0.981674	1.03982
An08g11370	An00g00328	hypothetical protein	3.22378	3.37612	3.39995	3.41541	2.99475	3.1174	3.46257	3.28335	3.41072	3.30752	3.38542	3.36793	3.34407	3.30027	9.84883	10.6124	8.31706	10.36	10.3237	10.108	0.245612	0.00396551	0.0177074	0.700409	0.120077	0.679428	0.476938	0.01905	0.0623012	0.945814	0.30619	0.929896	0	1	0	0	0	0	1.07753	1.24564	0.844472	0.976219	1.15601	0.979104
An01g10780	An00g00329	hypothetical protein	3.2242	3.34521	3.29605	3.25098	3.12554	3.36706	3.31081	3.2426	3.29551	3.36278	3.28	3.26318	3.30313	3.2463	9.7453	9.67001	9.48927	9.6914	9.93669	9.65228	0.902109	0.738735	0.674008	0.972034	0.746942	0.575355	0.954623	0.840997	0.807529	0.994946	0.88587	0.9008	0	0	0	0	0	0	0.992274	1.0213	0.973728	1.00221	1.02925	0.971378
An08g03350	An00g00330	hypothetical protein	3.202	3.23971	3.41155	3.32242	3.19234	3.27837	3.21317	3.28578	3.28965	3.18499	3.14279	3.29251	3.47246	3.34103	9.32341	10.3172	9.41758	9.51018	9.22667	10.3293	0.117025	0.872698	0.86929	0.198922	0.300973	0.0402309	0.299808	0.926405	0.930919	0.645576	0.547221	0.44653	0	0	0	0	0	0	1.10659	1.00983	1.0101	0.921776	0.912559	1.1195
An01g02820	An00g00331	hypothetical protein	2.91822	3.10211	2.84603	2.9399	2.87435	3.02486	2.9422	2.94671	2.9613	2.86195	2.89983	2.93955	3.03441	2.92422	8.05657	7.42797	7.72538	7.69786	7.50416	7.81398	0.212254	0.954704	0.508282	0.572769	0.390081	0.436662	0.437035	0.975271	0.684939	0.904343	0.640925	0.85447	0	0	0	0	0	0	0.921977	0.996438	0.958892	1.03633	1.08076	1.04129
An14g05990	An00g00332	weak similarity to spindle pole body-associated protein sad1p - Schizosaccharomyces pombe	4.46303	4.80646	4.44072	4.4624	4.26304	4.59586	4.36076	4.59706	4.34457	4.29103	4.31455	4.29136	4.36469	4.40269	24.8426	21.8803	21.5475	22.2991	19.9279	20.4342	0.188848	0.712794	0.144638	0.838338	0.234562	0.741285	0.40693	0.824032	0.299091	0.977588	0.47226	0.948867	0	0	0	0	0	0	0.880756	1.03488	0.867363	1.01914	1.17499	1.02541
An08g03330	An00g00333	hypothetical protein	3.19788	3.30459	3.30274	3.22767	3.05924	3.12538	3.39162	3.30769	3.22242	3.09652	3.29081	3.27524	3.12963	3.23385	9.52179	9.61446	8.5286	10.194	9.2103	9.27217	0.87762	0.0140149	0.0999136	0.360963	0.0776625	0.896259	0.941851	0.0505816	0.228808	0.808974	0.22568	0.980577	0	0	0	0	0	0	1.00973	1.19528	0.895693	1.06028	1.18376	1.00672
An14g03690	An00g00334	hypothetical protein	2.86373	2.92695	2.75867	2.86847	2.92682	2.80076	2.88909	2.81979	2.87899	2.85595	2.75862	2.91687	2.8068	2.90276	7.44019	7.03022	7.27926	7.23222	7.1166	7.33845	0.344878	0.9122	0.710772	0.631686	0.549282	0.526261	0.584348	0.950169	0.832258	0.928103	0.769931	0.88616	0	0	0	0	0	0	0.944899	0.993537	0.97837	1.02873	1.05148	1.03117
An09g01730	An00g00335	hypothetical protein	3.76433	4.08994	4.00113	4.07392	3.76301	3.86772	4.1152	3.98332	4.21032	4.23163	4.16937	4.06914	3.99769	4.15472	15.212	16.4216	14.078	16.5557	18.4274	16.8403	0.321402	0.0496613	0.315688	0.914172	0.428996	0.162315	0.559703	0.130072	0.507896	0.990859	0.675966	0.668028	0	0	0	0	0	0	1.07952	1.176	0.925455	1.00817	1.08937	0.913877
An14g03680	An00g00336	hypothetical protein	3.34707	3.671	3.54465	3.55375	3.3201	3.34947	3.32793	3.55997	3.59211	3.53572	3.55777	3.79591	3.72265	3.53558	11.3848	11.7062	10.0895	10.8826	11.8094	12.859	0.742857	0.379888	0.171838	0.396608	0.690617	0.233215	0.871212	0.551043	0.336545	0.827173	0.854807	0.733968	0	0	0	0	0	0	1.02823	1.0786	0.886228	0.929641	1.04899	1.08888
An04g04030	An00g00337	hypothetical protein	3.64278	3.67852	3.71628	3.79236	3.72553	4.05183	3.85591	3.81185	3.83263	3.86833	3.87334	3.95076	3.89819	3.97309	12.6464	13.4947	14.8118	14.2598	14.5012	15.3555	0.352871	0.581944	0.0372886	0.427555	0.300129	0.317342	0.591317	0.725368	0.109563	0.844697	0.546271	0.79973	0	0	0	0	0	0	1.06708	0.96273	1.17123	1.0567	0.902209	1.05891
An04g04020	An00g00338	hypothetical protein	3.07719	3.15516	3.14263	3.09267	3.0849	2.94976	3.15384	3.10521	3.08528	3.14481	2.95847	3.17971	3.25361	3.11815	8.67088	8.67973	8.09666	8.75146	8.35623	9.08712	0.986835	0.223926	0.28042	0.894094	0.387988	0.116591	0.995589	0.383659	0.46885	0.987243	0.639522	0.61735	0	0	0	0	0	0	1.00102	1.08087	0.933776	1.00826	1.07977	1.08747
An08g11300	An00g00339	hypothetical protein	3.4036	3.33012	3.48255	3.29719	3.29546	3.43941	3.40884	3.40605	3.35117	3.38147	3.32167	3.51649	3.33151	3.30655	10.3164	10.4822	10.3205	10.6107	10.2066	10.4458	0.81325	0.682001	0.995313	0.856749	0.901679	0.675189	0.909604	0.803952	0.997835	0.979899	0.959954	0.928418	0	0	0	0	0	0	1.01608	1.02812	1.0004	1.01225	1.01185	1.02343
An04g04010	An00g00340	hypothetical protein	3.23745	3.44019	3.51147	3.34858	3.17981	3.17594	3.5337	3.39312	3.22852	3.33939	3.49274	3.47387	3.60146	3.58034	10.1178	10.7781	9.04974	11.0304	10.2216	11.728	0.416422	0.0224618	0.163939	0.763151	0.229291	0.0454991	0.646928	0.0723504	0.325667	0.960296	0.465875	0.464982	0	0	0	0	0	0	1.06526	1.21886	0.89444	1.02341	1.14419	1.14738
An02g00930	An00g00341	hypothetical protein	3.30598	3.14771	3.35014	3.36476	3.34147	3.26226	3.38331	3.5366	3.33361	3.33735	3.45135	3.57501	3.37122	3.52609	9.36216	10.2493	9.8619	11.004	10.3683	11.2416	0.19797	0.125269	0.448261	0.305471	0.842379	0.161934	0.418708	0.253088	0.634881	0.761446	0.933508	0.667246	0	0	0	0	0	0	1.09476	1.11581	1.05338	1.07364	1.01923	1.08423
An08g11290	An00g00342	hypothetical protein	3.45888	3.60466	3.51017	3.49577	3.39727	3.44538	3.47468	3.45971	3.45017	3.41826	3.4653	3.54036	3.66167	3.52603	11.5656	11.337	10.7132	11.0593	10.8873	11.9259	0.717933	0.566892	0.182468	0.654217	0.510795	0.0620283	0.855465	0.713666	0.351396	0.933234	0.740621	0.511115	0	0	0	0	0	0	0.980232	1.03231	0.9263	0.975508	1.05312	1.09539
An02g00920	An00g00343	hypothetical protein	3.44779	3.627	3.58613	3.49687	3.39572	3.4021	3.51413	3.47812	3.57197	3.47473	3.42177	3.5129	3.59413	3.46835	11.6108	11.6439	10.5481	11.2833	11.2316	11.5125	0.962968	0.284133	0.136715	0.609836	0.461948	0.623388	0.985904	0.453478	0.286819	0.918694	0.70402	0.913723	0	0	0	0	0	0	1.00285	1.06971	0.908471	0.969036	1.06667	1.02501
An04g02590	An00g00344	hypothetical protein	3.85878	3.67856	3.84601	4.07967	3.75033	3.86645	3.96451	3.95061	4.11842	4.26958	3.84496	4.01596	3.83231	3.96669	13.6296	15.5931	14.0101	15.5362	16.8848	15.3304	0.17618	0.2907	0.773246	0.969389	0.817329	0.230273	0.390846	0.460126	0.874237	0.994946	0.922471	0.733091	0	0	0	0	0	0	1.14407	1.10893	1.02791	0.996347	0.969289	0.90794
An12g05770	An00g00345	hypothetical protein	2.82764	3.18758	3.02699	2.91178	2.87735	3.00481	2.99992	2.87621	2.90568	2.9366	2.84453	2.94627	3.01092	2.92376	8.04232	7.83202	7.67988	7.66383	7.44155	7.78296	0.737117	0.978799	0.56113	0.783134	0.826698	0.49008	0.868193	0.988052	0.728235	0.965694	0.926457	0.875001	0	0	0	0	0	0	0.97385	0.99791	0.954933	0.978525	1.02471	1.04588
An14g05950	An00g00346	hypothetical protein	3.34352	3.29039	3.33436	3.40375	3.36412	3.21629	3.30863	3.23921	3.33513	3.3096	3.17802	3.28523	3.51873	3.17894	9.96561	10.332	9.78252	9.67269	9.67492	10.0397	0.643478	0.884425	0.811469	0.403232	0.667267	0.562391	0.812241	0.933612	0.896088	0.831253	0.841236	0.89767	0	0	0	0	0	0	1.03677	0.988773	0.981628	0.936183	0.953705	1.0377
An12g05760	An00g00347	hypothetical protein	3.86082	4.13542	4.02882	3.82231	3.83442	3.71731	3.68663	3.7445	4.05916	3.85188	3.90472	4.18055	3.92829	3.93768	15.9792	15.1954	13.6977	13.1371	15.3332	16.1729	0.57169	0.637612	0.10118	0.119173	0.945724	0.464974	0.763326	0.770322	0.230673	0.513817	0.978603	0.866582	0	0	0	0	0	0	0.95095	0.959068	0.857225	0.864542	1.00854	1.05476
An08g05280	An00g00348	hypothetical protein [deleted ORF]	3.42488	3.28896	3.53632	3.43387	3.40818	3.27328	3.46802	3.22454	3.48879	3.28892	3.33568	3.36242	3.21506	3.36545	10.2455	11.1974	10.1312	10.1702	10.3469	9.94735	0.262835	0.960201	0.884328	0.227465	0.441781	0.535092	0.497203	0.9781	0.93929	0.682702	0.68698	0.889637	0	0	0	0	0	0	1.09291	1.00385	0.988843	0.908265	0.918513	0.961382
An04g06280	An00g00349	strong similarity to hypothetical protein BAC47520.1 - Bradyrhizobium japonicum	3.42651	3.43972	3.50234	3.60527	3.56294	3.82261	3.57454	3.58263	3.69156	3.51113	3.27556	3.86679	3.62678	3.54004	10.8012	11.7436	12.9311	11.9471	11.257	12.7982	0.412101	0.43702	0.0933319	0.864317	0.265314	0.137153	0.642972	0.603561	0.218039	0.981457	0.508004	0.639023	0	0	0	0	0	0	1.08726	0.923902	1.19719	1.01732	0.849755	1.13691
An11g08480	An00g00350	hypothetical protein	2.61966	2.62579	2.58295	2.6046	2.57779	2.60238	2.59726	2.5807	2.63071	2.57212	2.61641	2.56399	2.60655	2.71442	6.15914	6.03675	6.02134	6.01673	6.08989	6.18306	0.695359	0.988053	0.659174	0.948157	0.789586	0.716604	0.842343	0.993525	0.797059	0.994255	0.90817	0.9413	0	0	0	0	0	0	0.980129	0.999236	0.977627	0.996684	1.01949	1.0153
An02g14700	An00g00351	hypothetical protein	7.58776	7.43795	7.70576	7.46422	7.32839	7.20341	7.48005	7.34177	7.09498	7.30324	7.22562	6.95619	6.99767	6.93375	182.64	192.004	153.905	170.179	147.845	124.719	0.508104	0.196075	0.0385652	0.126529	0.634737	0.0154461	0.718835	0.349681	0.112137	0.527104	0.822236	0.308984	0	0	0	0	0	0	1.05127	1.10574	0.842673	0.886333	1.05181	0.843576
An04g03990	An00g00352	hypothetical protein	4.81734	4.64305	4.373	4.38119	4.68137	4.49452	4.43034	4.42073	5.0949	4.35133	4.75886	4.85208	4.85083	4.78087	26.5417	20.7796	24.0496	21.4891	26.6309	28.4021	0.0714873	0.379518	0.439636	0.789969	0.463234	0.534515	0.216833	0.550678	0.626854	0.967017	0.705023	0.889554	0	0	0	0	0	0	0.782903	0.893531	0.906106	1.03414	1.14131	1.06651
An04g02560	An00g00353	hypothetical protein	5.05096	5.32519	4.95292	5.12615	4.77181	4.74729	5.0584	4.98595	5.0081	5.32765	5.34232	4.99456	4.92065	5.07628	36.4558	32.8891	27.0875	32.4956	37.4274	31.9372	0.266693	0.0625235	0.00600127	0.893782	0.042375	0.049004	0.501716	0.152802	0.0264665	0.987243	0.145362	0.475393	0	0	-1	0	0	0	0.902162	1.19965	0.743022	0.988037	1.32976	0.85331
An03g06890	An00g00354	similarity to hypothetical protein B16B8.140 - Neurospora crassa	4.86898	4.98822	4.97332	5.24247	4.71686	4.69319	4.76854	4.73861	5.04492	5.03312	5.00217	4.87263	5.03062	4.87742	30.4548	34.485	26.0828	26.9754	32.5986	30.4188	0.0892015	0.624433	0.0400901	0.0034925	0.357819	0.230319	0.250923	0.759281	0.115229	0.0751641	0.610047	0.733091	0	0	0	0	0	0	1.13233	1.03422	0.856443	0.782236	0.913355	0.933133
An07g01810	An00g00355	hypothetical protein	4.29997	4.28356	4.07074	4.30333	4.09527	4.22366	3.85316	4.00664	4.38285	4.44587	4.62546	4.33408	4.28329	4.75393	19.5861	18.2148	17.87	15.2412	22.3892	21.9645	0.500412	0.154455	0.397485	0.114635	0.568888	0.826055	0.71293	0.294691	0.588217	0.505188	0.783932	0.968927	0	0	0	0	0	0	0.929982	0.852893	0.912378	0.836748	0.917106	0.981032
An02g14680	An00g00356	hypothetical protein	5.31957	5.44127	6.08181	6.54796	6.48361	6.07634	5.82834	5.97844	5.31883	5.11712	5.69882	5.1146	5.07393	5.15679	41.6551	79.6105	77.7073	59.8546	41.5927	34.6577	0.000521003	0.0792338	0.000700083	0.0581474	0.000554522	0.126292	0.00626144	0.182363	0.00490586	0.35915	0.0061376	0.628636	1	0	1	0	-1	0	1.91118	0.770257	1.86549	0.751842	0.403027	0.833264
An07g04500	An00g00357	hypothetical protein	5.26239	4.68621	5.42046	4.94916	8.2736	6.52625	5.77193	5.62527	4.31111	4.50829	4.38719	4.49691	4.22475	4.52781	31.4351	36.3733	168.889	51.9338	21.1443	21.3548	0.620045	0.00159847	9.49544e-05	0.23859	0.00714546	0.966922	0.796494	0.00940326	0.00113434	0.695631	0.0384158	0.992889	0	-1	1	0	-1	0	1.15709	0.307503	5.37261	1.4278	0.265755	1.00996
An02g00860	An00g00358	hypothetical protein	3.381	3.40156	3.52462	3.40669	3.48561	3.5775	3.42131	3.41109	3.55533	3.28977	3.51689	3.60575	3.35955	3.5931	10.4925	11.0476	11.5639	10.6753	10.9587	11.4674	0.509766	0.313108	0.224869	0.659379	0.244428	0.478004	0.719776	0.483611	0.404752	0.934549	0.485145	0.872233	0	0	0	0	0	0	1.05291	0.923155	1.10211	0.9663	0.876769	1.04642
An11g08450	An00g00359	hypothetical protein	3.12674	3.13279	3.05216	3.1617	3.12778	3.103	3.33693	3.07398	3.18695	3.03518	3.07725	3.18951	3.26376	2.98992	8.75292	8.61548	8.66614	9.22442	8.57297	8.86259	0.839474	0.430444	0.898461	0.389723	0.483337	0.604393	0.923091	0.59755	0.94847	0.823665	0.719834	0.909649	0	0	0	0	0	0	0.984297	1.06442	0.990085	1.07068	1.0814	1.03378
An08g05240	An00g00360	hypothetical protein	3.78363	3.84663	3.82741	3.68083	3.58802	3.62446	3.86651	3.7877	3.93987	3.94485	3.89386	3.96726	3.89889	3.62426	14.0757	13.4928	12.1783	14.193	15.2021	14.2229	0.577476	0.0613564	0.0745565	0.506459	0.0869659	0.291691	0.767171	0.151032	0.184368	0.880981	0.245127	0.785763	0	0	0	0	0	0	0.958591	1.16543	0.865199	1.05189	1.21578	0.935588
An06g02130	An00g00361	hypothetical protein	9.57612	9.16089	4.93727	5.17023	9.0774	9.94936	5.4436	5.20777	5.20946	4.95929	4.72168	5.26607	5.32945	4.90106	660.999	33.2146	730.824	40.1043	31.2	35.8904	3.12497e-09	4.32837e-09	0.594093	0.324816	0.740027	0.368481	2.08167e-06	2.19871e-06	0.751155	0.778253	0.882131	0.824089	-1	-1	0	0	0	0	0.0502491	0.0548755	1.10564	1.20743	1.09207	1.15033
An07g01800	An00g00362	hypothetical protein	4.0323	3.89382	3.75335	3.93627	3.7789	3.82766	4.01018	3.69549	3.92821	3.9246	3.88144	3.84791	3.89269	3.91191	15.5955	14.3682	13.9605	14.4484	15.0471	14.7656	0.283065	0.645678	0.155232	0.940328	0.281488	0.756281	0.520547	0.777247	0.313489	0.994255	0.526788	0.952312	0	0	0	0	0	0	0.921303	1.03495	0.89516	1.00558	1.12335	0.981293
An11g06910	An00g00363	hypothetical protein	4.51701	4.59634	4.53593	4.56878	4.53855	4.46458	4.57988	4.50851	4.67036	4.40115	4.82875	4.63101	4.57776	4.52642	23.5339	23.4637	22.652	23.3313	24.8198	23.891	0.970941	0.71973	0.643419	0.945081	0.779684	0.572194	0.988888	0.827849	0.785136	0.994255	0.902235	0.9004	0	0	0	0	0	0	0.997014	1.02999	0.962526	0.99436	1.03307	0.962577
An07g01790	An00g00364	hypothetical protein	3.2241	3.02929	3.33952	3.37554	3.18618	3.27984	3.26109	3.30736	3.3145	3.41409	3.20506	3.35833	3.42547	3.36531	8.73433	10.2498	9.40228	9.74202	9.92602	10.4327	0.0271536	0.58475	0.266909	0.437289	0.189741	0.35415	0.110551	0.727699	0.453846	0.850444	0.413248	0.816937	0	0	0	0	0	0	1.17351	1.03613	1.07647	0.950457	0.882935	1.05104
An08g05220	An00g00365	hypothetical protein	3.934	3.92846	4.0847	3.95464	3.38412	3.5905	4.06474	3.85059	3.88888	3.96985	3.91295	3.95715	3.99218	4.04091	15.2552	16.2197	11.2146	15.5373	15.1778	15.964	0.375063	0.000424216	0.000667421	0.530275	0.0162461	0.37098	0.611323	0.00335274	0.00475869	0.888088	0.0706015	0.825378	0	1	-1	0	0	0	1.06322	1.38545	0.735132	0.95793	1.30307	1.05179
An01g08650	An00g00366	hypothetical protein	3.55356	3.45474	3.56112	3.61332	3.3145	3.27753	3.45883	3.57322	3.49337	3.46622	3.63593	3.66897	3.70123	3.48269	11.3463	12.0188	9.822	11.4401	11.5662	12.2748	0.399872	0.0401533	0.0501072	0.468716	0.329131	0.291468	0.632481	0.111075	0.136398	0.86525	0.580194	0.785578	0	0	0	0	0	0	1.05927	1.16474	0.865656	0.951852	1.09957	1.06127
An13g01970	An00g00367	hypothetical protein	3.17836	3.02583	3.2661	3.15256	3.18716	3.1906	3.2408	3.12211	3.30184	3.10897	3.40418	3.27678	3.45717	3.31147	8.58665	9.24923	9.11904	9.07222	9.65761	10.1857	0.342267	0.946461	0.438937	0.801273	0.46886	0.402606	0.582063	0.970891	0.626521	0.969054	0.709144	0.839519	0	0	0	0	0	0	1.07716	0.994865	1.062	0.980862	0.923597	1.05468
An07g01770	An00g00368	hypothetical protein	3.94794	3.85827	4.12066	4.09506	3.93259	3.7347	4.0598	3.97467	4.24073	3.96264	4.11895	4.14762	4.11807	4.25036	14.9607	17.2421	14.2575	16.1923	17.237	18.0261	0.0715989	0.101566	0.513775	0.397369	0.887035	0.458428	0.216984	0.217341	0.689155	0.82757	0.953483	0.862792	0	0	0	0	0	0	1.15249	1.1357	0.952997	0.939115	0.985432	1.04578
An02g10730	An00g00369	similarity to hypothetical protein CAD21413.1 - Neurospora crassa	5.95077	6.19744	5.42842	5.08116	5.56821	5.33381	5.31889	5.63225	5.05853	5.28376	5.05841	4.89761	4.60171	5.10891	67.3733	38.1812	43.7438	44.4951	35.104	29.2306	0.00083073	0.894943	0.00543779	0.249571	0.00705836	0.10214	0.00890505	0.939963	0.024436	0.708862	0.0380645	0.593236	-1	0	-1	0	1	0	0.566711	1.01717	0.649275	1.16537	1.79487	0.832686
An02g10720	An00g00370	hypothetical protein	3.25406	3.19685	3.51197	3.29422	3.31415	3.25375	3.19888	3.27876	3.49469	3.27352	3.30965	3.38516	3.68313	3.44659	9.35318	10.5787	9.74017	9.44021	10.2624	11.3527	0.152805	0.704245	0.623498	0.183295	0.200576	0.151183	0.355671	0.818042	0.770665	0.626158	0.428505	0.653515	0	0	0	0	0	0	1.13103	0.969204	1.04137	0.892377	0.856922	1.10625
An11g08420	An00g00371	hypothetical protein	4.20118	4.08582	4.32555	4.32538	4.05927	4.32207	4.26406	4.24862	4.20595	4.1515	4.28327	4.38065	4.24042	4.37015	17.6733	20.0491	18.2607	19.1111	18.5529	20.1179	0.0865088	0.511807	0.63587	0.490283	0.413897	0.16722	0.24612	0.66869	0.779817	0.875361	0.66175	0.676797	0	0	0	0	0	0	1.13443	1.04657	1.03324	0.953214	0.92255	1.08435
An07g03510	An00g00372	hypothetical protein	4.13238	4.2429	4.1722	4.32139	4.12561	4.30979	4.29966	4.23616	4.76395	4.23129	4.30515	4.54857	4.47102	4.38044	18.2224	18.9851	18.606	19.265	21.6075	22.1108	0.703995	0.746839	0.846536	0.89179	0.967508	0.793524	0.846727	0.846982	0.916862	0.986888	0.987603	0.959037	0	0	0	0	0	0	1.04185	1.03542	1.02105	1.01475	0.993823	1.02329
An13g01950	An00g00373	hypothetical protein	4.23995	4.19446	4.34331	4.31699	4.1488	4.04707	4.23064	4.23635	4.19867	4.21199	4.25017	4.38412	4.30528	4.58914	18.5997	20.1143	17.1238	18.8109	18.6393	21.4988	0.242829	0.166398	0.219002	0.313623	0.86456	0.0183859	0.473904	0.310158	0.397151	0.769552	0.944427	0.335291	0	0	0	0	0	0	1.08143	1.09852	0.920652	0.935199	1.0158	1.15341
An08g05210	An00g00374	hypothetical protein	3.09805	3.12818	3.28748	3.19875	3.22873	3.27398	3.19778	3.24154	3.24462	3.24749	3.18107	3.29256	3.1784	3.24352	8.65248	9.46836	9.52258	9.31566	9.3463	9.4359	0.100843	0.671423	0.0832699	0.753133	0.143704	0.820958	0.272974	0.796235	0.200119	0.960078	0.345185	0.968008	0	0	0	0	0	0	1.09429	0.978271	1.10056	0.983873	0.893974	1.00959
An01g02700	An00g00375	similarity to hypothetical protein SPBC902.03 - Schizosaccharomyces pombe	5.60631	5.38805	5.25784	4.7639	6.07557	6.40889	4.95629	5.25164	5.19956	5.18852	5.16446	5.29115	5.03819	5.22926	45.1665	32.242	75.7004	34.3912	36.3575	36.4084	0.0147234	2.80471e-05	0.000984778	0.592882	0.0193073	0.988604	0.0723449	0.000450757	0.00640152	0.912434	0.080193	0.997651	0	-1	1	0	0	0	0.713847	0.454307	1.67603	1.06666	0.636421	1.0014
An08g03230	An00g00376	hypothetical protein	2.92324	2.86602	2.84528	2.87799	3.00368	2.88784	2.89917	3.04176	2.88209	2.9361	2.87623	2.73806	2.9368	2.76501	7.43653	7.26838	7.70483	7.83789	7.45466	7.02885	0.716131	0.785176	0.574671	0.243673	0.653502	0.264329	0.854264	0.869662	0.738003	0.703413	0.832742	0.759437	0	0	0	0	0	0	0.977389	1.01727	1.03608	1.07835	1.0408	0.942881
An08g03220	An00g00377	hypothetical protein	3.2278	3.15406	3.2267	3.28479	3.31252	3.17583	3.25107	3.17756	3.26061	3.40829	3.39526	3.32275	3.1818	3.39201	9.132	9.5516	9.47535	9.28124	10.2299	9.84133	0.497809	0.752802	0.576248	0.662837	0.484079	0.474665	0.710815	0.851124	0.738876	0.936008	0.720708	0.870323	0	0	0	0	0	0	1.04595	0.979515	1.0376	0.971695	0.936485	0.962014
An01g10630	An00g00378	hypothetical protein	4.35571	4.49585	4.7794	4.61926	4.49546	4.26254	4.75276	4.70607	4.55075	4.43527	4.49105	4.56458	4.57198	4.38184	21.4927	25.98	20.807	26.5275	22.5079	22.7238	0.0239553	0.0063731	0.664396	0.779656	0.614715	0.875188	0.101765	0.0277218	0.800606	0.964921	0.812397	0.976036	0	1	0	0	0	0	1.20878	1.27493	0.968096	1.02107	1.05472	1.00959
An08g03210	An00g00379	hypothetical protein	3.98046	3.90815	4.07186	4.31209	4.09105	4.15921	4.25352	4.03588	4.45464	4.31764	4.17619	4.28903	4.49577	4.52584	15.3941	18.2772	17.4496	17.688	19.9202	21.6588	0.0699821	0.877162	0.17131	0.709628	0.218507	0.256778	0.213611	0.929381	0.335961	0.948226	0.451306	0.752422	0	0	0	0	0	0	1.18729	1.01366	1.13353	0.967761	0.85376	1.08728
An03g03950	An00g00380	hypothetical protein	3.12502	3.06228	3.18676	3.14042	3.16924	3.10501	3.19285	3.17697	3.14289	3.17415	3.14956	3.25603	3.12778	3.08253	8.53656	8.96055	8.7977	9.09397	8.91066	8.91013	0.37945	0.544393	0.580768	0.785372	0.841344	0.998913	0.615578	0.695989	0.741863	0.966419	0.933467	0.999842	0	0	0	0	0	0	1.04967	1.03368	1.03059	1.01489	0.984765	0.99994
An12g01130	An00g00381	hypothetical protein	3.13409	3.30931	3.25858	3.16902	3.01593	2.92658	3.24219	3.03043	3.11962	3.11371	3.13957	3.30627	3.1314	3.09197	9.32886	9.27792	7.84219	8.79273	8.71984	9.04142	0.939241	0.130874	0.0304848	0.460166	0.25216	0.540335	0.973406	0.261429	0.0943995	0.860711	0.494422	0.891034	0	0	0	0	0	0	0.99454	1.12121	0.840638	0.947705	1.12736	1.03688
An03g06840	An00g00382	hypothetical protein	4.98067	5.1189	5.06074	5.17648	4.86666	5.17116	5.1658	5.22472	5.14986	5.47173	5.0621	5.25465	5.04276	5.19612	33.1236	34.742	32.4221	36.6378	37.4761	35.8651	0.634942	0.236449	0.83062	0.597418	0.600323	0.59275	0.806314	0.39866	0.907635	0.913575	0.8024	0.906227	0	0	0	0	0	0	1.04886	1.13002	0.978823	1.05457	1.07738	0.957011
An07g03490	An00g00383	hypothetical protein	3.00156	3.19342	3.15907	3.08535	3.02516	3.05934	3.21305	3.12421	2.90962	3.39927	3.11129	3.38131	3.01021	3.08542	8.5593	8.70719	8.23774	8.99192	8.81559	8.93198	0.875129	0.428059	0.725983	0.768184	0.648972	0.882845	0.940936	0.5953	0.842523	0.962173	0.829766	0.977824	0	0	0	0	0	0	1.01728	1.09155	0.962432	1.0327	1.07301	1.0132
An01g10620	An00g00384	hypothetical protein	4.95337	4.55749	4.56056	4.53143	4.5883	4.84694	4.25791	4.19057	4.61924	4.95289	4.57694	4.65231	4.52232	4.48477	27.0101	23.3604	26.3115	18.6906	26.2884	23.4763	0.192552	0.00726716	0.806978	0.0559993	0.210219	0.212074	0.412181	0.0306575	0.893796	0.35321	0.441026	0.717882	0	-1	0	0	0	0	0.864876	0.710359	0.974134	0.800098	0.821342	0.893028
An02g00830	An00g00385	hypothetical protein	3.13946	3.24028	3.19468	3.10855	3.20692	3.27888	3.32486	3.17837	3.22847	3.07429	3.16811	3.36595	3.38175	3.12609	9.12531	8.88652	9.46694	9.52432	8.91946	9.78969	0.716348	0.933832	0.615501	0.350455	0.752233	0.136641	0.854339	0.962918	0.765764	0.800541	0.887716	0.639023	0	0	0	0	0	0	0.973832	1.00606	1.03744	1.07177	1.03309	1.09757
An04g06230	An00g00386	hypothetical protein	2.85252	2.94588	2.95634	2.86995	2.75042	2.7463	2.79461	2.84417	2.8432	2.77234	2.77656	2.91668	2.86402	2.80215	7.46013	7.53258	6.71953	7.05863	6.95169	7.26493	0.855347	0.361921	0.0679463	0.235084	0.599724	0.319312	0.931252	0.533051	0.17273	0.68959	0.80229	0.799852	0	0	0	0	0	0	1.00971	1.05047	0.900726	0.93708	1.04036	1.04506
An12g05690	An00g00387	hypothetical protein	3.20819	3.42403	3.39835	3.59876	3.34281	3.40889	3.39814	3.20619	3.60431	3.54491	3.40524	3.75254	3.50855	3.63548	9.95977	11.3024	10.3808	9.86396	11.457	12.3993	0.150794	0.546076	0.623573	0.12458	0.153541	0.262334	0.352515	0.696994	0.770665	0.524669	0.358928	0.756659	0	0	0	0	0	0	1.13481	0.95021	1.04228	0.872732	0.837333	1.08225
An02g00820	An00g00388	hypothetical protein	3.59748	3.60639	3.62124	3.65759	3.3778	3.52866	3.73019	3.72636	3.79202	3.66571	3.59094	3.67996	3.47057	3.46004	12.142	12.4616	10.9528	13.2533	12.8428	11.6065	0.707848	0.0162239	0.15471	0.381192	0.112121	0.0930303	0.849701	0.0565693	0.312932	0.819375	0.292186	0.579616	0	0	0	0	0	0	1.02632	1.21003	0.90206	1.06353	1.179	0.903734
An07g03480	An00g00389	hypothetical protein	3.89939	3.95386	4.23229	4.20692	3.65864	4.13643	4.02613	4.13262	4.00753	4.14281	4.0668	4.13469	4.26193	3.9756	15.2066	18.6306	14.903	16.905	16.8232	17.4369	0.0567153	0.213968	0.836912	0.331143	0.580466	0.65535	0.185371	0.371035	0.911243	0.783729	0.790897	0.923507	0	0	0	0	0	0	1.22517	1.13433	0.980037	0.907376	0.925859	1.03648
An01g02680	An00g00390	hypothetical protein	3.71659	3.76059	3.76845	3.86433	4.23686	3.86451	3.91008	3.88004	4.10087	3.7686	4.01555	3.89311	3.75598	4.08253	13.3484	14.088	16.5721	14.8775	15.5805	15.038	0.597814	0.300175	0.0514088	0.593776	0.273249	0.670413	0.78184	0.470479	0.139021	0.912584	0.517167	0.928324	0	0	0	0	0	0	1.05541	0.897745	1.24151	1.05604	0.850614	0.965179
An08g09270	An00g00391	hypothetical protein	3.82327	3.64466	4.0036	4.02499	3.65809	3.80356	3.87221	3.77915	3.94772	3.46258	3.83649	3.91542	3.9343	3.89575	13.3056	16.1593	13.2767	14.1789	13.4444	15.0862	0.0606201	0.495128	0.98179	0.187802	0.350093	0.157682	0.193938	0.654974	0.990642	0.631066	0.602541	0.663148	0	0	0	0	0	0	1.21447	1.06796	0.997826	0.877446	0.879358	1.12212
An11g01920	An00g00392	hypothetical protein	4.09477	4.03889	4.07456	4.13637	3.99916	3.8412	4.00961	4.0045	4.1568	4.02655	4.10278	4.11837	4.055	4.05436	16.7586	17.2135	15.1388	16.0784	17.0935	16.8644	0.635968	0.296828	0.0911386	0.240443	0.675706	0.769543	0.806871	0.466991	0.214244	0.698855	0.846375	0.954525	0	0	0	0	0	0	1.02714	1.06207	0.903347	0.934061	1.034	0.986599
An11g01910	An00g00393	hypothetical protein	3.93729	3.90409	4.02991	3.89759	3.9128	3.93584	3.99517	3.9864	4.10772	3.94695	4.0015	3.99385	4.11867	4.09983	15.1441	15.603	15.1823	15.8981	16.209	16.8046	0.609832	0.434635	0.965479	0.747856	0.843772	0.453061	0.789829	0.601256	0.981795	0.958282	0.934119	0.861396	0	0	0	0	0	0	1.0303	1.04715	1.00252	1.01891	1.01635	1.03675
An14g07410	An00g00394	hypothetical protein [deleted ORF]	3.6569	3.64959	3.69937	3.75665	3.61428	3.39446	3.60001	3.68429	3.9288	3.70133	3.64152	3.93383	3.71287	3.83769	12.5816	13.2508	11.348	12.4853	13.5218	14.203	0.520574	0.246589	0.212829	0.461989	0.700102	0.456971	0.72656	0.410366	0.389888	0.861469	0.859555	0.862675	0	0	0	0	0	0	1.05319	1.10021	0.901956	0.942223	1.04464	1.05038
An11g04080	An00g00395	hypothetical protein	3.53293	3.37299	3.514	3.4985	3.17452	3.36564	3.41715	3.29758	3.43837	3.45908	3.44996	3.47111	3.33325	3.55895	10.9508	11.3628	9.64699	10.2487	10.9218	10.962	0.596893	0.391306	0.0878917	0.155822	0.810482	0.948305	0.781317	0.562069	0.20857	0.58424	0.918719	0.98981	0	0	0	0	0	0	1.03763	1.06237	0.88094	0.901946	1.02384	1.00368
An11g04070	An00g00396	weak similarity to polo-like kinase kinase xPlkk1 - Xenopus laevis	3.3549	3.44275	3.4471	3.40927	3.29159	3.2883	3.40337	3.26413	3.21173	3.34014	3.37534	3.35323	3.34357	3.25725	10.5475	10.7643	9.78072	10.0823	9.91128	9.97292	0.7315	0.609822	0.217976	0.281314	0.904728	0.897889	0.864358	0.748568	0.396008	0.740509	0.961793	0.980614	0	0	0	0	0	0	1.02056	1.03083	0.927305	0.93664	1.01007	1.00622
An09g01610	An00g00397	hypothetical protein	3.75213	3.8357	3.88276	3.97847	3.56235	3.66937	3.97749	3.83985	3.96747	3.79847	3.7591	4.13696	4.19077	3.87055	13.8702	15.2487	12.2598	15.0185	14.3371	16.7501	0.260297	0.027016	0.150165	0.852504	0.358595	0.0357182	0.493869	0.083006	0.306622	0.979538	0.610638	0.428527	0	0	0	0	0	0	1.09938	1.22502	0.883893	0.984905	1.11428	1.1683
An11g01900	An00g00398	hypothetical protein	3.64463	3.60261	3.80441	3.75272	3.69335	3.61772	3.73808	3.69728	3.81168	3.77376	3.68056	3.61376	3.81965	3.7991	12.3259	13.7234	12.6016	13.1563	13.5042	13.4001	0.100339	0.487612	0.719297	0.49622	0.464101	0.877362	0.271971	0.648836	0.838521	0.876183	0.705784	0.976596	0	0	0	0	0	0	1.11338	1.04401	1.02237	0.958672	0.937697	0.992293
An15g03470	An00g00399	hypothetical protein	3.72291	3.86467	3.83213	3.90583	3.65996	3.62409	3.76896	3.7348	3.90492	3.74319	3.92039	4.00263	3.89926	3.80951	13.869	14.611	12.4841	13.4719	14.4818	14.9679	0.431266	0.257513	0.12694	0.229205	0.795012	0.539176	0.659486	0.42336	0.271856	0.685135	0.911063	0.891034	0	0	0	0	0	0	1.0535	1.07912	0.900149	0.922038	1.02432	1.03357
An01g10590	An00g00400	hypothetical protein	2.73775	2.9607	2.97173	2.92509	2.73583	2.93052	2.88584	2.94819	2.89298	2.99984	2.93529	2.92376	2.93411	2.77089	7.20614	7.71897	7.12641	7.55279	7.6885	7.3424	0.342533	0.419692	0.875439	0.759509	0.915585	0.43303	0.582081	0.587864	0.934378	0.960296	0.966432	0.852652	0	0	0	0	0	0	1.07117	1.05983	0.988935	0.978471	0.989419	0.954985
An04g06220	An00g00401	hypothetical protein	3.84036	3.57881	3.95293	3.93696	3.63703	3.75797	3.76585	3.78318	3.8662	3.87703	3.77161	3.84196	3.65201	3.83204	13.0827	15.4009	12.9735	13.6849	14.3033	13.6927	0.0392354	0.461406	0.90684	0.11887	0.290669	0.460965	0.143535	0.625624	0.952744	0.51339	0.536292	0.864357	0	0	0	0	0	0	1.1772	1.05483	0.991656	0.888578	0.896055	0.957308
An02g00800	An00g00402	hypothetical protein	3.67686	3.59509	3.86612	3.65117	3.59488	3.57716	3.74365	3.58282	3.86658	3.78656	3.68316	3.82324	3.93222	3.70954	12.4319	13.5352	12.0088	12.669	13.7253	14.1396	0.267705	0.478012	0.64399	0.383471	0.765603	0.627115	0.502674	0.640815	0.785695	0.820205	0.895038	0.91425	0	0	0	0	0	0	1.08874	1.05498	0.965964	0.936007	0.968988	1.03018
An09g01590	An00g00403	hypothetical protein	3.43669	3.38225	3.53818	3.60378	3.47173	3.38794	3.47087	3.59542	3.79213	3.5194	3.44393	3.63587	3.64672	3.56626	10.6256	11.8843	10.7766	11.5766	12.0016	12.2634	0.159012	0.355013	0.85259	0.730447	0.707978	0.728487	0.365019	0.525909	0.920426	0.952706	0.864953	0.9457	0	0	0	0	0	0	1.11846	1.07424	1.01422	0.974115	0.96046	1.02181
An12g01100	An00g00404	hypothetical protein	6.35633	6.22813	6.48923	6.54023	7.28093	6.50405	6.33917	6.68895	5.46537	5.85141	5.89057	5.52674	5.44235	5.48097	78.37	91.4384	118.808	91.396	53.2896	44.7356	0.32522	0.107264	0.0176308	0.997584	0.0745258	0.179993	0.562849	0.226665	0.0621096	0.999656	0.218745	0.687965	0	0	0	0	0	0	1.16675	0.769273	1.51599	0.999536	0.659329	0.83948
An02g00790	An00g00405	hypothetical protein	4.12	4.23539	4.33414	4.23671	4.23782	4.23488	4.21676	4.26112	4.27373	4.33258	4.27657	4.36384	4.19565	4.42096	18.0972	19.5003	18.8481	18.882	19.6205	20.0679	0.242006	0.976851	0.514994	0.604517	0.411893	0.656706	0.472758	0.986811	0.69008	0.916903	0.659718	0.924092	0	0	0	0	0	0	1.07753	1.0018	1.04149	0.968289	0.929713	1.0228
An07g03450	An00g00406	hypothetical protein	9.08904	9.14845	8.52016	8.28943	7.79396	8.0749	8.89006	8.72619	8.29212	8.35804	8.36058	8.12099	8.20196	8.27221	555.925	338.918	244.625	448.238	323.341	293.738	4.27394e-05	6.39902e-06	2.98718e-07	0.00377807	5.19294e-07	0.154283	0.00106765	0.000163949	3.31648e-05	0.0792486	0.000115652	0.658609	-1	1	-1	0	1	0	0.609648	1.83235	0.440033	1.32255	3.00558	0.908447
An08g05180	An00g00407	strong similarity to essential protein	7.81945	7.6351	7.87907	7.62971	7.66183	7.46809	7.40965	7.72999	7.67715	7.79374	7.78695	7.72746	7.77405	7.65526	211.905	215.925	189.356	189.995	215.66	210.682	0.832617	0.969735	0.221152	0.168164	0.902324	0.748047	0.91946	0.984068	0.399777	0.604175	0.960186	0.95001	0	0	0	0	0	0	1.01897	1.00338	0.893588	0.879911	0.984695	0.976917
An11g08380	An00g00408	hypothetical protein	2.81264	2.89912	3.01878	2.96965	2.68871	2.98054	2.8854	2.94498	3.01964	2.87308	3.02059	2.8548	2.9924	3.11503	7.23945	7.96798	7.13358	7.54329	7.84136	7.9305	0.241306	0.486041	0.852701	0.494282	0.721768	0.86147	0.472185	0.647422	0.920475	0.875626	0.872446	0.974992	0	0	0	0	0	0	1.10063	1.05743	0.985376	0.946701	0.960751	1.01137
An15g03460	An00g00409	hypothetical protein	3.62981	3.79927	3.61289	3.75981	3.53445	3.3787	3.57525	3.50661	4.0419	3.69724	3.55185	3.61283	3.64401	3.80179	13.1277	12.8736	10.9783	11.6393	13.5823	12.8724	0.846973	0.566253	0.0974032	0.329723	0.588112	0.519771	0.926642	0.713118	0.225182	0.782839	0.795734	0.884638	0	0	0	0	0	0	0.980648	1.06021	0.836268	0.90412	1.08114	0.947732
An08g11150	An00g00410	hypothetical protein	3.73532	3.96951	4.01639	3.93955	3.73026	3.89679	4.04416	3.83929	3.9093	3.86361	4.05909	4.01992	4.09901	3.91384	14.4442	15.7575	14.06	15.3666	15.3908	16.1216	0.294153	0.284591	0.739532	0.756601	0.987202	0.487234	0.531848	0.453743	0.851524	0.960296	0.994883	0.874724	0	0	0	0	0	0	1.09093	1.09293	0.973402	0.975189	1.00184	1.04748
An14g05860	An00g00411	hypothetical protein	3.11081	3.24838	3.37205	3.15072	3.36824	3.11504	3.11596	3.26197	3.2309	3.31931	3.27035	3.38572	3.20065	3.25949	9.06052	9.58904	9.45869	9.11957	9.67002	9.72672	0.480888	0.647691	0.591074	0.531555	0.414372	0.92827	0.698344	0.778214	0.748758	0.888511	0.662172	0.986129	0	0	0	0	0	0	1.05833	0.964147	1.04395	0.951041	0.911006	1.00586
An09g01570	An00g00412	hypothetical protein	3.78219	3.76363	3.92381	3.97051	3.69995	3.85762	4.0278	3.97502	4.03898	3.90976	3.89967	3.81207	4.02747	3.85112	13.6697	15.4246	13.7255	16.0157	15.4493	14.8964	0.0866155	0.0348106	0.950644	0.57059	0.719452	0.502058	0.246223	0.100199	0.975497	0.903893	0.871043	0.876243	0	0	0	0	0	0	1.12838	1.16685	1.00408	1.03832	1.0341	0.96421
An08g05170	An00g00413	hypothetical protein	3.50383	3.50867	3.72723	3.72515	3.90193	3.42835	3.68014	3.43915	3.6264	3.40908	3.64227	3.64502	3.88914	3.56337	11.3628	13.2341	12.6858	11.7913	11.788	12.9886	0.186137	0.513196	0.330502	0.308735	0.168103	0.295571	0.403872	0.66963	0.523067	0.764948	0.382808	0.78891	0	0	0	0	0	0	1.16469	0.929488	1.11643	0.890974	0.798059	1.10185
An08g11140	An00g00414	hypothetical protein	3.78856	3.62518	3.91552	4.07487	3.83191	3.68117	3.90092	3.90624	3.99363	3.75049	3.83859	4.03828	3.99718	3.83417	13.0581	15.9468	13.5155	14.9656	14.5294	15.5253	0.0225271	0.20465	0.657994	0.4191	0.379586	0.305976	0.0976848	0.359147	0.796115	0.839874	0.631449	0.795003	0	0	0	0	0	0	1.22122	1.1073	1.03503	0.938476	0.906718	1.06854
An02g10650	An00g00415	hypothetical protein	2.76579	3.00102	2.82068	2.9078	2.84112	2.80165	2.90763	2.6935	2.97312	2.96768	2.91615	2.92633	2.81948	2.91796	7.3789	7.28153	7.06842	6.96713	7.73992	7.40204	0.848162	0.835219	0.538715	0.528096	0.990638	0.436752	0.927261	0.903067	0.709814	0.887207	0.996749	0.85447	0	0	0	0	0	0	0.986804	0.985669	0.957923	0.956822	0.99885	0.956347
An12g01090	An00g00416	hypothetical protein	3.4757	3.51587	3.50499	3.39106	3.36242	3.39536	3.42502	3.38666	3.47889	3.49609	3.32978	3.501	3.45063	3.5457	11.2807	10.9134	10.4027	10.5989	10.8147	11.3067	0.566408	0.745029	0.175381	0.611907	0.526638	0.351266	0.759173	0.845341	0.341747	0.919104	0.753324	0.814848	0	0	0	0	0	0	0.967439	1.01886	0.922168	0.971179	1.05315	1.0455
An08g03160	An00g00417	hypothetical protein	2.8295	2.96361	2.77926	2.85432	2.76731	2.80115	2.83728	2.76737	3.03198	2.73458	2.7446	2.88112	3.01831	3.03481	7.44644	7.04592	6.88869	6.97566	7.1456	7.87936	0.472205	0.868962	0.316797	0.895117	0.531647	0.134782	0.692266	0.923982	0.509043	0.987296	0.75672	0.636404	0	0	0	0	0	0	0.946214	1.01262	0.925099	0.990027	1.07019	1.10269
An16g07730	An00g00418	hypothetical protein	3.49302	3.38927	3.41806	3.4566	3.21517	3.35439	3.43446	3.60008	3.56564	3.42312	3.43382	3.66546	3.60814	3.60366	10.8614	10.8328	9.74583	11.4499	11.1131	12.3441	0.966377	0.0230323	0.104183	0.385233	0.0849074	0.0591551	0.986951	0.0736456	0.235409	0.820623	0.240492	0.505511	0	0	0	0	0	0	0.99736	1.17486	0.897287	1.05697	1.17797	1.11077
An11g08360	An00g00419	hypothetical protein	3.06952	3.00556	3.05838	3.20432	3.07872	3.12194	3.17301	3.00941	3.17904	3.16356	3.1339	3.20351	3.18977	3.21192	8.2109	8.76255	8.57615	8.52212	8.93107	9.20064	0.26522	0.911295	0.448839	0.62563	0.38211	0.524625	0.499954	0.949934	0.63525	0.925985	0.633948	0.88616	0	0	0	0	0	0	1.06718	0.9937	1.04448	0.972562	0.931141	1.03018
An08g11130	An00g00420	hypothetical protein	9.16219	9.25918	9.41043	9.4122	8.75289	8.82561	8.41863	8.73273	8.86643	8.74655	8.82454	8.60683	8.70977	8.65828	592.506	680.907	442.414	381.537	449.603	404.023	0.0696116	0.0555831	0.00137119	3.56656e-06	0.0134233	0.0851425	0.212898	0.14081	0.00833146	0.000767579	0.0610264	0.562069	0	0	-1	-1	0	0	1.1492	0.862399	0.746683	0.560336	0.750434	0.898621
An15g03440	An00g00421	hypothetical protein	4.51525	4.62743	4.85219	4.88513	4.90435	4.60517	4.68383	4.63247	4.55823	4.56212	4.53167	4.82539	4.62796	4.39969	23.7745	29.2155	26.9976	25.2489	23.4363	24.5505	0.0409567	0.469008	0.181846	0.130012	0.0529782	0.537139	0.148431	0.632625	0.350294	0.534485	0.170527	0.89027	0	0	0	0	0	0	1.22886	0.93523	1.13557	0.86423	0.761055	1.04754
An12g10310	An00g00422	hypothetical protein	3.95988	4.08502	4.0177	4.04948	3.74203	4.01788	4.171	3.98132	3.94648	3.81969	4.19206	4.13961	4.05524	4.18332	16.2509	16.3769	14.7226	16.8673	15.8464	17.4609	0.932731	0.155831	0.29243	0.747527	0.331752	0.210175	0.970548	0.296334	0.482541	0.958282	0.582733	0.717882	0	0	0	0	0	0	1.00775	1.14568	0.905953	1.02995	1.13686	1.10189
An12g10300	An00g00423	hypothetical protein	3.51652	3.79925	4.10986	3.8343	4.27576	4.98401	3.72509	3.99125	3.47403	3.35787	3.59351	3.46346	3.45209	3.6984	12.6221	15.6933	24.759	14.5019	11.1204	11.6155	0.152143	0.00293851	0.000552125	0.588619	0.00303799	0.713773	0.354781	0.015163	0.00413252	0.910772	0.020533	0.940361	0	-1	1	0	-1	0	1.24332	0.585722	1.96155	0.92408	0.471096	1.04453
An14g07340	An00g00424	hypothetical protein	3.15102	3.0557	3.27335	3.21707	2.92047	3.13549	3.2862	3.30229	3.09527	3.22341	3.09023	3.2123	3.30867	3.11309	8.59419	9.48215	8.15667	9.80994	8.79269	9.2622	0.166219	0.0175364	0.447826	0.618874	0.37793	0.357682	0.37548	0.0598479	0.634458	0.923386	0.629689	0.818653	0	0	0	0	0	0	1.10332	1.20269	0.949091	1.03457	1.09006	1.0534
An15g03430	An00g00425	hypothetical protein	5.30353	5.36102	5.46383	5.31008	5.2937	5.36585	5.23887	5.42126	5.3738	5.43451	5.39581	5.62588	5.84478	5.62642	40.2879	41.8442	40.2182	40.2263	42.2645	51.9491	0.590882	0.997693	0.980256	0.576182	0.704435	0.00340199	0.776866	0.998479	0.989808	0.906434	0.8626	0.155417	0	0	0	0	0	0	1.03863	1.0002	0.998268	0.961335	0.963003	1.22914
An08g11110	An00g00426	hypothetical protein	3.30791	3.24614	3.12828	3.33107	3.24301	3.18679	3.34446	3.29973	3.25217	3.25825	3.31167	3.35509	3.39866	3.37645	9.69354	9.38054	9.285	10.0011	9.67345	10.3872	0.565272	0.206236	0.453037	0.271446	0.198148	0.143093	0.758158	0.361369	0.638478	0.73165	0.425463	0.645589	0	0	0	0	0	0	0.967711	1.07713	0.957855	1.06616	1.11307	1.07378
An01g10560	An00g00427	hypothetical protein	3.3742	3.26282	3.31357	3.32221	3.33689	3.33416	3.45128	3.29583	3.53229	3.42542	3.38569	3.39325	3.37541	3.33596	9.97634	9.97204	10.0947	10.3643	10.9117	10.326	0.994064	0.650781	0.838926	0.509828	0.744377	0.257717	0.998314	0.780235	0.912506	0.882135	0.884464	0.753419	0	0	0	0	0	0	0.999569	1.02671	1.01186	1.03934	1.02715	0.946325
An09g04320	An00g00428	hypothetical protein [deleted ORF]	2.91033	3.02857	3.15454	3.11766	3.02869	3.10637	2.99525	3.10358	3.05798	3.21441	3.14575	3.25624	3.05628	3.15068	7.83239	8.79145	8.38337	8.27876	8.81146	8.90367	0.0923535	0.845164	0.301799	0.358921	0.176598	0.84282	0.256467	0.908826	0.492748	0.807615	0.396029	0.972205	0	0	0	0	0	0	1.12245	0.987522	1.07035	0.941684	0.879794	1.01046
An02g14580	An00g00429	hypothetical protein	3.60641	3.45206	3.5655	3.50873	3.43071	3.51554	3.6133	3.50485	3.6275	3.59822	3.54078	3.54666	3.49162	3.72132	11.5453	11.6085	11.1049	11.7866	12.0322	12.0131	0.934591	0.379122	0.561929	0.819276	0.568167	0.976611	0.971395	0.550217	0.728732	0.973024	0.7837	0.995832	0	0	0	0	0	0	1.00548	1.06138	0.961857	1.01534	1.0556	0.998408
An09g04310	An00g00430	hypothetical protein	3.16254	3.43753	3.29742	3.37322	3.36501	3.39158	3.30066	3.32639	3.49555	3.42674	3.25889	3.39542	3.52538	3.39775	9.84937	10.0933	10.3984	9.9419	10.5103	10.8492	0.744294	0.551639	0.473585	0.840084	0.516163	0.605531	0.87163	0.701279	0.656121	0.977588	0.74472	0.909649	0	0	0	0	0	0	1.02476	0.956095	1.05575	0.985004	0.932992	1.03225
An08g03140	An00g00431	hypothetical protein	4.78272	4.7777	4.84499	4.79934	4.64207	4.80312	4.71083	4.73239	4.95322	5.00662	4.76684	4.89911	4.72442	4.89323	27.478	28.2889	26.4023	26.3844	30.0417	28.6194	0.67805	0.992224	0.569964	0.328511	0.76344	0.402195	0.832769	0.995569	0.734521	0.781351	0.893405	0.839266	0	0	0	0	0	0	1.02951	0.99932	0.960852	0.932677	0.970678	0.952655
An04g02440	An00g00432	hypothetical protein	3.53725	3.52592	3.69142	3.58579	3.75889	3.42842	3.86531	3.55581	3.57473	3.40778	3.66664	3.68114	3.74058	3.56676	11.5641	12.4546	12.0725	13.0915	11.7104	12.6655	0.439719	0.399865	0.651115	0.600699	0.959199	0.32153	0.665358	0.568987	0.790595	0.915595	0.985218	0.800193	0	0	0	0	0	0	1.077	1.0844	1.04396	1.05114	1.00688	1.08156
An08g09200	An00g00433	hypothetical protein	3.00425	3.03707	3.13583	3.03583	3.03328	3.04495	2.97794	3.13743	3.00572	3.13609	3.12886	3.05048	3.11427	3.03068	8.11538	8.49039	8.21989	8.32637	8.51629	8.36952	0.445851	0.825952	0.82697	0.7393	0.697061	0.716575	0.670646	0.896794	0.905341	0.956482	0.857624	0.9413	0	0	0	0	0	0	1.04621	1.01295	1.01288	0.980682	0.968214	0.982766
An08g11100	An00g00434	hypothetical protein	3.0685	2.99499	2.95674	2.89235	3.02559	2.85463	3.00216	2.87367	2.89211	2.9205	2.88558	2.8824	2.75185	2.88828	8.17796	7.59235	7.67469	7.66303	7.46116	7.16438	0.239558	0.98018	0.310723	0.879691	0.407721	0.423398	0.470285	0.98867	0.502451	0.983849	0.655738	0.848433	0	0	0	0	0	0	0.928392	0.998481	0.938461	1.00931	1.07549	0.960224
An07g04380	An00g00435	hypothetical protein	3.94843	4.00515	4.05697	4.03589	3.79369	3.90682	3.9195	4.29103	4.20797	3.93188	3.94793	4.48891	4.2631	4.1149	15.7447	16.5233	14.4225	17.2111	16.3278	19.5483	0.641663	0.106951	0.402989	0.693766	0.386864	0.0508138	0.811076	0.226072	0.593038	0.943825	0.638792	0.482576	0	0	0	0	0	0	1.04945	1.19334	0.916027	1.04162	1.13711	1.19724
An07g01660	An00g00436	weak similarity to hypothetical host-specific AK-toxin Akt2 like protein CAB91703.2 - Neurospora crassa	3.97574	3.90754	4.06286	3.98665	3.65684	3.61162	3.95748	3.95269	3.95085	3.81421	3.77331	3.92781	3.96759	3.91745	15.3657	16.2769	12.4169	15.5096	14.3813	15.3229	0.309771	0.00163915	0.0022106	0.391309	0.0538614	0.178693	0.547975	0.00956714	0.0121941	0.824525	0.172452	0.686928	0	1	-1	0	0	0	1.0593	1.24907	0.808093	0.952859	1.17915	1.06547
An16g07690	An00g00437	similarity to hypothetical protein B2I10.030 - Neurospora crassa	3.40661	3.71542	3.4848	3.41412	3.47031	3.43781	3.65946	3.67694	3.56424	3.57455	3.6266	3.583	3.22007	3.39279	11.8024	10.9242	10.9591	12.7127	12.0291	10.546	0.372023	0.101141	0.391383	0.094828	0.0805172	0.0780181	0.608761	0.216705	0.583011	0.463306	0.231903	0.54813	0	0	0	0	0	0	0.925593	1.16001	0.928549	1.16372	1.25326	0.876703
An04g02430	An00g00438	hypothetical protein	7.19398	7.76366	6.82115	7.30965	6.28378	6.47175	7.50887	7.21344	6.19211	5.44293	6.64077	6.2411	6.08545	5.91455	178.381	133.936	83.1569	164.41	68.2111	67.6662	0.224298	0.0105545	0.00545541	0.376961	0.0103017	0.965623	0.451533	0.0408202	0.0244994	0.81714	0.0502742	0.99274	0	1	-1	0	0	0	0.75084	1.97711	0.466175	1.22753	2.6332	0.992012
An02g10620	An00g00439	hypothetical protein	5.99472	6.24987	4.76263	4.80976	5.44045	6.71764	5.21302	6.65046	7.10162	7.41651	6.90837	8.4959	8.58554	7.19027	69.6619	27.5924	67.6046	61.0425	141.256	272.587	0.0297271	0.789036	0.937293	0.0558008	0.145425	0.0529596	0.117805	0.872275	0.968085	0.352574	0.347764	0.486762	0	0	0	0	0	0	0.39609	0.902934	0.970467	2.21229	2.27962	1.92974
An07g01650	An00g00440	hypothetical protein	4.61248	4.35167	4.39388	4.43544	4.36217	4.53633	4.60245	4.35304	4.52292	4.47757	4.41428	4.37699	4.48049	4.36073	22.348	21.3278	21.8453	22.2811	22.1862	21.2011	0.555834	0.802121	0.772949	0.581102	0.553508	0.484618	0.75253	0.880413	0.87407	0.907258	0.77191	0.874453	0	0	0	0	0	0	0.954349	1.01995	0.977508	1.0447	1.06874	0.955602
An07g04370	An00g00441	hypothetical protein	2.95288	3.11711	2.98195	3.05409	3.00719	2.98608	2.9885	3.0684	3.032	3.1204	2.91115	3.12843	3.00859	3.08811	8.19644	8.10057	7.98135	8.15932	8.11835	8.42714	0.854901	0.732252	0.68031	0.910521	0.710778	0.481942	0.931145	0.83668	0.812018	0.989622	0.8668	0.874033	0	0	0	0	0	0	0.988304	1.0223	0.973758	1.00725	1.0344	1.03804
An02g14570	An00g00442	hypothetical protein	3.50169	3.53522	3.53703	3.51559	5.01705	4.09988	3.82202	3.52423	3.41026	3.43463	3.58411	3.78618	3.57387	3.48706	11.4594	11.522	23.5632	12.7562	11.1297	12.2584	0.97278	0.00221737	0.000686443	0.527477	0.0166976	0.463981	0.989179	0.0122121	0.00484493	0.887097	0.0719826	0.866582	0	-1	1	0	0	0	1.00546	0.541362	2.05623	1.10712	0.538422	1.10142
An15g03410	An00g00443	weak similarity to hypothetical protein B12J7.240 - Neurospora crassa	4.53568	4.73763	4.85195	4.9253	4.82069	5.02327	4.50639	4.76269	4.5914	4.63075	4.63421	4.58282	4.6378	4.69927	24.8755	29.6226	30.3154	24.8391	24.5693	24.9327	0.0368366	0.0202388	0.0209793	0.0355524	0.00411973	0.811984	0.137275	0.0668684	0.0709231	0.275051	0.0256137	0.965753	0	0	0	0	-1	0	1.19083	0.819354	1.21868	0.838516	0.688051	1.01479
An04g03880	An00g00444	hypothetical protein	3.62598	3.50783	3.79907	3.5661	3.54325	3.53571	3.62051	3.54686	4.10776	3.87297	3.9187	4.03669	4.07381	4.02047	11.8508	12.8401	11.6276	11.9894	15.6325	16.4916	0.2717	0.667136	0.789062	0.343864	0.623383	0.364791	0.507519	0.793383	0.883396	0.796013	0.817215	0.823019	0	0	0	0	0	0	1.08348	1.03112	0.981169	0.933745	0.951666	1.05495
An13g01850	An00g00445	hypothetical protein	3.42592	3.46031	3.33823	3.52041	3.38586	3.33978	3.64972	3.6055	3.4529	3.44611	3.25815	3.32886	3.3198	3.43183	10.8763	10.7728	10.2875	12.36	10.4521	10.2686	0.883267	0.0145117	0.400308	0.053171	0.0545076	0.739615	0.944917	0.051906	0.590832	0.344995	0.174009	0.94852	0	0	0	0	0	0	0.990481	1.20146	0.945863	1.14734	1.21301	0.982443
An07g04360	An00g00446	hypothetical protein	6.16369	5.22444	6.0294	5.87803	6.8425	6.42627	5.23496	5.57346	7.15581	7.01511	7.17916	7.26996	7.1728	7.28572	51.7708	61.9795	99.3457	42.3477	138.784	151.464	0.305587	0.000321117	0.00240052	0.043577	0.0010708	0.535922	0.54416	0.00269634	0.0130868	0.308468	0.0098304	0.890065	0	-1	1	0	-1	0	1.19719	0.426266	1.91895	0.683254	0.356055	1.09136
An18g01710	An00g00447	hypothetical protein	3.9211	4.04308	3.97785	4.10527	4.09587	3.91152	4.04673	4.0131	4.18804	4.08438	4.10692	4.35173	4.2573	4.11051	15.8026	16.4676	16.0411	16.3352	17.4656	18.8939	0.562973	0.797493	0.832441	0.909174	0.81796	0.190723	0.757035	0.877522	0.908702	0.989088	0.922629	0.695413	0	0	0	0	0	0	1.04208	1.01834	1.01509	0.991963	0.977217	1.08178
An09g04290	An00g00448	hypothetical protein	5.34932	5.32568	5.52202	5.24992	6.27337	5.65671	5.66021	5.41345	5.20787	5.32473	5.02803	5.38282	5.35926	5.18285	40.434	41.8155	62.4677	46.425	36.4255	39.6242	0.793481	0.0366473	0.00501322	0.421337	0.088402	0.427756	0.897986	0.104284	0.0230396	0.841282	0.247976	0.850981	0	0	1	0	0	0	1.03417	0.743184	1.54493	1.11023	0.718631	1.08782
An07g01630	An00g00449	hypothetical protein	3.27907	3.34507	3.30283	3.3335	3.09555	3.18232	3.27815	3.32735	3.47393	3.2965	3.36922	3.66481	3.33162	3.20081	9.93188	9.97396	8.80875	9.86795	10.4099	10.5493	0.962479	0.222132	0.198639	0.905372	0.397417	0.856202	0.985776	0.381802	0.372349	0.988573	0.647241	0.974173	0	0	0	0	0	0	1.00424	1.12024	0.886917	0.989372	1.11552	1.01339
An08g03130	An00g00450	hypothetical protein	3.61376	3.64615	3.81618	3.68548	3.61771	3.52689	3.64055	3.68786	3.74916	3.61585	3.68031	3.69302	3.78332	3.68122	12.3801	13.4621	11.8951	12.6775	12.8329	13.17	0.161275	0.277999	0.489166	0.305141	0.804062	0.581013	0.36801	0.446644	0.668942	0.761166	0.915547	0.901363	0	0	0	0	0	0	1.08739	1.06578	0.960824	0.941723	0.98012	1.02627
An08g05130	An00g00451	hypothetical protein	4.64544	4.85693	4.73154	5.03713	4.53692	4.64325	4.971	4.72785	4.92178	4.64933	4.91471	5.06429	5.02642	4.82225	26.9307	29.5346	24.0854	28.8286	28.4155	31.3629	0.370046	0.0955481	0.282082	0.81105	0.544013	0.246336	0.607159	0.208294	0.471	0.971301	0.765922	0.742784	0	0	0	0	0	0	1.09669	1.19693	0.894345	0.976094	1.09141	1.10373
An11g10390	An00g00452	hypothetical protein	4.47038	4.44532	4.84496	4.81756	4.77736	4.28492	4.60477	4.51243	4.72637	4.76368	4.75544	4.63235	4.79754	4.59519	21.9759	28.4678	23.1211	23.5654	26.8807	25.5461	0.0153397	0.837641	0.586626	0.0607559	0.0878357	0.505887	0.0743806	0.904323	0.745553	0.368407	0.246981	0.878566	0	0	0	0	0	0	1.29541	1.01922	1.05212	0.827792	0.786789	0.950352
An15g03400	An00g00453	hypothetical protein	3.44314	3.5742	3.67085	3.46238	3.38244	3.3918	3.4903	3.4882	3.4523	3.46494	3.41158	3.58526	3.60939	3.64051	11.3819	11.8484	10.4622	11.2297	10.875	12.2246	0.498234	0.24247	0.169392	0.369703	0.712968	0.0291487	0.711058	0.405941	0.333657	0.813173	0.86748	0.395117	0	0	0	0	0	0	1.04098	1.07336	0.919199	0.947786	1.0311	1.12411
An01g02590	An00g00454	hypothetical protein	3.08824	3.20469	3.03253	3.20008	3.09104	3.06685	3.13265	2.96932	3.12644	3.07979	3.12084	3.07908	3.06386	3.03001	8.85484	8.67164	8.44996	8.28776	8.62798	8.32614	0.728279	0.747304	0.441685	0.456322	0.985663	0.472645	0.862285	0.847167	0.628637	0.860444	0.994334	0.868721	0	0	0	0	0	0	0.97931	0.980805	0.954276	0.955732	1.00153	0.965017
An08g05120	An00g00455	hypothetical protein	3.34927	3.23191	3.27937	3.31304	3.38729	3.10252	3.38562	3.31448	3.28134	3.24536	3.15774	3.33461	3.47068	3.40202	9.78511	9.82327	9.4801	10.1968	9.37064	10.5739	0.955971	0.312494	0.654708	0.59877	0.493525	0.0543159	0.982399	0.482877	0.7934	0.91407	0.728184	0.489772	0	0	0	0	0	0	1.0039	1.0756	0.968828	1.03803	1.07143	1.12841
An09g01510	An00g00456	hypothetical protein	2.95344	2.93456	2.94751	3.04814	2.88816	2.94493	2.9921	2.95765	3.10889	3.0569	3.14778	3.15359	3.01768	3.07055	7.69541	7.98794	7.55036	7.86188	8.60111	8.4597	0.492546	0.457887	0.724217	0.767852	0.967253	0.706693	0.706256	0.622365	0.841451	0.962156	0.987603	0.937998	0	0	0	0	0	0	1.03801	1.04126	0.981151	0.984219	1.00313	0.983559
An02g10600	An00g00457	hypothetical protein	3.44812	3.55676	3.60378	3.58827	3.31558	3.654	3.55352	3.63054	3.76376	3.56894	3.59258	3.80103	3.49838	3.63768	11.3329	12.0923	11.195	12.0589	12.4818	12.516	0.471637	0.411129	0.890763	0.975222	0.94007	0.970058	0.691986	0.579766	0.943721	0.99584	0.976303	0.993859	0	0	0	0	0	0	1.06702	1.07717	0.98784	0.997238	1.00951	1.00273
An01g10530	An00g00458	hypothetical protein	3.30316	3.47784	3.35013	3.39003	3.39487	3.51721	3.51455	3.54388	3.63732	3.42144	3.26507	3.27106	3.33304	3.38313	10.4868	10.3394	10.9742	11.5451	10.8625	10.0497	0.859603	0.529721	0.572862	0.185426	0.569134	0.248175	0.933673	0.684173	0.736898	0.629621	0.783932	0.744818	0	0	0	0	0	0	0.985943	1.05203	1.04647	1.11662	1.06703	0.925176
An02g10590	An00g00459	hypothetical protein	3.30468	3.28557	3.21696	3.29981	3.21711	3.2029	3.37724	3.17764	3.55057	3.30203	3.39703	3.27112	3.40859	3.44546	9.81594	9.56911	9.25354	9.69634	10.6778	10.3751	0.723439	0.518817	0.418001	0.854087	0.481754	0.625487	0.859052	0.674762	0.607179	0.979538	0.718547	0.914068	0	0	0	0	0	0	0.974855	1.04785	0.942705	1.0133	1.07488	0.971654
An08g03110	An00g00460	hypothetical protein	3.30604	3.52657	3.30514	3.23901	3.02475	3.31635	3.29876	3.26782	3.26551	3.19631	3.34137	3.42823	3.50254	3.38599	10.6761	9.66034	9.00391	9.73572	9.6313	10.8447	0.206394	0.316646	0.0425897	0.918836	0.118602	0.07656	0.430033	0.487676	0.120849	0.991254	0.303258	0.543591	0	0	0	0	0	0	0.90486	1.08128	0.843373	1.0078	1.19497	1.12599
An03g06070	An00g00461	hypothetical protein	3.65689	3.3476	3.83639	4.03412	3.68243	3.65004	3.8374	3.8032	3.8954	3.67477	3.80641	4.32163	3.9237	3.66086	11.3313	15.2978	12.6954	14.1262	13.8536	15.6569	0.0325587	0.404405	0.375784	0.530978	0.290462	0.248891	0.125541	0.573898	0.568615	0.888088	0.536154	0.745555	0	0	0	0	0	0	1.35005	1.1127	1.12038	0.923409	0.824191	1.13017
An15g03380	An00g00462	hypothetical protein	3.19397	3.4268	3.4265	3.3922	3.36508	3.26128	3.41483	3.49093	3.57269	3.40974	3.55642	3.20136	3.26591	3.42721	9.92029	10.6247	9.93952	10.9501	11.4158	9.8366	0.362712	0.20688	0.979108	0.684376	0.787498	0.0278635	0.600747	0.362072	0.989104	0.941447	0.907214	0.389297	0	0	0	0	0	0	1.07101	1.10168	1.00194	1.03063	1.02864	0.861669
An01g10520	An00g00463	hypothetical protein	4.9998	5.13382	5.12536	5.0106	4.77664	4.99166	5.11257	5.13879	5.0758	5.04152	5.13554	5.33291	5.16556	5.07773	33.5168	33.544	29.5309	34.9127	33.9252	36.5568	0.991192	0.038989	0.104513	0.588073	0.128021	0.227724	0.997713	0.108736	0.235849	0.910772	0.320383	0.730483	0	0	0	0	0	0	1.00081	1.18225	0.881076	1.04081	1.18129	1.07757
An14g03480	An00g00464	hypothetical protein	3.87066	3.66306	3.72098	3.80819	3.99988	3.82086	3.67084	3.76444	3.92808	3.93774	3.98956	3.98766	4.08671	3.83808	13.6125	13.5911	15.0362	13.1559	15.4742	15.6796	0.983011	0.0911479	0.195829	0.661432	0.222771	0.827368	0.993738	0.201337	0.368701	0.935902	0.456472	0.96907	0	0	0	0	0	0	0.998426	0.874948	1.10459	0.967983	0.876327	1.01327
An09g04270	An00g00465	hypothetical protein	3.20041	3.27448	3.34564	3.29335	3.11633	3.11267	3.3593	3.3621	3.44688	3.30219	3.10915	3.41892	3.1904	3.00127	9.43124	9.98315	8.66081	10.2724	9.75453	9.2121	0.542233	0.085243	0.366052	0.758083	0.392527	0.454656	0.741133	0.191622	0.558756	0.960296	0.64303	0.861455	0	0	0	0	0	0	1.05852	1.18608	0.918311	1.02897	1.1205	0.944392
An16g07670	An00g00466	hypothetical protein	3.31691	3.49056	3.49631	3.46171	3.26381	3.28939	3.45837	3.60838	3.50959	3.51644	3.37032	3.47409	3.55167	3.38249	10.5834	11.1503	9.6907	11.5785	11.046	11.0764	0.43823	0.0187362	0.201171	0.573093	0.197244	0.959543	0.664181	0.0628992	0.375675	0.904343	0.424303	0.991852	0	0	0	0	0	0	1.05356	1.1948	0.915647	1.0384	1.13406	1.00275
An09g04260	An00g00467	hypothetical protein	5.80077	6.31465	5.91587	6.45225	5.32455	5.66614	5.94478	5.77621	5.56466	4.94535	5.47946	5.22602	5.10566	5.27547	66.612	72.7088	45.109	58.1011	40.2195	36.8191	0.603255	0.149785	0.0359109	0.197494	0.489391	0.522189	0.785353	0.28855	0.106635	0.642917	0.725168	0.885828	0	0	0	0	0	0	1.09153	1.28802	0.67719	0.799093	1.18001	0.915455
An07g04350	An00g00468	hypothetical protein	3.98093	3.60867	3.54237	3.71272	5.54512	4.55825	3.5514	3.57028	3.6252	3.56068	3.61174	3.56492	3.64566	3.47311	13.8787	12.3595	33.1672	11.8011	12.1191	11.8042	0.49313	5.00599e-05	0.000220258	0.782714	0.00209783	0.847361	0.706585	0.000679891	0.00207208	0.965639	0.0157371	0.972228	0	-1	1	0	-1	0	0.890534	0.355805	2.38979	0.95482	0.399541	0.97402
An07g01610	An00g00469	hypothetical protein	3.17211	3.14206	3.1887	3.18354	3.09704	3.1737	3.1776	3.19117	3.27041	3.3593	3.16064	3.38097	3.27606	3.19645	8.92026	9.10158	8.787	9.09065	9.60276	9.74387	0.743157	0.581831	0.806188	0.984351	0.873068	0.770989	0.871397	0.725297	0.893344	0.998015	0.947873	0.955303	0	0	0	0	0	0	1.02033	1.03456	0.985062	0.998799	1.01395	1.0147
An07g04340	An00g00470	hypothetical protein	3.301	3.46047	3.53079	3.60133	3.84535	3.39334	3.58238	3.48684	3.6206	3.49547	3.51789	3.37523	3.53344	3.28868	10.416	11.8438	12.2894	11.5884	11.6693	10.5496	0.195668	0.541982	0.103501	0.819639	0.183394	0.212056	0.416044	0.693858	0.234209	0.973173	0.405742	0.717882	0	0	0	0	0	0	1.13707	0.942956	1.17986	0.978435	0.829283	0.904046
An04g02390	An00g00471	hypothetical protein	3.44655	3.67371	3.51607	3.66727	3.64852	3.69274	3.71427	3.54775	3.75485	3.70461	3.78383	3.57838	3.64524	3.53462	11.7952	12.0559	12.7342	12.3892	13.4335	12.0093	0.750041	0.689346	0.276257	0.691384	0.612499	0.0642411	0.874737	0.808123	0.464881	0.943352	0.811004	0.515292	0	0	0	0	0	0	1.0221	0.97291	1.0796	1.02765	0.951874	0.89398
An08g05110	An00g00472	hypothetical protein	3.00394	2.97365	3.01827	3.09594	2.86948	2.96936	3.0513	3.12998	3.14183	3.10865	3.07489	3.26734	3.19033	3.17395	7.9381	8.323	7.56543	8.51873	8.62459	9.25696	0.378878	0.0417249	0.371768	0.661511	0.349686	0.121063	0.615007	0.114254	0.564615	0.935902	0.602144	0.621488	0	0	0	0	0	0	1.04849	1.12601	0.953052	1.02352	1.07394	1.07332
An08g03100	An00g00473	hypothetical protein	3.18719	3.409	3.22967	3.34243	3.27708	3.10058	3.44057	3.38646	3.35901	3.31861	3.34037	3.34037	3.41889	3.37204	9.83617	9.75435	9.11872	10.6554	10.1214	10.3898	0.898236	0.0323078	0.25993	0.193157	0.0957538	0.625268	0.953091	0.0947293	0.444954	0.637419	0.261352	0.914068	0	0	0	0	0	0	0.991682	1.16852	0.92706	1.09238	1.17832	1.02652
An03g06780	An00g00474	hypothetical protein	3.46867	3.73605	3.35956	3.47226	3.673	3.4355	3.55513	3.49993	3.47148	3.50459	3.46178	3.52529	3.55796	3.5851	12.1456	10.6731	11.7472	11.5317	11.1524	11.7624	0.0951709	0.798872	0.647456	0.298414	0.292987	0.377345	0.262179	0.878502	0.787725	0.753501	0.539075	0.828946	0	0	0	0	0	0	0.878766	0.981651	0.967203	1.08044	1.11708	1.0547
An12g10260	An00g00475	hypothetical protein	3.37166	3.59562	3.51609	3.51741	3.26692	3.4731	3.58861	3.61435	3.64275	3.34494	3.60796	3.73182	3.65867	3.38925	11.1861	11.4458	10.3389	12.1382	11.5665	12.0691	0.811719	0.115511	0.420036	0.54503	0.323213	0.590729	0.908672	0.238612	0.60909	0.896062	0.573349	0.905214	0	0	0	0	0	0	1.02322	1.17403	0.924261	1.06049	1.14739	1.04345
An11g10360	An00g00476	hypothetical protein	3.74661	3.6736	3.90058	3.90936	3.5882	3.73962	3.65332	3.91564	3.72529	3.78176	3.69795	3.76596	3.78752	3.80743	13.0874	14.9801	12.675	13.7798	13.3152	13.8036	0.0586191	0.219133	0.627716	0.219419	0.581912	0.506074	0.189235	0.377938	0.773871	0.673475	0.791942	0.878649	0	0	0	0	0	0	1.14462	1.08717	0.968486	0.919874	0.949807	1.03668
An09g04240	An00g00477	similarity to hypothetical protein CAD37005.1 - Neurospora crassa	3.46123	3.50707	3.36888	3.1473	7.17897	4.65715	3.42349	3.27994	3.10344	3.20921	3.21754	2.93584	3.09402	3.03896	11.1901	9.56716	60.4663	10.2086	9.04256	8.12823	0.682161	0.000532983	0.000801908	0.864895	0.0101989	0.73264	0.835471	0.00399153	0.0054403	0.981506	0.0499031	0.946169	0	-1	1	0	-1	0	0.854969	0.168831	5.40357	1.06705	0.197471	0.898885
An12g01050	An00g00478	hypothetical protein	3.51947	3.51575	3.61337	3.63515	3.56828	3.70638	3.54148	3.47212	3.45923	3.35249	3.54994	3.54693	3.49586	3.47572	11.4526	12.3314	12.4436	11.3672	10.9578	11.3622	0.226174	0.144732	0.177827	0.185519	0.0685298	0.457947	0.454134	0.281555	0.344765	0.629621	0.206564	0.862675	0	0	0	0	0	0	1.07673	0.913497	1.08653	0.92181	0.848402	1.0369
An04g02370	An00g00479	hypothetical protein	3.40392	3.3794	3.6247	3.41696	3.57992	3.69488	3.68356	3.55539	3.59834	3.49536	3.54595	3.59551	3.7302	3.57637	10.4952	11.4782	12.4442	12.2905	11.6847	12.4151	0.196363	0.852254	0.0236587	0.316288	0.291877	0.278348	0.416453	0.913367	0.0780203	0.77063	0.537882	0.772428	0	0	0	0	0	0	1.09366	0.98765	1.1857	1.07077	0.903067	1.06251
An02g00690	An00g00480	hypothetical protein	3.39465	3.53095	3.38051	3.30875	3.31066	3.16607	3.57697	3.28308	3.35225	3.69635	3.66085	3.37858	3.46849	3.54899	11.0257	10.1586	9.43725	10.7781	11.8747	11.0452	0.387446	0.172037	0.115014	0.528948	0.123001	0.350789	0.62174	0.317413	0.252579	0.888088	0.311375	0.814848	0	0	0	0	0	0	0.921357	1.14208	0.855931	1.06098	1.23956	0.930151
An13g01820	An00g00481	hypothetical protein	3.29341	3.38289	3.34167	3.40951	3.10168	3.05971	3.34484	3.21188	3.23956	3.38518	3.24345	3.39597	3.42191	3.3352	10.1131	10.3789	8.46023	9.70254	9.77704	10.4423	0.6604	0.0357485	0.00972821	0.26538	0.198629	0.187821	0.821652	0.102288	0.0388934	0.72607	0.426103	0.692495	0	0	-1	0	0	0	1.02629	1.14684	0.836563	0.934829	1.11746	1.06804
An01g02530	An00g00482	hypothetical protein	2.75754	2.78268	2.72678	2.70699	2.72914	2.7284	2.79186	2.83892	2.89524	2.68815	2.80989	2.72334	2.85687	2.73626	6.82161	6.57453	6.62889	7.0391	6.9536	6.83129	0.534987	0.319398	0.628648	0.260577	0.258819	0.713161	0.736981	0.490672	0.774542	0.720086	0.500759	0.940195	0	0	0	0	0	0	0.96378	1.06188	0.971748	1.07066	1.10179	0.98241
An07g01600	An00g00483	hypothetical protein	4.70878	5.02837	5.14213	4.88675	4.66499	4.36067	5.07855	4.81633	5.00439	4.79596	4.9555	5.10794	4.8855	4.91085	29.2138	32.3219	22.8295	30.8551	30.2448	31.3002	0.357383	0.0151346	0.0385374	0.667728	0.205556	0.697575	0.595707	0.0537084	0.112128	0.936881	0.435158	0.93604	0	0	0	0	0	0	1.10639	1.35155	0.781463	0.954621	1.22158	1.0349
An03g06770	An00g00484	hypothetical protein	5.32539	4.90936	5.75153	5.71026	5.64829	5.51108	5.92402	5.69541	5.64337	5.56891	5.61335	5.54979	5.52891	5.58828	34.7123	53.1095	47.8247	56.0919	48.7909	47.0349	0.00037731	0.0877539	0.00302195	0.534776	0.0491724	0.608991	0.00494212	0.195757	0.0155876	0.890805	0.161929	0.909649	1	0	1	0	0	0	1.52999	1.17286	1.37775	1.05615	0.76658	0.964008
An14g07280	An00g00485	weak similarity to hypothetical protein K07E12.1 - Caenorhabditis elegans	3.74035	3.46032	3.61258	3.58939	3.62202	3.37324	3.54717	3.58502	3.58451	3.66057	3.56996	3.85432	3.57057	3.83131	12.1285	12.134	11.2951	11.8441	12.1679	13.4736	0.995833	0.586808	0.418766	0.780727	0.702515	0.168381	0.998645	0.729119	0.607941	0.965231	0.861153	0.67783	0	0	0	0	0	0	1.00045	1.0486	0.931287	0.976104	1.04812	1.1073
An07g01590	An00g00486	hypothetical protein	3.67775	3.666	4.10684	3.75531	3.50614	3.58439	3.79113	3.78671	3.87939	3.54733	3.70728	3.55125	3.76851	3.57289	12.7451	15.2536	11.6743	13.8223	13.0985	12.3881	0.0716875	0.0879022	0.352122	0.298567	0.934345	0.465578	0.217182	0.195994	0.545049	0.753501	0.974555	0.866582	0	0	0	0	0	0	1.19681	1.18399	0.91598	0.906165	0.989285	0.945764
An01g12320	An00g00487	strong similarity to possible transcription factor CAF32142.1 - Aspergillus fumigatus	5.70965	5.59259	5.22477	5.11435	5.43136	5.47457	4.98927	5.12975	5.04503	5.43287	5.3133	5.03066	4.97672	5.10297	50.2525	35.9909	43.8032	33.3475	38.4186	32.8264	0.00159987	0.00605429	0.117354	0.366179	0.604409	0.0360428	0.0142915	0.0266081	0.256302	0.81148	0.805457	0.430016	-1	-1	0	0	0	0	0.716201	0.761304	0.871662	0.926555	1.06297	0.854439
An07g03350	An00g00488	hypothetical protein	3.39434	3.32116	3.47524	3.59792	3.50183	3.20782	3.42611	3.3142	3.40794	3.34258	3.46353	3.47178	3.45431	3.2239	10.2514	11.6042	10.2306	10.3399	10.5904	10.4348	0.146978	0.896175	0.980121	0.174478	0.335197	0.823964	0.34786	0.940528	0.989743	0.614445	0.586216	0.968683	0	0	0	0	0	0	1.13197	1.01068	0.997974	0.891047	0.892856	0.985308
An08g05090	An00g00489	hypothetical protein	3.2679	3.29849	3.19508	3.35639	3.20198	3.24054	3.28633	3.29327	3.30992	3.34644	3.36142	3.25777	3.25682	3.13291	9.73509	9.68486	9.326	9.77976	10.1209	9.29098	0.926139	0.402058	0.447615	0.861343	0.50857	0.0803552	0.966775	0.571352	0.634223	0.981378	0.73949	0.555544	0	0	0	0	0	0	0.99484	1.04866	0.957978	1.0098	1.05409	0.918002
An08g11020	An00g00490	hypothetical protein	4.35931	4.73787	4.56368	4.5254	4.30626	4.3445	4.75944	4.64413	4.61563	4.73902	4.72131	4.71686	4.75828	4.77959	23.4025	23.3368	20.0479	26.0243	25.8481	26.9382	0.971021	0.0052067	0.0647338	0.176621	0.0307947	0.516996	0.988888	0.0234881	0.166595	0.615994	0.113686	0.88333	0	1	0	0	0	0	0.997195	1.29811	0.856658	1.11516	1.30176	1.04217
An08g05080	An00g00491	strong similarity to hypothetical protein CAE47974.1 - Aspergillus fumigatus	4.4723	4.6157	4.86647	4.80185	4.52048	4.37134	4.65308	4.63737	4.57485	4.93279	4.77244	4.77739	4.9614	4.77147	23.3282	28.5251	21.7948	25.0238	27.0964	28.5764	0.0301373	0.11604	0.419642	0.134197	0.594028	0.43888	0.118892	0.2394	0.608833	0.544648	0.798871	0.854572	0	0	0	0	0	0	1.22277	1.14815	0.934271	0.877255	0.938973	1.05462
An01g02520	An00g00492	hypothetical protein	5.83612	5.98079	6.1901	5.99664	5.68853	5.58335	5.80953	6.143	5.93838	5.73051	5.85352	6.17474	6.02396	5.9393	60.0652	68.2792	49.7264	62.9558	57.3135	66.0736	0.174705	0.0214925	0.0554713	0.378233	0.407351	0.0740179	0.38873	0.0699044	0.147442	0.817781	0.655445	0.537052	0	0	0	0	0	0	1.13675	1.26604	0.827874	0.922034	1.11374	1.15285
An04g06110	An00g00493	hypothetical protein	3.37965	3.34833	3.41549	3.33779	3.40167	3.30144	3.46899	3.39092	3.54379	3.38789	3.43189	3.40063	3.39113	3.3679	10.2958	10.3865	10.2075	10.7775	10.9626	10.4581	0.874421	0.337159	0.876478	0.509203	0.56395	0.30944	0.940674	0.509618	0.935031	0.881808	0.780516	0.796861	0	0	0	0	0	0	1.0088	1.05585	0.991416	1.03765	1.04663	0.953982
An07g07950	An00g00494	hypothetical protein	2.8988	3.04324	3.02953	2.83099	2.94459	2.92672	3.02688	2.86326	3.01235	2.87854	2.85873	2.99484	2.88757	2.98054	7.8409	7.62248	7.65102	7.70113	7.55034	7.75064	0.685052	0.925063	0.724648	0.882456	0.723803	0.645615	0.836668	0.957578	0.841482	0.984345	0.873321	0.920362	0	0	0	0	0	0	0.972143	1.00655	0.975783	1.01032	1.03539	1.02653
An11g01820	An00g00495	hypothetical protein	4.14804	4.27641	4.35823	4.27018	3.85388	4.03843	4.10176	4.13512	4.1081	4.05166	4.02718	4.04046	4.05484	4.18814	18.5356	19.8932	15.4138	17.369	16.7062	17.0829	0.277812	0.07954	0.0122679	0.0504065	0.589142	0.66795	0.514846	0.182917	0.0464454	0.334346	0.796532	0.927794	0	0	-1	0	0	0	1.07324	1.12684	0.83158	0.873113	1.04994	1.02254
An11g06710	An00g00496	hypothetical protein	3.45988	3.4691	3.66384	3.62399	3.71124	3.60106	3.46849	3.46924	3.64121	3.52253	3.65431	3.76758	3.67177	3.64121	11.0387	12.5005	12.607	11.0721	12.1764	12.9378	0.0431732	0.0361499	0.0327375	0.0476245	0.00694195	0.200407	0.154069	0.103247	0.0993632	0.324462	0.0375816	0.704892	0	0	0	0	-1	0	1.13243	0.878257	1.14207	0.885734	0.77555	1.06253
An01g10510	An00g00497	hypothetical protein	3.71649	4.21514	3.95382	4.03154	3.58516	3.80858	4.12766	3.72731	4.1914	3.97473	3.85667	4.16041	4.27901	3.87106	15.6253	15.919	12.9678	15.2157	16.0845	17.19	0.891761	0.256578	0.190233	0.74173	0.470614	0.554891	0.949488	0.422218	0.36118	0.956828	0.710568	0.895988	0	0	0	0	0	0	1.01879	1.17334	0.829924	0.955818	1.15169	1.06873
An01g02510	An00g00498	hypothetical protein	7.81076	7.72321	7.44192	7.04507	7.57698	7.38025	7.38054	7.53393	7.10072	7.12829	7.26452	6.98046	6.96526	7.07897	217.819	151.534	178.356	175.732	143.46	128.732	0.00153417	0.868617	0.0426911	0.117984	0.0165268	0.157174	0.0138372	0.92386	0.121082	0.511302	0.0715324	0.66265	-1	0	0	0	0	0	0.695685	0.98529	0.818824	1.15969	1.41629	0.897335
An01g01890	An00g00499	hypothetical protein	3.89852	4.05241	3.9647	3.9236	3.7224	3.8997	3.89604	3.67529	4.09762	4.13792	3.9726	4.17474	3.91877	3.85641	15.7302	15.3924	14.0359	13.7911	16.7883	15.8159	0.802075	0.838908	0.204204	0.219852	0.973183	0.405581	0.903352	0.904588	0.379263	0.67401	0.989197	0.83983	0	0	0	0	0	0	0.978527	0.982558	0.89229	0.895966	1.00412	0.942082
An08g11000	An00g00500	hypothetical protein	4.8006	5.24311	4.92211	5.12608	4.48897	4.8826	4.96851	5.04471	4.99203	4.97121	4.96285	5.20218	5.00268	5.02957	32.4884	32.539	25.7372	32.147	31.4582	33.781	0.988598	0.0599436	0.050367	0.911332	0.169497	0.429207	0.996505	0.14839	0.136919	0.989954	0.385169	0.850981	0	0	0	0	0	0	1.00156	1.24905	0.792198	0.987955	1.24711	1.07384
An01g10500	An00g00501	hypothetical protein	3.65461	3.84435	3.73288	3.97393	3.57856	3.62175	3.85271	3.69681	3.81308	3.79673	3.90348	3.93122	3.88792	3.81027	13.4495	14.4541	12.127	13.6872	14.2982	14.687	0.330724	0.114959	0.171387	0.457593	0.63436	0.651758	0.569344	0.237774	0.335961	0.86071	0.822182	0.922818	0	0	0	0	0	0	1.07469	1.12866	0.901671	0.946946	1.05021	1.02719
An15g03320	An00g00502	hypothetical protein	2.75407	2.99606	2.9481	2.95799	2.94789	2.77877	2.91324	2.91355	2.83444	2.9505	2.94322	2.88032	2.84936	2.93096	7.33636	7.74383	7.27695	7.53388	7.51298	7.39669	0.423016	0.603934	0.902676	0.680439	0.837049	0.77423	0.652002	0.743569	0.950833	0.939396	0.931384	0.956203	0	0	0	0	0	0	1.05554	1.03531	0.991901	0.972888	0.980832	0.984522
An09g04200	An00g00503	hypothetical protein	3.30216	3.19719	2.99038	2.97923	3.23601	3.55462	3.0925	2.94011	3.04969	3.13201	3.00671	3.1268	3.08652	3.15185	9.51153	7.91618	10.5218	8.09091	8.35596	8.70429	0.0265439	0.00366616	0.188	0.76738	0.453423	0.501555	0.10892	0.0179259	0.358204	0.962156	0.697513	0.876243	0	-1	0	0	0	0	0.832272	0.768964	1.10622	1.02207	0.923933	1.04169
An07g04310	An00g00504	hypothetical protein	4.30415	4.55236	4.60936	4.48637	3.93561	4.35035	4.43805	4.2438	4.56141	4.29752	4.35737	4.53299	4.54736	4.58476	21.5297	23.3907	17.667	20.265	21.1918	23.5073	0.415665	0.188827	0.0682421	0.170973	0.70289	0.22134	0.646441	0.340006	0.173256	0.607856	0.861301	0.723707	0	0	0	0	0	0	1.08644	1.14706	0.820586	0.86637	1.05579	1.10926
An07g01570	An00g00505	hypothetical protein	3.27028	3.43451	3.37794	3.33945	3.20419	3.1744	3.40727	3.32559	3.28746	3.2845	3.28402	3.30366	3.21489	3.22203	10.2134	10.2581	9.12164	10.3133	9.74951	9.49299	0.93621	0.0413078	0.0569803	0.92173	0.144092	0.552654	0.97195	0.113483	0.150765	0.991853	0.345659	0.895935	0	0	0	0	0	0	1.00438	1.13064	0.893102	1.00538	1.12571	0.97369
An11g06700	An00g00506	hypothetical protein	3.05666	3.15376	3.15793	3.23386	3.06749	3.0643	3.23905	3.19954	3.28175	3.08824	3.27878	3.23387	3.16199	3.12777	8.6052	9.16347	8.37387	9.31332	9.29372	9.02887	0.311672	0.0999595	0.65487	0.789576	0.61454	0.56255	0.550106	0.214864	0.793501	0.967017	0.812367	0.89767	0	0	0	0	0	0	1.06488	1.11219	0.973118	1.01635	1.04443	0.971502
An15g03310	An00g00507	hypothetical protein	4.80204	4.68313	4.7494	4.75792	3.97933	4.54419	4.67016	5.00851	4.90148	4.80703	4.70571	4.73072	4.99073	4.9407	26.7707	26.977	19.183	28.6276	27.9493	29.5971	0.949029	0.00559435	0.0157045	0.62274	0.0368824	0.561947	0.979053	0.0248996	0.056665	0.924888	0.130669	0.89767	0	1	0	0	0	0	1.0077	1.49234	0.716567	1.06118	1.48093	1.05896
An09g01470	An00g00508	hypothetical protein	3.39421	3.41877	3.34854	3.42977	3.56284	3.38851	3.34307	3.49371	3.73298	3.3804	3.33896	3.46508	3.47492	3.31954	10.6036	10.477	11.1246	10.6915	11.1898	10.7023	0.893974	0.660872	0.596931	0.822257	0.828153	0.548158	0.951184	0.788078	0.753188	0.973908	0.926631	0.893549	0	0	0	0	0	0	0.988058	0.961072	1.04913	1.02047	0.972688	0.956428
An02g10540	An00g00509	hypothetical protein	3.35298	3.40313	3.35811	3.34406	3.29762	3.31039	3.43268	3.37875	3.58854	3.29386	3.40184	3.2736	3.72222	3.34152	10.3967	10.2041	9.87653	10.598	10.7635	10.8964	0.845881	0.468602	0.595666	0.694596	0.515736	0.875844	0.926265	0.632199	0.752421	0.943825	0.744593	0.976036	0	0	0	0	0	0	0.981476	1.07304	0.949966	1.03859	1.0933	1.01234
An02g10530	An00g00510	hypothetical protein	4.17551	4.10983	4.4209	4.35593	3.91552	4.04564	4.32668	4.40038	4.56278	4.46066	4.30129	4.41716	4.45335	4.19443	17.6631	20.9433	15.7861	20.5851	21.7294	20.4635	0.0442559	0.00454746	0.162994	0.822892	0.390411	0.349304	0.156625	0.0211273	0.324419	0.974001	0.641091	0.814541	0	1	0	0	0	0	1.18571	1.30401	0.89373	0.982898	1.09977	0.94174
An01g08510	An00g00511	hypothetical protein	7.66912	7.13816	6.60926	6.61671	6.75084	7.26568	6.7176	7.18642	7.51376	7.91184	7.73883	7.3699	7.32886	6.95975	169.324	97.8829	128.735	123.812	211.055	149.035	0.0055836	0.812631	0.115331	0.170815	0.0460243	0.0220086	0.0364144	0.887839	0.253007	0.607856	0.154132	0.356753	-1	0	0	0	0	0	0.578082	0.961761	0.760288	1.2649	1.66371	0.706142
An02g10520	An00g00512	hypothetical protein	3.1206	3.39365	3.17138	3.37018	3.52408	3.46557	3.33334	3.31906	3.24114	3.42029	3.31873	3.37223	3.39241	3.14889	9.56076	9.6517	11.2732	10.0296	10.0333	9.88001	0.909297	0.177355	0.066777	0.645432	0.294367	0.820702	0.958456	0.324619	0.170605	0.930819	0.540336	0.968008	0	0	0	0	0	0	1.00951	0.889687	1.17911	1.03916	0.881304	0.984727
An01g09600	An00g00513	hypothetical protein	3.97885	4.13739	3.80377	3.84106	3.79753	4.03038	4.01301	4.08843	3.79671	3.93308	3.9184	3.98152	3.8717	4.23267	16.6577	14.1469	15.0736	16.5725	14.7509	16.3207	0.0775358	0.283345	0.259451	0.0860386	0.0521779	0.168377	0.22854	0.452705	0.444383	0.44353	0.1685	0.67783	0	0	0	0	0	0	0.849271	1.09944	0.904902	1.17146	1.29457	1.10642
An14g05740	An00g00514	hypothetical protein	3.12229	3.11501	3.06476	3.10445	3.13615	3.06368	3.16969	3.13127	3.25692	3.07428	3.20713	3.27326	3.19195	3.08977	8.68574	8.48318	8.57369	8.8795	9.05957	9.09451	0.6985	0.566691	0.830826	0.457718	0.499104	0.938121	0.843776	0.713541	0.907765	0.86071	0.733007	0.988627	0	0	0	0	0	0	0.976679	1.03567	0.9871	1.04672	1.0604	1.00386
An14g07250	An00g00515	hypothetical protein	3.68216	3.65699	3.71593	3.6462	3.45687	3.66947	3.62679	3.60801	3.6464	3.57741	3.77571	3.75601	3.87708	3.81334	12.7248	12.8266	11.8201	12.2728	12.6978	14.0791	0.903501	0.570046	0.274711	0.506017	0.750401	0.0740042	0.955367	0.715703	0.462948	0.880542	0.887307	0.537052	0	0	0	0	0	0	1.008	1.0383	0.9289	0.956827	1.03006	1.10878
An16g06700	An00g00516	hypothetical protein	3.18803	3.14222	3.27585	3.29226	3.24047	3.1622	3.45453	3.34228	3.39384	3.15271	3.15185	3.22355	3.4911	3.21991	8.97011	9.74091	9.1981	10.5444	9.40091	9.92815	0.310252	0.105317	0.752281	0.328427	0.631105	0.407016	0.548548	0.223461	0.860241	0.781351	0.820835	0.840439	0	0	0	0	0	0	1.08593	1.14637	1.02542	1.08249	1.05565	1.05608
An02g14480	An00g00517	hypothetical protein	3.5355	3.57	3.70692	3.6883	3.56055	3.70446	3.64298	3.64413	3.68683	3.63771	3.60358	3.86164	3.87043	3.62689	11.7351	12.9745	12.402	12.4974	12.49	13.7973	0.144995	0.90699	0.406717	0.570611	0.327955	0.08308	0.344661	0.947089	0.596765	0.903893	0.578766	0.560013	0	0	0	0	0	0	1.10562	1.00769	1.05683	0.963226	0.911427	1.10467
An01g10480	An00g00518	strong similarity to FLO11 gene expression regulator At03 from patent WO200257456-A2 - Unclassified organism	3.2417	3.50135	3.42562	3.50904	3.05463	3.22937	3.34349	3.37495	3.40745	3.3254	3.38127	3.37348	3.55968	3.40818	10.3497	11.0604	8.82748	10.2619	10.3487	10.9065	0.371864	0.0580451	0.0470541	0.315953	0.421971	0.386745	0.608715	0.145259	0.130448	0.77063	0.669724	0.834388	0	0	0	0	0	0	1.06866	1.16249	0.852917	0.927802	1.0878	1.0539
An02g03690	An00g00519	hypothetical protein	4.06341	4.11241	3.97485	3.96584	3.87133	3.89577	3.90337	3.84155	4.33569	3.87924	3.97957	4.13423	4.34174	4.24519	17.0053	15.6745	14.7593	14.6462	16.7354	18.9009	0.375819	0.932195	0.136539	0.45843	0.566559	0.119098	0.611959	0.962075	0.286536	0.860711	0.782157	0.619035	0	0	0	0	0	0	0.921744	0.99234	0.867926	0.934399	1.07659	1.1294
An15g03300	An00g00520	hypothetical protein	4.90828	4.87118	4.44118	4.5263	4.60518	4.98758	4.57546	4.80428	4.74477	4.71001	4.86455	4.75627	4.64494	5.24434	29.6453	22.3738	27.7878	25.8103	27.3432	29.4838	0.0440386	0.564084	0.612548	0.27386	0.261653	0.472629	0.156156	0.711565	0.763946	0.733978	0.503552	0.868721	0	0	0	0	0	0	0.754718	0.928835	0.937342	1.15359	1.2307	1.07829
An11g01780	An00g00521	hypothetical protein	3.68213	3.54841	3.62543	3.54493	3.62319	3.67007	3.71179	3.53224	3.67891	3.88803	3.7512	3.80869	3.90691	3.66686	12.2548	12.0018	12.524	12.3122	13.6678	13.8725	0.779944	0.819145	0.770993	0.732577	0.971249	0.807309	0.889889	0.892377	0.87272	0.953081	0.988872	0.963472	0	0	0	0	0	0	0.979359	0.983086	1.02197	1.02586	1.00381	1.01497
An04g02330	An00g00522	hypothetical protein	4.29923	4.10101	3.91567	4.15632	4.15266	4.01972	4.35941	4.10199	4.23323	4.24239	4.44363	4.48961	4.36451	4.4098	18.3807	16.4042	16.985	18.7745	19.7861	21.4262	0.20783	0.263666	0.373125	0.140537	0.102524	0.27575	0.431687	0.430489	0.565999	0.557534	0.274403	0.770506	0	0	0	0	0	0	0.892468	1.10536	0.924065	1.14449	1.23854	1.08289
An01g02490	An00g00523	hypothetical protein	3.06642	2.91959	2.94479	2.96938	2.99808	3.00475	2.90836	2.91446	2.96915	2.93078	3.00169	3.07315	3.08192	3.2393	7.9613	7.76552	8.00786	7.52353	7.82021	8.76319	0.667958	0.292722	0.919652	0.586439	0.648068	0.030752	0.826908	0.462334	0.958716	0.910431	0.829343	0.407335	0	0	0	0	0	0	0.975409	0.939518	1.00585	0.968838	0.963204	1.12058
An02g10510	An00g00524	hypothetical protein	2.9254	2.8074	2.98907	3.1529	2.88766	2.9367	3.03253	2.93325	3.02012	2.91771	2.97149	2.93925	2.93673	2.9633	7.29244	8.40347	7.52754	7.90568	7.83413	7.70837	0.0294335	0.407196	0.588179	0.305827	0.272891	0.73417	0.117106	0.576314	0.746578	0.761891	0.516791	0.946811	0	0	0	0	0	0	1.15235	1.05023	1.03224	0.940763	0.911381	0.983948
An02g10500	An00g00525	hypothetical protein	3.11875	3.14984	3.25386	3.10879	3.0761	2.98443	3.17584	3.25418	3.10686	2.99669	3.08573	3.18668	3.46487	3.03819	8.78045	9.07139	8.16961	9.28569	8.35763	9.3821	0.70238	0.151091	0.403954	0.783978	0.433776	0.11586	0.845358	0.290173	0.593958	0.965836	0.679899	0.616772	0	0	0	0	0	0	1.03314	1.13661	0.930432	1.02362	1.10016	1.12258
An11g00520	An00g00526	hypothetical protein	3.6202	3.7414	3.45657	3.55643	3.47011	3.55221	3.68138	3.59064	3.55991	3.68747	3.39968	3.63868	3.65598	3.5092	12.8242	11.3648	11.4015	12.4322	11.7047	12.1366	0.115545	0.246947	0.124554	0.230782	0.0622045	0.543742	0.297637	0.410717	0.268147	0.68633	0.19222	0.89229	0	0	0	0	0	0	0.886195	1.0904	0.889063	1.09393	1.23043	1.0369
An12g05550	An00g00527	hypothetical protein	5.70849	5.29365	5.2243	5.31948	5.60969	5.58449	5.16342	5.40158	5.34428	5.33259	5.38632	5.44479	5.6438	5.3923	45.2885	38.6365	48.4052	38.9216	40.9104	45.0555	0.111831	0.0367493	0.484743	0.937807	0.658164	0.225165	0.291922	0.104489	0.664876	0.994013	0.835942	0.727194	0	0	0	0	0	0	0.85312	0.804078	1.06882	1.00738	0.942514	1.10132
An15g03290	An00g00528	hypothetical protein	3.31958	3.11071	3.01367	3.05528	3.45537	3.27473	3.15054	3.27271	3.1558	3.15837	2.99816	3.2256	3.24694	3.24911	9.28654	8.19349	10.3034	9.26393	8.59864	9.45154	0.0903021	0.143352	0.151899	0.0959731	0.847001	0.113979	0.252748	0.279785	0.3089	0.465846	0.935621	0.616352	0	0	0	0	0	0	0.882297	0.899115	1.1095	1.13065	1.01906	1.09919
An11g08230	An00g00529	hypothetical protein	3.69218	3.77018	3.95595	3.90915	3.79793	3.60698	3.9441	3.74362	3.95579	3.99407	3.9589	3.89071	3.74338	3.72776	13.28	15.2692	13.0182	14.3588	15.6662	13.8066	0.0584448	0.166768	0.769504	0.373388	0.666067	0.0390157	0.188875	0.310642	0.871556	0.815435	0.841092	0.442294	0	0	0	0	0	0	1.14979	1.10298	0.980286	0.940376	0.959287	0.881294
An06g01940	An00g00530	hypothetical protein	3.18451	3.22101	3.27032	3.07194	3.23667	3.23913	3.25634	3.23688	3.15472	3.13408	3.15119	3.12914	3.18702	3.15401	9.20716	9.00751	9.43421	9.49134	8.85605	8.91802	0.687942	0.911626	0.655667	0.345876	0.717	0.875283	0.838368	0.950005	0.79433	0.796979	0.86973	0.976036	0	0	0	0	0	0	0.978315	1.00606	1.02466	1.05371	1.02836	1.007
An08g09130	An00g00531	hypothetical protein	4.08561	4.27404	4.32732	4.28219	4.10515	4.13917	4.41937	4.1736	4.39454	4.36793	4.44261	4.47509	4.4116	4.32227	18.1239	19.7633	17.4138	19.6503	21.1369	21.1559	0.227142	0.101545	0.567155	0.934114	0.727649	0.987364	0.455424	0.217337	0.732182	0.993486	0.875545	0.997489	0	0	0	0	0	0	1.09046	1.12844	0.960819	0.994284	1.03483	1.0009
An07g03310	An00g00532	hypothetical protein	3.02046	3.04448	3.06072	3.0816	2.97427	3.0458	3.18488	3.13896	3.14467	3.04569	3.10107	3.10289	3.07212	3.15507	8.18211	8.40451	8.05584	8.9502	8.55722	8.63399	0.595468	0.0544598	0.757171	0.225652	0.281793	0.827662	0.780036	0.138847	0.863319	0.681473	0.527217	0.96907	0	0	0	0	0	0	1.02718	1.11102	0.984568	1.06493	1.08162	1.00897
An01g02480	An00g00533	hypothetical protein	3.84178	4.07679	4.08532	4.00189	3.80584	3.72778	3.9041	3.76721	3.98085	3.96834	4.13013	4.25927	4.27163	4.11043	15.5547	16.491	13.612	14.2773	16.2959	18.5555	0.429546	0.516994	0.0875288	0.0676209	0.917167	0.0469204	0.657826	0.673142	0.20784	0.390727	0.966862	0.469606	0	0	0	0	0	0	1.06019	1.04888	0.875105	0.865765	0.989327	1.13866
An08g05040	An00g00534	hypothetical protein [deleted ORF]	3.38168	3.52817	3.33338	3.16598	3.13609	3.33648	3.52685	3.18823	3.3744	3.34099	3.62692	3.3668	3.50871	3.23557	10.9657	9.51155	9.42362	10.2499	10.9089	10.3414	0.178903	0.41479	0.154324	0.466825	0.134492	0.523058	0.393805	0.5834	0.312406	0.864832	0.329839	0.88616	0	0	0	0	0	0	0.86739	1.08768	0.859372	1.07763	1.25397	0.947976
An12g05540	An00g00535	hypothetical protein	3.55539	3.57398	3.5184	3.71158	3.53157	3.41589	3.62527	3.51578	3.63727	3.4455	3.49297	3.62505	3.74693	3.78236	11.8325	12.2524	11.1095	11.8805	11.5134	13.1602	0.6184	0.344967	0.373765	0.659369	0.743964	0.0343308	0.795476	0.516372	0.566725	0.934549	0.884351	0.423131	0	0	0	0	0	0	1.03548	1.0694	0.9389	0.969652	1.03275	1.14303
An08g03050	An00g00536	hypothetical protein	3.06576	3.25609	3.42123	3.3679	3.14106	3.12141	3.14678	3.22894	3.23475	3.31469	3.44653	3.28682	3.35993	3.10383	8.94403	10.5163	8.76185	9.11258	10.07	9.51493	0.0473168	0.600273	0.782546	0.0740282	0.25776	0.36011	0.163936	0.740365	0.879122	0.410052	0.499901	0.819118	0	0	0	0	0	0	1.1758	1.04003	0.979632	0.866516	0.884532	0.94488
An03g03790	An00g00537	hypothetical protein	3.14553	3.00942	2.93928	2.9635	3.02697	2.99829	3.03921	3.05506	2.95614	2.99971	2.99786	3.15139	3.12909	3.07364	8.44136	7.73495	8.07034	8.26567	7.91489	8.68208	0.107046	0.641071	0.386743	0.209951	0.142426	0.0436919	0.282984	0.773114	0.578089	0.660438	0.34322	0.459899	0	0	0	0	0	0	0.916316	1.0242	0.956048	1.06861	1.11774	1.09693
An02g00650	An00g00538	hypothetical protein	3.21906	3.4656	3.35265	3.43135	3.15778	3.17378	3.30558	3.37819	3.29395	3.29673	3.14451	3.25028	3.2745	3.3236	10.1424	10.4977	8.97419	10.1393	9.48117	9.73238	0.604441	0.0847184	0.0840271	0.601224	0.357563	0.629601	0.786122	0.19078	0.201518	0.915672	0.609994	0.915455	0	0	0	0	0	0	1.03503	1.12983	0.884816	0.965856	1.09159	1.0265
An02g00640	An00g00539	hypothetical protein	3.4289	3.32873	3.62326	3.76743	3.30877	3.56305	3.40344	3.45737	3.57943	3.58848	3.47903	3.62211	3.63381	3.6184	10.4022	12.9542	10.8221	10.7809	11.7044	12.3357	0.00618494	0.954477	0.557153	0.0166217	0.033851	0.345916	0.0389735	0.975109	0.724822	0.178324	0.122552	0.813417	1	0	0	0	0	0	1.24533	0.996189	1.04037	0.832231	0.799937	1.05394
An08g10960	An00g00540	hypothetical protein	4.8784	4.7833	4.97013	5.09975	4.56923	4.68669	4.95957	4.85135	5.02293	4.78927	4.89487	4.9004	4.74627	4.71008	28.4597	32.7844	24.7261	29.9702	29.9059	27.5806	0.0697675	0.0193706	0.071202	0.229439	0.620359	0.187376	0.213293	0.0645947	0.178522	0.685377	0.815851	0.692495	0	0	0	0	0	0	1.15196	1.21209	0.86881	0.91416	1.0522	0.922246
An07g07920	An00g00541	hypothetical protein	3.65565	3.62584	3.73534	3.64992	3.53297	3.56358	3.60765	3.62978	3.79303	3.72686	3.66013	3.80966	3.81375	3.65034	12.4731	12.9298	11.6987	12.284	13.2386	13.5284	0.53709	0.405394	0.279987	0.383359	0.874924	0.647657	0.73776	0.574604	0.468336	0.820205	0.948533	0.92122	0	0	0	0	0	0	1.03661	1.05004	0.937914	0.950057	1.01295	1.02189
An12g05530	An00g00542	hypothetical protein	4.31998	4.37788	4.47066	4.48923	4.63881	4.48004	4.38027	4.51181	4.6086	4.3947	4.41739	4.54654	4.64671	4.67328	20.3778	22.315	23.5788	21.7967	22.2165	24.6272	0.197753	0.260623	0.0495458	0.72978	0.0977214	0.0830375	0.418487	0.427248	0.135397	0.95243	0.265236	0.560013	0	0	0	0	0	0	1.09506	0.924418	1.15708	0.976772	0.844168	1.10851
An16g06000	An00g00543	hypothetical protein	3.56586	3.69672	3.44245	3.44936	3.38879	3.46366	3.73649	3.48785	3.61803	3.38801	3.36056	3.50425	3.60989	3.5259	12.3916	10.8974	10.7497	12.2284	10.9703	11.6858	0.11394	0.11296	0.0839204	0.151941	0.03305	0.323869	0.295222	0.235079	0.201366	0.578999	0.120369	0.801915	0	0	0	0	0	0	0.879418	1.13756	0.8675	1.12214	1.29354	1.06522
An14g05720	An00g00544	hypothetical protein	2.95638	3.12693	3.26126	3.18203	2.94303	3.09489	3.14407	3.08343	3.0827	3.01966	3.10976	3.17059	2.89516	3.30719	8.23434	9.32848	8.10583	8.65629	8.40184	8.71991	0.166167	0.451759	0.855297	0.393473	0.629831	0.599781	0.375466	0.616826	0.922209	0.825875	0.820441	0.908046	0	0	0	0	0	0	1.13288	1.06791	0.984394	0.927942	0.942653	1.03786
An01g10460	An00g00545	similarity to hypothetical protein CAD21056.1 - Neurospora crassa	5.9934	6.16524	7.00588	7.065	6.87268	6.31329	6.29193	6.80664	7.02429	7.16463	7.09767	6.87429	6.85154	6.77514	67.6173	131.183	96.5353	93.6548	136.762	114.061	0.000217795	0.811902	0.0150154	0.0198211	0.00218142	0.100574	0.00332977	0.887251	0.0546721	0.198055	0.016162	0.590132	1	0	0	0	-1	0	1.94009	0.970161	1.42767	0.713923	0.500061	0.834006
An02g03660	An00g00546	hypothetical protein	4.15044	4.13275	3.88627	4.2009	4.21527	4.3705	4.08548	4.01139	3.81822	3.85429	4.05648	4.12389	3.97089	4.05132	17.65	16.4907	19.6014	16.5463	15.0289	16.5493	0.416947	0.0587389	0.219261	0.967464	0.391925	0.170442	0.647284	0.146425	0.397465	0.994946	0.642447	0.678226	0	0	0	0	0	0	0.934321	0.844138	1.11056	1.00337	0.903478	1.10117
An02g00630	An00g00547	hypothetical protein	2.84345	3.29442	2.93461	3.00232	2.76431	2.85723	2.85006	3.00179	3.12999	3.02007	3.16952	3.26784	3.16379	3.18084	8.39154	7.82702	7.0166	7.59961	8.61305	9.21611	0.444465	0.382754	0.0658325	0.743432	0.253757	0.365384	0.669431	0.553586	0.168607	0.957454	0.49606	0.823217	0	0	0	0	0	0	0.932728	1.08309	0.836152	0.970946	1.16121	1.07002
An16g07590	An00g00548	hypothetical protein	3.63434	3.81923	3.93245	3.97483	3.7469	3.79386	3.7929	3.81781	3.96345	3.72161	3.93998	4.21395	4.05308	3.95219	13.2396	15.494	13.6457	13.9806	14.6722	16.8313	0.0603673	0.753638	0.696034	0.199274	0.237428	0.0468331	0.193422	0.851647	0.822159	0.646337	0.476044	0.469606	0	0	0	0	0	0	1.17028	1.02454	1.03068	0.902324	0.875466	1.14716
An01g02470	An00g00549	hypothetical protein	3.54657	3.5126	3.73726	3.95536	3.62764	3.84366	3.73243	3.6627	3.59419	3.73926	3.77032	3.93701	3.58885	3.57811	11.5481	14.3832	13.3212	12.9741	13.0074	13.008	0.0338753	0.776997	0.144037	0.280679	0.0816454	0.999492	0.129088	0.864642	0.298163	0.739884	0.234237	0.999968	0	0	0	0	0	0	1.2455	0.973944	1.15354	0.902033	0.78197	1.00005
An12g05520	An00g00550	hypothetical protein	3.24555	3.15033	3.05303	3.12633	3.09779	3.26175	3.00139	3.16634	3.11762	3.07568	3.08861	3.00114	3.21127	3.25426	9.17647	8.51307	9.06165	8.47884	8.53841	8.91081	0.307133	0.363211	0.860754	0.955213	0.932743	0.47138	0.545393	0.534332	0.925384	0.994454	0.973739	0.86822	0	0	0	0	0	0	0.927706	0.935684	0.987487	0.995979	1.0086	1.04361
An18g05790	An00g00551	hypothetical protein	3.9265	3.76807	3.98297	4.08906	5.54731	4.6275	4.00547	3.89821	4.09857	4.52336	4.14138	4.04121	3.96595	3.99054	14.3929	16.4044	33.9987	15.4747	19.086	15.9915	0.430221	0.000416664	0.000202736	0.721951	0.00177575	0.201894	0.658249	0.00331177	0.00195592	0.950707	0.0139792	0.706626	0	-1	1	0	-1	0	1.13976	0.455155	2.36219	0.943323	0.399343	0.837868
An02g03650	An00g00552	hypothetical protein	4.84284	5.06187	4.86089	4.70758	4.63044	4.49351	4.84299	5.03505	4.87374	4.56281	4.79042	4.82009	4.68574	4.78773	30.9605	27.5548	23.6206	30.6756	26.7658	27.1809	0.195694	0.010065	0.00826273	0.230939	0.0088824	0.827989	0.416044	0.0394729	0.0341873	0.68633	0.0450856	0.96907	0	1	-1	0	1	0	0.889999	1.29868	0.762925	1.11326	1.45919	1.01551
An16g05980	An00g00553	hypothetical protein	3.45261	3.12345	3.45183	3.31139	3.77303	3.37336	3.97268	3.5788	3.35962	3.24506	3.42056	3.26404	3.28381	3.26277	9.76778	10.4224	11.9025	13.6965	10.1383	9.64785	0.564522	0.224607	0.0971178	0.0289657	0.634438	0.589261	0.757895	0.384549	0.224633	0.246773	0.822182	0.904774	0	0	0	0	0	0	1.06702	1.15073	1.21855	1.31415	1.07845	0.951622
An08g10950	An00g00554	hypothetical protein	3.41632	3.46702	3.32235	3.29399	3.28628	3.35213	3.32186	3.29506	3.36335	3.3002	3.27735	3.43149	3.54563	3.30467	10.8654	9.90508	9.98114	9.90707	9.94267	10.7574	0.142955	0.901391	0.175825	0.997334	0.327456	0.128257	0.341641	0.943971	0.34228	0.999581	0.578528	0.632073	0	0	0	0	0	0	0.911617	0.992579	0.918618	1.0002	1.08881	1.08195
An15g03270	An00g00555	hypothetical protein	3.34722	3.36795	3.5304	3.45844	3.12431	3.29911	3.46306	3.25787	3.57724	3.53508	3.40251	3.39964	3.50046	3.4503	10.2502	11.27	9.26447	10.2707	11.3526	10.9294	0.182278	0.149878	0.157221	0.190948	0.931779	0.499834	0.39842	0.28855	0.316364	0.634989	0.973739	0.875948	0	0	0	0	0	0	1.09949	1.10861	0.903831	0.911331	1.0083	0.962721
An09g04160	An00g00556	hypothetical protein	3.3657	3.37857	3.34153	3.42147	3.30974	3.21129	3.37646	3.44622	3.47503	3.41526	3.44783	3.38379	3.3861	3.62631	10.3541	10.4216	9.58327	10.6393	10.8983	11.0456	0.920521	0.127751	0.248647	0.751035	0.298419	0.800745	0.964241	0.257026	0.432746	0.959211	0.544771	0.960909	0	0	0	0	0	0	1.00651	1.1102	0.92555	1.0209	1.10302	1.01351
An08g05020	An00g00557	hypothetical protein	4.14494	4.03105	4.38633	3.97388	4.01556	4.09594	4.23694	4.01106	4.22752	4.21097	4.25885	4.15918	4.26611	4.13471	17.0063	18.1274	16.6304	17.4361	18.7972	18.2101	0.474205	0.593962	0.800162	0.660592	0.894549	0.660789	0.693607	0.734978	0.890206	0.935159	0.956789	0.925432	0	0	0	0	0	0	1.06593	1.04845	0.977896	0.96186	0.983602	0.968768
An11g08210	An00g00558	hypothetical protein	4.11665	4.25221	4.2003	4.19164	3.99203	4.12478	4.19341	4.22304	4.20721	4.08899	4.18991	4.1625	4.35914	4.17444	18.1819	18.3279	16.661	18.4843	17.9019	18.7917	0.902006	0.129581	0.195716	0.895984	0.30827	0.369195	0.954623	0.259676	0.368538	0.987548	0.555649	0.824478	0	0	0	0	0	0	1.00803	1.10943	0.916353	1.00853	1.10059	1.04971
An07g06290	An00g00559	hypothetical protein	3.63747	3.98554	3.57381	3.72805	3.62521	4.01746	4.0378	3.98757	3.68142	3.53819	3.34709	3.5184	3.6149	3.40232	14.0403	12.5614	14.1363	16.1413	11.4894	11.4072	0.323079	0.243197	0.950672	0.0393964	0.136833	0.93633	0.561645	0.406861	0.975497	0.290498	0.334116	0.988627	0	0	0	0	0	0	0.894669	1.14183	1.00684	1.28499	1.27626	0.992841
An15g01730	An00g00560	hypothetical protein	3.97651	3.84334	4.27482	4.17444	4.06074	4.0162	4.17438	3.95355	4.11682	4.04498	3.9793	4.04527	3.98303	3.99926	15.0316	18.6956	16.4324	16.7253	16.5302	16.1022	0.00533784	0.785785	0.187328	0.106411	0.0466384	0.622551	0.0352687	0.870049	0.357611	0.489023	0.155749	0.913263	1	0	0	0	0	0	1.24376	1.01783	1.09319	0.894613	0.818349	0.974108
An07g00770	An00g00561	hypothetical protein	3.33591	3.37409	3.39565	3.53509	3.39928	3.53401	3.40305	3.38634	3.87465	3.49829	3.65597	3.58118	3.769	3.38563	10.2319	11.0454	11.0551	10.5173	12.7843	11.9472	0.432907	0.606279	0.427755	0.612603	0.362035	0.396347	0.660767	0.745931	0.616766	0.919398	0.61444	0.837077	0	0	0	0	0	0	1.07951	0.951349	1.08046	0.95219	0.881282	0.934522
An01g10440	An00g00562	hypothetical protein	2.54514	2.72413	2.5239	2.55008	2.67137	2.54231	2.62506	2.69975	2.61879	2.64451	2.6015	2.85353	2.64276	2.65419	6.21017	5.80376	6.09168	6.33088	6.15432	6.57425	0.322051	0.567272	0.773532	0.20968	0.2743	0.241201	0.560555	0.714015	0.874293	0.660127	0.518118	0.740653	0	0	0	0	0	0	0.934557	1.03927	0.980919	1.09082	1.11204	1.06823
An07g07900	An00g00563	hypothetical protein	3.86072	4.00467	4.05076	4.2162	3.75136	3.89723	4.10323	3.90229	3.94034	3.92372	4.02425	3.83767	3.95713	3.7998	15.2707	17.551	14.1654	16.0306	15.5924	14.5694	0.074501	0.107851	0.311029	0.226543	0.880019	0.26486	0.223025	0.22763	0.502713	0.682116	0.950771	0.76019	0	0	0	0	0	0	1.14932	1.13168	0.927617	0.913376	0.984648	0.93439
An01g12260	An00g00564	hypothetical protein	4.56559	4.42461	4.51102	4.76255	4.3447	4.47661	4.49996	4.86431	4.71722	4.64344	4.68278	4.93611	4.87026	4.65137	22.5507	24.8777	21.2687	25.6722	25.6547	28.2318	0.317468	0.0695792	0.545435	0.743923	0.511719	0.237058	0.556026	0.165506	0.715808	0.957645	0.741591	0.737851	0	0	0	0	0	0	1.10319	1.20704	0.943148	1.03194	1.09414	1.10045
An07g07890	An00g00565	hypothetical protein	2.66681	2.77844	2.82781	2.75003	2.61813	2.6871	2.80342	2.87644	2.84891	2.9092	2.85396	2.69571	2.76204	2.69245	6.60073	6.91112	6.28807	7.15985	7.31415	6.57383	0.395688	0.0292327	0.370634	0.510614	0.277998	0.028375	0.628723	0.08819	0.563504	0.882135	0.522547	0.390303	0	0	0	0	0	0	1.04702	1.13864	0.952632	1.03599	1.0875	0.898783
An02g00600	An00g00567	hypothetical protein	3.44592	3.47683	3.46863	3.43167	3.63852	3.41639	3.42159	3.51857	3.54395	3.61013	3.54887	3.6305	3.5782	3.4174	11.0148	10.9295	11.5311	11.0815	11.8569	11.6482	0.907986	0.557599	0.500539	0.837527	0.737383	0.747155	0.957706	0.706033	0.678689	0.977588	0.880442	0.949598	0	0	0	0	0	0	0.992251	0.961011	1.04687	1.01391	0.968516	0.982402
An15g03250	An00g00568	hypothetical protein	3.29289	3.47031	3.33174	3.36073	3.1041	3.30171	3.28161	3.36164	3.65644	3.41827	3.41872	3.48022	3.25359	3.48584	10.4223	10.1699	9.20812	9.99792	11.2966	10.6041	0.768514	0.332672	0.155117	0.83761	0.372381	0.360589	0.884308	0.504471	0.313434	0.977588	0.624336	0.819541	0	0	0	0	0	0	0.975783	1.08577	0.883504	0.983091	1.11272	0.9387
An04g02290	An00g00569	hypothetical protein	4.25739	4.3124	4.2051	4.51297	4.42945	4.42465	4.2539	4.32807	4.45384	4.24634	4.19243	4.34962	4.50713	4.41655	19.4931	20.5211	21.5117	19.5756	19.6647	21.4728	0.527372	0.25586	0.236396	0.561301	0.217022	0.198144	0.73145	0.421333	0.418442	0.902016	0.449566	0.703113	0	0	0	0	0	0	1.05273	0.91	1.10355	0.95393	0.864418	1.09194
An09g01400	An00g00570	hypothetical protein	3.37367	3.64689	3.58106	3.50021	3.44131	3.45164	3.52171	3.55197	3.43944	3.51262	3.63891	3.50793	3.49857	3.48557	11.3946	11.6369	10.9017	11.6063	11.554	11.293	0.759311	0.36957	0.52259	0.969389	0.66907	0.684069	0.879373	0.54064	0.696611	0.994946	0.842222	0.930508	0	0	0	0	0	0	1.02126	1.06464	0.956739	0.997374	1.04247	0.977405
An15g03240	An00g00571	weak similarity to hypothetical retrotransposon protein AAK72287.1 - Oryza sativa	4.64723	4.86494	4.07003	4.15583	3.71938	3.601	4.09462	4.27232	4.11665	4.15388	4.06444	3.94087	4.19806	4.21269	27.0225	17.3028	12.6423	18.1698	17.2875	17.3541	0.000126534	0.00068074	8.01968e-07	0.545512	1.3262e-05	0.953181	0.00226643	0.0048364	6.37428e-05	0.896062	0.000555457	0.990971	-1	1	-1	0	1	0	0.640312	1.43722	0.467845	1.05011	2.24457	1.00385
An01g10420	An00g00572	hypothetical protein	3.48316	3.63732	3.64339	3.56238	3.20387	3.35225	3.51696	3.53138	3.61606	3.60977	3.71234	3.64995	3.65814	3.54129	11.7961	12.15	9.7005	11.5048	12.5191	12.2649	0.633164	0.0159231	0.00751337	0.384133	0.125376	0.684527	0.805138	0.0557364	0.0316581	0.820425	0.315941	0.930508	0	0	-1	0	0	0	1.03	1.18601	0.822347	0.946901	1.15146	0.979693
An07g01500	An00g00573	hypothetical protein	4.27688	4.242	4.30012	4.32742	4.05632	4.09041	4.15747	4.32047	4.36692	4.26028	4.26793	4.46524	4.49002	4.55971	19.1522	19.8872	16.8347	18.8824	19.6761	22.7058	0.506278	0.0596748	0.037799	0.364386	0.340943	0.00820232	0.71727	0.148113	0.11076	0.810426	0.592258	0.240306	0	0	0	0	0	0	1.03838	1.12164	0.878992	0.949474	1.08018	1.15398
An14g03380	An00g00574	hypothetical protein	3.36081	3.42031	3.51684	3.56586	3.32454	3.31034	3.58935	3.33302	3.54862	3.48541	3.47956	3.41717	3.57491	3.56438	10.4872	11.6427	9.96896	11.0134	11.3493	11.4623	0.133573	0.150895	0.449384	0.408114	0.958339	0.854534	0.326899	0.289955	0.635386	0.835059	0.985026	0.973465	0	0	0	0	0	0	1.11018	1.10477	0.950583	0.945951	0.995127	1.00995
An08g09070	An00g00575	hypothetical protein	3.84637	3.70609	3.66533	3.79533	3.86686	3.94407	3.66856	3.7692	3.65881	3.80448	3.72932	3.86721	3.88551	3.70732	13.7012	13.2721	14.9852	13.1672	13.2771	14.1234	0.635141	0.0722417	0.19636	0.905307	0.312633	0.269996	0.806314	0.170506	0.369333	0.988573	0.560645	0.765204	0	0	0	0	0	0	0.968685	0.878681	1.09371	0.992093	0.907087	1.06374
An07g00740	An00g00576	hypothetical protein	3.25167	3.51047	3.44907	3.44611	3.37747	3.21842	3.42374	3.44621	3.58254	3.41036	3.40333	3.62508	3.64827	3.35149	10.4185	10.91	9.83514	10.8151	11.0457	11.6448	0.592968	0.280542	0.505648	0.91877	0.687787	0.456017	0.778344	0.449439	0.682945	0.991254	0.853495	0.86192	0	0	0	0	0	0	1.04718	1.09964	0.94401	0.991297	1.05009	1.05424
An01g10410	An00g00577	hypothetical protein	3.04318	3.15128	3.29117	3.20663	3.18437	3.14666	3.07895	3.03168	3.19382	3.17894	3.16673	3.39133	3.25978	3.13159	8.55775	9.5064	8.97252	8.31269	9.06202	9.58582	0.115314	0.240323	0.458285	0.0514429	0.0607212	0.287307	0.297604	0.403539	0.642573	0.33961	0.188678	0.781781	0	0	0	0	0	0	1.11085	0.926461	1.04847	0.87443	0.834008	1.0578
An16g05950	An00g00578	hypothetical protein	3.22103	3.37807	3.25252	3.27787	3.17959	3.23842	3.24999	3.23338	3.31972	3.1817	3.33652	3.39426	3.34145	3.20269	9.84609	9.61436	9.24713	9.45898	9.70892	9.93693	0.711198	0.724669	0.33793	0.79971	0.6105	0.658945	0.851502	0.831201	0.531277	0.969054	0.809582	0.925107	0	0	0	0	0	0	0.976465	1.02291	0.939168	0.983838	1.04756	1.02348
An14g05680	An00g00579	hypothetical protein	3.20754	3.30783	3.16758	3.19319	3.08548	3.01418	3.27342	3.20804	3.28709	3.27652	3.35464	3.33605	3.15519	3.21978	9.56447	9.06548	8.28114	9.45272	9.89079	9.42835	0.360941	0.037776	0.0259764	0.472477	0.0388297	0.319134	0.599312	0.106328	0.0837849	0.867368	0.135973	0.799852	0	0	0	0	0	0	0.947829	1.14148	0.865823	1.04272	1.20431	0.953246
An07g01490	An00g00580	hypothetical protein	3.32316	3.15325	3.37532	3.32893	3.18982	3.24199	3.31538	3.31068	3.45854	3.40622	3.37048	3.58058	3.53488	3.43171	9.43621	10.2115	9.29144	9.93853	10.6424	11.4377	0.192848	0.261977	0.79119	0.64374	0.887836	0.14913	0.412468	0.428932	0.884619	0.930592	0.953811	0.651711	0	0	0	0	0	0	1.08216	1.06964	0.984658	0.973268	0.988433	1.07473
An03g02520	An00g00581	hypothetical protein	3.42785	3.41514	3.52359	3.50835	3.32898	3.40022	3.31083	3.48372	3.5888	3.39899	3.31722	3.48118	3.60399	3.52801	10.7145	11.4396	10.3002	10.5362	10.8153	11.6135	0.354323	0.744448	0.572226	0.249691	0.663519	0.224054	0.592729	0.844967	0.736554	0.708862	0.839542	0.72637	0	0	0	0	0	0	1.06768	1.02291	0.961332	0.921024	0.958071	1.0738
An08g09060	An00g00582	hypothetical protein	5.58752	5.59337	5.87211	6.04212	5.59497	5.38787	6.28192	5.78106	5.72852	5.68971	5.66884	5.59385	5.62087	5.57547	48.1828	62.1255	44.9864	65.4123	51.8292	48.3931	0.0200348	0.00202742	0.480072	0.594033	0.384729	0.390037	0.0900309	0.0113765	0.661355	0.912778	0.636627	0.834699	0	1	0	0	0	0	1.28937	1.45404	0.933661	1.0529	1.12772	0.933703
An07g06260	An00g00583	hypothetical protein	3.12975	3.09336	3.3513	3.40781	3.13221	3.20723	3.15967	3.2858	3.27955	3.18051	3.30646	3.32606	3.37293	3.33105	8.64315	10.4075	8.99871	9.33553	9.55003	10.1496	0.00498051	0.505763	0.466251	0.0661521	0.0736733	0.189843	0.0334802	0.664214	0.650021	0.386067	0.2172	0.695325	1	0	0	0	0	0	1.20414	1.03743	1.04114	0.896997	0.861555	1.06278
An01g10400	An00g00584	hypothetical protein	4.01649	3.83031	4.25709	4.11161	3.94912	3.7983	4.07895	4.07864	4.24866	4.09279	3.98051	4.42651	4.16092	4.22286	15.1726	18.1809	14.659	16.8982	17.2357	19.2942	0.0487654	0.109867	0.68213	0.390525	0.744396	0.119051	0.16716	0.230385	0.813428	0.823949	0.884464	0.619035	0	0	0	0	0	0	1.19827	1.15276	0.966144	0.929448	0.962019	1.11944
An01g12250	An00g00585	hypothetical protein	3.81423	3.91716	3.95808	3.94532	3.39875	3.57057	3.96843	3.86258	3.81695	4.00563	3.92766	4.2591	4.2285	4.12091	14.5777	15.4732	11.1941	15.0899	15.1028	18.4154	0.375536	0.000683099	0.00169192	0.705089	0.0235132	0.00300645	0.611801	0.00484578	0.00980459	0.946683	0.0927596	0.145809	0	1	-1	0	0	0	1.06143	1.34802	0.767887	0.975225	1.27001	1.21933
An08g05000	An00g00586	hypothetical protein	3.04011	3.36611	3.30339	3.10858	3.07325	3.18598	3.14414	3.17841	3.1234	3.17356	3.16824	3.31035	3.11776	3.09833	9.20942	9.22776	8.75202	8.94621	8.9078	9.03473	0.980678	0.789669	0.538665	0.706908	0.863689	0.833079	0.992455	0.872485	0.709814	0.947339	0.944065	0.97017	0	0	0	0	0	0	1.00199	1.02219	0.950333	0.969489	1.02016	1.01425
An13g01720	An00g00587	hypothetical protein	4.00467	3.96427	4.03771	4.00495	3.83114	3.6561	4.00156	3.96178	4.01618	3.99839	3.8897	4.2525	4.05495	4.21165	15.8287	16.2383	13.395	15.798	15.65	18.0388	0.691499	0.022901	0.021655	0.669551	0.143506	0.0176801	0.840499	0.0733952	0.0728026	0.937292	0.344873	0.328945	0	0	0	0	0	0	1.02587	1.1794	0.846243	0.972886	1.14965	1.15264
An07g06250	An00g00588	hypothetical protein	3.48518	3.8436	3.55871	3.63733	3.28508	3.42761	4.01278	3.53968	3.67156	3.80133	3.52917	3.65804	3.6599	3.73198	12.6792	12.1091	10.2414	13.7012	12.7053	12.8465	0.677587	0.0201897	0.0724372	0.275518	0.0484768	0.902219	0.832419	0.0667693	0.180596	0.735683	0.16028	0.981529	0	0	0	0	0	0	0.955038	1.33782	0.807737	1.13148	1.4008	1.01112
An12g04160	An00g00589	hypothetical protein	4.06954	4.18849	4.3531	4.28508	4.40468	4.0523	4.38859	4.10061	4.37655	4.28158	4.26188	4.27863	4.53561	4.33338	17.4967	19.9607	18.7457	18.9562	19.7896	20.8582	0.180783	0.905906	0.470656	0.587099	0.37526	0.499718	0.396064	0.946346	0.654389	0.910751	0.627655	0.875948	0	0	0	0	0	0	1.14082	1.01123	1.07138	0.949677	0.886403	1.054
An15g06170	An00g00590	hypothetical protein	3.20922	3.20804	2.96649	3.08045	3.02305	3.0242	3.25529	3.06966	3.0694	2.96946	2.92454	3.11327	3.06125	3.03797	9.24473	8.13119	8.1321	8.95364	7.93263	8.40258	0.0514176	0.130011	0.0515904	0.129607	0.0203973	0.256228	0.172987	0.260249	0.139297	0.533396	0.0836032	0.752143	0	0	0	0	0	0	0.879548	1.10102	0.879647	1.10115	1.25181	1.05924
An11g01730	An00g00591	hypothetical protein	2.99219	3.18116	3.10811	3.23969	3.15886	3.03474	3.12356	3.11874	3.05462	3.11435	3.22573	3.35669	3.08625	3.49859	8.49536	9.02483	8.5552	8.70082	8.76387	9.94409	0.504302	0.850753	0.937578	0.684431	0.731648	0.104456	0.716532	0.912355	0.968097	0.941447	0.877873	0.596155	0	0	0	0	0	0	1.06233	1.01702	1.00704	0.964097	0.957353	1.13467
An09g02300	An00g00592	hypothetical protein	3.34739	3.20743	3.32439	3.32656	3.26822	3.11748	3.32348	3.17644	3.18305	3.11969	3.33332	3.07997	3.30318	3.18435	9.69612	10.0246	9.14416	9.51337	9.26647	9.12085	0.656156	0.597503	0.437748	0.487093	0.952569	0.794845	0.818965	0.737794	0.625576	0.874243	0.981692	0.959223	0	0	0	0	0	0	1.03388	1.04038	0.943074	0.949002	1.00629	0.984285
An02g03610	An00g00593	hypothetical protein	3.52496	3.62342	3.65782	3.82849	3.3599	3.5677	3.77381	3.79021	3.71903	3.51239	3.71738	3.93217	3.7859	3.72948	11.9108	13.3906	11.0334	13.7562	12.5499	14.0827	0.149769	0.01379	0.33379	0.728866	0.354636	0.0887091	0.350983	0.050033	0.52684	0.95243	0.607593	0.569766	0	0	0	0	0	0	1.12425	1.24678	0.926335	1.0273	1.10899	1.12214
An08g09050	An00g00594	hypothetical protein	3.71023	3.77152	3.85441	3.94494	3.77404	3.60632	3.93106	3.74176	4.02555	3.81047	3.76636	3.9668	4.04187	3.76681	13.3695	14.9252	12.9079	14.2848	14.5956	15.1912	0.209036	0.244867	0.678636	0.605906	0.941877	0.56501	0.433152	0.408569	0.810989	0.917121	0.976572	0.89797	0	0	0	0	0	0	1.11636	1.10667	0.96547	0.957095	0.991326	1.0408
An13g01710	An00g00595	hypothetical protein	3.37118	3.46671	3.54842	3.39885	3.09937	3.11019	3.33521	3.29734	3.16789	3.32445	3.35418	3.27613	3.26587	3.30676	10.6956	11.1088	8.60266	9.96089	9.72821	9.73325	0.53239	0.0294464	0.00333585	0.0900928	0.2176	0.991594	0.734738	0.0887199	0.0167362	0.453454	0.450297	0.997651	0	0	-1	0	0	0	1.03864	1.15789	0.80432	0.896664	1.11481	1.00052
An08g02960	An00g00596	weak similarity to protein SEQ ID NO:7168 from patent WO200253728-A2 - Candida albicans	4.28174	4.45214	4.43448	4.28935	4.45428	4.43	4.29151	4.31165	4.43466	4.42161	4.5667	4.40533	4.51268	4.40303	20.6339	20.5621	21.7379	19.7199	22.2283	21.7109	0.956144	0.143324	0.417609	0.513224	0.305959	0.650403	0.982399	0.279785	0.606891	0.882631	0.553221	0.922287	0	0	0	0	0	0	0.996522	0.907165	1.05351	0.95904	0.91033	0.976726
An02g14430	An00g00597	hypothetical protein	4.0051	3.92064	3.66353	3.67672	3.64361	3.77966	3.70155	3.71079	3.53386	3.49819	3.52757	3.68261	3.7026	3.61791	15.5935	12.7297	13.1013	13.0518	11.4706	12.7084	0.00210285	0.942341	0.00569093	0.635026	0.0184631	0.031646	0.0172533	0.96811	0.0253698	0.92855	0.0774918	0.413262	-1	0	-1	0	0	0	0.816347	0.996219	0.840176	1.0253	1.22034	1.1079
An01g10390	An00g00598	hypothetical protein	3.03389	3.03024	2.9059	2.96551	3.0774	2.97594	3.02796	2.92307	3.32974	3.0911	3.30239	3.15216	3.36276	3.24494	8.17979	7.6513	8.14927	7.86539	9.45499	9.53536	0.354859	0.618435	0.957877	0.697621	0.754783	0.883622	0.593369	0.75514	0.978479	0.944634	0.889001	0.977974	0	0	0	0	0	0	0.93539	0.965165	0.996268	1.02798	1.03183	1.0085
An12g04150	An00g00599	hypothetical protein	3.18387	3.25692	3.67179	3.24734	3.05714	3.29408	3.45597	3.51903	3.31231	3.30998	3.25459	3.44512	3.46277	3.47968	9.32042	11.001	9.03553	11.2161	9.79669	11.0236	0.0758001	0.0265266	0.72116	0.823503	0.682225	0.115714	0.225275	0.0819888	0.839446	0.974001	0.850289	0.616772	0	0	0	0	0	0	1.18031	1.24134	0.969433	1.01955	1.0517	1.12524
An03g05970	An00g00600	hypothetical protein	4.37512	4.3459	4.57875	4.32868	4.19742	4.09559	4.48318	4.41725	4.45784	4.36434	4.44258	4.48832	4.4381	4.35935	20.5421	21.913	17.7102	21.86	21.4304	21.5347	0.334303	0.00698276	0.0402508	0.970488	0.134748	0.927696	0.573882	0.029772	0.115549	0.994946	0.330353	0.986129	0	1	0	0	0	0	1.06673	1.23432	0.86214	0.99758	1.1571	1.00487
An03g06680	An00g00601	hypothetical protein	4.45429	4.52578	4.27898	4.49042	4.36636	4.10096	4.0678	4.15071	4.25169	4.37908	4.29722	4.27638	4.33357	4.11653	22.4717	20.8894	18.8131	17.2587	19.8261	18.9242	0.365419	0.288514	0.0417622	0.0307854	0.906023	0.476488	0.603453	0.457754	0.119008	0.255014	0.962382	0.87132	0	0	0	0	0	0	0.929588	0.917378	0.83719	0.826194	0.986866	0.954509
An07g04220	An00g00602	hypothetical protein	4.33621	4.13605	4.77737	4.39223	4.30626	4.19282	4.43127	4.38672	4.50884	4.36024	4.38731	4.62393	4.68002	4.86005	18.8452	23.9973	19.0212	21.2442	21.389	26.3793	0.0201217	0.24167	0.919068	0.199631	0.321537	0.0148077	0.0903509	0.405168	0.958393	0.646453	0.571858	0.305828	0	0	0	0	0	0	1.27339	1.11687	1.00934	0.885272	0.877082	1.23331
An05g01940	An00g00603	similarity to hypothetical protein CAG74385.1 - Erwinia carotovora	3.83557	3.7366	3.39004	3.4814	3.92231	3.88183	3.33535	3.50507	3.55887	3.4447	3.41056	3.42276	3.51304	3.58501	13.7951	10.8207	14.95	10.705	11.0914	11.3682	0.00255561	0.000229689	0.22796	0.867683	0.328198	0.641313	0.0199056	0.00207835	0.408733	0.982597	0.579107	0.919126	-1	-1	0	0	0	0	0.784387	0.716054	1.08372	0.989308	0.912884	1.02496
An02g03600	An00g00604	hypothetical protein	4.61417	4.37372	4.99583	4.92641	5.15254	4.92655	4.68736	4.56029	5.40744	5.30981	5.16019	5.30809	5.27846	5.4276	22.5327	31.1491	32.8893	24.6553	39.1917	40.4495	0.0018817	0.00410802	0.000598055	0.0138839	0.000201432	0.639738	0.0160214	0.0196032	0.00437791	0.160913	0.00311877	0.918567	1	-1	1	0	-1	0	1.3824	0.749645	1.45963	0.791525	0.542279	1.03209
An05g01930	An00g00605	hypothetical protein	3.3796	3.48533	3.34018	3.4316	3.44	3.28567	3.42758	3.48301	3.44932	3.38939	3.34127	3.53741	3.67787	3.43712	10.7963	10.4533	10.2876	10.9685	10.5073	11.7192	0.633812	0.351455	0.47913	0.480538	0.323018	0.0668271	0.80565	0.522643	0.660545	0.870723	0.573165	0.521999	0	0	0	0	0	0	0.968232	1.06619	0.952881	1.04928	1.10117	1.11534
An07g04210	An00g00606	hypothetical protein	4.99661	4.95125	5.07815	5.05575	4.67587	4.90182	4.87121	4.90435	5.34009	4.91598	5.05622	5.07281	5.04869	5.168	31.4269	33.52	27.643	29.6053	34.3943	34.2136	0.466767	0.439623	0.161358	0.174028	0.973572	0.941255	0.687967	0.60596	0.322462	0.613901	0.989383	0.988627	0	0	0	0	0	0	1.0666	1.07098	0.879598	0.883213	1.00411	0.994747
An18g01550	An00g00607	similarity to hypothetical protein AAM43672.1 - Dictyostelium discoideum	4.71981	4.46595	4.48588	4.28979	4.05344	4.46593	3.85979	4.36429	5.03591	4.83321	5.03174	4.69553	4.78803	5.74258	24.1321	20.9348	19.1555	17.292	31.2754	33.7164	0.505241	0.629736	0.286653	0.373987	0.894055	0.664274	0.717134	0.763378	0.476139	0.816199	0.956789	0.92642	0	0	0	0	0	0	0.867511	0.902721	0.793777	0.825993	1.04059	1.07805
An12g04880	An00g00608	hypothetical protein	5.69529	5.85421	4.81487	4.88242	5.39723	5.72463	4.93566	4.89964	4.4341	4.75065	4.64241	4.74315	4.58224	4.97509	54.7486	28.8129	47.207	30.2245	24.4041	27.2244	4.93177e-05	0.00100289	0.17148	0.646489	0.198606	0.213088	0.00117763	0.00656503	0.336066	0.930942	0.426103	0.717882	-1	-1	0	0	0	0	0.526276	0.640255	0.862251	1.04899	1.21658	1.11557
An08g00820	An00g00609	hypothetical protein	3.5562	3.61725	3.60043	3.86592	3.50825	3.53836	3.8696	3.64177	3.69756	3.53167	3.67405	3.75592	3.7614	3.90462	12.0147	13.2983	11.498	13.5075	12.4186	13.9996	0.210729	0.0583409	0.576838	0.842013	0.592687	0.0806163	0.435177	0.145712	0.739383	0.978047	0.79837	0.556016	0	0	0	0	0	0	1.10684	1.17477	0.956992	1.01573	1.06137	1.12731
An11g08180	An00g00610	similarity to hypothetical protein slr1968 - Synechocystis sp.	3.30062	3.13036	3.39641	3.25856	3.39118	3.10942	3.2915	3.49887	3.45518	3.17711	3.25579	3.30017	3.38554	3.25476	9.28878	10.0386	9.51563	10.5209	9.82206	9.94168	0.391784	0.273103	0.786975	0.600843	0.856577	0.867977	0.625147	0.44114	0.881819	0.915595	0.939963	0.974992	0	0	0	0	0	0	1.08072	1.10565	1.02442	1.04805	1.02306	1.01218
An07g00710	An00g00611	hypothetical protein	3.52877	3.57257	3.64091	3.58265	3.54237	3.50788	3.62424	3.57101	3.536	3.47218	3.40296	3.69028	3.61792	3.57955	11.7181	12.2252	11.5125	12.1058	11.0838	12.3741	0.433335	0.355314	0.740411	0.85406	0.91664	0.0247673	0.66121	0.526087	0.851917	0.979538	0.966711	0.372949	0	0	0	0	0	0	1.04327	1.05154	0.98245	0.990235	1.00792	1.11641
An11g06620	An00g00612	hypothetical protein	3.55261	3.74395	3.88219	3.90806	3.49631	3.65206	3.64859	3.57167	3.72144	3.85935	3.61876	3.80909	3.67692	3.96571	12.5384	14.8782	11.9107	12.2112	13.2984	14.0962	0.0536095	0.759539	0.530909	0.0296617	0.219099	0.387833	0.178473	0.854149	0.703868	0.249712	0.452089	0.834607	0	0	0	0	0	0	1.18661	1.02523	0.949938	0.820745	0.863998	1.05999
An07g01460	An00g00613	hypothetical protein	5.02652	4.93295	5.07313	5.1575	5.05493	5.29286	5.06871	4.95923	5.2135	5.10083	5.1415	5.19639	5.15279	5.15721	31.5537	34.6628	36.0992	32.3114	35.5541	35.9718	0.164208	0.106317	0.0558594	0.289263	0.0419485	0.82492	0.372846	0.225174	0.148305	0.747229	0.144288	0.968927	0	0	0	0	0	0	1.09853	0.895071	1.14406	0.932163	0.814786	1.01175
An07g01450	An00g00614	hypothetical protein	5.23691	5.00584	4.4872	4.62909	5.06947	5.73128	4.47674	4.83451	5.34068	4.92963	5.14652	6.92795	6.67323	6.65281	34.8087	23.558	42.2353	25.2048	35.2352	107.734	0.0203923	0.00425519	0.208232	0.64987	0.551386	1.03123e-06	0.0913021	0.0201033	0.384144	0.932393	0.770991	0.000759254	0	-1	0	0	0	1	0.676785	0.59677	1.21335	1.0699	0.881773	3.05757
An02g07110	An00g00615	hypothetical protein	3.24386	3.45041	3.47135	3.41775	3.32977	3.25331	3.30082	3.35748	3.32182	3.33504	3.36823	3.34241	3.53371	3.4551	10.1762	10.8871	9.79157	10.0502	10.138	10.881	0.300093	0.682874	0.547709	0.223982	0.646322	0.190299	0.538366	0.804575	0.717544	0.680065	0.828498	0.695413	0	0	0	0	0	0	1.06985	1.02641	0.962198	0.923129	0.959396	1.07329
An02g14420	An00g00616	hypothetical protein	4.9356	4.83688	5.03832	4.98304	4.74423	4.82957	5.03512	4.91448	5.21473	5.03137	4.99039	5.31136	5.28597	5.02077	29.5737	32.2377	27.6058	31.4458	33.7971	36.9123	0.289177	0.120453	0.393126	0.754333	0.695865	0.190575	0.527142	0.245953	0.584363	0.960078	0.856757	0.695413	0	0	0	0	0	0	1.09008	1.1391	0.933459	0.975438	1.04497	1.09217
An11g08170	An00g00617	hypothetical protein	3.16338	3.25467	3.30847	3.31936	3.2526	3.27917	3.19086	3.24066	3.58055	3.37415	3.3631	3.44198	3.57814	3.25981	9.24726	9.94459	9.61899	9.29053	10.8473	10.7528	0.349812	0.650008	0.607234	0.380459	0.329404	0.88826	0.588531	0.779575	0.760275	0.81868	0.580477	0.978976	0	0	0	0	0	0	1.07541	0.965853	1.0402	0.93423	0.898126	0.991291
An05g01920	An00g00618	hypothetical protein	3.28741	3.33299	3.35886	3.40311	3.33386	3.3026	3.23922	3.42119	3.3654	3.36747	3.39894	3.48852	3.29067	3.36744	9.91903	10.4178	9.97439	10.0575	10.3911	10.4267	0.427792	0.891774	0.927301	0.566771	0.638184	0.945235	0.656687	0.938043	0.963388	0.902286	0.824564	0.989663	0	0	0	0	0	0	1.05029	1.00834	1.00558	0.965415	0.960057	1.00343
An01g02400	An00g00619	hypothetical protein	3.10521	3.33976	3.26725	3.19659	3.05842	3.3091	3.26644	3.23778	3.40449	3.29211	3.32542	3.51511	3.28236	3.14535	9.33394	9.39515	9.08671	9.52757	10.1308	9.94708	0.942079	0.600681	0.765824	0.876412	0.748733	0.803518	0.975256	0.740672	0.868654	0.983012	0.886503	0.96193	0	0	0	0	0	0	1.00656	1.04852	0.973513	1.01409	1.04169	0.981869
An07g06230	An00g00620	hypothetical protein	7.00247	6.85854	6.97802	7.00645	7.6901	7.73148	7.10855	6.9887	6.16066	5.88149	5.89232	5.65663	5.71519	6.61903	121.98	127.313	209.497	132.388	63.0382	63.8649	0.807608	0.0211427	0.00891127	0.823913	0.0623456	0.927552	0.906038	0.0690073	0.036378	0.974001	0.192486	0.986129	0	0	1	0	0	0	1.04372	0.631931	1.71747	1.03986	0.605463	1.01311
An01g02390	An00g00621	hypothetical protein	3.0791	3.07681	3.17602	3.10592	2.99649	3.04593	3.21023	3.14898	3.14817	3.06094	3.06656	3.09274	3.2007	3.11928	8.44416	8.82115	8.1185	9.0606	8.52614	8.80041	0.408001	0.0530006	0.454924	0.608422	0.376893	0.461125	0.639571	0.136141	0.639527	0.918146	0.628765	0.864357	0	0	0	0	0	0	1.04465	1.11604	0.961434	1.02714	1.06835	1.03217
An08g10900	An00g00622	hypothetical protein	4.16299	4.47438	4.27004	4.40779	4.33395	4.07168	4.28323	4.36917	4.51392	4.40201	4.40899	4.47068	4.65806	4.33057	19.9551	20.2369	18.415	20.0593	21.7303	22.4157	0.882254	0.374781	0.403581	0.925799	0.595526	0.688856	0.944376	0.545933	0.593596	0.992419	0.800157	0.931045	0	0	0	0	0	0	1.01412	1.08929	0.922824	0.991224	1.07412	1.03154
An07g03240	An00g00623	hypothetical protein	3.78392	3.89742	3.90172	3.90138	3.72406	3.7497	3.90323	3.65656	3.8773	4.24811	4.00946	4.05587	3.89828	3.90539	14.3271	14.9446	13.3325	13.7361	16.5065	15.4891	0.626525	0.730262	0.411482	0.338434	0.919167	0.375018	0.801139	0.835429	0.601039	0.791699	0.967844	0.827623	0	0	0	0	0	0	1.0431	1.03027	0.930584	0.919133	0.987695	0.938367
An14g07160	An00g00624	hypothetical protein	3.78562	3.67499	3.62919	3.62749	3.65978	3.6446	3.86115	3.65698	3.63203	3.7305	3.63552	3.86229	3.71029	3.65772	13.2719	12.3663	12.5724	13.5392	12.6935	13.3932	0.300636	0.279072	0.423185	0.191071	0.14371	0.334228	0.53904	0.447854	0.612507	0.634989	0.345185	0.807375	0	0	0	0	0	0	0.931763	1.07689	0.947294	1.09484	1.15576	1.05513
An08g04980	An00g00625	hypothetical protein	3.47982	3.64357	3.62024	3.55565	3.35588	3.35051	3.52753	3.53067	3.61519	3.50783	3.49484	3.81466	3.61774	3.53766	11.808	12.0248	10.2191	11.5442	11.626	12.6117	0.79389	0.0997661	0.0563882	0.560522	0.303324	0.170045	0.898231	0.214542	0.149397	0.9018	0.550136	0.678226	0	0	0	0	0	0	1.01836	1.12967	0.865439	0.96003	1.1093	1.08478
An01g01800	An00g00626	hypothetical protein	4.05006	4.22	4.07658	4.09177	3.9639	3.91108	3.95105	4.16014	4.08002	3.83363	3.98444	4.00647	3.9988	3.99562	17.5698	16.9613	15.3216	16.6286	15.6277	16.0033	0.620307	0.261125	0.0727132	0.77988	0.255943	0.682129	0.796674	0.427788	0.18109	0.964921	0.498452	0.930504	0	0	0	0	0	0	0.965363	1.08531	0.872038	0.980385	1.12425	1.02404
An07g00690	An00g00627	hypothetical protein	3.73388	3.7985	4.16294	4.05793	3.72336	3.91007	3.83034	3.82677	3.93863	3.94758	3.77408	3.87086	3.89986	3.91394	13.6062	17.2729	14.0911	14.2072	14.7922	14.8757	0.0024394	0.896288	0.580474	0.00854304	0.0222028	0.91274	0.0192006	0.940528	0.741711	0.123587	0.0891489	0.9831	1	0	0	0	0	0	1.26949	1.00824	1.03564	0.822517	0.79421	1.00565
An06g00570	An00g00628	hypothetical protein	3.0984	3.2053	3.3441	3.09223	3.16466	3.1448	3.15789	3.13626	3.22185	3.07895	3.15615	3.2656	3.38343	3.22947	8.88796	9.30603	8.90569	8.85858	8.89083	9.80032	0.505378	0.938121	0.976726	0.475866	0.597972	0.101006	0.71723	0.96545	0.987887	0.868931	0.80112	0.5907	0	0	0	0	0	0	1.04704	0.99471	1.00199	0.951918	0.950023	1.1023
An13g02950	An00g00629	hypothetical protein	3.42157	3.43436	3.26713	3.42147	3.26863	3.48011	3.49902	3.4006	3.39214	3.29977	3.41947	3.2331	3.29068	3.44688	10.7627	10.1563	10.3702	10.9269	10.3421	10.0113	0.424941	0.470668	0.606208	0.318328	0.288761	0.580867	0.653776	0.634191	0.759879	0.771765	0.534463	0.901363	0	0	0	0	0	0	0.943658	1.05368	0.963533	1.07588	1.11659	0.968007
An04g01760	An00g00630	hypothetical protein	4.34353	4.31773	4.50142	4.50884	7.40859	6.78179	5.0212	4.85409	4.49601	4.49344	4.39295	4.30156	4.52402	4.32423	20.121	22.708	136.73	30.6464	22.0209	20.8688	0.299412	2.56125e-08	1.74106e-09	0.0203392	4.34841e-07	0.565647	0.537811	5.42868e-06	9.74229e-07	0.201077	0.0001106	0.898165	0	-1	1	0	-1	0	1.12857	0.224138	6.79539	1.34958	0.198603	0.94768
An14g07150	An00g00631	hypothetical protein	3.34763	3.50491	3.75966	3.63231	3.6711	3.42136	3.65032	3.52751	3.57437	3.48834	3.37889	3.65828	3.64677	3.49762	10.75	12.9599	11.6821	12.0329	11.1621	12.1332	0.0323467	0.706771	0.300762	0.353348	0.173874	0.208888	0.124999	0.819479	0.491456	0.803291	0.391867	0.715507	0	0	0	0	0	0	1.20557	1.03003	1.0867	0.928472	0.854393	1.08701
An02g07100	An00g00632	hypothetical protein	5.39943	4.80038	4.79719	4.94801	4.67098	5.27507	4.28283	4.41803	5.50198	5.27019	5.44099	5.38189	5.44997	5.49774	34.2945	29.2954	31.4073	20.399	42.3529	43.5077	0.283594	0.0100744	0.542262	0.0247894	0.192936	0.818108	0.521245	0.0394942	0.712754	0.224744	0.417864	0.967974	0	-1	0	0	0	0	0.854232	0.649499	0.915813	0.696322	0.760331	1.02727
An14g05650	An00g00633	hypothetical protein	3.21181	3.19961	3.13553	3.26266	3.07766	3.21249	3.14679	3.24947	3.34045	3.26409	3.37621	3.22763	3.28654	3.24722	9.22602	9.18381	8.84632	9.17771	10.0346	9.53872	0.93667	0.527714	0.471718	0.990805	0.614337	0.294277	0.97195	0.68221	0.65452	0.99874	0.812361	0.787446	0	0	0	0	0	0	0.995425	1.03746	0.958844	0.999335	1.04223	0.950579
An11g10240	An00g00634	hypothetical protein	3.63805	3.4568	3.64643	3.47811	3.55759	3.29464	3.66703	3.55304	3.97972	4.02216	3.56074	3.7437	3.59089	3.81147	11.6918	11.8128	10.7489	12.2104	14.4621	13.1351	0.925247	0.258993	0.449222	0.763215	0.455649	0.294647	0.966277	0.424942	0.63533	0.960296	0.699371	0.788091	0	0	0	0	0	0	1.01034	1.13596	0.919355	1.03366	1.12433	0.908243
An02g03560	An00g00635	hypothetical protein	3.4027	3.1204	3.41009	3.23468	3.11477	2.96214	3.19974	3.11836	3.32808	3.23475	3.34734	3.4299	3.53441	3.25567	9.59013	10.0032	8.21609	8.93241	9.87233	10.6049	0.619934	0.333228	0.0875385	0.197532	0.729706	0.31121	0.796424	0.504932	0.20784	0.642917	0.876888	0.79725	0	0	0	0	0	0	1.04307	1.08718	0.856724	0.892959	1.04229	1.0742
An14g05640	An00g00636	hypothetical protein	4.42177	4.68044	4.62666	4.44722	4.59183	4.58518	4.5313	4.46189	4.65343	4.39837	4.4334	4.75207	4.84459	4.57523	23.4433	23.2143	24.059	22.5741	22.5502	26.4274	0.910438	0.470732	0.76691	0.749218	0.663775	0.0431605	0.959045	0.634216	0.869463	0.958282	0.839681	0.456906	0	0	0	0	0	0	0.990228	0.938282	1.02626	0.972424	0.947541	1.17194
An03g01510	An00g00637	hypothetical protein	3.37563	3.34302	3.56982	3.63206	3.32595	3.3549	3.51678	3.45153	3.45716	3.2777	3.45439	3.46121	3.45866	3.35388	10.2626	12.1336	10.1291	11.1901	10.5299	10.7375	0.0137045	0.110166	0.823788	0.185898	0.421182	0.685182	0.0685912	0.230843	0.90343	0.629951	0.668927	0.930508	0	0	0	0	0	0	1.18231	1.10475	0.986985	0.92224	0.934401	1.01972
An04g03740	An00g00638	weak similarity to ORF1557 polypeptide sequence SEQ ID NO:3114 from patent WO200058473-A2 - Homo sapiens	4.66419	4.72063	4.69937	4.78119	5.48059	6.00637	5.02054	4.79762	4.8251	4.66578	4.75547	4.55519	4.78506	4.83661	25.8557	26.728	53.5748	30.0456	26.886	26.4578	0.762028	0.000192743	2.49627e-05	0.296684	0.00182461	0.857402	0.881139	0.00182428	0.000450005	0.751732	0.0142332	0.974391	0	-1	1	0	-1	0	1.03374	0.560816	2.07207	1.12412	0.542513	0.984075
An03g02460	An00g00639	hypothetical protein	3.17781	3.21161	3.17083	2.99417	3.08012	3.12199	3.18924	3.4403	3.25933	3.08754	3.12935	3.19345	3.29011	3.0041	9.15595	8.47082	8.58046	9.9505	8.9305	8.95412	0.351592	0.0904889	0.434152	0.0687283	0.0706101	0.968462	0.590093	0.200261	0.622501	0.39483	0.21079	0.993138	0	0	0	0	0	0	0.925171	1.15967	0.937145	1.17468	1.25346	1.00265
An01g02380	An00g00640	hypothetical protein	3.69176	3.69419	3.7715	3.71478	3.63988	3.67417	3.98222	3.67763	3.7485	3.8037	3.61724	3.94189	3.59176	3.67416	12.9329	13.3905	12.6146	14.2208	13.2062	13.3239	0.696521	0.194523	0.779542	0.502784	0.502796	0.902735	0.842898	0.347666	0.877314	0.879291	0.735838	0.981529	0	0	0	0	0	0	1.03539	1.12732	0.975393	1.062	1.08879	1.00891
An11g10230	An00g00641	hypothetical protein	2.76322	2.92655	2.92396	2.82924	2.90842	2.82851	2.87405	2.86096	2.96006	2.92833	2.91455	2.87435	2.86678	2.91947	7.18447	7.34417	7.30289	7.29801	7.64392	7.39663	0.690039	0.990293	0.766452	0.908629	0.771004	0.468779	0.840019	0.994559	0.869014	0.988794	0.898274	0.867197	0	0	0	0	0	0	1.02223	0.999332	1.01648	0.993714	0.9776	0.967648
An04g03730	An00g00642	hypothetical protein	2.8705	2.84492	2.91044	2.77687	2.86876	2.86371	2.87957	2.83876	3.01368	2.9518	2.89733	2.88094	2.92985	2.95021	7.24865	7.17835	7.29159	7.25595	7.75039	7.5702	0.854561	0.926529	0.91149	0.83975	0.94858	0.590059	0.930984	0.958528	0.954521	0.977588	0.979529	0.905068	0	0	0	0	0	0	0.990302	0.995112	1.00592	1.01081	1.00486	0.97675
An07g06210	An00g00643	hypothetical protein	6.75899	7.3544	6.6362	7.56107	7.36223	7.25668	6.62393	5.6638	5.71025	6.42849	5.71636	4.84314	5.03458	5.11349	133.13	137.057	158.623	70.7112	61.8929	31.9351	0.910087	0.0080153	0.500444	0.0229294	0.0377694	0.00787355	0.95882	0.033262	0.678689	0.214411	0.132987	0.236122	0	-1	0	0	0	0	1.02949	0.445782	1.19148	0.515925	0.43301	0.515974
An03g02450	An00g00644	hypothetical protein	3.3716	3.30416	3.38776	3.41908	3.29635	3.17894	3.22865	3.35248	3.42443	3.45719	3.33583	3.36048	3.43677	3.29792	10.1112	10.5811	9.43253	9.78493	10.5987	10.3035	0.449016	0.539208	0.254873	0.203245	0.916817	0.562059	0.673222	0.69168	0.438929	0.65174	0.966711	0.89767	0	0	0	0	0	0	1.04648	1.03736	0.932881	0.924754	0.991289	0.972143
An12g04130	An00g00645	hypothetical protein	4.61501	4.791	4.66962	4.726	4.47225	4.25092	4.756	4.6466	4.80115	4.66445	4.63753	4.7408	4.70103	4.72539	26.0463	25.9526	20.5574	26.0155	26.0109	26.3989	0.958475	0.00493142	0.00477953	0.972106	0.0290318	0.793505	0.983432	0.0224782	0.0222277	0.994946	0.108677	0.959037	0	1	-1	0	0	0	0.996404	1.26551	0.789264	1.00242	1.27007	1.01492
An09g02950	An00g00646	hypothetical protein	3.90703	3.99897	4.19686	4.38433	3.94265	3.8946	4.19654	4.14564	4.16574	4.07404	4.13436	4.21971	3.98953	4.16628	15.4871	19.5704	15.1225	18.0146	17.4447	17.4502	0.00426821	0.0215802	0.723625	0.232866	0.538125	0.995373	0.0298717	0.0700885	0.841043	0.686526	0.761156	0.998673	1	0	0	0	0	0	1.26365	1.19124	0.976455	0.920503	0.942699	1.00032
An02g08890	An00g00647	hypothetical protein	3.24437	3.34	3.31742	3.29231	3.54156	3.26972	3.29267	3.1085	3.35411	3.45313	3.33246	3.53731	3.51312	3.40674	9.79593	9.88242	10.5974	9.19333	10.41	11.2023	0.904465	0.071918	0.294923	0.333918	0.163475	0.234948	0.955993	0.169885	0.48526	0.78574	0.375202	0.734984	0	0	0	0	0	0	1.00883	0.867505	1.08182	0.930272	0.859913	1.07611
An16g05900	An00g00648	hypothetical protein	3.46693	3.39278	3.69208	3.37551	3.29601	3.39008	3.49112	3.30306	3.45226	3.66001	3.3817	3.43012	3.47274	3.29341	10.7768	11.5819	10.1474	10.5348	11.298	10.547	0.424784	0.674896	0.503172	0.298789	0.783748	0.353199	0.653719	0.798471	0.680808	0.753789	0.904832	0.816338	0	0	0	0	0	0	1.07471	1.03817	0.941603	0.909594	0.966007	0.93353
An11g01680	An00g00649	hypothetical protein	3.14511	3.40534	3.18671	3.21824	3.10525	3.04156	3.19668	3.1404	3.19745	3.19912	3.18711	3.1512	3.09562	3.34166	9.68147	9.20536	8.41757	8.99136	9.155	9.16517	0.485926	0.365885	0.0702557	0.743025	0.263948	0.984845	0.702004	0.537192	0.176859	0.957195	0.50629	0.996888	0	0	0	0	0	0	0.950822	1.06816	0.869452	0.976753	1.12341	1.00111
An18g05730	An00g00650	hypothetical protein	3.56826	3.78158	3.71529	3.66059	4.41143	3.90345	3.94501	4.06158	3.71283	3.90565	3.86975	3.77501	3.77446	3.61313	12.7721	12.8878	17.8449	16.0366	14.2157	13.1854	0.93067	0.314124	0.00684269	0.0534564	0.435876	0.382548	0.969205	0.48481	0.0293795	0.345884	0.681782	0.832654	0	0	1	0	0	0	1.00906	0.898667	1.39718	1.24432	0.890595	0.927523
An15g03180	An00g00651	hypothetical protein	3.09705	3.12034	3.03924	3.20016	3.05636	2.99688	3.17891	3.0488	3.20011	3.26829	3.22918	3.26989	3.17107	3.21426	8.62603	8.69206	8.14897	8.65692	9.39914	9.30759	0.89479	0.305822	0.334012	0.943983	0.520773	0.835417	0.951656	0.476685	0.527072	0.994255	0.748912	0.970453	0	0	0	0	0	0	1.00765	1.06233	0.944696	0.995958	1.05426	0.990261
An10g00980	An00g00652	hypothetical protein	4.12491	4.19758	4.47381	4.60245	4.12923	4.08799	4.39019	4.32423	4.58798	4.09891	4.31218	4.49145	4.37454	4.39449	17.892	23.2334	17.251	20.4951	20.1544	21.4092	0.0130577	0.0777532	0.689031	0.184993	0.49346	0.422344	0.0665444	0.179902	0.817931	0.62858	0.728166	0.848023	0	0	0	0	0	0	1.29854	1.18805	0.964175	0.882139	0.914916	1.06226
An16g05890	An00g00653	hypothetical protein	3.2311	3.16565	3.13466	3.14547	3.02499	3.11383	2.99979	3.28393	3.13803	3.1523	3.10437	3.21498	3.13909	3.09626	9.17924	8.81563	8.3943	8.8266	8.76384	8.87721	0.545504	0.454628	0.194719	0.98503	0.343711	0.812572	0.743043	0.619139	0.367142	0.998015	0.595513	0.965766	0	0	0	0	0	0	0.960388	1.0515	0.914488	1.00124	1.09487	1.01294
An15g03170	An00g00654	hypothetical protein	3.82252	3.76586	3.75003	3.75139	3.78717	3.48651	3.79369	3.74622	3.65807	3.56587	3.64318	3.82025	3.94856	3.71483	13.8728	13.461	12.4394	13.6417	12.3152	14.2006	0.686034	0.229505	0.160606	0.857589	0.257847	0.0345258	0.837343	0.390198	0.321511	0.980372	0.499901	0.42428	0	0	0	0	0	0	0.970316	1.09666	0.896672	1.01343	1.13021	1.15309
An07g00660	An00g00655	hypothetical protein	3.10187	3.24499	3.12972	3.00505	2.98605	3.04595	3.18346	3.04875	3.0848	3.16819	3.28073	3.02706	3.24972	3.07174	9.02189	8.38254	8.08923	8.67045	9.04991	8.67085	0.324681	0.351375	0.153807	0.645177	0.18387	0.477843	0.562342	0.522621	0.311601	0.93067	0.406289	0.872201	0	0	0	0	0	0	0.929133	1.07185	0.896622	1.03435	1.1536	0.958115
An01g13110	An00g00656	hypothetical protein	3.68711	3.46963	3.67184	3.81002	3.72861	3.52494	3.88517	3.61332	3.73888	3.91195	3.68192	3.94076	3.70562	3.61557	11.9453	13.37	12.3529	13.4473	13.714	13.4916	0.267448	0.397825	0.734733	0.953456	0.842444	0.839431	0.502597	0.567644	0.847895	0.994255	0.933508	0.970818	0	0	0	0	0	0	1.11927	1.0886	1.03412	1.00578	0.972594	0.983778
An07g03230	An00g00657	hypothetical protein	3.96595	4.17436	4.19794	4.39156	4.05393	4.09515	4.24566	4.34256	4.156	4.23305	4.19716	4.273	4.04932	4.27071	16.7973	19.6267	16.8484	19.6181	18.3207	18.3496	0.0560664	0.060923	0.96761	0.995299	0.973771	0.979391	0.183938	0.150174	0.982857	0.999106	0.989383	0.996704	0	0	0	0	0	0	1.16844	1.16439	1.00304	0.999559	0.996528	1.00158
An02g00520	An00g00658	hypothetical protein	4.3889	4.39194	4.44389	4.45716	4.23095	4.1918	4.5124	4.29002	4.3096	4.21197	4.25021	4.4419	4.4604	4.46159	20.9724	21.8646	18.5247	21.1298	19.1233	21.9269	0.4749	0.0389331	0.0492544	0.556191	0.282661	0.0123154	0.694332	0.108663	0.134917	0.900059	0.527824	0.28476	0	0	0	0	0	0	1.04254	1.14063	0.883289	0.966394	1.09409	1.14661
An15g03160	An00g00659	hypothetical protein	3.02477	3.02661	2.95417	2.98038	2.98382	3.02472	3.06157	3.03858	3.0129	3.15715	3.03388	2.91776	2.97712	2.92822	8.14372	7.82058	8.02369	8.28255	8.38596	7.67961	0.438218	0.541116	0.773587	0.278221	0.331871	0.0550204	0.664181	0.693316	0.874293	0.737906	0.582794	0.491661	0	0	0	0	0	0	0.96032	1.03226	0.985262	1.05907	1.07491	0.91577
An08g04950	An00g00660	hypothetical protein	3.41055	3.64997	3.66649	3.47582	3.60418	3.40745	3.49159	3.57374	3.45784	3.4095	3.65494	3.57338	3.45292	3.44106	11.5535	11.8857	11.3594	11.5728	11.3721	11.2287	0.73567	0.824351	0.839835	0.750614	0.934485	0.852907	0.867153	0.895747	0.912903	0.959064	0.974555	0.973372	0	0	0	0	0	0	1.02875	1.01878	0.9832	0.973672	0.990309	0.987391
An13g02910	An00g00661	hypothetical protein	3.92785	3.98483	3.92604	4.07247	3.87333	4.08601	4.02328	3.9014	3.99025	3.76971	3.91384	4.09681	4.05711	3.94969	15.523	15.9917	15.7761	15.5878	14.8384	16.3876	0.688431	0.870987	0.826986	0.729933	0.690597	0.119846	0.838818	0.925432	0.905341	0.952433	0.854807	0.620707	0	0	0	0	0	0	1.03019	0.98806	1.0163	0.974738	0.959101	1.10441
An08g04940	An00g00662	hypothetical protein	3.56333	3.41644	3.62173	3.55193	3.48592	3.36885	3.61228	3.3904	3.69842	3.53418	3.6669	3.51739	3.71476	3.40617	11.2346	12.0156	10.7584	11.3242	12.4077	11.6811	0.421266	0.53709	0.60106	0.476786	0.891142	0.377865	0.650451	0.69007	0.756236	0.869351	0.955482	0.829077	0	0	0	0	0	0	1.06951	1.0526	0.957608	0.942463	0.984185	0.941439
An07g00650	An00g00663	hypothetical protein	3.62187	3.75043	3.78393	3.78289	3.68876	3.51497	3.71011	3.67131	3.62369	3.56385	3.65265	3.85967	3.87082	3.85202	12.8718	13.7696	12.1414	12.9126	12.2389	14.5287	0.249254	0.290259	0.314547	0.270872	0.942032	0.00287054	0.481338	0.459846	0.506819	0.731371	0.976661	0.141926	0	0	0	0	0	0	1.06974	1.06352	0.943255	0.937766	0.994181	1.1871
An09g01310	An00g00664	hypothetical protein	3.2528	3.50254	3.59605	3.41504	3.49636	3.46472	3.41118	3.41448	3.43022	3.53377	3.58673	3.45258	3.48862	3.70624	10.394	11.3573	11.1621	10.6504	11.4471	11.7058	0.277918	0.558067	0.378322	0.425652	0.242667	0.731331	0.514939	0.706434	0.570857	0.843467	0.482608	0.9457	0	0	0	0	0	0	1.09268	0.954152	1.0739	0.937756	0.873221	1.0226
An12g07350	An00g00665	hypothetical protein	3.45564	3.52971	3.42235	3.46786	3.27904	3.41329	3.42245	3.33441	3.59756	3.44844	3.44059	3.54054	3.40349	3.44005	11.2564	10.8913	10.1694	10.3994	11.2787	11.0147	0.597013	0.718964	0.121181	0.461316	0.531441	0.641347	0.781402	0.827358	0.262456	0.861363	0.7567	0.919126	0	0	0	0	0	0	0.967567	1.02262	0.903432	0.954832	1.05689	0.976594
An07g07810	An00g00666	weak similarity to protein inhibitor of activated STAT protein PIASX - Homo sapiens	5.53789	5.72603	6.05468	5.91765	6.03397	5.7966	5.80367	5.84618	5.81208	6.13573	5.99475	5.77543	6.12114	5.79325	49.5894	63.3891	60.35	56.6861	63.1562	59.5738	0.0293107	0.537447	0.0707683	0.279895	0.0483226	0.482464	0.11675	0.690125	0.177766	0.739184	0.159958	0.874052	0	0	0	0	0	0	1.27828	0.939289	1.21699	0.894257	0.734808	0.943277
An07g01410	An00g00667	hypothetical protein	3.70941	3.67511	3.69619	3.76032	3.91826	3.83414	3.72076	3.67556	3.78056	3.6493	3.52474	3.82273	3.74547	3.68156	12.9265	13.2531	14.6842	12.9795	12.5667	13.4536	0.700339	0.0759721	0.0679542	0.747343	0.124301	0.212331	0.844526	0.176957	0.17273	0.958282	0.314041	0.717882	0	0	0	0	0	0	1.02526	0.883906	1.13598	0.979355	0.862127	1.07057
An13g02900	An00g00668	hypothetical protein	3.6627	3.67657	4.06123	3.89902	3.75736	3.64331	3.91268	3.73339	3.85511	3.68746	3.79495	4.14944	3.81167	3.83756	12.7254	15.7811	12.9991	14.153	13.7291	15.2728	0.0254204	0.330659	0.8038	0.219002	0.294164	0.146341	0.105941	0.502399	0.892338	0.673291	0.5402	0.64952	0	0	0	0	0	0	1.24013	1.08877	1.02151	0.896832	0.877947	1.11243
An12g04100	An00g00669	hypothetical protein	3.78512	3.87505	3.88014	3.99092	3.902	3.91326	4.03492	3.83689	3.87972	3.81478	3.71049	4.00262	3.8915	3.75442	14.2223	15.3007	15.0077	15.3048	13.9449	14.7521	0.326097	0.788074	0.465731	0.997122	0.605564	0.353303	0.564018	0.871768	0.649948	0.999581	0.806093	0.816338	0	0	0	0	0	0	1.07583	1.01979	1.05522	1.00026	0.947917	1.05789
An09g06880	An00g00670	hypothetical protein	3.22535	3.6209	3.48934	3.52917	3.40844	3.46843	3.32353	3.48409	3.4938	3.68425	3.42347	3.48141	3.60798	3.50377	10.7266	11.3865	10.8411	10.584	11.5822	11.5599	0.512021	0.790434	0.90633	0.424369	0.515613	0.979057	0.721483	0.872798	0.952351	0.842698	0.744593	0.996704	0	0	0	0	0	0	1.06152	0.976288	1.01067	0.929519	0.919707	0.998069
An01g01770	An00g00671	hypothetical protein	3.79728	3.61745	3.7048	3.72054	3.32687	3.44358	3.64527	3.68823	3.96617	3.52135	3.73905	3.75851	3.981	3.55514	13.0626	13.1106	10.4485	12.6999	13.3817	13.5939	0.972589	0.088073	0.0553197	0.766352	0.221143	0.85708	0.989179	0.196155	0.147123	0.961506	0.454997	0.974173	0	0	0	0	0	0	1.00368	1.21548	0.79988	0.968674	1.21102	1.01585
An15g06090	An00g00672	hypothetical protein	4.87445	4.70756	5.09145	5.0998	4.59662	4.56331	4.94396	4.92561	5.09436	5.12064	4.80628	4.94853	4.96932	4.54063	27.6844	34.1929	23.9171	30.5857	32.1577	28.2366	0.0580094	0.0313247	0.171268	0.288663	0.810335	0.139259	0.18802	0.0927607	0.335931	0.746758	0.918719	0.640951	0	0	0	0	0	0	1.23509	1.27882	0.863917	0.894504	1.03541	0.878066
An13g01630	An00g00673	hypothetical protein	4.96194	5.19234	5.08542	5.23024	4.58814	4.66098	5.25446	5.14566	5.13626	4.93482	5.13524	5.23337	5.40213	5.12359	33.7577	35.6994	24.6679	36.76	33.5624	38.1347	0.505632	0.000429432	0.00252954	0.72559	0.0121232	0.0799967	0.71727	0.00338441	0.0136027	0.951465	0.0563991	0.554546	0	1	-1	0	0	0	1.05752	1.4902	0.730734	1.02971	1.40914	1.13623
An02g03530	An00g00674	hypothetical protein	3.08875	2.95882	3.13564	3.13283	3.06938	2.91729	3.18279	3.29528	3.25681	3.35375	3.17813	3.35676	3.13694	3.19683	8.13299	8.78007	7.96314	9.44163	9.59909	9.38381	0.289391	0.030398	0.764845	0.313539	0.355916	0.694221	0.527327	0.0908627	0.868107	0.769492	0.608876	0.933818	0	0	0	0	0	0	1.07956	1.18567	0.979116	1.07535	1.09828	0.977573
An03g02420	An00g00675	hypothetical protein	3.85218	3.66498	3.69258	3.64242	3.54166	3.55968	3.85271	3.53734	3.63967	3.61287	3.64505	3.7134	3.69273	3.54956	13.5346	12.7066	11.7181	12.9513	12.4022	12.5698	0.411744	0.203128	0.0769431	0.801367	0.146764	0.828311	0.642773	0.357423	0.188923	0.969054	0.349519	0.96907	0	0	0	0	0	0	0.938821	1.10524	0.865791	1.01926	1.17726	1.01351
An12g01860	An00g00676	hypothetical protein	3.84124	4.04454	3.97352	3.90607	4.19637	3.96064	4.12574	3.93077	3.85347	4.03307	3.87832	4.0327	4.11171	3.96701	15.379	15.346	16.8948	16.3164	15.1539	16.4172	0.978509	0.663524	0.252571	0.447784	0.772305	0.233796	0.991479	0.790297	0.436092	0.856337	0.898517	0.733968	0	0	0	0	0	0	0.997855	0.96577	1.09856	1.06324	0.967846	1.08337
An15g01630	An00g00677	hypothetical protein	4.25728	4.24097	4.31661	4.47249	4.15681	4.22986	4.4965	4.06296	4.56067	4.22096	4.4522	4.44156	4.52981	4.37998	19.0158	21.0325	18.2944	19.4235	21.2778	21.8635	0.323235	0.551593	0.699265	0.431614	0.772281	0.739514	0.561777	0.701279	0.82361	0.847852	0.898517	0.94852	0	0	0	0	0	0	1.10605	1.06172	0.962063	0.923498	0.959914	1.02753
An16g09290	An00g00678	hypothetical protein	8.31954	7.93936	8.28569	8.13857	7.96355	8.02303	8.46601	8.25891	8.30774	8.15594	8.23491	8.04531	8.05328	8.12265	280.032	296.55	254.812	329.118	300.843	269.427	0.507838	0.010636	0.28339	0.238852	0.12118	0.134489	0.718825	0.041056	0.472115	0.695814	0.308272	0.636404	0	1	0	0	0	0	1.05898	1.29161	0.909937	1.10982	1.21967	0.895573
An14g07120	An00g00679	hypothetical protein	3.85137	3.84022	3.94391	4.06442	3.9353	3.72037	3.88979	3.93254	4.18918	3.83437	3.83398	4.1026	3.97534	3.87141	14.378	16.0462	14.2002	15.0445	15.4819	15.8139	0.241855	0.528782	0.891094	0.483071	0.686792	0.775317	0.472661	0.683274	0.943928	0.871958	0.85279	0.956203	0	0	0	0	0	0	1.11603	1.05946	0.987629	0.937573	0.949317	1.02144
An03g02410	An00g00680	hypothetical protein	2.97316	2.88926	3.02213	2.80733	2.89708	2.88528	2.94572	2.92684	2.88227	2.97031	2.96019	3.00437	3.08368	2.89524	7.62749	7.54087	7.41878	7.65434	7.6613	7.96915	0.859363	0.629335	0.668	0.816873	0.641091	0.459485	0.933573	0.76309	0.803288	0.972278	0.826034	0.863595	0	0	0	0	0	0	0.988643	1.03175	0.972637	1.01505	1.0436	1.04018
An11g08110	An00g00681	hypothetical protein	3.2521	3.28048	3.0665	3.27754	2.96726	3.16568	3.03977	3.17085	3.29383	3.26664	3.19316	3.31727	3.28839	3.3582	9.62169	9.0131	8.37721	8.60579	9.52166	9.99555	0.343629	0.691451	0.0593842	0.498363	0.344351	0.386955	0.583246	0.809485	0.155654	0.877081	0.59626	0.8344	0	0	0	0	0	0	0.936749	1.02729	0.870659	0.954809	1.09665	1.04977
An04g05470	An00g00682	hypothetical protein	4.17425	4.22434	4.20353	4.25026	4.15933	4.05549	4.16743	4.29318	4.13032	4.14747	4.18721	4.14589	4.17469	4.10976	18.3702	18.7251	17.2367	18.7693	17.8147	17.6726	0.719671	0.128742	0.245377	0.964555	0.38765	0.853692	0.856661	0.258528	0.429004	0.994946	0.639368	0.973372	0	0	0	0	0	0	1.01932	1.08892	0.938293	1.00236	1.06829	0.992023
An02g14370	An00g00683	hypothetical protein	3.41425	3.58084	3.54438	3.49166	3.5884	3.6677	3.45653	3.35552	3.50467	3.43653	3.47619	3.46636	3.42909	3.29567	11.2945	11.4559	12.3638	10.6002	11.0998	10.5344	0.818642	0.026676	0.161959	0.22482	0.0743087	0.311683	0.911928	0.0822144	0.322992	0.681195	0.218337	0.797271	0	0	0	0	0	0	1.01429	0.85736	1.09468	0.925308	0.84528	0.949064
An14g07110	An00g00684	hypothetical protein	4.02724	3.79713	3.80924	3.79606	3.83305	4.01219	3.83025	3.80248	3.74608	3.80378	3.79031	3.84653	3.87625	3.91186	15.0551	13.9544	15.1644	14.0877	13.7376	14.7048	0.246932	0.260537	0.90945	0.881202	0.979829	0.206524	0.47877	0.427174	0.953832	0.983888	0.991452	0.71055	0	0	0	0	0	0	0.926886	0.928996	1.00726	1.00955	1.00228	1.0704
An12g10080	An00g00685	hypothetical protein	3.29168	3.27771	3.91598	3.76957	3.43691	3.56006	3.37554	3.57243	3.64986	3.63284	3.54733	3.61232	3.52044	3.8202	9.74523	14.348	11.3018	11.1115	12.2101	12.5619	0.000308464	0.826523	0.0754207	0.00593899	0.00293749	0.654601	0.0043022	0.897132	0.186078	0.100948	0.0199964	0.923507	1	0	0	0	-1	0	1.47231	0.98316	1.15973	0.774427	0.667767	1.02881
An09g04050	An00g00686	strong similarity to hypothetical OPY2 like protein CAD21287.1 - Neurospora crassa	8.64967	8.49434	8.68238	8.18158	8.86061	8.65653	8.20371	8.51844	8.30206	8.22407	8.21949	8.03689	8.14144	8.06561	380.566	345.366	433.105	328.802	304.129	270.843	0.376401	0.0235789	0.244798	0.649882	0.255703	0.204392	0.61255	0.0749905	0.428428	0.932393	0.4982	0.709455	0	0	0	0	0	0	0.907505	0.759173	1.13805	0.952038	0.836549	0.890552
An09g04040	An00g00687	hypothetical protein	3.88416	3.92797	3.90588	3.89535	3.65875	3.77784	3.86482	3.88655	4.13388	3.88927	3.81773	4.09551	4.16295	3.98414	14.9914	14.9349	13.1619	14.679	15.4225	16.9225	0.959356	0.159563	0.0991701	0.815777	0.293592	0.144197	0.983758	0.301476	0.227836	0.971887	0.539835	0.646504	0	0	0	0	0	0	0.996232	1.11527	0.877964	0.982867	1.11948	1.09726
An18g03160	An00g00688	hypothetical protein	3.54975	3.66488	3.50322	3.49384	3.40005	3.58532	3.57241	3.65076	3.47984	3.60735	3.5252	3.43107	3.53623	3.49218	12.1874	11.3022	11.2565	12.2235	11.6114	11.2083	0.234641	0.196603	0.211984	0.217917	0.0893494	0.485892	0.464271	0.350086	0.389064	0.671818	0.249483	0.874724	0	0	0	0	0	0	0.927368	1.08591	0.923616	1.08152	1.17096	0.965285
An07g06170	An00g00689	hypothetical protein	3.58123	3.41282	3.337	3.49908	3.57291	3.56556	3.55436	3.49094	3.6584	3.6794	3.79258	3.71891	3.63616	3.54554	11.2904	10.6889	11.8699	11.4927	13.0876	12.4109	0.415761	0.62789	0.455773	0.286392	0.81082	0.336665	0.646518	0.761735	0.640398	0.744664	0.918719	0.808104	0	0	0	0	0	0	0.946726	0.968228	1.05132	1.0752	1.02271	0.948293
An06g00530	An00g00690	hypothetical protein	4.18753	4.13005	4.02962	3.90921	4.65306	4.49491	4.05534	4.25077	4.12199	4.20381	4.1071	4.02423	3.74947	4.72376	17.8616	15.6644	23.8181	17.7907	17.6831	17.9488	0.425436	0.0924419	0.096432	0.439202	0.489185	0.910411	0.654256	0.203431	0.223638	0.851921	0.725077	0.982737	0	0	0	0	0	0	0.876985	0.746942	1.33348	1.13575	0.851716	1.01503
An16g05870	An00g00691	hypothetical protein	3.28294	3.20193	3.12298	3.25736	3.13124	3.20813	3.29974	3.26041	3.22439	3.21693	3.2191	3.24159	3.20226	3.14074	9.46389	9.12718	8.99849	9.71407	9.31875	9.15692	0.505702	0.173676	0.358663	0.261275	0.157758	0.691542	0.71727	0.319877	0.551477	0.721044	0.366178	0.932116	0	0	0	0	0	0	0.964422	1.07952	0.950824	1.0643	1.11935	0.982634
An01g10330	An00g00692	hypothetical protein	3.62918	3.62164	3.75803	3.75744	3.65618	3.68802	3.65166	3.66467	3.72852	3.6818	3.67875	3.70252	3.99216	3.6117	12.3412	13.5267	12.7471	12.6246	12.9633	13.6308	0.233676	0.896939	0.665479	0.363581	0.346015	0.416437	0.463265	0.940938	0.801433	0.810137	0.59795	0.845419	0	0	0	0	0	0	1.09606	0.990388	1.03289	0.93331	0.903587	1.05149
An08g02890	An00g00693	hypothetical protein	2.83074	3.05105	2.90607	2.80326	2.75548	2.6413	2.75577	2.94183	2.79469	2.89053	2.81016	2.89466	2.84367	2.82958	7.67887	7.23335	6.49078	7.20401	7.1196	7.23992	0.389595	0.146118	0.0281186	0.952544	0.109629	0.764257	0.623647	0.283579	0.0888656	0.994255	0.287351	0.953216	0	0	0	0	0	0	0.941981	1.10988	0.845278	0.995943	1.17824	1.0169
An04g02180	An00g00694	hypothetical protein	3.71049	3.69315	3.63298	3.78153	3.51292	3.58932	3.62661	3.76908	3.67635	3.66235	3.71645	3.81819	3.88522	3.82898	13.0124	13.0616	11.7218	12.9767	12.8621	14.3614	0.947058	0.0933453	0.0858246	0.90857	0.237423	0.0326642	0.97803	0.204736	0.204636	0.988794	0.476044	0.416418	0	0	0	0	0	0	1.00378	1.10706	0.900815	0.993501	1.10289	1.11657
An08g08990	An00g00695	hypothetical protein	3.0703	3.22829	3.41761	3.32004	3.12215	3.00824	3.26827	3.40002	3.30714	3.07222	3.14968	3.18174	3.21864	3.12239	8.87222	10.3304	8.3698	10.0851	9.04015	9.02706	0.0470212	0.0191273	0.411068	0.731348	0.729365	0.979729	0.163453	0.063947	0.600789	0.952706	0.87678	0.996746	0	0	0	0	0	0	1.16436	1.20493	0.943371	0.976249	1.03485	0.998552
An12g04080	An00g00696	hypothetical protein	3.43963	3.48727	3.55376	3.80827	3.60922	3.52395	3.70121	3.59765	3.68686	3.61584	3.58136	3.719	3.71245	3.62809	11.0307	12.8262	11.8481	12.5484	12.3635	12.8751	0.0383271	0.390872	0.289711	0.739942	0.326328	0.456198	0.141057	0.561503	0.479664	0.956482	0.577264	0.86192	0	0	0	0	0	0	1.16277	1.0591	1.07411	0.978342	0.910843	1.04138
An07g04140	An00g00697	hypothetical protein	4.19217	4.22201	4.2918	4.31277	4.23804	4.12638	4.45961	4.29609	4.53073	4.31759	4.27737	4.60141	4.20149	4.27933	18.4697	19.7296	18.154	20.7905	20.7527	20.5454	0.478811	0.15964	0.851599	0.572399	0.595384	0.893845	0.697131	0.30154	0.919762	0.904343	0.800079	0.979742	0	0	0	0	0	0	1.06821	1.14523	0.982903	1.05377	1.0721	0.990011
An07g06160	An00g00698	hypothetical protein	3.51169	3.83612	3.41239	3.68854	3.41944	3.48778	3.79723	3.64175	3.41142	3.69402	3.65553	3.63915	3.91615	3.56962	12.7631	11.7165	10.9557	13.1728	12.0169	13.0711	0.434914	0.108265	0.175645	0.29065	0.0976397	0.350234	0.661632	0.228056	0.342101	0.748603	0.265168	0.814671	0	0	0	0	0	0	0.917996	1.20237	0.858392	1.1243	1.30977	1.08773
An16g09280	An00g00699	weak similarity to hypothetical protein AAF79893.1 - Arabidopsis thaliana	7.4681	7.15985	7.48101	7.63034	7.47963	7.77349	7.01466	7.50114	7.39771	7.39234	7.48712	7.21367	7.258	7.33337	159.12	188.141	197.617	153.054	171.935	154.166	0.149772	0.0374007	0.0702493	0.0826547	0.018129	0.242843	0.350983	0.105761	0.176859	0.43377	0.0765489	0.741857	0	0	0	0	0	0	1.18238	0.7745	1.24193	0.813507	0.655033	0.896655
An06g00520	An00g00700	hypothetical protein	3.35567	3.457	3.50386	3.46298	3.34343	3.22162	3.48181	3.5985	3.63661	3.45083	3.28251	3.4669	3.52151	3.43633	10.6025	11.1844	9.73058	11.633	10.9788	11.1187	0.487775	0.0348061	0.273063	0.607793	0.259212	0.838806	0.702872	0.100199	0.460983	0.918036	0.500916	0.970729	0	0	0	0	0	0	1.05488	1.19551	0.91776	1.04011	1.13331	1.01274
An01g09470	An00g00701	hypothetical protein	4.73404	4.49256	4.61332	4.80624	4.61538	4.59865	4.82115	4.75204	4.85479	4.65334	4.71198	4.62724	4.77163	4.60198	24.4761	26.1688	24.3697	27.5999	26.7235	25.4034	0.391295	0.12448	0.954689	0.492235	0.597708	0.425318	0.624723	0.251991	0.97713	0.875389	0.801028	0.850319	0	0	0	0	0	0	1.06916	1.13255	0.995651	1.05469	1.0593	0.950603
An16g05860	An00g00702	hypothetical protein	3.08814	3.06981	3.04334	3.22871	3.15348	2.91359	3.1905	3.06123	3.13402	3.1262	3.15765	3.1324	3.16257	3.13754	8.45013	8.79098	8.18813	8.72928	8.81092	8.84076	0.555216	0.345717	0.637463	0.91567	0.795151	0.950343	0.752244	0.517023	0.780796	0.990977	0.911063	0.98981	0	0	0	0	0	0	1.04034	1.06609	0.968995	0.992982	1.02475	1.00339
An14g05580	An00g00703	hypothetical protein	3.55554	3.84597	4.03927	3.99238	4.62536	3.78407	4.03956	3.75223	3.8588	3.79188	3.83451	3.79351	3.90085	3.78231	13.0029	16.1765	18.4394	14.8861	14.2057	14.1778	0.15838	0.16608	0.0336758	0.576644	0.0574001	0.986996	0.364044	0.309855	0.101613	0.906434	0.180908	0.997414	0	0	0	0	0	0	1.24407	0.8073	1.4181	0.92023	0.648917	0.998034
An16g05850	An00g00704	hypothetical protein	3.70782	3.99999	4.01011	3.9869	3.7226	3.56814	3.95609	3.86389	4.0399	3.95829	3.95068	4.04745	4.1735	3.8659	14.4591	15.9835	12.5131	15.0323	15.8121	16.3243	0.24283	0.0448271	0.102393	0.466079	0.484261	0.640368	0.473904	0.120547	0.232398	0.864469	0.720826	0.918756	0	0	0	0	0	0	1.10543	1.20132	0.865416	0.940488	1.08675	1.03239
An03g02390	An00g00705	hypothetical protein	4.10415	4.32089	4.14369	4.28584	4.09866	4.07243	4.21114	4.20545	4.33618	4.32959	4.34077	4.45183	4.33757	3.91227	18.5394	18.5683	16.9774	18.4851	20.1892	18.816	0.987947	0.416305	0.400932	0.965293	0.569594	0.410012	0.996064	0.584721	0.591309	0.994946	0.784179	0.842837	0	0	0	0	0	0	1.00156	1.08881	0.915752	0.995524	1.08711	0.931984
An09g02940	An00g00706	hypothetical protein	3.611	3.68412	3.85542	3.79787	3.57648	3.62862	3.81768	3.72177	3.68213	3.9235	3.84295	3.80226	3.79393	3.61348	12.5321	14.1885	12.1472	13.6396	14.086	13.3295	0.0922856	0.113261	0.652764	0.57041	0.932595	0.337537	0.256402	0.235495	0.791773	0.903893	0.973739	0.808202	0	0	0	0	0	0	1.13217	1.12286	0.969285	0.961315	0.991777	0.946295
An15g01610	An00g00707	hypothetical protein	4.0612	3.77223	4.06047	4.26009	4.07733	4.19021	3.89379	4.0974	4.20461	4.0309	3.9724	4.16984	4.17537	4.17352	15.1025	17.8801	17.5545	15.9512	16.7874	18.0373	0.0658081	0.271865	0.0961529	0.195215	0.0447073	0.310921	0.205581	0.439464	0.223176	0.639664	0.150881	0.79725	0	0	0	0	0	0	1.18392	0.908668	1.16236	0.892122	0.767509	1.07446
An08g02880	An00g00708	hypothetical protein	3.64933	3.53632	3.68892	3.65508	3.41555	3.43291	3.75877	3.54171	3.48419	3.52253	3.41816	3.67687	3.65701	3.58468	12.0656	12.7462	10.7348	12.5554	11.119	12.4625	0.380262	0.0238972	0.0771095	0.806376	0.255634	0.0396414	0.615823	0.0757014	0.18921	0.969922	0.4982	0.444725	0	0	0	0	0	0	1.05641	1.1696	0.889709	0.985031	1.10714	1.12082
An18g05710	An00g00709	hypothetical protein	4.21537	4.47799	4.43466	4.6226	4.57896	4.46382	4.62369	4.60843	4.67265	4.41388	4.76203	4.59502	4.71824	4.71946	20.3461	23.0809	22.9654	24.5229	24.5251	25.5912	0.174467	0.466316	0.190859	0.500333	0.632486	0.561166	0.388386	0.630129	0.361926	0.8779	0.821368	0.89767	0	0	0	0	0	0	1.13442	1.06782	1.12874	1.06248	0.941295	1.04347
An10g00940	An00g00710	hypothetical protein	5.41723	5.52265	5.38199	5.71792	5.359	5.52316	5.58012	5.32268	5.75162	5.51859	5.51236	5.7545	5.92854	5.80089	44.3218	46.8493	43.4438	43.7557	48.308	56.8063	0.564758	0.940354	0.834371	0.479868	0.721618	0.0565922	0.757904	0.966528	0.909843	0.870508	0.872397	0.497278	0	0	0	0	0	0	1.05703	1.00718	0.980191	0.933967	0.952842	1.17592
An01g12160	An00g00711	hypothetical protein	2.54896	2.68344	2.6513	2.64329	2.62357	2.6585	2.55161	2.67554	2.63987	2.6264	2.49723	2.72463	2.57806	2.62783	6.13134	6.26492	6.23779	6.12019	6.01195	6.24849	0.72642	0.757173	0.779692	0.704485	0.641995	0.447653	0.861323	0.853453	0.877317	0.946683	0.826359	0.859099	0	0	0	0	0	0	1.02179	0.981147	1.01736	0.976898	0.960227	1.03934
An11g06550	An00g00712	hypothetical protein	3.8696	3.87959	4.00331	3.89514	3.82085	3.63557	4.15484	3.94042	3.92861	4.07048	3.88613	4.20764	3.97301	4.16141	14.6679	15.4467	13.2527	16.537	15.5813	17.3158	0.515117	0.0146766	0.213572	0.394104	0.14664	0.120475	0.722939	0.0524155	0.390698	0.825875	0.349344	0.620884	0	0	0	0	0	0	1.05309	1.24783	0.903512	1.07059	1.18492	1.11132
An13g02870	An00g00713	hypothetical protein	3.60334	3.39033	3.6964	3.60304	3.41519	3.61652	3.60104	3.49479	3.69907	3.46195	3.54274	3.65511	3.74372	3.61198	11.2889	12.5509	11.4387	11.6958	11.8591	12.731	0.188499	0.774477	0.864883	0.370898	0.45029	0.27489	0.406743	0.863142	0.928182	0.813638	0.694806	0.770506	0	0	0	0	0	0	1.11179	1.02247	1.01327	0.931869	0.919665	1.07352
An11g10170	An00g00714	hypothetical protein	3.5438	3.6156	3.67397	3.5467	3.8849	3.69526	3.54935	3.51209	3.71514	3.55064	3.51038	3.56235	3.61307	3.63687	11.9563	12.2129	13.8334	11.5572	12.0591	12.1602	0.750351	0.0180851	0.046101	0.414341	0.0509467	0.877992	0.87487	0.061213	0.128596	0.838201	0.165704	0.97664	0	0	0	0	0	0	1.02146	0.835456	1.15699	0.946309	0.817904	1.00838
An01g10320	An00g00715	hypothetical protein	5.85916	5.68739	6.14685	6.16762	6.30928	6.14047	5.43919	5.94692	6.14571	6.37871	6.32373	6.36539	6.13543	6.29295	54.6926	71.3695	74.7953	51.7345	77.8549	76.8828	0.0270766	0.00463918	0.012062	0.0103759	0.00121637	0.885958	0.110269	0.0214608	0.0459019	0.138236	0.0107559	0.978821	0	-1	1	0	-1	0	1.30492	0.691682	1.36756	0.724883	0.530057	0.987514
An15g06830	An00g00716	hypothetical protein	2.93017	3.08767	3.04679	3.01776	3.21212	3.11977	3.08993	3.05476	3.0543	3.04517	2.98265	3.10619	3.12577	3.02364	8.04961	8.18098	8.9752	8.4114	8.15324	8.48669	0.773135	0.260924	0.0718593	0.622158	0.317585	0.389206	0.886521	0.427609	0.179635	0.924513	0.566887	0.834699	0	0	0	0	0	0	1.01632	0.937182	1.11499	1.02816	0.922133	1.0409
An03g01440	An00g00717	hypothetical protein	2.82476	2.85371	2.90869	2.79251	2.79338	2.74544	2.92199	3.01144	2.87714	2.9113	2.8285	2.96572	2.80547	2.90829	7.15641	7.21299	6.81828	7.81756	7.32239	7.42895	0.890103	0.0314137	0.403111	0.175703	0.129387	0.756618	0.948697	0.0929257	0.593154	0.615808	0.32245	0.952342	0	0	0	0	0	0	1.00791	1.14656	0.952752	1.08382	1.13756	1.01455
An06g01790	An00g00718	hypothetical protein	3.29807	3.27215	3.37116	3.29369	3.22778	3.27437	3.4849	3.44754	3.3407	3.30263	3.38699	3.4001	3.41012	3.50078	9.74804	10.073	9.52076	11.0519	10.1502	10.8303	0.525529	0.0121817	0.646463	0.0902001	0.127837	0.140165	0.73027	0.0455278	0.786997	0.453454	0.320142	0.642939	0	1	0	0	0	0	1.03334	1.16082	0.976685	1.09717	1.12337	1.067
An08g10840	An00g00719	hypothetical protein	2.90562	3.26914	3.09205	3.23684	3.05923	2.99839	3.12265	3.06856	3.05875	3.16549	3.2272	3.28337	3.18795	3.05305	8.49951	8.96589	8.16135	8.54811	8.87949	9.03041	0.536209	0.591072	0.637043	0.579918	0.953115	0.809719	0.73744	0.732698	0.780509	0.906916	0.982038	0.964596	0	0	0	0	0	0	1.05487	1.04739	0.960214	0.953403	0.992907	1.017
An08g08970	An00g00720	hypothetical protein	2.85146	2.86105	2.84873	2.76807	2.71084	2.80208	2.81411	2.7763	2.83714	2.83294	2.82166	2.80205	2.89781	2.77118	7.24133	7.00508	6.75737	6.94129	7.1136	7.07966	0.52828	0.608554	0.201271	0.860769	0.422336	0.910561	0.731985	0.747415	0.375812	0.981378	0.670228	0.982737	0	0	0	0	0	0	0.967374	1.02722	0.933166	0.990894	1.06186	0.99523
An02g03500	An00g00721	hypothetical protein	3.52599	3.65291	3.78246	3.61316	3.47627	3.36356	3.71009	3.35433	3.66819	3.64259	3.58152	3.67723	3.71524	3.49488	12.0374	12.9763	10.7028	11.5692	12.3871	12.373	0.391937	0.375535	0.190459	0.200194	0.982147	0.987042	0.625249	0.546598	0.361438	0.646918	0.992506	0.997414	0	0	0	0	0	0	1.078	1.08095	0.889128	0.891558	1.00273	0.998857
An01g13090	An00g00722	hypothetical protein	4.05237	4.0441	4.10281	4.10763	4.12704	3.95668	4.21934	4.17309	4.36041	4.17572	4.24311	4.12556	4.25412	4.2817	16.544	17.2106	16.471	18.3311	19.1563	18.6417	0.538022	0.112556	0.944588	0.331717	0.458597	0.60219	0.738109	0.23445	0.971964	0.78388	0.701434	0.909615	0	0	0	0	0	0	1.04029	1.11293	0.99559	1.06511	1.06982	0.973136
An01g10310	An00g00723	hypothetical protein	6.94854	6.8393	7.87755	7.64166	8.17854	7.43663	7.02045	7.46166	7.23931	7.27905	7.28435	6.95428	7.34763	7.31134	118.926	216.707	224.036	151.278	154.084	147.484	0.00216915	0.0250135	0.00148461	0.0370302	0.000691375	0.731035	0.0176215	0.0783507	0.00883376	0.28191	0.00717481	0.9457	1	0	1	0	-1	0	1.8222	0.675237	1.88383	0.698074	0.370561	0.95717
An15g06060	An00g00724	hypothetical protein	4.08814	4.05537	4.12995	4.23846	4.11242	3.94038	4.17691	3.91904	4.2929	4.12521	4.441	4.30384	4.40076	4.11255	16.8159	18.1791	16.2955	16.541	19.513	19.3248	0.405094	0.871149	0.733635	0.316622	0.630626	0.897539	0.636541	0.925533	0.847397	0.77063	0.820835	0.980614	0	0	0	0	0	0	1.08106	1.01507	0.969051	0.909892	0.938952	0.990355
An11g01620	An00g00725	hypothetical protein	3.12495	3.21517	3.56495	3.30444	3.26466	3.06156	3.32757	3.13807	3.4602	3.20629	3.28393	3.36801	3.3289	3.25962	9.00085	10.813	8.95757	9.40102	9.96458	9.97864	0.0474792	0.569749	0.954448	0.117273	0.270883	0.983675	0.164281	0.715517	0.97713	0.509631	0.514372	0.996746	0	0	0	0	0	0	1.20133	1.04951	0.995191	0.869417	0.873618	1.00141
An14g05560	An00g00726	hypothetical protein	3.15217	2.96956	2.99547	2.99669	2.96775	3.02383	2.97881	3.00165	3.06291	2.90608	3.00389	2.92342	3.07432	3.12759	8.34472	7.9783	7.97669	7.946	7.95002	8.23505	0.499539	0.953292	0.497659	0.950858	0.660585	0.516192	0.7121	0.974825	0.676621	0.994255	0.837139	0.883195	0	0	0	0	0	0	0.956089	0.996152	0.955897	0.995952	1.0419	1.03585
An09g05750	An00g00727	hypothetical protein	3.48146	3.29798	3.52638	3.35095	3.3589	3.22822	3.44682	3.42949	3.63244	3.42703	3.46865	3.34619	3.48473	3.58254	10.4811	10.8428	9.80527	10.839	11.3874	11.0898	0.66455	0.214363	0.399849	0.996404	0.550507	0.678249	0.824441	0.371543	0.590404	0.99919	0.770658	0.929743	0	0	0	0	0	0	1.03451	1.10542	0.935517	0.999649	1.06855	0.973859
An09g04020	An00g00728	hypothetical protein	3.61739	3.95578	3.76752	3.65321	3.65063	3.44876	3.79129	3.73902	3.98581	3.72082	3.57258	3.76252	3.7022	3.94631	13.7999	13.0897	11.7102	13.5965	13.5454	13.9644	0.617477	0.173735	0.137996	0.718822	0.191373	0.723591	0.794727	0.319912	0.288726	0.950276	0.41586	0.944427	0	0	0	0	0	0	0.94854	1.16108	0.848575	1.03871	1.22407	1.03093
An16g06570	An00g00729	hypothetical protein	4.19426	4.42496	4.32633	4.40575	4.23061	4.23879	4.24131	4.33843	4.31299	4.33021	4.24126	4.42024	4.58678	4.54866	19.83	20.621	18.8266	19.5605	19.6277	22.9204	0.556862	0.565548	0.43811	0.430674	0.992558	0.0130631	0.753141	0.712487	0.625832	0.847795	0.997263	0.289602	0	0	0	0	0	0	1.03989	1.03898	0.9494	0.948573	0.999129	1.16776
An03g00630	An00g00730	hypothetical protein	4.08971	4.21085	4.4313	4.24184	3.92261	4.138	4.20429	4.27823	4.23016	4.15791	4.30899	4.45098	4.47333	4.47574	17.7565	20.204	16.3396	18.9124	18.796	22.1109	0.0810882	0.0522258	0.242485	0.347727	0.860889	0.0128279	0.235879	0.134869	0.425626	0.798081	0.942699	0.286929	0	0	0	0	0	0	1.13783	1.15746	0.920204	0.936072	1.01724	1.17636
An18g03140	An00g00731	hypothetical protein	4.02885	4.10618	4.0899	4.12213	3.69211	3.80868	4.13501	3.98215	4.11798	4.27327	4.15599	4.157	4.32111	4.07728	16.7666	17.22	13.458	16.663	18.1565	18.1907	0.70355	0.00935261	0.00793963	0.639729	0.078566	0.973677	0.846401	0.0372852	0.0330952	0.930034	0.227491	0.995002	0	1	-1	0	0	0	1.02705	1.23815	0.80267	0.967653	1.20554	1.00188
An07g06140	An00g00732	weak similarity to apoptosis associated protein YDR442W from patent WO200102550-A2 - Saccharomyces cerevisiae	4.86094	4.92529	4.89773	5.00009	4.4499	4.59301	4.97152	5.02272	5.16041	4.96927	5.21268	4.99209	5.15438	5.40068	29.715	30.8866	22.9664	31.9362	34.6341	36.3123	0.666802	0.00295153	0.0129551	0.70958	0.0377118	0.520991	0.825969	0.0152133	0.0485999	0.948226	0.132918	0.885192	0	1	-1	0	0	0	1.03943	1.39056	0.772891	1.03398	1.33781	1.04845
An06g00500	An00g00733	hypothetical protein	5.86128	5.81398	5.60135	5.79598	6.92607	6.23735	6.00467	6.11612	5.71923	5.72005	5.82716	5.68602	5.60189	5.74615	57.1876	51.9362	95.7837	66.736	54.0221	51.1981	0.429342	0.0102307	0.00100878	0.0555197	0.138283	0.586683	0.657826	0.0398879	0.00653327	0.351114	0.336542	0.903775	0	-1	1	0	0	0	0.908171	0.696736	1.6749	1.28496	0.767186	0.947724
An15g05400	An00g00734	hypothetical protein	3.55478	3.53405	3.4407	3.50363	3.28331	3.21165	3.31681	3.43393	3.38916	3.47003	3.47539	3.38297	3.56077	3.55084	11.6674	11.0975	9.49705	10.3774	10.8895	11.2995	0.409167	0.156625	0.00456851	0.274515	0.120518	0.454304	0.640603	0.297451	0.0214603	0.735127	0.30709	0.861455	0	0	-1	0	0	0	0.951154	1.09269	0.813979	0.935106	1.14881	1.03766
An02g06660	An00g00735	hypothetical protein	8.91316	8.93527	8.65091	8.30305	8.98087	8.85194	8.70447	8.7976	8.4689	8.51221	8.43456	8.54621	8.5199	8.68721	485.799	356.308	483.177	430.849	355.053	383.862	0.00174202	0.159711	0.94458	0.0292574	0.0962637	0.234959	0.0151687	0.301633	0.971964	0.24849	0.262297	0.734984	-1	0	0	0	0	0	0.733448	0.8917	0.994601	1.2092	1.21576	1.08114
An13g02860	An00g00736	hypothetical protein	4.20711	4.28834	4.34497	4.3007	4.09316	4.20701	4.19941	4.284	4.40105	4.05882	3.92484	4.36722	4.18585	4.30179	18.9973	20.0126	17.7542	18.9182	17.4873	19.494	0.579081	0.500107	0.472984	0.549512	0.930851	0.171622	0.768136	0.659253	0.65595	0.897431	0.973739	0.679351	0	0	0	0	0	0	1.05344	1.06556	0.934563	0.945314	1.0115	1.11475
An15g03130	An00g00737	hypothetical protein	3.9966	4.18604	4.39001	4.2324	3.91705	4.19993	4.26582	4.2781	4.27587	4.22049	4.28893	4.35358	4.35637	4.45665	17.0456	19.8519	16.662	19.3191	19.1831	20.9498	0.0588593	0.0654862	0.759536	0.714694	0.966198	0.164355	0.189807	0.158219	0.864607	0.949717	0.987517	0.671492	0	0	0	0	0	0	1.16464	1.15947	0.977499	0.973162	0.995563	1.0921
An15g05390	An00g00738	hypothetical protein	4.06784	4.35278	4.27812	4.28878	4.10888	3.98873	4.10098	4.17546	4.24859	4.3061	4.51707	4.1744	4.25177	4.22227	18.511	19.4736	16.5505	17.6088	20.4958	18.586	0.520559	0.434281	0.170335	0.213986	0.918721	0.144662	0.72656	0.601085	0.334992	0.667048	0.967682	0.647156	0	0	0	0	0	0	1.052	1.06394	0.89409	0.904236	1.01135	0.906823
An01g00650	An00g00739	hypothetical protein	2.85325	3.08936	2.87884	2.85152	2.86833	2.91358	2.87074	2.95371	3.00489	2.96139	2.92574	2.94585	3.0163	2.99972	7.84245	7.28626	7.41763	7.52779	7.80288	7.92983	0.239606	0.80801	0.366971	0.592832	0.314032	0.744842	0.470285	0.884248	0.559637	0.912434	0.562556	0.949598	0	0	0	0	0	0	0.929081	1.01485	0.945831	1.03315	1.09232	1.01627
An07g03180	An00g00740	hypothetical protein	4.70024	4.50658	4.71941	4.69002	4.66848	4.67326	4.68897	4.72185	4.8372	4.6347	4.69542	4.80743	5.1212	4.87302	24.3088	26.0771	25.4725	26.0898	26.3995	30.5665	0.381625	0.761877	0.556348	0.995076	0.679385	0.0394391	0.61723	0.855021	0.724516	0.999106	0.848669	0.4435	0	0	0	0	0	0	1.07274	1.02423	1.04787	1.00049	0.954781	1.15784
An15g02310	An00g00741	hypothetical protein	7.53224	7.02531	8.07408	7.99849	8.26415	7.64685	7.63579	7.93529	8.06133	8.01551	7.88505	7.33251	7.25844	8.86145	155.285	262.52	248.225	220.638	253.756	225.575	0.102731	0.697846	0.140299	0.568366	0.151801	0.635288	0.275943	0.813921	0.292593	0.902994	0.356239	0.916846	0	0	0	0	0	0	1.69057	0.888864	1.59851	0.84046	0.525778	0.888947
An13g02850	An00g00742	hypothetical protein	3.38196	3.642	3.546	3.59974	3.52492	3.35465	3.60403	3.74726	3.64617	3.46136	3.48312	3.46395	3.65874	3.79738	11.408	11.8998	10.8512	12.7785	11.5531	12.4668	0.6389	0.0878714	0.578715	0.432515	0.347693	0.309073	0.809049	0.195956	0.740394	0.848146	0.600107	0.796835	0	0	0	0	0	0	1.04311	1.17761	0.95119	1.07384	1.12894	1.07909
An03g06610	An00g00743	hypothetical protein	3.85876	3.82846	3.75285	3.75252	3.55237	3.68447	3.69247	3.70557	3.74501	3.80877	3.74256	3.98944	3.79448	3.8154	14.3563	13.4794	12.2816	12.9872	13.5992	14.5852	0.299589	0.355347	0.0204557	0.533899	0.174145	0.166437	0.537922	0.526087	0.0695894	0.889874	0.392036	0.67562	0	0	0	0	0	0	0.938922	1.05746	0.855484	0.963486	1.12625	1.07251
An13g02840	An00g00744	hypothetical protein	3.58952	3.70365	3.74003	3.75153	3.48193	3.67998	3.71376	3.7081	3.8038	3.60402	3.67221	3.80958	3.7075	3.68728	12.5237	13.4151	11.9667	13.0949	12.9362	13.3132	0.312271	0.192477	0.498176	0.717053	0.820624	0.598857	0.550787	0.344798	0.677224	0.950143	0.924001	0.907557	0	0	0	0	0	0	1.07117	1.09428	0.955525	0.976131	1.02157	1.02914
An09g00730	An00g00745	hypothetical protein	2.66507	2.69727	2.77753	2.76622	2.62696	2.65166	2.81044	2.6993	2.8174	2.75401	2.70242	2.73779	2.88186	2.71576	6.41375	6.82995	6.23033	6.74992	6.7643	6.86126	0.285661	0.180362	0.615006	0.837356	0.83196	0.761709	0.523394	0.328527	0.765352	0.977588	0.928574	0.952865	0	0	0	0	0	0	1.06489	1.0834	0.971401	0.988283	1.01738	1.01433
An01g10300	An00g00746	hypothetical protein	3.00999	3.0753	2.93062	2.86466	2.85725	2.89566	2.92872	3.01174	2.98866	2.98945	2.93997	2.99395	2.9374	2.90589	8.24002	7.45206	7.34343	7.8366	7.85	7.70474	0.0676001	0.217238	0.0402383	0.33293	0.0376769	0.654327	0.208847	0.375457	0.115536	0.785389	0.132828	0.923507	0	0	0	0	0	0	0.904375	1.06716	0.891191	1.0516	1.17999	0.981495
An04g03670	An00g00747	hypothetical protein	3.1145	3.4224	3.21665	3.25015	3.23787	3.17595	3.19136	3.07204	3.01023	3.20589	3.18461	3.22236	3.16267	3.31331	9.63609	9.40483	9.23373	8.76467	8.77606	9.40079	0.754678	0.50585	0.584974	0.372223	0.799938	0.290003	0.876714	0.664238	0.745165	0.814257	0.913273	0.783479	0	0	0	0	0	0	0.976	0.949202	0.958244	0.931933	0.972543	1.07119
An02g04090	An00g00748	hypothetical protein	5.70193	5.53231	4.96291	5.08448	5.64644	5.88449	5.46133	5.41968	5.33728	5.03997	5.20991	5.03869	5.03846	5.25325	49.082	32.53	54.3974	43.4266	36.6494	34.5385	0.000476724	0.0220837	0.251022	0.00570031	0.149077	0.410388	0.00588605	0.0713265	0.434824	0.0983251	0.352952	0.842837	-1	0	0	0	0	0	0.662769	0.79832	1.1083	1.33497	1.20452	0.942402
An02g14320	An00g00749	hypothetical protein	3.12595	3.19985	3.19133	3.13592	3.14639	3.14593	3.30368	3.29372	3.21118	3.27841	3.46083	3.23936	3.36245	3.25238	8.95629	8.9608	8.85296	9.84028	9.96458	9.74548	0.993674	0.11613	0.855192	0.1593	0.255651	0.669514	0.998262	0.2394	0.922209	0.589225	0.4982	0.92823	0	0	0	0	0	0	1.0005	1.11152	0.988463	1.09815	1.11096	0.978012
An02g03470	An00g00750	hypothetical protein	3.86882	4.24103	4.11373	3.98339	3.91137	3.95144	4.27986	4.09576	4.09721	4.01562	3.94564	4.02621	4.09461	3.90769	16.6209	16.5477	15.2571	18.2246	16.2176	16.1057	0.959332	0.0589906	0.333094	0.277851	0.155669	0.92202	0.983758	0.146915	0.526098	0.737605	0.362579	0.98474	0	0	0	0	0	0	0.995595	1.1945	0.917948	1.10134	1.19978	0.993103
An12g07300	An00g00751	hypothetical protein	5.64748	5.52368	5.01309	5.49973	5.876	5.74741	5.78106	5.50044	5.22699	5.37819	5.49554	5.35989	5.47134	5.34088	48.0204	38.224	56.1691	49.8926	41.2667	41.953	0.053329	0.285923	0.165762	0.0280213	0.478503	0.851956	0.177835	0.455192	0.32817	0.242418	0.715453	0.973372	0	0	0	0	0	0	0.795995	0.888256	1.16969	1.30527	1.11591	1.01663
An09g05740	An00g00752	hypothetical protein	3.93783	4.12132	4.25809	4.30287	4.0374	4.04136	4.18117	4.26628	4.21755	4.11858	4.07253	4.22593	4.27601	3.97378	16.3314	19.4336	16.4427	18.6839	17.5844	17.8589	0.0378416	0.111345	0.928442	0.605223	0.667597	0.802212	0.139748	0.232621	0.964207	0.917121	0.841236	0.96132	0	0	0	0	0	0	1.18996	1.1363	1.00682	0.961419	0.954908	1.01562
An02g06650	An00g00753	hypothetical protein	4.54404	4.65968	4.96748	5.06755	4.77991	4.45649	4.95811	4.7561	4.85678	4.77111	4.83831	5.01007	4.90048	4.97438	24.2828	32.3908	24.5594	28.9824	28.287	31.1604	0.00302875	0.0532235	0.885259	0.174538	0.282354	0.150088	0.0227059	0.136619	0.939721	0.614445	0.527771	0.651711	1	0	0	0	0	0	1.3339	1.18009	1.01139	0.894774	0.884695	1.10158
An02g06640	An00g00754	hypothetical protein	4.19595	4.09051	4.00635	3.78935	3.87036	3.77929	3.95156	3.93625	3.94494	4.02482	3.9788	3.94527	4.03228	3.9682	17.67	14.9063	14.1706	15.3898	15.811	15.8007	0.0158097	0.195534	0.00346255	0.605002	0.0122121	0.989614	0.0759235	0.349048	0.0172499	0.917121	0.0567371	0.997651	0	0	-1	0	0	0	0.843594	1.08604	0.801957	1.03244	1.2874	0.999348
An02g07030	An00g00755	hypothetical protein	3.28172	3.64994	3.61121	3.57219	3.30581	3.52856	3.76056	3.57498	3.62046	3.52274	3.61278	3.57146	3.47892	3.47899	11.0489	12.0562	10.6825	12.7089	12.003	11.3907	0.320619	0.0622597	0.695551	0.542607	0.481524	0.460801	0.558709	0.15239	0.821862	0.894274	0.718427	0.864357	0	0	0	0	0	0	1.09116	1.18969	0.966841	1.05414	1.0903	0.948988
An15g05380	An00g00756	hypothetical protein	3.47347	3.34558	3.73657	3.5681	3.60489	3.66307	3.44461	3.63725	3.75512	3.52605	3.72564	3.59378	3.62167	3.44974	10.626	12.5737	12.4147	11.6393	12.7192	11.7539	0.0472499	0.411485	0.0634622	0.328593	0.0514928	0.226792	0.163891	0.580093	0.164038	0.781351	0.167057	0.729163	0	0	0	0	0	0	1.1833	0.937538	1.16834	0.925685	0.792311	0.924105
An07g04100	An00g00757	hypothetical protein	3.45026	3.56432	3.49389	3.56082	3.30227	3.25062	3.49753	3.30344	3.54262	3.56405	3.56843	3.56721	3.41812	3.4253	11.371	11.5303	9.68964	10.5596	11.7808	11.0825	0.82365	0.185392	0.0231427	0.176333	0.42058	0.244602	0.914314	0.33546	0.0766076	0.61591	0.668731	0.742784	0	0	0	0	0	0	1.01401	1.08978	0.852136	0.915818	1.07473	0.940724
An16g09240	An00g00758	hypothetical protein	9.82517	9.76535	9.58996	9.41878	9.2018	9.33878	9.84894	9.7224	9.35812	9.44516	9.32045	9.22015	9.25323	9.37452	888.521	726.275	617.499	882.634	663.786	622.804	0.00969251	0.000166941	0.000142703	0.0116667	6.95458e-05	0.253962	0.0535077	0.00163135	0.0015128	0.147164	0.00157423	0.751346	0	1	-1	0	1	0	0.817397	1.42937	0.694974	1.21529	1.74868	0.93826
An01g04820	An00g00759	hypothetical protein	4.84607	4.92111	4.85309	4.93421	4.63738	4.69016	4.85095	4.7431	4.89085	4.66817	4.74673	4.84371	4.9945	5.0196	29.5194	29.726	25.3475	27.8002	27.2575	30.9658	0.917074	0.185337	0.0394862	0.327839	0.375813	0.0355509	0.96249	0.335405	0.113938	0.781285	0.627956	0.428271	0	0	0	0	0	0	1.007	1.09676	0.858674	0.935217	1.08914	1.13605
An14g03260	An00g00760	hypothetical protein	3.32792	3.40312	3.54279	3.42626	3.32015	3.38689	3.39822	3.29696	3.39259	3.48055	3.44863	3.32136	3.37958	3.33242	10.3068	11.193	10.2214	10.1794	10.8573	10.1574	0.149507	0.939875	0.878855	0.102001	0.274681	0.153486	0.350897	0.966403	0.936194	0.478308	0.518698	0.657464	0	0	0	0	0	0	1.08599	0.995894	0.991717	0.909445	0.917041	0.935535
An12g04040	An00g00761	hypothetical protein	3.80989	4.32185	4.19282	3.97001	3.7884	4.06761	4.00459	4.03954	3.93625	4.14817	3.92983	3.95325	3.85929	4.05653	16.7474	16.9288	15.2212	16.2466	16.0528	15.5232	0.92429	0.56806	0.40663	0.717464	0.734895	0.717825	0.965782	0.714348	0.5967	0.950143	0.87996	0.942037	0	0	0	0	0	0	1.01083	1.06737	0.908866	0.959698	1.05593	0.967014
An12g02660	An00g00762	hypothetical protein	5.80703	6.34663	8.36755	8.71328	4.34807	4.36304	6.85074	6.33361	5.89937	6.66006	6.02483	6.28036	6.3332	6.18947	67.5007	372.324	20.4717	96.4813	73.2498	77.0477	7.60935e-07	2.02248e-06	2.53855e-05	7.86087e-06	0.5387	0.730701	6.18879e-05	7.83724e-05	0.000454115	0.00132489	0.761353	0.9457	1	1	-1	-1	0	0	5.51586	4.71292	0.303281	0.259133	0.854432	1.05185
An16g05830	An00g00763	hypothetical protein	3.31018	3.52222	3.26123	3.42409	3.34162	3.29513	3.4595	3.47527	3.38962	3.43774	3.49403	3.31406	3.49773	3.55287	10.6753	10.1447	9.97539	11.0608	10.8563	10.9654	0.485537	0.171245	0.357571	0.246257	0.150346	0.865555	0.701672	0.316453	0.55022	0.70592	0.354789	0.974992	0	0	0	0	0	0	0.950298	1.10881	0.934438	1.0903	1.1668	1.01005
An15g03120	An00g00764	hypothetical protein	5.50833	5.25082	5.65198	5.59067	5.41871	5.39498	5.5557	5.60335	5.71606	5.5969	5.54408	5.65074	5.69278	5.78917	41.6307	49.2252	42.425	47.8194	49.1464	52.3783	0.0291457	0.101376	0.78339	0.674143	0.623756	0.269163	0.116259	0.217075	0.879593	0.937993	0.817318	0.76514	0	0	0	0	0	0	1.18243	1.12715	1.01908	0.971441	0.953254	1.06576
An13g02830	An00g00765	hypothetical protein	4.267	4.4168	4.34349	4.55424	4.04516	4.15141	4.49969	4.27623	4.57191	4.35961	4.40293	4.66931	4.49945	4.29648	20.2788	21.8394	17.128	20.9367	21.7783	22.4465	0.440713	0.0526319	0.0952763	0.657768	0.35463	0.697394	0.666141	0.135493	0.221657	0.934354	0.607593	0.936008	0	0	0	0	0	0	1.07696	1.22237	0.844627	0.958667	1.13502	1.03068
An13g01570	An00g00766	hypothetical protein	4.07075	4.17643	4.15926	4.22947	3.92348	3.98446	4.188	4.26408	4.12468	4.22891	4.23033	4.31799	4.46702	4.12677	17.4311	18.3075	15.4976	18.7139	18.311	19.752	0.509841	0.0234781	0.130353	0.766219	0.197637	0.223775	0.719776	0.0748144	0.277339	0.961506	0.424707	0.725635	0	0	0	0	0	0	1.05028	1.20754	0.889076	1.0222	1.14973	1.07869
An15g01570	An00g00767	hypothetical protein	3.23335	3.0568	3.38555	3.3952	3.37898	3.42496	3.39516	3.28691	3.32101	3.40363	3.4398	3.32024	3.49617	3.40686	8.84629	10.4859	10.5705	10.1333	10.4697	10.613	0.0181939	0.507201	0.014367	0.589991	0.0325873	0.792071	0.0838436	0.664913	0.0527508	0.911632	0.118899	0.958667	0	0	0	0	0	0	1.18534	0.958643	1.19491	0.966379	0.808749	1.01368
An16g05820	An00g00768	hypothetical protein	3.43151	3.48509	3.34338	3.28474	3.18916	3.32543	3.33651	3.28924	3.53005	3.45638	3.41418	3.581	3.45006	3.46451	10.9914	9.94561	9.56191	9.93745	11.0569	11.3021	0.103103	0.508302	0.0305166	0.988646	0.109532	0.64281	0.276676	0.665727	0.0943995	0.99874	0.287259	0.919538	0	0	0	0	0	0	0.904854	1.03927	0.869946	0.99918	1.14855	1.02218
An09g03360	An00g00769	hypothetical protein	2.85506	2.96552	3.10434	3.17563	3.12453	3.05203	3.13155	3.12328	3.04324	3.00702	2.97887	3.19	3.09124	3.08359	7.5177	8.81514	8.50481	8.73868	8.05402	8.7036	0.0109053	0.614513	0.037498	0.870832	0.101349	0.0962797	0.05816	0.752269	0.110056	0.982648	0.272124	0.585335	0	0	0	0	0	0	1.17259	1.0275	1.13131	0.991325	0.876267	1.08065
An04g03650	An00g00770	hypothetical protein	6.63005	6.85721	6.59647	6.4025	6.42768	6.64468	6.30209	6.33868	5.74464	5.76992	5.80658	5.58989	5.46394	5.83187	107.16	90.4774	92.8082	79.9145	54.7093	49.473	0.0815707	0.118435	0.131831	0.187675	0.878068	0.190741	0.236781	0.242966	0.279507	0.631066	0.949537	0.695413	0	0	0	0	0	0	0.844317	0.861071	0.866068	0.883254	1.01984	0.904289
An01g01170	An00g00771	strong similarity to hypothetical protein BAC47708.1 - Bradyrhizobium japonicum	4.353	4.5011	4.33321	4.74726	3.98333	4.17306	4.24354	4.33709	4.3734	4.22313	4.41038	4.5085	4.45952	4.47077	21.5117	23.2673	16.8911	19.5665	20.191	22.3097	0.3932	0.123583	0.0189043	0.0750414	0.593895	0.193392	0.626549	0.250551	0.0654098	0.412626	0.798769	0.697962	0	0	0	0	0	0	1.08161	1.15839	0.785206	0.840943	1.07098	1.10493
An02g10340	An00g00772	hypothetical protein	4.02874	3.83846	3.74799	3.91054	4.14945	3.96476	3.90458	3.76417	3.66072	3.63193	3.74376	3.83956	3.88406	3.74215	15.2803	14.2142	16.646	14.2647	12.8065	14.1421	0.331321	0.052376	0.254075	0.961206	0.432197	0.115384	0.569952	0.135033	0.437879	0.994946	0.678792	0.616352	0	0	0	0	0	0	0.930235	0.856942	1.08938	1.00355	0.92121	1.10429
An15g03110	An00g00773	hypothetical protein	3.71375	3.63787	4.04392	4.02927	3.75658	3.76892	3.90853	3.8252	3.75448	3.90934	3.67148	4.06206	4.11994	3.87808	12.7799	16.4111	13.5738	14.5895	13.7221	16.2236	0.00375982	0.316467	0.399664	0.114735	0.0941306	0.0121803	0.0269862	0.487561	0.590404	0.505188	0.258375	0.283041	1	0	0	0	0	0	1.28413	1.07483	1.06211	0.889006	0.837015	1.1823
An04g05430	An00g00774	strong similarity to hypothetical protein CAD21051.1 - Neurospora crassa	7.28744	7.15825	6.21543	6.02891	5.90579	6.50866	6.35927	6.51221	6.16662	6.19824	6.26126	6.01869	6.00677	6.36953	149.38	69.6559	73.8856	86.5665	73.9616	70.1154	5.57282e-05	0.221068	0.000113206	0.102379	0.000218716	0.603158	0.00127062	0.380524	0.00128555	0.478668	0.00328991	0.909649	-1	0	-1	0	1	0	0.4663	1.17163	0.494615	1.24277	2.51261	0.947998
An03g02350	An00g00775	hypothetical protein	3.96284	4.02635	4.23001	4.2831	4.09674	3.83155	4.12042	4.05213	4.23401	4.18762	4.16205	4.28672	4.2973	3.99597	15.9402	19.114	15.6073	16.986	18.31	18.2944	0.0409697	0.304785	0.793529	0.161284	0.402236	0.989663	0.14844	0.475746	0.885645	0.592024	0.651486	0.997651	0	0	0	0	0	0	1.19911	1.08834	0.979116	0.888669	0.907624	0.999149
An01g04810	An00g00776	hypothetical protein	3.85852	3.99979	3.94431	4.01432	4.06257	3.80813	3.90756	3.88366	4.14796	3.61667	4.12362	3.93885	4.16139	3.88098	15.2333	15.7722	15.2988	14.8832	15.5922	15.9307	0.768289	0.815304	0.970939	0.624172	0.709203	0.823441	0.884308	0.889853	0.984716	0.925434	0.865786	0.968481	0	0	0	0	0	0	1.03538	0.972833	1.0043	0.943635	0.939595	1.02171
An11g09220	An00g00777	hypothetical protein	3.9659	3.75336	3.83741	3.84971	3.79139	3.73415	3.7322	3.673	3.95696	3.62786	3.67242	3.8097	3.99384	3.77997	14.5166	14.3558	13.574	13.0195	13.4769	14.5321	0.895076	0.623212	0.433001	0.260992	0.798218	0.286736	0.95171	0.75836	0.621597	0.720533	0.912536	0.781215	0	0	0	0	0	0	0.988923	0.959149	0.935067	0.906914	0.969892	1.0783
An08g02840	An00g00778	hypothetical protein	3.51182	3.42577	3.55218	3.57745	3.52557	3.53348	3.45797	3.32542	3.58019	3.52199	3.49426	3.4499	3.42725	3.53783	11.0716	11.8336	11.5476	10.4955	11.5686	11.0936	0.239505	0.101518	0.448434	0.0461583	0.0550833	0.35816	0.470285	0.217313	0.635061	0.318711	0.175646	0.818766	0	0	0	0	0	0	1.06882	0.908885	1.04299	0.886922	0.850361	0.958941
An11g03750	An00g00779	hypothetical protein	5.16562	5.16413	5.47378	5.48284	5.18093	5.12612	5.21561	5.29804	5.4091	5.21494	5.19501	5.39728	5.48657	5.38794	35.8742	44.5795	35.5931	38.235	38.6666	42.9305	0.00357724	0.252341	0.896906	0.0247789	0.109818	0.0531641	0.0259689	0.417062	0.947511	0.224744	0.287632	0.4876	1	0	0	0	0	0	1.24266	1.07423	0.992165	0.857682	0.864455	1.11027
An03g03670	An00g00780	hypothetical protein	4.59942	4.53757	4.66666	4.81977	4.85079	4.65605	4.61479	4.57448	4.76486	4.86932	4.73596	4.83959	4.77278	5.32167	23.7276	26.7824	26.9726	24.1614	27.6661	31.516	0.278314	0.32231	0.25267	0.353084	0.151734	0.160852	0.515262	0.493952	0.436175	0.803266	0.356142	0.666464	0	0	0	0	0	0	1.12875	0.895778	1.13676	0.902138	0.793604	1.13916
An07g00560	An00g00781	hypothetical protein	3.78351	3.83774	3.80135	3.83516	3.64871	3.88504	3.90787	3.72392	3.78844	3.82059	3.77299	3.97797	3.90544	3.80714	14.0318	14.1062	13.6126	14.0831	13.8711	14.896	0.938776	0.623647	0.661064	0.981016	0.768768	0.220713	0.973138	0.75856	0.79831	0.997198	0.897236	0.723707	0	0	0	0	0	0	1.0053	1.03456	0.970129	0.998363	1.0291	1.07389
An11g06500	An00g00782	hypothetical protein	4.01184	4.26297	4.09027	4.32303	4.06998	4.02009	4.15301	4.18457	4.15273	4.24528	4.30037	4.43625	4.36768	4.35351	17.5988	18.4641	16.5073	17.9859	18.8017	20.9055	0.513917	0.252992	0.387401	0.719376	0.714487	0.0946375	0.722625	0.417989	0.578743	0.950297	0.868296	0.582183	0	0	0	0	0	0	1.04917	1.08957	0.93798	0.974102	1.03851	1.11189
An07g07750	An00g00783	hypothetical protein	3.44664	3.46786	3.60596	3.67291	3.53629	3.64298	3.56101	3.54174	3.60192	3.62936	3.53007	3.53269	3.77538	3.59168	10.9834	12.4617	12.0389	11.7239	12.0179	12.4084	0.0647512	0.6756	0.164491	0.343502	0.10711	0.53848	0.203073	0.798864	0.326392	0.795426	0.282678	0.890717	0	0	0	0	0	0	1.1346	0.973829	1.09611	0.940788	0.858301	1.03249
An02g03440	An00g00784	hypothetical protein	4.1812	4.28806	4.22424	4.14013	3.93569	4.05828	4.08329	4.19843	4.11929	4.3775	4.27784	4.13819	4.30018	4.37654	18.8257	18.1536	15.9666	17.641	19.1359	19.3148	0.635223	0.207343	0.0486254	0.708033	0.222647	0.881206	0.806314	0.362519	0.133748	0.947609	0.456469	0.977672	0	0	0	0	0	0	0.9643	1.10487	0.848128	0.971764	1.14577	1.00935
An02g06620	An00g00785	hypothetical protein	3.8278	3.73225	3.9349	3.49784	3.91402	3.7059	3.93182	3.82203	4.73314	4.79835	4.48024	4.24729	4.34098	4.11513	13.7373	13.1444	14.0253	14.6917	25.4673	18.8235	0.678765	0.663192	0.845091	0.305967	0.549599	0.00422147	0.833157	0.790103	0.916077	0.761891	0.770066	0.174716	0	0	0	0	0	0	0.956839	1.04751	1.02097	1.11772	1.09476	0.739124
An02g04060	An00g00786	hypothetical protein	5.48191	5.50216	4.69628	4.79835	6.93754	6.92294	6.0807	5.55377	5.17397	5.31446	5.30748	5.1449	5.15202	5.07052	45.0057	26.8586	121.958	56.3849	38.4604	34.8353	0.000158332	3.88866e-06	2.89326e-07	5.72416e-06	0.078269	0.219406	0.00265258	0.000118898	3.26402e-05	0.001058	0.226829	0.722289	-1	-1	1	1	0	0	0.596782	0.46233	2.70983	2.09932	0.774705	0.905746
An03g04840	An00g00787	hypothetical protein	6.22608	5.83239	5.38214	5.56253	7.06102	6.43395	5.9851	5.97383	5.01667	5.14021	5.06999	5.04674	5.30119	4.96295	65.3099	44.3953	107.447	63.0954	33.7221	34.3831	0.0128578	0.00175219	0.00277712	0.020724	0.44551	0.859116	0.0657238	0.0100911	0.0146214	0.203587	0.690247	0.974992	0	-1	1	0	0	0	0.679763	0.587223	1.64519	1.42122	0.863865	1.0196
An05g01800	An00g00788	hypothetical protein	4.39822	4.47609	4.2926	4.2879	4.67057	4.12002	4.56885	4.59948	4.05568	4.37304	4.20113	4.47346	4.3481	4.37174	21.6629	19.5656	21.0434	23.9867	18.5064	21.0795	0.351083	0.236373	0.78669	0.0768936	0.143472	0.155206	0.589663	0.398581	0.881811	0.417086	0.344869	0.660132	0	0	0	0	0	0	0.903185	1.13987	0.971403	1.22596	1.26205	1.13904
An07g01330	An00g00789	hypothetical protein [deleted ORF]	3.25728	3.3129	3.26087	3.29985	3.13847	3.15034	3.31201	3.15738	3.25887	3.40364	3.22309	3.29365	3.27174	3.19302	9.7479	9.71601	8.84219	9.41326	9.81643	9.53215	0.956775	0.311954	0.12656	0.602803	0.447141	0.554783	0.982399	0.482309	0.271167	0.916135	0.69193	0.895988	0	0	0	0	0	0	0.996728	1.06458	0.907087	0.968841	1.06808	0.97104
An09g02190	An00g00790	hypothetical protein	4.38955	4.36426	4.48796	4.48711	4.29842	4.67295	4.49025	4.55266	4.61775	4.44215	4.53463	4.85671	4.79914	4.61696	20.7768	22.4328	22.404	22.9664	23.127	27.0508	0.376057	0.771171	0.383814	0.782659	0.667611	0.0409283	0.612203	0.861089	0.576146	0.965639	0.841236	0.449402	0	0	0	0	0	0	1.0797	1.0251	1.07832	1.02379	0.949433	1.16966
An01g04800	An00g00791	hypothetical protein	3.57664	3.84392	3.76598	3.77017	3.63485	3.63089	3.82878	3.77413	3.69652	3.70307	3.72356	3.70272	3.8112	3.80378	13.089	13.6239	12.4052	13.9428	13.0658	13.6664	0.527872	0.0831975	0.401138	0.713756	0.395685	0.389437	0.731788	0.188081	0.591309	0.949417	0.645583	0.834699	0	0	0	0	0	0	1.04087	1.12396	0.947757	1.02341	1.07982	1.04597
An18g05660	An00g00792	hypothetical protein	3.91806	4.06655	4.25274	4.29396	4.3582	4.13655	4.18082	4.33871	4.10625	4.34738	4.29545	4.4011	4.34374	4.2654	15.9149	19.3378	18.9927	19.1565	19.0233	20.2065	0.0251233	0.911494	0.0385226	0.902976	0.108381	0.348416	0.105319	0.949999	0.112128	0.988307	0.284776	0.81438	0	0	0	0	0	0	1.21508	1.00862	1.1934	0.990626	0.83009	1.0622
An16g02410	An00g00793	hypothetical protein	3.29241	3.40227	3.36801	3.19259	3.22584	3.17147	3.17247	3.16973	3.12784	3.1589	3.26333	3.20243	3.14121	3.26677	10.1777	9.71558	9.18101	9.00734	9.08419	9.21171	0.455118	0.756367	0.113448	0.233046	0.753237	0.781408	0.677808	0.853144	0.250241	0.686526	0.888227	0.956203	0	0	0	0	0	0	0.954597	0.981084	0.902073	0.927102	1.02775	1.01404
An01g04790	An00g00794	hypothetical protein	3.38052	3.46033	3.23024	3.48103	3.18186	3.2551	3.2471	3.46064	3.37376	3.20216	3.4326	3.21841	3.18607	3.26626	10.7065	10.2364	9.30804	10.2239	10.0992	9.34103	0.566274	0.241952	0.0918471	0.987437	0.222497	0.233875	0.759127	0.405495	0.215254	0.998415	0.456469	0.733968	0	0	0	0	0	0	0.956088	1.09839	0.869378	0.998777	1.14884	0.924924
An16g05800	An00g00796	hypothetical protein	3.86613	4.0495	3.87025	4.17764	3.81195	3.94927	3.87982	4.19034	3.96334	3.87125	4.03781	4.07234	3.98132	3.95325	15.5389	16.2678	14.7292	16.3938	15.5352	16.0255	0.617106	0.254379	0.560249	0.932566	0.636566	0.677525	0.794521	0.419734	0.727362	0.993224	0.823615	0.929391	0	0	0	0	0	0	1.04691	1.11301	0.947891	1.00775	1.06314	1.03156
An07g06120	An00g00797	hypothetical protein	3.74517	3.9427	4.10172	3.72604	3.51724	3.56567	3.96978	3.90856	3.88396	3.82118	3.81158	3.98096	4.00444	4.04532	14.3595	15.0729	11.6435	15.3394	14.3096	16.114	0.545239	0.00438159	0.0202915	0.825616	0.0624275	0.0873939	0.742988	0.0205409	0.0691661	0.97409	0.192696	0.567966	0	1	0	0	0	0	1.04968	1.31742	0.810856	1.01769	1.25508	1.1261
An08g00680	An00g00798	hypothetical protein	6.39193	6.34762	6.63796	6.55629	6.43189	6.35128	6.28401	6.34619	6.67405	6.62565	6.56367	6.77293	6.73797	6.86125	82.6976	96.8127	83.9574	79.6221	98.4367	110.716	0.0131693	0.34398	0.783316	0.00369627	0.0176451	0.0208488	0.0669424	0.515803	0.87958	0.0784631	0.0750724	0.352665	0	0	0	0	0	0	1.17068	0.948363	1.01523	0.822434	0.810093	1.12474
An01g01710	An00g00799	hypothetical protein	2.86438	3.10484	2.9331	2.96958	2.95125	3.00345	2.80913	3.01277	2.94101	2.81971	2.85432	3.05465	2.96541	3.19284	7.91512	7.73468	7.87538	7.52114	7.31918	8.40335	0.761722	0.547547	0.947135	0.713052	0.830751	0.0429557	0.881003	0.698172	0.973582	0.949266	0.928017	0.456906	0	0	0	0	0	0	0.977204	0.955019	0.99498	0.972392	0.977298	1.14813
An11g01590	An00g00800	hypothetical protein	4.31727	4.45596	4.83002	4.61676	4.41454	4.30626	4.5618	4.67059	4.67035	4.57804	4.95251	4.59996	4.77935	4.51654	20.9172	26.417	20.5405	24.5253	26.6052	24.7945	0.0273316	0.0799611	0.847267	0.436925	0.674936	0.368682	0.111023	0.183523	0.917441	0.850444	0.845991	0.824209	0	0	0	0	0	0	1.26293	1.194	0.981994	0.928392	0.945415	0.931943
An18g01420	An00g00801	hypothetical protein	3.40219	3.39281	3.59031	3.46162	3.33222	3.43044	3.55625	3.38461	3.69783	3.63947	3.55275	3.49357	3.59729	3.49303	10.5378	11.5192	10.4203	11.0841	12.3807	11.5351	0.176518	0.33833	0.859224	0.545507	0.760447	0.187593	0.391208	0.510696	0.924539	0.896062	0.891319	0.692495	0	0	0	0	0	0	1.09313	1.0637	0.988854	0.962234	0.97308	0.931708
An07g10440	An00g00802	hypothetical protein	5.46343	5.84251	5.75907	5.59617	5.60304	5.43065	5.76445	5.74761	5.77073	5.57205	5.75756	5.84268	5.83928	5.73489	50.3169	51.1839	45.7864	54.0427	51.9882	55.9326	0.84697	0.0808652	0.298065	0.542296	0.248903	0.322111	0.926642	0.184599	0.488762	0.894274	0.491288	0.800718	0	0	0	0	0	0	1.01723	1.18032	0.909959	1.05586	1.16033	1.07587
An12g05350	An00g00803	hypothetical protein	4.35039	4.51935	4.56693	4.4188	4.39971	4.42511	4.39978	4.34348	4.28625	4.28555	4.30463	4.29891	4.59534	4.55578	21.6286	22.5158	21.2946	20.701	19.5913	22.3676	0.58924	0.70323	0.833469	0.269285	0.516759	0.0457238	0.775654	0.817391	0.909503	0.730249	0.745251	0.465864	0	0	0	0	0	0	1.04102	0.972128	0.984555	0.919402	0.933825	1.14171
An14g06510	An00g00804	hypothetical protein	3.34195	3.4258	3.60219	3.54993	3.38438	3.47717	3.46383	3.70839	3.50779	3.42203	3.45338	3.49645	3.48332	3.50293	10.4388	11.9262	10.7837	12.0095	11.0125	11.2686	0.0503345	0.103676	0.603502	0.91087	0.771974	0.652316	0.170574	0.220582	0.757905	0.989622	0.898517	0.923142	0	0	0	0	0	0	1.14249	1.11368	1.03304	1.00699	0.974781	1.02326
An13g02800	An00g00805	hypothetical protein	4.25749	4.30051	4.09642	4.1904	4.42744	4.10014	4.3403	4.18893	4.2785	4.21813	4.25247	4.28331	4.33237	4.08167	19.4136	17.6722	19.21	19.221	19.0233	18.7972	0.265316	0.994431	0.897738	0.316688	0.421707	0.858359	0.500001	0.996592	0.948166	0.77063	0.669552	0.974777	0	0	0	0	0	0	0.910297	1.00057	0.989514	1.08765	1.09917	0.988115
An03g04830	An00g00806	hypothetical protein	4.03348	4.07002	4.15617	4.18269	3.99354	3.90192	4.11952	4.3162	4.2537	4.17465	4.13922	4.167	4.16264	4.14783	16.5843	17.9938	15.4307	18.6081	18.242	17.8661	0.177504	0.00680432	0.229221	0.565685	0.213825	0.661552	0.392275	0.0292429	0.409629	0.90222	0.445916	0.925432	0	1	0	0	0	0	1.08499	1.20591	0.930438	1.03414	1.11145	0.979395
An16g06520	An00g00807	hypothetical protein	4.09601	4.08598	4.22817	4.36507	3.77422	3.9152	4.2979	4.21088	4.25074	4.12084	4.12965	4.41745	4.22418	4.33912	17.0417	19.6522	14.3672	19.0853	17.9645	20.0693	0.0473211	0.000938091	0.0215256	0.656458	0.146041	0.0570844	0.163936	0.00622236	0.0724723	0.934347	0.348533	0.498785	0	1	0	0	0	0	1.15318	1.32839	0.843064	0.971154	1.15193	1.11716
An07g06110	An00g00808	hypothetical protein	3.42376	3.46595	3.41314	3.33289	3.20168	3.4206	3.494	3.48356	3.4531	3.51743	3.51295	3.4086	3.55399	3.49378	10.8894	10.3605	9.92551	11.2261	11.2706	11.2002	0.425688	0.0649799	0.151474	0.209168	0.066598	0.900933	0.654462	0.15724	0.308124	0.659762	0.20196	0.981518	0	0	0	0	0	0	0.951426	1.13103	0.911482	1.08355	1.18878	0.993756
An13g01100	An00g00809	hypothetical protein	3.27683	3.25833	3.69196	3.58379	3.36218	3.43056	3.55999	3.40757	3.27127	3.49373	3.49787	3.58967	3.46689	3.49876	9.6303	12.4483	10.5296	11.1872	10.7105	11.4592	0.0026512	0.384868	0.209067	0.13853	0.0621863	0.241924	0.020469	0.55569	0.385328	0.552736	0.192206	0.741679	1	0	0	0	0	0	1.29261	1.06246	1.09338	0.898697	0.821945	1.06991
An07g01300	An00g00810	hypothetical protein	3.78875	3.70966	3.72145	3.81213	3.66805	3.73351	3.59836	3.71086	3.85007	3.6457	3.78286	3.87731	3.96926	3.78257	13.4469	13.6119	13.0031	12.5935	13.5436	14.6861	0.854148	0.63092	0.614529	0.254749	0.638903	0.153377	0.930727	0.764349	0.765166	0.714125	0.824982	0.657464	0	0	0	0	0	0	1.01227	0.968503	0.966991	0.925186	0.956768	1.08436
An01g04770	An00g00811	hypothetical protein	4.51965	4.66713	4.47177	4.4666	4.8758	4.48093	4.84449	4.20756	4.31578	4.21229	4.47021	4.42607	4.3834	4.53368	24.1406	22.1492	25.6053	23.0392	20.1507	21.8221	0.511987	0.423484	0.652022	0.762336	0.915545	0.458543	0.721483	0.59117	0.791395	0.960296	0.966432	0.862867	0	0	0	0	0	0	0.917506	0.899786	1.06067	1.04018	0.980687	1.08294
An09g05720	An00g00812	hypothetical protein	3.06688	3.05611	3.16852	3.19066	3.0152	3.29434	3.10001	3.19574	3.39058	3.25291	3.23818	3.14665	3.34179	3.23138	8.34836	9.06049	8.90597	8.86349	9.80754	9.44755	0.277362	0.948023	0.386175	0.764827	0.410787	0.53586	0.514318	0.971638	0.577713	0.96089	0.658844	0.890065	0	0	0	0	0	0	1.0853	0.99523	1.06679	0.978257	0.917008	0.963294
An15g05340	An00g00813	hypothetical protein	4.0895	4.12408	4.35362	4.24204	3.83503	4.13329	4.27194	4.26842	4.33195	4.56381	4.27391	4.24846	4.47552	4.32414	17.2293	19.6687	15.8253	19.2953	20.9647	20.3841	0.145547	0.0385379	0.336679	0.825057	0.593367	0.692307	0.34568	0.107886	0.529902	0.97409	0.7985	0.932744	0	0	0	0	0	0	1.14158	1.21927	0.918511	0.981016	1.06805	0.972304
An16g00490	An00g00814	hypothetical protein	3.77157	3.90742	3.87346	4.1083	3.75425	3.73084	4.02557	3.89172	3.97034	3.99311	3.88738	3.97944	3.8573	3.94135	14.3154	15.8991	13.385	15.5479	15.4579	15.2003	0.142057	0.0450105	0.333315	0.743025	0.64243	0.762503	0.340279	0.120901	0.526209	0.957195	0.826541	0.952976	0	0	0	0	0	0	1.11063	1.16159	0.935008	0.977906	1.04588	0.983332
An01g13050	An00g00815	hypothetical protein	3.11905	2.9204	3.04377	3.01915	2.93094	2.99428	2.87518	2.99179	2.91722	2.93264	2.88791	2.94804	2.99202	3.01216	8.11013	8.17636	7.79533	7.63955	7.52968	7.91218	0.888801	0.729169	0.500415	0.256873	0.731238	0.308165	0.947876	0.834566	0.678689	0.716921	0.877749	0.796697	0	0	0	0	0	0	1.00817	0.980016	0.961184	0.934346	0.972078	1.0508
An02g03430	An00g00816	hypothetical protein	2.48236	2.52363	2.42503	2.44622	2.49257	2.506	2.45992	2.48324	2.48421	2.45504	2.4152	2.55208	2.5456	2.54639	5.66862	5.41	5.65404	5.5465	5.46977	5.84832	0.32296	0.678831	0.955532	0.592034	0.675087	0.0962512	0.561508	0.8015	0.977252	0.912211	0.845991	0.585335	0	0	0	0	0	0	0.954377	0.980981	0.997427	1.02523	1.02788	1.06921
An07g04050	An00g00817	hypothetical protein	3.63932	3.34457	3.58936	3.73187	3.70627	3.67874	3.71481	3.61123	3.61341	3.52065	3.42622	3.63039	3.42551	3.37873	11.2507	12.646	12.9287	12.6672	11.4724	11.1441	0.178762	0.806635	0.115535	0.98403	0.25811	0.67109	0.393749	0.883247	0.253365	0.997984	0.500097	0.928324	0	0	0	0	0	0	1.12402	0.97977	1.14915	1.00167	0.871666	0.971386
An01g01700	An00g00818	hypothetical protein	3.04565	3.23301	3.29891	3.16623	2.92999	2.87936	2.9721	3.08895	3.2755	3.28096	3.31873	3.33843	3.37858	3.20103	8.81117	9.39942	7.48849	8.17106	9.79285	9.89028	0.335009	0.200555	0.027214	0.0509885	0.807794	0.853504	0.57453	0.355044	0.0868161	0.337247	0.917301	0.973372	0	0	0	0	0	0	1.06676	1.09115	0.849885	0.869316	1.02286	1.00995
An01g09430	An00g00819	hypothetical protein	3.58021	3.67752	3.82711	3.89201	3.70835	3.63896	3.76671	3.65579	3.66912	3.51806	3.7098	3.84558	3.85258	3.71018	12.3708	14.5159	12.7609	13.0978	12.4005	13.9557	0.0265885	0.68587	0.630403	0.128964	0.159025	0.0410216	0.109043	0.806228	0.775954	0.532021	0.368495	0.449402	0	0	0	0	0	0	1.1734	1.0264	1.03153	0.902304	0.874722	1.12541
An16g00480	An00g00820	hypothetical protein	3.18397	3.14683	3.08303	3.13243	2.99369	3.07346	3.12187	3.01681	3.13427	3.11997	3.03465	3.12144	3.11051	3.19328	8.97182	8.62027	8.18836	8.39388	8.55222	8.8259	0.461078	0.645091	0.108165	0.621215	0.40023	0.476473	0.683192	0.776808	0.242061	0.924094	0.649892	0.87132	0	0	0	0	0	0	0.960816	1.0251	0.912676	0.973738	1.0669	1.032
An01g09420	An00g00821	hypothetical protein	3.03396	3.08843	3.03343	2.94415	2.90853	2.87662	2.94057	3.01531	2.9566	2.96609	2.95476	3.10256	2.87046	2.99003	8.34665	7.93808	7.42595	7.87863	7.77665	7.93199	0.406859	0.330998	0.0693027	0.899584	0.21053	0.685345	0.638424	0.502641	0.175217	0.988114	0.441412	0.930508	0	0	0	0	0	0	0.95105	1.06096	0.889692	0.99251	1.11557	1.01998
An03g01380	An00g00822	hypothetical protein	4.19246	4.44049	4.36889	4.46311	4.19523	4.27705	4.37138	4.26106	4.35644	4.18805	4.27638	4.39232	4.35975	4.28636	19.9245	21.3476	18.8454	19.9211	19.3414	20.3385	0.331315	0.430969	0.429561	0.330143	0.89095	0.383904	0.569952	0.597982	0.618599	0.783138	0.95535	0.833267	0	0	0	0	0	0	1.07142	1.05708	0.945841	0.933178	0.986612	1.05155
An01g10250	An00g00823	hypothetical protein	4.39643	4.47462	4.66884	4.69746	4.51612	4.54009	4.54249	4.50403	4.59991	4.52767	4.61235	4.68431	4.61333	4.41366	21.6384	25.6902	23.0725	22.9952	23.9172	23.7595	0.0186491	0.958153	0.326438	0.103353	0.0727738	0.899244	0.085535	0.976939	0.519172	0.480973	0.215117	0.98117	0	0	0	0	0	0	1.18725	0.996649	1.06628	0.895096	0.839461	0.993407
An08g02820	An00g00824	hypothetical protein	3.38271	3.4307	3.34177	3.33005	3.32337	3.3474	3.29486	3.3429	3.42084	3.27935	3.35022	3.28595	3.41185	3.45586	10.6053	10.0974	10.0937	9.97888	10.1975	10.4437	0.39449	0.840183	0.391102	0.835173	0.640389	0.608355	0.627481	0.905425	0.582779	0.977042	0.825659	0.909649	0	0	0	0	0	0	0.952111	0.988625	0.951764	0.988264	1.03835	1.02414
An07g07730	An00g00825	hypothetical protein	2.76867	2.80663	2.82727	2.68506	2.67842	2.61975	2.72435	2.76416	2.78623	2.75079	2.79181	2.78642	2.81641	2.7116	6.90502	6.75597	6.27269	6.70043	6.85082	6.82806	0.684128	0.232318	0.0924948	0.877308	0.259308	0.939197	0.835998	0.393784	0.216482	0.983331	0.500961	0.988627	0	0	0	0	0	0	0.978413	1.06819	0.908424	0.99178	1.09176	0.996677
An03g05820	An00g00826	hypothetical protein	3.92014	4.0706	4.17879	4.21798	3.64673	3.8823	3.96668	3.95409	3.94365	4.14627	4.19345	4.05818	3.97816	4.32682	15.9488	18.3586	13.5904	15.5666	17.0826	17.4005	0.1406	0.153764	0.0982234	0.0894087	0.969275	0.803898	0.33849	0.293828	0.226546	0.451693	0.988225	0.96193	0	0	0	0	0	0	1.1511	1.14542	0.852127	0.847922	0.995066	1.0186
An15g05330	An00g00827	hypothetical protein	3.44866	3.57312	3.57077	3.71239	3.52578	3.48584	3.61688	3.5774	3.78666	3.51386	3.64464	3.78731	3.80361	3.63614	11.3994	12.4803	11.3594	12.1017	12.5393	13.3832	0.225665	0.389216	0.961175	0.671202	0.789816	0.282492	0.453437	0.559986	0.979663	0.937664	0.908314	0.776966	0	0	0	0	0	0	1.09482	1.06535	0.996488	0.969663	0.97308	1.0673
An15g02270	An00g00828	hypothetical protein	4.50188	4.22698	3.40461	3.48375	4.41158	4.60817	3.64255	3.80861	3.48234	3.43223	3.58593	3.42966	3.68521	3.54492	20.5979	10.8843	22.7828	13.2285	11.315	11.7392	8.16067e-06	3.66394e-05	0.250309	0.0382453	0.439687	0.598465	0.000328045	0.000548768	0.434169	0.287487	0.685248	0.907557	-1	-1	0	0	0	0	0.528418	0.580637	1.10607	1.21538	1.09882	1.03749
An15g02260	An00g00829	hypothetical protein	3.2156	3.19498	3.12934	3.34579	3.05659	3.28025	3.2551	3.4764	3.29365	3.18856	3.17027	3.41023	3.33981	3.2995	9.22334	9.43202	8.99064	10.3084	9.3017	10.1954	0.770745	0.0944935	0.739415	0.260155	0.302934	0.161217	0.885188	0.206704	0.851524	0.719514	0.549786	0.666579	0	0	0	0	0	0	1.02263	1.14657	0.97477	1.09291	1.1212	1.09608
An04g05410	An00g00830	hypothetical protein	3.1981	3.27416	3.5095	3.35039	3.95739	3.52417	3.19555	3.16392	3.44817	3.45527	3.15716	3.31184	3.31265	3.35498	9.42264	10.7774	13.3686	9.06141	10.2215	10.0317	0.184488	0.00168002	0.00345415	0.0945513	0.00237555	0.813466	0.401235	0.00976268	0.0172325	0.462637	0.0171297	0.966324	0	-1	1	0	-1	0	1.14378	0.677812	1.41878	0.840775	0.592606	0.981427
An02g08040	An00g00831	hypothetical protein	4.67389	4.70042	4.89775	5.13962	5.00961	4.7049	4.707	4.86558	5.06789	4.84921	4.69553	4.98649	5.03059	5.01954	25.7617	32.4171	28.9854	27.5942	29.2603	32.2719	0.0304455	0.606957	0.230166	0.110252	0.0566583	0.222583	0.119933	0.746369	0.41049	0.496897	0.179117	0.72382	0	0	0	0	0	0	1.25834	0.952	1.12514	0.851222	0.75655	1.10292
An04g05400	An00g00832	hypothetical protein	4.44656	4.40104	4.46935	4.45079	4.10696	4.27386	4.42369	4.31467	4.69944	4.48085	4.35352	4.69819	4.56604	4.58001	21.4633	22.0098	18.2574	20.6659	22.8049	24.5006	0.74756	0.131523	0.0566386	0.42562	0.37867	0.272938	0.872854	0.262352	0.149975	0.843467	0.630471	0.768069	0	0	0	0	0	0	1.02546	1.13192	0.850634	0.938942	1.10381	1.07436
An08g00660	An00g00833	hypothetical protein	3.93913	4.0704	4.08834	4.19161	3.92859	3.8082	3.86106	3.89733	4.01712	3.99248	4.00375	4.05441	3.98635	3.84868	16.0529	17.6302	14.605	14.7148	16.0494	15.5964	0.153204	0.90481	0.150034	0.0127635	0.340013	0.578006	0.356363	0.945666	0.306532	0.153861	0.591229	0.901363	0	0	0	0	0	0	1.09825	1.00751	0.909808	0.834638	0.917378	0.971777
An15g06800	An00g00834	hypothetical protein	3.29733	3.37644	3.15097	3.07149	3.28114	3.14399	3.19114	3.14362	3.24731	3.13905	3.30502	3.14559	3.16641	3.13606	10.1042	8.64117	9.26997	8.98413	9.38566	8.87256	0.0181129	0.591304	0.155834	0.506104	0.1461	0.249164	0.0836792	0.73281	0.314478	0.880582	0.348533	0.745836	0	0	0	0	0	0	0.855204	0.969165	0.917436	1.03969	1.13326	0.945331
An16g03150	An00g00835	hypothetical protein	3.45789	3.73049	3.50877	3.37517	3.5715	3.58645	3.54021	3.55496	3.55096	3.49076	3.50023	3.43794	3.46267	3.53018	12.077	10.8676	11.9503	11.6931	11.4239	11.1342	0.127706	0.740873	0.872422	0.27768	0.375504	0.633526	0.317426	0.842328	0.932552	0.737509	0.62789	0.916363	0	0	0	0	0	0	0.899862	0.978476	0.98951	1.07596	1.08736	0.974644
An16g00470	An00g00836	hypothetical protein	3.43055	3.63858	3.68639	3.76502	3.62653	3.58069	3.62963	3.69137	3.60704	3.53958	3.4294	3.56313	3.74872	3.58013	11.588	13.2297	12.1561	12.6451	11.5142	12.3862	0.0765649	0.573322	0.495798	0.5196	0.353455	0.214581	0.226633	0.718785	0.674878	0.885022	0.606774	0.717882	0	0	0	0	0	0	1.14167	1.04022	1.04902	0.955811	0.911145	1.07573
An15g02250	An00g00837	hypothetical protein	4.28242	4.24495	4.24759	4.27974	4.21461	4.02964	4.25151	4.19609	4.3003	4.1146	4.42453	4.36387	4.28111	4.22781	19.2086	19.2084	17.4134	18.6849	19.4246	19.5749	0.999863	0.347888	0.199232	0.708142	0.502524	0.897951	0.999898	0.519271	0.373	0.947609	0.735721	0.980614	0	0	0	0	0	0	0.999987	1.07302	0.906539	0.972747	1.07303	1.00774
An01g02290	An00g00838	hypothetical protein	2.90357	3.02938	3.24465	3.06512	3.01835	2.81778	3.23282	2.97203	3.0357	3.09231	3.19555	3.20869	3.22125	3.47985	7.81625	8.90668	7.55833	8.58863	8.621	9.87146	0.164742	0.173248	0.709811	0.686925	0.982376	0.0850721	0.373555	0.319184	0.83163	0.942467	0.992541	0.561979	0	0	0	0	0	0	1.13951	1.13631	0.967003	0.964291	0.997196	1.14505
An13g00350	An00g00839	hypothetical protein	2.98403	3.10516	3.02714	3.16558	3.20426	3.08348	3.19524	3.09188	3.15834	3.23221	3.18106	3.24387	3.16127	3.0994	8.25115	8.55258	8.83891	8.83702	9.12951	8.98912	0.566688	0.997244	0.281121	0.600931	0.682496	0.76059	0.759402	0.998278	0.469732	0.915595	0.850491	0.952865	0	0	0	0	0	0	1.03653	0.999785	1.07123	1.03326	0.964548	0.984623
An11g08000	An00g00840	hypothetical protein	3.93039	4.20721	4.27457	4.36229	3.94816	4.14369	4.39388	4.11233	4.49595	4.14802	4.29581	4.31075	4.37984	4.10607	16.7815	19.9516	16.5175	19.0683	19.8802	19.2335	0.117881	0.186988	0.879485	0.666221	0.842376	0.699389	0.301359	0.337582	0.936412	0.936405	0.933508	0.937054	0	0	0	0	0	0	1.1889	1.15443	0.984268	0.955729	0.971006	0.967471
An09g02140	An00g00841	hypothetical protein	3.00142	2.95919	3.0752	3.25205	3.09187	3.07331	3.1065	3.10696	3.13961	3.04603	3.08913	3.14546	3.03856	2.98452	7.89154	8.96078	8.47133	8.61429	8.52436	8.31768	0.0495102	0.77738	0.244802	0.508736	0.203388	0.612983	0.16868	0.86491	0.428428	0.881628	0.432072	0.911073	0	0	0	0	0	0	1.13549	1.01688	1.07347	0.961333	0.895538	0.975755
An11g03720	An00g00842	hypothetical protein	2.87188	3.05265	3.12608	2.99824	2.83963	2.7841	2.9878	2.97857	2.8808	3.08712	2.97602	2.86891	3.02043	3.09986	7.79348	8.35223	7.02191	7.90728	7.89705	7.98006	0.3504	0.122198	0.169712	0.457022	0.631821	0.860212	0.58887	0.2485	0.334192	0.860444	0.821178	0.974992	0	0	0	0	0	0	1.07169	1.12609	0.900998	0.946727	1.05075	1.01051
An11g01560	An00g00843	hypothetical protein	3.56265	3.44023	3.5506	3.81542	3.54138	3.67194	3.72352	3.72787	3.61011	3.43715	3.64166	3.60654	3.7743	3.53627	11.325	12.8439	12.1818	13.2296	11.8185	12.4583	0.141387	0.321583	0.378702	0.716978	0.707408	0.433998	0.339487	0.493271	0.571176	0.950143	0.864878	0.853655	0	0	0	0	0	0	1.13411	1.08601	1.07565	1.03003	0.957588	1.05414
An01g10230	An00g00844	hypothetical protein	3.98696	3.62531	3.87792	3.85581	3.79854	3.80427	4.03187	3.59711	4.00251	3.87091	4.04348	3.95744	4.02239	3.73199	13.9882	14.5896	13.9424	14.0694	15.6957	14.9693	0.699742	0.933555	0.975943	0.739203	0.830195	0.596044	0.844172	0.962838	0.987806	0.956482	0.927604	0.907202	0	0	0	0	0	0	1.04299	1.00911	0.996725	0.964347	0.967515	0.953721
An06g00440	An00g00845	hypothetical protein	3.80826	4.05448	3.8872	3.93573	3.92316	4.01236	3.92348	4.02662	3.91352	3.86981	3.85016	4.08381	3.93869	3.9974	15.2567	15.0476	15.6464	15.7256	14.7008	16.0737	0.834128	0.938861	0.702564	0.507485	0.839699	0.11676	0.920143	0.965786	0.826383	0.881603	0.932526	0.61735	0	0	0	0	0	0	0.986295	1.00506	1.02554	1.04506	1.01903	1.09339
An08g10770	An00g00846	strong similarity to hypothetical protein CAD70330.1 - Neurospora crassa	4.16846	4.4994	4.17442	3.97964	4.78512	4.47767	4.22763	4.28002	4.03272	4.16701	4.02159	4.31609	4.15434	4.17331	20.167	16.8775	24.785	19.0779	16.8395	18.5658	0.0754394	0.0146652	0.0439589	0.204371	0.528699	0.214953	0.22468	0.0524013	0.123915	0.653026	0.754921	0.717882	0	0	0	0	0	0	0.836884	0.769736	1.22898	1.13038	0.919764	1.10252
An15g03070	An00g00847	hypothetical protein	3.2397	3.27298	3.35793	3.36491	3.27273	3.29539	3.23404	3.29526	3.30436	3.26973	3.12665	3.40265	3.37704	3.31957	9.55555	10.2775	9.74095	9.61078	9.406	10.3132	0.202451	0.807153	0.727701	0.237951	0.280472	0.0594153	0.42441	0.88358	0.843658	0.694633	0.525871	0.506497	0	0	0	0	0	0	1.07556	0.986637	1.0194	0.935126	0.917328	1.09645
An02g03130	An00g00848	hypothetical protein	5.64904	5.39708	4.73415	4.64866	5.64652	5.73784	4.87733	4.84047	5.03083	4.83217	4.96889	4.89342	5.02708	5.12516	45.984	25.8377	51.7031	29.0185	30.7809	32.3394	7.82516e-06	7.67956e-06	0.14489	0.148426	0.991725	0.435732	0.000318527	0.000183134	0.299425	0.571833	0.996879	0.85447	-1	-1	0	0	0	0	0.561884	0.561253	1.12437	1.12311	0.998878	1.05063
An02g10300	An00g00849	hypothetical protein	3.76893	3.89824	3.87282	3.94953	3.66952	3.62979	3.80661	3.7944	3.92858	3.94275	3.81429	3.99522	3.91458	3.79156	14.2568	15.0446	12.5503	13.9337	14.879	14.9332	0.395291	0.113007	0.0594454	0.232915	0.566869	0.942952	0.628378	0.235141	0.155785	0.686526	0.78243	0.989494	0	0	0	0	0	0	1.05526	1.11022	0.880303	0.926157	1.05209	1.00364
An13g01520	An00g00850	hypothetical protein	6.36756	5.64845	4.3251	4.60331	6.16259	6.99495	8.08583	7.88522	4.00885	4.77511	4.28616	4.0908	4.12803	4.62358	64.3562	22.0729	95.5891	253.444	20.488	19.4379	0.000530875	0.00107764	0.10449	2.38811e-07	4.11389e-05	0.778967	0.0063746	0.00695343	0.235837	0.000119312	0.00110589	0.956203	-1	1	0	1	1	0	0.34298	2.65139	1.48531	11.4821	7.73044	0.948748
An01g08270	An00g00851	hypothetical protein	3.99436	4.38173	4.28022	4.55607	4.08063	4.14943	4.42166	4.28229	4.00252	4.05199	4.15932	4.34183	4.29297	4.10368	18.2275	21.3793	17.3279	20.4209	16.8103	18.9768	0.121254	0.111665	0.60531	0.639196	0.972495	0.146407	0.306788	0.23314	0.759298	0.929862	0.988981	0.64952	0	0	0	0	0	0	1.17292	1.1785	0.950648	0.955171	1.00476	1.12887
An09g02130	An00g00852	hypothetical protein	3.10069	3.10027	3.03071	3.07535	2.9779	3.08588	3.18854	3.09129	3.10003	3.14257	3.1116	3.15735	3.19967	3.09133	8.57706	8.29951	8.17882	8.81472	8.68223	8.87316	0.536383	0.173777	0.375951	0.266999	0.166866	0.615501	0.73744	0.319918	0.568744	0.727371	0.381108	0.911813	0	0	0	0	0	0	0.967641	1.07775	0.95357	1.06208	1.11379	1.02199
An15g02240	An00g00853	hypothetical protein	4.25552	4.36984	4.59238	4.59563	4.09788	3.92543	4.40824	4.26434	4.34653	4.27051	4.45777	4.69197	4.42196	4.36613	19.8722	24.1509	16.1298	20.2001	20.5102	22.5235	0.0340248	0.0174315	0.0251257	0.0487462	0.797778	0.183344	0.129446	0.0596501	0.0817213	0.327634	0.912516	0.688309	0	0	0	0	0	0	1.21531	1.25235	0.811674	0.836411	1.03048	1.09816
An02g06990	An00g00854	hypothetical protein	4.14952	3.86597	3.69824	3.5522	4.9937	3.9912	4.29882	4.107	3.36049	3.59927	3.53779	3.47604	3.3576	3.70143	16.0861	12.3396	22.5093	18.4163	11.3073	11.4058	0.153174	0.270341	0.0776567	0.0404882	0.797144	0.952194	0.356352	0.437961	0.190319	0.295611	0.912242	0.990275	0	0	0	0	0	0	0.767093	0.818163	1.3993	1.49246	1.06658	1.0087
An07g07720	An00g00855	hypothetical protein	3.21928	3.63488	3.83655	3.75495	3.49314	3.45677	3.66518	3.7192	3.72738	3.69283	3.54083	3.70415	3.83454	3.81552	10.7561	13.8879	11.119	12.9259	12.5854	13.7822	0.0107129	0.0990456	0.699466	0.409435	0.394191	0.210434	0.0573964	0.213621	0.823778	0.835503	0.644198	0.717882	0	0	0	0	0	0	1.29117	1.1625	1.03374	0.930732	0.900351	1.0951
An11g07990	An00g00856	hypothetical protein	3.46611	3.97067	3.89536	3.7474	3.41319	3.46369	3.6605	3.75771	3.81225	3.62166	3.78726	3.78477	3.85261	3.77556	13.1628	14.1367	10.8411	13.0783	13.365	13.9705	0.468291	0.0734692	0.0653555	0.430158	0.40552	0.57949	0.689281	0.172675	0.167784	0.847294	0.654116	0.901363	0	0	0	0	0	0	1.07399	1.20637	0.823617	0.925128	1.12325	1.0453
An18g05030	An00g00857	hypothetical protein	3.17197	3.28979	3.34038	3.33717	3.26614	3.10968	3.40852	3.46264	3.27762	3.36967	3.35759	3.52196	3.50366	3.48035	9.38841	10.1175	9.11289	10.8197	10.0907	11.3293	0.198739	0.00920105	0.597233	0.245526	0.236349	0.0246963	0.419711	0.0368173	0.753216	0.705559	0.474564	0.372559	0	1	0	0	0	0	1.07765	1.18729	0.970654	1.0694	1.10174	1.12274
An15g02230	An00g00858	hypothetical protein	2.92633	3.12431	3.02072	3.10968	2.89327	2.90672	2.98849	3.1308	3.14903	3.08089	3.05027	3.06319	3.11986	3.17046	8.14163	8.36983	7.46424	8.33765	8.53501	8.68084	0.661028	0.0981209	0.184001	0.951063	0.358993	0.741582	0.821959	0.212249	0.353433	0.994255	0.611188	0.948867	0	0	0	0	0	0	1.02803	1.11701	0.9168	0.996155	1.08656	1.01709
An05g01770	An00g00859	hypothetical protein	7.61123	7.00221	7.77832	7.67264	8.86249	8.01038	7.73198	8.18999	7.84193	8.092	7.71545	8.02886	8.24894	8.16931	158.322	211.641	346.434	249.169	236.079	283.86	0.142731	0.100462	0.00127917	0.394141	0.0359935	0.245453	0.341428	0.215646	0.00787254	0.825875	0.128218	0.742784	0	0	1	0	0	0	1.33677	0.71924	2.18816	1.17732	0.538042	1.20239
An15g06000	An00g00860	hypothetical protein	4.79082	4.82935	4.82761	4.76843	4.46574	4.60691	4.90208	4.59586	4.78991	4.78753	4.80029	4.94928	4.79914	4.77843	28.053	27.8194	23.2044	26.8895	27.7147	28.6862	0.909134	0.06342	0.0221409	0.644143	0.151669	0.567447	0.958456	0.154427	0.0739209	0.930592	0.356082	0.899168	0	0	0	0	0	0	0.991673	1.15881	0.827163	0.966574	1.16854	1.03505
An08g00650	An00g00861	hypothetical protein	2.91586	2.84351	2.87983	2.84689	2.89639	2.75178	2.89677	2.80963	2.86195	2.83762	2.74422	2.82923	2.89216	2.89479	7.3599	7.27709	7.08164	7.22602	7.03523	7.32111	0.841555	0.721947	0.500028	0.90092	0.694721	0.396159	0.924059	0.829036	0.678457	0.988114	0.856557	0.837077	0	0	0	0	0	0	0.988749	1.02039	0.962193	0.992982	1.032	1.04064
An03g05800	An00g00862	hypothetical protein	2.88729	2.83289	2.91105	2.98875	2.78855	2.62065	2.9487	3.00979	2.79131	2.84591	2.81772	2.75584	2.77267	2.68868	7.26059	7.72695	6.51877	7.88575	7.05338	6.67638	0.277311	0.00484183	0.0730291	0.716077	0.124138	0.242414	0.514292	0.022142	0.18178	0.949927	0.3138	0.74175	0	1	0	0	0	0	1.06423	1.2097	0.897829	1.02055	1.13669	0.94655
An04g00460	An00g00863	hypothetical protein	2.96404	2.86028	3.09036	3.11538	3.08956	3.16633	2.93371	2.94354	3.32289	3.435	3.07018	3.15613	3.38612	3.20865	7.52744	8.59126	8.7419	7.66679	9.68682	9.51564	0.126825	0.129333	0.0883535	0.182785	0.0398053	0.790376	0.316042	0.259306	0.209559	0.625484	0.138413	0.958185	0	0	0	0	0	0	1.14133	0.877017	1.16134	0.892394	0.76842	0.982329
An01g02280	An00g00864	hypothetical protein	5.66109	5.62793	5.95031	5.83151	7.46843	6.30807	6.29398	5.90008	5.38362	5.56941	5.16947	5.30728	5.6112	6.00551	50.0227	59.339	118.459	68.4524	41.4749	49.9125	0.450673	0.0284874	0.00217012	0.52645	0.0394825	0.321149	0.674274	0.086426	0.0119991	0.886937	0.137564	0.800193	0	0	1	0	0	0	1.18624	0.577856	2.36811	1.15358	0.487132	1.20344
An05g01240	An00g00865	hypothetical protein	3.2341	3.08093	3.25434	3.25243	3.10553	3.24981	3.47555	3.32609	3.2443	3.38653	3.30859	3.42723	3.25568	3.29364	8.92293	9.53603	9.04845	10.5621	9.93927	10.0249	0.337731	0.0392345	0.837084	0.151166	0.366984	0.877049	0.57764	0.109181	0.911353	0.578092	0.618885	0.976596	0	0	0	0	0	0	1.06871	1.16728	1.01407	1.1076	1.09223	1.00861
An07g00500	An00g00866	hypothetical protein	3.00214	3.16571	3.16379	3.0301	3.02369	3.05927	3.09126	3.02328	2.98814	3.11674	3.054	3.10323	2.92105	3.0521	8.47917	8.55604	8.23334	8.32397	8.29912	8.14245	0.889673	0.866406	0.652495	0.673662	0.983327	0.720451	0.948311	0.922386	0.791583	0.937978	0.992981	0.943493	0	0	0	0	0	0	1.00907	1.01101	0.971008	0.972876	1.00192	0.981123
An11g03710	An00g00867	hypothetical protein	4.16461	4.54997	4.56485	4.49618	4.28544	4.32161	4.38697	4.50948	4.8918	4.54352	4.57253	4.62196	4.77667	4.60091	20.4963	23.1111	19.7465	21.8298	25.4445	25.3957	0.240945	0.322856	0.708049	0.568161	0.887946	0.981092	0.471806	0.494518	0.83039	0.902977	0.953811	0.996746	0	0	0	0	0	0	1.12758	1.1055	0.963421	0.944556	0.980419	0.998082
An12g02580	An00g00868	hypothetical protein	3.452	3.55186	3.64529	3.66245	3.6568	3.41696	3.55362	3.52402	3.60211	3.519	3.52671	3.91627	3.82902	3.45145	11.3289	12.5871	11.6066	11.6223	11.7068	13.2898	0.281763	0.988708	0.799576	0.40987	0.446359	0.122903	0.519177	0.993965	0.889909	0.835503	0.691333	0.62472	0	0	0	0	0	0	1.11106	1.00135	1.02452	0.923352	0.901254	1.13522
An01g00570	An00g00869	weak similarity to hypothetical protein - Campylobacter jejuni	3.85069	4.0849	4.05851	4.25377	3.987	3.75549	3.96507	4.12443	4.39996	4.01239	4.09163	4.19542	4.23852	3.98494	15.6468	17.8288	14.6339	16.5041	17.9759	17.6259	0.230922	0.267466	0.529288	0.469294	0.945013	0.819523	0.460011	0.434764	0.702354	0.865631	0.978299	0.968008	0	0	0	0	0	0	1.13946	1.1278	0.935266	0.925697	0.989769	0.98053
An15g03060	An00g00870	hypothetical protein	3.82045	3.80205	3.78258	3.92803	4.26797	3.84262	3.96959	3.93009	3.84393	3.69413	3.96185	3.97327	4.11109	3.84488	14.0379	14.4731	16.6251	15.4532	14.2541	15.7405	0.756344	0.462219	0.105152	0.508847	0.461125	0.231347	0.877392	0.626305	0.236986	0.881628	0.703392	0.73389	0	0	0	0	0	0	1.03101	0.929512	1.18431	1.06772	0.901557	1.10428
An08g04170	An00g00871	hypothetical protein	3.27226	3.33385	3.41029	3.34874	3.28406	3.26848	3.22105	3.33766	3.3386	3.41057	3.31043	3.31478	3.51714	3.42208	9.87005	10.4072	9.68845	9.70922	10.2191	10.6886	0.384115	0.971452	0.756829	0.25988	0.551139	0.366925	0.619196	0.984341	0.86314	0.719466	0.770809	0.823639	0	0	0	0	0	0	1.05443	1.00214	0.981601	0.93293	0.950417	1.04594
An15g01540	An00g00872	hypothetical protein	3.72061	3.82274	3.82027	3.93357	3.57405	3.66177	3.84067	3.71005	3.78857	3.71507	3.77724	3.80357	3.67584	3.67089	13.658	14.6916	12.2772	13.693	13.5507	13.1479	0.242995	0.091648	0.0985713	0.258927	0.673794	0.545049	0.473984	0.202187	0.226907	0.719412	0.845127	0.892333	0	0	0	0	0	0	1.07568	1.11532	0.898902	0.932029	1.03685	0.970281
An15g05300	An00g00873	hypothetical protein	3.19	3.15099	3.31285	3.31425	3.27917	3.20787	3.49277	3.35165	3.3447	3.2862	3.20949	3.36578	3.37582	3.27463	9.00356	9.94208	9.47103	10.7198	9.71441	10.1173	0.101372	0.0470888	0.381701	0.202037	0.759197	0.389521	0.27371	0.125114	0.574029	0.649573	0.890842	0.834699	0	0	0	0	0	0	1.10424	1.13185	1.05192	1.07823	1.02501	1.04147
An15g00530	An00g00874	hypothetical protein	5.59871	5.11234	5.04483	5.0674	5.18263	4.99779	5.29063	4.97682	4.92076	4.77783	5.06667	4.87156	5.00025	5.17844	40.9424	33.2692	34.0648	35.1079	30.3107	32.3737	0.100706	0.799765	0.14082	0.652026	0.174951	0.501464	0.272753	0.879	0.293407	0.932805	0.393028	0.876243	0	0	0	0	0	0	0.812585	1.03062	0.832017	1.05527	1.26832	1.06806
An02g00430	An00g00875	hypothetical protein	3.09266	3.08011	3.15191	3.26828	3.31756	3.04934	3.13601	3.14283	3.04171	3.14065	3.06983	3.24913	3.40686	3.20725	8.49363	9.25411	9.08479	8.8117	8.47998	9.76585	0.243263	0.669525	0.354258	0.496111	0.262081	0.029874	0.474079	0.79494	0.546868	0.876164	0.503881	0.402608	0	0	0	0	0	0	1.08953	0.96994	1.0696	0.952194	0.890234	1.15164
An02g10290	An00g00876	hypothetical protein	4.47277	4.57007	4.57026	4.75466	4.33099	4.56567	4.57778	4.50947	4.67018	4.76875	4.67418	4.87506	4.75297	4.77441	22.9659	25.3245	21.8314	23.3221	26.0709	27.8733	0.180328	0.354864	0.474423	0.2535	0.749276	0.256232	0.395704	0.525757	0.656709	0.712931	0.886695	0.752143	0	0	0	0	0	0	1.1027	1.06828	0.950601	0.920929	0.968786	1.06913
An08g08880	An00g00877	hypothetical protein	3.71523	3.98378	3.88691	3.87144	3.56302	3.65032	3.82353	3.54884	3.82249	3.87784	3.66876	3.69665	3.98055	3.87571	14.4151	14.7146	12.1819	12.8722	13.8297	14.4297	0.821295	0.547744	0.0842442	0.159944	0.7885	0.570161	0.9135	0.698359	0.201898	0.590204	0.907472	0.899975	0	0	0	0	0	0	1.02078	1.05666	0.84508	0.874791	1.03516	1.04338
An02g14270	An00g00878	hypothetical protein	4.38582	4.12992	4.03148	3.95907	4.20862	4.21908	3.98601	3.89816	3.937	3.92758	4.00632	3.89453	4.13093	4.00956	19.1314	15.9477	18.5565	15.3705	15.5298	16.13	0.0239633	0.0203329	0.670581	0.60798	0.949856	0.519583	0.101768	0.0671158	0.805423	0.918036	0.979907	0.884638	0	0	0	0	0	0	0.833587	0.828307	0.969948	0.963805	0.993666	1.03865
An03g01340	An00g00879	hypothetical protein	3.18592	3.20878	3.32039	3.4096	3.09963	3.23953	3.38167	3.28069	3.4051	3.34045	3.2847	3.38713	3.48883	3.3259	9.17273	10.303	8.99785	10.0644	10.1501	10.5606	0.0770269	0.0868193	0.753205	0.702175	0.961348	0.433122	0.227567	0.194136	0.861043	0.945857	0.985622	0.852652	0	0	0	0	0	0	1.12322	1.11853	0.980935	0.976837	0.995822	1.04045
An13g02760	An00g00880	hypothetical protein	3.32412	3.43365	3.33992	3.34437	3.25659	3.29136	3.26766	3.37861	3.45847	3.44709	3.20439	3.45321	3.3386	3.41606	10.4027	10.1411	9.67307	10.0084	10.3387	10.5753	0.709871	0.619444	0.298541	0.846991	0.540675	0.685772	0.850905	0.75588	0.489256	0.979196	0.763066	0.930508	0	0	0	0	0	0	0.974858	1.03466	0.929864	0.98691	1.06135	1.02288
An04g03610	An00g00881	hypothetical protein	3.48224	3.41952	3.56583	3.3848	3.81881	3.57481	3.64802	3.38431	3.54097	3.64525	3.58107	3.45511	3.71026	3.56852	10.935	11.1218	12.9673	11.4412	12.0344	11.9419	0.843262	0.162072	0.0657947	0.741401	0.254399	0.912104	0.924972	0.304667	0.168572	0.956828	0.496828	0.982737	0	0	0	0	0	0	1.01708	0.882307	1.18586	1.02872	0.867488	0.992313
An01g12080	An00g00882	hypothetical protein	3.454	3.43799	3.51879	3.34338	3.34297	3.31135	3.58217	3.43402	3.50905	3.49597	3.49164	3.54075	3.55694	3.51557	10.898	10.786	10.0363	11.3774	11.305	11.6137	0.855243	0.0440115	0.164109	0.3551	0.110047	0.56289	0.931252	0.118811	0.325773	0.804435	0.288124	0.89767	0	0	0	0	0	0	0.98972	1.13362	0.920933	1.05483	1.14539	1.02731
An14g00360	An00g00883	hypothetical protein	5.28887	5.16475	5.85279	5.87566	5.93963	5.2033	5.56317	5.44175	5.90849	5.64817	5.55263	5.74522	5.73672	5.74555	37.4478	58.2516	47.553	45.3321	52.0958	53.5381	0.00569303	0.71965	0.0923642	0.0790788	0.0215251	0.801522	0.0368703	0.827825	0.216284	0.423759	0.087128	0.961166	1	0	0	0	0	0	1.55554	0.953298	1.26985	0.778212	0.612839	1.02769
An14g05480	An00g00884	hypothetical protein	4.05082	3.67021	3.5467	3.5733	3.63325	3.65632	3.56393	3.74973	3.40077	3.38421	3.64591	3.56056	3.40171	3.69821	14.5255	11.7942	12.5081	12.6129	11.1345	11.7411	0.0539722	0.932844	0.150249	0.502491	0.141383	0.516014	0.17934	0.962499	0.306703	0.879166	0.341532	0.882999	0	0	0	0	0	0	0.811964	1.00838	0.861112	1.06942	1.24191	1.05448
An07g00490	An00g00885	hypothetical protein	2.77606	3.0421	2.97905	2.94417	2.92659	2.98217	2.97032	2.96358	2.96222	2.97409	2.94061	2.98092	2.98962	2.94769	7.51141	7.78993	7.751	7.81882	7.7757	7.85028	0.552424	0.886098	0.607646	0.951445	0.747883	0.847616	0.749986	0.934955	0.760523	0.994255	0.886096	0.972228	0	0	0	0	0	0	1.03708	1.00875	1.0319	1.00371	0.972683	1.00959
An02g10280	An00g00886	hypothetical protein	3.25054	3.39263	3.41615	3.32679	3.20426	3.23298	3.28701	3.28341	3.323	3.31348	3.48972	3.31498	3.42736	3.10627	9.99763	10.3494	9.30899	9.74871	10.3776	9.73291	0.65204	0.548697	0.359103	0.439712	0.914629	0.314712	0.816378	0.698745	0.551954	0.852156	0.966263	0.797739	0	0	0	0	0	0	1.03518	1.04724	0.93112	0.94196	1.01164	0.937879
An01g10220	An00g00887	hypothetical protein	5.37617	5.36783	5.50014	5.47044	5.32511	5.28774	5.42614	5.42506	5.4542	5.36892	5.41796	5.66781	5.52722	5.59446	41.4127	44.7958	39.5723	42.9801	42.627	48.3854	0.143917	0.126056	0.382406	0.425199	0.955026	0.00972972	0.342998	0.254421	0.574623	0.843344	0.982993	0.255086	0	0	0	0	0	0	1.08169	1.08611	0.955561	0.959467	1.00409	1.13509
An01g09400	An00g00888	strong similarity to hypothetical protein CAD36997.1 - Neurospora crassa	4.28475	4.19627	4.10156	4.20416	5.04825	4.36514	4.09589	4.14439	3.88002	4.14422	4.14952	4.07531	4.21269	4.32401	18.9026	17.7883	26.113	17.3894	16.6554	18.4302	0.635182	0.00728535	0.0244722	0.8588	0.0747478	0.340435	0.806314	0.030725	0.0800985	0.980795	0.219259	0.809045	0	-1	0	0	0	0	0.941054	0.665929	1.38145	0.977575	0.707642	1.10656
An05g01230	An00g00889	hypothetical protein	3.49311	3.42423	3.73012	3.79389	3.68637	3.57351	3.65135	3.49201	3.56697	3.68141	3.57336	3.61476	3.85444	3.50754	10.9942	13.5668	12.38	11.89	12.1868	12.6311	0.0188258	0.609088	0.149551	0.112943	0.0407877	0.579007	0.0860074	0.74794	0.305903	0.500938	0.141128	0.901363	0	0	0	0	0	0	1.23399	0.960421	1.12605	0.876407	0.778304	1.03646
An01g10210	An00g00890	hypothetical protein	3.18407	3.31603	3.17388	3.22811	3.12154	3.14901	3.10023	3.09589	3.18328	3.01171	3.14839	3.10515	3.15778	3.08856	9.51398	9.19593	8.78642	8.56265	8.66055	8.6768	0.555535	0.6536	0.182163	0.227923	0.919276	0.968001	0.75253	0.782302	0.350857	0.683244	0.967844	0.99306	0	0	0	0	0	0	0.96657	0.974532	0.923527	0.931134	1.00824	1.00188
An15g03050	An00g00891	hypothetical protein	3.90615	4.03201	4.09603	4.30175	3.95546	4.04982	4.15215	4.21522	4.26031	4.23959	4.21318	4.28288	4.32812	4.21028	15.6607	18.365	16.0293	18.1725	18.8657	19.3433	0.023809	0.0636977	0.710301	0.866022	0.702767	0.625713	0.101314	0.154995	0.831993	0.981967	0.861301	0.914068	0	0	0	0	0	0	1.17268	1.1337	1.02354	0.989515	0.966761	1.02532
An15g02220	An00g00892	hypothetical protein	4.18002	4.21522	4.37405	4.35076	4.11243	4.20153	4.34791	4.45677	4.30278	4.48183	4.4073	4.5375	4.64212	4.29263	18.3488	20.569	17.8392	21.1464	21.0727	22.4828	0.159246	0.0457471	0.717092	0.721717	0.612448	0.317163	0.365316	0.122415	0.836786	0.950707	0.811004	0.799519	0	0	0	0	0	0	1.121	1.18539	0.972227	1.02807	1.05744	1.06692
An07g04010	An00g00893	hypothetical protein	6.14717	6.08584	6.98805	7.31481	6.88434	6.4825	6.72159	6.83877	6.98853	6.66999	6.8584	6.96581	6.71492	6.99764	69.3827	142.166	102.78	109.91	114.482	118.833	3.77884e-05	0.554672	0.00422012	0.0388234	0.00145554	0.686132	0.000975318	0.703474	0.0201279	0.288884	0.01212	0.930789	1	0	1	0	-1	0	2.04901	1.06937	1.48135	0.773113	0.521897	1.038
An13g00340	An00g00894	hypothetical protein	4.00027	4.19453	4.27024	4.13302	4.09446	3.84522	4.24064	4.3255	4.50722	3.99874	4.22715	4.38129	4.30424	4.45415	17.1175	18.4	15.669	19.4685	18.9532	20.8199	0.495372	0.0571357	0.406466	0.592705	0.338708	0.285133	0.708456	0.143726	0.596523	0.912434	0.589619	0.779036	0	0	0	0	0	0	1.07492	1.24249	0.915377	1.05807	1.15589	1.09849
An02g05800	An00g00895	hypothetical protein	4.42196	4.38403	4.40537	4.44613	4.37619	4.37805	4.35876	4.3741	4.51655	4.55706	4.28685	4.35362	4.46784	4.41108	21.156	21.4924	20.7799	20.6265	21.9095	21.2714	0.808064	0.909068	0.782523	0.529806	0.800714	0.579442	0.906265	0.94846	0.879122	0.888088	0.91386	0.901363	0	0	0	0	0	0	1.0159	0.992618	0.982226	0.959715	0.977081	0.970878
An13g00330	An00g00896	hypothetical protein [putative frameshift]	3.5692	3.81119	3.50875	3.51807	3.51427	3.56144	3.6357	3.74053	3.91008	3.87138	3.88446	3.86196	3.86348	3.50823	12.908	11.4193	11.6145	12.8894	14.8114	13.4037	0.169725	0.237767	0.231739	0.174385	0.0806082	0.170434	0.381411	0.400158	0.412652	0.614445	0.232019	0.678226	0	0	0	0	0	0	0.884672	1.10977	0.899791	1.12874	1.25444	0.904954
An04g00450	An00g00897	hypothetical protein	3.51483	3.67816	3.58649	3.68899	3.68591	3.54268	3.65572	3.41528	3.76014	3.68414	3.61826	3.68973	3.82103	3.60616	12.0963	12.4471	12.2465	11.5955	12.8841	13.0469	0.713045	0.485825	0.873571	0.369358	0.453566	0.842759	0.852838	0.647319	0.933281	0.812832	0.697553	0.972205	0	0	0	0	0	0	1.029	0.946847	1.01242	0.931585	0.920161	1.01264
An02g08810	An00g00898	hypothetical protein	6.94595	6.71915	6.14036	5.98581	7.35638	7.1578	5.89021	6.06187	6.55203	6.85769	6.57964	6.07445	6.35419	6.14695	113.973	66.8605	152.968	62.9459	101.344	73.1032	0.000148141	1.22413e-06	0.0101752	0.540551	0.0232061	0.00142963	0.00252418	5.70814e-05	0.040289	0.893446	0.0918849	0.0913343	-1	-1	1	0	0	0	0.586634	0.411497	1.34214	0.941451	0.701454	0.721335
An15g07400	An00g00899	hypothetical protein	5.03687	5.23326	5.3097	5.34626	4.897	5.19787	5.2768	5.30269	5.32944	5.11967	5.19667	5.40689	5.34426	5.13391	35.1405	40.1681	33.0696	39.1175	37.1492	39.2608	0.146102	0.0750281	0.492756	0.762714	0.782643	0.44564	0.346529	0.175572	0.672004	0.960296	0.903711	0.857623	0	0	0	0	0	0	1.14307	1.18288	0.941069	0.973845	1.03483	1.05684
An13g02740	An00g00900	hypothetical protein	4.0958	4.23688	4.28132	4.24171	4.03094	4.18693	4.21969	4.22833	4.45317	4.50601	4.38308	4.60368	4.51245	4.49904	17.9553	19.1798	17.2549	18.6876	21.8176	23.2376	0.284384	0.200702	0.511592	0.666276	0.871009	0.214391	0.521961	0.355149	0.687422	0.936405	0.947248	0.717882	0	0	0	0	0	0	1.0682	1.08303	0.960995	0.97434	1.01389	1.06508
An14g06990	An00g00901	hypothetical protein	2.62006	2.79651	2.70698	2.59584	2.53793	2.65771	2.59247	2.67751	2.62463	2.64605	2.63288	2.64299	2.6707	2.75534	6.53544	6.28279	6.05372	6.21173	6.20967	6.4517	0.521779	0.673818	0.224814	0.852101	0.455372	0.448431	0.727226	0.797601	0.404752	0.979538	0.699177	0.859546	0	0	0	0	0	0	0.961342	1.0261	0.92629	0.988689	1.06736	1.03898
An03g01330	An00g00902	hypothetical protein	4.41486	4.43654	4.43149	4.34995	4.17366	4.25428	4.26476	4.42568	4.31431	4.42584	4.26351	4.49448	4.51904	4.54233	21.4916	20.9768	18.5581	20.3255	20.1758	22.9213	0.683019	0.143381	0.0271045	0.596257	0.185954	0.0201539	0.835674	0.279785	0.0865584	0.9135	0.408625	0.348496	0	0	0	0	0	0	0.976045	1.09524	0.863502	0.968952	1.12212	1.13608
An14g00340	An00g00903	weak similarity to hypothetical protein AAN24427.1 - Bifidobacterium longum	4.03669	4.22042	3.3947	3.50515	3.14656	3.38448	3.74508	3.53435	3.37178	3.51205	3.55401	3.56857	3.44228	3.24069	17.4912	10.9277	9.61654	12.4642	11.1524	10.6825	0.000253391	0.01442	3.09629e-05	0.17052	0.00011585	0.569082	0.00371951	0.0516572	0.000520193	0.607856	0.0021756	0.899816	-1	0	-1	0	1	0	0.624755	1.29612	0.549792	1.1406	2.0746	0.95787
An02g05370	An00g00904	hypothetical protein	3.40823	3.30006	3.32225	3.28684	3.29809	3.36898	3.27746	3.22279	3.32415	3.34381	3.2942	3.45744	3.33283	3.30304	10.2258	9.88024	10.0808	9.51451	9.99162	10.299	0.538893	0.308779	0.797083	0.500934	0.765571	0.507699	0.738931	0.479603	0.888166	0.8779	0.895038	0.879335	0	0	0	0	0	0	0.966205	0.943824	0.985818	0.962983	0.976836	1.03077
An05g00380	An00g00905	hypothetical protein	3.52593	3.80767	3.86299	3.62094	3.40579	3.55681	3.76012	3.76599	3.65501	3.78815	3.65667	3.65953	3.84523	3.63678	12.7003	13.3796	11.168	13.5766	12.9955	13.1213	0.54256	0.0376351	0.148775	0.863294	0.247229	0.889431	0.741138	0.106123	0.305073	0.981378	0.489125	0.978976	0	0	0	0	0	0	1.05349	1.21567	0.879349	1.01473	1.15395	1.00968
An01g04020	An00g00906	hypothetical protein	3.52365	3.91582	3.65206	3.62767	3.71686	3.63773	3.69913	3.71487	3.67175	3.6713	3.53813	3.8122	3.82228	3.57206	13.175	12.4655	12.7931	13.0592	12.3553	13.3199	0.535109	0.816193	0.740141	0.601206	0.547178	0.309539	0.736994	0.890201	0.851746	0.915672	0.767792	0.796861	0	0	0	0	0	0	0.946146	1.0208	0.971011	1.04763	1.07891	1.07807
An01g12070	An00g00907	hypothetical protein	3.65602	3.7497	3.8275	3.67507	3.5726	3.69219	3.68365	3.65035	3.80094	3.78786	3.715	3.88259	3.96916	3.79362	13.0218	13.4663	12.4011	12.7021	13.6226	14.7413	0.592674	0.701314	0.439548	0.357973	0.91351	0.140363	0.77824	0.816411	0.626792	0.806521	0.965771	0.642939	0	0	0	0	0	0	1.03413	1.02428	0.952331	0.943255	0.990469	1.08212
An02g05780	An00g00908	hypothetical protein	3.09821	3.09539	3.1518	3.04062	3.08305	3.07903	3.06065	3.08507	3.18391	3.12064	3.08065	2.97334	3.13188	3.00829	8.55517	8.5517	8.46224	8.41439	8.74464	8.21258	0.994196	0.918958	0.844741	0.77186	0.946731	0.185222	0.998336	0.954158	0.915769	0.963075	0.978921	0.690583	0	0	0	0	0	0	0.999595	0.994345	0.989138	0.983944	0.994749	0.939155
An04g10140	An00g00909	hypothetical protein	7.9765	7.52319	6.98757	6.99604	7.63931	7.0845	6.64008	6.66906	7.38148	7.3927	7.32998	7.15784	7.13018	8.28633	215.246	127.275	164.495	100.745	165.198	184.156	0.0374554	0.0495363	0.252505	0.31643	0.913224	0.562516	0.138814	0.129793	0.436044	0.77063	0.965678	0.89767	0	0	0	0	0	0	0.5913	0.612452	0.764219	0.791556	1.03577	1.11476
An04g05350	An00g00910	hypothetical protein	2.89128	2.95876	3.27434	3.06104	2.80161	2.94241	2.8931	2.87608	3.10699	3.11534	3.00766	3.24176	3.33887	3.13687	7.59483	8.98606	7.32084	7.38496	8.4366	9.4425	0.0290296	0.899218	0.595848	0.0136799	0.12129	0.0643452	0.11593	0.942314	0.752421	0.159616	0.308327	0.515447	0	0	0	0	0	0	1.18318	1.00876	0.963924	0.821823	0.852582	1.11923
An02g00410	An00g00911	hypothetical protein	3.12331	3.41993	3.50887	3.33196	3.27386	3.68086	3.57575	3.25269	3.50404	3.3755	3.25446	3.51643	3.26859	3.54158	9.65732	10.7065	11.1376	10.6606	10.3963	10.8694	0.391039	0.712084	0.242493	0.971014	0.387756	0.646391	0.624626	0.82366	0.425626	0.994946	0.639368	0.920811	0	0	0	0	0	0	1.10864	0.957176	1.15328	0.995713	0.863378	1.0455
An02g05770	An00g00912	hypothetical protein	4.856	4.85415	5.07072	5.10228	4.7565	4.86462	4.89386	5.14906	5.08535	4.98499	5.01489	5.08499	5.24683	4.97878	28.9416	33.9774	28.0623	32.4796	32.6364	34.3808	0.0490082	0.0689746	0.679512	0.547819	0.892453	0.399044	0.167622	0.164416	0.811412	0.897092	0.956209	0.837441	0	0	0	0	0	0	1.174	1.15741	0.969617	0.955917	0.985871	1.05345
An04g00440	An00g00913	hypothetical protein	4.45093	4.27626	4.48106	4.6316	4.23102	4.31635	4.51531	4.2865	4.46676	4.64068	4.54274	4.58372	4.5683	4.70802	20.586	23.5284	19.3423	21.1254	23.4264	24.5903	0.0958153	0.255011	0.414362	0.170157	0.670587	0.436033	0.263125	0.420501	0.6033	0.607461	0.842917	0.85447	0	0	0	0	0	0	1.14293	1.09219	0.939584	0.897866	0.9556	1.04968
An01g13020	An00g00914	hypothetical protein	3.31742	3.23366	3.23744	3.34773	3.18125	3.30722	3.3294	3.31831	3.18825	3.32577	3.33227	3.2728	3.19117	3.29188	9.68361	9.79867	9.47572	10.0134	9.72768	9.52652	0.84365	0.365437	0.717658	0.718015	0.610388	0.670172	0.924972	0.536703	0.837238	0.950143	0.809511	0.928324	0	0	0	0	0	0	1.01188	1.05674	0.978532	1.02191	1.04433	0.979321
An02g09920	An00g00915	hypothetical protein	4.38403	4.38865	4.53762	4.55284	4.10182	4.37778	4.70174	4.47705	4.44744	4.42594	4.56523	4.39366	4.53319	4.29438	20.9131	23.348	18.8932	24.0739	22.3087	21.2159	0.190714	0.0104668	0.224925	0.706026	0.261735	0.452904	0.409546	0.0405708	0.404752	0.946942	0.503633	0.861396	0	1	0	0	0	0	1.11643	1.2742	0.903415	1.03109	1.14132	0.951016
An18g05010	An00g00916	hypothetical protein	3.9246	4.0392	4.0122	4.05552	4.14428	3.87877	4.04948	3.9176	4.14293	3.75029	3.87722	4.16249	4.0756	4.01829	15.8005	16.38	16.1283	15.8185	15.1735	16.9764	0.692973	0.831208	0.821471	0.702156	0.667745	0.149452	0.841422	0.900539	0.902284	0.945857	0.841236	0.651711	0	0	0	0	0	0	1.03668	0.980791	1.02075	0.965723	0.946093	1.11882
An15g05970	An00g00917	hypothetical protein	3.25719	3.45119	3.48677	3.54559	3.21373	3.38465	3.46128	3.27665	3.49398	3.42197	3.40241	3.38585	3.47254	3.57588	10.2262	11.4413	9.84363	10.3314	10.8487	11.1432	0.141719	0.509957	0.602139	0.178195	0.537563	0.653261	0.33982	0.667146	0.757017	0.617941	0.760822	0.923402	0	0	0	0	0	0	1.11883	1.04955	0.962594	0.902993	0.938083	1.02714
An02g14250	An00g00918	hypothetical protein	4.0721	4.31966	4.30532	4.02826	3.90832	4.22294	4.16228	4.27189	4.25741	4.30877	4.12762	4.32797	4.13348	4.2547	18.3268	17.9609	16.7447	18.5982	18.7819	18.8791	0.832786	0.283904	0.353552	0.715633	0.362822	0.947159	0.919555	0.453268	0.546199	0.949911	0.615004	0.98981	0	0	0	0	0	0	0.980037	1.11069	0.913672	1.03548	1.13332	1.00518
An07g06070	An00g00919	hypothetical protein	3.15871	3.00578	3.2121	3.30108	3.18389	3.00487	3.39069	3.1377	3.34607	3.45832	3.51825	3.30416	3.122	3.35066	8.4693	9.55721	8.54084	9.60772	10.8594	9.5728	0.16007	0.170272	0.91849	0.948855	0.978445	0.0801634	0.366267	0.315363	0.958218	0.994255	0.991151	0.555426	0	0	0	0	0	0	1.12845	1.12492	1.00845	1.00529	0.996865	0.881519
An03g00520	An00g00920	hypothetical protein	6.87905	6.17172	6.72722	6.40964	10.0229	9.4818	7.22761	7.35831	5.4757	6.02871	5.60017	4.80701	5.00808	4.53239	92.1164	94.9063	862.473	156.819	52.0391	27.5217	0.872699	1.12591e-06	6.69905e-08	0.0181412	2.76332e-05	0.00120174	0.939656	5.41249e-05	1.23307e-05	0.186738	0.000845867	0.0820054	0	-1	1	0	-1	0	1.03029	0.181825	9.36286	1.65236	0.17648	0.528865
An04g05340	An00g00921	hypothetical protein	3.88416	3.91787	4.0161	3.88951	4.00816	4.29663	3.99325	3.8234	4.13088	4.12268	3.96506	4.03021	4.08895	3.8769	14.939	15.4851	17.7826	15.0149	16.829	15.9855	0.661375	0.0568975	0.050898	0.706445	0.095773	0.446325	0.821959	0.143222	0.138067	0.947193	0.261352	0.858232	0	0	0	0	0	0	1.03655	0.844356	1.19035	0.969636	0.814581	0.949879
An01g04750	An00g00922	hypothetical protein	3.497	3.50474	3.61652	3.56334	3.11087	3.15054	3.58902	3.54529	3.5574	3.65324	3.46093	3.50101	3.73504	3.57764	11.3206	12.0414	8.75864	11.8528	11.7712	12.1642	0.349593	0.000523857	0.00178605	0.807427	0.0204981	0.53762	0.588362	0.00394203	0.0102566	0.969922	0.0838691	0.89027	0	1	-1	0	0	0	1.06368	1.35327	0.773694	0.984337	1.27226	1.03338
An02g08500	An00g00923	hypothetical protein	3.58504	3.79701	3.78578	3.79373	3.69941	3.53349	3.75796	3.74223	3.74284	3.75788	3.73205	3.82344	3.88898	3.75384	12.9154	13.8302	12.2648	13.4552	13.4009	14.1437	0.291191	0.161302	0.42033	0.664906	0.786904	0.307367	0.529068	0.303737	0.609325	0.936405	0.906928	0.796695	0	0	0	0	0	0	1.07083	1.09706	0.949624	0.972885	1.02449	1.05543
An12g03090	An00g00924	hypothetical protein	3.16032	3.39238	3.44053	3.36668	3.40195	3.3241	3.27286	3.20285	3.40964	3.29811	3.43332	3.49114	3.684	3.36876	9.68899	10.5825	10.289	9.43391	10.4133	11.429	0.27636	0.283899	0.451963	0.163634	0.136176	0.166663	0.51314	0.453268	0.637414	0.596889	0.332861	0.675977	0	0	0	0	0	0	1.09221	0.916896	1.06192	0.891467	0.839484	1.09754
An11g05790	An00g00925	hypothetical protein	3.15943	3.27466	3.37628	3.34008	3.21206	3.08243	3.47837	3.27952	3.41737	3.18302	3.24523	3.43352	3.36799	3.02302	9.29879	10.2545	8.85962	10.4031	9.72618	9.6789	0.317449	0.113178	0.61498	0.880436	0.644168	0.950234	0.556026	0.235385	0.765352	0.983849	0.827101	0.98981	0	0	0	0	0	0	1.10277	1.17422	0.952772	1.0145	1.06478	0.995138
An02g05350	An00g00926	hypothetical protein	4.41299	4.08809	4.42187	4.11015	4.48018	4.32351	4.27978	4.23892	4.63581	4.27922	4.31024	4.50075	4.4575	4.47981	19.0345	19.2396	21.1392	19.151	21.2357	22.3059	0.916815	0.345615	0.31785	0.96411	0.456269	0.560354	0.962416	0.516977	0.510268	0.994946	0.699632	0.89767	0	0	0	0	0	0	1.01078	0.905948	1.11057	0.995393	0.896288	1.0504
An14g06460	An00g00927	similarity to hypothetical protein CAD70946.1 - Neurospora crassa	8.37646	8.06213	8.17792	8.11067	8.37844	8.34073	7.85465	7.85204	8.61905	8.31835	8.45079	8.35553	8.30333	9.10718	298.026	282.929	328.462	231.256	352.806	384.991	0.73894	0.0409766	0.535595	0.211258	0.19161	0.496556	0.869063	0.112861	0.707368	0.662621	0.416023	0.875844	0	0	0	0	0	0	0.949343	0.704056	1.10213	0.817364	0.741624	1.09122
An02g04010	An00g00928	hypothetical protein	4.43528	4.71874	4.40464	4.10677	4.00519	4.43918	4.56191	4.98613	4.23233	4.2175	4.32788	4.27556	4.45285	4.5486	23.8681	19.1027	18.664	27.3604	19.1495	21.4911	0.0973708	0.00971633	0.0706029	0.013671	0.00500017	0.275311	0.266351	0.038396	0.17751	0.159616	0.0295012	0.770506	0	1	0	0	1	0	0.800343	1.46594	0.781965	1.43228	1.83164	1.12228
An07g00460	An00g00929	hypothetical protein	3.79195	3.71596	3.76145	3.89082	3.89714	3.84229	3.82133	3.70612	3.83949	3.84819	3.76711	3.9787	3.82499	3.73068	13.4913	14.1834	14.6184	13.583	14.1063	14.368	0.455728	0.280151	0.240489	0.51766	0.203955	0.734485	0.678082	0.448986	0.423489	0.883594	0.432817	0.946891	0	0	0	0	0	0	1.0513	0.929168	1.08355	0.957667	0.883827	1.01856
An02g09900	An00g00930	hypothetical protein	3.91449	3.93244	3.93364	3.90446	4.00577	3.97957	4.09146	3.88514	4.01071	3.86119	4.03515	4.16133	4.01207	3.75639	15.1734	15.127	15.9189	15.8708	15.6601	15.7425	0.971693	0.972013	0.580942	0.580673	0.999774	0.940578	0.989158	0.984547	0.741942	0.907215	0.999845	0.988627	0	0	0	0	0	0	0.996943	0.996977	1.04914	1.04917	1.00003	1.00527
An04g06830	An00g00931	hypothetical protein	3.62462	3.8464	3.80112	3.62411	3.5954	3.56795	3.67744	3.59726	3.78783	3.78862	3.64424	3.94876	3.73706	3.94793	13.3199	13.1102	11.9727	12.4437	13.3636	14.7018	0.83557	0.61546	0.180506	0.499094	0.616191	0.145206	0.92082	0.752874	0.348468	0.877334	0.813251	0.648322	0	0	0	0	0	0	0.984255	1.03934	0.898857	0.949165	1.05597	1.10014
An11g05780	An00g00932	hypothetical protein	3.06126	3.26088	3.00525	3.03403	3.05625	3.0949	2.88198	3.04992	3.19615	3.04615	3.05517	3.21299	3.12115	3.20208	8.94494	8.10968	8.43023	7.81342	8.56917	9.05514	0.156921	0.264108	0.378523	0.576215	0.813789	0.317928	0.362206	0.430807	0.571091	0.906434	0.920363	0.799744	0	0	0	0	0	0	0.906621	0.926834	0.942458	0.963469	1.02229	1.05671
An16g09170	An00g00933	hypothetical protein	6.87916	6.72944	6.9202	6.95792	7.70545	7.04132	7.12421	7.07491	6.80469	6.76197	6.83246	6.64477	6.75832	6.84213	111.763	122.706	165.81	137.145	111.408	107.516	0.424607	0.119663	0.00477315	0.344471	0.10258	0.706509	0.653662	0.244625	0.0222128	0.796183	0.274483	0.937998	0	0	1	0	0	0	1.09791	0.827123	1.48358	1.11767	0.753364	0.965066
An12g03080	An00g00934	hypothetical protein	2.85795	2.72507	2.63216	2.63111	2.66467	2.73344	2.69782	2.6981	2.77495	2.70706	2.7895	2.85323	2.71516	2.83388	6.92354	6.19728	6.49375	6.48884	6.76068	6.96807	0.0668903	0.989197	0.265246	0.417883	0.18161	0.512148	0.207585	0.994029	0.451629	0.839252	0.40318	0.881479	0	0	0	0	0	0	0.895103	0.999243	0.937924	1.04705	1.11634	1.03068
An04g03600	An00g00935	strong similarity to hypothetical protein EAA64794.1 - Aspergillus nidulans	4.2386	4.53033	4.99388	4.66564	4.52375	4.14759	4.36034	4.46679	4.12478	4.38107	4.50251	4.18793	4.33455	4.37573	20.886	28.4382	20.1914	21.3116	20.1977	19.6901	0.0205865	0.647045	0.773623	0.0282655	0.144202	0.790853	0.091832	0.777987	0.874293	0.243028	0.345675	0.958185	0	0	0	0	0	0	1.36159	1.05548	0.966746	0.749398	0.775176	0.974869
An05g01730	An00g00936	hypothetical protein	3.15537	3.43086	3.36056	3.04675	3.23213	3.26994	3.19724	3.35093	3.18468	3.11744	3.2798	3.40493	3.28356	3.33591	9.80228	9.21291	9.52046	9.67381	9.15128	10.1363	0.473089	0.851718	0.733387	0.570486	0.522429	0.161303	0.692585	0.912862	0.847181	0.903893	0.750226	0.666579	0	0	0	0	0	0	0.939874	1.01611	0.97125	1.05003	1.08111	1.10764
An09g03910	An00g00937	hypothetical protein	3.73992	3.96841	3.87023	3.90029	3.67192	3.7645	3.94041	3.88139	3.98395	4.01087	3.72704	4.19734	3.92434	3.79374	14.4617	14.7768	13.1611	15.0418	15.0041	15.6903	0.82366	0.184473	0.339553	0.854158	0.419357	0.573589	0.914314	0.33423	0.532572	0.979538	0.667773	0.900522	0	0	0	0	0	0	1.02179	1.1429	0.910069	1.01793	1.11852	1.04574
An16g04480	An00g00938	hypothetical protein	3.88241	3.92216	3.99516	3.8853	3.63055	3.77913	3.78247	3.91053	3.78868	3.72323	3.86183	4.00546	3.88847	3.69857	14.9522	15.3507	13.0397	14.3851	13.8446	14.5623	0.727558	0.208565	0.0892286	0.395964	0.503866	0.417934	0.861869	0.363975	0.21099	0.82686	0.736148	0.845419	0	0	0	0	0	0	1.02665	1.10317	0.872091	0.937098	1.07454	1.05184
An06g00400	An00g00939	hypothetical protein	4.21641	4.32888	4.56358	4.26867	4.17573	4.25776	4.58131	4.36228	4.28336	4.612	4.3599	4.55703	4.61377	4.46626	19.3283	21.3495	18.5937	22.1893	21.3834	23.3555	0.292677	0.0748313	0.675309	0.676578	0.555982	0.255073	0.530627	0.17525	0.808335	0.938601	0.773375	0.751978	0	0	0	0	0	0	1.10457	1.19338	0.961994	1.03934	1.0804	1.09222
An04g06820	An00g00940	hypothetical protein	3.30427	3.23858	3.48691	3.34209	3.18596	3.19148	3.46974	3.35679	3.52929	3.37126	3.45877	3.43735	3.45574	3.1732	9.65598	10.6627	9.11801	10.6536	10.9519	10.2349	0.200886	0.0557389	0.448582	0.990845	0.595155	0.279649	0.422226	0.141017	0.635143	0.99874	0.800002	0.774349	0	0	0	0	0	0	1.10426	1.16841	0.944287	0.999144	1.05809	0.934538
An13g01050	An00g00941	strong similarity to acvA gene expression regulator Pc804 from patent WO200257456-A2 - Unclassified organism	3.4296	4.01433	3.79346	3.95797	3.51023	3.70015	3.66033	3.59265	3.72505	3.73607	3.62652	3.55174	3.93966	3.68894	13.1954	14.6793	12.1695	12.3504	12.959	13.2395	0.388833	0.903396	0.509803	0.173456	0.595733	0.829345	0.622996	0.944726	0.686336	0.612748	0.800164	0.96907	0	0	0	0	0	0	1.11246	1.01487	0.92225	0.841348	0.912278	1.02165
An01g07340	An00g00942	hypothetical protein	3.10907	3.3121	3.30476	3.18203	3.11554	3.45842	3.23898	3.25666	3.31824	3.22498	3.23627	3.22535	3.30897	3.3412	9.25726	9.47022	9.76066	9.4993	9.57869	9.7936	0.775984	0.734366	0.51106	0.969348	0.659793	0.734067	0.88839	0.838057	0.687046	0.994946	0.836938	0.946811	0	0	0	0	0	0	1.023	0.973222	1.05438	1.00307	0.951337	1.02244
An18g03050	An00g00943	hypothetical protein	3.30156	3.50401	3.53545	3.57947	3.34256	3.37943	3.45556	3.39127	3.44262	3.42191	3.59642	3.41096	3.44097	3.64465	10.5765	11.7734	10.2745	10.7288	11.2121	11.3047	0.158507	0.554421	0.690988	0.216694	0.536979	0.889629	0.364156	0.703297	0.819122	0.670648	0.760656	0.978976	0	0	0	0	0	0	1.11317	1.04421	0.97145	0.911271	0.938053	1.00826
An15g07380	An00g00944	hypothetical protein	3.45176	3.50487	3.54742	3.48524	3.35146	3.33346	3.52782	3.3908	3.49983	3.55191	3.45489	3.62298	3.65036	3.42913	11.1449	11.4425	10.1433	10.9991	11.3311	11.8556	0.679298	0.218016	0.15682	0.53718	0.546117	0.390761	0.833351	0.376567	0.315739	0.892471	0.767262	0.834699	0	0	0	0	0	0	1.0267	1.08437	0.91013	0.96125	1.05617	1.04629
An04g07290	An00g00945	hypothetical protein	4.38305	4.39227	4.36361	4.17442	4.14949	4.05196	4.25331	4.22391	4.3917	4.33185	4.20897	4.43746	4.36079	4.28521	20.9323	19.2798	17.157	18.8777	19.8469	20.5512	0.223829	0.162096	0.00956268	0.747614	0.0740916	0.517332	0.451043	0.304667	0.0383962	0.958282	0.217927	0.883526	0	0	-1	0	0	0	0.921052	1.10029	0.819641	0.979147	1.19461	1.03549
An14g00320	An00g00946	hypothetical protein	5.76747	5.69047	5.18831	5.47012	6.08188	6.07153	4.95692	5.2687	5.04995	5.1563	5.21035	4.7512	4.93436	4.68593	53.0385	40.2025	67.4947	34.6026	35.2333	27.6747	0.00886188	8.81157e-06	0.0186397	0.114943	0.00896943	0.00604256	0.0504759	0.000202074	0.064815	0.505188	0.045412	0.20718	0	-1	0	0	-1	0	0.757988	0.512671	1.27256	0.860706	0.676358	0.785471
An07g06060	An00g00947	hypothetical protein	3.38027	3.52021	3.33228	3.32743	3.2347	3.41064	3.27488	3.47758	3.26293	3.29764	3.28092	3.29203	3.39069	3.25741	10.9301	10.0551	10.0052	10.3836	9.71691	9.94089	0.226164	0.580192	0.20141	0.631427	0.216896	0.676599	0.454134	0.724283	0.37597	0.928035	0.449422	0.929391	0	0	0	0	0	0	0.919944	1.03782	0.915372	1.03266	1.12814	1.02305
An14g06960	An00g00948	hypothetical protein	3.7324	3.5059	3.54623	3.3439	3.34901	3.5198	3.59669	3.3952	3.6112	3.53489	3.61437	3.53684	3.59308	3.55901	12.2877	10.891	10.8108	11.2819	12.0155	11.8185	0.132759	0.578104	0.112784	0.644933	0.14855	0.790739	0.325647	0.722578	0.249129	0.93067	0.352095	0.958185	0	0	0	0	0	0	0.886333	1.04358	0.879806	1.03589	1.17741	0.983609
An05g01180	An00g00949	strong similarity to hypothetical protein CAD71085.1 - Neurospora crassa	3.95639	3.8805	3.91258	4.16607	3.72958	3.84835	3.98729	3.90393	4.02329	4.02915	3.99787	3.86156	3.75298	3.98387	15.1206	16.4422	13.8227	15.4081	16.1871	14.5822	0.258542	0.150635	0.228116	0.375637	0.807924	0.0959754	0.491606	0.289654	0.40875	0.81682	0.917374	0.585335	0	0	0	0	0	0	1.0874	1.1147	0.91416	0.937106	1.0251	0.900854
An01g00540	An00g00950	hypothetical protein	3.86396	3.98083	3.92894	3.94613	3.64237	3.75608	3.87893	4.06298	4.05489	3.93937	3.98136	3.8882	3.81897	3.88515	15.1621	15.322	12.9891	15.6811	15.9101	14.5617	0.863967	0.00899571	0.0248903	0.705998	0.0588163	0.0965948	0.935235	0.0362341	0.0811634	0.946942	0.184191	0.586232	0	1	0	0	0	0	1.01055	1.20725	0.856681	1.02344	1.19465	0.915245
An08g01750	An00g00951	strong similarity to hypothetical protein EAA65867.1 - Aspergillus nidulans	9.41329	9.09357	9.79784	9.56328	10.264	9.69979	9.41607	9.71439	9.48415	9.43345	9.36782	9.4117	9.25723	9.55872	610.323	820.615	1011.22	757.565	689.054	679.918	0.0387532	0.0429115	0.00201739	0.54057	0.00726386	0.8996	0.142176	0.116674	0.0113612	0.893446	0.0389177	0.981211	0	0	1	0	-1	0	1.34456	0.749159	1.65686	0.923168	0.557178	0.986741
An02g09880	An00g00952	hypothetical protein	3.50555	3.67355	3.57421	3.60659	3.55596	3.27897	3.70344	3.63648	3.55259	3.5992	3.73376	3.68341	3.76588	3.71215	12.0382	12.0453	10.6846	12.7282	12.3678	13.1818	0.993547	0.0318465	0.122788	0.45654	0.111807	0.297761	0.998262	0.093829	0.265074	0.860444	0.291531	0.790275	0	0	0	0	0	0	1.00059	1.19126	0.887561	1.05669	1.19056	1.06582
An15g04080	An00g00953	hypothetical protein	3.59694	3.75854	4.08063	3.93022	3.5968	3.53946	3.7835	3.94594	3.86019	3.74765	3.88211	4.03657	4.07567	3.86946	12.7971	16.0603	11.8608	14.5679	14.2213	15.9325	0.0079642	0.0138326	0.304819	0.194281	0.833116	0.0739369	0.0466937	0.0501435	0.496578	0.637941	0.929285	0.537022	1	0	0	0	0	0	1.255	1.22824	0.92684	0.907076	0.978676	1.12033
An15g04070	An00g00954	hypothetical protein	3.35078	3.56389	3.42686	3.47933	3.2859	3.39151	3.56644	3.57154	3.42843	3.46509	3.42417	3.49831	3.33262	3.62512	10.984	10.9518	10.117	11.8679	10.8471	11.1994	0.967572	0.0446507	0.268843	0.27944	0.131538	0.590593	0.98741	0.120216	0.455915	0.738454	0.325737	0.905214	0	0	0	0	0	0	0.997065	1.17307	0.921061	1.08365	1.17652	1.03249
An18g02120	An00g00955	hypothetical protein	5.9766	5.72228	5.52868	5.32427	6.09528	6.50421	6.22196	6.04233	5.32703	5.40785	5.096	5.26098	5.23013	5.31861	57.6577	43.0064	78.7794	70.139	38.7725	38.5833	0.0160095	0.285693	0.0114941	0.000581961	0.251968	0.954945	0.0767503	0.455013	0.0443742	0.0254261	0.49422	0.991428	0	0	1	1	0	0	0.745892	0.890321	1.36633	1.6309	1.19363	0.995122
An18g01370	An00g00956	hypothetical protein	5.52788	5.66623	5.47858	5.68979	5.0343	5.29261	5.75701	5.54496	5.61388	5.485	5.60894	5.46161	5.49931	5.46422	48.4041	47.9741	35.839	50.2478	47.4808	44.4788	0.91092	0.00110979	0.00254238	0.564409	0.00901985	0.326508	0.959264	0.00711168	0.0136568	0.902016	0.0456013	0.802837	0	1	-1	0	1	0	0.991116	1.40204	0.740412	1.04739	1.41461	0.936773
An09g02840	An00g00957	strong similarity to hypothetical protein EAA65458.1 - Aspergillus nidulans	8.62072	8.62106	9.40583	9.16601	8.15629	7.98137	9.09571	9.04875	9.12249	9.3396	9.20227	9.1393	9.23084	8.85926	393.684	624.225	268.509	538.287	596.944	539.87	0.000285623	7.06705e-06	0.00121104	0.124889	0.0897025	0.195097	0.00405231	0.000175171	0.00753142	0.524669	0.250069	0.700158	1	1	-1	0	0	0	1.5856	2.00472	0.682043	0.862329	1.26433	0.904389
An07g07680	An00g00958	hypothetical protein	3.98318	3.87235	3.97846	4.14779	3.84684	3.87604	3.95746	3.9939	4.04405	4.35538	3.98579	4.02397	3.92865	4.08855	15.2186	16.7156	14.5348	15.7325	17.4893	16.1529	0.274841	0.353087	0.584941	0.473599	0.901438	0.258144	0.51127	0.524012	0.745165	0.867972	0.959954	0.753607	0	0	0	0	0	0	1.09837	1.0824	0.95507	0.941184	0.985461	0.923585
An02g00380	An00g00959	hypothetical protein	3.71622	3.97384	4.01705	3.81801	3.74662	4.07942	3.93563	3.92514	3.89314	3.97853	3.84233	4.02203	4.0508	4.02925	14.3704	15.111	15.0639	15.2463	14.9769	16.3819	0.556901	0.887275	0.581323	0.916387	0.750732	0.211985	0.753141	0.935632	0.742092	0.990977	0.887307	0.717882	0	0	0	0	0	0	1.05154	1.01211	1.04826	1.00895	0.962504	1.09381
An02g05330	An00g00960	hypothetical protein	3.62583	3.44817	3.61186	3.48933	3.93333	3.98403	3.84173	3.64895	3.19619	3.53735	3.55739	3.33687	3.32997	3.40259	11.6076	11.7175	15.5483	13.4109	10.7802	10.2424	0.914316	0.111347	0.00555969	0.142479	0.219838	0.479128	0.961464	0.232621	0.0248799	0.561631	0.453119	0.87261	0	0	1	0	0	0	1.00947	0.862536	1.33949	1.14452	0.854447	0.950111
An05g00360	An00g00961	hypothetical protein	4.12256	4.01347	4.07719	4.18356	4.00691	4.05219	3.9491	4.05051	4.09337	4.17396	4.10652	4.10116	4.28889	4.22722	16.7723	17.5132	16.3311	15.9979	17.4435	18.4526	0.483809	0.73622	0.663659	0.156987	0.46507	0.272422	0.700265	0.839229	0.800164	0.585625	0.706521	0.767692	0	0	0	0	0	0	1.04417	0.979595	0.973692	0.913473	0.938154	1.05785
An12g03410	An00g00962	hypothetical protein	2.87139	2.90123	2.96224	2.81801	2.89158	2.992	2.90829	2.94469	2.84554	2.95991	2.96988	2.91647	2.96702	2.84256	7.39375	7.41335	7.68364	7.60257	7.59533	7.50932	0.964136	0.857118	0.51759	0.669825	0.873584	0.812939	0.986166	0.916054	0.692621	0.937456	0.948059	0.966038	0	0	0	0	0	0	1.00265	0.989449	1.03921	1.02553	0.986834	0.988676
An01g10180	An00g00963	hypothetical protein	4.97823	5.14897	5.26133	5.14635	5.00241	4.98482	5.27773	5.26625	5.2675	5.24924	5.24381	5.43922	5.50553	5.22905	33.4422	36.8563	31.8586	38.6391	38.1475	41.9694	0.177199	0.0151998	0.487252	0.498511	0.337171	0.110538	0.391787	0.0538577	0.666936	0.877081	0.587853	0.611191	0	0	0	0	0	0	1.10209	1.21283	0.952648	1.04837	1.10048	1.10019
An05g02430	An00g00964	hypothetical protein	3.26141	3.25997	3.3914	3.26299	3.25039	3.0418	3.24859	3.29611	3.35538	3.26245	3.31968	3.29358	3.42061	3.4342	9.5844	10.0366	8.85256	9.66219	9.93491	10.4309	0.475035	0.187533	0.228499	0.554359	0.64773	0.358849	0.694364	0.338197	0.409175	0.899853	0.829225	0.818936	0	0	0	0	0	0	1.04718	1.09146	0.923643	0.962698	1.04228	1.04993
An16g04920	An00g00965	weak similarity to ankyrin B - Homo sapiens	5.99662	5.99501	5.82974	6.29739	5.82277	6.24511	6.11609	6.03818	5.77647	5.94388	6.04794	5.59037	5.64003	6.10666	63.8147	66.8829	65.5236	67.515	60.6638	54.9109	0.738801	0.831401	0.850894	0.946614	0.931735	0.39299	0.869063	0.900609	0.919444	0.994255	0.973739	0.836763	0	0	0	0	0	0	1.04808	1.03039	1.02678	1.00945	0.983123	0.905168
An16g05720	An00g00966	hypothetical protein	2.94268	3.19011	3.14524	3.09375	3.09825	3.03032	3.30335	3.05351	3.12945	3.029	3.10518	3.07762	3.2375	3.1462	8.37678	8.69082	8.36454	9.05323	8.50242	8.89979	0.626989	0.30525	0.984518	0.590047	0.692246	0.463224	0.801383	0.476171	0.991892	0.911632	0.855462	0.865943	0	0	0	0	0	0	1.03749	1.08234	0.998539	1.0417	1.04322	1.04674
An03g03610	An00g00967	hypothetical protein	2.84173	2.8676	2.77873	2.81015	2.7926	2.90218	2.77999	2.84663	2.82676	2.92433	2.95046	2.77316	2.83597	2.88908	7.23336	6.93763	7.19699	7.02896	7.46693	7.12425	0.454678	0.669508	0.927159	0.812698	0.816436	0.30812	0.677622	0.79494	0.963388	0.971334	0.922174	0.796697	0	0	0	0	0	0	0.959116	0.976652	0.994973	1.01316	1.01828	0.954107
An01g04000	An00g00968	hypothetical protein	4.08952	4.27253	4.33344	4.29735	4.2365	4.19318	4.24091	4.34079	4.35607	4.20972	4.30663	4.36184	4.37559	4.41269	18.139	19.9097	18.5692	19.5738	19.5732	20.8703	0.137389	0.384675	0.694951	0.775531	0.632816	0.203742	0.333321	0.55569	0.821434	0.963725	0.821498	0.709149	0	0	0	0	0	0	1.09762	1.0541	1.02372	0.983128	0.960352	1.06627
An01g09370	An00g00969	hypothetical protein	3.43356	3.39816	3.74518	3.47682	3.28036	3.49952	3.59309	3.80452	3.58852	3.34954	3.59548	3.37162	3.37941	3.30869	10.6727	12.2185	10.4827	12.9853	11.4017	10.2194	0.138008	0.0276192	0.835898	0.487243	0.523898	0.141154	0.334129	0.0843592	0.911139	0.874243	0.751543	0.643348	0	0	0	0	0	0	1.14483	1.23873	0.982195	1.06275	1.08202	0.896305
An01g03990	An00g00970	hypothetical protein	5.2792	5.0968	5.15698	5.05465	5.43209	5.24411	5.19613	5.07436	4.65807	5.09768	4.82671	4.94862	5.06606	4.83941	36.4539	34.4353	40.4509	35.145	29.0572	30.9392	0.562645	0.168233	0.298689	0.83468	0.54806	0.437561	0.756957	0.312589	0.489441	0.976975	0.768757	0.85447	0	0	0	0	0	0	0.944625	0.868831	1.10964	1.02061	0.919763	1.06477
An18g04950	An00g00971	hypothetical protein	3.87047	3.56144	3.60768	3.52921	3.53387	3.54898	3.70164	3.52289	3.54827	3.51344	3.85352	3.49248	3.71942	3.75569	13.1405	11.8634	11.6433	12.2292	12.4529	12.6045	0.313677	0.622343	0.237389	0.759806	0.292662	0.881224	0.55202	0.757864	0.419456	0.960296	0.538876	0.977672	0	0	0	0	0	0	0.902806	1.05033	0.886057	1.03084	1.1634	1.01217
An06g01700	An00g00972	hypothetical protein	5.26994	5.57604	5.78419	5.63999	4.92411	5.23087	5.43195	5.36752	5.46693	5.19256	5.36803	5.04521	5.19513	5.1309	42.9025	52.4216	33.7657	42.2165	40.5747	34.866	0.0517564	0.0332453	0.0242787	0.0379709	0.863242	0.0683349	0.17396	0.0968489	0.0796142	0.286022	0.943837	0.524053	0	0	0	0	0	0	1.22188	1.25028	0.787034	0.805326	1.02324	0.859303
An01g09360	An00g00973	hypothetical protein	3.71842	3.68876	3.81958	3.73155	3.67581	3.68114	3.66308	3.62394	3.85158	3.77217	3.70992	3.72755	4.10107	3.46664	13.0284	13.6949	12.8036	12.497	13.717	13.5958	0.645387	0.822467	0.871866	0.403746	0.628935	0.919769	0.812855	0.894697	0.9321	0.831253	0.81996	0.984076	0	0	0	0	0	0	1.05115	0.976056	0.982739	0.912529	0.928557	0.991164
An02g08770	An00g00974	weak similarity to hypothetical protein AAN36506.1 - Plasmodium falciparum	3.06424	3.0683	2.95246	3.02715	3.62807	3.22311	3.07108	3.1233	2.89676	3.09205	2.90535	3.07774	3.04689	3.26791	8.37606	7.94367	10.745	8.55751	7.80675	8.75949	0.5596	0.0249845	0.0160977	0.416046	0.188173	0.137209	0.754951	0.0782772	0.0576869	0.838687	0.411055	0.639023	0	0	0	0	0	0	0.948377	0.79642	1.28282	1.07727	0.839772	1.12204
An03g02240	An00g00975	hypothetical protein	5.47781	5.45528	5.8531	5.82689	5.94809	5.5435	5.67673	5.65137	5.9198	5.71034	5.71232	5.63613	5.68382	5.6034	44.2176	57.2814	53.6606	50.7047	54.9794	49.9051	0.00892129	0.504327	0.0374685	0.165001	0.0196218	0.17597	0.0506287	0.663053	0.109999	0.59988	0.0810658	0.684359	0	0	0	0	0	0	1.29544	0.944915	1.21356	0.885187	0.729414	0.907706
An04g07280	An00g00976	hypothetical protein	6.67063	5.85214	5.97786	6.01856	7.64137	7.61551	5.64781	6.27581	6.60717	6.34913	6.472	6.52289	6.53626	6.61734	76.7121	63.9206	197.874	62.3282	89.0226	94.2767	0.28224	1.5872e-05	9.62013e-05	0.878675	0.00126153	0.671973	0.519713	0.000305592	0.00114375	0.983501	0.0110232	0.928324	0	-1	1	0	-1	0	0.833254	0.31499	2.57944	0.975088	0.378024	1.05902
An11g05770	An00g00977	hypothetical protein	3.13351	3.31747	3.36637	3.60596	3.35547	3.37755	3.30041	3.44403	3.26701	3.21754	3.31657	3.43784	3.0354	3.36164	9.35338	11.2057	10.3138	10.3547	9.6267	9.70207	0.0726638	0.966178	0.306699	0.405028	0.197675	0.918522	0.219072	0.981473	0.498827	0.832859	0.424707	0.983691	0	0	0	0	0	0	1.19804	1.00397	1.10268	0.924058	0.838007	1.00783
An12g05300	An00g00978	hypothetical protein	3.22861	3.14226	3.28133	3.13922	3.08801	3.16886	3.19472	3.0248	3.16028	3.1137	3.0948	3.14554	3.05454	3.21382	9.09728	9.25528	8.74488	8.63241	8.71153	8.80283	0.786431	0.838476	0.537038	0.284814	0.737382	0.840649	0.893667	0.904512	0.708517	0.744049	0.880442	0.971085	0	0	0	0	0	0	1.01737	0.987139	0.961263	0.932702	0.970287	1.01048
An08g06730	An00g00979	weak similarity to hypothetical protein CAD29600.1 - Aspergillus fumigatus	5.29717	5.58433	5.50536	5.28219	5.88866	5.50383	5.07791	5.45292	5.49595	5.33617	5.29844	5.49391	5.26124	5.79664	43.4338	42.0425	51.849	38.4634	41.5521	45.7996	0.811757	0.0463432	0.210922	0.518611	0.185746	0.390663	0.908672	0.123578	0.387675	0.884306	0.408298	0.834699	0	0	0	0	0	0	0.967967	0.741835	1.19375	0.91487	0.766385	1.10222
An02g03370	An00g00980	hypothetical protein	3.35758	3.37787	3.42252	3.34651	3.26864	3.3542	3.3766	3.30709	3.25903	3.21705	3.42617	3.23296	3.41244	3.20938	10.3225	10.4434	9.92743	10.139	9.85426	9.74679	0.863067	0.754931	0.565592	0.662289	0.921018	0.842242	0.934839	0.852359	0.730865	0.936008	0.969023	0.972103	0	0	0	0	0	0	1.0117	1.02131	0.961723	0.97086	1.0095	0.989094
An07g00430	An00g00981	hypothetical protein	2.96758	3.16966	2.92267	3.05245	3.00212	3.02882	2.99278	2.93985	3.02985	3.0521	3.04506	3.12976	3.09671	3.00619	8.3897	7.93133	8.08626	7.81537	8.23826	8.44182	0.364203	0.577638	0.547628	0.808722	0.797221	0.624596	0.602196	0.722207	0.717544	0.970012	0.912256	0.914054	0	0	0	0	0	0	0.945365	0.966501	0.963831	0.98538	1.02236	1.02471
An03g02230	An00g00982	hypothetical protein	6.01104	5.91237	5.99727	5.88331	6.95483	6.14274	5.98156	5.99658	6.30332	6.19421	6.15444	5.80581	5.63972	5.71714	62.3236	61.4051	93.6228	63.5171	74.4046	52.7424	0.912407	0.0130804	0.010082	0.8024	0.0701929	0.00826548	0.960324	0.0481278	0.040028	0.969157	0.209993	0.240306	0	-1	1	0	0	0	0.985261	0.678436	1.5022	1.0344	0.688585	0.70886
An02g09860	An00g00983	hypothetical protein	3.59061	3.33929	3.54093	3.62046	3.28299	3.34231	3.60635	3.52602	3.48986	3.54992	3.51037	3.62608	3.60126	3.63003	11.0422	11.9646	9.93591	11.8449	11.4456	12.2876	0.210964	0.0139288	0.108057	0.870946	0.287453	0.177785	0.435443	0.0504141	0.24195	0.982648	0.533172	0.685512	0	0	0	0	0	0	1.08353	1.19213	0.899815	0.989995	1.10022	1.07357
An15g03000	An00g00984	hypothetical protein	5.04364	5.13516	5.2605	5.26644	4.91163	4.95883	5.34288	5.20979	5.48996	5.19466	5.21533	5.38668	5.27744	5.2671	34.0457	38.4117	30.5951	38.7558	39.3961	39.6818	0.12013	0.00688942	0.163883	0.903308	0.277632	0.904046	0.304826	0.0294548	0.325601	0.988307	0.522086	0.981549	0	1	0	0	0	0	1.12824	1.26673	0.898649	1.00896	1.12275	1.00725
An02g10240	An00g00985	hypothetical protein	3.15449	3.38227	3.39028	3.32271	3.33041	3.14094	3.34075	3.28528	3.34609	3.29343	3.41654	3.58152	3.50253	3.49333	9.63563	10.2425	9.41965	9.93841	10.2108	11.5178	0.377489	0.436743	0.739419	0.65893	0.938068	0.0478087	0.613546	0.603238	0.851524	0.934549	0.976111	0.472675	0	0	0	0	0	0	1.06298	1.05507	0.977586	0.970309	0.992557	1.12801
An10g00380	An00g00986	hypothetical protein	3.43781	3.60455	3.22222	3.29473	3.79986	3.45927	3.62487	3.68197	3.38907	3.35748	3.24682	3.3837	3.45596	3.34005	11.481	9.56971	12.3768	12.5832	10.0639	10.5067	0.0360689	0.832919	0.347214	0.00416965	0.0931015	0.505119	0.135128	0.901485	0.540287	0.0833276	0.256737	0.877669	0	0	0	0	0	0	0.833524	1.01668	1.07802	1.3149	1.21973	1.04399
An07g09100	An00g00987	hypothetical protein	3.36345	3.59182	3.53225	3.64022	3.55435	3.38774	3.50894	3.4234	3.70526	3.73276	3.63968	3.55675	3.6175	3.6132	11.1397	12.0106	11.0889	11.0515	12.9292	12.0906	0.272741	0.959644	0.945472	0.228023	0.412015	0.233768	0.508649	0.977914	0.972483	0.683244	0.659837	0.733968	0	0	0	0	0	0	1.07818	0.996628	0.995444	0.920148	0.924359	0.935137
An13g01030	An00g00988	hypothetical protein	3.37036	3.54317	3.20797	3.33048	3.19781	3.25911	3.64252	3.34036	3.49265	3.38336	3.32879	3.39625	3.54144	3.4697	10.9797	9.64127	9.37264	11.2468	10.5678	11.0742	0.117267	0.0360476	0.0626919	0.0689758	0.0145634	0.469914	0.300175	0.102975	0.162467	0.39483	0.0649435	0.867861	0	0	0	0	0	0	0.8781	1.19996	0.853635	1.16653	1.36654	1.04792
An11g07940	An00g00989	hypothetical protein	3.55443	3.60165	3.67301	3.68968	3.83636	3.66117	3.68131	3.5056	3.75263	3.75079	3.65913	3.65189	3.85662	3.67431	11.9425	12.8291	13.4428	12.0708	13.1852	13.2471	0.310331	0.137833	0.106196	0.385044	0.0860481	0.933748	0.54856	0.271992	0.238571	0.820623	0.24303	0.987832	0	0	0	0	0	0	1.07423	0.89794	1.12563	0.940897	0.835889	1.00469
An14g03170	An00g00990	hypothetical protein	4.47361	4.84854	4.59754	4.47377	4.38402	4.42694	4.52569	4.92116	4.66878	4.48392	4.50787	4.41656	4.52174	4.65276	25.3002	23.1936	21.1925	26.4175	23.4826	23.1085	0.415418	0.0546012	0.112072	0.231067	0.0575395	0.851697	0.6462	0.139129	0.248184	0.68633	0.181229	0.973372	0	0	0	0	0	0	0.916738	1.24655	0.837641	1.139	1.35977	0.984067
An08g08420	An00g00991	hypothetical protein	2.97813	3.126	3.06948	3.15373	3.04625	2.91258	3.11435	3.12603	3.36776	3.15661	3.12607	3.28957	3.15253	3.21367	8.29399	8.64343	7.88667	8.69503	9.29731	9.30878	0.560703	0.183309	0.479392	0.932617	0.574374	0.982886	0.75558	0.332465	0.660841	0.993224	0.78726	0.996746	0	0	0	0	0	0	1.04213	1.1025	0.95089	1.00597	1.05792	1.00123
An12g08810	An00g00992	hypothetical protein	4.51347	4.74092	4.7535	4.64549	4.48595	4.61935	4.67494	4.71131	4.84712	4.69062	4.70713	4.8196	5.05838	4.95481	24.7129	25.983	23.4684	25.8686	26.8768	30.7873	0.511549	0.21389	0.498764	0.953453	0.659846	0.0452202	0.721231	0.370953	0.677596	0.994255	0.836938	0.463963	0	0	0	0	0	0	1.05139	1.10227	0.949639	0.995597	1.04839	1.1455
An03g02220	An00g00993	hypothetical protein	3.38337	3.74067	3.35538	3.45247	3.21777	3.16659	3.38264	3.2514	3.24742	3.5825	3.39591	3.41904	3.46123	3.40036	11.8107	10.5848	9.13993	9.96606	10.6193	10.7546	0.236157	0.343872	0.0133863	0.505535	0.140896	0.86263	0.466177	0.515753	0.0498696	0.880141	0.340825	0.974992	0	0	-1	0	0	0	0.896206	1.09039	0.773869	0.941543	1.21667	1.01274
An14g02400	An00g00994	hypothetical protein	3.87025	3.99342	4.08278	4.06507	4.06705	4.20889	3.90467	3.9272	3.92762	3.99651	3.82879	4.06575	3.95945	3.9799	15.2616	16.8413	17.6057	15.0943	15.1122	16.0189	0.124032	0.0243441	0.0340003	0.0909684	0.0114963	0.253269	0.310834	0.0767521	0.102352	0.455408	0.054442	0.75079	0	0	0	0	0	0	1.10351	0.857352	1.1536	0.89627	0.776934	1.06
An05g01150	An00g00995	hypothetical protein	3.9963	3.91218	3.81441	3.94693	4.45985	4.45726	3.55964	3.57271	4.08146	4.10802	3.94271	4.41353	4.23213	4.39489	15.5005	14.7298	21.9866	11.8448	16.4962	20.3485	0.431892	6.48378e-07	0.000146325	0.00489604	4.33707e-05	0.00163097	0.659939	3.85434e-05	0.00154021	0.0914429	0.00114474	0.0991985	0	-1	1	0	-1	0	0.950283	0.538725	1.41845	0.804133	0.56691	1.23352
An02g04600	An00g00996	hypothetical protein	3.83975	3.95779	3.91039	3.99734	3.84664	4.01591	4.01637	3.93005	3.9695	4.01119	3.88119	4.00183	4.02852	4.08282	14.9158	15.4965	15.2557	15.7056	15.4975	16.4239	0.537955	0.63805	0.714806	0.82757	0.916408	0.261214	0.738109	0.770563	0.835293	0.974484	0.966711	0.756353	0	0	0	0	0	0	1.03893	1.02949	1.02279	1.0135	0.990914	1.05978
An01g10160	An00g00997	hypothetical protein	3.64534	3.91739	4.05511	3.86113	3.76173	3.75264	3.89704	3.86419	4.04955	3.9728	4.14966	4.18944	4.26155	4.01294	13.7501	15.5422	13.5215	14.7293	16.6487	17.8103	0.150755	0.304245	0.836763	0.512778	0.748365	0.320455	0.352515	0.475313	0.911243	0.882352	0.886424	0.799852	0	0	0	0	0	0	1.13034	1.08932	0.983378	0.947696	0.963715	1.06977
An15g02170	An00g00998	hypothetical protein	3.90243	3.76438	3.92473	3.99345	3.52427	3.7456	3.96309	3.7662	3.9402	3.88179	3.87384	3.81527	3.95959	3.95709	14.2551	15.5527	12.4229	14.5671	14.9142	15.0392	0.239793	0.0438301	0.0751433	0.370611	0.482506	0.886843	0.470431	0.118491	0.18559	0.813638	0.719232	0.978821	0	0	0	0	0	0	1.09103	1.1726	0.871473	0.936631	1.07477	1.00838
An01g12980	An00g00999	hypothetical protein	3.61197	3.6489	3.59673	3.54998	3.47965	3.27862	3.37704	3.60061	3.57431	3.68637	3.68808	3.71449	3.59123	3.56432	12.3843	11.9039	10.4045	11.2264	12.5497	12.3235	0.578004	0.293881	0.0278336	0.41388	0.26093	0.752988	0.76729	0.463693	0.0882112	0.838201	0.502857	0.950799	0	0	0	0	0	0	0.961208	1.079	0.840138	0.94309	1.12254	0.981978
An01g00520	An00g01000	hypothetical protein	3.79909	3.9496	3.48428	3.37367	3.77072	3.69103	3.51466	3.58578	3.50877	3.57157	3.58902	3.53612	3.53891	3.65616	14.6654	10.7702	13.2772	11.7145	11.7652	11.9345	0.000232183	0.054396	0.11571	0.176988	0.0474617	0.76986	0.00349248	0.138825	0.25371	0.616393	0.157743	0.954833	-1	0	0	0	0	0	0.734396	0.882301	0.905344	1.08768	1.2014	1.01439
An16g02310	An00g01001	weak similarity to reverse transcriptase pol - Tricholoma sejunctum	2.81031	2.88414	2.90599	2.87983	2.87877	2.93528	2.76227	2.89072	2.90615	2.80587	2.96954	2.92903	2.89993	2.80605	7.19614	7.42768	7.5007	7.09349	7.43252	7.35301	0.595013	0.355134	0.488523	0.442894	0.307543	0.824097	0.779731	0.525934	0.668291	0.853983	0.555126	0.968683	0	0	0	0	0	0	1.03218	0.94571	1.04232	0.955008	0.91623	0.989303
An12g03390	An00g01002	hypothetical protein	4.04857	4.05775	3.95056	4.13813	4.32642	3.97721	4.25172	4.03021	4.28831	3.92087	4.02305	4.28571	4.0346	4.10394	16.6006	16.4994	17.7754	17.6423	16.8819	17.6478	0.953964	0.943396	0.522201	0.530634	0.992509	0.609836	0.981683	0.968613	0.696376	0.888088	0.997263	0.909649	0	0	0	0	0	0	0.993907	0.992512	1.07077	1.06927	0.998596	1.04537
An16g05700	An00g01003	hypothetical protein	3.17143	3.20596	3.16979	3.42007	2.89995	3.15728	3.29328	3.09611	3.20905	3.21697	3.14721	3.22772	3.20033	3.18399	9.11785	9.81463	8.16026	9.15585	9.13293	9.21518	0.346533	0.152135	0.166165	0.373413	0.702943	0.886147	0.586065	0.291641	0.328782	0.815435	0.861301	0.978821	0	0	0	0	0	0	1.07642	1.122	0.894977	0.932878	1.04235	1.00901
An03g05730	An00g01004	hypothetical protein	2.92803	3.0325	3.09505	3.14077	2.89051	3.00477	3.03244	3.07176	3.07947	3.00136	3.13395	3.12633	3.17369	3.11151	7.89131	8.68129	7.71486	8.29418	8.40701	8.79802	0.104809	0.207147	0.683865	0.416714	0.769193	0.325027	0.279738	0.362391	0.814233	0.839185	0.897509	0.802634	0	0	0	0	0	0	1.10011	1.07509	0.97764	0.955408	0.977259	1.04651
An02g09850	An00g01005	hypothetical protein	3.05623	3.21009	3.34444	3.2995	3.07338	3.20091	3.38374	3.36354	3.27633	3.33805	3.39178	3.28888	3.39213	3.25479	8.77354	10.0003	8.7978	10.3649	10.0937	9.93094	0.048124	0.0176398	0.963545	0.556386	0.699785	0.742305	0.165651	0.0600773	0.980768	0.900128	0.859555	0.949013	0	0	0	0	0	0	1.13982	1.17813	1.00276	1.03647	1.03361	0.983874
An02g07990	An00g01006	hypothetical protein	2.99918	2.91794	2.94665	2.92936	2.86728	2.88888	2.94987	2.79745	2.94437	3.02151	2.9183	3.01445	3.07714	2.8849	7.77347	7.66351	7.35171	7.32923	7.78874	7.95665	0.816174	0.960096	0.370921	0.471501	0.897236	0.670834	0.911008	0.978079	0.563756	0.866633	0.957613	0.928324	0	0	0	0	0	0	0.985854	0.996942	0.945744	0.95638	1.01125	1.02156
An08g08810	An00g01007	hypothetical protein	3.56986	3.90264	3.66061	3.62751	3.43024	3.52792	3.73741	3.69872	3.87041	3.69642	3.70975	3.81226	3.63308	3.73602	13.3267	12.5018	11.1508	13.1598	13.5372	13.2427	0.424962	0.0543551	0.0407348	0.519727	0.058625	0.733504	0.653776	0.13878	0.116794	0.885023	0.183674	0.946673	0	0	0	0	0	0	0.938099	1.18016	0.83673	1.05263	1.25803	0.978241
An07g00410	An00g01008	hypothetical protein	2.80879	2.98172	3.00143	3.1673	3.11454	3.02285	3.05554	2.96815	3.07825	3.05808	3.14644	3.12847	2.96707	3.0241	7.43975	8.48175	8.39013	8.06597	8.54013	8.22422	0.0668949	0.554433	0.0892235	0.453022	0.0884528	0.489854	0.207585	0.703297	0.21099	0.858844	0.248062	0.875001	0	0	0	0	0	0	1.14006	0.961364	1.12774	0.950979	0.843259	0.963009
An16g03080	An00g01009	hypothetical protein	5.28122	5.62613	6.03759	6.26503	5.90306	5.58086	5.96275	5.72479	6.09968	6.00976	6.10785	6.15964	5.84447	6.02125	43.8248	71.0769	53.5183	57.4315	67.2951	64.3762	0.00075948	0.519314	0.0855708	0.0689577	0.0183534	0.618588	0.00832339	0.675131	0.20431	0.39483	0.0771771	0.911924	1	0	0	0	0	0	1.62184	1.07312	1.22119	0.808019	0.661667	0.956624
An02g09840	An00g01010	hypothetical protein	3.52586	3.63673	3.7046	3.90754	3.47667	3.68628	3.73124	3.61537	3.65336	3.6114	3.66611	3.89856	3.86649	3.68913	11.9695	13.9875	11.971	12.7578	12.498	14.1042	0.056314	0.403237	0.998672	0.234622	0.392557	0.0676548	0.184448	0.572737	0.999039	0.689289	0.64303	0.523464	0	0	0	0	0	0	1.1686	1.06572	1.00012	0.912083	0.911969	1.12852
An07g07650	An00g01011	hypothetical protein	3.43819	3.41241	3.72589	3.67215	3.45085	3.20234	3.71571	3.53896	3.58682	3.7606	3.67953	3.67296	3.61141	3.6523	10.7428	12.9872	10.0324	12.3577	12.7785	12.5148	0.0173558	0.0105496	0.336528	0.480872	0.849424	0.714808	0.0812551	0.0408126	0.529728	0.870723	0.936364	0.94077	0	1	0	0	0	0	1.20892	1.23177	0.933872	0.951526	1.0189	0.97936
An02g08480	An00g01012	hypothetical protein	3.54347	3.57924	3.69864	3.6397	3.59798	3.63615	3.60146	3.58864	3.60027	3.58338	3.55447	3.79375	3.77657	3.59382	11.8053	12.7213	12.27	12.0842	11.9536	13.1901	0.205737	0.788929	0.501905	0.375286	0.276591	0.0524786	0.429049	0.872275	0.679817	0.81682	0.521284	0.486028	0	0	0	0	0	0	1.07759	0.984856	1.03937	0.949919	0.91394	1.10344
An02g03990	An00g01013	hypothetical protein	4.10948	4.24594	4.48577	4.69431	4.34445	4.2094	4.72964	4.34895	4.64152	4.63837	4.59726	4.54395	4.76043	4.64922	18.0974	24.0846	19.3857	23.2522	24.6876	25.1276	0.00734499	0.0616883	0.449157	0.695917	0.419444	0.809618	0.0441362	0.151553	0.63533	0.944156	0.667835	0.964596	1	0	0	0	0	0	1.33083	1.19945	1.07119	0.965439	0.901279	1.01782
An18g04920	An00g01014	hypothetical protein	3.14695	3.25102	3.3274	3.33804	3.20026	3.07946	3.2255	3.23646	3.31336	3.3038	3.30256	3.36133	3.30118	3.43466	9.18313	10.0751	8.81439	9.38904	9.89413	10.3082	0.10696	0.257298	0.454748	0.209024	0.700517	0.362726	0.282984	0.423165	0.639472	0.659601	0.859843	0.821478	0	0	0	0	0	0	1.09713	1.06519	0.959846	0.931906	0.970891	1.04185
An04g06760	An00g01015	hypothetical protein	5.14626	4.97416	6.11125	5.92841	6.09646	5.5106	6.17131	6.02193	4.68187	4.55096	4.69221	4.30647	3.89241	4.9551	33.3638	64.8858	55.8519	68.433	24.9624	20.8888	0.00462393	0.305262	0.0193408	0.783533	0.111337	0.272543	0.0316452	0.476171	0.0665417	0.965694	0.290623	0.767692	1	0	0	0	0	0	1.9448	1.22526	1.67403	1.05467	0.630018	0.836812
An05g00330	An00g01016	hypothetical protein	3.02824	3.10467	3.16915	3.13709	3.01998	2.92777	3.1614	3.13605	3.08981	3.08653	3.30648	3.11076	3.22326	3.10247	8.3771	8.89579	7.85645	8.86871	8.94412	8.84889	0.359049	0.0792104	0.32854	0.962146	0.505493	0.838455	0.597305	0.182339	0.521113	0.994946	0.73729	0.970729	0	0	0	0	0	0	1.06192	1.12884	0.937848	0.996955	1.06302	0.989353
An01g06740	An00g01017	hypothetical protein	3.57426	3.77444	3.63855	3.73764	3.44365	3.51574	3.70989	3.52593	3.72805	3.48886	3.77123	3.47408	3.49098	3.34658	12.7671	12.8892	11.1556	12.2772	12.6645	10.8319	0.906231	0.250264	0.115106	0.550499	0.456105	0.0333198	0.956992	0.414656	0.252701	0.898067	0.699551	0.418103	0	0	0	0	0	0	1.00957	1.10054	0.87378	0.952516	1.09011	0.855297
An14g06420	An00g01018	hypothetical protein	3.64468	3.79299	3.7118	3.58904	3.7114	3.74439	3.63306	3.67782	3.53089	3.64653	3.42823	3.4214	3.70729	3.52747	13.1668	12.557	13.2498	12.6007	11.5933	11.7294	0.535582	0.512204	0.934049	0.963433	0.979175	0.85069	0.737137	0.669022	0.966423	0.994946	0.991151	0.973042	0	0	0	0	0	0	0.953683	0.951015	1.0063	1.00349	0.997203	1.01174
An10g00810	An00g01019	hypothetical protein	3.56618	3.75149	4.03743	3.89766	4.31909	3.90649	3.88225	3.75964	3.69741	3.59983	3.69669	3.68357	3.62634	3.58732	12.6305	15.6441	17.3011	14.1325	12.6814	12.4012	0.0296847	0.0378514	0.00360535	0.262004	0.00549398	0.756377	0.117753	0.106454	0.0177839	0.721919	0.0316017	0.952312	0	0	1	0	-1	0	1.2386	0.816856	1.36979	0.903378	0.659501	0.977907
An07g01240	An00g01020	hypothetical protein	3.18349	3.23722	3.11498	3.14542	3.2135	3.24933	3.31249	3.17363	3.22201	3.07509	3.1962	3.21625	3.42692	3.08147	9.25577	8.75555	9.39191	9.46798	8.9658	9.45806	0.468428	0.915161	0.847203	0.312837	0.555502	0.395104	0.689337	0.952048	0.917441	0.769117	0.773239	0.837019	0	0	0	0	0	0	0.945956	1.0081	1.01471	1.08137	1.06569	1.0549
An18g05580	An00g01021	hypothetical protein	3.18835	3.18316	3.1436	3.23077	2.95571	3.14334	3.24485	3.06779	3.10149	3.12588	3.11921	3.14469	3.10796	3.13806	9.0993	9.10832	8.27939	8.91552	8.66698	8.75579	0.986924	0.235783	0.137721	0.724119	0.400541	0.836491	0.995607	0.398002	0.28841	0.951217	0.650246	0.970477	0	0	0	0	0	0	1.00099	1.07683	0.909893	0.978833	1.07577	1.01025
An07g03080	An00g01022	hypothetical protein	6.04946	6.55289	5.87963	6.15278	5.67191	5.92178	6.2921	6.18466	5.89723	5.97462	6.0934	6.0942	5.86765	6.11046	78.8573	64.7229	55.5934	75.4988	63.4882	65.0782	0.107641	0.0199231	0.00991907	0.199634	0.00893813	0.793554	0.284074	0.0661065	0.0395322	0.646453	0.0452863	0.959037	0	0	-1	0	1	0	0.82076	1.35805	0.704987	1.16649	1.65463	1.02504
An14g06410	An00g01023	hypothetical protein	4.22435	4.4878	4.56855	4.58436	4.23562	4.16145	4.51249	4.51669	4.58536	4.50956	4.43096	4.70816	4.94532	4.56579	20.479	23.8589	18.3605	22.8574	22.7632	26.7183	0.0961974	0.0240959	0.220477	0.620344	0.588442	0.0392176	0.264015	0.0762255	0.399156	0.92368	0.79595	0.442432	0	0	0	0	0	0	1.16504	1.24492	0.896553	0.958024	1.06856	1.17375
An14g03150	An00g01024	hypothetical protein	6.18434	6.06679	6.50395	6.21906	6.40382	6.08391	6.16517	5.94012	6.24174	6.43232	6.35067	6.08759	6.27566	6.44123	69.8198	82.2251	75.7861	66.3785	81.0971	77.0733	0.138968	0.222796	0.441286	0.0605938	0.0656385	0.556106	0.335754	0.382731	0.628374	0.367902	0.199743	0.89681	0	0	0	0	0	0	1.17768	0.875866	1.08545	0.807278	0.743725	0.950383
An08g08790	An00g01025	hypothetical protein	4.26445	4.26505	4.12627	4.21004	4.17095	4.26871	4.29343	4.10824	4.41099	4.25994	4.47273	4.23395	4.2894	4.33238	19.2229	17.978	18.6336	18.3898	20.8391	19.4978	0.321861	0.842183	0.639169	0.732456	0.567798	0.232779	0.560432	0.906393	0.7822	0.953081	0.783403	0.733968	0	0	0	0	0	0	0.935239	0.986919	0.969343	1.02291	1.05526	0.935637
An02g00360	An00g01026	hypothetical protein	4.24935	4.24944	4.35742	4.38462	4.04397	4.07953	4.79645	4.2902	4.22871	4.44653	4.16559	4.32278	4.26851	3.99793	19.0193	20.6923	16.6997	23.3173	19.4309	18.3335	0.452781	0.0101607	0.254794	0.29354	0.13118	0.524522	0.676083	0.0396812	0.438846	0.749382	0.325196	0.88616	0	1	0	0	0	0	1.08796	1.39627	0.878037	1.12686	1.28338	0.943523
[truncated: 12,965 more rows]
