# Supplementary material for: The Transcriptomic Signature of RacA Activation and Inactivation Provides New Insights into the Morphogenetic Network of Aspergillus niger
Source: PLoS One. 2013 Jul 24;8(7):e68946. doi: 10.1371/journal.pone.0068946 (PMC3722221; doi:10.1371/journal.pone.0068946)
Supplement: Table S2 — Subset of the transcriptome data containing up-down-regulated gene sets. (XLSX) [file pone.0068946.s002.xlsx]

## Sheet: code
Comparisons:
01 = racA.wt.4 – racA.wt.2
02 = racA.G12V.4 – racA.G12V.2
03 = racA.G12V.2 – racA.wt.2
04 = racA.G12V.4 – racA.wt.4
05 = (racA.G12V.4 - racA.G12V.2) - (racA.wt.4 – racA.wt.2)
06 = racA.D – wt
Strain codes
racA.wt.4: Strain MA1.8 expressing PglaA-RacA, 4 h after maltose shift
racA.wt.2: Strain MA1.8 expressing PglaA-RacA, 2 h after maltose shift
racA.G12V.4: Strain MA60.15 expressing PglaA-RacA, 4 h after maltose shift
racA.G12V.2: Strain MA60.15 expressing PglaA-RacA, 2 h after maltose shift
racA.D: Strain MA80.1, in which racA is deleted
wt: Strain N402

## Sheet: 01U
ORF	alias	annotation	061018MJA_ANIGERa_AR01.CEL	061018MJA_ANIGERa_AR07.CEL	061018MJA_ANIGERa_AR02.CEL	061018MJA_ANIGERa_AR08.CEL	061018MJA_ANIGERa_AR03.CEL	061018MJA_ANIGERa_AR05.CEL	061018MJA_ANIGERa_AR04.CEL	061018MJA_ANIGERa_AR06.CEL	080805MJA_ANIGERa_100480-01.CEL	080805MJA_ANIGERa_100480-02.CEL	080805MJA_ANIGERa_100480-06.CEL	080807MJA_ANIGERa_100480-20.CEL	080807MJA_ANIGERa_100480-21.CEL	080807MJA_ANIGERa_100480-22.CEL	racA.wt.2	racA.wt.4	racA.G12V.2	racA.G12V.4	wt	racA.D	FC 01	FC 02	FC 03	FC 04	FC 05	FC 06	pValue 01	pValue 02	pValue 03	pValue 04	pValue 05	pValue 06	FDR 01	FDR 02	FDR 03	FDR 04	FDR 05	FDR 06	decide (FDR < 0.05) 01	decide (FDR < 0.05) 02	decide (FDR < 0.05) 03	decide (FDR < 0.05) 04	decide (FDR < 0.05) 05	decide (FDR < 0.05) 06
An02g02350	An00g00010	hypothetical protein	3.96787	3.97622	4.22857	4.38066	3.99365	4.07299	4.33551	4.19365	4.23985	4.14253	4.19052	4.29443	4.22266	4.23656	15.693	19.7614	16.3738	19.2206	18.2645	19.0433	1.25925	1.17386	1.04339	0.972635	0.932191	1.04264	0.00182859	0.0165106	0.471632	0.635888	0.402055	0.388498	0.0157126	0.0572694	0.65452	0.928899	0.651418	0.834699	1	0	0	0	0	0
An06g01950	An00g00031	similarity to hypothetical protein SPBC3B8.06 - Schizosaccharomyces pombe	4.95011	5.40003	6.11799	6.15673	7.65971	7.49035	6.30632	5.9527	4.91336	5.03715	5.163	4.87303	5.08448	5.28998	36.1285	70.393	190.683	70.011	32.8503	33.8832	1.9484	0.367159	5.2779	0.994573	0.188441	1.03144	0.000155372	3.61798e-06	1.88586e-08	0.964688	6.97638e-07	0.758237	0.00261868	0.000114248	4.88387e-06	0.994946	0.000128968	0.95242	1	-1	1	0	-1	0
An06g01640	An00g00055	strong similarity to Ngg1p-interacting factor Nif3 - Saccharomyces cerevisiae	4.48446	4.4337	4.93487	4.87511	4.73617	4.52228	4.5731	4.57832	5.19731	5.52624	5.32127	4.89199	5.14131	5.29883	21.9946	29.9605	24.7478	23.8465	40.7371	34.5523	1.36217	0.963582	1.12517	0.795934	0.707387	0.848177	0.00706663	0.701171	0.236012	0.033299	0.0242863	0.0549008	0.0429245	0.816411	0.418027	0.26467	0.0951512	0.491053	1	0	0	0	0	0
An13g01270	An00g00066	strong similarity to hypothetical protein B11A5.10 - Neurospora crassa	3.44703	3.52145	3.70577	3.81633	3.41912	3.57628	3.63452	3.56537	3.66491	3.7493	3.7763	3.78073	3.78526	3.66069	11.1908	13.5578	11.2957	12.1253	13.2707	13.382	1.21152	1.07344	1.00938	0.894338	0.88603	1.00839	0.0081089	0.260987	0.878926	0.0883647	0.180137	0.867346	0.0473436	0.427662	0.936194	0.449076	0.401263	0.974992	1	0	0	0	0	0
An11g06610	An00g00070	strong similarity to nicotinamide mononucleotide adenylyl transferase NMNAT - Homo sapiens	7.14814	7.19727	7.71574	7.74106	7.37302	7.28904	7.34284	7.19329	6.99618	6.90385	7.23522	7.11949	7.14542	7.50898	144.278	212.071	161.013	154.136	132.063	153.061	1.46988	0.957294	1.11599	0.726815	0.651273	1.159	0.0018151	0.655297	0.272735	0.0062044	0.00837785	0.0833939	0.0156351	0.783433	0.46084	0.103069	0.0431191	0.560013	1	0	0	0	-1	0
An02g13550	An00g00071	strong similarity to pantothenate kinase panK - Aspergillus nidulans	4.43911	4.71003	5.29386	5.27459	4.09052	4.53497	4.74284	4.95174	5.02595	5.15882	5.08176	5.41035	5.20146	5.45567	23.8277	38.9681	19.873	28.7859	34.0326	40.9509	1.63541	1.44849	0.834031	0.738704	0.885704	1.20329	0.000505145	0.00385	0.103183	0.0126487	0.419285	0.0482379	0.00613942	0.0186649	0.233679	0.15333	0.667773	0.473098	1	1	0	0	0	0
An18g03900	An00g00072	strong similarity to prefoldin subunit 2 PFDN2 - Homo sapiens	8.31377	8.21586	8.64277	8.54075	8.12985	7.95555	8.4142	8.33111	8.64794	8.78158	8.75352	8.66392	8.68375	8.51189	307.579	385.813	263.689	331.452	423.929	393.4	1.25435	1.25698	0.857307	0.859101	1.00209	0.927986	0.00500407	0.00472533	0.0372862	0.0394765	0.982326	0.187642	0.0336224	0.0217443	0.109563	0.290498	0.992541	0.692495	1	1	0	0	0	0
An01g10970	An00g00073	strong similarity to quinate transporter qa-y - Neurospora crassa	6.19539	6.15572	6.61773	6.6252	5.48953	5.44715	5.94549	6.08483	6.1109	6.17536	6.05471	5.31741	5.36653	5.31296	72.2817	98.4599	44.2725	64.6761	69.2458	40.2886	1.36217	1.46086	0.612499	0.656877	1.07245	0.58182	9.14503e-05	1.42151e-05	1.13672e-06	5.26485e-06	0.364888	4.87836e-08	0.00181204	0.000284893	7.87206e-05	0.0010089	0.616923	6.82434e-05	1	1	-1	-1	0	-1
An12g02160	An00g00101	hypothetical protein	3.91481	4.08391	4.84232	4.73018	3.69939	4.06304	4.59835	4.16563	4.10341	4.0121	3.95117	3.51648	4.06589	4.23935	15.9929	27.5933	14.7354	20.8502	16.2484	15.3543	1.72535	1.41497	0.921372	0.755624	0.820108	0.944973	0.00351109	0.0388261	0.592294	0.0852265	0.365032	0.64973	0.0255816	0.108411	0.74976	0.441568	0.617092	0.922093	1	0	0	0	0	0
An01g13630	An00g00107	strong similarity to yaiB from patent FR2807446-A1 - Lactococcus lactis	5.67043	5.57496	6.54849	6.4057	5.53607	5.81759	5.92215	6.20109	6.58471	6.36431	6.63512	6.30729	6.13169	6.53382	49.2719	89.0842	51.1559	66.7929	92.2864	80.1297	1.80801	1.30567	1.03824	0.749772	0.722159	0.868272	0.000135179	0.0269599	0.727471	0.0187023	0.0501475	0.126968	0.00238782	0.0828702	0.843635	0.190304	0.164327	0.629976	1	0	0	0	0	0
An18g03420	An00g00113	weak similarity to hypothetical protein Y51H4A.12 - Caenorhabditis elegans	3.7764	3.59076	4.0198	4.011	3.77702	3.75763	3.73653	3.73256	3.85166	3.73657	3.88421	3.91382	3.85231	3.85136	12.849	16.1717	13.6169	13.311	14.1639	14.6466	1.2586	0.977533	1.05977	0.823103	0.776683	1.03408	0.00182537	0.697021	0.328847	0.00547003	0.00907232	0.485237	0.0156946	0.813405	0.521391	0.096011	0.04585	0.874724	1	0	0	0	-1	0
An01g13680	An00g00128	similarity to polypeptide SEQ ID NO:41157 from patent WO200171042-A2 - Drosophila melanogaster	5.07512	4.99378	6.44428	6.45353	4.72285	4.85639	5.79364	5.67939	6.43639	6.5117	6.46664	6.41975	6.52524	6.81061	32.7733	87.3601	27.6579	53.3167	88.7438	96.0156	2.66559	1.92772	0.843918	0.61031	0.723186	1.08194	6.12668e-08	3.78527e-06	0.0544409	5.55077e-05	0.0141397	0.247599	1.14275e-05	0.00011776	0.145366	0.00567945	0.0633974	0.744165	1	1	0	-1	0	0
An01g11660	An00g00133	1,4-beta-D-glucan cellobiohydrolase B precursor cbhB - Aspergillus niger	3.43529	3.30349	3.66019	3.67361	3.36113	3.44482	3.34345	3.42799	3.60291	3.56743	3.48751	3.69766	3.52925	3.45453	10.3345	12.7012	10.5779	10.4521	11.7339	11.7981	1.22902	0.988113	1.02355	0.822922	0.803986	1.00547	0.00819772	0.856188	0.724793	0.0112624	0.0351261	0.91936	0.0476237	0.915829	0.841491	0.145158	0.125962	0.984076	1	0	0	0	0	0
An18g01670	An00g00136	6-phosphofructokinase pfkA - Aspergillus niger	7.00271	7.26606	9.13702	8.76225	6.70034	6.57557	8.34249	8.58595	9.07432	9.13494	9.05545	8.85025	8.83419	8.76304	140.496	494.434	99.5918	353.171	544.293	450.638	3.51921	3.54618	0.70886	0.714293	1.00767	0.827934	1.84412e-08	1.72791e-08	0.00283423	0.00328851	0.953597	0.0265385	5.40243e-06	4.77829e-06	0.0148383	0.072905	0.982317	0.383883	1	1	-1	0	0	0
An08g06080	An00g00151	anthranilate synthase multifunctional protein trpC - Aspergillus niger	7.47856	7.48639	8.79508	8.48507	8.02873	7.79357	7.98469	8.11391	8.63486	8.60563	8.65601	8.68149	8.67576	8.53213	178.834	398.952	240.71	264.899	396.772	396.12	2.23085	1.10049	1.34599	0.663987	0.493306	0.998357	4.36864e-07	0.245103	0.00277249	0.000249625	4.44253e-05	0.979877	4.21468e-05	0.408777	0.0146033	0.0142531	0.00115729	0.996746	1	0	1	-1	-1	0
An02g07250	An00g00153	arginase argA - Aspergillus niger	7.5818	7.20768	8.71703	8.82407	8.90929	8.11672	7.95773	8.181	8.62262	8.76497	8.69299	8.81587	8.81101	9.16536	168.282	436.716	365.318	268.609	414.012	488.003	2.59514	0.735275	2.17087	0.615066	0.283327	1.17872	5.57694e-05	0.0686918	0.000328404	0.00847514	0.0001009	0.213814	0.00127062	0.163981	0.00278134	0.123114	0.00202509	0.717882	1	0	1	0	-1	0
An01g14130	An00g00160	beta-isopropylmalate dehydrogenase A leu2A - Aspergillus niger	8.95161	8.61748	11.6489	11.7474	8.98653	8.80773	10.637	10.8591	11.3987	11.4912	11.4906	11.656	11.689	11.4818	440.973	3322.67	476.764	1719.81	2817.47	3123.46	7.53486	3.60727	1.08116	0.5176	0.478743	1.10861	5.9655e-11	8.76e-09	0.385062	8.59917e-06	7.53059e-05	0.170913	1.39086e-07	3.61214e-06	0.577098	0.00136903	0.0016616	0.678572	1	1	0	-1	-1	0
An02g04270	An00g00161	cAMP-dependent protein kinase catalytic subunit pkaC - Aspergillus niger	5.81863	5.81285	6.62871	6.51643	7.39626	6.47209	6.52448	6.32457	6.23097	6.2966	6.34422	6.41817	6.19695	6.36583	56.3265	95.179	122.291	85.8964	78.2812	80.2809	1.68977	0.702394	2.17111	0.902471	0.415673	1.02554	0.0047737	0.0374857	0.000280249	0.507581	0.0015457	0.840459	0.0324014	0.105916	0.00248029	0.881603	0.0126598	0.970984	1	0	1	0	-1	0
An01g01820	An00g00165	catalase R catR - Aspergillus niger	4.29614	4.95346	5.71801	5.89618	3.83515	4.03634	5.02695	4.6615	5.7599	6.23328	5.80993	5.31953	5.57914	4.6743	24.672	55.9898	15.303	28.7248	61.1538	36.5295	2.26937	1.87707	0.620258	0.513036	0.827133	0.597337	0.00159022	0.00864603	0.0344553	0.00614175	0.513156	0.00853922	0.0142509	0.035168	0.103299	0.102649	0.742582	0.243949	1	1	0	0	0	0
An07g08300	An00g00169	cyclophilin-like peptidyl prolyl cis-trans isomerase cypA - Aspergillus niger	11.5812	11.4367	11.8261	11.9736	11.7274	11.7698	11.4329	11.7199	12.5034	12.3552	12.4411	12.5327	12.5162	12.5482	2914.32	3821.21	3440.99	3053.86	5530.66	5924.15	1.31119	0.887495	1.18072	0.799188	0.676865	1.07115	0.0027411	0.120568	0.0387857	0.0088873	0.00242003	0.26071	0.020983	0.246058	0.112605	0.126603	0.0173877	0.756353	1	0	0	0	-1	0
An01g03460	An00g00172	cytoplasmic ribosomal protein of the large subunit L15 rpl15 - Aspergillus niger	12.3672	12.5517	12.8225	12.8321	11.7086	12.0224	12.8648	12.6621	12.6722	12.6505	12.7258	12.6618	12.6769	12.6993	5632.03	7267.89	3731.35	6953.21	6575.36	6559.41	1.29045	1.86346	0.662522	0.956704	1.44403	0.997574	0.00597162	4.07185e-06	0.000181615	0.569704	0.00532515	0.969297	0.0380265	0.000122497	0.00180185	0.903496	0.0308462	0.993443	1	1	-1	0	1	0
An07g08950	An00g00180	endoglucanase B eglB - Aspergillus niger	3.36496	3.43909	3.75074	3.58125	3.45961	3.38165	3.60508	3.51295	3.56003	3.54176	3.53987	3.58932	3.5087	3.49822	10.5709	12.6933	10.7081	11.7861	11.6901	11.5681	1.20078	1.10067	1.01298	0.92853	0.916632	0.989561	0.00720043	0.113748	0.821873	0.211309	0.294254	0.822478	0.0434729	0.236261	0.902589	0.662632	0.5402	0.96817	1	0	0	0	0	0
An12g08610	An00g00192	glucokinase glkA - Aspergillus niger	7.75493	6.84655	8.68325	8.14482	8.63531	7.72539	7.87018	7.916	8.30004	8.60664	8.42875	8.44319	8.39646	8.30322	157.667	341.096	290.089	237.715	348.531	333.365	2.1634	0.819456	1.83988	0.696915	0.378782	0.956486	0.00386136	0.370162	0.0151634	0.117847	0.00790521	0.80301	0.0275034	0.541256	0.0551106	0.511156	0.0413405	0.961527	1	0	0	0	-1	0
An02g12140	An00g00194	glucose-6-phosphat 1-dehydrogenase gsdA - Aspergillus niger	9.02162	8.96319	10.4194	10.6596	9.8994	10.1788	9.96801	10.0895	10.227	10.2866	10.3198	10.4761	10.4663	10.3481	509.312	1488.37	1052.14	1044.62	1241.46	1379.71	2.92231	0.992859	2.0658	0.701858	0.339752	1.11136	1.49768e-08	0.926394	9.09927e-07	0.00063365	5.40913e-07	0.115525	5.128e-06	0.958459	6.95572e-05	0.0265101	0.000116413	0.616352	1	0	1	-1	-1	0
An16g01830	An00g00195	glyceraldehyde-3-phosphate dehydrogenase gpdA - Aspergillus niger	10.6811	11.0942	12.3428	12.4686	10.5811	10.6723	12.3603	12.4015	12.4431	12.3451	12.4994	12.4659	12.4572	12.3366	1894.58	5426.02	1581.11	5333.53	5515.22	5479.74	2.86398	3.37328	0.834547	0.982954	1.17783	0.993567	5.2301e-08	1.10955e-08	0.0528283	0.84083	0.193214	0.926384	1.04108e-05	3.88038e-06	0.1419	0.977672	0.418272	0.986067	1	1	0	0	0	0
An02g14380	An00g00197	hexokinase hxk - Aspergillus niger	7.91741	8.00181	9.56746	9.81867	7.48604	7.65702	9.24125	9.51028	9.65178	9.41869	9.83851	9.88171	9.8925	10.0359	248.932	827.758	190.221	664.335	795.834	980.035	3.32523	3.49245	0.764145	0.802572	1.05029	1.23146	8.02484e-08	5.24842e-08	0.0200194	0.048443	0.733662	0.0258164	1.38592e-05	9.06421e-06	0.0684971	0.326826	0.87893	0.377814	1	1	0	0	0	0
An08g03710	An00g00226	strong similarity to hypothetical protein CAD36993.1 - Neurospora crassa	6.11709	6.24929	7.40466	7.24205	7.04743	6.30883	6.74732	6.79303	7.11961	7.21334	7.18663	6.9582	7.04844	7.24213	72.665	160.159	102.404	109.15	144.327	135.573	2.20407	1.06588	1.40926	0.681515	0.483596	0.939348	6.11743e-05	0.627786	0.0209275	0.0118204	0.00192377	0.561244	0.00136923	0.761735	0.0707812	0.148033	0.0148192	0.89767	1	0	0	0	-1	0
An04g04550	An00g00227	hypothetical protein	4.98345	5.1092	5.50054	5.38499	5.03013	4.91157	5.30337	5.34918	5.41139	5.19767	5.21241	5.24746	5.59449	5.26758	33.0442	43.4947	31.3599	40.1207	38.6883	41.3508	1.31626	1.27936	0.94903	0.922426	0.971967	1.06882	0.00779978	0.0142703	0.551393	0.363102	0.817688	0.358753	0.0461163	0.0512522	0.720747	0.809639	0.922471	0.818936	1	0	0	0	0	0
An04g04450	An00g00237	hypothetical protein	3.65961	3.76165	4.01621	4.01181	3.82353	3.84781	4.00694	3.98705	4.06431	3.95471	3.9504	4.20732	4.1029	3.94125	13.0921	16.1561	14.2775	15.9667	15.8874	16.9572	1.23403	1.11832	1.09054	0.988276	0.906229	1.06734	0.00649154	0.103764	0.196894	0.855302	0.293564	0.232092	0.0403421	0.220734	0.37006	0.979759	0.539835	0.733893	1	0	0	0	0	0
An14g04020	An00g00253	hypothetical protein	5.48445	5.44021	6.0603	6.31035	6.37582	6.39135	5.86883	5.96064	5.92571	5.56223	5.96251	5.94874	5.97329	5.9721	44.0884	72.7726	83.4932	60.3271	56.3686	62.4534	1.65061	0.722539	1.89377	0.82898	0.437742	1.10795	0.000113921	0.00315978	1.25564e-05	0.0536889	2.89152e-05	0.176667	0.00209415	0.0159863	0.000291297	0.346907	0.000866658	0.684751	1	-1	1	0	-1	0
An14g03880	An00g00279	hypothetical protein	4.94833	5.06139	5.28475	5.71513	5.14646	4.74356	5.33215	5.39304	5.21936	5.29928	5.30285	5.20321	5.26587	5.31046	32.1081	45.2529	30.8032	41.1436	38.6885	38.3153	1.40939	1.33569	0.959361	0.909193	0.947706	0.990355	0.00541689	0.0142759	0.686352	0.361549	0.711466	0.907705	0.0356262	0.0512591	0.815958	0.808974	0.867036	0.982057	1	0	0	0	0	0
An14g06050	An00g00320	weak similarity to hypothetical protein B10H18.060 - Neurospora crassa	4.248	4.36643	5.66034	5.22663	5.42824	4.29881	4.48406	4.74277	4.92711	5.36965	5.01373	4.67719	4.88997	4.75518	19.7971	43.5162	29.1116	24.478	34.38	27.3622	2.19811	0.840833	1.4705	0.562504	0.382526	0.795876	0.00223737	0.405414	0.0800711	0.0148789	0.0058215	0.190083	0.0180395	0.574604	0.194574	0.166812	0.0329345	0.695413	1	0	0	0	-1	0
An02g14680	An00g00356	hypothetical protein	5.31957	5.44127	6.08181	6.54796	6.48361	6.07634	5.82834	5.97844	5.31883	5.11712	5.69882	5.1146	5.07393	5.15679	41.6551	79.6105	77.7073	59.8546	41.5927	34.6577	1.91118	0.770257	1.86549	0.751842	0.403027	0.833264	0.000521003	0.0792338	0.000700083	0.0581474	0.000554522	0.126292	0.00626144	0.182363	0.00490586	0.35915	0.0061376	0.628636	1	0	1	0	-1	0
An03g06770	An00g00484	hypothetical protein	5.32539	4.90936	5.75153	5.71026	5.64829	5.51108	5.92402	5.69541	5.64337	5.56891	5.61335	5.54979	5.52891	5.58828	34.7123	53.1095	47.8247	56.0919	48.7909	47.0349	1.52999	1.17286	1.37775	1.05615	0.76658	0.964008	0.00037731	0.0877539	0.00302195	0.534776	0.0491724	0.608991	0.00494212	0.195757	0.0155876	0.890805	0.161929	0.909649	1	0	1	0	0	0
An02g00640	An00g00539	hypothetical protein	3.4289	3.32873	3.62326	3.76743	3.30877	3.56305	3.40344	3.45737	3.57943	3.58848	3.47903	3.62211	3.63381	3.6184	10.4022	12.9542	10.8221	10.7809	11.7044	12.3357	1.24533	0.996189	1.04037	0.832231	0.799937	1.05394	0.00618494	0.954477	0.557153	0.0166217	0.033851	0.345916	0.0389735	0.975109	0.724822	0.178324	0.122552	0.813417	1	0	0	0	0	0
An01g10460	An00g00545	similarity to hypothetical protein CAD21056.1 - Neurospora crassa	5.9934	6.16524	7.00588	7.065	6.87268	6.31329	6.29193	6.80664	7.02429	7.16463	7.09767	6.87429	6.85154	6.77514	67.6173	131.183	96.5353	93.6548	136.762	114.061	1.94009	0.970161	1.42767	0.713923	0.500061	0.834006	0.000217795	0.811902	0.0150154	0.0198211	0.00218142	0.100574	0.00332977	0.887251	0.0546721	0.198055	0.016162	0.590132	1	0	0	0	-1	0
An15g01730	An00g00560	hypothetical protein	3.97651	3.84334	4.27482	4.17444	4.06074	4.0162	4.17438	3.95355	4.11682	4.04498	3.9793	4.04527	3.98303	3.99926	15.0316	18.6956	16.4324	16.7253	16.5302	16.1022	1.24376	1.01783	1.09319	0.894613	0.818349	0.974108	0.00533784	0.785785	0.187328	0.106411	0.0466384	0.622551	0.0352687	0.870049	0.357611	0.489023	0.155749	0.913263	1	0	0	0	0	0
An07g06260	An00g00583	hypothetical protein	3.12975	3.09336	3.3513	3.40781	3.13221	3.20723	3.15967	3.2858	3.27955	3.18051	3.30646	3.32606	3.37293	3.33105	8.64315	10.4075	8.99871	9.33553	9.55003	10.1496	1.20414	1.03743	1.04114	0.896997	0.861555	1.06278	0.00498051	0.505763	0.466251	0.0661521	0.0736733	0.189843	0.0334802	0.664214	0.650021	0.386067	0.2172	0.695325	1	0	0	0	0	0
An02g03600	An00g00604	hypothetical protein	4.61417	4.37372	4.99583	4.92641	5.15254	4.92655	4.68736	4.56029	5.40744	5.30981	5.16019	5.30809	5.27846	5.4276	22.5327	31.1491	32.8893	24.6553	39.1917	40.4495	1.3824	0.749645	1.45963	0.791525	0.542279	1.03209	0.0018817	0.00410802	0.000598055	0.0138839	0.000201432	0.639738	0.0160214	0.0196032	0.00437791	0.160913	0.00311877	0.918567	1	-1	1	0	-1	0
An07g00690	An00g00627	hypothetical protein	3.73388	3.7985	4.16294	4.05793	3.72336	3.91007	3.83034	3.82677	3.93863	3.94758	3.77408	3.87086	3.89986	3.91394	13.6062	17.2729	14.0911	14.2072	14.7922	14.8757	1.26949	1.00824	1.03564	0.822517	0.79421	1.00565	0.0024394	0.896288	0.580474	0.00854304	0.0222028	0.91274	0.0192006	0.940528	0.741711	0.123587	0.0891489	0.9831	1	0	0	0	0	0
An09g02950	An00g00646	hypothetical protein	3.90703	3.99897	4.19686	4.38433	3.94265	3.8946	4.19654	4.14564	4.16574	4.07404	4.13436	4.21971	3.98953	4.16628	15.4871	19.5704	15.1225	18.0146	17.4447	17.4502	1.26365	1.19124	0.976455	0.920503	0.942699	1.00032	0.00426821	0.0215802	0.723625	0.232866	0.538125	0.995373	0.0298717	0.0700885	0.841043	0.686526	0.761156	0.998673	1	0	0	0	0	0
An12g10080	An00g00685	hypothetical protein	3.29168	3.27771	3.91598	3.76957	3.43691	3.56006	3.37554	3.57243	3.64986	3.63284	3.54733	3.61232	3.52044	3.8202	9.74523	14.348	11.3018	11.1115	12.2101	12.5619	1.47231	0.98316	1.15973	0.774427	0.667767	1.02881	0.000308464	0.826523	0.0754207	0.00593899	0.00293749	0.654601	0.0043022	0.897132	0.186078	0.100948	0.0199964	0.923507	1	0	0	0	-1	0
An01g10310	An00g00723	hypothetical protein	6.94854	6.8393	7.87755	7.64166	8.17854	7.43663	7.02045	7.46166	7.23931	7.27905	7.28435	6.95428	7.34763	7.31134	118.926	216.707	224.036	151.278	154.084	147.484	1.8222	0.675237	1.88383	0.698074	0.370561	0.95717	0.00216915	0.0250135	0.00148461	0.0370302	0.000691375	0.731035	0.0176215	0.0783507	0.00883376	0.28191	0.00717481	0.9457	1	0	1	0	-1	0
An02g06650	An00g00753	hypothetical protein	4.54404	4.65968	4.96748	5.06755	4.77991	4.45649	4.95811	4.7561	4.85678	4.77111	4.83831	5.01007	4.90048	4.97438	24.2828	32.3908	24.5594	28.9824	28.287	31.1604	1.3339	1.18009	1.01139	0.894774	0.884695	1.10158	0.00302875	0.0532235	0.885259	0.174538	0.282354	0.150088	0.0227059	0.136619	0.939721	0.614445	0.527771	0.651711	1	0	0	0	0	0
An12g02660	An00g00762	hypothetical protein	5.80703	6.34663	8.36755	8.71328	4.34807	4.36304	6.85074	6.33361	5.89937	6.66006	6.02483	6.28036	6.3332	6.18947	67.5007	372.324	20.4717	96.4813	73.2498	77.0477	5.51586	4.71292	0.303281	0.259133	0.854432	1.05185	7.60935e-07	2.02248e-06	2.53855e-05	7.86087e-06	0.5387	0.730701	6.18879e-05	7.83724e-05	0.000454115	0.00132489	0.761353	0.9457	1	1	-1	-1	0	0
An15g03110	An00g00773	hypothetical protein	3.71375	3.63787	4.04392	4.02927	3.75658	3.76892	3.90853	3.8252	3.75448	3.90934	3.67148	4.06206	4.11994	3.87808	12.7799	16.4111	13.5738	14.5895	13.7221	16.2236	1.28413	1.07483	1.06211	0.889006	0.837015	1.1823	0.00375982	0.316467	0.399664	0.114735	0.0941306	0.0121803	0.0269862	0.487561	0.590404	0.505188	0.258375	0.283041	1	0	0	0	0	0
An11g03750	An00g00779	hypothetical protein	5.16562	5.16413	5.47378	5.48284	5.18093	5.12612	5.21561	5.29804	5.4091	5.21494	5.19501	5.39728	5.48657	5.38794	35.8742	44.5795	35.5931	38.235	38.6666	42.9305	1.24266	1.07423	0.992165	0.857682	0.864455	1.11027	0.00357724	0.252341	0.896906	0.0247789	0.109818	0.0531641	0.0259689	0.417062	0.947511	0.224744	0.287632	0.4876	1	0	0	0	0	0
An13g01100	An00g00809	hypothetical protein	3.27683	3.25833	3.69196	3.58379	3.36218	3.43056	3.55999	3.40757	3.27127	3.49373	3.49787	3.58967	3.46689	3.49876	9.6303	12.4483	10.5296	11.1872	10.7105	11.4592	1.29261	1.06246	1.09338	0.898697	0.821945	1.06991	0.0026512	0.384868	0.209067	0.13853	0.0621863	0.241924	0.020469	0.55569	0.385328	0.552736	0.192206	0.741679	1	0	0	0	0	0
An14g00360	An00g00883	hypothetical protein	5.28887	5.16475	5.85279	5.87566	5.93963	5.2033	5.56317	5.44175	5.90849	5.64817	5.55263	5.74522	5.73672	5.74555	37.4478	58.2516	47.553	45.3321	52.0958	53.5381	1.55554	0.953298	1.26985	0.778212	0.612839	1.02769	0.00569303	0.71965	0.0923642	0.0790788	0.0215251	0.801522	0.0368703	0.827825	0.216284	0.423759	0.087128	0.961166	1	0	0	0	0	0
An07g04010	An00g00893	hypothetical protein	6.14717	6.08584	6.98805	7.31481	6.88434	6.4825	6.72159	6.83877	6.98853	6.66999	6.8584	6.96581	6.71492	6.99764	69.3827	142.166	102.78	109.91	114.482	118.833	2.04901	1.06937	1.48135	0.773113	0.521897	1.038	3.77884e-05	0.554672	0.00422012	0.0388234	0.00145554	0.686132	0.000975318	0.703474	0.0201279	0.288884	0.01212	0.930789	1	0	1	0	-1	0
An15g04080	An00g00953	hypothetical protein	3.59694	3.75854	4.08063	3.93022	3.5968	3.53946	3.7835	3.94594	3.86019	3.74765	3.88211	4.03657	4.07567	3.86946	12.7971	16.0603	11.8608	14.5679	14.2213	15.9325	1.255	1.22824	0.92684	0.907076	0.978676	1.12033	0.0079642	0.0138326	0.304819	0.194281	0.833116	0.0739369	0.0466937	0.0501435	0.496578	0.637941	0.929285	0.537022	1	0	0	0	0	0
An09g02840	An00g00957	strong similarity to hypothetical protein EAA65458.1 - Aspergillus nidulans	8.62072	8.62106	9.40583	9.16601	8.15629	7.98137	9.09571	9.04875	9.12249	9.3396	9.20227	9.1393	9.23084	8.85926	393.684	624.225	268.509	538.287	596.944	539.87	1.5856	2.00472	0.682043	0.862329	1.26433	0.904389	0.000285623	7.06705e-06	0.00121104	0.124889	0.0897025	0.195097	0.00405231	0.000175171	0.00753142	0.524669	0.250069	0.700158	1	1	-1	0	0	0
An16g03080	An00g01009	hypothetical protein	5.28122	5.62613	6.03759	6.26503	5.90306	5.58086	5.96275	5.72479	6.09968	6.00976	6.10785	6.15964	5.84447	6.02125	43.8248	71.0769	53.5183	57.4315	67.2951	64.3762	1.62184	1.07312	1.22119	0.808019	0.661667	0.956624	0.00075948	0.519314	0.0855708	0.0689577	0.0183534	0.618588	0.00832339	0.675131	0.20431	0.39483	0.0771771	0.911924	1	0	0	0	0	0
An02g03990	An00g01013	hypothetical protein	4.10948	4.24594	4.48577	4.69431	4.34445	4.2094	4.72964	4.34895	4.64152	4.63837	4.59726	4.54395	4.76043	4.64922	18.0974	24.0846	19.3857	23.2522	24.6876	25.1276	1.33083	1.19945	1.07119	0.965439	0.901279	1.01782	0.00734499	0.0616883	0.449157	0.695917	0.419444	0.809618	0.0441362	0.151553	0.63533	0.944156	0.667835	0.964596	1	0	0	0	0	0
An04g06760	An00g01015	hypothetical protein	5.14626	4.97416	6.11125	5.92841	6.09646	5.5106	6.17131	6.02193	4.68187	4.55096	4.69221	4.30647	3.89241	4.9551	33.3638	64.8858	55.8519	68.433	24.9624	20.8888	1.9448	1.22526	1.67403	1.05467	0.630018	0.836812	0.00462393	0.305262	0.0193408	0.783533	0.111337	0.272543	0.0316452	0.476171	0.0665417	0.965694	0.290623	0.767692	1	0	0	0	0	0
An16g05670	An00g01080	hypothetical protein	4.18074	4.431	4.56945	4.63679	4.34306	4.25213	4.20936	4.21561	4.21088	4.08244	4.0818	4.19865	4.18859	4.1889	19.7787	24.304	19.6655	18.5389	17.4486	18.2781	1.2288	0.942714	0.994278	0.762793	0.767183	1.04754	0.00707126	0.36738	0.928827	0.00115419	0.0120898	0.384162	0.042934	0.538427	0.964207	0.0384389	0.0562997	0.833267	1	0	0	-1	0	0
An12g09870	An00g01084	hypothetical protein	5.72962	5.54618	7.57406	7.13292	6.16258	5.60086	5.37563	5.5593	6.21676	7.02242	5.97974	5.27495	5.3693	5.28056	49.7939	163.539	58.9622	44.2458	84.8185	39.6232	3.28431	0.750409	1.18412	0.270552	0.228483	0.467152	8.21814e-05	0.176433	0.413684	3.51157e-05	0.000249941	0.000618869	0.00167098	0.323306	0.602996	0.00402651	0.00358975	0.056291	1	0	0	-1	-1	0
An12g02480	An00g01094	hypothetical protein	3.68441	3.58618	4.72835	5.51298	4.40133	3.88466	3.84012	4.48673	4.443	4.76432	4.56037	4.64509	4.77385	4.66958	12.426	34.7916	17.6671	17.9191	24.0711	25.9232	2.79989	1.01426	1.42178	0.515041	0.362249	1.07694	0.000117483	0.938555	0.0751813	0.00337025	0.00197759	0.622996	0.00213994	0.965684	0.185651	0.0740049	0.0151007	0.913628	1	0	0	0	-1	0
An04g00380	An00g01109	hypothetical protein	5.04202	4.9389	5.56104	5.36452	4.9455	4.86089	5.27402	5.42491	5.25413	5.20623	5.52278	5.09744	4.83394	5.22033	31.789	44.1023	29.9233	40.7708	40.1607	33.1416	1.38734	1.36251	0.94131	0.92446	0.9821	0.825224	0.00578824	0.00810768	0.543501	0.432753	0.897098	0.0324335	0.0372834	0.0335061	0.713871	0.848146	0.957613	0.416418	1	1	0	0	0	0
An15g05180	An00g01163	hypothetical protein	3.2266	3.21319	3.6165	3.60694	3.01342	3.06598	3.35443	3.49886	3.33317	3.6274	3.39481	3.39247	3.39819	3.55378	9.31718	12.2246	8.22321	10.7529	10.9419	10.9143	1.31205	1.30762	0.882585	0.879607	0.996625	0.997474	0.00283999	0.00308663	0.108354	0.100137	0.97397	0.966269	0.0215448	0.0157439	0.242289	0.473673	0.989388	0.992885	1	1	0	0	0	0
An01g05810	An00g01177	strong similarity to hypothetical protein CAE85516.1 - Neurospora crassa	4.33341	4.06004	5.96147	5.79687	5.85171	5.67548	5.82461	6.1047	6.55384	6.77453	6.6516	6.53216	6.6078	6.30916	18.3375	58.8581	54.3268	62.4512	101.125	89.452	3.20971	1.14955	2.96261	1.06105	0.358146	0.884572	8.55225e-08	0.178337	1.80825e-07	0.553844	1.03958e-05	0.149418	1.4352e-05	0.325735	2.6627e-05	0.899537	0.000486376	0.651711	1	0	1	0	-1	0
An02g07410	An00g01218	hypothetical protein	4.20727	4.20767	4.8625	4.72886	4.59725	4.15356	4.80627	4.82864	4.61341	4.54405	4.58732	4.58096	4.94347	4.55431	18.4746	27.7743	20.7552	28.1967	23.944	25.8647	1.50338	1.35854	1.12345	1.01521	0.903656	1.08021	0.00207143	0.0120656	0.280425	0.88572	0.499527	0.376634	0.0170856	0.0451784	0.46885	0.98509	0.733328	0.828407	1	1	0	0	0	0
An03g04710	An00g01228	strong similarity to hypothetical protein CAD21392.1 - Neurospora crassa	5.75153	5.71579	6.83288	6.41854	6.89219	5.86873	6.18934	6.2843	6.47528	6.61904	6.64754	6.36738	6.34446	6.30026	53.2114	98.7501	83.3124	75.4171	95.7114	80.8607	1.85581	0.905233	1.56569	0.763717	0.487784	0.844839	0.00365931	0.568558	0.0223086	0.139338	0.0118406	0.247971	0.0263731	0.714542	0.0743391	0.554788	0.0555088	0.744553	1	0	0	0	0	0
An12g08520	An00g01233	hypothetical protein	6.93094	6.85732	7.78607	7.54908	7.3258	6.4345	7.76112	7.62916	7.60601	7.75601	7.53875	7.54677	7.49573	7.73992	118.943	203.315	117.796	207.238	198.582	193.225	1.70934	1.75929	0.990357	1.01929	1.02922	0.973027	0.00436674	0.00311244	0.94999	0.901586	0.895166	0.828557	0.0304063	0.0158212	0.975412	0.988114	0.956968	0.96907	1	1	0	0	0	0
An08g10590	An00g01345	hypothetical protein	3.36036	3.45974	3.74871	3.62442	3.224	3.13673	3.45476	3.60781	3.62866	3.58037	3.61208	3.84515	3.73254	3.8696	10.6299	12.8756	9.06538	11.5617	12.185	14.0818	1.21126	1.27537	0.852822	0.89796	1.05293	1.15567	0.00808216	0.00174888	0.0215973	0.0985345	0.554008	0.0125242	0.047227	0.0100762	0.0726611	0.470926	0.772453	0.286879	1	1	0	0	0	0
An02g11020	An00g01351	hypothetical protein	3.06832	3.15126	3.32733	3.35882	3.09789	3.17267	3.18585	3.21294	3.19258	3.19728	3.14295	3.35614	3.32729	3.29767	8.63257	10.1477	8.78645	9.18572	9.04804	10.0354	1.17551	1.04544	1.01783	0.905206	0.889352	1.10913	0.00620946	0.376234	0.720968	0.062673	0.112871	0.0229329	0.0390752	0.547192	0.839446	0.375039	0.293753	0.362417	1	0	0	0	0	0
An02g05180	An00g01361	hypothetical protein	5.86491	5.90866	7.28508	6.9009	5.96703	5.52149	6.23182	6.70271	6.60884	6.3323	6.38958	5.87398	5.97659	5.84619	59.1697	136.522	53.6037	88.4792	87.0381	59.6694	2.30729	1.65062	0.905931	0.648095	0.715391	0.685555	3.44212e-05	0.00217163	0.452905	0.00556244	0.0885036	0.00371827	0.000910242	0.012017	0.638356	0.0966688	0.248062	0.163056	1	1	0	0	0	0
An16g05220	An00g01370	hypothetical protein	4.72885	4.46396	5.04043	4.97966	4.76121	4.76543	4.90752	4.71854	4.71876	4.86771	4.61744	4.94299	4.92766	4.97195	24.1911	32.2236	27.1582	28.1104	26.6236	30.8571	1.33205	1.03506	1.12266	0.872353	0.777044	1.15901	0.00261859	0.653488	0.149064	0.0940926	0.0354546	0.0335066	0.0203282	0.782302	0.305398	0.461613	0.126783	0.419628	1	0	0	0	0	0
An02g03880	An00g01407	hypothetical protein	4.30226	4.37516	4.7655	4.67242	4.22913	4.06526	4.87165	4.65795	4.76829	4.54949	4.59291	4.74915	4.51489	4.51207	20.234	26.3359	17.7187	27.1862	24.8797	24.1179	1.30157	1.53432	0.875689	1.03229	1.17883	0.969382	0.00692951	0.000212733	0.124882	0.698976	0.17354	0.643499	0.0422383	0.00195784	0.268641	0.945347	0.39143	0.919538	1	1	0	0	0	0
An11g11220	An00g01413	hypothetical protein	8.47234	8.19433	9.0274	8.7022	8.53667	8.05806	8.93134	8.88782	8.82511	8.83403	8.82252	8.81442	8.72535	8.78743	322.54	466.199	314.597	480.896	454.211	438.288	1.4454	1.52861	0.975375	1.03153	1.05757	0.964943	0.00442652	0.00171733	0.814919	0.770889	0.710727	0.682336	0.0307613	0.00994359	0.898301	0.963072	0.8668	0.930504	1	1	0	0	0	0
An08g00500	An00g01416	similarity to hypothetical protein CAD70990.1 - Neurospora crassa	5.18957	5.51073	5.8971	5.75734	5.36409	5.22031	5.76388	5.49664	5.6367	5.47744	5.58642	5.57174	5.42601	5.42944	40.7902	56.7764	39.1842	49.531	47.4012	44.4999	1.39191	1.26405	0.960629	0.872387	0.908141	0.938793	0.00279532	0.0204601	0.653191	0.144239	0.449802	0.392618	0.0212983	0.0674244	0.792097	0.565042	0.694283	0.836353	1	0	0	0	0	0
An01g13780	An00g01432	hypothetical protein	6.96601	6.4706	7.52586	7.2583	6.06223	6.4212	7.4685	7.48655	7.26478	7.09725	7.34196	7.02111	7.211	7.33157	105.296	167.973	75.6736	178.221	150.609	145.804	1.59525	2.35513	0.718677	1.06101	1.47634	0.968099	0.00256662	1.7938e-05	0.0193995	0.63491	0.0436807	0.74953	0.019958	0.000329458	0.0667109	0.92855	0.148313	0.950301	1	1	0	0	0	0
An17g00700	An00g01536	hypothetical protein	4.76043	4.67643	5.39495	5.30649	5.33759	4.91275	4.93209	5.04823	5.48568	5.45205	5.33316	5.31481	5.27926	5.38088	26.3263	40.8063	34.9004	31.7825	42.9216	40.0847	1.55002	0.910665	1.32569	0.778864	0.587517	0.933905	0.000262046	0.288853	0.00619633	0.0123278	0.00087636	0.340108	0.00380979	0.458188	0.0270961	0.15148	0.00851347	0.809045	1	0	1	0	-1	0
An11g04300	An00g01546	hypothetical protein	4.71026	4.65508	4.95021	5.06256	4.54484	4.68833	4.89346	4.89858	5.09338	5.01953	4.79189	5.01175	4.99558	4.94963	25.6818	32.142	24.5318	29.7748	31.3038	31.6834	1.25155	1.21372	0.955224	0.926352	0.969774	1.01213	0.00773433	0.0172111	0.522869	0.293711	0.760447	0.835533	0.0458456	0.0590549	0.696611	0.749382	0.891319	0.970453	1	0	0	0	0	0
An16g07240	An00g01553	hypothetical protein	2.45171	2.42713	2.63924	2.67023	2.54846	2.593	2.63747	2.7108	2.69012	2.71883	2.70931	2.82497	2.75522	2.77082	5.42425	6.29731	5.9411	6.38257	6.52548	6.88602	1.16095	1.07431	1.09528	1.01354	0.925366	1.05525	0.00841588	0.153793	0.0775359	0.779448	0.266153	0.186947	0.0485283	0.293828	0.190089	0.964921	0.509052	0.692495	1	0	0	0	0	0
An15g00370	An00g01554	hypothetical protein	3.71759	3.7748	4.42322	4.30509	3.66716	3.58564	3.73419	3.70956	4.22817	4.29329	4.24696	4.10068	4.07713	4.10376	13.4189	20.594	12.3497	13.1946	19.1085	17.0755	1.5347	1.06842	0.920316	0.6407	0.696174	0.893611	2.80524e-06	0.21256	0.124811	1.90867e-06	0.000307107	0.0184309	0.000154883	0.369105	0.268558	0.000503782	0.0040549	0.335291	1	0	0	-1	-1	0
An08g00460	An00g01573	hypothetical protein	5.80093	5.49751	6.33019	6.11852	6.1797	5.69383	6.20715	5.83718	6.14696	5.94611	5.96211	5.93785	5.92553	6.01737	50.1862	74.7681	61.2554	64.9909	64.8211	62.2607	1.48981	1.06098	1.22056	0.869233	0.712158	0.9605	0.0059407	0.625772	0.118736	0.259593	0.0661886	0.683774	0.0379126	0.760145	0.258321	0.719412	0.200936	0.930508	1	0	0	0	0	0
An02g09680	An00g01578	hypothetical protein	3.8964	4.05563	4.36629	4.3422	3.84745	4.0438	4.33281	4.22782	4.21048	4.25699	4.16621	4.1689	4.08761	4.09432	15.7362	20.4531	15.4082	19.4313	18.5227	17.3509	1.29975	1.2611	0.979158	0.950045	0.970268	0.936738	0.00130128	0.00304323	0.739662	0.424434	0.736343	0.221356	0.0122914	0.0155884	0.851545	0.842698	0.8804	0.723707	1	1	0	0	0	0
An08g02380	An00g01620	hypothetical protein	5.16665	5.29809	5.51538	5.83631	5.6825	5.60289	5.61283	5.53368	5.91442	5.82112	5.86746	5.98337	5.99675	5.79295	37.5925	51.121	49.9597	47.612	58.3906	60.7308	1.35987	0.953009	1.32898	0.931359	0.700806	1.04008	0.00205227	0.545953	0.00346154	0.376913	0.00743581	0.545987	0.0170078	0.696965	0.0172499	0.81714	0.0395963	0.892711	1	0	1	0	-1	0
An12g00440	An00g01621	weak similarity to hypothetical protein SPCC1494.09c - Schizosaccharomyces pombe	3.61672	3.59686	4.0161	3.91654	4.06201	3.71933	3.97403	3.94456	4.06051	4.1044	4.01059	4.26238	4.18602	4.11824	12.1829	15.6308	14.8323	15.5549	16.6621	18.238	1.28301	1.04872	1.21747	0.995141	0.817388	1.09458	0.00523832	0.523846	0.0194232	0.947479	0.0735551	0.153315	0.0347458	0.67884	0.066776	0.994255	0.216989	0.657464	1	0	0	0	0	0
An12g06600	An00g01658	hypothetical protein	3.84743	3.71481	4.21849	4.03358	3.75758	3.62804	4.01632	3.96847	4.01367	3.93786	4.01445	4.03132	4.0948	4.2425	13.7477	17.4606	12.9314	15.9159	15.8747	17.4225	1.27007	1.23079	0.940623	0.91153	0.969071	1.0975	0.00435694	0.0100856	0.382434	0.195682	0.747586	0.11804	0.0303683	0.0395091	0.574623	0.640326	0.886044	0.619035	1	1	0	0	0	0
An08g04610	An00g01663	hypothetical protein	3.24265	3.44219	3.69227	3.66818	3.38866	3.36918	3.36922	3.40871	3.2997	3.30484	3.36191	3.43578	3.24064	3.38531	10.1431	12.8191	10.4029	10.4756	10.0015	10.2242	1.26383	1.00699	1.02562	0.817188	0.796775	1.02226	0.00266683	0.911423	0.687063	0.00682465	0.023105	0.66783	0.0205318	0.949996	0.816387	0.10876	0.0916143	0.927794	1	0	0	0	0	0
An11g09880	An00g01673	similarity to hypothetical protein CAE76201.1 - Neurospora crassa	9.0484	9.43057	9.91243	9.86627	9.28281	9.02222	9.99466	9.87223	9.87311	9.91327	9.85458	9.85049	9.8305	9.71852	604.454	948.398	569.091	977.831	942.482	891.341	1.56902	1.71823	0.941497	1.03103	1.0951	0.945738	0.000235267	4.78155e-05	0.494079	0.726753	0.466827	0.439655	0.00352749	0.000659006	0.673128	0.952191	0.707217	0.854572	1	1	0	0	0	0
An04g05170	An00g01675	hypothetical protein	3.37752	3.42273	3.69703	3.62018	3.35365	3.49774	3.72228	3.76047	3.72059	3.58435	3.59644	3.69629	3.78845	3.73689	10.557	12.6284	10.7458	13.3741	12.4131	13.3664	1.19622	1.24459	1.01788	1.05905	1.04044	1.0768	0.00849983	0.00242408	0.758975	0.330184	0.628592	0.135517	0.0488915	0.0130827	0.864146	0.783138	0.819589	0.638085	1	1	0	0	0	0
An13g03120	An00g01738	hypothetical protein	3.40414	3.59225	3.68955	3.91015	3.53301	3.54604	3.6645	3.7228	3.59889	3.55143	3.59992	3.61868	3.74232	3.59671	11.2996	13.9273	11.6279	12.939	11.9871	12.5757	1.23256	1.11275	1.02906	0.929033	0.902796	1.0491	0.00844725	0.131602	0.671186	0.285992	0.294181	0.390393	0.0486236	0.262359	0.805671	0.744323	0.5402	0.834699	1	0	0	0	0	0
An09g00460	An00g01746	hypothetical protein	3.646	3.67183	4.08879	3.85821	3.63783	3.64759	3.82882	3.8075	3.85945	3.82898	3.88918	3.88538	4.0367	3.94937	12.6312	15.7088	12.4901	14.1052	14.5123	15.5318	1.24366	1.12932	0.988829	0.897919	0.908062	1.07025	0.00372953	0.0667238	0.854718	0.0992353	0.278918	0.19224	0.0268239	0.160493	0.921798	0.472481	0.523519	0.696436	1	0	0	0	0	0
An03g00810	An00g01795	hypothetical protein	3.11467	3.73353	4.75666	5.50414	2.92169	2.86632	2.86065	3.53176	2.62761	2.5586	2.61413	2.53388	2.55935	2.63598	10.7339	35.0271	7.43333	9.16545	6.06334	5.96451	3.26322	1.23302	0.69251	0.261668	0.377854	0.983702	3.1874e-05	0.264138	0.0630221	9.82245e-06	0.00251195	0.9121	0.000855826	0.430807	0.163202	0.00154389	0.0178222	0.982737	1	0	0	-1	-1	0
An17g00180	An00g01817	hypothetical protein	3.9328	3.76606	4.43569	4.41036	4.75664	4.2253	4.28971	4.30835	4.76649	4.65396	4.82683	4.53695	4.65671	4.44422	14.4143	21.4518	22.4862	19.6851	26.8918	23.3599	1.48823	0.875432	1.55999	0.917646	0.588239	0.868661	0.00211043	0.211299	0.000943011	0.409793	0.00312196	0.113079	0.0173053	0.367598	0.00618752	0.835503	0.0209967	0.616241	1	0	1	0	-1	0
An01g08020	An00g01835	hypothetical protein	3.77802	3.77812	4.11284	4.15356	3.61978	3.80785	4.06014	3.78213	4.44323	4.25171	4.41499	4.10399	4.07562	4.09172	13.7187	17.5476	13.1211	15.1488	20.6773	17.0352	1.2791	1.15454	0.956441	0.863301	0.902618	0.823857	0.00562715	0.071455	0.549918	0.0660444	0.337051	0.00701463	0.0365897	0.169048	0.71929	0.38576	0.587833	0.220335	1	0	0	0	0	0
An11g00980	An00g01871	hypothetical protein	3.80418	3.95651	4.37855	4.05778	3.77003	3.81154	3.93099	4.00049	4.00421	3.97183	4.08221	4.28888	4.27315	4.1982	14.7265	18.612	13.8401	15.6245	16.2168	19.0724	1.26385	1.12893	0.93981	0.839485	0.89325	1.17609	0.00732266	0.118663	0.405411	0.0324748	0.289483	0.0179227	0.0440588	0.243343	0.595411	0.261133	0.535092	0.331203	1	0	0	0	0	0
An02g09630	An00g01885	hypothetical protein	4.48602	4.31127	4.81799	4.88005	4.45592	4.3069	4.70361	4.45691	4.77758	4.75312	4.88873	4.63435	4.84535	4.7336	21.0923	28.8205	20.8418	23.9219	27.9829	26.6815	1.36639	1.14779	0.98812	0.830033	0.840012	0.953493	0.00160913	0.0956942	0.87758	0.0313157	0.131569	0.457646	0.0143246	0.208418	0.935706	0.256398	0.325757	0.862675	1	0	0	0	0	0
An13g03090	An00g01918	hypothetical protein	4.14564	4.21993	4.48385	4.58367	4.34985	4.33673	4.46184	4.44974	4.57343	4.44995	4.42481	4.56215	4.67032	4.46463	18.1612	23.1632	20.2984	21.9445	22.3582	23.6816	1.27542	1.0811	1.11768	0.947387	0.847637	1.05919	0.00187028	0.222308	0.0916999	0.389374	0.0782331	0.267408	0.0159532	0.382001	0.215161	0.823551	0.226772	0.762507	1	0	0	0	0	0
An01g07800	An00g01933	hypothetical protein	3.54069	3.51796	3.8958	3.86286	3.73847	3.61494	3.84516	3.73985	3.82555	3.84362	3.67894	3.73067	3.77654	3.84703	11.546	14.7162	12.7879	13.8567	13.7628	13.7823	1.27457	1.08358	1.10756	0.941595	0.850154	1.00142	0.00157279	0.198406	0.10916	0.327111	0.0758704	0.976999	0.0141218	0.352354	0.243509	0.780614	0.221808	0.995931	1	0	0	0	0	0
An04g07780	An00g01959	hypothetical protein	3.78863	3.70875	4.22216	4.51014	3.50291	3.89058	4.69582	4.53456	3.72317	3.77519	3.89598	3.78878	3.88833	4.11526	13.4421	20.6225	12.9667	24.5081	13.9106	15.2506	1.53417	1.89008	0.964634	1.18841	1.23198	1.09633	0.00146982	5.88421e-05	0.732278	0.120058	0.177833	0.295432	0.0134105	0.000761202	0.846412	0.515194	0.3982	0.78891	1	1	0	0	0	0
An18g00150	An00g01975	hypothetical protein	7.33311	7.26594	7.78211	7.7046	6.82108	7.03929	7.45253	7.41689	7.49809	7.28912	7.56158	7.85419	7.91465	7.54449	157.534	214.28	121.953	173.009	174.804	218.443	1.36021	1.41865	0.774138	0.807399	1.04297	1.24964	0.00571658	0.00250355	0.0160253	0.0370162	0.748527	0.0114177	0.0369715	0.0133621	0.0575225	0.28191	0.886424	0.274031	1	1	0	0	0	0
An03g01680	An00g02021	hypothetical protein	5.10552	4.94435	5.88163	6.13778	5.12141	4.89022	5.65412	6.00791	5.15786	5.63647	5.17382	4.93449	5.43805	4.80301	32.558	64.4318	32.1293	56.926	40.0219	33.3246	1.97899	1.77178	0.986833	0.883507	0.895295	0.832661	0.000888673	0.00310111	0.932446	0.434657	0.618874	0.169653	0.00936564	0.0157861	0.965754	0.848745	0.814817	0.678226	1	1	0	0	0	0
An12g03610	An00g02038	hypothetical protein	4.15104	4.08418	4.45306	4.50971	4.16606	4.047	4.50561	4.40687	4.05223	4.05459	4.1842	4.09458	4.08422	3.97832	17.359	22.3374	17.2262	21.9514	17.1128	16.5915	1.28679	1.2743	0.992348	0.982719	0.990297	0.969538	0.00110307	0.00146954	0.897229	0.769792	0.907702	0.527709	0.010975	0.008804	0.947721	0.962642	0.962899	0.88616	1	1	0	0	0	0
An09g05900	An00g02053	similarity to hypothetical protein EAA58873.1 - Aspergillus nidulans	6.89124	6.56814	7.48376	7.80395	7.06729	7.23995	6.86546	7.36468	8.28229	8.14943	8.26153	8.35232	8.4379	8.2333	106.13	200	142.382	138.628	300.472	324.297	1.88448	0.973635	1.34158	0.693139	0.516659	1.07929	0.00017947	0.822226	0.0274648	0.00885538	0.00190295	0.437757	0.00290243	0.89455	0.0872934	0.126406	0.014683	0.85447	1	0	0	0	-1	0
An08g02480	An00g02118	strong similarity to hypothetical protein EAA65820.1 - Aspergillus nidulans	6.25004	5.81603	6.84235	6.87699	7.07264	6.58466	6.44887	6.69133	6.96578	6.68702	7.1024	7.07233	6.79819	6.83194	65.4823	116.136	113.665	95.0161	120.961	119.496	1.77355	0.835928	1.73582	0.818146	0.471332	0.987887	0.00120179	0.206359	0.00158389	0.160626	0.00204252	0.913063	0.0116587	0.361386	0.00931753	0.591411	0.0154699	0.983192	1	0	1	0	-1	0
An04g08430	An00g02230	hypothetical protein	7.23862	7.29568	7.80087	7.52356	7.20155	7.29185	7.49362	7.59391	7.35198	7.61717	7.47285	6.82645	6.94943	7.08325	154.039	202.562	151.871	186.595	178.61	123.901	1.315	1.22864	0.985924	0.921175	0.934326	0.693696	0.00671511	0.0296068	0.867063	0.342012	0.573131	0.000191857	0.0413094	0.0890878	0.929736	0.794925	0.78641	0.0248508	1	0	0	0	0	-1
An11g10960	An00g02270	weak similarity to protein fragment SEQ ID NO:13312 from patent EP1033405-A2 - Arabidopsis thaliana	3.65177	3.85116	4.76879	4.54201	4.29519	3.96561	4.4125	4.30815	4.68556	4.63812	4.56594	4.36859	4.47016	4.91626	13.468	25.2009	17.5135	20.5394	24.7588	24.0007	1.87116	1.17277	1.30038	0.815029	0.626761	0.969379	0.000218973	0.201921	0.0466317	0.109177	0.0165909	0.752022	0.00334048	0.35631	0.129559	0.494426	0.0717157	0.950799	1	0	0	0	0	0
An09g03610	An00g02342	hypothetical protein	3.62796	3.53892	3.94891	4.18815	3.57096	3.57947	3.83919	3.834	3.78241	3.78288	3.82718	3.8391	3.8878	3.83538	11.9873	16.7783	11.9192	14.2866	13.9046	14.461	1.39967	1.19862	0.994318	0.851492	0.856358	1.04001	0.000109881	0.00956384	0.92374	0.0180488	0.0855396	0.426197	0.00204408	0.0379219	0.961044	0.185924	0.241838	0.8509	1	1	0	0	0	0
An04g00690	An00g02346	hypothetical protein	4.26967	4.45636	4.69363	4.84451	4.07387	4.37182	4.48084	4.48475	4.38522	4.48402	4.4676	4.60872	4.56872	4.44913	20.5778	27.2668	18.6725	22.3592	21.7903	23.2989	1.32506	1.19744	0.907411	0.820016	0.903687	1.06923	0.00335906	0.0368108	0.227621	0.0239413	0.366741	0.30414	0.0247055	0.104558	0.408282	0.220049	0.618709	0.79402	1	0	0	0	0	0
An02g11240	An00g02368	hypothetical protein	6.00873	6.09623	6.31999	6.38166	6.04343	5.90022	6.28449	6.20085	6.33474	6.37588	6.37014	6.33444	6.48387	6.29807	66.371	81.6186	62.7623	75.7238	82.1537	82.8326	1.22973	1.20652	0.945628	0.927776	0.981121	1.00826	0.00508664	0.00903704	0.36878	0.234691	0.825495	0.868961	0.0340302	0.0363273	0.561662	0.68929	0.926332	0.974992	1	1	0	0	0	0
An15g04240	An00g02369	hypothetical protein	4.16564	4.20792	4.4726	4.41374	4.10515	4.14008	4.31295	4.40159	4.5228	4.41025	4.55199	4.37219	4.38176	4.50661	18.2115	21.7534	17.4193	20.496	22.5494	21.4096	1.19448	1.17663	0.956498	0.942199	0.98505	0.949453	0.00853311	0.0138918	0.443171	0.309603	0.852453	0.279832	0.0490211	0.0503062	0.629904	0.766012	0.937866	0.774548	1	0	0	0	0	0
An13g03580	An00g02381	hypothetical protein	3.5322	3.38351	3.84411	3.70771	3.73968	3.71784	3.88779	3.76717	3.69118	3.68175	3.57382	3.74804	3.67193	3.70386	10.988	13.6982	13.2577	14.1966	12.5439	13.0678	1.24665	1.07082	1.20657	1.03639	0.858959	1.04176	0.00330881	0.274009	0.00885226	0.559986	0.0975016	0.417284	0.0244001	0.442006	0.0362089	0.901587	0.264845	0.845419	1	0	1	0	0	0
An04g05040	An00g02391	hypothetical protein	3.27722	3.37287	3.64506	3.58537	3.02927	3.07299	3.44931	3.44763	3.43351	3.28776	3.3957	3.47519	3.41699	3.33923	10.0216	12.2543	8.2886	10.9168	10.3555	10.6329	1.22279	1.31708	0.827072	0.890851	1.07711	1.02679	0.00375943	0.000383485	0.0054071	0.0602227	0.362674	0.570174	0.0269862	0.0031117	0.02438	0.367013	0.614964	0.899975	1	1	-1	0	0	0
An02g07240	An00g02418	hypothetical protein	5.64985	5.40453	6.21889	6.48649	5.79078	5.67908	5.93321	5.82941	5.95085	5.87081	6.0333	5.71529	5.7845	5.51232	46.1158	81.7242	53.258	58.9455	61.8908	50.9392	1.77215	1.10679	1.15488	0.721275	0.624548	0.82305	3.14372e-05	0.262899	0.121898	0.00282265	0.00249102	0.0177959	0.000848986	0.429939	0.263518	0.0664748	0.0177252	0.329947	1	0	0	0	-1	0
An07g02520	An00g02473	hypothetical protein	3.58305	3.71522	3.87512	4.12097	3.69273	3.61322	3.88022	3.91747	4.04403	4.00729	3.99396	3.95156	4.02838	4.02884	12.5458	15.9783	12.5793	14.9166	16.1683	16.0325	1.2736	1.18581	1.00267	0.933553	0.93107	0.991601	0.00249255	0.019344	0.966807	0.294708	0.436304	0.871812	0.0195231	0.0645523	0.982345	0.750122	0.682256	0.975506	1	0	0	0	0	0
An11g04900	An00g02498	hypothetical protein	6.80102	6.69475	8.07687	8.1494	8.6373	7.90104	7.6734	7.52553	6.28145	5.96829	6.37735	5.32601	5.6428	6.23302	107.477	276.884	308.51	193.94	73.9783	53.2217	2.57622	0.628635	2.87047	0.700438	0.244015	0.719423	0.000375098	0.0318685	0.000153101	0.0865864	0.000244284	0.0563133	0.004927	0.0938741	0.00159119	0.444824	0.00354717	0.497278	1	0	1	0	-1	0
An02g10820	An00g02538	hypothetical protein	3.29615	3.28991	3.76265	3.69512	3.10098	3.29593	3.49138	3.36536	3.55251	3.67381	3.67938	3.65255	3.67188	3.68619	9.80169	13.2589	9.17975	10.7657	12.4255	12.7304	1.35271	1.17277	0.936548	0.811962	0.866973	1.02454	0.000338104	0.0215037	0.295782	0.00490348	0.11876	0.629116	0.00457051	0.0699244	0.486216	0.0914597	0.303495	0.915284	1	0	0	0	0	0
An17g00060	An00g02548	hypothetical protein	3.76762	3.85545	4.22535	4.48853	3.93522	3.81445	4.07085	4.22084	4.0491	3.97293	4.19064	4.41284	4.47338	4.21376	14.0406	20.4913	14.6704	17.7021	16.8058	20.6298	1.45943	1.20665	1.04485	0.863883	0.826797	1.22754	0.000764077	0.0442085	0.607332	0.104902	0.132704	0.0112065	0.00835053	0.119296	0.760275	0.484931	0.327406	0.272023	1	0	0	0	0	0
An08g02430	An00g02555	hypothetical protein	3.61577	3.74196	4.1483	3.96352	3.63497	3.75079	3.8738	3.80653	3.78841	3.89833	3.84127	3.93242	3.97117	4.00211	12.807	16.6322	12.9321	14.3221	14.3469	15.6552	1.29868	1.10748	1.00976	0.861103	0.852779	1.09118	0.00115445	0.119623	0.875563	0.0307756	0.0895035	0.104943	0.0113092	0.244579	0.934378	0.255014	0.249714	0.597512	1	0	0	0	0	0
An10g00550	An00g02556	hypothetical protein	3.78732	3.83533	4.08017	4.14325	3.69707	3.71115	3.87538	3.86639	4.05283	3.93209	3.98419	4.19441	4.12293	3.99069	14.0386	17.2881	13.0331	14.6303	15.8862	17.1802	1.23147	1.12255	0.92838	0.846262	0.911547	1.08146	0.00356472	0.066148	0.217132	0.0131628	0.273169	0.118962	0.0258914	0.159515	0.394885	0.15671	0.5171	0.619035	1	0	0	0	0	0
An09g00320	An00g02596	hypothetical protein	5.36735	5.3525	5.73539	5.80472	5.24105	5.27539	5.66593	5.60584	5.82316	5.54221	5.65162	5.71155	5.68764	5.67489	41.0674	54.5707	38.272	49.7246	50.9966	51.6737	1.32881	1.29924	0.93193	0.911196	0.977752	1.01328	0.000704112	0.00130287	0.277249	0.159499	0.801347	0.798365	0.00785472	0.00803961	0.466033	0.589414	0.914254	0.960083	1	1	0	0	0	0
An02g02450	An00g02621	hypothetical protein	3.99268	3.96714	4.3356	4.27639	3.94107	3.97115	4.24102	4.30334	4.2421	4.28408	4.27586	4.52725	4.32196	4.22196	15.7787	19.7803	15.5206	19.3221	19.2575	20.493	1.25361	1.24493	0.983642	0.976835	0.99308	1.06416	0.00472683	0.00573254	0.802813	0.723089	0.94066	0.262012	0.0321539	0.0254257	0.891938	0.950954	0.976541	0.756353	1	1	0	0	0	0
An07g09820	An00g02711	similarity to hypothetical protein CAD21149.1 - Neurospora crassa	6.15019	6.14596	6.47267	6.66223	6.20321	6.20149	6.27622	6.34965	6.42204	6.55414	6.41215	6.31569	6.3236	6.27877	70.9176	94.8418	73.6366	79.503	88.2044	79.1226	1.33735	1.07967	1.03834	0.83827	0.807317	0.897037	0.000347929	0.210522	0.527727	0.0106069	0.0232795	0.0410562	0.00467548	0.366794	0.700889	0.139849	0.0921235	0.449402	1	0	0	0	0	0
An07g05550	An00g02715	weak similarity to signal peptide containing protein HSPP-56 SEQ ID NO:56 from patent WO200000610-A2 - Homo sapiens	6.70399	7.02585	7.35306	7.64566	6.51335	6.65382	7.50488	7.61146	7.26015	7.45774	7.41435	7.40613	7.36559	7.58321	116.559	180.939	95.9083	188.467	166.273	175.052	1.55234	1.96507	0.822831	1.0416	1.26588	1.0528	0.000557364	1.32552e-05	0.0585037	0.668425	0.0987786	0.510301	0.00659642	0.000269515	0.153865	0.936881	0.267148	0.881009	1	1	0	0	0	0
An12g03680	An00g02716	hypothetical protein [putative sequencing error]	4.223	4.18936	4.56617	4.54652	4.03364	4.29486	4.50227	4.63858	4.49615	4.54348	4.63793	4.65092	4.84484	4.66161	18.458	23.5286	17.9293	23.7594	23.575	26.3389	1.27471	1.32517	0.971358	1.00981	1.03959	1.11724	0.00604135	0.00232107	0.694397	0.894666	0.710422	0.0855718	0.0382755	0.0126317	0.821013	0.987296	0.866792	0.56319	1	1	0	0	0	0
An16g05010	An00g02748	hypothetical protein	3.95401	3.98324	4.49526	4.65538	4.77203	4.41878	4.34549	4.50902	4.26001	4.26509	4.42652	4.05815	4.10752	4.39987	15.6558	23.8401	24.1744	21.5147	19.9347	18.2334	1.52276	0.889982	1.54412	0.902461	0.584451	0.914659	0.00105777	0.251429	0.000828989	0.309384	0.00219089	0.280663	0.0106993	0.416045	0.00557611	0.765606	0.0161818	0.775468	1	0	1	0	-1	0
An16g00580	An00g02751	hypothetical protein	3.45955	3.56649	3.7489	3.74713	3.54916	3.61608	3.58925	3.58115	3.69029	3.63919	3.67523	3.74312	3.64144	3.75653	11.4163	13.4358	11.9805	12.002	12.7131	13.12	1.1769	1.00179	1.04943	0.893281	0.851208	1.03201	0.00833755	0.972709	0.364767	0.0486402	0.0468906	0.46552	0.0482158	0.984889	0.557575	0.327634	0.15644	0.866582	1	0	0	0	0	0
An03g05410	An00g02829	hypothetical protein	5.6751	5.53812	5.92984	6.02569	5.56713	5.52232	6.00673	5.86532	5.88507	5.81443	5.98972	5.98123	5.91645	5.89473	48.7257	63.0213	46.6797	61.224	59.5654	61.0027	1.29339	1.31157	0.95801	0.971481	1.01406	1.02413	0.00141191	0.000958148	0.498712	0.646306	0.875031	0.643279	0.0130199	0.00632839	0.677591	0.930942	0.948533	0.919538	1	1	0	0	0	0
An12g00270	An00g02875	hypothetical protein	4.4476	4.42766	4.78513	4.72297	4.9658	4.77322	4.78781	4.75595	4.71567	4.75694	4.62456	4.84323	4.87259	4.74416	21.67	26.9843	29.2326	27.3199	25.9751	28.2463	1.24524	0.934567	1.34899	1.01244	0.750514	1.08744	0.00343836	0.27937	0.000352386	0.839312	0.00561828	0.111916	0.0251829	0.44828	0.00294476	0.977588	0.032158	0.613716	1	0	1	0	-1	0
An02g12660	An00g02883	hypothetical protein	3.79977	3.73325	4.08564	4.01131	3.96154	4.10512	3.84424	3.94932	4.12043	4.01788	3.94164	4.20946	4.14966	4.26671	13.6092	16.5467	16.374	14.8952	16.2983	18.4892	1.21585	0.90969	1.20316	0.900193	0.748192	1.13443	0.00816632	0.148743	0.0111438	0.112362	0.00613659	0.0274835	0.0474807	0.287043	0.0433075	0.499629	0.0342284	0.388351	1	0	1	0	-1	0
An01g04840	An00g02919	hypothetical protein	3.08777	3.43407	3.66834	3.66462	3.40796	3.2413	3.59442	3.55669	3.60437	3.62069	3.68354	3.66508	3.40661	3.35335	9.58593	12.6976	10.0187	11.922	12.4338	11.1195	1.3246	1.18997	1.04515	0.938922	0.898359	0.89429	0.00762881	0.0697013	0.62084	0.482735	0.400919	0.142585	0.0453354	0.165656	0.769122	0.871947	0.650709	0.64502	1	0	0	0	0	0
An11g05180	An00g02944	strong similarity to lovF gene expression regulator At286 from patent WO200257456-A2 - Unclassified organism	6.4868	7.1581	7.46509	7.55117	6.83425	6.30039	7.59802	7.53288	7.26533	7.23166	7.25778	7.21939	7.35488	7.18688	113.178	182.042	94.8332	189.421	152.386	152.611	1.60846	1.99741	0.837911	1.04053	1.24182	1.00147	0.00473054	0.000313236	0.218295	0.774938	0.282347	0.989622	0.0321539	0.00264445	0.396537	0.963725	0.527771	0.997651	1	1	0	0	0	0
An16g06020	An00g02977	weak similarity to hypothetical protein CAD87780.1 - Danio rerio [truncated ORF]	3.92065	3.9391	4.22338	4.22881	3.92877	3.87167	4.13755	4.18678	4.04494	3.87045	4.05545	4.17965	4.03304	4.13185	15.2409	18.7147	14.9308	17.9035	15.8926	17.3258	1.22792	1.19909	0.979655	0.956654	0.976521	1.09018	0.00455697	0.00949249	0.730741	0.462475	0.778304	0.0960642	0.0313718	0.0377032	0.84566	0.861617	0.901921	0.585335	1	1	0	0	0	0
An04g03240	An00g02986	hypothetical protein [truncated ORF]	4.45257	4.59495	4.88351	4.82446	4.54771	4.45409	4.62604	4.67834	4.78295	4.93791	4.92094	5.06505	4.86373	4.89305	23.0031	28.9198	22.6415	25.1448	29.4582	30.7094	1.25721	1.11056	0.984279	0.869469	0.883356	1.04247	0.0046261	0.134742	0.812075	0.0541025	0.204318	0.450019	0.0316452	0.267136	0.896261	0.347653	0.433025	0.860228	1	0	0	0	0	0
An02g12650	An00g03027	hypothetical protein [truncated ORF]	5.13047	4.76177	5.42688	5.48842	5.7888	5.33009	5.46837	5.44983	5.46763	5.56306	5.40367	5.41569	5.48079	5.56234	30.827	43.9458	47.1584	43.9899	44.5736	44.8264	1.42556	0.93281	1.52978	1.001	0.654346	1.00567	0.00481851	0.507031	0.0014213	0.992289	0.0127289	0.946804	0.0326345	0.664913	0.00855162	0.999106	0.058643	0.98981	1	0	1	0	0	0
An14g03400	An00g03052	ornithine carbamoyltransferase argB - Aspergillus niger [putative sequencing error]	7.69923	7.66591	8.61321	8.28	7.23805	7.70114	8.03991	7.88168	8.20687	8.31119	8.16982	7.96801	8.19416	8.16086	205.439	348.885	177.244	249.137	300.099	275.838	1.69824	1.40562	0.862757	0.714096	0.82769	0.919158	0.000344932	0.00759413	0.186948	0.00809764	0.228724	0.346443	0.0046486	0.0317496	0.35732	0.119871	0.465061	0.813835	1	1	0	0	0	0
An12g03570	An00g03053	orotidine-5-phosphate decarboxylase pyrA - Aspergillus niger	6.58178	6.73715	8.30465	8.67318	5.59968	5.84334	7.9085	7.59572	7.36908	7.25017	7.69001	4.98046	5.39252	4.82079	101.088	359.268	52.7651	215.585	173.215	33.4652	3.55401	4.08575	0.521973	0.600067	1.14961	0.1932	1.90631e-06	6.62291e-07	0.000760394	0.00412712	0.503493	1.52334e-08	0.000115945	3.85434e-05	0.0052271	0.0831906	0.735906	3.04428e-05	1	1	-1	0	0	-1
An01g02770	An00g03099	questionable ORF	4.4729	4.54555	4.96376	4.87294	4.40145	4.394	4.73867	4.49322	4.53405	4.70211	4.68958	4.53291	4.74301	4.49966	22.7726	30.2393	21.0788	24.521	24.9664	24.115	1.32788	1.1633	0.925624	0.810898	0.876056	0.9659	0.00294644	0.0687784	0.325715	0.0172601	0.238724	0.583217	0.0221839	0.164118	0.518483	0.180743	0.477813	0.901961	1	0	0	0	0	0
An18g05410	An00g03295	questionable ORF	4.58845	4.72425	4.89877	5.23168	4.59062	4.41824	4.91192	5.05591	4.63063	4.86888	4.76447	4.79538	4.77754	4.70055	25.2175	33.4799	22.697	31.6451	26.9957	27.055	1.32765	1.39424	0.900052	0.945197	1.05016	1.0022	0.00609937	0.00217698	0.236884	0.517229	0.689146	0.975134	0.0385385	0.0120349	0.418933	0.88354	0.854399	0.995382	1	1	0	0	0	0
An11g06250	An00g03300	questionable ORF	3.34109	3.40867	3.70758	3.69625	3.23063	3.41728	3.59042	3.57546	3.7293	3.59977	3.65219	3.67818	3.88187	3.86866	10.3739	13.0133	10.0141	11.9832	12.6443	14.0215	1.25443	1.19664	0.965316	0.920843	0.953929	1.10892	0.00470707	0.0175705	0.595708	0.227702	0.615915	0.0752676	0.0320736	0.0599315	0.752421	0.683244	0.813251	0.540588	1	0	0	0	0	0
An07g02710	An00g03352	questionable ORF	4.32494	4.03266	4.71204	4.60189	4.57098	4.46151	4.30541	4.45489	4.42601	4.23303	4.29171	4.35568	4.17796	4.30013	18.1111	25.2282	22.8836	20.8236	19.9306	19.3992	1.39297	0.909979	1.26352	0.825412	0.653265	0.973335	0.00137104	0.255422	0.0123666	0.0324342	0.00268075	0.682114	0.0127438	0.42091	0.0467557	0.261133	0.0186387	0.930504	1	0	1	0	-1	0
An11g07370	An00g03407	questionable ORF	3.51815	3.72795	3.9605	3.95076	3.44357	3.58001	3.74991	3.8418	3.84734	3.75867	3.88398	3.90167	3.74766	3.72158	12.321	15.5154	11.4065	13.8889	14.2214	13.8355	1.25927	1.21762	0.925781	0.895165	0.96693	0.972862	0.00547574	0.0134877	0.276013	0.127687	0.730639	0.626588	0.0359366	0.0492268	0.464751	0.529341	0.87748	0.914248	1	1	0	0	0	0
An07g05590	An00g03437	questionable ORF	2.68139	2.57434	2.86836	2.89222	2.72087	2.65018	2.68073	2.78035	2.67317	2.72843	2.66852	2.714	2.83177	2.72739	6.1811	7.36298	6.43316	6.63703	6.45332	6.76328	1.19121	1.03169	1.04078	0.901405	0.866087	1.04803	0.0074302	0.57339	0.472721	0.0791319	0.0846923	0.307834	0.0444573	0.718806	0.655687	0.423759	0.240122	0.796697	1	0	0	0	0	0
An02g05430	An00g03498	questionable ORF	4.33877	4.49145	4.68682	4.80113	4.08149	4.3331	4.57932	4.49927	4.55448	4.52819	4.43194	4.64357	4.56917	4.52419	21.3344	26.7966	18.4724	23.2522	22.7039	23.9006	1.25603	1.25876	0.865851	0.86773	1.00217	1.05271	0.00687263	0.00649546	0.060743	0.0641489	0.982706	0.382103	0.041983	0.0281665	0.158516	0.378304	0.992541	0.832592	1	1	0	0	0	0
An08g06390	An00g03568	similarity to 3-hydroxyisobutyrate dehydrogenase mmsB - Pseudomonas aeruginosa	6.32786	6.2574	7.1411	7.13029	6.74734	6.41696	5.79651	6.22194	7.33938	7.25236	7.24296	7.27917	7.27462	7.24284	78.3919	140.624	95.813	64.4106	155.227	153.867	1.79386	0.672253	1.22223	0.458035	0.374753	0.99124	4.58614e-05	0.00111107	0.0503627	2.91483e-06	9.2122e-06	0.908489	0.0011216	0.00711517	0.136919	0.000668452	0.000463559	0.982061	1	-1	0	-1	-1	0
An02g06760	An00g03573	similarity to mRNA 3-end processing protein Rna14 - Saccharomyces cerevisiae	5.71423	5.5864	6.31534	6.10027	5.46577	5.28348	5.92022	5.97183	6.0377	6.27779	5.98112	6.05454	5.89396	6.09809	50.2244	73.9154	41.488	61.6499	68.5398	64.6928	1.4717	1.48597	0.826053	0.83406	1.00969	0.943872	0.000703238	0.000581267	0.0431373	0.052844	0.936652	0.416772	0.00785123	0.00426775	0.122032	0.344019	0.975414	0.845419	1	1	0	0	0	0
An12g02650	An00g03601	similarity to 24-sterol C-methyltransferase ESMT1 - Zea mays	4.49459	4.83749	7.23291	7.83464	4.48214	3.83832	5.86895	5.54796	6.23783	7.16482	6.54152	7.49106	7.61254	7.06444	25.3873	185.308	17.8795	52.2897	100.292	167.654	7.29921	2.92457	0.704267	0.282178	0.400669	1.67167	1.70976e-06	0.000467999	0.140532	0.00011972	0.0134651	0.0155323	0.000109214	0.00362706	0.292981	0.00921022	0.0611768	0.30917	1	1	0	-1	0	0
An14g04420	An00g03623	similarity to 3-hydroxyisobutyrate dehydrogenase - Rattus norvegicus	4.14241	3.84576	4.95863	5.01591	5.19311	4.29753	4.7653	4.8867	6.63779	6.35912	6.50311	7.26632	7.38019	6.85219	15.9345	31.719	26.8215	28.3642	90.51	143.632	1.99058	1.05752	1.68323	0.894236	0.531262	1.58692	0.00189398	0.749855	0.0108582	0.526772	0.0236205	0.00676171	0.016077	0.848941	0.0424016	0.886937	0.0930779	0.217291	1	0	1	0	0	0
An15g02490	An00g03626	similarity to 3-isopropylmalate dehydrogenase leuB - Sulfolobus sp.	9.88613	9.99044	11.1301	11.0184	9.56894	9.40338	10.6306	10.6839	10.4454	10.4499	10.4542	10.5139	10.5019	10.4918	981.121	2156.18	717.163	1614.93	1398.68	1450.7	2.19767	2.25183	0.730963	0.748979	1.02465	1.0372	1.30624e-08	9.40001e-09	0.000123615	0.000244767	0.759976	0.432886	5.04838e-06	3.61214e-06	0.00136885	0.0142224	0.890991	0.852652	1	1	-1	-1	0	0
An08g06180	An00g03648	similarity to 6-hydroxy-D-nicotine oxidase 6-HDNO - Arthrobacter oxidans	4.77737	4.73752	5.21802	5.25458	5.15403	4.92454	5.23253	5.11699	5.10197	5.15836	5.15006	5.11419	5.12543	5.07626	27.0479	37.6951	32.8834	36.1208	35.1827	34.4227	1.39364	1.09845	1.21575	0.958237	0.788187	0.978399	0.00013651	0.138578	0.00663076	0.48384	0.015214	0.65853	0.00240205	0.272923	0.0286201	0.872525	0.0671239	0.925107	1	0	1	0	0	0
An16g01410	An00g03694	similarity to acetate regulatory DNA binding protein facB - Aspergillus nidulans	3.29701	3.1332	3.44164	3.60935	3.65299	3.57203	3.4226	3.51418	3.39968	3.36035	3.27518	3.50812	3.65688	3.6934	9.28629	11.5154	12.2314	11.0685	10.1617	12.2905	1.24005	0.904931	1.31714	0.961192	0.729756	1.20949	0.00814609	0.164518	0.00165892	0.567521	0.00663926	0.00505909	0.0474223	0.307968	0.0096453	0.902473	0.0363652	0.188969	1	0	1	0	-1	0
An12g02210	An00g03706	similarity to acetate regulatory DNA binding protein facB - Aspergillus nidulans	6.80402	6.65128	7.11662	7.559	6.74844	6.62787	6.07555	6.61817	7.39191	7.35838	7.5141	7.52393	7.53909	7.76592	105.98	161.771	103.118	81.3945	171.428	195.314	1.52643	0.789334	0.972992	0.503146	0.517113	1.13933	0.00537602	0.0804435	0.82815	0.000149327	0.00287274	0.220672	0.0354073	0.184117	0.90621	0.0104938	0.0196978	0.723707	1	0	0	-1	-1	0
An07g08940	An00g03713	similarity to acetyl-esterase I from patent WO9502689-A - Aspergillus aculeatus	4.20187	4.16551	4.47942	4.49148	4.67242	4.56322	4.33625	4.33485	4.365	4.2435	4.16468	4.44518	4.22871	4.25437	18.1726	22.4003	24.5528	20.1898	19.1295	19.8274	1.23264	0.822299	1.35109	0.901315	0.667101	1.03648	0.00781644	0.0113922	0.00066432	0.136791	0.00097025	0.512367	0.0461952	0.0433766	0.00474244	0.54956	0.00916463	0.881479	1	-1	1	0	-1	0
An03g03540	An00g03740	similarity to aerobactin biosynthesis protein iucB - Escherichia coli	4.47811	4.87614	7.28497	7.8162	4.31097	4.14074	5.83001	6.93224	7.51786	8.49177	7.40142	8.35198	8.28389	8.11109	25.5833	187.479	18.7116	83.3508	223.43	304.222	7.32819	4.45451	0.731398	0.444588	0.60786	1.3616	9.22872e-06	0.000127483	0.258886	0.0101267	0.207233	0.177872	0.000349272	0.00133186	0.443819	0.136871	0.437434	0.685658	1	1	0	0	0	0
An03g03520	An00g03779	similarity to cyclic peptide AM-toxin synthase AMT - Alternaria alternata	3.84468	3.72798	5.74824	5.84314	3.96311	4.18706	3.9625	4.76902	5.61838	6.77724	5.66062	6.16966	6.30114	5.8249	13.7975	55.549	16.8548	20.6169	64.8371	68.5254	4.02603	1.22321	1.22159	0.371148	0.303825	1.05689	0.000116347	0.42369	0.426666	0.00170247	0.0050165	0.785169	0.0021256	0.591399	0.615767	0.0483081	0.0295602	0.956467	1	0	0	-1	-1	0
An01g07550	An00g03783	similarity to androgen receptor coactivator ARA55 - Homo sapiens	4.25815	4.42223	5.15538	5.21564	5.24006	4.68398	4.88159	4.9882	5.54178	5.18943	5.37166	5.57465	5.33391	5.44799	20.2548	36.391	31.1686	30.5881	41.2873	43.7796	1.79666	0.981375	1.53883	0.84054	0.546221	1.06037	0.000310688	0.872787	0.00302303	0.157583	0.00318608	0.544123	0.0043203	0.926429	0.0155876	0.585817	0.021305	0.89229	1	0	1	0	-1	0
An03g05600	An00g03808	similarity to ankyrin G - Rattus norvegicus	4.01128	3.9985	4.61031	4.46934	4.04045	3.94408	4.29953	4.25563	4.47834	4.34576	4.53668	4.37325	4.56856	4.50691	16.0543	23.2608	15.9144	19.3945	21.9111	22.3609	1.44888	1.21867	0.991288	0.833787	0.841115	1.02052	0.000118701	0.0106402	0.894916	0.0166419	0.0847607	0.707994	0.0021565	0.04106	0.946388	0.178324	0.240267	0.938424	1	1	0	0	0	0
An01g02170	An00g03811	similarity to anthranilate converting enzyme tdnT - Pseudomonas putida	5.33912	5.36996	6.79682	6.71199	6.77645	6.61054	6.04619	6.31041	6.63964	6.51125	6.70739	6.4388	6.4324	6.54804	40.9144	107.964	103.501	72.4192	98.3208	88.8365	2.63877	0.699699	2.52968	0.670772	0.265161	0.903538	2.84722e-08	0.000431833	4.5791e-08	0.000172519	4.06005e-08	0.115488	6.63828e-06	0.0033995	9.15101e-06	0.0113304	3.84754e-05	0.616352	1	-1	1	-1	-1	0
An18g05740	An00g03822	similarity to ARF binding protein GGA2 - Homo sapiens	5.9407	5.7373	6.36851	6.29228	6.5621	6.18013	5.81818	5.97685	6.42018	6.49691	6.47713	6.51968	6.42327	6.41954	57.2419	80.4707	82.7745	59.6114	88.3244	87.6793	1.4058	0.720167	1.44605	0.740784	0.512282	0.992696	0.00166001	0.00214839	0.000929188	0.00391042	0.000125002	0.915878	0.0146603	0.0119119	0.00611402	0.0806826	0.00228284	0.983623	1	-1	1	0	-1	0
An02g03510	An00g03832	similarity to arylalkylamine N-acetyltransferase AANAT1 - Esox lucius	6.51172	6.73258	7.58482	7.63203	5.8644	6.09564	7.42485	7.24138	6.86473	6.90031	6.99189	6.74674	6.61895	6.57353	98.5068	195.148	63.1197	161.246	121.01	100.177	1.98106	2.5546	0.640765	0.826272	1.28951	0.827843	1.805e-06	6.85797e-08	0.000103121	0.0292286	0.0378469	0.0112031	0.000113055	1.0206e-05	0.00120357	0.24849	0.133226	0.272023	1	1	-1	0	0	0
An11g01410	An00g03847	similarity to atrazine chlorohydrolase atzA - Pseudomonas sp.	4.56195	4.25321	6.27867	6.42686	7.76954	7.68827	7.47951	8.49059	5.65889	5.8901	5.65012	6.20379	6.21656	6.16762	21.2234	81.7285	212.144	253.361	53.1883	73.3128	3.85087	1.19429	9.99579	3.10004	0.310134	1.37836	4.84401e-06	0.308957	1.92017e-08	2.57895e-05	0.00038759	0.037326	0.000226631	0.479636	4.88387e-06	0.00315605	0.00476717	0.43549	1	0	1	1	-1	0
An16g07970	An00g03849	similarity to autocrine motility factor receptor Amfr - Mus musculus	6.2742	5.97455	6.68132	6.90868	6.9351	6.92869	6.26146	6.77158	6.89004	6.77742	6.88501	7.04087	6.97704	7.17347	69.7622	111.045	122.098	91.5519	115.426	133.787	1.59176	0.749823	1.7502	0.824458	0.471065	1.15907	0.0011351	0.0210975	0.000266531	0.0995802	0.000400871	0.120299	0.0111745	0.0689169	0.00239313	0.472854	0.00486365	0.620884	1	0	1	0	-1	0
An14g05500	An00g03852	similarity to axin-associating molecule Axam - Rattus norvegicus	4.19811	4.32364	4.793	4.67498	4.34966	4.48356	4.76842	4.6244	4.81464	4.59226	4.75827	4.87271	4.71621	4.63155	19.1713	26.6118	21.3566	25.9275	26.3865	26.7257	1.38811	1.21403	1.11399	0.974286	0.874591	1.01286	0.00110801	0.0258494	0.180713	0.736984	0.235785	0.83988	0.0110163	0.0804109	0.348665	0.955698	0.473907	0.970832	1	0	0	0	0	0
An04g03250	An00g03868	similarity to beta transducin-like protein het-e1 - Podospora anserina [truncated ORF]	4.80372	4.62046	5.35693	5.45003	4.91199	4.85484	4.78462	5.09174	5.16869	5.45215	5.70423	5.2123	5.29886	5.13596	26.2108	42.3261	29.5158	30.6577	43.4621	37.1607	1.61484	1.03869	1.1261	0.724322	0.643216	0.855013	0.000876912	0.72971	0.290792	0.0115178	0.0137536	0.100171	0.00927221	0.835004	0.480566	0.146576	0.0621645	0.590132	1	0	0	0	0	0
An03g04530	An00g03876	similarity to beta-phosphoglucomutase beta-PGM - Lactococcus lactis	6.91577	6.54518	8.3307	8.08469	10.6769	8.74302	7.3606	7.05023	9.36215	8.9444	9.13216	9.13091	8.97396	9.34523	106.188	295.639	837.521	147.586	566.619	568.112	2.78411	0.176218	7.88717	0.499212	0.0632942	1.00263	0.00633941	0.000130326	2.7674e-05	0.0439501	4.64234e-05	0.991798	0.0397009	0.00134816	0.000483911	0.310056	0.00119819	0.997651	1	-1	1	0	-1	0
An08g08020	An00g03879	similarity to bialaphos acetylhydrolase bah - Streptomyces hygroscopicus	5.54796	5.47596	6.43019	6.26575	6.54019	5.88734	5.53064	5.51797	6.74946	6.63834	6.58719	6.3666	6.30206	6.86582	45.6316	81.4573	74.2214	46.0236	101.008	91.2336	1.78511	0.620085	1.62654	0.565003	0.347366	0.903229	0.00173301	0.00612584	0.00549875	0.00192365	0.000244694	0.399163	0.0151236	0.0268466	0.0246545	0.0520501	0.00354717	0.837441	1	-1	1	0	-1	0
An10g00370	An00g03927	similarity to Cdc42-interacting protein 4 CIP4 - Homo sapiens	3.87827	4.03389	4.67052	4.64496	4.53599	4.53137	4.18061	4.40829	4.98723	5.07668	4.67251	4.58237	4.93524	4.51211	15.5202	25.2417	23.1619	19.6227	30.1093	25.5734	1.62637	0.847197	1.49237	0.77739	0.520911	0.849353	0.000835609	0.152367	0.00330392	0.0392227	0.00124033	0.090474	0.00892998	0.2919	0.0166015	0.290157	0.0109057	0.574223	1	0	1	0	-1	0
An08g06170	An00g03934	similarity to cell division control protein cdc14p - Schizosaccharomyces pombe	4.08812	4.44464	5.30055	5.06531	4.67209	4.27405	4.69404	4.82787	4.53401	4.65066	4.77708	4.66205	4.55016	4.25936	19.2446	36.326	22.2089	27.1138	25.175	22.4793	1.8876	1.22085	1.15404	0.746403	0.646776	0.892922	0.000229554	0.12362	0.2568	0.03234	0.0255855	0.271384	0.00346411	0.25059	0.44165	0.261133	0.0988903	0.766537	1	0	0	0	0	0
An01g10140	An00g03990	similarity to component of pre-mRNA polyadenylation factor PF I Ysh1 - Saccharomyces cerevisiae	6.54615	6.55234	6.93809	7.03764	6.59568	6.47632	6.89195	6.88505	6.73181	7.01776	6.86768	6.73173	6.86806	6.6175	93.6523	126.928	92.7968	118.48	117.167	106.825	1.35531	1.27677	0.990865	0.933442	0.942047	0.911732	0.00161094	0.00672522	0.903328	0.370655	0.578916	0.152985	0.0143264	0.0289809	0.951258	0.813638	0.789477	0.657051	1	1	0	0	0	0
An01g12360	An00g03991	similarity to component of the Pab1p-dependent poly(A) ribonuclease Pan3 - Saccharomyces cerevisiae	6.78436	6.47282	7.47246	7.33232	7.78747	6.9665	7.09712	7.35914	7.44722	7.46526	7.3833	7.25528	7.36309	7.30829	98.9473	169.177	166.224	149.929	172.676	158.56	1.70977	0.901966	1.67993	0.886221	0.527536	0.91825	0.00306313	0.485596	0.00380979	0.416182	0.00877566	0.480346	0.0229145	0.647261	0.0185633	0.838687	0.044653	0.873237	1	0	1	0	-1	0
An01g08300	An00g04009	similarity to hypothetical conserved protein VC1938 - Vibrio cholerae	6.15397	5.84533	7.26521	7.37069	7.50766	6.95952	6.82423	7.12743	7.78759	7.66698	7.83791	7.89572	7.90404	7.97572	63.9843	159.559	150.497	125.873	217.393	243.059	2.49373	0.836387	2.35209	0.788882	0.335396	1.11806	5.84539e-06	0.148259	1.106e-05	0.0632093	2.87785e-05	0.259572	0.000258221	0.286305	0.000268142	0.375911	0.000866658	0.755076	1	0	1	0	-1	0
An16g08560	An00g04012	similarity to COP9 protein homolog from patent US5831059-A - Homo sapiens	6.52896	5.76479	6.81958	6.95557	7.21143	6.94983	6.13998	6.66594	7.18808	7.11005	7.17297	7.10133	7.04695	7.10622	70.8588	118.404	135.358	84.6217	142.719	135.752	1.67098	0.625171	1.91024	0.714686	0.374133	0.951186	0.00523113	0.00887161	0.00108593	0.0448054	0.000632642	0.688394	0.0347458	0.0358996	0.00690502	0.313705	0.00673006	0.931045	1	-1	1	0	-1	0
An16g05520	An00g04013	similarity to copper chaperone Lys7 - Saccharomyces cerevisiae	4.55601	4.47679	5.82314	6.06334	5.69243	5.06656	4.82184	5.43658	6.09454	6.0174	6.03098	6.24688	6.20663	6.38607	22.8862	61.5308	41.6283	34.9983	66.1486	77.7011	2.68856	0.840733	1.81893	0.568792	0.312707	1.17464	2.15886e-05	0.24957	0.00142727	0.00215564	0.000114083	0.19445	0.00064393	0.413752	0.00856547	0.0552294	0.00215663	0.699685	1	0	1	0	-1	0
An14g00530	An00g04017	similarity to Cu-binding metallothionein CRD2 - Candida albicans	5.40082	5.58783	7.03792	6.95042	7.18675	6.5747	5.88369	5.1914	5.5766	5.85379	5.81278	5.21089	5.36754	5.16434	45.0772	127.484	117.843	46.4481	53.7326	37.9911	2.82812	0.394151	2.61426	0.364345	0.139368	0.707041	2.71881e-05	7.37839e-05	5.56477e-05	3.55737e-05	1.5957e-06	0.0182159	0.000773038	0.000879934	0.000791113	0.00404586	0.000212667	0.33434	1	-1	1	-1	-1	0
An18g03930	An00g04020	similarity to cutinase transcription factor 1 CTF1-alpha - Fusarium solani	5.9321	5.96971	6.58593	6.49885	6.26307	6.22919	6.75362	6.68432	6.04446	6.06779	5.87376	5.83266	6.08623	5.98812	61.8585	93.2086	75.9052	105.344	63.7935	62.6395	1.5068	1.38784	1.22708	1.1302	0.921048	0.981911	6.89379e-05	0.000454102	0.0108946	0.0955279	0.405544	0.745855	0.00147683	0.00353699	0.042484	0.46497	0.654116	0.949598	1	1	1	0	0	0
An12g01110	An00g04033	similarity to cystathionine beta-lyase metC - Lactococcus lactis	6.78122	6.43239	7.42155	7.18857	7.83096	7.32148	7.28301	7.57596	7.29622	7.4136	7.32364	7.26857	7.30611	7.23386	97.4646	158.14	190.84	172.384	162.522	154.292	1.62254	0.903292	1.95804	1.09007	0.556714	0.94936	0.00141938	0.39704	0.000103577	0.470672	0.00409277	0.592468	0.013063	0.567138	0.00120618	0.866118	0.0254801	0.906193	1	0	1	0	-1	0
An01g13230	An00g04047	similarity to cytoskeleton-associated protein 4 from patent WO200017355-A2 - Homo sapiens	5.62449	5.64211	6.35544	6.43032	5.35879	5.54305	6.09562	5.95234	6.40818	6.60976	6.71729	6.38701	6.6652	6.41723	49.6355	84.0327	43.7412	65.0727	95.5649	89.8728	1.693	1.48768	0.881248	0.774373	0.878724	0.940437	5.91062e-05	0.00062425	0.16406	0.0115126	0.304312	0.394429	0.00133361	0.00451303	0.325768	0.146576	0.551355	0.837019	1	1	0	0	0	0
An08g07830	An00g04051	similarity to damage-specific DNA binding protein DDB1 - Homo sapiens	5.14426	5.20301	5.87789	5.83791	5.91146	5.48624	5.4666	5.7081	5.88798	5.82456	5.93584	5.88696	5.85573	5.7854	36.0926	57.9969	51.9428	48.0794	59.0062	57.3888	1.60689	0.925622	1.43915	0.829	0.576033	0.97259	0.000177514	0.392055	0.00141223	0.0530767	0.000849459	0.702406	0.00287745	0.562624	0.0085253	0.344543	0.00829909	0.937307	1	0	1	0	-1	0
An14g00750	An00g04058	similarity to defective in vacuolar protein sorting protein Vps36 - Saccharomyces cerevisiae	5.99281	5.74931	6.22377	6.25161	6.33339	6.02456	5.97038	6.00165	6.36744	6.40683	6.35422	6.34681	6.25261	6.33603	58.5284	75.4626	72.4531	63.3825	83.0646	79.4411	1.28933	0.874808	1.23791	0.83992	0.678496	0.956378	0.00536476	0.097402	0.0144821	0.0374207	0.0033026	0.475588	0.0353715	0.211184	0.0531036	0.283869	0.0219061	0.870591	1	0	0	0	-1	0
An08g10990	An00g04067	similarity to dienelactone hydrolase clcD - Rhodococcus opacus	5.93522	5.68854	7.79875	7.18181	5.71606	6.38375	6.7649	6.54944	6.6899	6.68078	6.62673	7.24438	7.3459	6.7827	56.1758	179.804	66.2526	100.927	101.533	139.52	3.20073	1.52336	1.17938	0.561317	0.475943	1.37414	2.58591e-05	0.0313617	0.355958	0.00602247	0.0104649	0.0436037	0.000741277	0.0928112	0.548583	0.101635	0.0507958	0.459316	1	0	0	0	0	0
An01g12000	An00g04079	similarity to dis1-suppressing protein kinase dsk1p - Schizosaccharomyces pombe	4.73713	4.59857	4.99546	5.04074	4.83616	4.60332	4.99857	4.95467	4.59336	4.81307	4.75843	4.94058	4.83461	4.91903	25.4193	32.404	26.3502	31.4856	26.3845	29.8172	1.27478	1.19489	1.03662	0.971656	0.93733	1.1301	0.00500905	0.026654	0.616978	0.688673	0.525978	0.0547239	0.0336236	0.0821826	0.766579	0.942963	0.752755	0.49104	1	0	0	0	0	0
An11g00720	An00g04098	similarity to DNA-directed DNA polymerase delta chain cdm1p - Schizosaccharomyces pombe	5.12482	5.44868	6.18018	6.41477	6.34693	5.26334	5.56143	5.39029	6.0769	6.24489	6.04811	5.89249	5.72553	5.96734	39.0365	78.6555	55.914	44.5038	69.7104	58.1532	2.01492	0.795934	1.43235	0.565807	0.39502	0.834211	0.00253133	0.234358	0.0728146	0.00918662	0.00387689	0.246586	0.0197604	0.396263	0.181311	0.12981	0.0246293	0.742784	1	0	0	0	-1	0
An04g07440	An00g04133	similarity to endoplasmic reticulum membrane protein Shr3 - Saccharomyces cerevisiae [truncated ORF]	7.08432	6.88507	7.39053	7.58038	6.58942	6.59599	7.15166	6.82163	7.11877	6.71693	6.95391	6.95133	7.04533	7.10072	126.65	179.204	96.5168	126.821	121.927	130.913	1.41496	1.31397	0.762078	0.707689	0.928631	1.0737	0.00460095	0.017839	0.018286	0.00471476	0.605851	0.395655	0.0315658	0.0605849	0.0638073	0.0896125	0.806322	0.837077	1	0	0	0	0	0
An15g02630	An00g04138	similarity to enoyl reductase lovC from patent WO200037629-A2 - Aspergillus terreus	3.63922	3.89404	4.09074	4.15588	3.83514	3.82323	4.05665	4.06862	4.36485	4.05278	4.17251	4.04385	3.95	4.12154	13.6103	17.4277	14.2135	16.71	18.3374	16.4323	1.28048	1.17564	1.04432	0.958816	0.918128	0.896106	0.00858078	0.0613808	0.588804	0.599942	0.454257	0.111901	0.0492356	0.151066	0.7471	0.915023	0.698153	0.613716	1	0	0	0	0	0
An07g08340	An00g04142	similarity to ergosterol synthesis protein Hes1 - Saccharomyces cerevisiae	7.58813	7.66672	8.37874	8.44053	7.95269	7.76335	7.94952	7.86735	7.99608	7.81853	8.28395	7.89007	8.02778	7.93418	197.735	340.058	232.007	240.257	261.896	247.395	1.71976	1.03556	1.17332	0.706518	0.602152	0.944632	7.5404e-05	0.704794	0.1023	0.00249719	0.0020057	0.453767	0.00155809	0.818271	0.232278	0.0615021	0.0152903	0.861455	1	0	0	0	-1	0
An04g04940	An00g04166	similarity to EST SEQ ID NO:6012 from patent WO200056762-A2 - Aspergillus oryzae	9.32524	9.54873	9.97038	10.0924	9.26201	9.30399	10.1323	10.2161	9.89749	9.82593	10.066	9.94723	9.92223	9.81812	693.131	1046.51	622.96	1155.44	975.376	952.689	1.50983	1.85476	0.898763	1.10409	1.22846	0.97674	0.00011306	2.55234e-06	0.163169	0.193132	0.0661645	0.69464	0.00208106	9.07748e-05	0.324597	0.637419	0.200906	0.933818	1	1	0	0	0	0
An06g00820	An00g04184	similarity to eukaryotic translation initiation factor eIF2B subunit 3 - Homo sapiens	6.23315	6.07534	6.94614	6.63496	6.5445	6.30603	6.27422	6.17988	6.89666	6.93881	6.75029	6.72383	6.65476	6.8102	71.2216	110.703	85.9406	74.9082	116.317	106.123	1.55435	0.871628	1.20666	0.676658	0.560767	0.91236	0.000266839	0.132729	0.0481123	0.000701328	0.000489935	0.211449	0.00386819	0.264112	0.132624	0.0283551	0.00566641	0.717882	1	0	0	-1	-1	0
An18g06260	An00g04185	similarity to eukaryotic translation initiation factor eIF3 subunit p35 - Homo sapiens	8.44955	8.62829	9.13727	9.35588	7.66813	7.99157	9.26152	8.89535	8.92125	9.16172	8.95581	8.87796	8.96931	9.06053	371.938	607.43	227.521	540.606	516.608	501.209	1.63315	2.37607	0.611716	0.889988	1.4549	0.970191	0.00057193	3.57763e-06	0.000563112	0.284491	0.0261817	0.72746	0.00673462	0.000113744	0.00419009	0.744049	0.100758	0.9457	1	1	-1	0	0	0
An08g07370	An00g04190	similarity to exocyst protein Exo84 - Saccharomyces cerevisiae	5.70986	5.47266	6.27079	6.29665	6.35107	6.04642	5.97736	6.10597	6.09989	5.84052	6.02903	5.91775	5.99502	6.0015	48.2099	77.9091	73.4528	65.8753	63.5497	62.7449	1.61604	0.896838	1.5236	0.84554	0.554961	0.987336	0.00012439	0.222256	0.000370446	0.0712453	0.000405298	0.856382	0.00223375	0.381959	0.00304834	0.401875	0.0049046	0.974173	1	0	1	0	-1	0
An11g00220	An00g04206	similarity to ferric reductase cfl1 - Candida albicans	4.94847	4.83173	5.74677	5.70052	4.67054	4.8561	5.25406	5.319	5.51158	5.85656	5.53421	5.84406	5.8588	6.05503	29.6529	52.8431	27.1583	39.0304	49.6635	60.5182	1.78206	1.43715	0.915873	0.738609	0.806454	1.21856	2.77738e-05	0.00132938	0.327117	0.00449786	0.103118	0.0161873	0.000786494	0.00816	0.520005	0.0875111	0.275552	0.317593	1	1	0	0	0	0
An03g05160	An00g04209	similarity to ferric/cupric reductase Fre2 - Saccharomyces cerevisiae	3.49976	3.54526	3.91575	3.79714	3.72137	3.68074	3.73001	3.69729	3.70262	3.83109	3.63307	3.9157	3.93692	4.17008	11.4916	14.4846	13.0055	13.1196	13.1981	16.0841	1.26044	1.00877	1.13174	0.905766	0.80033	1.21867	0.00640943	0.902118	0.101456	0.18097	0.0437692	0.00485593	0.0400274	0.944235	0.231113	0.621959	0.148541	0.186354	1	0	0	0	0	0
An08g07810	An00g04218	similarity to flavin adenine dinucleotide synthase Fad1 - Saccharomyces cerevisiae	4.8719	4.23668	5.48355	5.26187	5.06804	5.09776	5.05317	5.15363	5.46331	5.80446	5.84703	5.86778	6.05242	6.26928	23.4952	41.433	33.8926	34.3777	52.1622	66.8641	1.76347	1.01431	1.44254	0.829718	0.57518	1.28185	0.00157089	0.919422	0.0214031	0.200614	0.0154603	0.0482045	0.0141138	0.954225	0.072164	0.647203	0.0679191	0.473098	1	0	0	0	0	0
An18g00810	An00g04242	similarity to frenolicin gene E product frnE from patent EP806480-A2 - Streptomyces sp.	10.3793	10.1391	11.2576	10.7727	10.7122	10.3369	9.62876	10.3334	10.2676	10.3528	10.0424	8.48591	8.41281	8.70092	1225.55	2069.61	1473.01	1010.65	1193.45	370.47	1.68872	0.686113	1.20192	0.48833	0.406293	0.31042	0.00717771	0.0377453	0.274587	0.000872845	0.00205163	1.78933e-06	0.0433706	0.106306	0.462795	0.0326314	0.0155004	0.00104295	1	0	0	-1	-1	-1
An01g00170	An00g04243	similarity to hypothetical protein Fti1 - Saccharomyces cerevisiae	6.81885	6.4962	7.72728	7.81983	7.702	7.49099	7.05343	7.21754	7.72076	7.72119	7.78084	7.64478	7.58224	7.60065	100.952	218.813	193.541	140.603	213.92	195.256	2.1675	0.726479	1.91716	0.642574	0.33517	0.912749	5.67724e-07	0.00155215	3.24462e-06	0.000118523	5.7243e-07	0.17487	5.1238e-05	0.00920288	0.000132226	0.00921022	0.000119685	0.683676	1	-1	1	-1	-1	0
An15g06160	An00g04250	similarity to gamma-tocopherol methyltransferase gamma-TMT from patent WO9904622-A1 - Synechocystis sp.	3.82378	4.17498	4.75955	5.30344	4.71456	3.92033	4.26076	4.1304	4.09541	4.32603	4.45645	4.32493	4.66393	4.26655	15.9931	32.7063	19.9379	18.323	19.5979	21.3842	2.04502	0.919001	1.24666	0.560228	0.449385	1.09114	0.00180512	0.641676	0.237255	0.00706634	0.00813713	0.55732	0.0155748	0.773628	0.419447	0.110819	0.0422689	0.897369	1	0	0	0	-1	0
An09g04140	An00g04254	similarity to hypothetical protein encoded by gene 51 - Murid herpesvirus 4	5.86672	5.91194	6.60039	6.4691	6.52571	6.455	6.28868	6.33231	5.99836	6.20402	6.06	5.79468	5.99245	6.17635	59.2743	92.7159	89.9067	79.3686	67.9997	63.4623	1.56418	0.882789	1.51679	0.856041	0.564377	0.933272	0.000151378	0.148455	0.000274781	0.0785594	0.00034942	0.314727	0.00257305	0.286644	0.00244682	0.422031	0.00445582	0.797739	1	0	1	0	-1	0
An02g12800	An00g04259	similarity to gentisate 1,2-dioxygenases gdo - Pseudomonas alcaligenes	3.87547	3.94652	4.31311	4.23342	3.99018	3.93848	4.28771	3.98639	4.23636	4.00348	4.19643	4.27478	4.32259	4.18695	15.0428	19.3367	15.6092	17.5944	17.6969	19.1787	1.28545	1.12718	1.03766	0.909901	0.876879	1.08373	0.00689726	0.143899	0.637077	0.24068	0.247857	0.222249	0.042103	0.280441	0.780509	0.69912	0.489978	0.723747	1	0	0	0	0	0
An15g01230	An00g04265	similarity to gigas protein gig - Drosophila melanogaster	6.45927	6.12997	6.93761	6.7506	5.77622	6.23028	6.89283	6.78815	6.5361	6.84859	6.80768	6.36055	6.5199	6.44612	78.4998	114.889	64.1444	114.602	106.211	86.9547	1.46356	1.78663	0.817128	0.997502	1.22074	0.818698	0.00562051	0.000270769	0.0974447	0.982539	0.232467	0.0501453	0.0365897	0.00236147	0.225204	0.997513	0.469736	0.479185	1	1	0	0	0	0
An01g02300	An00g04266	similarity to glia maturation factor BmGMF - Brugia malayi	6.49768	5.59402	7.41138	7.19751	7.81598	7.47898	6.59471	7.19018	8.08983	8.08435	7.99238	7.94016	8.03817	8.0545	66.0667	158.072	200.503	118.805	266.043	257.95	2.39262	0.592534	3.03485	0.751583	0.247651	0.969579	0.000377032	0.0119342	4.80039e-05	0.130257	0.000135252	0.832716	0.00494212	0.0448181	0.000712873	0.5353	0.0023986	0.97017	1	-1	1	0	-1	0
An06g00370	An00g04284	similarity to glutathione S-transferase isoI - Rhodococcus sp.	5.6814	4.91057	7.1368	6.68725	10.8661	10.1414	9.32785	9.48942	5.58956	5.08342	5.40744	5.62873	5.64229	7.23742	39.2872	120.428	1451.89	679.642	41.0736	71.9778	3.06532	0.468107	36.9559	5.64356	0.152711	1.75241	0.00567945	0.0410394	2.23007e-07	0.000245022	0.00185218	0.0603193	0.0368174	0.112945	3.11112e-05	0.0142224	0.0143544	0.510074	1	0	1	1	-1	0
An11g10610	An00g04290	similarity to glycogenin glucosyltransferase - Oryctolagus cuniculus	6.03813	5.89915	6.46045	6.80503	6.44724	6.4264	6.05289	6.16499	6.21239	6.30232	6.32954	6.52077	6.28594	6.6905	62.6238	99.2324	86.6313	69.0199	77.7847	90.4513	1.58458	0.796708	1.38336	0.695538	0.502788	1.16284	0.000445204	0.0340134	0.00528486	0.00255683	0.000286374	0.0751314	0.00560068	0.0985325	0.0239693	0.0619886	0.0039055	0.540588	1	0	1	0	-1	0
An04g07100	An00g04314	similarity to haploid germ cell-specific nuclear protein kinase (haspin) GSG2 - Mus musculus	4.12291	4.2217	4.56662	4.59017	3.90793	3.85644	4.48771	4.35595	4.41397	4.4954	4.34898	4.31018	4.2972	4.33356	18.0297	23.891	14.7453	21.434	21.3987	19.8855	1.32509	1.45361	0.817832	0.897158	1.097	0.929288	0.000296131	2.45794e-05	0.00352387	0.0725517	0.256847	0.128776	0.00415921	0.000412775	0.0174683	0.405482	0.499334	0.632073	1	1	-1	0	0	0
An13g02590	An00g04344	similarity to glucose permease Rgt2 - Saccharomyces cerevisiae	7.01432	6.74214	8.83711	9.11544	6.77641	6.88549	7.729	8.06977	9.13719	9.45976	9.11237	9.42257	9.47822	9.36025	117.64	503.649	113.847	238.755	603.178	685.183	4.28129	2.09716	0.967758	0.47405	0.489844	1.13595	2.10557e-08	2.00595e-05	0.76323	1.86334e-05	0.000550069	0.168744	5.89095e-06	0.000357014	0.8674	0.00253123	0.00611503	0.67793	1	1	0	-1	-1	0
An02g14900	An00g04369	similarity to human peptidase HPEP-14 from patent WO200042201-A2 - Homo sapiens [truncated orf]	5.13996	4.31617	6.27022	6.49237	7.18206	6.05942	5.86275	6.14823	5.34609	5.24801	5.95916	5.45801	5.32121	5.42289	26.5026	83.3606	98.4106	64.2441	45.8152	42.2448	3.14537	0.652817	3.71324	0.770677	0.207548	0.922071	0.00057193	0.105406	0.000191127	0.304827	0.000722104	0.689461	0.00673462	0.223583	0.00187233	0.760757	0.00738893	0.9311	1	0	1	0	-1	0
An02g14910	An00g04370	similarity to human peptidase HPEP-14 from patent WO200042201-A2 - Homo sapiens [truncated orf]	6.96844	5.92946	7.7092	7.78858	8.54628	7.65924	7.52998	7.68254	7.81284	7.69846	7.85647	7.77442	7.8304	7.86896	87.3628	215.104	274.9	194.855	221.207	226.692	2.46219	0.708824	3.14665	0.905868	0.287884	1.0248	0.001067	0.123578	0.000156819	0.641827	0.00126394	0.887252	0.0107467	0.250551	0.00161423	0.930249	0.0110232	0.978821	1	0	1	0	-1	0
An01g08360	An00g04388	similarity to hydroxyproline-rich microfilarial sheath protein - Brugia malayi	3.92407	3.9472	4.20546	4.37883	3.80268	4.04148	4.22104	3.97801	4.12021	4.00534	4.10764	4.03281	4.03942	3.90783	15.3018	19.5914	15.1588	17.1427	16.8857	15.9265	1.28033	1.13088	0.99065	0.875013	0.883272	0.943191	0.00747582	0.133407	0.903888	0.10621	0.272382	0.36605	0.0446729	0.264946	0.951288	0.488468	0.516239	0.823373	1	0	0	0	0	0
An08g01490	An00g04400	similarity to hypothetical ankyrin-repeat protein SPCP1E11.10 - Schizosaccharomyces pombe	5.44946	5.7289	6.59881	6.70949	5.4215	5.67091	6.01478	5.9689	5.94574	5.87208	5.97445	5.73481	5.87521	5.99642	48.1405	100.716	46.7277	63.6391	61.0009	58.4371	2.09213	1.36191	0.970652	0.631865	0.65097	0.957972	1.83054e-06	0.0031363	0.725411	0.000154815	0.0035159	0.537613	0.000113811	0.0159078	0.841999	0.0106685	0.0228869	0.89027	1	1	0	-1	-1	0
An16g03140	An00g04401	similarity to hypothetical anthranilate N-hydroxycinnamoyl/benzoyltransferase At2g19070 - Arabidopsis thaliana	3.33861	3.3108	3.74442	3.68919	3.60374	3.48478	3.70755	3.61474	3.73616	3.55546	3.50354	3.56688	3.7755	3.45581	10.0193	13.1483	11.6662	12.6507	12.1122	12.1207	1.3123	1.08439	1.16437	0.962154	0.826327	1.0007	0.00452977	0.314963	0.0731175	0.626159	0.106991	0.991303	0.0312306	0.485673	0.181935	0.926052	0.282555	0.997651	1	0	0	0	0	0
An07g04960	An00g04404	similarity to hypothetical beta transducin-like protein het-e1 - Podospora anserina	5.76812	5.45114	6.46175	6.31889	6.06081	5.65705	5.97169	6.08275	6.80059	7.2286	6.83547	6.84034	6.81935	6.51898	48.8277	83.8838	58.0383	65.2191	124.059	105.875	1.71796	1.12373	1.18863	0.777493	0.654106	0.853425	0.00113057	0.370989	0.194198	0.0688513	0.0348042	0.148545	0.0111662	0.541899	0.366389	0.39483	0.125065	0.651647	1	0	0	0	0	0
An01g09550	An00g04415	similarity to hypothetical dihydrolipoamide dehydrogenase Rv2713 - Mycobacterium tuberculosis	5.13229	5.02634	6.54567	7.10978	4.64242	4.87499	5.39846	6.49846	6.28193	7.36789	6.43346	8.16977	7.89945	7.50121	33.8085	113.593	27.0715	61.7539	103.567	231.812	3.35989	2.28115	0.800728	0.543643	0.678935	2.23827	0.000926216	0.0112822	0.432408	0.0466436	0.336821	0.00387698	0.00961903	0.042993	0.621455	0.320638	0.587724	0.166543	1	1	0	0	0	0
An11g05550	An00g04434	similarity to hypothetical major facilitator transporter Mfs1.1 - Coprinus cinereus	3.61252	3.30803	3.88978	3.90424	3.82224	3.67175	3.91456	3.67884	3.96685	3.97684	3.85511	3.73742	4.00921	3.69577	11.0064	14.8976	13.4264	13.897	15.2732	14.0659	1.35354	1.03505	1.21987	0.932832	0.764701	0.920954	0.00664411	0.713053	0.0515704	0.462147	0.0613345	0.292503	0.0409989	0.824032	0.139297	0.861536	0.190035	0.785983	1	0	0	0	0	0
An04g00750	An00g04446	similarity to hypothetical mitochondrial carrier protein SPBC29A3.11c - Schizosaccharomyces pombe	5.23558	5.47637	6.11754	6.20531	6.342	5.40048	5.79179	5.70075	6.05559	6.4121	6.2272	6.06441	6.29681	5.96823	40.9551	71.5769	58.5355	53.6783	75.1464	69.0618	1.74769	0.917023	1.42926	0.749939	0.524705	0.919031	0.005932	0.610432	0.0529777	0.10882	0.0181567	0.54406	0.0378916	0.74913	0.142192	0.493445	0.0765965	0.89229	1	0	0	0	0	0
An09g02920	An00g04486	similarity to hypothetical protein 260 - Methanothermus fervidus	4.42916	4.11635	4.70765	4.94494	5.13519	4.76374	4.5316	4.67096	5.10667	4.93536	4.89158	4.94889	5.1656	4.80293	19.3298	28.37	30.8985	24.273	31.5129	31.3953	1.46768	0.785571	1.59849	0.855584	0.535245	0.99627	0.00523573	0.0522745	0.00136053	0.188014	0.00207292	0.967922	0.0347458	0.134945	0.00827137	0.631066	0.0156133	0.993051	1	0	1	0	-1	0
An16g04180	An00g04493	similarity to hypothetical protein AAF45871.1 - Drosophila melanogaster	4.64474	4.80744	5.44807	5.33565	5.41227	5.11105	5.22673	5.17504	5.39869	5.42776	5.39439	5.47451	5.46184	5.36251	26.4664	41.9867	38.3634	36.7809	42.4281	43.1998	1.58642	0.958749	1.44951	0.876013	0.604349	1.01819	3.81061e-05	0.56428	0.000253199	0.0880977	0.000355611	0.761271	0.000981706	0.711565	0.00230449	0.448634	0.00450602	0.952865	1	0	1	0	-1	0
An04g06870	An00g04499	similarity to hypothetical protein CAD21072.1 - Neurospora crassa	8.16316	7.88578	9.0063	8.69188	9.83442	9.12451	7.74703	8.46737	8.52018	8.36597	8.40169	8.0553	8.25497	8.25902	260.379	461.15	713.845	275.746	344.72	291.987	1.77107	0.386283	2.74156	0.597954	0.218107	0.847028	0.00613469	0.00014594	8.79322e-05	0.0112737	4.91181e-05	0.256657	0.0387092	0.00146453	0.00108153	0.145158	0.00123855	0.752383	1	-1	1	0	-1	0
An08g08110	An00g04532	similarity to hypothetical protein encoded by An06g00330 - Aspergillus niger [truncated ORF]	4.56671	4.76318	5.11292	5.31253	4.5466	4.7366	4.88323	5.14001	4.60367	4.58617	4.8601	4.6692	4.80233	4.72269	25.3682	37.084	24.9609	32.2588	25.6932	26.5641	1.46183	1.29237	0.983947	0.869884	0.884076	1.0339	0.00133216	0.0152565	0.860262	0.148295	0.352501	0.658166	0.0124987	0.0540174	0.925212	0.5718	0.605493	0.925	1	0	0	0	0	0
An01g01650	An00g04580	similarity to hypothetical protein encoded by An12g05420 - Aspergillus niger	3.98536	3.99658	4.35172	4.41052	4.33773	4.13672	4.15692	4.22124	4.72487	4.42084	4.40669	4.47023	4.62161	4.63982	15.9002	20.8377	18.8596	18.2406	22.903	23.8715	1.31053	0.96718	1.18612	0.875367	0.738007	1.04229	0.00580978	0.683688	0.0550211	0.122717	0.0204836	0.537697	0.0373497	0.805195	0.146552	0.521158	0.0838342	0.89027	1	0	0	0	0	0
An12g04050	An00g04615	similarity to hypothetical protein b1011 - Escherichia coli	5.57247	5.34942	6.55747	6.68522	6.13245	5.9437	5.56638	5.85663	6.0361	6.3263	5.93679	6.12367	6.04732	6.10503	44.0462	98.4519	65.7115	52.4005	68.5807	68.2146	2.23519	0.797432	1.49188	0.532244	0.356762	0.994662	3.8254e-06	0.0390971	0.00159436	3.85789e-05	9.97231e-06	0.947338	0.000190439	0.10895	0.00935307	0.00431744	0.000480282	0.98981	1	0	1	-1	-1	0
An02g04370	An00g04628	similarity to hypothetical protein B23I11.340 - Neurospora crassa	3.52357	3.57222	4.53792	4.68714	4.14187	3.66448	4.11461	4.16168	4.51982	4.60098	4.61105	4.52461	4.58996	4.462	11.6956	24.463	14.9614	17.6078	23.8725	23.0313	2.09164	1.17688	1.27923	0.719772	0.562659	0.964759	3.59784e-06	0.0920616	0.0173799	0.00324296	0.000713909	0.629075	0.000184081	0.202843	0.0614422	0.0722765	0.00733226	0.915284	1	0	0	0	-1	0
An08g01630	An00g04659	similarity to hypothetical protein GH03694 - Drosophila melanogaster	6.04949	5.95656	6.56863	6.46565	6.75181	6.24231	6.10747	6.51179	6.72841	6.69493	6.78969	6.54204	6.64825	6.54005	64.1344	91.5912	90.3255	79.3207	106.719	95.4569	1.42811	0.878165	1.40838	0.86603	0.614913	0.894466	0.00699816	0.255518	0.00882187	0.210981	0.00861714	0.233302	0.0425826	0.420968	0.0361162	0.662319	0.0439946	0.733968	1	0	1	0	-1	0
An16g08680	An00g04672	similarity to hypothetical protein CC3654 - Caulobacter crescentus	6.40975	5.62148	8.13551	7.88037	7.74864	7.6999	7.79584	8.29549	7.27175	6.93753	7.29287	6.59926	6.72041	7.83768	64.6965	257.413	211.464	264.233	143.747	132.739	3.97878	1.24954	3.26856	1.0265	0.314051	0.923423	0.000185463	0.399045	0.000641307	0.919866	0.00784458	0.708216	0.00297001	0.568724	0.00461484	0.991433	0.0410849	0.93854	1	0	1	0	-1	0
An15g02400	An00g04673	similarity to hypothetical protein CG11840 - Drosophila melanogaster	7.45119	7.34739	7.85979	7.88428	7.14387	7.25583	7.43249	7.34096	7.69234	7.82099	7.81063	7.53678	7.56144	7.57016	168.814	234.271	147.018	167.35	218.98	188.2	1.38775	1.1383	0.870888	0.714343	0.820246	0.859443	8.31987e-05	0.0373865	0.0281447	6.59698e-05	0.0264708	0.00594409	0.00168676	0.105742	0.0888952	0.00615235	0.101591	0.206845	1	0	0	-1	0	0
An07g07670	An00g04678	similarity to hypothetical protein CG1287 - Drosophila melanogaster	8.01888	7.92637	8.92192	8.96278	8.90042	8.56271	8.98642	8.84569	8.87594	8.61314	8.84055	8.95545	8.97851	9.19076	251.188	491.943	425.073	483.059	438.533	526.969	1.95846	1.13641	1.69225	0.981941	0.580258	1.20166	1.03621e-05	0.181772	9.79455e-05	0.84293	0.00120995	0.0287762	0.000379466	0.330439	0.00115919	0.978081	0.0107194	0.393116	1	0	1	0	-1	0
An01g04670	An00g04698	similarity to hypothetical protein F10M23.90 - Arabidopsis thaliana	6.10215	5.42873	6.82468	6.78936	6.89726	6.03865	6.29303	6.40605	6.94465	6.98455	7.01648	6.73813	6.83791	6.72511	54.3964	111.974	88.5216	81.5456	126.404	108.914	2.05849	0.921195	1.62734	0.728254	0.447511	0.861639	0.00111883	0.6321	0.0135702	0.0830494	0.00560808	0.296976	0.0110845	0.765513	0.0503486	0.434707	0.0321259	0.789635	1	0	0	0	-1	0
An16g07510	An00g04699	similarity to hypothetical protein F13M7.11 - Arabidopsis thaliana	6.69945	6.57548	7.12021	6.9885	6.81166	6.41135	7.13481	7.00922	6.94279	6.94181	6.94964	6.93788	6.88786	6.75814	99.5579	132.915	97.7825	134.552	123.191	116.267	1.33505	1.37603	0.982167	1.01232	1.0307	0.943796	0.00523634	0.0027582	0.833901	0.8865	0.803321	0.415645	0.0347458	0.01445	0.909727	0.985211	0.915416	0.845419	1	1	0	0	0	0
An16g02450	An00g04701	similarity to hypothetical protein F17F16.3 - Arabidopsis thaliana	3.48528	3.56224	3.90779	3.85283	3.8334	3.91432	3.73595	3.86838	3.8304	3.80613	3.81201	3.78763	3.88887	3.93614	11.5016	14.7262	14.6605	13.9497	14.0859	14.6302	1.28036	0.95152	1.27465	0.947274	0.743165	1.03865	0.000903524	0.38912	0.0010354	0.34937	0.00287849	0.419952	0.00945355	0.559963	0.00664364	0.799385	0.0196978	0.846279	1	0	1	0	-1	0
An03g04310	An00g04716	similarity to hypothetical protein Fun14 - Saccharomyces cerevisiae	4.47466	4.02092	5.57048	5.15811	5.44604	4.60527	4.68345	4.54365	6.11797	6.16099	6.17701	5.69391	6.17548	5.4658	18.9982	41.1921	32.5742	24.4803	71.1104	54.8872	2.16821	0.751525	1.7146	0.594296	0.34661	0.77186	0.0017888	0.161832	0.0160934	0.0192363	0.00224074	0.123981	0.0154657	0.304405	0.0576869	0.194153	0.0164458	0.62472	1	0	0	0	-1	0
An01g12950	An00g04742	similarity to hypothetical protein PA0544 - Pseudomonas aeruginosa	4.30435	4.38627	5.07193	5.25568	4.84054	4.46881	5.21819	4.98205	5.25777	5.26516	5.36927	5.32045	5.00054	5.70391	20.3268	35.8475	25.1881	34.2996	39.3256	40.5501	1.76356	1.36173	1.23916	0.956818	0.772149	1.03114	0.00124182	0.0397958	0.13431	0.745985	0.195705	0.782731	0.0119148	0.11037	0.283303	0.957832	0.421902	0.956203	1	0	0	0	0	0
An08g09630	An00g04774	similarity to hypothetical protein SC5F2A.30 - Streptomyces coelicolor	3.66884	3.83247	4.19462	4.23976	3.73699	3.85816	3.94686	3.99336	4.28164	3.96226	3.8018	4.32605	4.09053	4.01667	13.4605	18.5995	13.9054	15.672	16.1698	17.6845	1.38178	1.12704	1.03305	0.842602	0.815642	1.09367	0.00793097	0.258676	0.752319	0.115807	0.17891	0.298147	0.0465764	0.424527	0.860241	0.507207	0.399365	0.790819	1	0	0	0	0	0
An17g00230	An00g04786	similarity to hypothetical protein slr0789 - Synechocystis sp.	5.66582	5.59956	6.22309	6.26855	6.83391	6.2072	6.44715	6.46364	7.26418	6.87611	7.14353	7.17938	7.12425	6.8674	49.6145	75.8891	91.8086	87.7541	136.675	133.159	1.52958	0.955838	1.85044	1.15635	0.624904	0.974277	0.00615256	0.727867	0.000460485	0.274922	0.0230771	0.805508	0.0388044	0.833849	0.00355896	0.735127	0.0915557	0.962687	1	0	1	0	0	0
An02g01270	An00g04801	similarity to hypothetical protein SPAC1783.02c - Schizosaccharomyces pombe	6.30263	6.34411	7.55661	7.60497	6.65412	6.388	7.27297	7.35095	7.67606	7.74354	7.69528	7.63772	7.56683	7.61228	80.0802	191.446	91.8408	158.898	208.653	194.768	2.39068	1.73015	1.14686	0.829991	0.723708	0.933455	1.50295e-08	1.90665e-06	0.0475578	0.0112793	0.00329068	0.198047	5.128e-06	7.54199e-05	0.131448	0.145158	0.021879	0.703113	1	1	0	0	-1	0
An08g00100	An00g04803	similarity to hypothetical protein SPAC1805.07c - Schizosaccharomyces pombe	4.54054	4.83333	5.39236	5.52216	4.73987	4.63015	4.92571	5.04339	5.06503	4.83419	5.20271	4.75982	4.75829	5.31007	25.7577	43.9339	25.7234	31.6591	32.7626	30.7545	1.70566	1.23075	0.998668	0.720607	0.721568	0.938706	0.00137647	0.129366	0.991807	0.0249991	0.0956	0.553726	0.0127858	0.259306	0.995508	0.225574	0.261048	0.895935	1	0	0	0	0	0
An12g10700	An00g04805	similarity to hypothetical protein SPAC1952.10c - Schizosaccharomyces pombe	4.17386	4.53689	5.83093	5.53044	4.06395	3.87586	5.27125	4.97407	5.21089	5.08223	5.05358	4.6233	4.44656	4.61019	20.4691	51.2928	15.6697	34.8398	34.6688	23.5886	2.50587	2.22339	0.76553	0.679233	0.887272	0.680397	1.84973e-06	7.31382e-06	0.0244867	0.00303101	0.428761	0.000735487	0.00011399	0.000177936	0.0801273	0.0688325	0.675766	0.0619803	1	1	0	0	0	0
An18g06690	An00g04824	similarity to hypothetical protein SPAC3H1.03 - Schizosaccharomyces pombe	5.77235	5.99023	6.27302	6.26066	6.00456	5.96912	5.97088	6.05096	5.98776	5.71183	5.93948	5.67103	5.79227	5.96858	58.9447	77.0027	63.4187	64.4864	58.8794	56.1272	1.30635	1.01684	1.0759	0.837457	0.778377	0.953258	0.00753442	0.842994	0.392972	0.0536279	0.0538842	0.491065	0.0449271	0.906917	0.584258	0.346673	0.172452	0.875001	1	0	0	0	0	0
An11g03170	An00g04832	similarity to hypothetical phosphoglycerate mutase SPAC5H10.03 - Schizosaccharomyces pombe	5.23825	5.46615	6.59468	6.49119	6.06849	6.0751	5.97921	6.05631	6.80699	6.64088	6.60175	6.58732	6.59934	6.75142	40.8482	93.2437	67.2657	64.7928	102.765	100.151	2.28269	0.963238	1.64672	0.694876	0.421976	0.974561	1.21072e-07	0.608223	1.8832e-05	0.000301165	2.68534e-06	0.665248	1.82116e-05	0.747205	0.000376345	0.0162038	0.000256818	0.926842	1	0	1	-1	-1	0
An01g02410	An00g04836	similarity to hypothetical protein SPAC6F12.04 - Schizosaccharomyces pombe [putative frameshift]	8.99815	8.88569	9.22908	9.41917	9.17502	8.96191	8.95742	9.02062	9.10221	9.07036	9.17373	9.00244	8.95981	9.05877	491.798	640.974	536.883	508.117	554.651	514.493	1.30333	0.94642	1.09167	0.792727	0.726157	0.927598	0.00199496	0.423814	0.21235	0.00475678	0.00559477	0.192128	0.0166612	0.591476	0.389326	0.089801	0.0320628	0.696436	1	0	0	0	-1	0
An08g00770	An00g04849	similarity to hypothetical protein SPBC16E9.02c - Schizosaccharomyces pombe	7.09603	6.71339	8.18327	7.79212	7.91267	7.05267	6.83427	7.34421	7.79318	7.96473	7.79707	7.23984	7.36887	7.30065	119.819	253.825	178.858	136.168	230.986	157.927	2.11841	0.761318	1.49274	0.536462	0.359381	0.683711	0.00118513	0.146262	0.0420068	0.00425579	0.0015451	0.0215435	0.011533	0.28378	0.119559	0.0844457	0.0126598	0.356212	1	0	0	0	-1	0
An06g01580	An00g04856	similarity to hypothetical protein SPBC19G7.04 - Schizosaccharomyces pombe	4.61734	4.6042	6.26058	6.12467	5.80994	4.97918	5.48879	5.64768	6.14118	6.50007	6.32661	6.15013	6.08819	6.27292	24.4332	73.142	42.0654	47.4466	80.0383	72.0243	2.99355	1.12792	1.72165	0.648692	0.376785	0.899873	9.06299e-06	0.42231	0.00300979	0.0118591	0.000530962	0.390109	0.000347348	0.590309	0.0155537	0.148033	0.00597557	0.834699	1	0	1	0	-1	0
An08g06360	An00g04862	similarity to hypothetical protein SPBC21D10.13 - Schizosaccharomyces pombe	5.3415	5.3679	5.65976	5.62504	5.46931	5.30495	5.4948	5.49602	5.56093	5.55816	5.67341	5.52932	5.61183	5.65216	40.9191	49.9496	41.8493	45.111	48.4189	48.4279	1.22069	1.07794	1.02273	0.903131	0.883056	1.00019	0.00449848	0.210006	0.697995	0.0978248	0.146896	0.996835	0.0311161	0.366032	0.823233	0.470546	0.349716	0.999044	1	0	0	0	0	0
An04g07030	An00g04868	similarity to hypothetical protein SPBC337.03 - Schizosaccharomyces pombe	6.85162	6.65588	7.01569	7.21108	6.86397	6.68635	6.92844	6.791	7.15992	7.19614	7.252	7.12043	7.01718	7.05539	107.915	138.466	109.528	116.14	147.307	133.837	1.2831	1.06036	1.01495	0.838762	0.826406	0.908558	0.00448836	0.423384	0.837167	0.0293814	0.0816864	0.123433	0.031083	0.59109	0.911372	0.248649	0.234242	0.62472	1	0	0	0	0	0
An07g05410	An00g04880	similarity to hypothetical protein SPBC83.18c - Schizosaccharomyces pombe	5.4362	5.324	7.43049	7.34538	5.52483	5.29908	6.58465	6.86509	6.74954	6.83829	6.74928	6.19811	6.5714	6.14046	41.6457	167.491	42.5756	105.776	109.823	78.9751	4.02179	2.48443	1.02233	0.631536	0.617743	0.719112	1.68035e-08	1.43195e-06	0.828352	0.00068634	0.00546549	0.00177855	5.39859e-06	6.221e-05	0.90636	0.0278359	0.0314637	0.105424	1	1	0	-1	-1	0
An04g09120	An00g04881	similarity to hypothetical protein SPBC839.03c - Schizosaccharomyces pombe	5.73078	5.50162	6.19758	6.33723	6.20666	6.0919	5.94691	5.96572	6.30421	6.37474	6.5089	6.25268	6.32438	6.29506	49.0507	77.0331	70.977	62.091	84.2116	78.2873	1.57048	0.874804	1.44701	0.80603	0.55703	0.92965	3.47011e-05	0.076655	0.000201089	0.00909397	7.59322e-05	0.219121	0.000915913	0.178041	0.0019427	0.128761	0.00166721	0.722093	1	0	1	0	-1	0
An01g02210	An00g04885	similarity to hypothetical protein SPCC11E10.06c - Schizosaccharomyces pombe	4.02227	3.82325	4.58533	4.48033	3.76229	3.84639	4.30966	4.25483	4.18361	4.70667	4.32002	4.49109	4.6843	4.22736	15.1659	23.1482	13.9708	19.4574	21.1624	22.1246	1.52633	1.39272	0.921196	0.840557	0.912463	1.04547	0.00403696	0.0164198	0.499735	0.16736	0.592862	0.652438	0.0285361	0.0570392	0.678256	0.60364	0.79837	0.923142	1	0	0	0	0	0
An07g07660	An00g04894	similarity to hypothetical protein SPCC24B10.12 - Schizosaccharomyces pombe	4.88933	4.75872	6.64139	6.80609	5.64353	6.50957	6.29339	6.17852	6.39218	6.36002	6.38473	6.39683	6.39894	6.51202	28.3254	105.693	67.4876	75.3719	83.227	86.5779	3.7314	1.11683	2.38258	0.713118	0.299305	1.04026	1.01514e-06	0.443622	5.57584e-05	0.032864	6.52927e-05	0.734718	7.47407e-05	0.609448	0.000791883	0.262705	0.00149734	0.946919	1	0	1	0	-1	0
An01g12370	An00g04895	similarity to hypothetical protein SPCC285.11 - Schizosaccharomyces pombe	5.49425	5.30118	5.95293	5.90566	6.18498	5.88609	5.37653	5.60589	6.15315	6.17306	6.1715	6.05449	6.09782	6.13932	42.1575	60.9389	65.5958	44.9799	71.7996	68.4609	1.44551	0.685713	1.55597	0.738115	0.474376	0.953501	0.000505704	0.000419135	0.000111977	0.00211469	2.29392e-05	0.46267	0.00614088	0.00332009	0.00127991	0.0548562	0.00074984	0.86585	1	-1	1	0	-1	0
An12g04120	An00g04914	similarity to hypothetical protein T25B24.3 - Arabidopsis thaliana	6.06408	6.16738	6.59885	6.41891	5.56171	5.69685	6.46835	6.31171	6.61359	6.48925	6.60169	6.37259	6.49668	6.27712	69.3456	91.0687	49.4973	83.8671	94.8894	83.4088	1.31326	1.69438	0.713777	0.920922	1.29021	0.87901	0.00275494	1.19413e-05	0.000588293	0.273441	0.028048	0.0488085	0.0210595	0.000251576	0.00432648	0.73339	0.105958	0.475145	1	1	-1	0	0	0
An01g03660	An00g04919	similarity to hypothetical protein T9E8.140 - Arabidopsis thaliana	4.60937	4.81701	5.39606	5.31497	5.20194	4.55105	5.3591	5.39782	5.3683	5.41677	5.52645	5.71704	5.76723	5.79432	26.2308	40.9422	29.3746	41.5986	43.3263	54.1742	1.56084	1.41614	1.11985	1.01603	0.907293	1.25038	0.0020988	0.00983151	0.334741	0.889917	0.552439	0.0324784	0.0172347	0.0387199	0.527801	0.986611	0.771315	0.416418	1	1	0	0	0	0
An08g04520	An00g04927	similarity to hypothetical protein YBR096w - Saccharomyces cerevisiae	3.60834	3.5877	3.90109	3.93159	4.08798	3.95211	3.91975	3.84712	4.27752	4.29657	4.41244	4.29219	4.52588	4.34384	12.1091	15.0985	16.2239	14.7581	20.0961	20.9272	1.24687	0.909652	1.33981	0.977451	0.729546	1.04135	0.00539284	0.168238	0.000772349	0.729448	0.00505321	0.456217	0.0354847	0.312589	0.00528332	0.95243	0.0297264	0.86192	1	0	1	0	-1	0
An11g03830	An00g04931	similarity to hypothetical protein yciI - Escherichia coli	6.90455	6.78948	7.49639	7.74783	7.4111	6.98584	7.36385	7.36123	8.01526	8.03343	8.08542	8.13605	8.02769	8.36224	115.122	197.008	146.878	164.568	264.056	289.081	1.7113	1.12044	1.27585	0.835338	0.654733	1.09477	0.000196023	0.276865	0.0318227	0.0973066	0.0115399	0.288387	0.00308456	0.445334	0.097333	0.469549	0.054556	0.782934	1	0	0	0	0	0
An02g03340	An00g04932	similarity to hypothetical protein Aut4 - Saccharomyces cerevisiae	5.0478	5.2893	5.76426	5.77757	5.68172	5.69742	5.54457	5.46295	6.21964	5.89942	6.20588	6.34367	5.97841	5.81045	35.9657	54.6033	51.6097	45.373	68.99	65.99	1.5182	0.879156	1.43497	0.830957	0.579077	0.956515	0.00300214	0.270121	0.00743705	0.122872	0.00494934	0.633356	0.0225669	0.437758	0.0314121	0.521409	0.0293217	0.916363	1	0	1	0	-1	0
An03g04080	An00g04935	similarity to hypothetical protein YDR049w - Saccharomyces cerevisiae	5.4114	5.37753	5.63318	5.86015	5.50965	5.45451	5.56617	5.62695	5.67249	5.37528	5.62251	5.6748	5.54415	5.70928	42.0627	53.6931	44.6962	48.3874	47.0708	49.9614	1.2765	1.08258	1.06261	0.901184	0.848086	1.06141	0.00858883	0.32411	0.44636	0.202843	0.157499	0.362791	0.0492616	0.496051	0.633022	0.651014	0.365745	0.821478	1	0	0	0	0	0
An08g05250	An00g04937	similarity to hypothetical protein YDR117c - Saccharomyces cerevisiae	3.84992	4.05166	4.90342	4.64962	4.22602	4.09087	4.25502	4.42406	4.54018	4.91654	4.80762	4.78517	4.64442	4.74835	15.4635	27.4079	17.8574	20.2456	26.998	26.4644	1.77243	1.13374	1.15481	0.73868	0.639655	0.980237	6.54167e-05	0.205338	0.150811	0.0075568	0.00587439	0.798261	0.00141902	0.360184	0.3074	0.114878	0.0331463	0.960083	1	0	0	0	-1	0
An11g01880	An00g04939	similarity to hypothetical protein YDR489w - Saccharomyces cerevisiae	3.19847	3.47747	3.69019	3.94423	3.20946	3.35536	3.74798	3.49897	3.54925	3.64974	3.59166	3.5259	3.62823	3.59943	10.1118	14.096	9.72981	12.3247	12.0996	11.9963	1.39401	1.26669	0.96222	0.874338	0.908667	0.991469	0.00218573	0.0167233	0.656513	0.138751	0.438416	0.903145	0.0177459	0.057819	0.795	0.553196	0.683953	0.981549	1	0	0	0	0	0
An08g01620	An00g04941	similarity to hypothetical protein YER007c-a - Saccharomyces cerevisiae	5.7681	5.33621	6.88315	6.76361	5.65905	5.80159	6.44399	6.4387	6.43979	6.56745	6.32137	6.47963	6.4831	6.37247	46.9208	113.251	53.0883	86.9036	86.9956	87.1281	2.41366	1.63696	1.13145	0.767356	0.678208	1.00152	7.53212e-07	0.000180868	0.198645	0.0133585	0.0109845	0.983921	6.1618e-05	0.00172943	0.372349	0.158252	0.0527145	0.996746	1	1	0	0	0	0
An02g08060	An00g04948	similarity to hypothetical protein YGL144c - Saccharomyces cerevisiae	5.46487	5.3149	6.34583	6.08399	5.75127	5.59414	5.63371	5.78649	6.17574	5.95445	6.05521	5.6616	5.61745	6.24508	41.9293	74.2803	51.0098	52.3494	66.8011	57.3363	1.77156	1.02626	1.21657	0.704755	0.579298	0.858313	0.000858541	0.842528	0.151686	0.018638	0.0111537	0.169487	0.00913442	0.906555	0.308511	0.190034	0.053216	0.678226	1	0	0	0	0	0
An16g05450	An00g04950	similarity to hypothetical protein YGR203w - Saccharomyces cerevisiae	5.38449	5.48969	6.21277	6.0335	5.72352	5.37653	5.44561	5.46787	6.34711	6.21196	6.34629	6.08188	6.22977	5.94766	43.3239	69.7022	46.8516	43.9179	78.8909	67.9517	1.60886	0.937383	1.08143	0.630079	0.582637	0.861338	0.000174704	0.472052	0.38653	0.000222903	0.000998507	0.0585278	0.00283848	0.635363	0.577997	0.013748	0.00938087	0.505062	1	0	0	-1	-1	0
An01g08560	An00g04951	similarity to hypothetical protein YGR266w - Saccharomyces cerevisiae	4.9698	4.72444	5.68191	5.53303	5.47145	5.08189	5.07768	5.45525	5.03504	5.78207	5.35416	5.22177	5.2071	4.93595	28.7824	48.7548	38.7646	38.4914	41.9449	34.8142	1.69391	0.992952	1.34681	0.78949	0.586191	0.83	0.00563889	0.964349	0.0798778	0.154156	0.032229	0.167618	0.0366384	0.980185	0.194265	0.581735	0.117808	0.677051	1	0	0	0	0	0
An01g13250	An00g04960	similarity to hypothetical protein YKL047w - Saccharomyces cerevisiae	6.40971	6.24302	6.90462	6.7602	7.44884	6.87991	6.53225	6.60065	7.08331	6.96998	6.90354	7.05064	6.9769	6.85455	80.2463	113.962	143.447	94.7762	126.73	124.56	1.42015	0.660706	1.78758	0.831647	0.465235	0.982881	0.00698701	0.00241543	0.000182939	0.11131	0.000328943	0.846475	0.0425332	0.0130562	0.00181209	0.49884	0.00426863	0.972205	1	-1	1	0	-1	0
An03g05080	An00g04962	similarity to hypothetical protein YKL069w - Saccharomyces cerevisiae	6.21563	6.24755	6.85697	6.89436	5.84033	6.24408	6.55141	6.55077	6.86785	6.83338	6.67911	6.81255	6.77014	6.93199	75.1441	117.43	65.9	93.7723	110.925	114.423	1.56274	1.42295	0.876982	0.798536	0.91055	1.03153	0.000195086	0.00124196	0.139833	0.019416	0.439365	0.654326	0.00307672	0.00775658	0.291959	0.195403	0.684822	0.923507	1	1	0	0	0	0
An08g09040	An00g04974	similarity to hypothetical protein YNR069c - Saccharomyces cerevisiae	4.73181	4.826	5.09035	5.26317	5.89969	5.70515	5.38013	5.1568	5.16492	5.15303	5.03844	5.15589	5.38537	5.31276	27.4533	36.171	55.8088	38.5449	34.7465	38.9803	1.31755	0.690659	2.03287	1.06563	0.5242	1.12185	0.00458495	0.000575163	1.57746e-06	0.433819	0.000101245	0.098898	0.0314998	0.00422804	9.47083e-05	0.848385	0.00202911	0.590024	1	-1	1	0	-1	0
An01g02180	An00g04975	similarity to hypothetical protein YOL032w - Saccharomyces cerevisiae	4.4583	4.62407	5.38484	5.44196	4.56453	4.75574	4.60002	4.71912	5.18743	5.30526	5.31796	5.23281	5.19521	5.85029	23.2826	42.6182	25.2836	25.2738	38.5917	42.9951	1.83047	0.999613	1.08594	0.593029	0.546095	1.1141	0.000464795	0.997572	0.521174	0.00140181	0.0053431	0.310073	0.00579191	0.998429	0.695346	0.0431022	0.0309246	0.797242	1	0	0	-1	-1	0
An18g05750	An00g04976	similarity to hypothetical protein YOR006c - Saccharomyces cerevisiae	4.34796	4.37375	4.75709	4.89895	3.81453	4.293	4.53671	4.44913	4.72962	5.01245	4.84999	4.69705	4.58922	4.57886	20.547	28.404	16.6075	22.5167	29.1216	24.6192	1.38239	1.35581	0.808272	0.79273	0.980771	0.84539	0.00634011	0.00909965	0.0497991	0.0348943	0.889886	0.0566898	0.0397009	0.0365362	0.13585	0.272246	0.954852	0.497278	1	1	0	0	0	0
An08g08820	An00g04988	similarity to hypothetical protein ZK84.1 - Caenorhabditis elegans	6.3575	6.82761	7.12528	7.09218	6.26963	5.98223	6.69679	6.49483	6.4105	6.34818	6.5891	6.27764	6.39731	6.4482	96.5066	138.02	69.8374	96.7243	87.3816	82.9621	1.43016	1.38499	0.723655	0.7008	0.968418	0.949423	0.00584401	0.0101076	0.0105055	0.00607233	0.833826	0.559421	0.0374678	0.0395518	0.0413357	0.101976	0.929619	0.89767	1	1	-1	0	0	0
An02g01530	An00g04993	similarity to hypothetical replicase protein - Turnip yellow mosaic virus	5.71805	5.55695	7.70702	7.62232	7.23239	6.47176	6.75272	7.00454	7.45289	7.59977	7.38073	7.50157	7.59154	7.50467	49.7803	202.907	115.526	117.673	178.255	185.155	4.07605	1.01858	2.32072	0.579934	0.249894	1.03871	3.04952e-07	0.89164	4.60049e-05	0.00158678	1.11377e-05	0.73125	3.17777e-05	0.938043	0.000696496	0.0463414	0.000504222	0.9457	1	0	1	-1	-1	0
An14g01840	An00g05005	similarity to hypothetical temperature-shock induced protein Tir3 - Saccharomyces cerevisiae	8.21389	8.43178	9.78067	9.42354	9.18216	8.61106	8.97304	9.1524	9.03095	9.46404	8.99237	7.70168	7.73584	7.79389	320.201	777.181	476.592	534.751	573.026	214.347	2.42716	1.12203	1.48841	0.688066	0.462281	0.374061	4.39676e-05	0.422844	0.0147657	0.0201693	0.00218243	2.36533e-06	0.00108668	0.590703	0.0539597	0.200259	0.016162	0.0012255	1	0	0	0	-1	-1
An02g07760	An00g05009	similarity to hypothetical transcription regulator PAB1642 - Pyrococcus abyssi	4.42822	4.46277	5.36044	5.02689	5.41898	4.98875	5.29256	5.34115	6.11086	5.90048	5.90831	5.77314	5.82788	5.98453	21.7885	36.5972	36.857	39.8596	62.8229	58.1557	1.67966	1.08147	1.69158	1.08914	0.64386	0.925708	0.000327488	0.459413	0.000293259	0.420948	0.0108076	0.374458	0.00449582	0.623773	0.00255283	0.841231	0.0520978	0.827403	1	0	1	0	0	0
An18g03700	An00g05043	similarity to inhibitor of the interferon-induced double-stranded RNA-activated protein kinase (PKR) p58 - Bos primigenius taurus	5.21388	5.29024	6.08775	5.80564	5.04245	5.69016	5.32746	5.52224	6.15653	6.17492	6.07526	6.14443	6.07298	6.61174	38.1089	61.6785	41.2495	42.9579	70.3057	77.514	1.61848	1.04142	1.08241	0.696481	0.643454	1.10253	0.00642108	0.783854	0.594246	0.0287472	0.053187	0.425078	0.0400823	0.869108	0.751279	0.245659	0.171042	0.850218	1	0	0	0	0	0
An04g00870	An00g05046	similarity to insertion and deletion mismatch repair protein Mlh3 - Saccharomyces cerevisiae	3.97379	3.9419	4.24497	4.22951	4.25137	4.14961	4.13344	4.13253	4.07785	4.12644	3.9998	4.04706	4.16692	3.95928	15.5393	18.8597	18.3854	17.545	16.7725	16.6535	1.21368	0.95429	1.18316	0.930289	0.786276	0.992905	0.0065003	0.438206	0.0143398	0.239692	0.0135439	0.883578	0.0403786	0.604781	0.0526922	0.697535	0.061455	0.977974	1	0	0	0	0	0
An01g02360	An00g05056	similarity to integral membrane protein PTH11 - Magnaporthe grisea	4.67057	4.77791	5.03332	5.02156	4.53069	4.68058	4.69152	4.57773	4.80487	4.7029	4.67406	4.836	4.72593	4.73756	26.4325	32.6144	24.3464	24.8405	26.4882	27.2181	1.23388	1.0203	0.921077	0.761643	0.826904	1.02756	0.00467375	0.743329	0.196321	0.000772551	0.0456601	0.589007	0.0318932	0.8439	0.369333	0.0304429	0.153285	0.904774	1	0	0	-1	0	0
An02g14300	An00g05058	similarity to integral membrane protein PTH11 - Magnaporthe grisea	5.12552	4.7884	5.86181	6.40858	5.49757	5.24588	5.49649	6.11634	5.22144	5.04677	5.16637	4.80639	4.93359	4.9291	31.0595	70.2875	41.4048	55.9636	35.3799	29.6445	2.26299	1.35162	1.33308	0.796211	0.597272	0.837891	0.000141862	0.062191	0.0732923	0.145171	0.0288387	0.164264	0.00245912	0.15232	0.182154	0.566504	0.108215	0.671492	1	0	0	0	0	0
An12g03830	An00g05094	similarity to integrin-like protein alpha chain alpha INT1 - Candida albicans	4.86592	5.48987	6.24359	6.427	5.97546	5.47186	5.83042	6.25515	6.20037	6.61044	6.37496	6.26922	6.39224	6.51094	36.1994	80.7447	52.8437	65.9265	84.1713	83.9116	2.23056	1.24758	1.45979	0.816481	0.559312	0.996915	0.000318753	0.18742	0.0346605	0.224112	0.0239116	0.981268	0.00441052	0.338081	0.103734	0.680065	0.0940371	0.996746	1	0	0	0	0	0
An01g09410	An00g05118	similarity to Kruppel-like transcription factor biklf - Danio rerio	4.2601	4.4492	4.89584	5.21499	5.32265	4.73307	4.64924	4.58692	4.66747	4.4279	4.37355	4.34878	4.54941	4.58831	20.4588	33.2531	32.624	24.5573	22.4656	22.557	1.62537	0.752739	1.59462	0.738498	0.463118	1.00407	0.00244606	0.043951	0.00319945	0.0334999	0.00109097	0.969052	0.0192343	0.118694	0.0162222	0.265512	0.00994242	0.993336	1	0	1	0	-1	0
An01g05800	An00g05121	similarity to lactone-specific esterase estf1 - Pseudomonas fluorescens	7.35095	6.84726	8.11858	8.3177	7.47492	7.72201	8.08878	8.28113	8.27799	8.28851	8.2444	7.67898	8.03291	7.63295	137.102	297.788	193.805	291.016	308.751	220.039	2.17202	1.50159	1.41358	0.977259	0.691334	0.712673	3.8807e-05	0.00566098	0.0141131	0.850721	0.0507329	0.00499534	0.00099076	0.0251721	0.0520232	0.979538	0.165477	0.188864	1	1	0	0	0	0
An08g04350	An00g05135	similarity to chitin synthase III like Chs7 - Saccharomyces cerevisiae	8.68884	8.63753	8.90472	9.29929	9.1704	8.98723	8.72094	8.80417	8.94697	8.75254	8.89103	8.67829	8.70119	8.81338	405.395	549.511	540.747	434.302	465.782	424.891	1.35549	0.803151	1.33388	0.790342	0.592515	0.91221	0.00442507	0.0263753	0.00618829	0.0188108	0.00115765	0.216178	0.0307613	0.0816833	0.0270694	0.190822	0.0103478	0.717882	1	0	1	0	-1	0
An01g14320	An00g05139	similarity to lipid phosphoinositide phosphatase Sac1 - Saccharomyces cerevisiae [deleted ORF]	5.10582	4.85444	6.04551	5.9786	6.09015	5.82864	5.74122	5.60231	6.082	6.20038	6.14725	6.12354	6.08871	6.07835	31.5623	64.5369	62.2239	50.9767	70.6789	68.4447	2.04475	0.819247	1.97146	0.789884	0.400659	0.968389	8.45185e-07	0.0207363	1.4375e-06	0.00851413	2.33405e-06	0.606498	6.60519e-05	0.0681165	8.9773e-05	0.12339	0.000236602	0.909649	1	0	1	0	-1	0
An16g02880	An00g05144	similarity to lysine decarboxylase ECORLD - Eikenella corrodens	3.60224	3.52395	4.37221	4.12529	4.91511	4.00959	4.32003	4.28575	3.81557	3.60313	3.8001	3.6333	3.77027	3.73501	11.8195	19.0108	22.0446	19.7379	13.3577	13.1124	1.60843	0.895362	1.8651	1.03824	0.556669	0.981637	0.00843098	0.47439	0.00145793	0.806121	0.0176752	0.881892	0.0485754	0.63712	0.0086972	0.969922	0.0751319	0.977714	1	0	1	0	0	0
An04g00420	An00g05159	similarity to MAP kinase homolog WCK-1 - Triticum aestivum	6.17156	6.28153	6.64005	6.65892	6.4036	6.24613	6.30954	6.31602	6.23812	6.21878	6.27169	6.27893	6.3414	6.32599	74.8818	100.391	80.163	79.4942	75.7338	79.641	1.34066	0.991658	1.07053	0.791848	0.739682	1.05159	0.000161517	0.877398	0.224877	0.000996105	0.00191185	0.269711	0.00269625	0.929561	0.404752	0.0354568	0.0147436	0.76514	1	0	0	-1	-1	0
An01g13950	An00g05166	similarity to MAX-like bHLHZIP protein MLX - Homo sapiens	3.64977	3.70221	4.12764	4.29128	4.07492	3.98968	4.13074	4.45815	4.6163	4.44063	4.57358	4.82298	4.62309	4.50965	12.7815	18.5001	16.3623	19.6226	23.3202	25.1399	1.44741	1.19926	1.28015	1.06068	0.828557	1.07803	0.00140513	0.063003	0.0167878	0.517404	0.158798	0.31832	0.0130002	0.153691	0.0597114	0.88354	0.368106	0.799744	1	0	0	0	0	0
An15g00990	An00g05185	similarity to methionine salvage pathway enzyme E-2/E-2 masB - Klebsiella oxytoca	7.45635	6.88354	8.52232	8.72377	8.43838	8.27618	8.22716	8.35212	9.01041	8.94754	8.94289	8.93335	9.0439	8.90581	144.002	394.272	327.938	312.917	500.403	498.351	2.73796	0.954195	2.27731	0.793657	0.348506	0.9959	9.33452e-07	0.665385	6.95524e-06	0.0503921	1.79017e-05	0.962819	7.02046e-05	0.791755	0.00020228	0.334346	0.000646478	0.992112	1	0	1	0	-1	0
An12g01550	An00g05218	similarity to modifier of Translin DNA/RNA-binding Trax - Homo sapiens	3.63894	3.64704	3.92793	4.05615	3.47545	3.60108	3.88238	3.71546	4.17869	4.13018	4.18949	3.80647	3.95035	4.09046	12.4925	15.912	11.6178	13.9184	17.9526	15.4453	1.27372	1.19802	0.929978	0.874708	0.940569	0.860336	0.00529154	0.025551	0.32347	0.0826608	0.550031	0.0233166	0.0350324	0.0796952	0.515907	0.43377	0.770349	0.362417	1	0	0	0	0	0
An10g00880	An00g05223	similarity to monocarboxylate transporter 2 hMCT2 - Homo sapiens	3.81998	3.91624	4.10893	4.3438	4.0123	3.99894	4.03433	4.033	3.99208	4.03464	3.98303	3.9967	4.12095	3.91658	14.6021	18.7182	16.0624	16.3777	16.0361	16.1271	1.28188	1.01963	1.10001	0.874965	0.795417	1.00567	0.00266026	0.769907	0.169016	0.0632661	0.0292247	0.916856	0.0205038	0.860307	0.333009	0.375911	0.109224	0.983691	1	0	0	0	0	0
An16g03720	An00g05259	similarity to mucin-like protein Muc1 - Saccharomyces cerevisiae	4.72669	4.4408	5.02107	4.85966	5.18741	5.20013	4.46362	4.54606	5.10489	5.26788	5.21501	5.09955	5.18193	5.17573	23.9797	30.7042	36.5999	22.7035	36.6547	35.5654	1.28042	0.620314	1.52629	0.739425	0.484461	0.970281	0.00501343	2.89104e-05	8.64459e-05	0.00130291	1.49561e-05	0.613898	0.0336369	0.000460624	0.00107457	0.0409675	0.00058583	0.911516	1	-1	1	-1	-1	0
An11g04890	An00g05262	similarity to multicatalytic endopeptidase regulator Rpn5 - Drosophila melanogaster	5.37214	5.2345	6.5154	6.30872	6.64242	6.41342	5.94465	5.97939	5.581	5.83306	5.43577	5.52156	5.35353	5.69078	39.4874	85.1576	92.2782	62.3371	49.0646	45.9489	2.15658	0.675534	2.3369	0.73202	0.313244	0.936497	8.57847e-06	0.00237242	3.25153e-06	0.00985083	4.52634e-06	0.441612	0.000335125	0.0128585	0.000132226	0.134705	0.000324506	0.855706	1	-1	1	0	-1	0
An03g03630	An00g05270	similarity to multidrug resistance protein mdr1 - Aspergillus fumigatus [truncated ORF] [deleted ORF]	3.50059	3.61827	4.36706	4.1991	3.35964	3.36868	3.63073	4.33721	3.43774	3.6388	3.6974	3.95501	3.85844	3.8093	11.7895	19.4686	10.2971	15.8232	12.0529	14.6645	1.65135	1.53667	0.873411	0.812754	0.930552	1.21667	0.00182042	0.00507182	0.297787	0.121936	0.689187	0.0781004	0.0156617	0.0229983	0.488536	0.519732	0.854399	0.54813	1	1	0	0	0	0
An15g06360	An00g05278	similarity to multifunctional glutamine-proline--tRNA ligase Aats-glupro - Drosophila melanogaster	8.27309	8.12411	9.53754	9.64069	8.19508	8.40984	9.05456	9.19188	9.2472	9.28312	9.29995	9.2356	9.33172	9.1423	293.781	770.214	315.711	557.652	620.272	603.22	2.62173	1.76634	1.07465	0.724022	0.673731	0.972509	1.72175e-08	4.06198e-06	0.319068	0.000624667	0.00182652	0.630593	5.39859e-06	0.000122464	0.511335	0.0265101	0.0142332	0.915735	1	1	0	-1	-1	0
An01g07200	An00g05300	similarity to N-acetylglucosaminyltransferases chain p110 - Rattus norvegicus	7.52221	7.50381	8.25521	7.93947	7.56713	7.3202	7.53634	8.02139	8.17697	8.20191	8.23223	8.20597	8.27067	8.022	182.66	273.869	174.087	219.62	294.823	287.26	1.49934	1.26155	0.953068	0.801918	0.841406	0.974346	0.00312131	0.0545435	0.665773	0.065737	0.283236	0.774332	0.0232627	0.139007	0.801712	0.384446	0.528448	0.956203	1	0	0	0	0	0
An18g01680	An00g05302	similarity to NADH dehydrogenase II ndh - Pseudomonas fluorescens	4.57189	4.78184	4.97753	5.23316	4.6811	4.72565	5.05365	4.92205	5.02383	5.13349	4.92744	4.91513	5.00801	4.96032	25.5787	34.4241	26.0529	31.7316	32.6328	31.1498	1.34581	1.21797	1.01854	0.921784	0.905004	0.954554	0.00219187	0.023549	0.811905	0.302664	0.368893	0.465505	0.0177751	0.0749719	0.896236	0.758776	0.620917	0.866582	1	0	0	0	0	0
An01g07240	An00g05306	similarity to NADP-reducing hydrogenase D chain - Desulfovibrio fructosovorans	4.88628	4.96367	5.66664	5.70959	4.72007	4.77126	5.1462	5.02853	5.20068	5.39828	5.10989	5.17245	5.39498	5.46634	30.3784	51.5577	26.8279	33.9977	37.6945	40.6333	1.69718	1.26725	0.883126	0.659411	0.746679	1.07796	2.89452e-05	0.011681	0.14272	0.000236317	0.0234071	0.267875	0.000803402	0.0441638	0.296262	0.0139898	0.0925066	0.762888	1	1	0	-1	0	0
An12g04740	An00g05310	similarity to N-delta-arginine methyltransferase Rmt2 - Saccharomyces cerevisiae	4.66097	5.01562	5.31658	5.59902	4.08362	4.28277	5.23809	5.02367	5.20341	5.04361	5.27324	4.81729	5.08232	5.0333	28.6069	43.9503	18.1663	35.0387	36.0874	31.5077	1.53635	1.92877	0.635033	0.797235	1.25542	0.873095	0.0016196	5.16946e-05	0.00108048	0.052079	0.150945	0.138962	0.0143669	0.000695342	0.00687351	0.341507	0.355173	0.640508	1	1	-1	0	0	0
An14g03050	An00g05326	strong similarity to hypothetical protein of the UPF0028 family - Schizosaccharomyces pombe	6.81452	6.89708	7.38419	7.31197	7.25751	7.04308	6.64664	7.06597	7.33264	7.23994	7.17447	7.20083	7.24826	7.50412	115.825	162.927	142.054	115.865	152.115	159.536	1.40666	0.815645	1.22645	0.71115	0.579843	1.04878	0.00494254	0.061245	0.0608665	0.00497411	0.00222764	0.563744	0.033289	0.150874	0.158795	0.0919643	0.0163926	0.89775	1	0	0	0	-1	0
An01g07510	An00g05335	similarity to nitrilase fusion protein NitFhit - Caenorhabditis elegans	5.94586	5.65717	6.36462	6.44099	6.61452	6.37874	6.04144	6.2834	6.94523	6.9658	7.01918	6.75525	6.92082	6.858	55.7739	84.6129	90.2985	71.6263	125.953	114.936	1.51707	0.793217	1.61901	0.846518	0.522861	0.912535	0.000357183	0.017179	0.000105902	0.0693358	0.000162083	0.203528	0.00477233	0.0589879	0.00122943	0.39557	0.00268012	0.709149	1	0	1	0	-1	0
An03g04140	An00g05361	strong similarity to N-terminal amidase Nta1 - Saccharomyces cerevisiae	5.40929	5.43098	6.03223	6.1658	6.28192	6.01781	5.6848	5.94918	6.38533	6.47176	6.42827	6.32216	6.33851	6.24706	42.8178	68.5468	71.006	56.3753	86.1305	78.934	1.60089	0.793952	1.65833	0.822435	0.495943	0.916446	5.11871e-05	0.0099946	2.64726e-05	0.0234813	3.17759e-05	0.179699	0.00120224	0.0392671	0.000468173	0.217392	0.000931894	0.687965	1	-1	1	0	-1	0
An08g07070	An00g05370	similarity to nuclear transport protein clone hfb341 from patent WO9964455-A1 - Homo sapiens	6.19359	6.18251	6.88593	6.82988	6.60061	6.29699	6.4081	6.66246	7.04084	6.99321	6.93771	6.80992	7.02496	6.93646	72.9103	115.994	87.3538	92.7506	127.168	121.413	1.59091	1.06178	1.1981	0.799616	0.667403	0.954749	0.000111614	0.471821	0.0456862	0.0175591	0.00434742	0.495531	0.00206378	0.635195	0.127698	0.182363	0.0266737	0.875524	1	0	0	0	-1	0
An04g06570	An00g05394	similarity to osmosensing phosphorelay signal transduction protein Ypd1 - Saccharomyces cerevisiae	6.1471	6.03383	7.14177	7.12271	6.83017	6.46675	7.12693	7.07868	7.72165	7.75205	7.68812	7.70298	7.69175	7.4907	68.1416	140.287	100.32	137.454	210.928	197.879	2.05876	1.37016	1.47222	0.979808	0.665529	0.938135	1.50809e-06	0.00208086	0.000451371	0.801796	0.00379039	0.345024	9.90451e-05	0.0116111	0.00351376	0.969054	0.024245	0.81242	1	1	1	0	-1	0
An12g09700	An00g05396	similarity to ovarian-specific phosphoprotein PRAP - Rattus norvegicus	5.0127	4.59881	6.37696	6.34946	6.75088	6.02456	6.86096	6.16347	5.12366	5.18054	4.8176	4.34939	4.40705	5.54577	27.969	82.3221	83.7328	91.2791	32.9133	27.2353	2.94334	1.09012	2.99377	1.1088	0.37037	0.827485	0.00160971	0.748189	0.00143968	0.701091	0.0210127	0.394996	0.0143246	0.847689	0.00862438	0.945814	0.0855988	0.837019	1	0	1	0	0	0
An04g00370	An00g05425	similarity to peroxin protein PEX20 - Yarrowia lipolytica	3.63616	3.64427	4.37048	4.57742	4.65784	3.78574	4.20957	4.27782	4.41963	4.58742	4.70538	4.17945	4.38205	4.19605	12.4685	22.2225	18.6589	18.9444	23.7657	19.0605	1.78229	1.0153	1.49648	0.852485	0.569659	0.802018	0.00229085	0.919919	0.0191344	0.302368	0.020397	0.0937499	0.0183229	0.954467	0.0659937	0.758548	0.0836032	0.58205	1	0	0	0	0	0
An11g07380	An00g05431	similarity to phenazine biosynthesis oxidoreductase phzF - Pseudomonas fluorescens	5.59419	5.86128	6.46512	6.56696	7.78311	7.14614	6.35979	6.10403	6.11069	5.89683	5.85208	6.16761	5.99902	6.39196	52.9932	91.5218	176.635	75.1609	61.9572	72.8167	1.72705	0.425516	3.33316	0.821235	0.246384	1.17527	0.00190878	5.23148e-05	1.98653e-06	0.174734	1.33361e-05	0.173024	0.0161625	0.000700318	0.000108978	0.614671	0.00055595	0.680605	1	-1	1	0	-1	0
An07g03520	An00g05435	similarity to phenylcoumaran benzylic ether reductase pcbera - Populus trichocarpa [truncated ORF]	8.62904	8.36893	9.27103	9.43057	8.78919	8.19994	9.33182	8.9272	8.858	8.68796	9.12383	8.84216	8.86534	8.78334	361.784	652.937	360.678	560.089	474.389	455.175	1.80477	1.55288	0.996942	0.857799	0.86043	0.959497	0.00118676	0.00815645	0.982621	0.287833	0.455428	0.719519	0.0115339	0.0336084	0.991051	0.746061	0.699185	0.94274	1	1	0	0	0	0
An12g00910	An00g05447	similarity to phosphatidylserine decarboxylase Psd2 - Saccharomyces cerevisiae	3.70178	3.95545	4.30436	4.11112	3.9004	3.64249	3.86559	3.77147	4.09035	3.96948	3.93104	4.03378	3.9566	3.98455	14.2078	18.478	13.6558	14.1089	15.9663	15.9076	1.30055	1.03317	0.961149	0.763548	0.794412	0.996324	0.00681845	0.689633	0.628351	0.00582263	0.0649855	0.955827	0.0417186	0.808318	0.774312	0.0998196	0.19849	0.991428	1	0	0	0	0	0
An11g00640	An00g05451	similarity to phosphoglucomutase pgmB - Lactococcus lactis	6.47951	6.17655	7.65985	7.74799	7.27081	7.07442	7.25207	7.66952	8.15487	8.32308	8.28115	8.25223	8.30682	8.14353	80.3389	208.502	144.269	176.166	305.078	301.12	2.59528	1.2211	1.79575	0.844913	0.470506	0.987026	8.13907e-07	0.0670867	8.67086e-05	0.114783	0.000193717	0.87406	6.43263e-05	0.161112	0.00107533	0.505188	0.00302782	0.975918	1	0	1	0	-1	0
An11g01390	An00g05452	similarity to phosphoglycerate dehydrogenase serA - Bacillus subtilis	4.62768	4.71371	5.88449	6.05047	5.14586	4.74902	5.08001	5.65513	6.22295	6.33112	6.25254	6.14313	6.25637	6.17443	25.4694	62.5734	30.8551	41.2857	77.1112	73.0752	2.45681	1.33805	1.21146	0.659797	0.54463	0.94766	7.51917e-06	0.0286866	0.126361	0.00414736	0.00335596	0.582218	0.0003112	0.0868231	0.271007	0.0832593	0.0221507	0.901363	1	0	0	0	-1	0
An16g06010	An00g05453	similarity to phosphoglycerate mutase pgm - Zymomonas mobilis	4.95598	5.53433	7.82968	8.04782	4.58538	4.84254	7.73711	7.54498	7.89989	7.6707	7.71506	7.34667	7.43067	7.22607	37.927	245.358	26.2448	199.611	217.05	161.397	6.46922	7.60572	0.691981	0.813547	1.17568	0.743593	5.10702e-09	2.06234e-09	0.010159	0.111584	0.358595	0.0110166	2.97675e-06	1.69706e-06	0.0402495	0.499049	0.610638	0.269426	1	1	-1	0	0	0
An11g05750	An00g05458	similarity to phosphotyrosyl phosphatase activator Rrd1 - Saccharomyces cerevisiae	5.02108	5.02982	5.83471	5.83911	6.09233	5.65042	5.1765	5.57441	6.3513	6.06614	6.30988	6.29741	6.22788	6.43346	32.5695	57.1592	58.5409	41.5119	75.7115	79.8703	1.75499	0.70911	1.79741	0.726251	0.404054	1.05493	0.00032843	0.00980467	0.000233451	0.0144825	0.000109889	0.566587	0.00449991	0.0386577	0.00215134	0.164578	0.0021115	0.898735	1	-1	1	0	-1	0
An04g08690	An00g05486	similarity to polynucleotide sequence SEQ ID NO:3913 from patent WO200058473-A2 - Homo sapiens	7.01617	6.72746	7.27573	7.17199	7.36312	7.30064	7.14624	7.30926	7.44823	7.58631	7.55815	7.53117	7.44352	7.56893	117.118	149.485	161.107	149.889	184.938	182.853	1.27637	0.930368	1.3756	1.0027	0.728917	0.988726	0.00627177	0.343034	0.00103698	0.971142	0.0104024	0.852377	0.0393964	0.515191	0.00664819	0.994946	0.05058	0.973372	1	0	1	0	0	0
An09g02980	An00g05487	similarity to polyphenol oxidase PPO from patent WO9637617-A1 - Lactuca sativa	3.36611	3.33562	3.58605	3.73221	3.36269	3.39888	3.60275	3.45792	3.55502	3.53685	3.51925	3.49009	3.36345	3.42981	10.2026	12.6331	10.4164	11.5541	11.6079	10.7613	1.23822	1.10922	1.02095	0.914593	0.895822	0.927065	0.00287445	0.0927947	0.720245	0.14142	0.19498	0.127958	0.0217591	0.204028	0.838997	0.559006	0.420728	0.632073	1	0	0	0	0	0
An01g08050	An00g05490	similarity to positive regulator of purine utilisation uaY - Aspergillus nidulans	5.26233	5.26304	5.95156	6.32936	6.25091	5.48755	5.68478	6.00695	5.88936	5.98746	6.1183	5.85828	5.97347	5.75039	38.3907	70.5443	58.4541	57.5148	63.9278	58.11	1.83754	0.98393	1.52261	0.8153	0.535462	0.908993	0.00154791	0.91419	0.0151121	0.191571	0.0116292	0.44305	0.0139431	0.951462	0.0549528	0.635276	0.0548488	0.855706	1	0	0	0	0	0
An16g06250	An00g05505	similarity to hypothetical protein encoded by An04g09840 - Aspergillus niger	4.06496	3.96538	4.69066	4.79397	4.26102	4.1426	4.09069	4.10022	4.6177	4.40242	4.66522	4.28365	4.35471	4.40275	16.1691	26.7657	18.4022	17.0944	23.6175	20.3511	1.65536	0.928932	1.13811	0.638668	0.561166	0.861699	1.07639e-05	0.298604	0.0815092	3.22254e-05	7.45727e-05	0.0203939	0.000387485	0.468924	0.197272	0.00378824	0.00165325	0.349193	1	0	0	-1	-1	0
An01g07750	An00g05529	similarity to hypothetical prefoldin subunit 1 - Neurospora crassa	5.57544	5.63904	6.07827	6.14253	5.63966	5.6639	5.8784	5.81555	6.18593	5.96648	6.08806	6.15193	6.10574	6.29691	48.7471	69.0896	50.2755	57.5593	67.6565	72.7494	1.41731	1.14488	1.03135	0.833111	0.807784	1.07528	0.000165967	0.0553375	0.63538	0.0145155	0.0357389	0.187447	0.00274759	0.140471	0.779405	0.164819	0.127506	0.692495	1	0	0	0	0	0
An11g10800	An00g05550	similarity to hypothetical isochorismatase Ta0729 - Thermoplasma acidophilum	7.87714	7.24845	9.03192	8.83354	7.33143	7.83018	8.29513	7.86074	8.42813	8.20494	8.4817	8.67126	8.52878	9.33995	189.072	488.674	191.447	270.21	331.207	460.375	2.58458	1.41141	1.01256	0.552945	0.546086	1.38999	0.000455892	0.104282	0.950105	0.0109634	0.050057	0.0623611	0.00570436	0.221601	0.975412	0.142667	0.164197	0.511115	1	0	0	0	0	0
An14g06580	An00g05552	similarity to hypothetical magnesium/cobalt transport protein sll0671 - Synechocystis sp.	4.15049	4.20365	4.7972	4.50833	4.76704	4.48859	4.77643	4.71144	4.28032	4.48866	4.29088	4.32756	4.26724	4.22606	18.0894	25.1548	24.7235	26.7957	20.4394	19.3414	1.39059	1.08382	1.36674	1.06523	0.779395	0.946279	0.00199757	0.350285	0.00288327	0.45998	0.0555484	0.429913	0.0166731	0.52172	0.0150332	0.860711	0.17686	0.851125	1	0	1	0	0	0
An13g01980	An00g05554	similarity to hypothetical membrane protein YDL237w - Saccharomyces cerevisiae	6.94398	6.85612	7.34452	7.35739	6.97425	7.05006	6.89105	6.8506	6.67039	6.69169	6.73838	6.27159	6.23396	6.73196	119.432	163.252	129.083	117.037	103.979	85.1837	1.3669	0.906681	1.08081	0.716914	0.663312	0.819237	0.00647572	0.318632	0.425069	0.00439885	0.00993697	0.024161	0.0403104	0.48998	0.614159	0.086305	0.0488605	0.367779	1	0	0	0	-1	0
An15g06990	An00g05558	similarity to hypothetical membrane protein YGL060w - Saccharomyces cerevisiae	6.37845	6.06457	7.37736	6.98448	7.78386	6.7609	6.44461	6.81465	7.12459	7.3806	6.99965	6.79556	6.88079	6.97619	74.621	145.102	154.598	99.0187	143.836	118.126	1.94452	0.64049	2.07178	0.682409	0.329383	0.821256	0.00479314	0.0384063	0.00265324	0.0690025	0.00157594	0.230318	0.0324877	0.107604	0.0140965	0.39483	0.0128472	0.733091	1	0	1	0	-1	0
An11g00690	An00g05573	similarity to hypothetical ubiquitin protein ligase Asi3 - Saccharomyces cerevisiae	7.29204	6.99504	7.51515	7.41205	7.88178	7.87653	7.4342	7.5155	7.53871	7.65117	7.58008	7.41033	7.43227	7.47544	141.391	176.509	235.43	177.891	192.67	173.567	1.24838	0.755603	1.6651	1.00783	0.605266	0.900852	0.00663392	0.00142297	8.67004e-06	0.909269	0.000226401	0.0816637	0.040954	0.00859499	0.000227552	0.989088	0.00337646	0.557801	1	-1	1	0	-1	0
An07g08060	An00g05575	similarity to hypothetical membrane protein YOL119c - Saccharomyces cerevisiae [truncated ORF]	5.27487	5.41309	5.64718	5.71708	5.23893	5.09845	5.52334	5.61456	5.4412	5.33912	5.61573	5.43289	5.44146	5.4995	40.616	51.3442	35.9692	47.4703	44.1809	43.9549	1.26414	1.31975	0.88559	0.924551	1.04399	0.994886	0.00568028	0.00188096	0.10482	0.278517	0.667001	0.928989	0.0368174	0.0106995	0.236352	0.737906	0.841236	0.986236	1	1	0	0	0	0
An01g07640	An00g05577	similarity to hypothetical membrane protein YPL087w - Saccharomyces cerevisiae	6.75288	6.1243	7.02148	7.07586	7.37317	6.90969	6.8399	6.81336	7.4363	7.4195	7.43609	7.17017	7.14522	7.44142	86.738	132.392	141.184	113.507	172.521	152.458	1.52634	0.803964	1.6277	0.857354	0.526726	0.883706	0.00776773	0.123254	0.00322803	0.264292	0.00511499	0.271667	0.0459851	0.25021	0.0163375	0.724653	0.0299012	0.766819	1	0	1	0	-1	0
An16g08100	An00g05596	similarity to hypothetical ureidoglycolate hydrolase SPAC19G12.04 - Schizosaccharomyces pombe	5.09706	4.51377	5.94643	5.71351	6.26826	6.0022	5.51637	5.82287	5.94835	6.0876	6.16855	5.92415	6.40227	6.18734	27.9624	56.8848	70.2893	50.9009	67.0966	72.0664	2.03433	0.724163	2.51371	0.894807	0.355971	1.07407	0.000329206	0.0411408	3.44313e-05	0.443956	0.000261718	0.544644	0.00450612	0.11315	0.000556189	0.854382	0.00368916	0.89229	1	0	1	0	-1	0
An02g07870	An00g05603	similarity to prolyl-4-hydroxylase-alpha - Drosophila melanogaster	5.36467	5.34806	6.2344	6.11588	5.10301	5.22253	6.07105	6.07896	5.70882	5.83303	5.89434	5.71429	5.69837	5.89244	40.9662	72.2607	35.8219	67.4153	56.183	54.5068	1.76391	1.88196	0.874425	0.932947	1.06693	0.970165	2.27968e-06	7.65171e-07	0.0626692	0.3079	0.49528	0.579401	0.000133433	4.16497e-05	0.162438	0.764159	0.730082	0.901363	1	1	0	0	0	0
An17g01160	An00g05608	similarity to protein Bypasses Need for Spo12p Bns1 - Saccharomyces cerevisiae	7.10507	7.52224	8.18515	8.3914	7.92949	7.43594	8.26287	8.03927	8.21926	8.23171	8.1535	8.15743	8.25737	8.24731	159.085	312.622	205.461	284.261	294.371	298.317	1.96512	1.38353	1.29151	0.909278	0.704041	1.0134	9.06851e-05	0.0157328	0.0463672	0.423033	0.0521918	0.889172	0.00180454	0.055276	0.129107	0.842047	0.1685	0.978976	1	0	0	0	0	0
An02g12490	An00g05619	similarity to protein fragment SEQ ID NO:24712 from patent EP1033405-A2 - Arabidopsis thaliana	5.76696	5.82191	6.19676	6.26016	5.70712	5.86976	5.91083	6.04067	6.34572	6.21653	6.38109	6.22278	6.08166	5.98806	55.5006	74.9815	55.2707	62.9333	79.5862	68.4747	1.351	1.13864	0.995857	0.839318	0.842809	0.860384	0.00106089	0.0858793	0.953087	0.027028	0.106739	0.0213574	0.0107231	0.19265	0.976917	0.236286	0.282156	0.356212	1	0	0	0	0	0
An14g02560	An00g05629	similarity to protein from patent EP0845532 - Pseudomonas sp.	4.38106	4.4709	5.05956	5.1637	4.56914	4.39045	4.82836	4.83424	5.01495	5.30162	5.21164	5.10568	4.86025	4.82533	21.4957	34.5743	22.3127	28.4686	36.1537	30.4933	1.60843	1.27589	1.03801	0.823403	0.793254	0.843436	0.000108766	0.012495	0.658512	0.0369111	0.0709393	0.0270608	0.00204231	0.0464503	0.796598	0.281543	0.211233	0.38607	1	1	0	0	0	0
An03g06930	An00g05631	similarity to protein involved in cell cycle control rad17p - Schizosaccharomyces pombe	6.24609	6.13559	6.90526	6.94635	5.57014	5.82677	6.38274	6.22843	6.86086	6.95963	7.00522	6.52753	6.63556	6.56082	73.0515	121.584	51.9286	79.099	122.948	95.3152	1.66436	1.52323	0.710849	0.650572	0.915205	0.77525	1.20834e-05	7.0175e-05	0.000411407	5.803e-05	0.384306	0.00083118	0.000426854	0.000851412	0.00328867	0.0057353	0.636248	0.066824	1	1	-1	-1	0	0
An02g11990	An00g05635	similarity to protein involved in protein secretion sec20 - Candida albicans	5.14654	4.46625	5.52537	5.70126	5.34045	5.27807	5.27482	5.33284	5.66138	5.57642	5.5875	5.8479	5.61684	5.56756	27.9814	48.9526	39.6503	39.5013	48.7872	51.1773	1.74947	0.996243	1.41703	0.80693	0.569453	1.04899	0.000668755	0.975663	0.0143597	0.10235	0.00682818	0.636729	0.00758736	0.986447	0.0527376	0.478668	0.0370746	0.917011	1	0	0	0	-1	0
An11g09920	An00g05669	similarity to protein TFAR19 - Homo sapiens	6.50067	6.91107	7.34211	7.33153	6.27234	6.5918	7.12531	6.80389	6.84402	7.0848	6.97384	6.66509	6.75713	6.85327	104.392	161.66	86.3467	124.897	125.154	108.27	1.54858	1.44646	0.827137	0.772592	0.934056	0.8651	0.00186835	0.00567994	0.107359	0.0360648	0.665096	0.129452	0.0159465	0.0252191	0.240796	0.277661	0.840321	0.632997	1	1	0	0	0	0
An06g01590	An00g05670	similarity to protein Mog1 - Saccharomyces cerevisiae	5.80752	5.73043	6.16391	6.36886	5.5023	5.63346	6.0878	6.06569	6.39875	6.27001	6.18862	6.30525	6.26605	6.52843	54.5299	76.9787	47.435	67.4969	78.0211	82.5146	1.41168	1.42294	0.869889	0.876825	1.00797	1.05759	0.000861562	0.000724771	0.0965304	0.114694	0.943076	0.391185	0.00913752	0.00507443	0.223784	0.505188	0.977309	0.834699	1	1	0	0	0	0
An02g02650	An00g05671	similarity to protein Yrb2 - Saccharomyces cerevisiae	5.71103	6.18614	6.66528	6.53024	6.31325	6.10357	6.27396	6.43511	6.62598	6.40672	6.7718	6.61361	6.41442	6.49985	61.7592	96.8552	73.9466	81.8287	97.1069	91.0947	1.56827	1.10659	1.19734	0.844856	0.705612	0.938086	0.00174772	0.37893	0.130945	0.15489	0.0469275	0.493462	0.0151951	0.549995	0.278177	0.582697	0.156489	0.875182	1	0	0	0	0	0
An04g01990	An00g05673	similarity to protein ZW10 homolog HZW10 - Homo sapiens	6.80905	6.52047	7.22898	6.91595	7.27954	7.12934	6.99421	7.04625	7.50279	7.56025	7.39551	7.17854	7.40447	7.25116	101.46	134.593	147.487	129.808	179.294	155.208	1.32657	0.880131	1.45365	0.964443	0.663463	0.86566	0.00869175	0.179713	0.00141726	0.692695	0.00746594	0.0726595	0.0497093	0.327728	0.00853773	0.943352	0.0396963	0.532828	1	0	1	0	-1	0
An11g01580	An00g05679	similarity to protoporphyrinogen oxidase PPO - Mus musculus	7.09061	7.0556	7.60558	7.63751	7.40239	7.13276	7.39628	7.45687	7.5124	7.48081	7.44317	7.62799	7.71189	7.4908	134.653	196.931	154.084	172.037	178.378	195.392	1.4625	1.11651	1.1443	0.873591	0.763426	1.09538	0.000156021	0.13544	0.0742659	0.0736236	0.0173289	0.131125	0.00262644	0.268139	0.183844	0.408861	0.0740194	0.633654	1	0	0	0	0	0
An10g00340	An00g05681	similarity to PTH11 - Magnaporthe grisea	5.69115	5.44769	6.01487	6.32403	6.64182	5.9823	5.7895	5.72397	5.88576	6.21562	6.0647	5.99493	6.07351	6.08644	47.4855	71.9764	79.4546	54.0692	66.5036	66.3317	1.51575	0.680503	1.67324	0.751207	0.448954	0.997415	0.00828172	0.012738	0.00214522	0.0498076	0.00108546	0.981016	0.048012	0.047178	0.0118991	0.33179	0.00992049	0.996746	1	-1	1	0	-1	0
An11g00490	An00g05682	similarity to purine nucleotide binding protein fet5p - Schizosaccharomyces pombe	5.17016	5.12828	5.95448	5.88172	4.70861	4.4529	5.46289	5.45556	5.43565	5.87886	5.73148	5.71347	5.59114	5.71473	35.487	60.468	23.9301	43.9938	51.3395	51.0243	1.70395	1.83843	0.674335	0.727554	1.07892	0.993859	9.11763e-05	2.74714e-05	0.00105436	0.00457625	0.563739	0.934892	0.00181174	0.000444275	0.0067226	0.0884156	0.780421	0.988193	1	1	-1	0	0	0
An11g06110	An00g05687	similarity to purine-nucleoside phosphorylase punA - Bacillus stearothermophilus	8.44063	8.39276	9.34874	9.36035	8.21992	8.35884	9.18081	9.12812	9.34675	9.38199	9.2914	9.3484	9.42613	9.18445	341.725	654.634	312.861	569.862	648.088	638.995	1.91567	1.82146	0.915533	0.870505	0.950818	0.98597	3.62819e-07	8.32013e-07	0.182599	0.046752	0.577372	0.785719	3.60511e-05	4.42549e-05	0.351553	0.321067	0.788743	0.956543	1	1	0	0	0	0
An02g12060	An00g05698	similarity to hypothetical cystathione beta-synthase cysB - Dictyostelium discoideum	7.88546	7.80798	8.48513	8.61874	7.69941	7.80074	8.28987	8.132	8.6699	8.63242	8.60299	8.6049	8.63583	8.75893	230.196	375.309	215.281	296.304	397.581	406.343	1.63039	1.37636	0.935206	0.789495	0.844193	1.02204	5.78423e-06	0.000270687	0.298952	0.00259753	0.0768393	0.672565	0.000256875	0.00236147	0.489757	0.0623273	0.223956	0.928324	1	1	0	0	0	0
An08g06610	An00g05705	similarity to hypothetical GTP-binding protein ychF - Escherichia coli	7.53167	7.1169	8.28155	8.33494	7.18634	7.25744	7.80394	7.99433	8.51089	8.625	8.52934	8.53438	8.55691	8.42291	160.261	316.98	149.281	238.713	376.127	363.228	1.97789	1.59908	0.931486	0.753086	0.808478	0.965705	5.19683e-06	0.000160117	0.420581	0.00634659	0.103555	0.624421	0.000238356	0.0015796	0.609627	0.103718	0.276402	0.913992	1	1	0	0	0	0
An07g03050	An00g05707	similarity to hypothetical integral membrane protein SCC53.26c - Streptomyces coelicolor	8.59726	8.3915	9.70396	9.42265	9.33603	8.59442	8.66595	8.80516	8.58935	8.44085	8.40845	7.93636	7.93443	8.31642	360.631	756.556	499.806	426.25	356.943	267.316	2.09787	0.852831	1.38592	0.563408	0.406523	0.748903	0.000331091	0.299124	0.0467729	0.00225379	0.0010759	0.0333642	0.004522	0.469428	0.129824	0.0573977	0.0098629	0.418218	1	0	0	0	-1	0
An02g08030	An00g05711	similarity to membrane spanning protein RIC1 - Phytophthora infestans	9.29336	8.9938	10.0318	9.89815	9.94158	9.19613	8.88161	9.14352	9.33079	9.55581	9.16081	8.23435	8.2067	8.27861	565.576	999.425	759.473	516.479	652.185	302.31	1.76709	0.680049	1.34283	0.516776	0.38484	0.463534	0.00216189	0.0212105	0.0650222	0.000737344	0.000619712	3.70237e-05	0.017583	0.0692126	0.167052	0.0293866	0.00662968	0.00809257	1	0	0	-1	-1	-1
An03g04250	An00g05718	similarity to nuclear import protein LGL2 - Rattus norvegicus	6.99146	6.79693	7.43986	7.40995	7.35719	6.9973	7.08462	7.12689	7.29598	7.35249	7.38883	7.29726	7.38083	7.53001	118.948	171.838	144.732	137.735	162.666	169.213	1.44464	0.951654	1.21676	0.801542	0.658749	1.04025	0.000914618	0.560966	0.0364252	0.0211428	0.00421359	0.570549	0.0095482	0.708728	0.107751	0.205109	0.0260353	0.899975	1	0	0	0	-1	0
An11g04530	An00g05723	similarity to hypothetical protein DOS1 - Neurospora crassa	6.34059	6.26065	6.93778	6.94772	7.38787	6.68264	6.95447	6.74978	6.82419	6.80433	7.04605	6.85418	6.80185	6.96451	78.8273	123.02	131.166	115.53	118.729	117.255	1.56063	0.880791	1.66397	0.939114	0.564382	0.987591	0.00420184	0.329948	0.00170109	0.624084	0.00753797	0.904541	0.0295078	0.501834	0.00984396	0.925434	0.0399096	0.981643	1	0	1	0	-1	0
An02g08850	An00g05739	strong similarity to ubiquitin conjugating enzyme Ubc4 - Saccharomyces cerevisiae	6.51133	6.10503	7.72052	7.69428	8.13157	7.63108	7.26719	7.42536	7.72601	7.70286	7.66828	7.4409	7.75002	7.9741	79.2412	209.006	235.784	162.723	207.8	211.084	2.63759	0.690135	2.97553	0.778559	0.261654	1.01581	1.20815e-05	0.0164155	3.88344e-06	0.0832807	1.49923e-05	0.886695	0.000426854	0.0570384	0.000143579	0.434707	0.00058583	0.978821	1	0	1	0	-1	0
An09g05850	An00g05749	similarity to queuine tRNA-ribosyltransferase - Shigella flexneri	5.98525	6.03317	6.45992	6.30852	5.65722	5.71783	6.17695	6.09325	6.10294	6.0076	6.09598	6.2526	6.24374	6.10887	64.41	83.5301	51.5365	70.2827	67.1279	73.6053	1.29685	1.36375	0.800132	0.841406	1.05158	1.09649	0.000925023	0.000228329	0.00274946	0.0128369	0.555512	0.0794043	0.00961903	0.00206738	0.0145086	0.154265	0.773239	0.553181	1	1	-1	0	0	0
An02g08840	An00g05751	similarity to rabkinesin-6 - Mus musculus	5.91355	5.96628	6.82881	6.57893	6.63291	5.79897	5.79953	6.09216	6.54905	6.40801	6.35615	6.49795	6.38255	6.85258	61.3892	104.247	74.3335	61.6423	86.6865	95.5173	1.69814	0.829267	1.21086	0.591307	0.488338	1.10187	0.0068001	0.267186	0.257388	0.00712175	0.00878051	0.473999	0.0416673	0.434409	0.442334	0.110942	0.044653	0.870294	1	0	0	0	-1	0
An13g00220	An00g05758	weak similarity to protein fragment SEQ ID NO:54900 from patent EP1033405-A2 - Arabidopsis thaliana	4.88405	4.78589	5.33928	5.40012	5.16117	4.89202	5.01774	4.99265	4.77157	4.83776	4.84666	4.53513	4.34371	4.5086	28.5411	41.3466	32.5954	32.1154	28.2203	22.0466	1.44867	0.985274	1.14205	0.776735	0.680123	0.781229	0.00020408	0.833616	0.0797234	0.00356899	0.00214657	0.001021	0.00316717	0.901983	0.194114	0.0766921	0.0159811	0.0750165	1	0	0	0	-1	0
An02g13290	An00g05771	similarity to transcription factor Arg81 - Saccharomyces cerevisiae	4.70652	4.4795	5.22583	5.2349	4.44277	4.3653	4.80453	4.67981	5.04234	5.17776	5.21568	4.81278	5.05278	5.06512	24.1342	37.5402	21.1713	26.763	35.3898	31.4916	1.55548	1.26412	0.877233	0.712916	0.812687	0.88985	0.000109541	0.01041	0.113903	0.000947812	0.0806401	0.0876304	0.00204316	0.0403731	0.250731	0.0345285	0.232019	0.567966	1	1	0	-1	0	0
An14g00090	An00g05807	similarity to riboflavin biosynthesis protein Rib7 - Saccharomyces cerevisiae	5.06134	5.08746	5.40324	5.51372	5.31003	5.13765	5.40533	5.31956	5.44704	5.66523	5.54847	5.36256	5.56496	5.3904	33.6935	43.9711	37.3709	41.1393	46.9672	43.3904	1.30503	1.10084	1.10914	0.935598	0.843534	0.923845	0.00290371	0.199286	0.16881	0.364574	0.114986	0.195228	0.0219094	0.353707	0.332697	0.810426	0.296998	0.700163	1	0	0	0	0	0
An16g09250	An00g05820	similarity to ribosome recycling factor RRF - Thermus thermophilus	5.2113	5.24839	5.59405	5.78441	6.22805	5.79999	5.68572	5.86349	6.30521	6.42291	6.4095	6.13407	6.22016	6.04576	37.5266	51.5975	64.6251	54.7431	83.2401	70.1965	1.37496	0.847087	1.72212	1.06096	0.616082	0.843302	0.00465778	0.093629	7.93803e-05	0.527023	0.00290595	0.0412347	0.0318153	0.205197	0.00101411	0.886937	0.0198202	0.45065	1	0	1	0	-1	0
An08g00760	An00g05825	similarity to RNA helicase Prp22 - Saccharomyces cerevisiae	5.41085	5.49095	5.9195	5.8251	5.94862	5.46562	5.85831	5.70515	5.96117	5.95879	5.89692	5.78642	5.84509	5.96863	43.7406	58.5786	52.2412	55.0142	61.3486	58.3521	1.33923	1.05308	1.19434	0.939151	0.786335	0.951156	0.00860265	0.585462	0.0793136	0.509288	0.091315	0.51891	0.0493005	0.728262	0.193363	0.881846	0.253002	0.884392	1	0	0	0	0	0
An18g06160	An00g05828	similarity to RNA polymerase II suppressor protein Srb5 - Saccharomyces cerevisiae	6.20732	6.23512	6.70186	6.62266	7.07884	7.05569	6.57546	6.4709	6.28682	6.31895	6.13143	6.1555	6.26213	6.14914	74.606	101.284	134.109	91.9758	75.8846	72.9543	1.35758	0.685828	1.79756	0.908101	0.505185	0.961384	0.000269382	4.3738e-05	5.97756e-07	0.128884	4.21973e-06	0.429414	0.00389297	0.00061991	5.29241e-05	0.531918	0.000324506	0.850981	1	-1	1	0	-1	0
An04g05700	An00g05832	similarity to RNA-binding protein SRL300 - Homo sapiens	4.92127	5.25433	6.19224	6.35014	5.73439	5.10798	5.89461	5.94885	6.16689	6.22341	6.1796	6.26256	6.37441	6.58964	34.0079	77.2356	42.8488	60.6204	73.0071	84.9692	2.27111	1.41475	1.25997	0.784877	0.622934	1.16385	3.44138e-05	0.0173729	0.0900327	0.0773075	0.0207597	0.163421	0.000910242	0.0594966	0.212432	0.41852	0.0848399	0.670299	1	0	0	0	0	0
An14g03020	An00g05858	similarity to secreted protein SEQ ID NO:58 from patent WO9957132-A1 - Homo sapiens	4.23484	4.1966	5.62334	5.27757	5.82391	4.66442	5.70406	5.20814	4.83277	5.12379	4.78326	4.68068	4.46156	4.68668	18.5805	43.7271	37.901	43.8985	30.133	24.4141	2.35338	1.15824	2.03982	1.00392	0.492161	0.810211	0.00149933	0.489994	0.00508895	0.985168	0.032536	0.235839	0.0136019	0.650644	0.0233331	0.998082	0.118775	0.736064	1	0	1	0	0	0
An15g03570	An00g05862	similarity to secreted protein SEQ ID NO:154 from patent WO200004140-A1 - Homo sapiens	4.91489	5.0456	6.55065	6.49782	6.21603	5.72668	5.75916	5.88694	6.69484	6.50826	6.47633	6.35172	6.36274	6.88415	31.5649	92.0431	62.7417	56.6125	94.3408	92.5955	2.916	0.90231	1.9877	0.615064	0.309435	0.9815	3.89466e-06	0.443267	0.000224741	0.00301621	4.35865e-05	0.862828	0.0001932	0.609182	0.00210154	0.0686078	0.00114611	0.974992	1	0	1	0	-1	0
An08g05570	An00g05866	similarity to secretory protein Sec5 - Saccharomyces cerevisiae	6.55382	6.17404	6.94865	6.76158	6.42407	6.46327	6.52991	6.764	6.65552	6.79252	6.78083	6.78192	6.68073	6.8199	82.3634	115.77	87.0437	100.215	107.11	108.447	1.4056	1.15132	1.05683	0.86564	0.819094	1.01248	0.00252941	0.138	0.543738	0.129666	0.137489	0.866402	0.0197565	0.272243	0.713998	0.533396	0.335017	0.974992	1	0	0	0	0	0
An11g00630	An00g05874	similarity to sensory transduction histidine kinase dhkA - Dictyostelium discoideum	3.84171	3.95719	4.28003	4.12629	3.76724	3.91705	4.05266	4.06452	4.017	4.03775	4.17298	4.16236	4.22987	4.10891	14.9228	18.4195	14.3417	16.6632	16.8644	17.9641	1.23432	1.16187	0.96106	0.904649	0.941303	1.06521	0.00675795	0.0375287	0.545352	0.143229	0.515447	0.249305	0.0415364	0.105956	0.715793	0.5625	0.74451	0.745836	1	0	0	0	0	0
An07g02200	An00g05916	similarity to siroheme synthase cysG - Escherichia coli	5.78582	5.77952	6.13952	6.34253	6.68904	6.31697	6.29737	6.39559	6.26987	6.24182	6.30002	6.00176	5.99669	6.1317	55.0498	75.6373	90.6985	81.373	77.2023	65.9538	1.37398	0.897182	1.64757	1.07583	0.65298	0.854298	0.00213165	0.203305	5.7701e-05	0.38197	0.00304658	0.0346128	0.0174079	0.357576	0.000812052	0.820036	0.0205788	0.42428	1	0	1	0	-1	0
An16g07230	An00g05924	similarity to SMAD interacting protein SIP2 from patent WO9855512-A2 - Mus musculus	5.73529	5.91607	6.58601	6.49286	6.49313	5.90568	6.22857	6.28041	6.12688	6.24345	5.9153	5.94006	6.02448	5.99986	56.716	93.018	73.4864	76.3465	68.366	63.4757	1.64007	1.03892	1.29569	0.820772	0.633463	0.928468	0.000984754	0.740228	0.0409872	0.105736	0.0147461	0.435205	0.0100773	0.842079	0.117302	0.48704	0.0655693	0.854468	1	0	0	0	0	0
An02g03850	An00g05925	similarity to small nuclear ribonucleoprotein G snRPG - Homo sapiens	6.32106	6.19147	7.14878	7.32976	6.44753	5.94555	7.05013	6.76803	6.7817	6.74498	6.70503	6.7246	6.75921	6.467	76.4406	151.09	73.3406	120.182	107.181	100.446	1.97657	1.63868	0.959446	0.795431	0.829052	0.93716	6.23797e-05	0.000886994	0.715134	0.0621386	0.255232	0.486962	0.00138293	0.00595687	0.835338	0.372752	0.497633	0.874724	1	1	0	0	0	0
An14g03030	An00g05932	similarity to spermidine/spermine N(1)-acetyltransferase SAT - Homo sapiens [putative frameshift]	4.65572	4.42296	5.23815	5.49246	6.83564	6.25568	5.74257	5.70543	5.92179	5.93505	5.87177	5.63902	5.64105	6.20825	23.253	41.2209	93.4201	52.8562	60.1101	56.8638	1.77272	0.56579	4.01756	1.28227	0.319166	0.945995	0.00206104	0.00213681	8.28604e-07	0.11158	0.00014243	0.645983	0.0170494	0.0118589	6.51199e-05	0.499049	0.00248746	0.920555	1	-1	1	0	-1	0
An01g13270	An00g05938	similarity to splicing coactivator subunit SRm300 - Homo sapiens	5.5779	5.93112	6.4191	6.2817	6.08165	5.49456	5.94152	6.02725	6.02575	6.22879	6.21024	6.06872	6.15774	6.01233	53.9859	81.5944	55.2578	63.3112	71.2554	67.6302	1.5114	1.14574	1.02356	0.775926	0.758065	0.949124	0.00472936	0.272295	0.846933	0.0537729	0.124069	0.598063	0.0321539	0.440007	0.917221	0.347178	0.313681	0.907557	1	0	0	0	0	0
An02g12290	An00g05943	similarity to splicing factor sf1 - Drosophila melanogaster	3.48848	3.57748	3.87979	3.80246	3.44168	3.56674	3.66381	3.81449	3.67958	3.72302	3.68376	3.84371	3.78892	3.74279	11.5753	14.3316	11.3468	13.3535	12.9552	13.8499	1.23812	1.17686	0.980255	0.931753	0.950521	1.06907	0.00306671	0.0151922	0.732894	0.240049	0.541554	0.17836	0.022929	0.0538577	0.84682	0.698284	0.76369	0.685877	1	0	0	0	0	0
An01g06240	An00g05981	similarity to SWI/SNF complex subunit BAF60a - Mus musculus	5.75063	5.38433	6.60683	6.60432	6.28945	6.00294	5.87819	6.21329	6.67056	6.50668	6.59478	6.74504	6.85218	6.65322	47.4219	97.3815	70.8256	66.0615	96.3806	107.646	2.05352	0.932735	1.49352	0.678378	0.454214	1.11688	1.67764e-05	0.505395	0.00209969	0.00263332	0.000163942	0.207347	0.000541999	0.664026	0.0117053	0.0630779	0.00270128	0.712323	1	0	1	0	-1	0
An11g00910	An00g05988	similarity to TATA-Binding protein-interacting protein TIP120 - Rattus norvegicus	6.68378	6.05961	7.70673	7.98011	7.91542	7.78463	7.13387	7.34743	8.0633	8.07166	8.09767	8.14231	8.07797	8.25445	82.8077	229.67	230.724	151.235	270.136	285.677	2.77354	0.655482	2.78626	0.658489	0.236334	1.05753	2.35679e-06	0.00395998	2.25386e-06	0.00424525	2.35948e-06	0.570457	0.000136236	0.0190299	0.000114236	0.0843562	0.000237458	0.899975	1	-1	1	0	-1	0
An15g01650	An00g05996	similarity to tetracycline resistance protein TetH - Pasteurella multocida	5.75253	5.35125	6.17953	6.2226	6.0868	5.6472	5.73881	5.83457	5.90622	6.13958	6.3179	5.98515	5.89735	5.86133	46.9122	73.571	58.3638	55.2036	69.6106	60.3218	1.56827	0.945852	1.24411	0.750344	0.603119	0.866561	0.00250118	0.641851	0.0868011	0.0307898	0.0103369	0.159499	0.0195578	0.773705	0.206402	0.255014	0.0503845	0.663724	1	0	0	0	0	0
An02g09100	An00g06006	similarity to actin-like protein Act2 - Saccharomyces cerevisiae	4.89952	4.90757	5.26553	5.25012	4.62578	4.56611	5.14628	4.88251	5.04978	5.21797	5.38497	5.03759	5.09933	5.02108	29.9306	38.2616	24.1834	32.3208	37.2089	33.1898	1.27834	1.33649	0.807982	0.844734	1.04549	0.891986	0.00843616	0.00300815	0.0180233	0.0506267	0.691249	0.0962682	0.0485852	0.0154426	0.0631582	0.335013	0.855097	0.585335	1	1	0	0	0	0
An18g02960	An00g06014	similarity to protein alpha 4 - Mus musculus	5.23435	5.29366	5.77873	6.18536	5.27237	5.10967	5.75727	5.69218	6.08597	5.88095	6.14488	5.75478	5.80854	5.71511	38.4258	63.2084	36.5302	52.8828	65.6748	54.1721	1.64495	1.44764	0.95067	0.836642	0.880055	0.824854	0.000144854	0.00149783	0.580801	0.0695183	0.331156	0.022078	0.00248633	0.00893903	0.741863	0.396127	0.582123	0.357465	1	1	0	0	0	0
An08g08490	An00g06030	similarity to calcium-independent phospholipase A2 - Homo sapiens	5.26039	5.25825	5.57544	5.65575	6.44337	6.30478	5.57595	5.37265	5.54804	5.5262	5.59731	5.44047	5.55343	5.26915	38.3014	49.0302	82.9447	44.4558	47.0846	42.8439	1.28012	0.535969	2.16558	0.906702	0.418688	0.909933	0.0052708	2.37477e-06	2.67112e-07	0.198636	2.70258e-06	0.134558	0.0349116	8.60641e-05	3.17705e-05	0.645314	0.000256818	0.636404	1	-1	1	0	-1	0
An02g09390	An00g06033	similarity to capacitative calcium entry channel Trp6 - Mus musculus	5.46933	4.72706	6.10424	6.29691	6.75764	6.0331	5.91141	5.76018	6.10737	6.02791	6.15567	5.80679	5.87401	5.90273	34.2539	73.546	84.178	57.1148	68.4502	58.1285	2.14708	0.6785	2.45747	0.776586	0.31601	0.849209	0.000605224	0.0357092	0.000161179	0.14783	0.000364965	0.243719	0.0070203	0.102218	0.00164299	0.571238	0.00458962	0.742784	1	0	1	0	-1	0
An18g03490	An00g06034	similarity to cation-dependent mannose 6-phosphate receptor precursor CD-MPR - Bos taurus	4.55424	4.56014	5.02873	5.24852	5.65342	5.25235	5.00142	5.21845	5.25215	5.5076	5.04251	5.21771	5.36156	5.33214	23.5424	35.2274	43.8008	34.5337	38.517	39.5006	1.49634	0.788427	1.8605	0.980308	0.526905	1.02554	0.00383909	0.0553489	0.000148537	0.861374	0.00174264	0.786463	0.0273726	0.140471	0.0015588	0.981378	0.0138039	0.956625	1	0	1	0	-1	0
An15g06290	An00g06036	similarity to cell division inhibitor ATPase minD - Bacillus subtilis	6.10178	5.67911	7.11669	7.39	6.5522	6.09972	6.95633	6.51721	6.90386	7.01749	6.86467	6.7928	6.85683	6.91485	59.32	152.572	80.2241	106.652	121.825	115.747	2.57202	1.32943	1.35239	0.699027	0.516881	0.950103	1.22062e-05	0.0480494	0.0379286	0.0172616	0.00376506	0.635011	0.000430106	0.126847	0.110977	0.180743	0.0241109	0.916846	1	0	0	0	-1	0
An13g01190	An00g06047	similarity to cysteine-type peptidase Ulp1 - Saccharomyces cerevisiae	6.55485	6.34278	7.00646	6.93594	7.48628	7.01102	6.42147	6.72906	6.91345	7.02562	7.14947	6.34408	6.49192	6.46868	87.3547	125.47	152.076	95.3567	130.646	86.516	1.43633	0.627032	1.74091	0.759994	0.436551	0.662219	0.00584422	0.00105264	0.000274203	0.0257119	0.000172555	0.000580612	0.0374678	0.00682735	0.00244651	0.22939	0.00279384	0.0548796	1	-1	1	0	-1	0
An01g13650	An00g06048	similarity to cytadherence accessory protein HMW1 - Mycoplasma pneumoniae	5.68123	5.70641	7.50889	7.30559	6.90317	6.19811	6.65183	6.83582	7.52793	7.71855	7.64746	7.44086	7.38277	7.48639	51.7619	169.747	93.7429	107.175	198.268	173.245	3.27938	1.14329	1.81104	0.631383	0.348629	0.873792	7.97231e-07	0.297401	0.000472719	0.00304451	7.02634e-05	0.204056	6.33663e-05	0.467612	0.00363038	0.0690269	0.00158535	0.709357	1	0	1	0	-1	0
An02g02640	An00g06058	similarity to Golgi membrane protein Yip1 - Saccharomyces cerevisiae	7.13782	6.53395	7.61579	7.7621	7.52852	7.21865	7.0325	7.46439	7.96465	7.96473	7.79235	7.68909	7.69017	7.84613	114.237	206.349	165.833	152.054	240.059	214.049	1.80633	0.916914	1.45166	0.736878	0.507612	0.891651	0.00089352	0.525958	0.0164849	0.0411372	0.00386195	0.311426	0.00939183	0.680694	0.0588285	0.297445	0.0245791	0.79725	1	0	0	0	-1	0
An15g05500	An00g06066	similarity to ferric reductase cfl1 - Candida albicans	3.92585	4.00193	4.60288	4.70925	3.93122	4.15508	4.10589	4.57746	4.21981	3.96986	3.93477	4.07539	4.32223	4.07492	15.6045	25.2125	16.4858	20.2756	16.4667	17.8458	1.61572	1.22989	1.05647	0.804188	0.7612	1.08375	0.000957238	0.0822986	0.622515	0.0691452	0.102328	0.383085	0.00985343	0.186653	0.770213	0.395083	0.274154	0.832813	1	0	0	0	0	0
An03g02260	An00g06082	similarity to homeostasis and adaptation protein sequence SEQ ID NO:228 from patent WO200100842-A2 - Corynebacterium glutamicum	4.53016	4.55165	5.02534	4.94591	4.95797	4.83678	4.79493	4.91116	5.63996	5.44572	5.33882	5.07715	5.16162	5.07859	23.2781	31.6827	29.8028	28.9009	44.4723	34.4345	1.36105	0.969738	1.28029	0.912198	0.712492	0.774292	0.000904746	0.665469	0.00420143	0.210447	0.00508442	0.000800555	0.00945798	0.791755	0.020073	0.661264	0.0298429	0.0651103	1	0	1	0	-1	0
An13g01280	An00g06121	strong similarity to hypothetical protein EAA64035.1 - Aspergillus nidulans	5.84989	6.01816	6.53658	6.70334	6.00647	5.90553	6.7469	6.5513	6.44502	6.25733	6.41557	6.22976	6.25071	6.21242	61.1392	98.3574	62.0776	100.364	82.8622	75.1116	1.60875	1.61675	1.01535	1.0204	1.00498	0.906464	2.7833e-05	2.52825e-05	0.833074	0.780062	0.961222	0.1158	0.000786578	0.000420043	0.909181	0.964921	0.985622	0.616772	1	1	0	0	0	0
An09g06820	An00g06176	similarity to hypothetical protein B17C10.80 - Neurospora crassa	5.78079	5.422	6.38286	6.41698	7.67759	6.94573	6.26627	6.40089	6.94396	6.84057	6.90644	6.78891	6.7799	6.86241	48.5498	84.4438	158.866	80.6487	119.179	112.237	1.73932	0.507654	3.27222	0.955059	0.291869	0.94175	0.00122461	0.000252192	1.41436e-06	0.729025	2.81099e-05	0.581343	0.0118022	0.00223144	8.91239e-05	0.95243	0.000858581	0.901363	1	-1	1	0	-1	0
An02g04340	An00g06178	similarity to hypothetical protein BAA97377.1 - Arabidopsis thaliana	6.004	6.01852	6.77056	6.87654	6.9104	6.41788	6.7087	6.95398	7.23054	7.23438	7.11422	7.23225	7.12745	7.28517	64.5015	113.264	101.416	113.878	146.326	148.565	1.756	1.12288	1.5723	1.00542	0.639455	1.0153	0.000108467	0.258138	0.000651864	0.956707	0.00747776	0.851844	0.00203944	0.423987	0.00468079	0.994946	0.0396988	0.973372	1	0	1	0	-1	0
An09g06370	An00g06180	similarity to hypothetical protein encoded by An15g02610 - Aspergillus niger	4.69615	4.81576	4.99375	4.9859	4.65497	4.65061	4.76863	4.80349	4.82271	4.8721	4.87718	4.85116	4.7746	4.90082	27.02	31.7751	25.1553	27.5897	28.9869	28.6844	1.17598	1.09678	0.93099	0.868283	0.932645	0.989564	0.00873345	0.0981842	0.189785	0.018257	0.356208	0.806585	0.0498662	0.21232	0.360574	0.18777	0.609018	0.963398	1	0	0	0	0	0
An11g09420	An00g06193	similarity to hypothetical protein encoded by An06g00740 - Aspergillus niger	4.3762	4.18369	4.80582	4.84152	4.72951	4.45113	4.67187	4.46774	5.19928	4.62847	4.97592	4.8843	5.05291	4.97812	19.4263	28.3185	24.0893	23.7491	30.5809	31.3801	1.45774	0.985877	1.24003	0.838645	0.676308	1.02613	0.00648418	0.902276	0.0832576	0.147766	0.0321403	0.785312	0.0403279	0.944235	0.200119	0.571238	0.117527	0.956467	1	0	0	0	0	0
An11g00090	An00g06205	similarity to hypothetical membrane protein pth - Blumeria graminis	5.54821	5.62577	6.58622	6.43121	5.13392	4.71127	5.77715	5.30428	4.43068	4.48888	4.66278	4.6032	4.70281	4.61853	48.0675	91.0579	30.3283	46.5501	23.062	24.9594	1.89438	1.53487	0.630954	0.511214	0.810224	1.08227	0.000121118	0.00264887	0.00160673	7.90035e-05	0.209616	0.404692	0.00218904	0.0139989	0.00938871	0.00703936	0.440156	0.83983	1	1	-1	-1	0	0
An11g06750	An00g06230	similarity to hypothetical protein SPCC645.13 - Schizosaccharomyces pombe	4.87554	5.26947	5.48949	5.64266	4.84465	4.92535	5.23858	5.30865	5.20587	5.2865	5.23968	5.28825	5.22962	5.1419	33.6493	47.3757	29.5482	38.6826	37.8971	37.2695	1.40792	1.30914	0.878122	0.816508	0.929834	0.983439	0.00129397	0.00633392	0.134507	0.0282275	0.536222	0.804335	0.012239	0.0275771	0.283547	0.243018	0.760453	0.962189	1	1	0	0	0	0
An05g02420	An00g06235	similarity to integral membrane protein PTH11 - Magnaporthe grisea	3.96868	3.8995	4.25292	4.17882	3.72584	3.88902	4.14613	4.08742	4.17412	4.11874	4.06915	4.15192	4.26814	4.29148	15.2854	18.5825	14.0007	17.3489	17.3958	18.859	1.2157	1.23915	0.91595	0.933617	1.01929	1.08411	0.0064506	0.00360222	0.161752	0.265587	0.821946	0.119016	0.0402128	0.0176897	0.322834	0.72607	0.924675	0.619035	1	1	0	0	0	0
An01g10900	An00g06240	similarity to hypothetical la costa protein lcs - Drosophila melanogaster	4.48531	4.54378	7.01405	7.06194	4.65204	4.36397	4.93743	4.95064	6.54162	6.39785	6.49979	4.81127	4.71267	4.78741	22.8568	131.416	22.7533	30.7824	89.2484	27.2928	5.74954	1.35288	0.995475	0.234237	0.235302	0.305807	1.65978e-11	0.000793035	0.946967	1.3248e-10	6.17925e-09	1.32828e-10	1.16093e-07	0.00542748	0.973481	3.70652e-07	2.16104e-05	5.84452e-07	1	1	0	-1	-1	-1
An16g03880	An00g06257	similarity to multifunctional folic acid synthesis protein Fas - Pneumocystis carinii	4.92333	4.40055	7.37336	7.54	6.53977	5.877	6.30034	6.53452	7.31355	7.18818	7.58821	7.4883	7.53006	7.51608	25.3154	175.665	73.9453	85.4749	164.656	182.466	6.93904	1.15592	2.92096	0.48658	0.166582	1.10816	3.76739e-08	0.35225	1.53178e-05	0.000489575	3.02567e-06	0.417123	8.10801e-06	0.523108	0.000330897	0.0226777	0.000271321	0.845419	1	0	1	-1	-1	0
An15g02810	An00g06277	similarity to phosphatidylinositol phosphate phosphatase Inp52 - Saccharomyces cerevisiae	4.51459	4.60427	5.43379	5.25288	5.39441	4.70441	5.39623	5.42798	4.99028	4.78794	4.86371	4.9952	4.97268	4.99209	23.5789	40.598	33.1149	42.58	29.4591	31.7055	1.72179	1.28583	1.40443	1.04882	0.746795	1.07625	0.000668063	0.0544884	0.0141274	0.691923	0.105198	0.458427	0.00758566	0.138892	0.0520622	0.943352	0.279296	0.862792	1	0	0	0	0	0
An15g04520	An00g06280	similarity to polo-like protein kinase Cdc5 - Saccharomyces cerevisiae	4.85697	4.93474	5.7626	5.82992	5.27096	4.64616	5.04973	5.2131	5.24904	5.61667	5.60638	5.29092	5.14381	5.34816	29.7713	55.5711	31.0939	35.0517	44.9639	38.3449	1.8666	1.12729	1.04442	0.630755	0.603926	0.852793	0.000368383	0.357335	0.734164	0.00338743	0.0152155	0.145803	0.0048662	0.528187	0.847634	0.0740418	0.0671239	0.648322	1	0	0	0	0	0
An04g05230	An00g06294	similarity to protein fragment SEQ ID NO:2344 from patent EP1033405-A2 - Arabidopsis thaliana	5.59212	4.92497	6.26221	6.55543	7.59167	7.08258	6.02185	6.22765	6.55064	6.7378	6.58161	6.7839	6.76406	6.85634	38.2807	84.9665	161.695	69.7805	98.5887	111.541	2.21957	0.431557	4.22393	0.821271	0.194433	1.13138	0.000152513	9.69257e-05	5.49448e-07	0.196331	4.93092e-06	0.313791	0.00258294	0.0010882	4.95886e-05	0.641249	0.000334847	0.797739	1	-1	1	0	-1	0
An18g03790	An00g06299	similarity to protein involved in SCF dependent protein degradation Grr1 - Saccharomyces cerevisiae	4.64727	4.33922	5.78389	5.42893	6.30854	5.30774	4.76475	5.2324	5.42506	5.5007	5.53074	5.5814	5.38685	5.47987	22.5217	48.719	56.0305	31.9684	44.8023	44.7156	2.1632	0.570554	2.48784	0.65618	0.263755	0.998066	0.0013493	0.0103645	0.000377853	0.0411435	0.000288133	0.989883	0.0126003	0.0402524	0.00309523	0.297445	0.0039133	0.997651	1	-1	1	0	-1	0
An02g02740	An00g06311	similarity to Rab5 GDP/GTP exchange factor Rabex-5 - Bos taurus	5.09323	4.97044	5.70836	5.92822	5.58064	5.41908	5.6209	5.85495	5.66918	5.46819	5.80504	5.76886	6.00942	5.93753	32.714	56.4261	45.2505	53.3688	50.1255	59.9326	1.72483	1.17941	1.38322	0.945818	0.683781	1.19565	9.71958e-05	0.10305	0.00487699	0.56124	0.0143463	0.0377426	0.00189526	0.219584	0.0225535	0.902016	0.0641797	0.438378	1	0	1	0	0	0
An04g00560	An00g06331	similarity to steroid membrane binding protein from patent WO9810291-A1 - Homo sapiens	7.64888	6.83852	8.07782	8.31942	8.5559	8.29903	7.69039	8.22332	8.86125	8.92214	8.95207	8.89574	8.77265	8.87019	151.555	293.787	344.286	248.457	481.643	460.225	1.93848	0.721658	2.27169	0.845706	0.37228	0.95553	0.00142068	0.0626908	0.000270461	0.311079	0.000955415	0.73094	0.0130663	0.153104	0.0024222	0.766903	0.00903672	0.9457	1	0	1	0	-1	0
An02g09150	An00g06332	similarity to structure specific nuclease 5 from patent WO9823774-A - Unclassified organism	4.10095	4.26769	4.59912	4.58458	4.33037	4.17743	4.35505	4.28679	4.48308	4.46372	4.64281	4.37222	4.27621	4.22991	18.1805	24.1148	19.0788	19.986	23.1008	19.6	1.32641	1.04755	1.04941	0.828785	0.789761	0.848455	0.00118803	0.494509	0.478528	0.0152739	0.0271213	0.0105381	0.0115339	0.65434	0.659889	0.169442	0.103322	0.265295	1	0	0	0	0	0
An12g08570	An00g06352	similarity to type 2 peroxiredoxin PrxII - Brassica napus	8.92988	8.58565	11.3957	11.6216	8.82876	8.92075	10.7607	10.9212	11.4842	11.5887	11.4585	11.6222	11.5864	11.7717	432.863	2913.75	469.425	1834.22	2917.38	3236.23	6.73136	3.90738	1.08447	0.629505	0.580475	1.10929	1.09288e-10	4.40089e-09	0.366026	0.000202923	0.000884963	0.167397	1.91104e-07	2.19871e-06	0.558756	0.012962	0.00854955	0.676993	1	1	0	-1	-1	0
An03g02160	An00g06355	similarity to UDP-glucose 4-epimerase Gal10 - Saccharomyces cerevisiae	3.79208	3.55717	4.36751	4.23937	3.82861	4.10237	4.16686	4.03497	4.1751	3.71849	3.75481	3.94848	3.92907	4.19102	12.7695	19.7454	15.6218	17.1592	14.7516	16.2555	1.5463	1.09842	1.22337	0.869025	0.710352	1.10195	0.00242177	0.420552	0.0993211	0.23652	0.0536346	0.311807	0.0191113	0.588604	0.227936	0.691468	0.171967	0.797271	1	0	0	0	0	0
An01g02190	An00g06365	similarity to thiamin pyrophosphokinase tnr3p - Schizosaccharomyces pombe	6.53263	6.46978	8.06093	7.95051	6.95893	6.97582	6.75213	7.00973	7.97444	7.73077	7.77492	7.81727	7.979	8.05594	90.5854	257.018	125.138	117.86	227.025	247.406	2.8373	0.94184	1.38144	0.458567	0.33195	1.08977	3.32972e-08	0.466311	0.00175563	7.01854e-07	7.00661e-07	0.21137	7.51282e-06	0.630129	0.0101318	0.000233768	0.000128968	0.717882	1	0	1	-1	-1	0
An16g00380	An00g06368	similarity to thiamine-repressible protein thi1p - Schizosaccharomyces pombe	4.01658	3.86103	4.55552	4.1481	4.13464	4.02403	4.38083	4.2411	4.42157	4.24702	4.1966	4.16668	4.29122	4.23267	15.3355	20.4186	16.9045	19.8486	19.5405	18.7678	1.33146	1.17416	1.10232	0.972086	0.881857	0.960456	0.00841325	0.101013	0.301286	0.758666	0.343586	0.593399	0.0485283	0.216464	0.492198	0.960296	0.595444	0.906503	1	0	0	0	0	0
An15g06120	An00g06379	similarity to TRAF5 - Mus musculus	4.79071	4.60707	5.26366	5.51012	5.60687	5.1098	4.99314	4.96602	4.87475	4.9519	4.90546	4.74381	4.99011	5.08823	25.9721	41.8422	41.0224	31.5503	30.0794	30.7117	1.61104	0.769101	1.57948	0.754031	0.477393	1.02102	0.00104639	0.0343655	0.00142592	0.0248154	0.000518417	0.819682	0.0106149	0.0993057	0.00856472	0.224833	0.00587218	0.968008	1	0	1	0	-1	0
An13g00690	An00g06395	similarity to transcription factor involved in acriflavine resistance acr-2 - Neurospora crassa	3.79614	3.64744	4.02937	4.14886	4.45098	4.10912	4.08506	4.02372	3.66261	3.84825	3.65169	3.93361	3.94354	3.93619	13.1938	17.0195	19.4278	16.6147	13.1852	15.3246	1.28996	0.855203	1.4725	0.976219	0.662969	1.16226	0.00782526	0.0725013	0.000432934	0.766149	0.00345702	0.0391443	0.0462083	0.171005	0.00341586	0.961506	0.0226512	0.442432	1	0	1	0	-1	0
An08g06210	An00g06403	similarity to transcription factor grisea - Podospora anserina	6.17038	6.06108	6.63983	6.68444	6.04376	5.87775	6.55214	6.53713	6.50622	6.4134	6.51759	6.56647	6.60249	6.51016	69.3454	101.275	62.2825	93.3539	89.206	94.334	1.46044	1.49888	0.898149	0.921787	1.02632	1.05748	3.02248e-05	1.62925e-05	0.084246	0.178376	0.752132	0.252408	0.000827425	0.000310089	0.201898	0.618192	0.887672	0.74924	1	1	0	0	0	0
An02g07000	An00g06416	similarity to transcription factor Swi5 - Saccharomyces cerevisiae	5.93571	6.14836	6.61975	7.00009	6.19288	6.10984	6.50572	6.46427	6.39632	6.57047	6.58762	6.70884	6.80377	6.84448	65.8921	112.199	71.0796	89.5732	91.6544	110.331	1.70277	1.26018	1.07873	0.798341	0.740078	1.20377	6.14848e-05	0.0208948	0.397971	0.0237108	0.0306994	0.022775	0.00137398	0.0684857	0.588525	0.218648	0.113492	0.362159	1	0	0	0	0	0
An11g10460	An00g06433	similarity to transcription activator prnA - Aspergillus nidulans	5.27379	4.87388	5.88083	5.9084	6.13865	5.72179	5.36567	5.54312	5.9851	5.69228	5.84225	5.81495	5.72491	5.64511	33.6804	59.4916	60.9781	43.8467	57.2768	53.0149	1.76636	0.719057	1.81049	0.737023	0.407085	0.925591	0.000275136	0.0116424	0.000193371	0.0174957	0.000108006	0.406364	0.00394353	0.0440773	0.00188375	0.182197	0.0021069	0.839874	1	-1	1	0	-1	0
An14g06190	An00g06456	similarity to translation initiation factor eIF2B 71 kDa delta subunit Gcd2 - Saccharomyces cerevisiae	4.4576	4.43236	5.19382	4.82584	4.50518	4.35508	4.64388	4.85418	4.61498	4.51157	4.91471	4.73284	4.74442	4.6721	21.7808	32.2187	21.5577	26.8906	25.6417	26.2902	1.47923	1.24738	0.989756	0.834627	0.843266	1.02529	0.00229399	0.0486549	0.919862	0.0974985	0.252997	0.765421	0.0183375	0.128022	0.958728	0.469988	0.495128	0.953665	1	0	0	0	0	0
An04g03320	An00g06461	similarity to transparent testa glabra1 TTG1 - Arabidopsis thaliana	6.43353	6.50093	7.10113	7.22594	7.22586	7.11233	6.71921	6.95308	6.8878	7.07073	6.92072	7.13336	6.96194	6.91105	88.4771	143.363	143.917	114.257	124.478	128.188	1.62035	0.793912	1.6266	0.796976	0.489965	1.0298	4.43623e-05	0.0105242	4.12757e-05	0.0115441	2.96164e-05	0.642609	0.00109258	0.0407708	0.000642991	0.146576	0.000879625	0.919538	1	-1	1	0	-1	0
An16g02430	An00g06485	similarity to tubulin-folding cofactor C - Homo sapiens	5.38291	5.31281	5.95924	5.98586	5.77324	5.80817	5.76223	5.8131	5.78541	5.86266	5.97433	5.99573	6.01022	5.89911	40.7255	62.7939	55.3574	55.2409	58.6531	62.6114	1.54188	0.997895	1.35928	0.879718	0.647194	1.06749	7.69355e-06	0.970715	0.000175564	0.042659	0.000172154	0.181174	0.000316544	0.984079	0.00175426	0.305192	0.00279089	0.687965	1	0	1	0	-1	0
An05g00810	An00g06486	similarity to tubulin-specific chaperone A TBCA - Oryctolagus cuniculus	6.21592	5.60441	7.28327	7.24047	7.32486	7.07268	6.59882	6.90596	7.48276	7.61759	7.491	7.48363	7.64429	7.4123	60.1364	153.476	146.908	107.813	184.88	182.709	2.55213	0.733884	2.44291	0.702477	0.287557	0.988257	7.97367e-06	0.0270392	1.26036e-05	0.0141328	1.43136e-05	0.907621	0.000323315	0.0830408	0.000291907	0.162719	0.000575451	0.982057	1	0	1	0	-1	0
An16g04080	An00g06487	similarity to tubulin-tyrosine ligase - Sus scrofa	5.29215	5.28169	6.17739	5.89256	5.01352	5.2376	5.40009	5.48473	5.49647	5.73408	5.80301	5.51505	5.35465	5.51443	39.041	65.5707	34.9098	43.484	51.1923	44.0593	1.67953	1.24561	0.894181	0.663163	0.741642	0.860662	9.15911e-05	0.0290401	0.228809	0.000627893	0.0343835	0.059878	0.00181226	0.0876845	0.409467	0.0265101	0.12394	0.507965	1	0	0	-1	0	0
An04g09020	An00g06491	similarity to twinfilin A Twf1 - Saccharomyces cerevisiae	6.01845	6.11973	6.78868	7.04573	6.59676	6.53491	6.73021	6.60892	7.15035	7.19295	7.26699	7.33232	7.36455	7.33899	67.1396	120.861	94.7357	101.798	147.383	162.612	1.80015	1.07454	1.41103	0.842269	0.596919	1.10332	1.56673e-06	0.290672	0.000225086	0.0222293	0.000138044	0.0895403	0.000101927	0.460126	0.00210335	0.210254	0.00243212	0.571439	1	0	1	0	-1	0
An01g12330	An00g06498	similarity to U6 snRNA-associated Sm-like protein LSm7 - Homo sapiens	7.55779	7.66271	8.32028	8.18661	7.75839	7.77862	7.84869	8.10578	8.31733	8.46175	8.29982	8.28258	8.38153	8.33912	195.395	305.164	218.049	251.992	328.474	322.781	1.56178	1.15567	1.11594	0.825758	0.739969	0.98267	4.11672e-05	0.0595605	0.139967	0.0177694	0.0101151	0.762346	0.00104517	0.147965	0.292109	0.183995	0.0495969	0.952976	1	0	0	0	-1	0
An11g03180	An00g06505	similarity to ubiquitin-ligase E6AP from patent WO9518974-A - Homo sapiens	5.8675	5.79437	6.31667	6.38014	6.46344	5.85841	6.01405	6.2411	6.02621	6.07744	5.96024	6.05331	5.98903	6.0227	56.9228	81.4817	71.5525	69.9172	64.9517	64.9689	1.43144	0.977146	1.25701	0.858073	0.682631	1.00026	0.00596521	0.831724	0.0538019	0.177	0.0269629	0.997619	0.038017	0.900869	0.144017	0.616393	0.102831	0.999333	1	0	0	0	0	0
An01g09880	An00g06525	similarity to hypothetical protein T41p - Homo sapiens	5.67266	5.35535	5.91893	6.09322	5.8784	5.9741	5.98467	6.18432	5.98646	6.102	6.05356	6.15123	6.07015	6.00799	45.6962	64.2701	60.8105	67.8603	66.1349	67.4833	1.40646	1.11593	1.33076	1.05586	0.79343	1.02039	0.00125912	0.197381	0.00421531	0.51099	0.0650403	0.763216	0.0119989	0.351113	0.0201119	0.882282	0.198566	0.953158	1	0	1	0	0	0
An03g04180	An00g06529	similarity to upstream stimulatory factor of transcription USF2 - Homo sapiens	5.89124	5.83448	6.60577	6.79157	7.39739	6.32218	6.31047	6.41008	6.81217	6.73001	6.9125	6.73711	6.87617	6.65348	58.1964	103.873	116.145	82.1551	112.847	108.052	1.78486	0.707349	1.99574	0.790922	0.396304	0.95751	0.00576397	0.0667749	0.00181315	0.196126	0.00263515	0.761145	0.037192	0.160583	0.0103824	0.640879	0.0184367	0.952865	1	0	1	0	-1	0
An08g10680	An00g06531	similarity to uroporphyrinogen-III synthase Hem4 - Saccharomyces cerevisiae	3.46307	3.60751	3.93473	4.19221	3.65958	3.49988	3.82346	3.9438	4.13348	3.82268	4.20247	4.2614	3.89076	4.22228	11.5939	16.7196	11.9565	14.7601	16.5973	17.4459	1.44211	1.23448	1.03128	0.882801	0.856025	1.05113	0.00562879	0.0750769	0.779637	0.270026	0.327815	0.581027	0.0365897	0.175657	0.877317	0.730818	0.578766	0.901363	1	0	0	0	0	0
An04g05670	An00g06535	similarity to vacuolar sorting protein Snf7 - Saccharomyces cerevisiae	6.74026	6.60924	7.27024	7.33818	7.89742	7.34126	6.38797	6.79355	7.32215	7.34765	7.28395	6.95402	6.95742	7.00061	102.164	158.047	196.63	96.3866	159.556	125.425	1.54699	0.490192	1.92464	0.609859	0.316869	0.78609	0.00234497	4.60325e-05	9.81181e-05	0.000957457	1.36869e-05	0.0227146	0.0186279	0.000640744	0.00115927	0.0347892	0.000559841	0.362017	1	-1	1	-1	-1	0
An12g04070	An00g06572	similarity to zinc-transporter Zrt3 - Saccharomyces cerevisiae	6.36954	6.52061	7.31891	7.36699	6.41942	5.96379	5.14411	5.98328	7.59442	7.46643	7.53066	7.35863	7.37119	7.40709	87.1288	162.348	73.0901	47.2975	184.887	166.453	1.86331	0.647112	0.838874	0.291333	0.347291	0.900293	0.00143074	0.0133978	0.26175	3.80275e-06	0.00035145	0.405088	0.0131292	0.0489976	0.447358	0.000799993	0.00447492	0.83983	1	-1	0	-1	-1	0
An08g01210	An00g06579	strong similarity to hypothetical 105-kDa kinase-like protein - Mus musculus	5.36929	5.0245	6.04029	5.9122	5.58905	5.53087	5.36291	5.8047	5.89729	5.71274	5.91375	5.86485	5.95924	5.80349	36.6793	62.9548	47.1753	47.9615	57.3315	58.7232	1.71636	1.01667	1.28615	0.76184	0.59234	1.02427	0.000240871	0.874858	0.0315017	0.022035	0.00391534	0.779819	0.00359609	0.927924	0.0967245	0.209061	0.0247388	0.956203	1	0	0	0	-1	0
An01g06370	An00g06588	strong similarity to hypothetical protein YKR065c - Saccharomyces cerevisiae	7.348	7.3398	7.84561	7.83997	7.95174	7.70208	7.7764	7.86989	7.95731	7.93939	7.84494	7.99609	8.04444	7.92813	162.455	229.57	227.057	226.465	241.165	254.153	1.41313	0.997394	1.39766	0.986474	0.705806	1.05385	0.000172642	0.967743	0.000226439	0.833019	0.00232835	0.330009	0.00283171	0.982706	0.00210896	0.976275	0.0168851	0.804089	1	0	1	0	-1	0
An09g05860	An00g06590	strong similarity to methylenetetrahydrofolate reductase (NADPH) Met12 - Saccharomyces cerevisiae	4.76992	4.72719	5.56937	5.60261	4.59632	4.76951	5.19733	5.20446	5.32792	5.4162	5.37527	5.23619	5.27591	5.23171	26.8818	48.0343	25.6861	36.7812	41.4451	38.0003	1.78687	1.43195	0.955523	0.765729	0.801371	0.916882	2.17722e-07	2.55566e-05	0.407096	0.000338142	0.0125251	0.0686907	2.55942e-05	0.000423592	0.596897	0.0176503	0.0579601	0.524053	1	1	0	-1	0	0
An02g01720	An00g06596	strong similarity to subunit VIb of cytochrome c oxidase Cox12 - Saccharomyces cerevisiae	10.8615	10.8584	11.3853	11.1622	11.044	10.7735	11.3174	11.3718	11.3746	11.2808	11.2877	11.2519	11.2755	11.162	1858.57	2475.9	1922.45	2600.54	2546.59	2401.59	1.33216	1.35272	1.03437	1.05034	1.01543	0.943059	0.0018889	0.00130376	0.644444	0.504724	0.881919	0.334854	0.0160534	0.00804157	0.78589	0.879893	0.951545	0.807587	1	1	0	0	0	0
An15g00030	An00g06606	strong similarity to member of the major facilitator superfamily Las21 - Saccharomyces cerevisiae	5.95671	5.87696	6.91702	6.75064	5.95864	6.14461	6.69021	6.6107	6.72052	6.79933	6.64063	6.77607	6.48531	6.84179	60.4151	114.074	66.3317	100.458	105.431	104.044	1.88817	1.51448	1.09793	0.880639	0.802089	0.986847	9.20879e-06	0.000402152	0.28885	0.157424	0.0894151	0.85027	0.000349272	0.00322937	0.478985	0.585817	0.249517	0.9728	1	1	0	0	0	0
An13g00280	An00g06630	strong similarity to 13.6 kD subunit of DNA-directed RNA polymerase II Rpb11 - Saccharomyces cerevisiae	7.40909	7.24063	7.59364	7.9653	8.09028	7.74662	7.89418	7.75035	7.80339	7.60008	7.71731	7.74843	7.60122	7.66256	160.326	219.712	241.93	226.327	208.937	203.761	1.37041	0.935505	1.50899	1.03011	0.682646	0.975227	0.00814417	0.511862	0.00144175	0.76864	0.0186894	0.760651	0.0474223	0.6687	0.00863013	0.962279	0.0782068	0.952865	1	0	1	0	0	0
An17g01110	An00g06645	strong similarity to 17.2 kD subunit of NADH:ubiquinone reductase b17.2 - Bos taurus	7.77872	7.86191	8.16253	8.21424	8.00091	7.78898	8.22997	8.138	8.21913	8.33625	8.15523	8.15252	8.15131	8.21971	226.021	291.709	238.021	290.821	301.679	288.917	1.29063	1.22183	1.05309	0.996956	0.946693	0.957698	0.00194589	0.00899475	0.433362	0.962653	0.555038	0.423027	0.0163785	0.0362341	0.62167	0.994946	0.772964	0.848298	1	1	0	0	0	0
An16g07430	An00g06651	strong similarity to 19 kD subunit of DNA-directed RNA polymerase II rpb7p - Schizosaccharomyces pombe	6.71302	6.7912	7.15266	7.42884	6.52419	6.3586	7.08377	6.95703	7.14424	7.32656	7.28322	7.05104	7.21276	7.06236	107.792	156.579	86.9067	129.823	152.36	138.019	1.4526	1.49382	0.806243	0.829118	1.02837	0.905872	0.000493148	0.00027568	0.0174691	0.0334968	0.80306	0.145631	0.00604085	0.00239236	0.061664	0.265512	0.915194	0.648322	1	1	0	0	0	0
An08g02790	An00g06654	strong similarity to hypothetical 19S proteasome interacting protein Nas6 - Saccharomyces cerevisiae	6.01729	5.57513	7.13908	7.2315	6.62123	6.41552	6.22498	6.49861	7.64897	7.38493	7.57792	7.46377	7.5298	7.45256	55.5691	145.542	91.6699	82.2416	185.757	178.78	2.61912	0.89715	1.64966	0.565072	0.342539	0.96244	1.04241e-06	0.309654	0.00042795	0.000144706	1.11029e-05	0.65458	7.5166e-05	0.480452	0.00338609	0.010328	0.000504222	0.923507	1	0	1	-1	-1	0
An13g00040	An00g06659	strong similarity to 1-acylglycerol-3-phosphate O-acyltransferase from patent WO200001713-A2 - Mortierella ramanniana	6.97902	6.85313	7.50279	7.48647	7.85699	7.44723	7.19779	7.27226	7.5645	7.55249	7.61807	7.46151	7.32919	7.55701	120.766	180.347	201.148	150.647	191.122	174.761	1.49336	0.748936	1.6656	0.835316	0.501512	0.914393	0.000545246	0.00539591	7.29418e-05	0.0554094	0.000107713	0.219339	0.00651619	0.0241469	0.00095631	0.350893	0.00210446	0.722289	1	-1	1	0	-1	0
An01g07030	An00g06701	strong similarity to 2-ketoaldonate reductase yiaE - Escherichia coli	7.09072	6.60216	8.02385	8.13097	7.75688	7.6272	7.30521	7.88483	8.70728	8.83244	8.75472	8.77582	8.75431	8.66853	115.076	270.111	206.793	193.344	434.983	425.462	2.34724	0.934964	1.79701	0.715794	0.398325	0.978112	2.19526e-05	0.596765	0.000556868	0.0199373	0.000239511	0.830244	0.00064925	0.737144	0.0041612	0.198531	0.00351946	0.969678	1	0	1	0	-1	0
An08g10340	An00g06715	strong similarity to 3,4-dihydroxy-2-butanone 4-phosphate synthase Rib3 - Saccharomyces cerevisiae	4.70216	4.78779	5.90856	6.14562	5.06964	5.5533	5.78741	5.77899	5.89746	5.9253	6.42974	6.08734	6.16194	5.97398	26.8151	65.2131	39.711	55.0702	67.8448	67.3879	2.43195	1.38677	1.48092	0.844466	0.570231	0.993265	2.18846e-05	0.0268314	0.010649	0.214749	0.00999132	0.949821	0.00064861	0.0825324	0.041728	0.667922	0.0490933	0.98981	1	0	1	0	-1	0
An16g08210	An00g06732	strong similarity to 3-hydroxyanthranilic acid dioxygenase Bna1 - Saccharomyces cerevisiae	5.06395	5.19317	5.97194	6.31047	5.24256	5.25235	5.75106	5.63461	6.37977	6.15464	6.32524	6.69339	6.52267	6.49589	34.9825	70.5808	37.9875	51.7267	78.062	95.0524	2.0176	1.36168	1.0859	0.732873	0.674899	1.21765	3.60556e-06	0.00353624	0.348172	0.00338568	0.0067879	0.0149823	0.000184081	0.0174124	0.541115	0.0740418	0.0369191	0.305828	1	1	0	0	-1	0
An14g06290	An00g06736	strong similarity to 3-hydroxyisobutyryl-coenzyme A hydrolase from patent WO9851782-A2 - Homo sapiens	7.606	7.71054	8.0762	8.11147	7.87492	7.72109	8.45548	8.30851	8.04739	8.29779	8.1581	7.98407	8.10133	7.9848	202.008	273.204	222.554	333.604	287.569	260.186	1.35244	1.49898	1.10171	1.22108	1.10835	0.904778	0.00107542	0.000100763	0.189502	0.0146026	0.316337	0.104258	0.0107694	0.00111959	0.360477	0.165272	0.56567	0.596083	1	1	0	0	0	0
An02g03250	An00g06738	strong similarity to 3-isopropylmalate dehydratase LEU2 - Phycomyces blakesleeanus	8.32536	8.41441	9.43679	9.3204	7.43379	7.42141	9.10814	8.52381	8.6617	8.91333	8.89659	8.68457	8.78067	8.56543	330.817	665.637	172.159	450.685	453.158	409.264	2.0121	2.61784	0.520406	0.677073	1.30105	0.903138	4.94161e-05	2.35602e-06	9.05217e-05	0.00453978	0.119778	0.282562	0.00117763	8.56061e-05	0.00109638	0.0880819	0.305539	0.776966	1	1	-1	0	0	0
An04g08860	An00g06757	strong similarity to 442K curved DNA-binding protein SPAC23H4.09 - Schizosaccharomyces pombe	9.43898	9.32483	10.5237	10.4681	9.5949	9.46371	10.0975	10.0462	10.2538	10.1383	10.259	10.2056	10.2389	10.0515	667.168	1444.05	738.937	1076.29	1190.23	1148.35	2.16445	1.45654	1.10757	0.745327	0.672938	0.964808	6.10406e-08	7.46121e-05	0.128428	0.000581402	0.000841693	0.495454	1.14275e-05	0.000886035	0.274204	0.0254261	0.00825697	0.875524	1	1	0	-1	-1	0
An01g08790	An00g06773	strong similarity to 4-hydroxyphenylacetate transporter hpaX - Escherichia coli	5.01903	5.48084	5.87474	5.94295	4.19159	4.49708	5.61209	5.16282	5.14111	5.17851	5.12089	4.76008	4.81129	4.88912	38.0529	60.0813	20.313	41.8586	35.4285	28.2497	1.57889	2.06068	0.53381	0.6967	1.30515	0.797373	0.0020413	5.10805e-05	0.000175486	0.00895698	0.128351	0.0336547	0.0169672	0.00068983	0.00175426	0.127207	0.320739	0.419942	1	1	-1	0	0	0
An02g11970	An00g06778	strong similarity to 4-nitrophenylphosphatase pho13p - Schizosaccharomyces pombe	4.91028	5.18138	7.03999	7.41942	5.91255	6.00719	6.46149	6.44728	6.80393	6.67597	7.07343	6.78884	6.79241	6.83702	33.0329	150.092	62.2442	87.6927	115.449	111.902	4.54372	1.40885	1.88431	0.584259	0.310065	0.969275	8.06469e-09	0.00579978	5.36221e-05	0.00022309	4.30401e-06	0.712483	3.89024e-06	0.0256751	0.000771596	0.013748	0.000324506	0.940187	1	1	1	-1	-1	0
An04g02060	An00g06783	strong similarity to 5-aminoimidazole-4-carboxamide ribotide transformylase Ade17 - Saccharomyces cerevisiae [putative sequencing error]	8.82091	8.66582	10.9706	11.0604	8.75297	8.80104	10.6942	10.6397	10.8377	10.9112	10.8739	10.8922	10.8522	10.645	428.563	2070.1	438.675	1625.77	1877.08	1778.49	4.83033	3.7061	1.02359	0.785358	0.767256	0.947478	4.2913e-11	3.31323e-10	0.727937	0.00336147	0.0149665	0.333362	1.39086e-07	5.7936e-07	0.843672	0.0740049	0.0662547	0.806817	1	1	0	0	0	0
An04g01750	An00g06786	strong similarity to 5-methyltetrahydropteroyltriglutamate--homocysteine S-methyltransferase Met6 - Saccharomyces cerevisiae	11.4871	11.524	12.3338	12.024	12.6796	12.4355	12.0313	12.1023	11.925	11.8409	11.9955	12.1165	12.2082	12.0333	2907.49	4636.74	6028.29	4290.2	3876.36	4449.22	1.59475	0.711678	2.07336	0.925262	0.446262	1.14778	0.000105153	0.00132077	1.55563e-06	0.354145	1.7037e-05	0.0589119	0.00200407	0.00813214	9.38007e-05	0.803858	0.00063555	0.505134	1	-1	1	0	-1	0
An11g09460	An00g06816	strong similarity to component of the retrieval machinery Grd19 - Saccharomyces cerevisiae	5.07543	5.07054	6.60791	6.98203	5.65335	5.16962	6.4891	6.09003	6.66327	6.66527	6.58386	6.79561	6.60272	7.06138	33.6606	111.043	42.5617	78.2255	99.5581	112.978	3.29889	1.83793	1.26444	0.704463	0.557136	1.1348	1.81031e-06	0.000761932	0.10603	0.0232281	0.00984928	0.270233	0.000113055	0.00526354	0.238235	0.216172	0.0485317	0.765395	1	1	0	0	-1	0
An04g01330	An00g06818	strong similarity to methionyl aminopeptidase P67EIF2 - Homo sapiens	9.23738	9.2238	9.80829	9.9718	9.09728	9.08116	9.89355	9.89524	9.83016	9.83743	9.82703	9.84921	9.80178	9.79106	600.736	948.854	544.664	951.724	911.146	900.146	1.57948	1.74736	0.90666	1.00302	1.10628	0.987927	1.54719e-06	1.99111e-07	0.0769714	0.953236	0.183136	0.773097	0.000101138	1.79701e-05	0.188923	0.994255	0.405362	0.956019	1	1	0	0	0	0
An03g04600	An00g06834	strong similarity to WD-repeat protein required for ubiquitin-mediated proteolysis Doa1 - Saccharomyces cerevisiae	7.38284	6.609	8.53192	8.43223	9.02946	8.65816	7.76497	8.037	8.44122	8.80506	8.36241	8.47171	8.4957	8.79477	127.638	357.569	459.466	239.02	371.245	384.648	2.80142	0.520212	3.59975	0.668458	0.185696	1.0361	5.0936e-05	0.00197665	6.61855e-06	0.0308978	1.33533e-05	0.795263	0.00120224	0.0111448	0.00019586	0.255255	0.00055595	0.959223	1	-1	1	0	-1	0
An14g00020	An00g06835	strong similarity to AAA class ATPase Afg2 - Saccharomyces cerevisiae	6.30702	6.30965	7.13917	7.23415	6.0414	6.2576	7.3901	6.93879	7.09759	7.18808	7.25624	7.02016	6.98532	6.88756	79.2497	145.68	70.9879	143.454	145.073	124.876	1.83824	2.02082	0.895749	0.98472	1.09933	0.860778	2.99865e-05	7.65996e-06	0.251797	0.868861	0.477582	0.0683632	0.000822512	0.000183134	0.435553	0.982648	0.714868	0.524053	1	1	0	0	0	0
An04g01610	An00g06869	strong similarity to acetolactate synthase regulatory chain Ilv6 - Saccharomyces cerevisiae	8.61242	8.82408	9.65373	9.4726	8.10827	8.22677	9.12769	9.02984	9.08415	9.28937	9.0992	8.98294	8.86037	9.16931	421.167	756.483	287.52	540.729	571.09	513.494	1.79616	1.88066	0.682675	0.714793	1.04705	0.899147	2.18295e-05	1.06947e-05	0.000829737	0.00210114	0.708381	0.15188	0.00064835	0.000233398	0.0055777	0.0546336	0.865201	0.654342	1	1	-1	0	0	0
An12g07580	An00g06877	strong similarity to acetylglutamate kinase/N-acetyl-gamma-glutamyl-phosphate reductase precursor arg-6 - Neurospora crassa	10.0171	10.1153	10.6742	10.5047	9.62914	10.0353	10.2634	10.3407	10.1956	10.1321	10.1586	10.4472	10.4909	10.3945	1072.07	1540.77	911.566	1262.49	1145.75	1393.22	1.4372	1.38497	0.850288	0.819388	0.96366	1.21599	0.000885033	0.00193159	0.0703986	0.0314927	0.753089	0.012843	0.00934395	0.0109356	0.177092	0.257482	0.888202	0.286929	1	1	0	0	0	0
An15g02360	An00g06879	strong similarity to acetylornithine aminotransferase arg8 - Kluyveromyces lactis	7.15607	7.37148	8.33913	8.32195	5.77758	6.15188	7.59414	7.73212	7.97866	8.13478	7.93523	8.18748	8.24353	8.41911	153.679	321.916	62.4544	202.69	258.895	311.562	2.09473	3.24541	0.406396	0.629636	1.54932	1.20343	4.99717e-06	4.20172e-08	6.9451e-07	0.000341782	0.00594046	0.0303674	0.000232792	7.83705e-06	5.71122e-05	0.0177739	0.0334276	0.405353	1	1	-1	-1	1	0
An04g03360	An00g06885	strong similarity to acidic Ca(2+)-independent phospholipase A2 aiPLA2 - Rattus norvegicus	8.26196	8.32135	9.77847	9.92917	8.15872	8.39989	9.19445	9.86958	10.2324	10.171	10.2805	10.4764	10.4915	10.375	313.356	925.328	310.684	740.323	1199.28	1396.54	2.95296	2.38289	0.991472	0.800066	0.806948	1.16449	1.37882e-06	1.20547e-05	0.943393	0.0844785	0.224217	0.141386	9.27326e-05	0.000252881	0.971438	0.439156	0.458778	0.643348	1	1	0	0	0	0
An02g14620	An00g06895	strong similarity to actin interacting protein Aip1 - Saccharomyces cerevisiae	7.71471	6.76935	8.70911	8.48417	8.73909	8.22308	7.68835	8.13129	8.76707	8.86937	8.76858	8.71074	8.73469	8.64572	151.38	387.122	357.323	240.488	446.239	415.024	2.55728	0.673026	2.36044	0.621219	0.26318	0.930049	0.000251889	0.0486682	0.000516779	0.0218796	0.000241099	0.629836	0.00370134	0.128022	0.00391616	0.208211	0.00353113	0.915483	1	0	1	0	-1	0
An01g05290	An00g06897	strong similarity to actin-capping protein beta chain - Gallus gallus [putative frameshift]	7.4233	7.0995	8.1429	8.0539	8.30844	7.97515	7.45475	7.76255	8.41263	8.39019	8.42299	8.32614	8.34399	8.4429	153.426	274.07	282.438	195.178	339.814	331.074	1.78633	0.691047	1.84088	0.712148	0.386853	0.974281	6.60427e-05	0.00234832	4.19301e-05	0.00411463	1.73066e-05	0.742551	0.00142573	0.012743	0.000648112	0.0830584	0.000641746	0.949154	1	-1	1	0	-1	0
An04g01460	An00g06911	strong similarity to acyl-CoA thioesterase act48.1 - Mus musculus	4.92082	5.37196	5.64511	5.73482	5.59565	5.29915	5.2476	4.97305	5.4914	5.47132	5.49022	5.37415	5.4542	5.5603	35.4175	51.6239	43.6346	34.5432	44.7655	44.1054	1.45758	0.791647	1.23201	0.669131	0.543123	0.985253	0.00354461	0.0434378	0.0665549	0.00230881	0.00139515	0.862644	0.0257801	0.117716	0.170177	0.0584862	0.0117941	0.974992	1	0	0	0	-1	0
An17g01330	An00g06921	strong similarity to adenosine kinase - Cricetulus griseus	7.63087	7.09672	9.32541	9.55329	11.0917	11.0102	9.50995	9.51162	9.71705	9.48962	9.74098	9.99806	9.98	9.85194	164.711	694.269	2121.65	729.511	802.978	984.559	4.21507	0.343842	12.881	1.05076	0.0815745	1.22613	2.42465e-08	5.59161e-07	4.4437e-11	0.650644	2.534e-09	0.0381562	6.19901e-06	3.54165e-05	6.90699e-08	0.932627	1.1816e-05	0.438826	1	-1	1	0	-1	0
An08g01960	An00g06922	strong similarity to adenosylhomocysteinase - Homo sapiens	10.8724	10.6816	11.5511	11.5639	12.6431	12.6842	11.8071	11.8993	11.5853	11.449	11.5885	11.6654	11.6752	11.4728	1754.74	3014.1	6488.38	3699.7	2979.72	3113.83	1.7177	0.570203	3.69764	1.22746	0.331958	1.04501	5.04225e-06	3.48167e-06	4.52986e-10	0.010662	1.21713e-07	0.438546	0.000232792	0.000112224	3.52046e-07	0.140179	6.28358e-05	0.854572	1	-1	1	0	-1	0
An02g04020	An00g06927	strong similarity to adenylosuccinate lyase ADSL - Homo sapiens	8.05812	8.33446	9.66411	9.68094	6.30963	7.12132	9.53027	9.21114	9.21313	9.00849	9.2241	9.22003	9.15696	9.10213	293.312	816.055	105.09	662.008	567.539	571.935	2.78221	6.29946	0.358286	0.811229	2.26419	1.00775	1.84995e-05	4.90728e-08	1.79691e-05	0.17743	0.00206338	0.949334	0.00057572	8.68961e-06	0.000365015	0.617219	0.0155688	0.98981	1	1	-1	0	1	0
An01g13920	An00g06928	strong similarity to adenylosuccinate synthase ade2p - Schizosaccharomyces pombe	8.88831	8.77732	10.3632	10.2735	9.24096	9.70566	9.95327	9.82101	9.94145	10.0283	10.1043	9.99035	9.93593	9.89788	455.977	1276.82	710.805	946.947	1041.66	983.231	2.80018	1.33222	1.55886	0.741645	0.475761	0.943904	1.33226e-07	0.00805394	0.000389474	0.00631852	9.50399e-05	0.445459	1.90173e-05	0.0333728	0.00315863	0.103718	0.00193243	0.857393	1	1	1	0	-1	0
An08g02990	An00g06929	strong similarity to adenylylsulfate kinase Met14 - Saccharomyces cerevisiae	8.41175	8.20364	9.83204	10.007	7.8238	8.14153	9.44579	9.45452	9.69553	9.76976	9.69744	9.72762	9.86076	9.58208	316.858	968.44	252.943	699.486	843.89	845.397	3.05638	2.76539	0.798284	0.722281	0.904793	1.00179	3.66495e-08	9.92418e-08	0.0232228	0.00285851	0.427281	0.980148	8.01437e-06	1.26209e-05	0.0768545	0.0668291	0.674479	0.996746	1	1	0	0	0	0
An11g01790	An00g06930	strong similarity to ADP ribosylation factor 1 ARF1 - Toxoplasma gondii	5.48624	5.66475	6.11323	6.10029	5.90032	5.50793	6.00691	5.76574	5.97429	6.16836	5.95589	5.73066	5.8111	5.72579	47.6861	68.9157	52.1331	59.1507	65.4739	54.036	1.4452	1.13461	1.09326	0.858305	0.785091	0.825306	0.00192171	0.1953	0.35149	0.123242	0.0883278	0.0258466	0.0162087	0.348744	0.544337	0.521686	0.247867	0.377814	1	0	0	0	0	0
An04g02690	An00g06951	strong similarity to alcohol dehydrogenase ADH from patent EP0845532-A - Unclassified organism	5.19128	5.17871	5.64311	5.64515	5.11319	5.30668	5.25965	5.15826	5.59524	5.80211	5.79151	5.64259	5.74716	5.93932	36.378	50.0095	37.0123	36.9872	53.0625	54.8097	1.37472	0.99932	1.01744	0.739603	0.726926	1.03293	0.00159246	0.993129	0.826825	0.00231484	0.0135249	0.617215	0.0142527	0.995997	0.905341	0.0584862	0.0613888	0.911924	1	0	0	0	0	0
An14g02160	An00g06955	strong similarity to alcohol dehydrogenase adhA - Sinorhizobium meliloti	3.97218	4.18498	4.4156	4.47165	4.40295	4.24927	4.17068	4.0249	4.24418	4.30657	4.27533	4.20965	3.9597	3.93761	16.8956	21.7602	20.058	17.1221	19.3647	16.4003	1.28792	0.853629	1.18717	0.786854	0.662796	0.846918	0.00678382	0.062535	0.0460921	0.00928439	0.00281418	0.0218558	0.0416406	0.152804	0.128596	0.130348	0.0193738	0.356212	1	0	0	0	-1	0
An13g01960	An00g06962	strong similarity to alcohol dehydrogenase alkJ - Pseudomonas putida	8.6657	8.53113	9.67435	9.9095	8.6235	8.67748	8.83665	9.84513	10.3181	10.3112	10.3138	10.5014	10.6176	11.1269	387.597	886.468	401.843	648.466	1273.31	1720.5	2.28709	1.61373	1.03675	0.731517	0.705584	1.35121	0.000895611	0.0250827	0.849189	0.119273	0.209945	0.0716292	0.00939183	0.0785323	0.918362	0.51386	0.440649	0.530332	1	0	0	0	0	0
An16g02510	An00g06965	strong similarity to alcohol dehydrogenase C ADHC - Mycobacterium smegmatis	5.02863	4.72575	5.62257	5.61207	4.5942	4.78103	5.7352	5.42825	5.95582	6.17061	6.01693	6.16108	6.25578	6.29436	29.3887	49.0887	25.77	47.8924	66.1554	75.4304	1.67032	1.85846	0.876866	0.97563	1.11263	1.1402	0.000116392	2.12439e-05	0.1689	0.78758	0.416138	0.0989899	0.0021256	0.000373343	0.332827	0.967017	0.664311	0.590024	1	1	0	0	0	0
An02g10700	An00g06986	strong similarity to alkane-hydroxylating cytochrome P-450 CYP52A3-A - Candida maltosa	5.18312	5.28236	6.53031	6.53739	6.28758	5.52753	5.9067	6.24714	6.5135	6.17194	6.41099	5.85923	6.14842	6.21923	37.6021	92.6586	60.0276	67.5047	82.4517	67.4443	2.46419	1.12456	1.59639	0.728532	0.456362	0.817985	7.67945e-05	0.449563	0.00941516	0.0575375	0.00332624	0.128089	0.0015775	0.614965	0.0379345	0.358073	0.0220212	0.632073	1	0	1	0	-1	0
An02g00040	An00g07008	strong similarity to allantoate permease Dal5 - Saccharomyces cerevisiae	4.11976	4.30257	4.67538	4.65225	3.97439	3.93958	4.49652	4.42535	4.5574	4.41076	4.46294	4.68768	4.75116	4.35695	18.522	25.3483	15.53	22.023	22.2701	24.2279	1.36855	1.41809	0.838463	0.868815	1.0362	1.08791	0.00304124	0.00144861	0.0581956	0.120004	0.769129	0.242218	0.0227751	0.00871972	0.153256	0.515194	0.897509	0.74175	1	1	0	0	0	0
An13g02510	An00g07020	strong similarity to allergen rAsp f 9 - Aspergillus fumigatus	5.89775	5.7577	6.64685	6.72653	5.77877	5.57419	6.55449	6.13853	6.19272	5.96888	6.1853	5.91805	5.87197	5.78476	56.7963	103.013	51.1434	81.3748	69.3409	58.0113	1.81373	1.59111	0.900471	0.789944	0.877256	0.836611	4.61833e-05	0.000386512	0.285274	0.0277929	0.342565	0.0387184	0.00112358	0.003129	0.474405	0.24074	0.594189	0.440351	1	1	0	0	0	0
An03g00770	An00g07022	strong similarity to hypothetical allergic bronchopulmonary aspergillosis allergen rAsp f 4 from patent WO9828624-A1 - Aspergillus fumigatus	9.62754	10.1828	11.2864	11.1362	9.18035	8.69052	9.93083	10.0644	10.1431	10.1598	10.3125	9.17042	9.21827	9.03669	958.868	2370.98	489.591	1022.32	1180.46	564.878	2.47268	2.08812	0.510593	0.431183	0.844475	0.478524	1.49846e-05	9.8277e-05	0.000213796	2.9729e-05	0.362058	1.53983e-05	0.000496729	0.00109896	0.00202877	0.0035816	0.61444	0.00468276	1	1	-1	-1	0	-1
An04g05420	An00g07037	strong similarity to alpha-aminoadipate reductase large subunit lys2 - Penicillium chrysogenum	6.52771	6.48825	8.2971	8.12738	6.13102	6.69018	7.68326	7.45199	7.25443	7.36163	7.36758	7.29623	7.34352	7.38735	91.0119	296.572	85.0713	189.706	160.662	162.283	3.25861	2.22997	0.934727	0.639663	0.684331	1.01009	1.5203e-07	7.6465e-06	0.528903	0.00117274	0.0250009	0.90787	2.0686e-05	0.000183134	0.702157	0.0387835	0.0973384	0.982057	1	1	0	-1	0	0
An01g13160	An00g07053	strong similarity to alpha-isopropylmalate synthase Leu4 - Saccharomyces cerevisiae	8.00629	8.53076	9.65377	9.1606	6.88162	7.52143	9.15426	8.83082	8.31669	8.80055	8.61655	8.47541	8.55863	8.62922	308.371	678.96	147.189	509.361	382.133	375.956	2.20176	3.46059	0.477311	0.750207	1.57174	0.983835	0.000694789	1.38716e-05	0.0011324	0.120485	0.0878355	0.90922	0.00779945	0.000280419	0.00713567	0.516439	0.246981	0.982547	1	1	-1	0	0	0
An02g00990	An00g07066	strong similarity to amidohydrolase from patent WO0100843-A - Corynebacterium glutamicum	3.8808	3.67546	4.36045	4.15113	4.45014	4.09838	4.10342	4.1787	4.07733	4.05783	4.27712	3.88553	4.18951	4.14763	13.7193	19.1038	19.35	17.6434	17.5991	16.8447	1.39248	0.911804	1.41043	0.923554	0.654804	0.957137	0.00665647	0.374846	0.00528767	0.442564	0.0118069	0.601769	0.0410332	0.545937	0.0239693	0.853586	0.0554065	0.909185	1	0	1	0	0	0
An02g14890	An00g07068	strong similarity to amidotransferase/cyclase His7 - Saccharomyces cerevisiae	6.37652	6.34104	7.49559	7.6832	6.39944	6.71558	7.31035	7.19455	7.3917	7.21894	7.54769	7.2045	7.41892	7.33319	82.0699	192.59	94.1904	152.477	167.279	159.661	2.34666	1.61882	1.14768	0.791717	0.689838	0.954464	1.14847e-06	0.000236092	0.158604	0.0260261	0.0146503	0.544107	8.15528e-05	0.00211847	0.318643	0.230756	0.0652476	0.89229	1	1	0	0	0	0
An03g02930	An00g07076	strong similarity to amino-acid N-acetyltransferase - Neurospora crassa	4.76766	4.62379	5.84335	5.96198	5.6689	5.18196	5.54965	5.65609	5.9526	5.9563	6.06719	5.90785	6.14563	5.95305	25.9152	59.8245	42.9751	48.5995	63.6474	64.0968	2.30848	1.13088	1.6583	0.812368	0.48988	1.00706	2.82568e-06	0.234375	0.000281912	0.0566302	0.000287478	0.931415	0.000154883	0.396263	0.00248812	0.355095	0.00390819	0.987219	1	0	1	0	-1	0
An08g08710	An00g07085	strong similarity to aminotriazole resistance protein Atr1 - Saccharomyces cerevisiae	3.97509	3.86398	4.37193	4.36105	3.9751	3.92795	4.50766	4.30905	4.40891	4.37212	4.07266	4.54303	4.27169	4.59461	15.1321	20.6274	15.4714	21.2348	19.4886	22.1583	1.36315	1.37252	1.02242	1.02945	1.00687	1.13699	0.00601772	0.00526448	0.813785	0.75805	0.95891	0.11451	0.0381777	0.0237078	0.897446	0.960296	0.985178	0.616352	1	1	0	0	0	0
An03g06970	An00g07095	strong similarity to AMP deaminase Amd1 - Saccharomyces cerevisiae	8.28922	8.33078	8.88967	8.61927	7.63236	7.6622	9.04098	8.72448	8.61329	8.56748	8.5856	8.2395	8.34105	8.35843	317.365	431.875	200.475	472.027	385.021	318.024	1.36082	2.35455	0.631685	1.09297	1.73025	0.825993	0.00204482	2.03523e-07	8.71989e-05	0.274721	0.000364171	0.0112395	0.0169864	1.81407e-05	0.00107913	0.735127	0.00458953	0.272023	1	1	-1	0	1	0
An06g01300	An00g07097	strong similarity to cyclic peptide AM-toxin synthase AMT - Alternaria alternata	4.89721	5.12905	6.91289	6.89965	5.52487	5.48263	6.00591	6.104	5.49083	5.8593	5.74304	5.74713	5.68182	5.92021	32.2926	119.948	45.3727	66.4847	51.9021	55.0646	3.71442	1.4653	1.40505	0.554279	0.394491	1.06093	7.34637e-09	0.000996902	0.00229097	2.57512e-05	9.24887e-06	0.42183	3.6703e-06	0.00653499	0.0125779	0.00315605	0.000463736	0.848023	1	1	1	-1	-1	0
An11g00460	An00g07098	strong similarity to amyloid precursor protein-binding protein 1 APP-B1 - Homo sapiens	5.48887	4.8228	6.25133	6.35011	6.97686	6.23805	5.78333	6.14594	6.7791	6.75697	6.80495	6.97201	6.87788	6.84507	35.6501	78.8327	97.5084	62.4503	109.922	119.289	2.21129	0.64046	2.73515	0.792188	0.289632	1.08521	0.000433007	0.0184216	5.79545e-05	0.177502	0.000192547	0.548677	0.00548671	0.0620663	0.000814104	0.617219	0.00301628	0.893549	1	0	1	0	-1	0
An01g07260	An00g07113	strong similarity to anthranilate phosphoribosyltransferase - Saccharomyces cerevisiae	7.27136	7.20381	8.76054	8.62422	7.9963	8.53625	8.06985	8.03216	8.35968	8.28494	8.37246	8.38137	8.35773	8.34146	150.914	413.683	307.891	265.212	323.815	328.6	2.74118	0.861382	2.04017	0.641099	0.314237	1.01478	2.72566e-07	0.139135	8.85111e-06	0.00056123	2.28817e-06	0.851492	2.97885e-05	0.273635	0.000228308	0.0248451	0.000235362	0.973372	1	0	1	-1	-1	0
An06g01760	An00g07114	strong similarity to anthranilate synthase component I Trp2 - Saccharomyces cerevisiae	5.1266	5.08294	6.00381	6.2797	5.0654	5.33464	5.78676	5.89843	5.51399	5.15431	5.45548	6.00462	6.07472	6.20878	34.4104	70.6079	36.7589	57.3846	41.4872	68.4055	2.05194	1.56111	1.06825	0.812722	0.760797	1.64883	1.12461e-05	0.000714222	0.509546	0.0549921	0.0707707	4.97266e-05	0.000402358	0.00502264	0.68618	0.349286	0.211	0.0096653	1	1	0	0	0	1
An11g07650	An00g07118	strong similarity to antioxidant protein AOP2 - Mus musculus	6.99155	6.83117	8.38153	8.545	7.30193	7.07347	7.78739	8.39077	8.86521	8.91723	8.7768	8.8971	8.93137	8.93597	120.372	352.937	145.785	272.305	462.427	484.879	2.93204	1.86785	1.21112	0.77154	0.63705	1.04855	7.7844e-07	0.000134891	0.110917	0.0384498	0.014611	0.61028	6.25839e-05	0.0013814	0.246523	0.287941	0.0651141	0.909649	1	1	0	0	0	0
An02g04880	An00g07130	strong similarity to arginine--tRNA ligase Msr1 - Saccharomyces cerevisiae	9.38119	9.38852	10.3244	10.2029	8.5297	8.61454	9.90934	9.87777	9.88273	9.90963	9.98655	9.89911	9.8924	9.89344	668.534	1229.33	380.597	951.168	973.005	952.108	1.83884	2.49915	0.569301	0.77373	1.35909	0.978524	9.26016e-08	1.13189e-09	2.10429e-07	0.000356454	0.00128993	0.61296	1.47205e-05	1.05513e-06	2.97343e-05	0.0183325	0.0111941	0.911073	1	1	-1	-1	1	0
An15g02340	An00g07132	strong similarity to argininosuccinate synthase Arg1 - Saccharomyces cerevisiae	10.4384	10.3461	11.096	11.0541	9.94423	10.2293	10.5648	10.4441	10.5626	10.4854	10.5781	10.5394	10.5522	10.3988	1343.93	2157.4	1087.48	1452.61	1490.99	1444.96	1.60529	1.33576	0.809177	0.673315	0.832098	0.969131	2.79996e-05	0.00161076	0.0115095	0.000138514	0.0909298	0.595742	0.000789623	0.00945569	0.044391	0.010041	0.252434	0.907202	1	1	-1	-1	0	0
An01g05510	An00g07139	strong similarity to GABA-A receptor epsilon-like subunit - Homo sapiens	6.52017	6.2903	7.08853	7.35647	6.89792	7.18967	6.76318	6.93299	7.38324	7.07915	7.61174	7.78372	7.73159	7.61461	84.7555	149.345	131.945	115.207	164.056	209.379	1.76206	0.873147	1.55677	0.77142	0.495525	1.27627	0.000464959	0.268948	0.00282639	0.0473458	0.00126724	0.0259631	0.00579191	0.436463	0.0148195	0.323083	0.0110382	0.378155	1	0	1	0	-1	0
An12g08380	An00g07141	strong similarity to Arp2/3 complex subunit p20-Arc - Homo sapiens	8.19685	7.57877	8.51386	8.58051	8.68516	8.42495	8.0175	8.08949	8.78746	8.67024	8.66073	8.48199	8.61432	8.66856	236.847	374.075	376.12	265.671	417.647	384.886	1.57939	0.706345	1.58803	0.710208	0.447226	0.921558	0.00184136	0.0102931	0.00169379	0.0112318	0.000351663	0.395122	0.0157836	0.0400396	0.00981136	0.145079	0.00447492	0.837019	1	-1	1	0	-1	0
An04g01340	An00g07158	strong similarity to asparagine synthase Asn1 - Saccharomyces cerevisiae	9.3023	9.58249	10.738	10.7342	7.86503	8.64219	10.3442	9.96514	9.66462	9.74033	9.77162	9.60701	9.67938	9.63117	695.734	1705.62	305.199	1139.88	846.594	797.417	2.45154	3.73488	0.438672	0.66831	1.52348	0.941912	4.54535e-05	1.11155e-06	9.64087e-05	0.0148937	0.0570273	0.61206	0.00111357	5.39542e-05	0.00114487	0.166812	0.179999	0.910867	1	1	-1	0	0	0
An02g14080	An00g07160	strong similarity to asparagine--tRNA ligase ASNS - Thermus aquaticus	8.39325	8.25121	9.77641	9.55784	7.94515	8.13772	9.21798	9.32705	9.43426	9.23135	9.42054	9.42204	9.44998	9.29911	320.066	813.006	263.459	618.451	658.049	671.098	2.54012	2.34742	0.82314	0.760697	0.924141	1.01983	8.27502e-08	2.09635e-07	0.0281877	0.00447651	0.485684	0.761659	1.4117e-05	1.85607e-05	0.0889707	0.0872171	0.722406	0.952865	1	1	0	0	0	0
An17g02280	An00g07162	strong similarity to aspartate kinase Hom3 - Saccharomyces cerevisiae	8.80181	8.89973	9.71046	9.77684	7.3729	8.07894	9.16451	9.07477	9.17304	9.23839	9.24076	9.22971	9.20854	9.33208	461.687	857.295	211.706	556.269	595.269	611.741	1.85688	2.62755	0.45855	0.648865	1.41504	1.02767	0.000212013	3.5651e-06	2.77084e-05	0.00312294	0.0567894	0.777966	0.00326276	0.000113744	0.000483911	0.070349	0.17945	0.956203	1	1	-1	0	0	0
An12g07870	An00g07164	strong similarity to cytosolic aspartate transaminase Aat2 - Saccharomyces cerevisiae	7.29056	7.29113	8.92346	8.69058	6.74788	7.10216	8.51689	8.61693	8.23438	8.39746	8.18691	8.30507	8.44856	8.11656	156.59	447.896	121.517	379.225	309.312	313.01	2.86032	3.12075	0.776023	0.846681	1.09105	1.01195	2.34076e-07	1.01501e-07	0.0228056	0.111176	0.535147	0.882571	2.68401e-05	1.27919e-05	0.0756886	0.498477	0.759554	0.977824	1	1	0	0	0	0
An07g09180	An00g07165	strong similarity to aspartate transaminase AspAT - Thermus aquaticus	5.32453	5.11205	5.76616	5.72955	6.42262	6.19282	5.43061	5.56187	6.18029	6.01045	6.15858	6.30769	6.23959	6.16713	37.2274	53.7373	79.216	45.137	69.3797	75.486	1.44349	0.569796	2.1279	0.839956	0.394735	1.08801	0.000395342	8.96227e-06	4.73466e-07	0.0375849	1.94097e-06	0.189923	0.00510659	0.000204524	4.41555e-05	0.284203	0.000218141	0.695325	1	-1	1	0	-1	0
An11g09510	An00g07167	strong similarity to aspartate-semialdehyde dehydrogenase Hom2 - Saccharomyces cerevisiae	7.74716	7.79932	9.55206	9.47337	7.00193	7.48331	8.67438	8.57369	9.03027	9.17096	9.14351	9.21967	9.13274	9.24775	218.765	730.486	151.442	394.543	554.45	588.156	3.33913	2.60524	0.692258	0.54011	0.780215	1.06079	2.43724e-08	2.78656e-07	0.00159528	2.21103e-05	0.0742481	0.434742	6.19901e-06	2.14372e-05	0.00935307	0.00286389	0.218205	0.854074	1	1	-1	-1	0	0
An13g02130	An00g07169	strong similarity to aspartic proteinase Yps3 - Saccharomyces cerevisiae	7.77127	7.73914	9.31201	9.36703	9.45442	8.66608	7.67279	8.33141	7.59811	7.82276	7.43399	6.90601	6.89259	8.52293	216.048	647.852	533.835	256.373	196.486	173.706	2.99865	0.480247	2.47092	0.395728	0.160154	0.884064	0.00531147	0.0416425	0.0158777	0.0139792	0.00178715	0.645528	0.0351311	0.114138	0.0572015	0.161615	0.0140286	0.920332	1	0	0	0	-1	0
An02g13360	An00g07178	strong similarity to assembly factor of cytochrome c oxidase Sco1 - Saccharomyces cerevisiae	6.97221	7.09657	7.47634	7.42007	7.11783	7.31888	7.64217	7.61442	7.30735	7.28619	7.53007	7.19695	7.34067	7.13859	131.088	174.636	148.916	197.854	165.942	149.646	1.3322	1.32863	1.136	1.13295	0.997317	0.901793	0.00264815	0.00282081	0.11587	0.122927	0.980206	0.118228	0.0204669	0.0146911	0.253917	0.521409	0.991488	0.619035	1	1	0	0	0	0
An14g00040	An00g07181	strong similarity to ATM-related kinase required for DNA damage response uvsB - Aspergillus nidulans	7.57523	7.22022	7.94305	7.79923	7.99568	7.63165	7.79001	7.79773	7.55607	7.52584	7.54274	7.37308	7.47587	7.40039	168.631	234.126	224.981	221.916	186.308	170.834	1.38839	0.986374	1.33416	0.947848	0.710443	0.91694	0.00359892	0.881192	0.00797542	0.562378	0.0204098	0.260901	0.0260586	0.931643	0.0332147	0.902016	0.08363	0.756353	1	0	1	0	0	0
An16g07800	An00g07182	strong similarity to ATP adenylyltransferase Apa2 - Saccharomyces cerevisiae	6.84274	6.31875	7.51502	7.35187	7.94596	7.40188	7.36503	7.45212	7.79567	7.72423	7.61497	7.60472	7.54924	7.4091	95.7199	172.858	204.212	169.904	209.619	183.676	1.80588	0.831999	2.13343	0.982908	0.460717	0.876239	0.000666077	0.176177	8.55648e-05	0.894806	0.00117607	0.229815	0.00757541	0.323091	0.00106739	0.987296	0.0104857	0.732318	1	0	1	0	-1	0
An13g01080	An00g07187	strong similarity to ATP phosphoribosyltransferase his1p - Schizosaccharomyces pombe [putative sequencing error]	7.26475	7.49391	8.48444	8.46644	6.61557	6.91341	8.08673	7.8045	7.70859	7.78436	7.92087	7.64464	7.73304	7.5504	166.495	355.928	108.721	246.529	223.574	199.839	2.13777	2.26753	0.653001	0.692637	1.0607	0.893838	3.4882e-06	1.65704e-06	0.00060761	0.00182543	0.655132	0.157616	0.000180061	6.83987e-05	0.00444089	0.0502677	0.834134	0.663148	1	1	-1	0	0	0
An05g00100	An00g07211	strong similarity to aurora/IPL1-related kinase AIK - Homo sapiens	6.37677	6.45602	7.79715	7.7982	7.66962	6.92156	7.00699	7.16568	7.89568	8.04479	7.99037	7.95678	8.00761	8.17937	85.4139	222.502	157.105	135.893	251.942	264.646	2.60499	0.864982	1.83934	0.610752	0.332049	1.05042	9.32103e-06	0.275637	0.00049788	0.0023673	6.26707e-05	0.643256	0.000349576	0.444022	0.00379969	0.0592419	0.00145789	0.919538	1	0	1	0	-1	0
An03g04380	An00g07213	strong similarity to autophagocytosis protein Aut1 - Saccharomyces cerevisiae	4.1628	4.06849	4.52118	4.69538	4.72762	4.56505	4.54194	4.58549	4.49152	4.43984	4.61923	4.55973	4.59547	4.61456	17.3353	24.3911	25.043	23.6491	22.8935	24.0826	1.40702	0.94434	1.44462	0.969581	0.671165	1.05194	0.000216016	0.389588	0.000114796	0.638584	0.000981835	0.352829	0.00330979	0.560291	0.0012982	0.929832	0.00925167	0.816338	1	0	1	0	-1	0
An02g12820	An00g07234	strong similarity to benzyl alcohol dehydrogenase areB - Acinetobacter sp. [putative sequencing error]	3.63913	3.73126	4.11559	4.08988	3.69322	3.75082	3.9564	3.87172	3.99717	3.85083	3.78135	4.01582	4.01437	4.03855	12.8633	17.1809	13.1959	15.0747	14.6868	16.2561	1.33565	1.14238	1.02585	0.877413	0.8553	1.10685	0.000361852	0.0410901	0.666957	0.0441467	0.0813448	0.0537397	0.0048209	0.113062	0.802723	0.310492	0.233518	0.487782	1	0	0	0	0	0
An12g00380	An00g07237	strong similarity to Bet3 - Saccharomyces cerevisiae	7.05132	6.80711	7.43704	7.50744	7.47682	7.06532	7.06257	7.16502	7.58882	7.45958	7.62339	7.16241	7.28899	7.39853	121.871	177.569	154.458	138.505	188.349	155.774	1.45703	0.896719	1.26738	0.780006	0.615445	0.82705	0.00197922	0.270916	0.0281257	0.0225694	0.00367746	0.030582	0.0165495	0.438336	0.0888656	0.211971	0.023696	0.406305	1	0	0	0	-1	0
An01g14970	An00g07292	strong similarity to bifunctional oleate 12-hydroxylase:desaturase LFAH12 - Lesquerella fendleri	3.22015	3.18388	3.58916	3.58177	3.40905	3.21506	3.25355	3.19928	3.4858	3.30916	3.40114	3.23886	3.19272	3.41363	9.20242	12.0042	9.93181	9.3594	10.5466	9.72525	1.30446	0.942366	1.07926	0.779679	0.722419	0.922125	0.00223011	0.398566	0.282949	0.00346388	0.00571208	0.169455	0.0179914	0.568294	0.471771	0.074778	0.0325863	0.678226	1	0	0	0	-1	0
An17g01640	An00g07297	strong similarity to biosynthetic enzyme HisA from patent WO200024867-A2 - Glycine max	6.12775	5.68086	6.93163	6.87174	5.59296	5.94576	6.43265	6.68693	7.19292	6.99327	7.13414	7.1414	7.16043	7.21152	59.8926	119.568	54.5444	94.3394	137.833	144.119	1.99637	1.72959	0.910704	0.789004	0.866367	1.04561	3.6623e-05	0.000276266	0.39505	0.0460405	0.357743	0.615636	0.00094874	0.00239596	0.586064	0.318369	0.610047	0.911819	1	1	0	0	0	0
An02g05610	An00g07306	strong similarity to branched-chain alpha-ketoacid dehydrogenase kinase BCKDK - Rattus norvegicus	5.84625	5.65153	6.2949	6.3416	6.68908	6.23696	6.2985	6.1503	6.36487	6.52552	6.43504	6.48927	6.28039	6.37821	53.776	79.7961	88.2192	74.7707	86.9317	83.4376	1.48386	0.847556	1.64049	0.937022	0.571183	0.959807	0.00148984	0.108254	0.000259304	0.506673	0.0014534	0.60658	0.0135509	0.228056	0.0023448	0.881065	0.0121165	0.909649	1	0	1	0	-1	0
An02g06150	An00g07310	strong similarity to branched-chain amino acid aminotransferase Bat2 - Saccharomyces cerevisiae	4.69538	5.50082	7.55264	7.43485	4.73993	5.55479	7.46444	6.31113	7.04692	6.63106	6.93718	6.95335	6.96924	7.08774	34.2516	180.236	35.4414	118.421	117.11	128.306	5.26212	3.34133	1.03474	0.657034	0.634977	1.09561	3.1626e-05	0.000489098	0.8938	0.120404	0.224758	0.663215	0.0008508	0.00373675	0.945649	0.516348	0.45967	0.925902	1	1	0	0	0	0
An04g00430	An00g07311	strong similarity to branched-chain-amino-acid aminotransferase Bat2 - Saccharomyces cerevisiae	8.0009	7.83637	9.9312	9.90926	8.09188	8.32512	9.18951	9.30241	9.18713	9.08983	9.26888	9.16517	9.11471	9.07495	241.962	968.916	295.805	607.169	580.82	555.744	4.00442	2.0526	1.22253	0.626648	0.512584	0.956827	3.09704e-10	3.66972e-07	0.0135703	2.57245e-05	2.32218e-05	0.448428	3.93859e-07	2.56678e-05	0.0503486	0.00315605	0.000752829	0.859546	1	1	0	-1	-1	0
An06g01190	An00g07333	strong similarity to Ca(2+)-binding protein Frq1 - Saccharomyces cerevisiae	4.03711	3.86156	4.61568	4.99921	3.98198	4.49109	4.45638	4.94437	4.17662	4.22932	4.16363	4.15349	4.2304	4.14733	15.4479	28.0018	18.8506	25.9988	18.2504	18.0894	1.81266	1.37921	1.22027	0.928469	0.760874	0.991178	0.00066707	0.0286533	0.148285	0.57433	0.159439	0.93408	0.00758054	0.0867746	0.304381	0.905365	0.369147	0.987892	1	0	0	0	0	0
An15g00870	An00g07347	strong similarity to calcineurin subunit B cnb-1 - Neurospora crassa	7.50985	7.60123	8.02556	8.40818	7.48561	7.58509	7.59076	7.77875	8.2065	8.10905	8.15888	8.14815	8.01282	8.0241	188.124	297.525	185.509	205.751	285.658	267.184	1.58154	1.10911	0.986101	0.69154	0.701287	0.935327	0.000152035	0.234246	0.868158	0.000872197	0.0108149	0.341233	0.00257797	0.396139	0.930391	0.0326314	0.0521149	0.809125	1	0	0	-1	0	0
An16g03050	An00g07351	strong similarity to calcium/calmodulin dependent protein kinase cmkB - Aspergillus nidulans	6.27338	5.25784	7.9549	7.76755	8.17408	7.48286	7.20049	7.59726	8.09055	8.16182	8.30629	8.17897	8.09445	7.89824	54.4028	232.522	227.302	168.765	291.272	266.357	4.27408	0.74247	4.17814	0.725803	0.173714	0.914463	1.48651e-05	0.167215	1.72453e-05	0.139684	6.47004e-05	0.597792	0.000496026	0.311226	0.000356504	0.55544	0.00149423	0.907557	1	0	1	0	-1	0
An07g01640	An00g07358	strong similarity to calmodulin 6 CaM6 - Arabidopsis thaliana	8.61722	8.46024	9.48804	9.29404	9.10671	8.6687	8.73848	8.93491	9.43988	9.52822	9.42028	9.52952	9.49377	9.62023	371.889	671.406	473.659	457.204	705.643	748.491	1.80539	0.96526	1.27366	0.680966	0.534655	1.06072	4.90606e-05	0.711951	0.0245873	0.00161113	0.000559573	0.455242	0.00117763	0.823574	0.080419	0.0467337	0.0061734	0.861455	1	0	0	-1	-1	0
An15g04770	An00g07360	strong similarity to calmodulin-binding glutamate decarboxylase GAD - Petunia hybrida	3.20362	3.45714	3.66642	3.63032	3.547	3.47029	3.69121	3.51938	3.43026	3.58886	3.58864	3.61664	3.57248	3.61288	10.0588	12.5392	11.3817	12.1703	11.5989	12.1313	1.24659	1.06929	1.13152	0.970583	0.857767	1.0459	0.00832321	0.352679	0.100571	0.673873	0.14401	0.442836	0.0481528	0.523602	0.229809	0.937993	0.345626	0.855706	1	0	0	0	0	0
An18g04440	An00g07367	strong similarity to capsular associated protein CAP10 - Filobasidiella neoformans	4.21253	4.58508	5.5878	5.20177	5.19128	4.51187	4.73406	5.14824	5.47216	5.4163	5.54168	5.47178	5.46389	5.65844	21.0946	42.0718	28.8715	30.7209	44.5303	46.2496	1.99443	1.06406	1.36867	0.730201	0.533513	1.03861	0.000734846	0.688286	0.0608828	0.0604634	0.0129328	0.763965	0.00811347	0.807646	0.158808	0.367311	0.0593949	0.953158	1	0	0	0	0	0
An01g11680	An00g07377	strong similarity to carboxy-cis,cis-muconate cyclase CMLE - Neurospora crassa	4.57962	3.97921	5.38548	5.11589	4.40886	4.22314	4.70797	5.0491	5.56613	5.68751	5.50719	5.16415	5.24365	5.62162	19.4193	38.0727	19.918	29.4161	48.0659	40.5925	1.96056	1.47686	1.02568	0.77263	0.753285	0.844518	0.000545461	0.0182578	0.860975	0.0948163	0.183806	0.170799	0.00651619	0.0615886	0.925479	0.463306	0.40628	0.678393	1	0	0	0	0	0
An07g08390	An00g07387	strong similarity to carboxyphosphonoenolpyruvate mutase - Streptomyces hygroscopicus	4.56044	4.74603	5.32675	5.38621	4.55701	5.20298	5.10592	5.02043	4.7214	4.94899	4.74234	4.78674	5.16946	4.73759	25.1631	40.9696	29.4459	33.4323	27.9397	29.8143	1.62816	1.13538	1.1702	0.816027	0.697339	1.0671	0.0035871	0.360542	0.262338	0.154473	0.0813375	0.562317	0.0259865	0.531641	0.447979	0.582411	0.233518	0.89767	1	0	0	0	0	0
An08g04990	An00g07393	strong similarity to carnitine acetyl transferase facC - Aspergillus nidulans	5.00914	4.34341	5.49637	5.56287	5.98675	5.05574	5.01209	5.1235	5.68896	5.73138	5.75402	5.55493	5.68462	5.86279	25.5681	46.1936	45.9263	33.5396	52.885	52.0123	1.80669	0.730293	1.79623	0.726066	0.404217	0.983498	0.0067948	0.106353	0.00720332	0.100743	0.00416127	0.911432	0.0416673	0.225187	0.0305818	0.47483	0.0257843	0.982737	1	0	1	0	-1	0
An03g03550	An00g07395	strong similarity to carnitine racemase caiD - Escherichia coli	4.19708	4.27538	6.7486	7.47462	4.05923	3.95721	4.98432	5.9568	6.86821	7.56189	6.68455	7.4826	7.68575	7.07435	18.8466	138.296	16.0914	44.3408	131.436	170.571	7.33797	2.75555	0.853813	0.320623	0.375519	1.29775	4.49481e-06	0.00152865	0.530932	0.000648713	0.015872	0.217613	0.00021171	0.00909968	0.703868	0.0267695	0.0692338	0.719666	1	1	0	-1	0	0
An02g06070	An00g07400	strong similarity to carotenoid biosynthesis protein cgrA - Mucor circinelloide	3.64839	3.63581	3.97668	3.91984	3.91904	4.18791	3.72494	3.78009	3.79638	3.78067	3.77622	4.02769	3.84334	3.90113	12.4848	15.4364	16.6042	13.4778	13.7792	15.1795	1.23641	0.811713	1.32995	0.873122	0.656506	1.10162	0.0076847	0.00848664	0.00108799	0.0623537	0.000790597	0.0975465	0.0456094	0.0347011	0.00691056	0.373721	0.00791106	0.588434	1	-1	1	0	-1	0
An02g02750	An00g07410	strong similarity to catalase cta1p - Schizosaccharomyces pombe	4.77976	4.95353	5.61074	5.31192	5.42478	5.33022	5.12012	5.06342	5.83119	5.89496	5.81864	5.85853	5.91128	5.48462	29.1747	44.0579	41.571	34.1017	57.6107	53.8724	1.51014	0.820325	1.4249	0.774021	0.543211	0.935112	0.00127071	0.0649597	0.00361726	0.0223642	0.000905894	0.414117	0.012076	0.15724	0.0178364	0.211185	0.00868578	0.84446	1	0	1	0	-1	0
An16g04110	An00g07421	strong similarity to cdc15p - Schizosaccharomyces pombe	5.25705	5.62434	7.27461	7.02427	7.38494	7.12029	6.35924	6.7408	7.1813	7.02686	7.17364	7.17236	7.14757	7.47446	43.4322	141.97	152.495	93.7026	139.805	153.788	3.26877	0.614465	3.51109	0.660018	0.187981	1.10002	5.86945e-07	0.00164134	3.20488e-07	0.00474301	6.00038e-07	0.345708	5.2452e-05	0.00957495	3.42237e-05	0.0897834	0.000119685	0.813271	1	-1	1	0	-1	0
An03g00840	An00g07426	strong similarity to EST an_3113 - Aspergillus niger	5.98727	7.18948	8.39987	8.82393	5.55393	5.76036	7.84918	7.74466	4.42474	4.70533	4.43843	4.53405	4.73385	5.01948	96.2275	391.237	50.4627	222.386	22.9884	27.1421	4.06575	4.40692	0.524411	0.568416	1.08391	1.18068	3.15488e-05	1.87842e-05	0.0105788	0.0211158	0.792181	0.35556	0.000850358	0.000342152	0.0415592	0.204988	0.909854	0.817543	1	1	-1	0	0	0
An07g07310	An00g07438	strong similarity to cell cycle factor pelota - Drosophila melanogaster	5.47215	5.56011	5.91589	6.18519	5.65938	5.46932	5.74118	5.9408	6.12633	6.21343	6.22659	6.23743	6.16848	6.21864	45.7638	66.2817	47.3192	57.321	72.9475	73.9349	1.44834	1.21137	1.03399	0.864808	0.836381	1.01354	0.000383234	0.0253004	0.662065	0.0763111	0.117082	0.828952	0.00499583	0.0790721	0.799202	0.415521	0.301065	0.96907	1	0	0	0	0	0
An01g12750	An00g07439	strong similarity to cell cycle protein CDC20 - Homo sapiens	6.87417	7.12522	8.45155	8.47673	7.93481	7.23947	7.90197	7.91617	8.45771	8.45403	8.51772	8.3724	8.3662	8.86925	127.973	353.15	192.29	240.363	356.186	371.173	2.75957	1.25	1.50259	0.680625	0.452969	1.04208	1.7753e-05	0.14786	0.0158239	0.020997	0.00235184	0.731788	0.000564426	0.285969	0.0570665	0.204781	0.0169938	0.945971	1	0	0	0	-1	0
An11g11100	An00g07440	strong similarity to cell cycle protein kinase hsk1p - Schizosaccharomyces pombe	5.8066	5.59619	6.10667	6.15167	5.86724	5.64361	5.91736	5.93436	5.88064	5.95994	5.86354	5.79887	5.75552	5.86769	52.0345	69.9944	54.0201	60.7942	59.7709	56.0003	1.34515	1.1254	1.03816	0.868558	0.836632	0.936915	0.000894149	0.102381	0.584203	0.0568744	0.0835609	0.254454	0.00939183	0.218624	0.744698	0.356328	0.237685	0.751755	1	0	0	0	0	0
An14g05320	An00g07442	strong similarity to cell cycle regulator p21 protein wos2p - Schizosaccharomyces pombe	9.90392	9.52857	10.3995	10.73	10.8664	10.5187	9.34746	9.89569	10.6897	10.4384	10.5678	10.89	10.8618	11.1871	841.167	1514.62	1654.94	787.737	1515.24	2019.3	1.80062	0.475991	1.96744	0.520089	0.264348	1.33266	0.00154653	0.000256969	0.000540851	0.000706746	3.24714e-05	0.0302639	0.0139397	0.00226501	0.00406335	0.0284918	0.00094469	0.405131	1	-1	1	-1	-1	0
An04g07050	An00g07449	strong similarity to cell division control protein Cdc37 - Saccharomyces cerevisiae	5.98681	5.95819	7.55779	7.4536	6.87348	6.51588	6.2852	6.86153	7.6108	7.48733	7.54153	7.56217	7.64351	7.8866	62.7915	181.736	103.586	95.2315	186.956	207.566	2.89427	0.919351	1.64967	0.524011	0.317645	1.11024	2.12346e-06	0.500658	0.00153924	0.000211974	2.87323e-05	0.311378	0.000126945	0.659607	0.00911621	0.0133572	0.000866658	0.79725	1	0	1	-1	-1	0
An07g01160	An00g07466	strong similarity to cell wall protein Utr2 - Saccharomyces cerevisiae	6.70434	7.04017	8.72009	8.09875	8.61927	7.91691	8.01528	7.27506	6.87206	6.93833	6.90742	5.52008	5.74921	5.40068	117.153	340.007	308.279	200.182	119.921	47.0675	2.90224	0.649354	2.63141	0.588758	0.223742	0.392488	0.000161968	0.0462678	0.000359871	0.0186111	0.000170941	8.67243e-05	0.00270056	0.123425	0.0029806	0.189899	0.00278058	0.0136313	1	0	1	0	-1	-1
An11g01540	An00g07468	strong similarity to cell wall protein Crh1 - Saccharomyces cerevisiae	4.32298	4.14565	5.72989	5.72485	5.36518	4.81651	5.16543	5.46334	5.17844	4.94959	5.31641	5.00011	5.17158	5.15994	18.8216	52.9797	34.0798	39.7915	35.4607	34.5483	2.81484	1.1676	1.81068	0.751071	0.414801	0.974272	2.65416e-06	0.223673	0.00040972	0.0360009	0.000280207	0.795616	0.000147833	0.383593	0.00327893	0.277628	0.00384295	0.959223	1	0	1	0	-1	0
An14g00660	An00g07493	strong similarity to chitin synthase chsA - Aspergillus nidulans	6.0641	6.2153	7.95539	7.74312	7.28794	6.38998	6.76263	7.00695	7.72421	7.68144	7.73787	7.51953	7.58648	7.80219	70.5074	230.601	114.481	118.176	210.038	198.924	3.27059	1.03228	1.62367	0.512468	0.315624	0.947086	7.66685e-06	0.839799	0.00883148	0.00107151	0.00022453	0.672754	0.000316376	0.905081	0.0361344	0.0367615	0.0033593	0.928324	1	0	1	-1	-1	0
An14g06010	An00g07521	strong similarity to chorismate mutase aroC - Aspergillus nidulans	6.00149	5.99211	7.43318	7.74126	6.90577	6.86819	6.78367	6.94121	6.74196	6.83108	6.80429	6.80699	6.78239	6.76911	63.8583	192.301	118.355	116.359	110.848	110.367	3.01137	0.983129	1.85341	0.605088	0.326473	0.995657	3.51059e-09	0.80753	1.60006e-06	1.2004e-05	1.22802e-07	0.939088	2.23226e-06	0.883854	9.53114e-05	0.00178642	6.28358e-05	0.988627	1	0	1	-1	-1	0
An08g00070	An00g07527	strong similarity to chromosome region maintenance protein 1 crm1p - Schizosaccharomyces pombe	8.98407	8.59617	9.22077	9.18897	9.07438	8.83132	9.14903	9.13807	8.98706	8.94936	9.05012	8.98074	8.89521	9.07247	442.68	590.124	495.537	565.566	510.41	505.934	1.33307	1.14132	1.1194	0.958386	0.856159	0.99123	0.00587821	0.147424	0.21067	0.626646	0.222155	0.901238	0.0375996	0.285402	0.387364	0.926052	0.456214	0.981518	1	0	0	0	0	0
An02g07690	An00g07529	strong similarity to chromosome segregation protein mal3p - Schizosaccharomyces pombe	8.86493	8.7764	9.18947	9.3806	8.37839	8.79809	8.87568	8.91935	9.25233	9.22712	9.30918	9.32302	9.33821	9.40344	452.153	623.84	384.874	476.891	614.333	654.791	1.37971	1.23908	0.851203	0.764445	0.898076	1.06586	0.0024404	0.0249751	0.0776273	0.00765823	0.379016	0.366461	0.0192006	0.0782772	0.19028	0.115688	0.630897	0.823389	1	0	0	0	0	0
An08g00420	An00g07532	strong similarity to ciao-1 protein s from patent WO9813494-A2 - Homo sapiens	5.63774	5.37763	7.12089	7.22351	6.43902	6.07795	6.56868	6.78719	7.04782	7.15118	7.12766	6.99678	6.89302	7.0213	45.4965	144.227	76.5582	102.39	138.035	125.398	3.17006	1.33742	1.68273	0.709925	0.42189	0.90845	3.85944e-08	0.00730767	0.000100245	0.00259034	2.38798e-05	0.213226	8.18025e-06	0.0307913	0.00117744	0.0623269	0.000760832	0.717882	1	1	1	0	-1	0
An12g02520	An00g07557	strong similarity to clavulanic acid dehydrogenase from patent WO9503416-A - Streptomyces clavuligerus	5.09246	5.48018	6.1818	6.13119	5.06472	5.16333	6.47236	6.49699	6.1617	6.00599	6.3754	5.86569	6.13305	6.08051	39.0248	71.3327	34.6318	89.5532	72.5563	65.1827	1.82788	2.58587	0.887429	1.25543	1.41468	0.898374	7.35423e-05	9.48013e-07	0.255666	0.0428421	0.0311449	0.214239	0.00153309	4.93002e-05	0.440079	0.305931	0.114714	0.717882	1	1	0	0	0	0
An08g02830	An00g07561	strong similarity to c-myc associated protein MM1 - Homo sapiens	5.19982	5.29158	6.17504	6.34241	5.15987	5.15715	5.50408	5.71835	6.4991	6.37105	6.49726	6.5003	6.52293	6.59822	37.9414	76.5711	35.7163	48.8816	87.7791	93.0855	2.01814	1.36861	0.941354	0.638382	0.678153	1.06045	2.84661e-07	0.000521532	0.376023	2.39258e-05	0.00142266	0.295814	3.0325e-05	0.00393088	0.568784	0.00304271	0.0119386	0.78891	1	1	0	-1	-1	0
An04g02410	An00g07566	strong similarity to cobalamin and cobamide biosynthesis protein COB W from patent WO9111518-A - Pseudomonas denitrificans	5.47857	5.28308	6.14902	6.18889	5.22974	5.27533	5.89589	5.85726	6.37223	6.06078	5.98756	6.32516	6.04817	6.28373	41.6668	71.9515	38.1216	58.7524	70.5313	74.4923	1.72683	1.54118	0.914918	0.816555	0.89249	1.05616	7.60094e-05	0.000534122	0.347294	0.0464515	0.393589	0.475576	0.00156597	0.00399427	0.540351	0.319775	0.643816	0.870591	1	1	0	0	0	0
An14g04160	An00g07570	strong similarity to cofilin Cof1 - Saccharomyces cerevisiae	10.1845	9.9039	10.5216	10.5987	10.3831	10.2594	10.1625	10.4479	10.6018	10.4706	10.4975	10.4748	10.4875	10.4243	1055.86	1509.82	1279.4	1265.21	1471.72	1410.71	1.42994	0.988911	1.21171	0.837989	0.691575	0.958547	0.000790856	0.890083	0.0325708	0.0459918	0.00674507	0.524162	0.00856325	0.937039	0.0989644	0.318369	0.0367576	0.88616	1	0	0	0	-1	0
An11g11110	An00g07577	strong similarity to condensin complex component cnd1p - Schizosaccharomyces pombe	7.84303	7.68235	8.30977	8.37283	7.84151	7.19883	8.07112	8.08823	8.00016	8.06091	8.13278	7.9707	7.94291	7.90801	217.171	324.326	183.568	270.535	267.727	245.664	1.49341	1.47376	0.84527	0.834144	0.986838	0.91759	0.00330582	0.00410871	0.147984	0.121283	0.932557	0.35093	0.0243909	0.0196032	0.303896	0.518065	0.973739	0.814848	1	1	0	0	0	0
An16g04910	An00g07581	strong similarity to hypothetical conserved protein SPCC61.03 - Schizosaccharomyces pombe	6.33173	6.12495	6.67162	6.68387	7.13827	6.6734	6.5039	6.41813	6.89368	6.88225	6.90892	6.83154	6.80982	6.77315	74.9752	102.377	119.912	88.0967	119.011	111.805	1.36547	0.734676	1.59936	0.860516	0.538038	0.939449	0.00419078	0.00447206	0.00020019	0.112204	0.000353258	0.398739	0.0294449	0.0208741	0.00193669	0.499309	0.00448696	0.837441	1	-1	1	0	-1	0
An08g05030	An00g07588	strong similarity to hypothetical conserved protein aq_2146 - Aquifex aeolicus	6.40658	5.42373	7.49901	7.26768	8.45668	7.26496	6.86861	7.22199	7.76372	7.93001	7.63095	7.5552	7.47363	7.73161	60.3447	166.958	232.458	132.083	219.016	192.246	2.76674	0.568202	3.85216	0.791113	0.205369	0.877773	0.00146742	0.0402317	0.000160769	0.357132	0.000724536	0.526098	0.0133993	0.11127	0.00164041	0.805533	0.0074026	0.88616	1	0	1	0	-1	0
An01g04440	An00g07605	strong similarity to hypothetical conserved protein SMc00345 - Sinorhizobium meliloti	4.34141	4.77529	5.74019	5.59846	5.54077	5.20783	5.05182	5.39017	6.11591	5.85033	5.99712	5.71828	6.02487	6.20561	23.5614	50.8906	41.4788	37.2972	63.4605	63.2467	2.15992	0.899186	1.76046	0.732889	0.416306	0.99663	0.000108021	0.440963	0.00127681	0.0388574	0.000643703	0.975754	0.00203654	0.607089	0.00786496	0.288982	0.00680632	0.995393	1	0	1	0	-1	0
An15g05690	An00g07611	strong similarity to hypothetical conserved protein SPBC2D10.03c - Schizosaccharomyces pombe	7.29431	6.77705	7.78721	8.13574	7.97154	7.84945	7.31366	7.47664	8.58828	8.53516	8.62675	8.50484	8.59903	8.34652	131.205	249.254	240.601	168.33	383.583	357.913	1.89973	0.699625	1.83377	0.675335	0.368276	0.933078	0.000118291	0.00833977	0.000191647	0.00472993	5.07264e-05	0.464474	0.00215185	0.0342629	0.00187479	0.0897789	0.00126265	0.866582	1	-1	1	0	-1	0
An08g00750	An00g07613	strong similarity to hypothetical conserved protein SPBP35G2.02 - Schizosaccharomyces pombe	4.02125	4.24313	6.04374	5.79028	5.32535	4.54243	5.20432	5.26187	5.71669	5.93351	5.82131	5.91693	5.91054	6.09407	17.5353	60.4222	30.5667	37.6114	56.6435	62.8502	3.44575	1.23047	1.74315	0.622476	0.357098	1.10958	1.84608e-06	0.162311	0.00194991	0.00552359	0.000247519	0.377856	0.00011399	0.30493	0.0110318	0.0963461	0.00357331	0.829077	1	0	1	0	-1	0
An02g14870	An00g07621	strong similarity to hypothetical conserved zinc-finger protein - Schizosaccharomyces pombe	5.42515	5.23943	6.12792	6.14941	5.46557	5.55749	6.07037	5.8115	5.48804	5.75305	5.84963	5.53253	5.72779	5.65056	40.2884	70.4566	45.6181	61.4329	51.8728	49.7615	1.74881	1.34668	1.13229	0.871926	0.770057	0.959299	5.50399e-05	0.00649521	0.191685	0.153041	0.0625959	0.580637	0.00126222	0.0281665	0.363001	0.580187	0.193044	0.901363	1	1	0	0	0	0
An08g00370	An00g07634	strong similarity to copper transport protein HAH1 - Homo sapiens	7.93272	7.51626	8.24315	8.22479	8.32709	8.34054	8.15393	7.89527	8.93899	9.12822	8.92466	9.1279	9.19818	9.19926	211.497	301.073	322.647	260.403	511.039	578.075	1.42354	0.807083	1.52554	0.864915	0.566955	1.13118	0.00235812	0.0368837	0.000640672	0.136848	0.000945545	0.123198	0.0187006	0.104722	0.00461484	0.549629	0.00896154	0.62472	1	0	1	0	-1	0
An04g00140	An00g07645	strong similarity to CTP:phosphoethanolamine cytidylyltransferase ET - Rattus norvegicus	6.78544	6.08276	7.94954	8.05506	7.85957	7.54497	7.03794	7.34018	8.4725	8.42578	8.51108	8.44424	8.53704	8.35328	86.4681	256.409	208.264	145.923	354.536	348.461	2.96536	0.700663	2.40856	0.569102	0.236283	0.982865	4.12512e-06	0.0205075	3.11895e-05	0.00124687	7.65632e-06	0.875607	0.000198304	0.0675169	0.000521801	0.0399141	0.000423337	0.976036	1	0	1	-1	-1	0
An01g08110	An00g07647	strong similarity to Cu(2+)-transporting P-type ATPase Atp7a - Mus musculus	5.29367	5.40212	5.9382	5.7694	5.65379	5.67993	5.79351	6.06537	5.82066	6.07875	5.84629	5.7262	5.79178	5.76664	40.7264	57.8323	50.8036	60.9453	60.348	54.2496	1.42002	1.19962	1.24744	1.05383	0.844795	0.898947	0.00085931	0.0394264	0.0160326	0.516058	0.154698	0.122632	0.00913442	0.109574	0.0575225	0.883183	0.36086	0.62472	1	0	0	0	0	0
An08g09490	An00g07654	strong similarity to cutinase transcription factor alpha CTF1a - Fusarium solani	3.12473	3.30782	3.60317	3.8424	3.29789	3.18587	3.5551	3.46684	3.37143	3.46496	3.55373	3.26925	3.41285	3.66066	9.29384	13.2029	9.46027	11.4001	11.0301	10.91	1.42061	1.20505	1.01791	0.863451	0.84826	0.989118	0.0024967	0.0639487	0.848602	0.133646	0.225944	0.885355	0.0195413	0.155444	0.918033	0.543993	0.461513	0.978821	1	0	0	0	0	0
An01g05700	An00g07665	strong similarity to cyclin B1 mRNA-binding protein pumilio - Xenopus laevis	7.68733	7.63779	8.52856	8.60896	9.10765	8.17583	8.61198	8.38629	8.19021	8.09402	8.26617	8.01756	8.27941	8.24631	202.61	379.712	399.414	361.822	290.715	290.238	1.8741	0.905882	1.97134	0.952886	0.483369	0.998358	0.00176088	0.535237	0.00100499	0.760553	0.00650398	0.989837	0.015281	0.688315	0.00651472	0.960296	0.0358205	0.997651	1	0	1	0	-1	0
An09g06530	An00g07666	strong similarity to cyclin dependent kinase 2-alpha - Rattus rattus	6.73648	6.50091	7.39764	7.52694	7.45977	7.22199	6.96695	7.08713	7.36059	7.36332	7.29252	7.21824	7.30865	6.89222	98.271	176.349	162.116	130.422	161.883	141.015	1.79452	0.804497	1.64968	0.739563	0.448308	0.871091	6.55714e-05	0.042971	0.000249113	0.0087639	8.57013e-05	0.103494	0.00141902	0.116745	0.00227025	0.125871	0.00180011	0.595031	1	0	1	0	-1	0
An12g04520	An00g07684	strong similarity to cycloheximide resistance protein CYHR - Candida maltosa	3.65643	3.59486	3.95671	3.89483	3.70015	3.7162	3.64315	3.76461	3.84363	3.71454	3.63629	3.78829	3.77565	3.84066	12.3432	15.1976	13.0699	13.031	13.2828	13.9436	1.23125	0.997028	1.05887	0.857441	0.80977	1.04975	0.00416409	0.96011	0.346195	0.022376	0.0258054	0.328229	0.0293311	0.978079	0.539498	0.211185	0.0995069	0.803859	1	0	0	0	0	0
An05g00160	An00g07694	strong similarity to cystathionine beta-synthase Cys4 - Saccharomyces cerevisiae	5.59438	6.18461	6.69412	6.86684	4.28103	4.81318	6.7403	6.56868	6.7177	6.86604	7.02158	7.07096	7.19805	6.75376	59.2808	109.933	23.3784	100.74	116.844	128.675	1.85444	4.30909	0.394367	0.916373	2.32365	1.10126	0.00170986	8.28088e-07	6.34442e-05	0.575215	0.00218653	0.451081	0.0149964	4.42142e-05	0.000866719	0.905869	0.0161698	0.860643	1	1	-1	0	1	0
An18g04410	An00g07697	strong similarity to cysteine dioxygenase CDO1 - Rattus norvegicus	5.20918	5.27168	5.78163	5.77907	4.69819	4.95889	5.36265	5.46622	5.51084	5.52001	5.54908	5.57506	5.46392	5.4444	37.8031	54.9616	28.4143	42.6489	46.0983	45.0814	1.45389	1.50097	0.751638	0.775977	1.03238	0.977941	9.72761e-05	4.7073e-05	0.00088195	0.00207407	0.730814	0.676992	0.00189526	0.000651875	0.00586109	0.054232	0.87748	0.929391	1	1	-1	0	0	0
An02g10750	An00g07698	strong similarity to cysteine synthase cysB - Aspergillus nidulans	8.42326	8.65056	9.16913	9.04688	8.20945	8.4433	8.83691	9.15764	9.10352	9.02199	9.08506	9.05267	9.1169	9.01279	371.421	551.801	320.988	511.034	537.527	534.034	1.48565	1.59207	0.864217	0.92612	1.07163	0.9935	0.000573916	0.000154242	0.108496	0.378583	0.570653	0.925704	0.00674099	0.00152919	0.242452	0.817781	0.784789	0.986067	1	1	0	0	0	0
An02g10940	An00g07740	strong similarity to cytochrome P450 monooxygenase stcS - Aspergillus nidulans	5.17005	5.05636	5.66207	5.58297	5.37431	5.18904	5.20487	5.10414	5.50631	5.4808	5.34285	5.33865	5.47682	5.62914	34.6122	49.2659	38.8993	35.6173	43.5114	44.6794	1.42337	0.915627	1.12386	0.72296	0.643282	1.02684	0.000611265	0.265827	0.148453	0.00115727	0.00153627	0.674682	0.00706693	0.432805	0.304681	0.0384389	0.0126194	0.928324	1	0	0	-1	-1	0
An01g03570	An00g07772	strong similarity to cytochrome-b5 reductase Mcr1 - Saccharomyces cerevisiae	8.95865	8.908	9.52196	9.57163	11.2267	10.8014	9.84202	10.3657	9.65982	9.62343	9.60661	9.66463	9.67114	9.57509	488.877	747.949	2068.06	1100.42	792.327	796.182	1.52993	0.532101	4.23024	1.47125	0.347794	1.00486	0.00237131	0.000109821	3.11213e-08	0.00446916	2.41245e-05	0.957556	0.0187732	0.00119555	7.18728e-06	0.0871953	0.000765255	0.991428	1	-1	1	0	-1	0
An01g04240	An00g07777	strong similarity to cytoplasmic acidic ribosomal protein P0 - Saccharomyces cerevisiae	12.0539	12.1266	12.4073	12.414	11.3843	11.6395	12.4578	12.2701	12.3287	12.3636	12.3491	12.2891	12.2925	12.2172	4360.48	5444.72	2920.22	5271.22	5210.27	4926.25	1.24865	1.80507	0.669703	0.968134	1.44562	0.945487	0.00581394	1.66071e-06	6.63886e-05	0.630695	0.00205138	0.316746	0.0373593	6.83987e-05	0.00089385	0.927358	0.0155004	0.799167	1	1	-1	0	1	0
An16g04930	An00g07779	strong similarity to cytoplasmic acidic ribosomal protein P2 - Aspergillus fumigatus	11.0013	11.1861	11.5771	11.6176	9.80151	10.1934	11.7067	11.38	11.3145	11.5096	11.3635	11.2643	11.285	11.2853	2185.41	3098.55	1022.19	2984.7	2694.64	2483.56	1.41784	2.91991	0.467735	0.963257	2.05941	0.921667	0.00349457	1.66083e-07	5.43801e-06	0.701023	0.000203067	0.315149	0.0254745	1.65038e-05	0.000173681	0.945814	0.00313199	0.798085	1	1	-1	0	1	0
An08g06770	An00g07784	strong similarity to cytoplasmic isoleucine--tRNA ligase Ils1 - Saccharomyces cerevisiae	7.84551	7.60767	9.3217	8.95987	7.82316	7.86066	8.59379	8.92376	8.85015	8.89956	8.86094	8.89146	8.92064	9.01394	211.804	564.483	229.429	433.165	467.952	491.83	2.66511	1.88801	1.08321	0.767366	0.708417	1.05103	3.22988e-07	2.34756e-05	0.406344	0.0151816	0.0228941	0.5239	3.27411e-05	0.0004	0.596405	0.168954	0.0910364	0.88616	1	1	0	0	0	0
An01g03580	An00g07796	strong similarity to cytoplasmic ribosomal protein of the large subunit L18a Rpl20 - Saccharomyces cerevisiae	11.9855	12.1632	12.4379	12.4511	11.1103	11.4691	12.5446	12.3441	12.2889	12.353	12.3639	12.2583	12.2885	12.2726	4312.62	5574.05	2503.43	5573.47	5167.56	4949.76	1.2925	2.22633	0.58049	0.999895	1.7225	0.957852	0.00764735	5.23457e-07	2.34113e-05	0.998967	0.00046905	0.519294	0.0454262	3.39011e-05	0.000430592	0.999672	0.00549083	0.884393	1	1	-1	0	1	0
An11g11030	An00g07801	strong similarity to cytoplasmic ribosomal protein of the large subunit L28 - Saccharomyces cerevisiae	11.9941	12.1691	12.4247	12.5002	11.2167	11.6111	12.5241	12.4191	12.3503	12.4185	12.32	12.3431	12.3484	12.3334	4334.31	5643.86	2728.55	5679.77	5267.74	5190.49	1.30213	2.08161	0.629524	1.00636	1.59861	0.985336	0.00680383	1.3985e-06	0.000108223	0.938172	0.0015239	0.825086	0.041672	6.14128e-05	0.00124501	0.994136	0.0125473	0.968927	1	1	-1	0	1	0
An01g04920	An00g07802	strong similarity to cytoplasmic ribosomal protein of the large subunit L29 - Saccharomyces cerevisiae	10.8552	11.2026	11.4613	11.3672	9.99766	10.2699	11.4393	11.2459	11.3098	11.3513	11.3575	11.2596	11.2586	11.2278	2089.48	2729.16	1123.51	2596.87	2591.41	2433.29	1.30614	2.31139	0.5377	0.95153	1.76963	0.938982	0.00851051	5.97041e-07	1.176e-05	0.566179	0.000508102	0.378204	0.0489328	3.72857e-05	0.000278831	0.902286	0.00580231	0.829154	1	1	-1	0	1	0
An12g04860	An00g07805	strong similarity to cytoplasmic ribosomal protein of the large subunit L30 - Saccharomyces cerevisiae	11.1067	11.2847	11.6305	11.6073	10.0465	10.4127	11.6172	11.4354	11.3922	11.4879	11.3314	11.3451	11.3391	11.2673	2345.51	3145.14	1200.65	2949.61	2709.6	2551.53	1.34092	2.45668	0.511894	0.937832	1.83208	0.941662	0.00426936	2.34134e-07	4.62562e-06	0.451952	0.000268572	0.390181	0.0298717	1.97307e-05	0.000158872	0.858083	0.00373836	0.834699	1	1	-1	0	1	0
An07g07430	An00g07808	strong similarity to cytoplasmic ribosomal protein of the large subunit L34.b - Saccharomyces cerevisiae	11.6947	11.8919	12.1291	12.0876	11.1486	11.3195	12.0624	11.9781	12.0088	12.0799	12.0478	11.9638	11.9717	11.9805	3549.22	4415.46	2408.69	4153.89	4227.23	4017.24	1.24407	1.72455	0.678652	0.940759	1.38622	0.950323	0.00377819	1.57869e-06	4.16807e-05	0.331381	0.00261352	0.321357	0.0270487	6.65189e-05	0.000646991	0.783729	0.0183444	0.800193	1	1	-1	0	1	0
An04g02260	An00g07812	strong similarity to cytoplasmic ribosomal protein of the large subunit L38 - Rattus norvegicus	10.2201	10.7235	11.1752	11.2849	9.78476	9.93939	11.2445	10.9762	11.1843	11.2353	11.3238	11.1447	11.1583	11.117	1420.09	2402.07	930.637	2210.78	2431.79	2256.66	1.69149	2.37556	0.655337	0.920366	1.40442	0.927981	0.000243583	2.4837e-06	0.00132752	0.423619	0.034479	0.378888	0.00362112	8.88607e-05	0.00811317	0.842399	0.124151	0.829321	1	1	-1	0	0	0
An05g00750	An00g07814	strong similarity to cytoplasmic ribosomal protein of the large subunit L41 - Candida utilis	11.6399	11.7948	12.0595	12.102	11.1215	11.2421	12.1783	11.9138	12.0113	12.1161	12.0697	11.9402	11.9885	11.9925	3367.22	4331.78	2323.04	4228.87	4286.82	4022.05	1.28646	1.82041	0.689897	0.976243	1.41506	0.938238	0.00306838	1.85882e-06	0.000161735	0.727214	0.00363261	0.269402	0.0229293	7.43133e-05	0.00164565	0.95243	0.0234366	0.76514	1	1	-1	0	1	0
An01g03160	An00g07822	strong similarity to cytoplasmic ribosomal protein of the large subunit S8 - Rattus norvegicus	11.906	12.089	12.4054	12.5458	11.2168	11.5108	12.565	12.3256	12.2325	12.3808	12.3029	12.1881	12.2334	12.2577	4088.88	5695.5	2635.38	5577.09	5061.69	4792.02	1.39292	2.11623	0.644525	0.979211	1.51927	0.946725	0.00173121	1.32602e-06	0.000195378	0.800869	0.00373856	0.426872	0.0151173	5.93788e-05	0.00189802	0.969054	0.0240013	0.850981	1	1	-1	0	1	0
An06g01870	An00g07828	strong similarity to cytoplasmic ribosomal protein of the small subunit S10 - Saccharomyces cerevisiae	11.6341	11.894	12.1356	12.1849	10.7521	11.0537	12.2128	12.0221	12.0625	12.0912	12.1107	12.0089	11.977	11.9858	3478.12	4577.23	1914.68	4443.38	4354.01	4069.27	1.316	2.32069	0.550492	0.970757	1.76343	0.934601	0.00469798	2.72408e-07	8.61288e-06	0.711686	0.000301808	0.312147	0.0320273	2.11707e-05	0.000226903	0.94892	0.00402862	0.797408	1	1	-1	0	1	0
An18g04310	An00g07829	strong similarity to cytoplasmic ribosomal protein of the small subunit S12 - Sus scrofa	10.7808	11.3214	11.6559	11.7452	9.73483	10.3849	11.7122	11.6169	11.5901	11.6148	11.5557	11.5526	11.6216	11.5414	2121.83	3328.2	1067.39	3246.17	3076.05	3044.25	1.56855	3.04123	0.50305	0.975354	1.93888	0.989663	0.00577632	3.42191e-06	0.000276986	0.854192	0.00452843	0.925291	0.0372545	0.000110783	0.00246194	0.979538	0.0275307	0.985901	1	1	-1	0	1	0
An01g13190	An00g07844	strong similarity to cytoplasmic ribosomal protein of the small subunit S5.e - Saccharomyces cerevisiae	12.1054	12.3012	12.5834	12.6586	11.2191	11.6327	12.7067	12.5523	12.4994	12.4922	12.5114	12.5155	12.4598	12.4584	4715.87	6299.54	2751.33	6336.66	5796.62	5704.52	1.33582	2.30313	0.583419	1.00589	1.72413	0.984111	0.00518819	6.09748e-07	4.27896e-05	0.945393	0.000717522	0.819293	0.0345387	3.75201e-05	0.000659233	0.994255	0.00734804	0.968008	1	1	-1	0	1	0
An16g02970	An00g07848	strong similarity to cytoplasmic serine hydroxymethyltransferase Shm2 - Saccharomyces cerevisiae	10.6084	11.0007	11.4251	11.5417	10.6913	11.3876	11.3025	11.3087	10.7402	10.6976	10.9425	11.1197	11.2134	10.9408	1788.5	2863.15	2104.78	2531.23	1774.81	2181.82	1.60087	1.20261	1.17685	0.884072	0.751222	1.22932	0.00535209	0.204477	0.258993	0.387241	0.167135	0.0912466	0.0353329	0.359057	0.443856	0.82277	0.381559	0.575671	1	0	0	0	0	0
An02g02010	An00g07849	strong similarity to cytoplasmic tyrosine--tRNA ligase Tyrrs - Saccharomyces cerevisiae	7.78175	7.78397	9.13688	9.08576	7.31769	7.65612	8.57143	8.43966	8.67629	8.49948	8.75339	8.89795	8.81735	8.8779	220.229	553.071	179.384	363.432	399.778	466.069	2.51134	2.02601	0.814531	0.657117	0.806743	1.16582	1.24202e-07	1.90855e-06	0.0249695	0.000233502	0.0815875	0.0368567	1.8289e-05	7.54199e-05	0.0813456	0.013981	0.234119	0.433996	1	1	0	-1	0	0
An01g02880	An00g07850	strong similarity to cytoplasmic ubiquitin / ribosomal fusion protein Cep52 - Saccharomyces cerevisiae [putative frameshift]	12.0243	12.1714	12.3908	12.4104	11.6513	11.7564	12.4903	12.2887	12.1668	12.2576	12.231	12.1305	12.1805	12.1445	4383.52	5407.01	3335.87	5365.43	4765.66	4550.46	1.23349	1.60841	0.761002	0.99231	1.30395	0.954844	0.00511547	6.61607e-06	0.000832774	0.900964	0.0098869	0.370315	0.034174	0.000167563	0.00559274	0.988114	0.0486646	0.824797	1	1	-1	0	1	0
An01g04260	An00g07851	strong similarity to cytosine deaminase FCA1 - Candida albicans	4.86819	4.98327	5.45658	5.78	4.64847	5.19632	5.39531	5.35812	5.19829	5.31118	5.40388	5.39394	5.43282	5.60755	30.3943	49.1217	30.3241	41.5483	39.5183	44.5733	1.61615	1.37014	0.997693	0.845825	0.847781	1.12791	0.00127691	0.0171982	0.984041	0.165476	0.322785	0.217697	0.0121185	0.0590393	0.991697	0.60069	0.573114	0.719735	1	0	0	0	0	0
An07g08210	An00g07855	strong similarity to cytoskeleton regulator IQGAP1 - Homo sapiens	5.47729	5.59123	6.80283	6.6459	6.20066	5.50711	6.02348	6.43532	6.53345	6.77473	6.57898	6.46156	6.62513	6.5999	46.3424	105.739	57.8356	75.0301	98.9791	94.497	2.28169	1.2973	1.24801	0.709578	0.568568	0.954716	7.17158e-05	0.0812991	0.130869	0.0278198	0.0131839	0.684338	0.00150479	0.185253	0.278142	0.240824	0.0602485	0.930508	1	0	0	0	0	0
An16g09190	An00g07857	strong similarity to cytosolic acetyl-CoA C-acetyltransferase Erg10 - Saccharomyces cerevisiae	9.20566	8.93317	10.1923	10.3732	8.84713	9.16058	9.81527	10.0104	10.3212	10.2762	10.3131	10.3929	10.4004	10.302	537.239	1245.69	513.37	963.974	1263.76	1318.9	2.31869	1.87774	0.955572	0.773846	0.809825	1.04363	6.93921e-07	1.21075e-05	0.605923	0.0118507	0.108619	0.553452	5.81273e-05	0.000253172	0.759708	0.148033	0.285293	0.895935	1	1	0	0	0	0
An16g09320	An00g07858	strong similarity to cytosolic alanine--tRNA ligase Ala1 - Saccharomyces cerevisiae	9.95519	9.72926	10.2318	10.127	9.53671	9.57026	9.9219	9.99819	10.0574	10.03	10.0874	9.99163	9.98001	9.98273	917.92	1159.58	751.425	996.033	1066.22	1013.26	1.26327	1.32553	0.818617	0.85896	1.04928	0.950332	0.00196338	0.000488298	0.00542679	0.024048	0.571746	0.30768	0.0164728	0.00373526	0.0244056	0.220162	0.785779	0.796697	1	1	-1	0	0	0
An07g06000	An00g07861	strong similarity to cytosolic aspartate--tRNA ligase Dps1 - Saccharomyces cerevisiae	8.05166	7.84453	10.0381	9.95506	8.3445	8.2101	9.56337	9.5151	9.59819	9.56619	9.74879	9.6918	9.71412	9.64956	246.953	1021.58	310.252	744.038	796.608	823.235	4.13673	2.39817	1.25632	0.728322	0.579727	1.03343	1.33276e-10	2.65984e-08	0.00479575	0.000463835	9.05537e-05	0.549552	2.07156e-07	5.47183e-06	0.0222735	0.0218471	0.00187154	0.893956	1	1	1	-1	-1	0
An16g00250	An00g07863	strong similarity to cytosolic factor Sec14 - Saccharomyces cerevisiae	4.63679	4.63409	5.04353	5.11837	4.91272	4.69004	4.82032	5.061	5.30442	5.43229	5.24604	5.33964	5.08233	5.23361	24.8546	33.8468	27.8842	30.7105	40.1571	37.2334	1.36179	1.10136	1.12189	0.907339	0.808756	0.927193	0.00259313	0.254206	0.179427	0.250996	0.0879197	0.273108	0.0201529	0.419548	0.347072	0.710477	0.247062	0.768249	1	0	0	0	0	0
An09g05970	An00g07864	strong similarity to cytosolic glutamate--tRNA ligase - Arabidopsis thaliana	9.17255	9.01929	10.147	9.95782	8.57188	8.86672	9.73274	9.75228	10.0764	10.0545	10.1372	10.077	10.0553	10.0252	547.198	1061.89	421.473	856.618	1089.43	1061.95	1.9406	2.03244	0.770239	0.806688	1.04732	0.974777	1.35076e-06	6.80551e-07	0.00383013	0.0121473	0.658736	0.672426	9.19877e-05	3.85434e-05	0.0186299	0.150204	0.83606	0.928324	1	1	-1	0	0	0
An06g01830	An00g07865	strong similarity to cytosolic leucine--tRNA ligase - Neurospora crassa	8.30547	8.10545	9.73655	9.57396	7.78189	7.97016	9.42771	9.45596	9.21864	9.35825	9.349	9.28006	9.33244	9.28897	295.182	806.346	234.919	695.465	634.128	630.562	2.7317	2.96044	0.795847	0.86249	1.08374	0.994375	9.39347e-09	4.0727e-09	0.0061849	0.0518398	0.420934	0.920963	4.23888e-06	2.19871e-06	0.027063	0.340955	0.668838	0.984214	1	1	-1	0	0	0
An11g02400	An00g07867	strong similarity to cytosolic lysine--tRNA ligase Krs1 - Saccharomyces cerevisiae	8.26312	8.38591	9.51384	9.28253	7.58647	7.7803	9.40441	9.21653	9.22421	9.14947	9.26189	9.3055	9.3576	9.19093	320.574	674.738	205.556	634.938	592.987	623.686	2.10478	3.08888	0.641212	0.941014	1.46755	1.05177	7.09159e-07	8.78532e-09	9.81098e-05	0.439876	0.00418596	0.432447	5.87008e-05	3.61214e-06	0.00115927	0.852156	0.0258874	0.852652	1	1	-1	0	1	0
An08g00510	An00g07868	strong similarity to cytosolic methionine--tRNA ligase Mes1 - Saccharomyces cerevisiae	7.5796	7.58847	8.64136	8.5703	7.24859	7.20947	8.42324	8.32403	8.05742	8.19416	8.26399	8.13163	8.19074	8.12134	191.877	389.595	150.022	331.677	288.385	283.638	2.03044	2.21085	0.781867	0.851338	1.08885	0.983538	6.27521e-08	1.86597e-08	0.00118237	0.0165502	0.315305	0.729222	1.15505e-05	4.77829e-06	0.0073939	0.178068	0.564274	0.9457	1	1	-1	0	0	0
An18g03300	An00g07869	strong similarity to cytosolic phenylalanine--tRNA ligase alpha subunit Frs1 - Saccharomyces cerevisiae	8.36952	8.18682	9.24331	9.17837	7.84441	8.07264	8.92239	8.98104	8.99269	9.08811	9.03351	8.99665	9.00859	8.96768	310.44	592.569	248.745	495.147	525.703	508.806	1.90881	1.99058	0.801266	0.835593	1.04284	0.967859	5.10664e-07	2.66414e-07	0.00504007	0.016499	0.65128	0.543597	4.76245e-05	2.09375e-05	0.0231394	0.177953	0.831273	0.89229	1	1	-1	0	0	0
An07g08140	An00g07870	strong similarity to cytosolic phenylalanine--tRNA ligase beta subunit Frs2 - Saccharomyces cerevisiae [truncated ORF]	6.82598	6.99505	7.78407	8.03146	6.65104	6.93727	7.4552	7.51478	6.98982	6.95093	7.21656	7.34469	7.24122	7.28274	120.302	240.146	110.98	179.146	132.738	156.449	1.99619	1.61421	0.922514	0.745986	0.808645	1.17863	5.75413e-06	0.000165637	0.373098	0.00601128	0.111326	0.0403329	0.000256875	0.00162381	0.565999	0.101635	0.290623	0.446727	1	1	0	0	0	0
An17g02340	An00g07873	strong similarity to cytosolic serine--tRNA ligase Ses1 - Saccharomyces cerevisiae	10.4825	10.2994	11.0143	10.9636	9.59585	9.92906	10.6657	10.742	10.9589	10.9306	11.0041	11.0301	11.0551	10.9607	1342.71	2032.37	868.543	1667.95	1998.27	2069.82	1.51363	1.9204	0.646859	0.820691	1.26873	1.0358	0.000138787	1.99141e-06	9.02577e-05	0.0209263	0.0426959	0.570499	0.00242081	7.79394e-05	0.00109602	0.204568	0.146211	0.899975	1	1	-1	0	0	0
An01g09500	An00g07874	strong similarity to cytosolic threonine--tRNA ligase Ths1 - Saccharomyces cerevisiae	8.70865	8.60166	9.9136	9.78165	8.77429	8.93571	9.50182	9.65936	9.68191	9.66992	9.63883	9.71589	9.74606	9.68946	403.145	921.364	463.043	765.676	810.998	841.685	2.28544	1.65357	1.14858	0.831025	0.723525	1.03784	2.21185e-08	3.78812e-06	0.0425361	0.0106518	0.00292362	0.468468	6.06698e-06	0.00011776	0.120722	0.140177	0.0199116	0.867197	1	1	0	0	-1	0
An09g03950	An00g07875	strong similarity to cytosolic tryptophan--tRNA ligase Wrs1 - Saccharomyces cerevisiae	8.17479	7.73534	9.1066	9.0261	7.65108	8.16225	8.54594	8.81379	8.8714	8.89618	8.95528	9.02731	9.02546	9.0587	248.149	536.098	239.962	410.109	480.243	525.356	2.16038	1.70906	0.967007	0.76499	0.79109	1.09394	3.04405e-05	0.00066316	0.776776	0.0400255	0.178519	0.361077	0.000828469	0.0047501	0.875817	0.293591	0.399011	0.820251	1	1	0	0	0	0
An14g05380	An00g07879	strong similarity to D-amino acid oxidase DAO1 - Trigonopsis variabilis	5.71572	5.45548	6.43802	6.56543	7.02396	6.51639	6.26311	6.01318	6.90241	6.70568	7.02589	7.00918	6.8893	6.79016	48.0212	90.618	109.15	70.4314	117.62	119.115	1.88704	0.64527	2.27296	0.777234	0.341948	1.01271	0.000185628	0.00306334	1.87647e-05	0.0533966	3.89103e-05	0.897063	0.00297001	0.0156569	0.000375878	0.345817	0.00107042	0.980614	1	-1	1	0	-1	0
An15g05990	An00g07884	strong similarity to D-arabinitol 2-dehydrogenase ARDH - Pichia stipitis	5.58609	5.7986	6.12518	6.06468	5.44866	5.62994	6.24989	6.39229	5.73759	5.38991	5.66582	5.84511	5.96037	5.96751	51.7091	68.3529	46.5045	79.9534	48.4281	60.7296	1.32188	1.71926	0.899349	1.16971	1.30062	1.25401	0.00721994	4.77749e-05	0.239252	0.092771	0.051494	0.00750452	0.0435719	0.000659006	0.421736	0.459021	0.167057	0.228971	1	1	0	0	0	0
An01g06970	An00g07887	strong similarity to D-arabinose dehydrogenase Ara1 - Saccharomyces cerevisiae	8.95932	7.92054	10.411	10.2726	10.6897	10.141	9.6945	9.6422	10.757	10.7269	10.7972	10.738	10.7684	9.91687	347.274	1297.74	1365.63	813.697	1734.55	1422.71	3.73694	0.595838	3.93244	0.62701	0.159446	0.820217	0.000104165	0.042682	7.46775e-05	0.06337	0.000118902	0.306883	0.00199066	0.116231	0.000969975	0.376266	0.0022152	0.796376	1	0	1	0	-1	0
An02g14880	An00g07888	strong similarity to dCMP deaminase Dcd1 - Saccharomyces cerevisiae	7.16077	7.23822	7.58187	7.59473	6.83879	6.95999	7.33073	7.39293	7.44782	7.24645	7.5672	7.22028	7.24206	7.24255	146.982	192.445	119.378	164.487	171.313	150.64	1.30931	1.37787	0.812192	0.854721	1.05236	0.879331	0.00212584	0.000594831	0.0106416	0.0410889	0.606566	0.0405407	0.0173962	0.00434522	0.0417106	0.297445	0.806887	0.447612	1	1	-1	0	0	0
An17g00840	An00g07910	strong similarity to developmentally regulated G-protein DRG1 - Arabidopsis thaliana	7.7857	7.65747	8.21704	8.17291	7.612	7.46444	8.02857	8.00465	8.44955	8.5567	8.53632	8.48074	8.45137	8.46594	211.071	293.045	185.879	258.965	365.618	353.61	1.38837	1.39319	0.88065	0.883705	1.00347	0.967159	8.38254e-05	7.64196e-05	0.0408309	0.0456479	0.96532	0.472893	0.00169456	0.0009029	0.116996	0.31738	0.987298	0.869062	1	1	0	0	0	0
An01g10650	An00g07926	strong similarity to dihydroorotase Ura4 - Saccharomyces cerevisiae	5.56304	5.76246	6.3519	6.35845	4.97409	5.15638	6.88935	6.39589	6.48029	6.766	6.57771	6.56645	6.5552	6.45818	50.659	81.865	33.4802	99.9145	97.5452	92.1944	1.616	2.98428	0.660894	1.22048	1.84671	0.945145	0.000655179	3.20614e-07	0.00193549	0.0791802	0.00139471	0.516982	0.00747578	2.36056e-05	0.0109618	0.423759	0.0117941	0.88333	1	1	-1	0	1	0
An18g02550	An00g07931	strong similarity to dihydroxy-acid dehydratase Ilv3 - Saccharomyces cerevisiae	4.86488	4.24191	5.89797	5.66151	4.32406	4.35399	5.77624	5.82284	5.94027	5.7997	6.27379	6.3765	6.29065	6.63332	23.4805	54.9384	20.2384	55.6975	64.2039	86.4316	2.33974	2.75207	0.861924	1.01382	1.17623	1.3462	6.27082e-05	1.25138e-05	0.304277	0.922566	0.423049	0.0226139	0.001387	0.000258959	0.496042	0.992142	0.670498	0.361539	1	1	0	0	0	0
An14g03280	An00g07934	strong similarity to dihydroxy-acid dehydratase Ilv3 - Saccharomyces cerevisiae	7.538	7.98417	8.63754	8.69989	7.22452	7.32315	9.02365	8.59114	8.23592	8.27092	8.42126	8.06238	8.16913	7.64257	216.93	406.952	154.754	448.012	317.226	248.659	1.87596	2.89499	0.713383	1.10089	1.5432	0.783855	0.000575682	5.51605e-06	0.0271154	0.485044	0.0411045	0.0460449	0.00675605	0.000148484	0.0865625	0.872852	0.142013	0.467457	1	1	0	0	0	0
An03g04520	An00g07935	strong similarity to dihydroxy-acid dehydratase Ilv3 - Saccharomyces cerevisiae	3.38672	3.64835	5.48568	5.05847	3.18851	3.18769	4.84727	4.70352	4.90942	5.05736	4.98437	5.45175	5.38961	5.50736	11.452	38.6413	9.11409	27.3865	31.6409	43.7003	3.37419	3.00486	0.79585	0.708738	0.890542	1.38113	2.93197e-08	8.51364e-08	0.029306	0.00300324	0.389447	0.00113808	6.72383e-06	1.14517e-05	0.0916321	0.0684239	0.640636	0.0796029	1	1	0	0	0	0
An04g00410	An00g07943	strong similarity to dipeptidyl peptidase III - Rattus norvegicus	7.60741	6.47241	8.59877	8.67307	9.09579	8.57696	7.74413	8.21659	9.21519	8.96008	9.24271	9.3621	9.33799	9.35763	131.591	397.806	457.103	252.539	563.913	653.74	3.02305	0.552477	3.47367	0.634829	0.182755	1.15929	0.000191523	0.0139778	6.88776e-05	0.0474401	9.41484e-05	0.39426	0.00303767	0.0505122	0.000917647	0.323569	0.00191746	0.837019	1	0	1	0	-1	0
An04g01540	An00g07945	strong similarity to diphosphomevalonate decarboxylase Erg19 - Saccharomyces cerevisiae	6.08842	6.29758	6.80889	7.07811	6.44347	6.51177	6.4489	6.57993	7.32001	6.93626	7.1587	7.10633	7.24058	7.00058	73.1607	123.084	89.1165	91.4185	140.88	138.701	1.68238	1.02583	1.21809	0.742733	0.609751	0.984529	0.000185878	0.794826	0.0631588	0.00968495	0.00362715	0.845517	0.00297001	0.875773	0.163435	0.133612	0.0234211	0.972205	1	0	0	0	-1	0
An07g09370	An00g07947	strong similarity to diphthamide synthesis protein Dph2 - Saccharomyces cerevisiae	4.11183	4.4368	5.06071	5.4568	4.15699	3.98535	5.05086	4.78022	4.49105	4.6112	4.60067	4.58637	4.71411	4.78903	19.3507	38.2863	16.8091	30.1804	23.7136	25.9292	1.97855	1.79548	0.868655	0.788282	0.907474	1.09343	3.62117e-05	0.000140909	0.203369	0.0428124	0.523566	0.316119	0.000944466	0.00143449	0.378517	0.305875	0.75135	0.798517	1	1	0	0	0	0
An14g02230	An00g07949	strong similarity to dis1-suppressing protein kinase dsk1p - Schizosaccharomyces pombe	6.60712	6.35241	7.45548	7.44167	7.01523	6.98181	6.94374	7.04644	7.15329	7.47327	7.46089	7.3175	7.36189	6.99578	89.2492	174.681	127.869	127.565	164.561	149.609	1.95722	0.997623	1.43272	0.730274	0.509713	0.90914	2.43964e-05	0.981115	0.00359875	0.00821002	0.000471679	0.259769	0.000709526	0.989247	0.0177702	0.120895	0.00550778	0.755452	1	0	1	0	-1	0
An12g00020	An00g07954	strong similarity to D-lactate dehydrogenase dld - Kluyveromyces lactis	7.28961	7.26502	7.65931	7.65739	7.42368	7.1949	7.49761	7.57105	7.81817	7.96652	7.8212	7.84541	7.81744	7.69236	155.128	202.019	158.605	185.378	233.719	220.566	1.30228	1.16881	1.02241	0.917626	0.89751	0.943726	0.00185297	0.0357169	0.741128	0.215122	0.266835	0.30109	0.0158649	0.102218	0.852182	0.668744	0.509849	0.793068	1	0	0	0	0	0
An13g02770	An00g07962	strong similarity to D-mandelate dehydrogenase - Rhodotorula graminis	3.45779	3.50107	3.9825	3.95555	3.45438	3.33476	3.85017	3.725	3.80772	3.73237	3.79622	3.70512	3.92486	3.7436	11.1536	15.6602	10.5164	13.8094	13.7253	13.844	1.40405	1.31313	0.942875	0.881819	0.935245	1.00865	0.000179956	0.00102994	0.364388	0.0676033	0.462496	0.868431	0.00290693	0.00671066	0.557279	0.390727	0.704697	0.974992	1	1	0	0	0	0
An17g00730	An00g08039	strong similarity to electron transfer flavoprotein beta chain ETF-beta - Paracoccus denitrificans	7.01937	6.8555	7.54083	7.67798	7.43533	7.22468	7.45417	7.54775	8.00425	8.23732	7.97873	8.20556	8.28427	8.04423	122.567	195.281	160.898	181.14	269.368	289.62	1.59325	1.12581	1.31273	0.927588	0.706609	1.07519	0.000147143	0.182435	0.00729964	0.38636	0.0129818	0.309389	0.00251931	0.331182	0.0309251	0.82169	0.0595416	0.796861	1	0	1	0	0	0
An07g02700	An00g08040	strong similarity to electron transfer flavoprotein alpha chain precursor ETFA - Homo sapiens	7.95046	7.62468	8.52955	8.26336	8.33146	8.09136	7.90006	8.14269	8.77899	8.74834	8.76279	8.77725	8.77723	8.65491	220.949	336.965	296.401	259.821	434.548	426.519	1.52508	0.876586	1.34149	0.771062	0.574779	0.981522	0.000746753	0.180972	0.00846715	0.0164229	0.00130459	0.80918	0.00821279	0.329295	0.0348694	0.177543	0.0113002	0.964357	1	0	1	0	-1	0
An02g14530	An00g08041	strong similarity to electron transfer protein ETRN-4 from patent WO200105969-A2 - Homo sapiens	5.3416	4.93262	6.3561	6.82733	5.74749	5.9486	5.91988	6.20074	6.60932	6.39107	6.42801	6.4671	6.70226	7.0189	35.1904	96.4506	57.6018	66.7321	89.0246	106.11	2.74082	1.15851	1.63686	0.691879	0.422686	1.19192	1.75125e-05	0.323382	0.00512681	0.0248388	0.00122814	0.158684	0.0005606	0.495108	0.0234606	0.2249	0.0108394	0.663148	1	0	1	0	-1	0
An01g07320	An00g08046	strong similarity to embryogenesis protein H beta 58 - Mus musculus	8.15574	7.76808	8.56732	8.60617	8.26534	8.05459	7.96809	8.14354	8.58888	8.43327	8.63388	8.51042	8.54536	8.62976	249.33	384.475	286.019	266.098	375.329	377.896	1.54203	0.930352	1.14715	0.692109	0.603328	1.00684	0.000461457	0.434656	0.15095	0.00157295	0.00193724	0.927008	0.00576808	0.601256	0.3074	0.0461299	0.0148912	0.986129	1	0	0	-1	-1	0
An03g05530	An00g08054	strong similarity to endo-beta-1,4-glucanase EGIII-like from patent WO9931255-A2 - Emericella desertoru	7.37787	7.64713	8.48581	8.92411	9.44743	8.98501	7.94883	7.70988	7.01877	7.16185	6.87459	5.98485	5.94762	6.45515	182.595	417.306	594.784	227.442	129.643	69.9963	2.28542	0.382395	3.2574	0.545025	0.167319	0.539914	0.000142411	3.74537e-05	5.35153e-06	0.00161072	2.73543e-06	0.000303902	0.00245949	0.000556531	0.000172095	0.0467337	0.000256818	0.0345633	1	-1	1	-1	-1	-1
An17g00880	An00g08062	strong similarity to endometrium tumour EST encoded protein 137 from patent DE19817948-A1 - Homo sapiens	6.3722	5.84857	7.32559	7.47378	6.7026	6.84399	6.59157	7.09967	7.80672	7.9104	7.91103	7.78804	7.83083	7.75475	69.089	168.86	109.387	115.01	234.924	221.506	2.44409	1.05141	1.58327	0.681098	0.430184	0.942886	1.10409e-05	0.684688	0.00269775	0.00827123	0.000393003	0.561155	0.000396028	0.805899	0.0142896	0.121413	0.00478896	0.89767	1	0	1	0	-1	0
An02g11960	An00g08065	strong similarity to endopeptidase Clp chain P clpP - Escherichia coli	5.70124	5.55791	6.0131	6.19175	5.98694	5.95046	5.92037	5.74155	6.06699	6.00493	6.13829	6.05056	6.10166	6.27214	49.5075	68.7089	62.6265	56.9239	67.1851	70.5929	1.38785	0.908942	1.26499	0.828479	0.654929	1.05072	0.000782585	0.212131	0.00737735	0.0239044	0.00153007	0.418667	0.0084865	0.368634	0.0312165	0.219893	0.0125832	0.845479	1	0	1	0	-1	0
An02g03760	An00g08067	strong similarity to precursor of endopeptidase La-like enzyme Pim1 - Saccharomyces cerevisiae	7.55128	7.48029	8.03	7.95542	7.8393	7.78616	7.92674	8.04648	7.65339	7.64247	7.75205	7.84387	7.84035	7.99952	183.011	254.709	224.836	253.635	205.449	237.961	1.39177	1.12809	1.22854	0.995783	0.810542	1.15825	0.000141646	0.0648406	0.00482846	0.944102	0.0279366	0.0106578	0.00245841	0.157066	0.0223882	0.994255	0.105633	0.266711	1	0	1	0	0	0
An02g07570	An00g08109	strong similarity to ergosterol biosynthesis protein Kes1 - Saccharomyces cerevisiae	7.20777	6.74383	8.24654	7.88359	8.32916	7.52261	7.93617	7.92479	8.21111	8.11188	8.11149	8.0485	8.05938	8.06577	125.871	267.81	243.18	243.956	283.033	266.48	2.12766	1.00319	1.93198	0.910931	0.4715	0.941516	0.000400365	0.983712	0.00114411	0.55315	0.00490287	0.637916	0.00515244	0.991009	0.00718719	0.898764	0.0291484	0.917011	1	0	1	0	-1	0
An02g09890	An00g08129	strong similarity to EST an_2336 - Aspergillus niger	3.98666	4.46668	6.06967	6.96172	5.16085	4.10619	4.00481	4.36606	4.47112	4.52368	5.04504	4.16201	4.15813	4.13759	18.7221	91.4999	24.8215	18.1946	25.6333	17.7849	4.88727	0.733017	1.32579	0.198848	0.149985	0.693819	3.52884e-05	0.224694	0.267549	2.99554e-05	0.000155416	0.0903591	0.000927914	0.384562	0.454602	0.0035816	0.0026305	0.573778	1	0	0	-1	-1	0
An15g05930	An00g08136	strong similarity to EST an_3119 - Aspergillus niger	5.46663	5.42831	5.89746	5.86584	5.18475	5.25522	6.02242	5.80365	6.05963	5.82863	5.95077	5.77054	5.90564	5.71757	43.6367	58.9593	37.271	60.2561	61.6634	55.6349	1.35114	1.6167	0.854123	1.02199	1.19654	0.902237	0.00124401	2.50698e-05	0.0464451	0.763417	0.0987888	0.100881	0.0119195	0.000418498	0.129272	0.960296	0.267148	0.590358	1	1	0	0	0	0
An01g07980	An00g08180	strong similarity to EST SEQ ID NO:4248 from patent WO200056762-A2 - Aspergillus niger	6.9006	6.54799	8.14084	7.7299	8.0896	7.24595	8.00745	7.6371	7.49485	8.04656	7.60615	6.42977	6.50036	6.33725	105.734	244.785	203.343	226.329	210.234	85.7734	2.31511	1.11304	1.92316	0.924601	0.480771	0.40799	0.000752954	0.571939	0.00431556	0.678045	0.016393	8.25675e-05	0.00826771	0.71763	0.0204854	0.938846	0.0711296	0.0131716	1	0	1	0	0	-1
An07g05920	An00g08190	strong similarity to estrogen receptor-binding cyclophilin cypD - Bos primigenius taurus	9.33232	8.79549	9.79152	9.8784	9.78361	9.6472	8.34098	9.03086	10.0646	9.91685	10.0419	10.3525	10.1908	10.561	535.189	913.31	840.674	411.834	1029.53	1321.63	1.70652	0.489886	1.5708	0.450925	0.287067	1.28372	0.00399761	0.000505783	0.0109049	0.000207307	8.60244e-05	0.0632395	0.0283152	0.00383491	0.0424925	0.0131223	0.00180149	0.513142	1	-1	1	-1	-1	0
An09g02820	An00g08198	strong similarity to excision repair protein Rad4 - Saccharomyces cerevisiae	4.25427	4.49595	4.85775	4.76028	4.5824	4.30092	4.61261	4.68473	4.60751	4.4352	4.39019	4.56887	4.61179	4.53873	20.751	28.0322	21.7307	25.0836	22.2793	23.8039	1.35088	1.15429	1.04721	0.894813	0.854472	1.06843	0.00289741	0.0980381	0.57352	0.189335	0.189086	0.329667	0.0218737	0.212102	0.737203	0.63288	0.412495	0.804089	1	0	0	0	0	0
An03g06900	An00g08204	strong similarity to exocytosis protein Sec10 - Saccharomyces cerevisiae	7.05406	6.81429	7.43703	7.59584	7.50094	7.45417	6.92957	7.32244	7.73998	7.80189	7.56199	7.75882	7.87438	7.70637	122.291	183.093	178.225	139.682	208.122	219.771	1.49719	0.78374	1.45738	0.762901	0.523473	1.05597	0.00121092	0.0248366	0.00198254	0.0148071	0.000464517	0.493549	0.0117229	0.0780182	0.0111965	0.166776	0.00544232	0.875182	1	0	1	0	-1	0
An09g05290	An00g08207	strong similarity to exonuclease II SPAC17A5.14 - Schizosaccharomyces pombe	7.55944	7.57615	7.88255	7.8317	7.70347	7.60855	7.75578	7.83574	7.61888	7.75326	7.59068	7.55536	7.71273	7.75953	189.729	231.863	201.693	222.207	201.45	204.488	1.22208	1.10171	1.06306	0.958356	0.901509	1.01508	0.00783736	0.147111	0.346393	0.50809	0.262968	0.773635	0.0462408	0.284993	0.539609	0.881628	0.50506	0.956198	1	0	0	0	0	0
An01g13060	An00g08211	strong similarity to EST an_2136 - Aspergillus niger	8.28379	8.90256	9.95459	9.63574	7.73105	8.21508	9.96747	9.21938	7.81409	7.77621	7.75039	7.53718	7.67587	7.82928	386.193	888.462	251.265	772.517	219.827	205.184	2.30057	3.07451	0.650621	0.869499	1.33642	0.933389	0.00055822	4.46065e-05	0.031832	0.442363	0.267059	0.639942	0.00660096	0.000625251	0.097333	0.853547	0.509917	0.918596	1	1	0	0	0	0
An02g10350	An00g08235	strong similarity to farnesyl-pyrophosphate synthase FPPS - Gibberella fujikuroi	8.66686	8.25753	9.10208	9.11758	8.8361	8.8243	8.40206	8.7137	9.28811	9.31902	9.29719	9.37227	9.4291	9.1641	352.675	552.5	455.152	376.858	630.975	639.953	1.5666	0.827984	1.29057	0.682097	0.528524	1.01423	0.000609734	0.0735228	0.0215034	0.0019782	0.000589111	0.85975	0.00705506	0.172772	0.0724324	0.0529122	0.00641329	0.974992	1	0	0	0	-1	0
An14g07060	An00g08242	strong similarity to fatty acid regulation protein Frm2 - Saccharomyces cerevisiae	7.65098	7.30463	8.39968	8.50251	7.41689	7.54337	7.86013	8.34585	9.19392	9.03048	9.17309	9.42773	9.34276	9.51115	178.256	349.972	178.543	274.944	561.248	688.452	1.96332	1.53993	1.00161	0.785615	0.784349	1.22665	4.67859e-05	0.00174091	0.988129	0.0432756	0.132864	0.0372708	0.0011343	0.0100452	0.993884	0.307497	0.327628	0.43549	1	1	0	0	0	0
An03g03560	An00g08261	strong similarity to ferrichrome-type siderophore transporter Arn1 - Saccharomyces cerevisiae	5.55266	6.20165	9.81487	10.2938	4.13977	4.83781	7.96489	8.58117	9.49569	10.1938	9.54643	10.2765	10.256	9.95644	58.7759	1063.31	22.4523	309.336	858.281	1146.48	18.0908	13.7775	0.381998	0.290919	0.761573	1.33578	3.66659e-08	1.04636e-07	0.00113027	0.000155959	0.405038	0.138793	8.01437e-06	1.28754e-05	0.00712543	0.0106924	0.654055	0.640337	1	1	-1	-1	0	0
An07g06240	An00g08262	strong similarity to ferrioxamine B permease Sit1 - Saccharomyces cerevisiae	6.82662	6.77708	8.84488	9.40348	6.03505	5.98917	6.70337	7.82752	8.9439	9.59526	8.91121	8.90948	8.69085	9.67847	111.573	558.023	64.5396	153.857	568.148	546.067	5.0014	2.38391	0.57845	0.275717	0.476649	0.961134	7.3077e-05	0.00724678	0.0633789	0.000473793	0.0738247	0.858418	0.00152578	0.0305992	0.163913	0.0220229	0.217463	0.974777	1	1	0	-1	0	0
An08g08060	An00g08271	strong similarity to flavin-containing monooxygenase FMO5 - Cavia porcellus	3.80853	4.29254	4.59119	4.50332	4.09996	3.9646	4.44243	4.25683	4.35577	4.27196	4.08596	4.28973	4.42288	4.25304	16.5704	23.3808	16.362	20.3877	18.8683	19.9994	1.411	1.24604	0.987429	0.871983	0.883085	1.05994	0.00596438	0.0534253	0.903521	0.205778	0.406839	0.498866	0.038017	0.137006	0.951258	0.654779	0.655147	0.875948	1	0	0	0	0	0
An02g01480	An00g08279	strong similarity to fluconazole resistance protein FLU1 - Candida albicans	6.6272	6.27368	8.27016	8.53107	8.07649	8.27212	8.34869	8.70671	8.35	8.07959	8.35309	8.52462	8.50875	9.25516	87.4534	337.938	288.876	369.057	306.745	434.388	3.86421	1.27756	3.30319	1.09208	0.330615	1.41612	4.09987e-06	0.163267	1.35022e-05	0.602214	0.000539526	0.0244464	0.000197769	0.305995	0.000303669	0.916135	0.00603794	0.370423	1	0	1	0	-1	0
An11g10350	An00g08281	strong similarity to fluconazole resistance protein FLU1 - Candida albicans	4.19157	4.09106	4.4095	4.44851	4.05854	3.85026	4.35801	4.31348	4.19475	4.26969	4.28225	4.38009	4.28281	4.27423	17.6466	21.5409	15.5022	20.1925	19.0128	19.868	1.22069	1.30256	0.878482	0.937402	1.06707	1.04498	0.00635478	0.000948177	0.0521618	0.301649	0.457924	0.385757	0.0397749	0.00627735	0.140569	0.757588	0.700711	0.834188	1	1	0	0	0	0
An18g01150	An00g08292	strong similarity to fluconazole resistance protein FLU1 - Candida albicans	4.82426	4.81911	6.61703	5.72504	4.72149	4.52128	6.08567	5.82231	5.43601	5.8248	5.40701	4.82825	4.51568	5.14932	28.2794	72.0556	24.6137	61.9911	47.0441	28.4643	2.54799	2.51856	0.870374	0.860324	0.988453	0.605056	0.000333662	0.000369102	0.467943	0.432492	0.965337	0.00646513	0.00453164	0.00302167	0.651875	0.848146	0.987298	0.212726	1	1	0	0	0	0
An01g11650	An00g08317	strong similarity to formyltetrahydrofolate deformylase purU - Corynebacterium sp.	7.56476	7.52673	8.85527	9.03879	6.10503	6.91952	8.96966	8.55997	8.90255	9.05462	8.99162	8.98582	9.07532	9.00168	186.851	493.542	91.283	434.982	505.977	519.487	2.64136	4.76521	0.488533	0.881348	1.80407	1.0267	2.84777e-05	2.61132e-07	0.000396354	0.400662	0.0144381	0.82741	0.000795158	2.08175e-05	0.00319758	0.830103	0.0644956	0.96907	1	1	-1	0	0	0
An07g09600	An00g08318	strong similarity to fructosamine-3-kinase FN3K - Homo sapiens	3.81047	4.02028	4.57075	4.40282	5.01742	4.55569	4.47993	4.37884	4.19501	4.47313	4.25599	4.23801	4.37816	4.49595	15.0885	22.4212	27.5992	21.5466	19.8085	20.6878	1.48598	0.780695	1.82916	0.960993	0.525374	1.04439	0.00324185	0.039768	0.000129952	0.71587	0.00123591	0.627353	0.0240075	0.110328	0.00142042	0.949911	0.0108805	0.914266	1	0	1	0	-1	0
An02g07470	An00g08323	strong similarity to fructose-bisphosphate aldolase Fba1 - Saccharomyces cerevisiae	10.2969	10.1949	11.4019	11.4197	10.9021	10.8804	11.0929	11.1958	11.5085	11.3349	11.4901	11.4759	11.4756	11.538	1214.3	2722.62	1899.24	2263.5	2787	2889.32	2.24214	1.1918	1.56406	0.831369	0.531545	1.03671	1.39306e-08	0.0099123	6.23269e-06	0.00739	6.28951e-06	0.452381	5.128e-06	0.0389832	0.000188721	0.113815	0.000384209	0.861118	1	1	1	0	-1	0
An12g04630	An00g08334	strong similarity to full length Penicillin V amidohydrolase from patent US5516679-A - Fusarium oxysporum	4.49298	4.66673	5.16814	5.41939	5.40756	4.98996	4.48979	4.57635	5.17991	5.41737	5.3154	4.79181	4.74362	4.58599	23.9152	39.2268	36.7267	23.1521	39.5122	26.1211	1.64025	0.63039	1.53571	0.590212	0.384326	0.661088	0.000382196	0.000662675	0.00114673	0.000227514	2.54196e-05	0.000314708	0.0049921	0.00474953	0.00719999	0.0138982	0.000800888	0.0355036	1	-1	1	-1	-1	-1
An12g07850	An00g08335	strong similarity to fumarate hydratase fumR - Rhizopus oryzae	9.91469	9.78804	10.2837	10.2505	10.0963	9.92133	10.1848	10.2717	10.327	10.2393	10.4133	10.4401	10.4546	10.2698	923.755	1232.27	1030.26	1199.56	1284.07	1340.14	1.33398	1.16432	1.1153	0.973458	0.872823	1.04366	0.00126533	0.0454753	0.134554	0.69856	0.182417	0.455354	0.0120331	0.121892	0.283561	0.945175	0.404091	0.861455	1	0	0	0	0	0
An16g03300	An00g08370	strong similarity to GABA permease Uga4 - Saccharomyces cerevisiae	4.58118	4.39222	4.94487	5.19695	4.44346	4.50331	5.41538	4.9758	4.82743	4.85233	4.83863	4.63177	4.52788	4.58809	22.4198	33.6121	22.2138	36.6462	28.6302	23.9604	1.49922	1.6497	0.990812	1.09027	1.10038	0.836893	0.000956674	0.000176606	0.921511	0.365207	0.475376	0.0358597	0.00985343	0.00169766	0.959755	0.810728	0.713666	0.429488	1	1	0	0	0	0
An15g03330	An00g08376	strong similarity to galactosyltransferase Bed1 - Saccharomyces cerevisiae	4.99483	4.83142	5.55062	5.21919	6.10002	5.94594	5.25773	5.24056	4.74744	4.85761	4.98883	4.86691	4.95896	4.86536	30.13	41.7848	65.0276	38.0321	29.1339	29.7966	1.38682	0.584861	2.15824	0.910191	0.421729	1.02275	0.00204676	3.71665e-05	1.13593e-06	0.276044	1.10903e-05	0.743742	0.0169909	0.000553427	7.87206e-05	0.73652	0.000504222	0.949427	1	-1	1	0	-1	0
An01g09610	An00g08378	strong similarity to gamma subunit of translation elongation factor eEF-1 - Homo sapiens	6.29252	5.31338	7.87771	7.84468	7.62285	7.29082	6.84418	7.1427	8.84014	8.70396	8.82054	9.31862	9.26639	9.40439	55.8294	232.517	175.683	127.419	442.096	643.502	4.16477	0.725278	3.14679	0.548001	0.174146	1.45557	2.54579e-06	0.0771552	2.10532e-05	0.00370532	1.03408e-05	0.0173778	0.000143601	0.178866	0.000403996	0.0785284	0.000486376	0.326155	1	0	1	0	-1	0
An15g03210	An00g08382	strong similarity to gamma-butyrobetaine hydroxylase BBH - Homo sapiens	6.39559	6.61246	6.85598	7.02802	7.33402	6.89044	7.10884	7.05785	7.3082	7.35362	7.30949	7.40927	7.47522	7.41754	90.7623	122.956	138.355	135.612	160.205	172.926	1.35471	0.980175	1.52437	1.10293	0.723533	1.07941	0.00551255	0.825667	0.000555482	0.292945	0.0252374	0.314055	0.0361195	0.896794	0.00415542	0.749382	0.0980412	0.797739	1	0	1	0	0	0
An02g09720	An00g08384	strong similarity to gamma-glutamylcysteine synthase gcs1p - Schizosaccharomyces pombe	7.01793	6.5622	8.09009	8.07293	7.77318	7.56004	7.8278	7.86734	7.82515	7.77037	7.95345	8.09009	8.05067	7.9316	110.666	270.88	203.179	230.332	230.665	260.316	2.44773	1.13364	1.83597	0.850311	0.46314	1.12854	8.293e-07	0.202675	3.58203e-05	0.107455	9.57835e-05	0.137834	6.51746e-05	0.35699	0.000574645	0.490919	0.00194472	0.639736	1	0	1	0	-1	0
An09g04080	An00g08385	strong similarity to gamma-glutamylcysteine synthase light chain - Rattus norvegicus	5.26952	4.99017	6.18248	6.07014	5.63069	5.30478	6.01293	5.65461	5.79233	5.98294	5.91661	5.87701	5.70409	5.87433	35.0136	69.856	44.254	57.0348	59.6022	56.4334	1.99511	1.2888	1.26391	0.816462	0.645982	0.946834	2.62503e-05	0.0295348	0.0415775	0.0713881	0.0110777	0.524743	0.000750952	0.0889477	0.118603	0.402198	0.0529977	0.88616	1	0	0	0	0	0
An01g08850	An00g08389	strong similarity to Gbeta like protein cpcB - Aspergillus nidulans	11.0002	11.3226	11.6697	11.7184	9.97638	10.3409	11.7835	11.5653	11.501	11.4479	11.5759	11.5162	11.5136	11.4718	2290.45	3313.27	1143.02	3268.49	2912.94	2897.36	1.44656	2.85953	0.499035	0.986485	1.97679	0.994648	0.00183912	1.35571e-07	8.83187e-06	0.884291	0.000238512	0.943944	0.015778	1.44606e-05	0.000228308	0.984891	0.00351586	0.989663	1	1	-1	0	1	0
An02g03120	An00g08391	strong similarity to GDP dissociation inhibitor in the secretory pathway Gdi1 - Saccharomyces cerevisiae	8.63331	8.02416	8.93063	9.00952	9.0676	9.05111	8.36588	8.77083	9.28131	9.25943	9.28136	9.32483	9.35035	9.26264	321.514	501.49	533.504	379.605	619.102	635.878	1.55978	0.711532	1.65935	0.756955	0.456175	1.0271	0.0026909	0.0134155	0.00107206	0.0350382	0.000533754	0.783443	0.0206517	0.0490256	0.00682615	0.27276	0.00599253	0.956203	1	-1	1	0	-1	0
An08g06160	An00g08405	strong similarity to geranylgeranyl pyrophosphate synthase al-3 - Neurospora crassa	5.61722	5.23098	6.59111	6.56873	7.37848	6.10664	6.32244	6.70821	7.03879	7.09982	6.91041	7.04592	7.08506	6.8564	42.9355	95.6651	107.081	91.4762	129.458	127.627	2.22811	0.854271	2.494	0.956213	0.383406	0.985857	0.00280818	0.470622	0.00111268	0.835736	0.00797594	0.935554	0.021362	0.63419	0.00703355	0.977328	0.041596	0.988219	1	0	1	0	-1	0
An16g03000	An00g08412	strong similarity to Gim complex component Yke2 - Saccharomyces cerevisiae	5.45273	5.13682	6.20883	6.05566	5.27131	5.12354	5.74812	5.69427	6.15707	6.15307	6.28854	6.12878	5.98034	6.33363	39.2543	70.144	36.6927	52.7535	73.4942	70.8936	1.78691	1.43771	0.934744	0.752074	0.804577	0.964614	4.31702e-05	0.00192168	0.470885	0.00893502	0.116451	0.635028	0.00107457	0.0108879	0.654394	0.127024	0.299896	0.916846	1	1	0	0	0	0
An16g06610	An00g08427	strong similarity to high-affinity glucose transporter HGT1 - Kluyveromyces lactis	3.33756	3.50516	3.78106	3.82222	3.67995	3.69087	3.62532	3.75162	3.88746	3.71362	3.72995	3.87094	3.92811	3.96738	10.7135	13.9446	12.8653	12.8926	13.7086	15.1594	1.30159	1.00212	1.20085	0.924557	0.769921	1.10583	0.00125718	0.97327	0.0126522	0.230397	0.0119818	0.0711538	0.0119989	0.985138	0.0476681	0.68633	0.0559867	0.529825	1	0	1	0	0	0
An16g05420	An00g08431	strong similarity to glucose-6-phosphate isomerase Pgi1 - Saccharomyces cerevisiae	7.70734	7.66718	9.40788	9.53614	8.88913	8.47895	8.5679	9.14997	9.97495	9.63214	9.91593	10.071	10.1248	9.88211	206.108	710.165	411.299	464.308	917.145	1042.6	3.44559	1.12888	1.99555	0.653803	0.327631	1.13678	1.05333e-06	0.374904	0.000241102	0.00761814	7.73594e-05	0.255985	7.55645e-05	0.545964	0.00221021	0.115211	0.00168564	0.752143	1	0	1	0	-1	0
An04g08820	An00g08434	strong similarity to glucosyltransferase Alg8 - Saccharomyces cerevisiae	7.61187	7.38473	7.95051	7.88127	7.07136	7.2694	7.43721	7.75625	8.02007	7.97288	7.8846	7.80874	7.95398	7.94833	180.806	241.501	144.046	193.573	248.858	239.467	1.33569	1.34383	0.796685	0.80154	1.00609	0.962262	0.00518989	0.00455891	0.0198062	0.0225775	0.960041	0.585219	0.0345387	0.0211665	0.0679256	0.211971	0.985416	0.903462	1	1	0	0	0	0
An05g00120	An00g08435	strong similarity to glutamate 5-kinase Pro1 - Saccharomyces cerevisiae	6.5042	6.09857	6.99129	6.94199	5.94619	6.02742	6.99384	6.77195	6.86836	6.84727	7.16814	6.57569	6.83717	6.67635	78.869	125.074	63.4173	118.021	124.608	103.709	1.58585	1.86101	0.804085	0.943606	1.17351	0.832283	0.00092987	8.15225e-05	0.0590709	0.587362	0.298939	0.05268	0.00963552	0.000950489	0.154978	0.910751	0.545009	0.48643	1	1	0	0	0	0
An02g06860	An00g08437	strong similarity to glutamate decarboxylase 1 - Felis silvestris catus	4.42275	4.62826	5.18778	4.83998	4.39708	4.38466	4.93734	5.09614	5.02539	4.85892	4.91234	5.18355	5.23548	5.29787	23.031	32.3093	20.979	32.3735	30.5313	37.7647	1.40286	1.54314	0.9109	1.00199	1.1	1.23692	0.00160707	0.000236965	0.279886	0.98116	0.4294	0.00866406	0.0143246	0.00212494	0.468275	0.997249	0.676279	0.244199	1	1	0	0	0	0
An08g08840	An00g08438	strong similarity to glutamate decarboxylase GAD1 - Arabidopsis thaliana	8.00347	7.23471	8.7027	8.53482	9.11623	8.51983	8.78203	8.96804	9.14981	9.26858	9.10705	8.95739	9.06903	8.8757	196.596	393.102	451.328	469.517	578.089	500.551	1.99954	1.0403	2.29572	1.19439	0.520269	0.865873	0.000968049	0.805838	0.000230621	0.281303	0.0130005	0.284532	0.00995738	0.882762	0.00213652	0.740509	0.0595886	0.778578	1	0	1	0	0	0
An03g04330	An00g08440	strong similarity to glutamate N-acetyltransferase Arg7 - Saccharomyces cerevisiae	6.12701	6.58439	7.23696	7.06882	5.56572	5.80426	6.5968	6.62209	6.34586	6.42925	6.54719	6.73312	6.63221	7.19962	81.8948	142.31	51.446	97.6431	86.8688	115.759	1.73771	1.89797	0.628197	0.686132	1.09222	1.33257	0.00123775	0.000398252	0.00404149	0.0137963	0.639092	0.019588	0.011884	0.00320365	0.0194217	0.160292	0.825001	0.344675	1	1	-1	0	0	0
An15g01850	An00g08448	strong similarity to glutamine synthase glnA - Pyrococcus sp	4.58578	4.56562	5.22012	5.11717	5.91052	5.12129	5.18201	5.15248	5.09799	5.0287	4.98193	5.10157	5.23055	5.14493	23.8464	35.968	45.7565	35.9332	32.8132	35.7289	1.50832	0.785314	1.9188	0.999032	0.520654	1.08886	0.00743436	0.0814958	0.000286354	0.994023	0.00363386	0.426516	0.0444631	0.185521	0.00251185	0.999106	0.0234366	0.850981	1	0	1	0	-1	0
An03g01280	An00g08452	strong similarity to glutamine--tRNA ligase - Saccharomyces cerevisiae	7.40656	7.22227	8.50165	8.46978	7.54199	7.37051	7.88956	7.96232	8.26951	8.30704	8.3973	8.2086	8.27783	8.12012	159.169	358.472	175.612	243.191	320.597	294.513	2.25215	1.38482	1.10331	0.678409	0.614886	0.91864	5.79942e-08	0.000370599	0.158869	8.44721e-05	0.00023699	0.138336	1.11134e-05	0.00303176	0.31899	0.00743195	0.00350009	0.640337	1	1	0	-1	-1	0
An11g10470	An00g08456	strong similarity to glutaryl-CoA dehydrogenase GCHD - Homo sapiens	4.80766	4.867	5.91021	6.07352	6.47517	5.69196	5.62188	5.98345	6.95275	6.88997	7.01098	7.02451	7.06381	6.76737	28.5879	63.6402	67.8167	55.8183	123.746	123.803	2.22612	0.823076	2.37222	0.877092	0.369735	1.00046	0.00015465	0.203236	7.9764e-05	0.381998	0.000446359	0.996952	0.00261279	0.35753	0.00101719	0.820036	0.00526042	0.999044	1	0	1	0	-1	0
An02g08110	An00g08457	strong similarity to glutathione peroxidase Hyr1 - Saccharomyces cerevisiae	6.51029	6.26236	7.28357	7.19126	7.58372	6.97923	6.77235	6.79428	7.6692	7.40419	7.55677	7.34255	7.39605	6.97351	83.652	150.896	155.576	110.149	186.546	150.891	1.80386	0.708009	1.8598	0.729967	0.392497	0.808871	0.0008197	0.0224503	0.000555988	0.0341746	0.000334779	0.0716486	0.0088206	0.0723302	0.00415698	0.268427	0.0043243	0.530332	1	0	1	0	-1	0
An13g02320	An00g08459	strong similarity to glutathione S-conjugate ABC-transporter MRP2 - Arabidopsis thaliana [truncated ORF]	3.65903	3.70686	4.35584	4.27729	3.78807	3.69344	3.64713	4.12431	3.97478	3.65388	3.83141	3.7659	3.52438	3.71622	12.8433	19.9258	13.3684	14.7815	14.1235	12.7183	1.55145	1.1057	1.04089	0.741828	0.712689	0.900505	0.00125986	0.350312	0.704844	0.0141612	0.0397875	0.238476	0.0119989	0.52172	0.828041	0.162912	0.138386	0.739353	1	0	0	0	0	0
An09g03030	An00g08466	strong similarity to glutathione synthase Gsh2 - Saccharomyces cerevisiae [putative sequencing error]	5.30644	5.1106	6.45311	6.34858	5.74066	5.57655	5.84254	6.23521	6.574	6.86072	6.71502	6.61125	6.55389	6.29026	36.9762	84.498	50.5139	65.748	105.17	89.5816	2.2852	1.30158	1.36612	0.778101	0.56957	0.851779	6.20846e-06	0.0281663	0.0122178	0.0349931	0.00280276	0.0868079	0.000271407	0.0856562	0.0463559	0.27256	0.0193237	0.566511	1	0	1	0	-1	0
An08g00210	An00g08479	strong similarity to glycerol-3-phosphate dehydrogenase gdm1 - Mus musculus	6.59224	6.96847	8.87679	8.56909	6.48501	5.94697	8.53641	8.81838	9.31136	9.35125	9.3785	9.30191	9.20873	9.30858	109.923	422.538	74.336	409.408	651.236	618.691	3.84393	5.50752	0.676253	0.968924	1.43278	0.950026	2.20394e-07	1.78953e-08	0.00834103	0.801605	0.0618049	0.618736	2.56924e-05	4.77829e-06	0.0344603	0.969054	0.191281	0.911924	1	1	-1	0	0	0
An16g06120	An00g08497	strong similarity to glycosylphosphatidylinositol-anchored beta(1-3)glucanosyltransferase gel3 - Aspergillus fumigatus	4.59949	4.47834	6.06126	5.7043	4.31601	4.20785	4.63858	4.66497	4.88821	4.82822	5.03149	4.90179	4.99492	4.79163	23.246	59.0058	19.1853	25.1376	30.1894	29.7767	2.53832	1.31025	0.825315	0.42602	0.516191	0.98633	1.82624e-07	0.00757898	0.0411946	4.54368e-07	0.000141645	0.84337	2.34378e-05	0.0317004	0.117727	0.00017656	0.00247684	0.972205	1	1	0	-1	-1	0
An04g02500	An00g08499	strong similarity to glycylpeptide N-tetradecanoyltransferase Nmt - Ajellomyces capsulatus	7.76877	7.16419	8.69164	8.76625	8.28101	8.12975	8.42519	8.68819	9.02426	9.12533	9.0345	9.06461	9.0691	8.96329	176.862	424.302	295.166	376.548	534.246	523.605	2.39906	1.27572	1.66891	0.887451	0.531756	0.980082	6.06487e-06	0.0494209	0.0006767	0.303199	0.00185317	0.827825	0.000266797	0.129563	0.00480526	0.758922	0.0143544	0.96907	1	0	1	0	-1	0
An02g06590	An00g08505	strong similarity to Golgi ER protein 95 kDa GERp95 - Rattus norvegicus	3.06225	3.18911	3.48167	3.48809	3.1301	3.11072	3.42282	3.33614	3.31495	3.34906	3.21585	3.20118	3.43898	3.25241	8.72818	11.1958	8.69635	10.407	9.80344	9.83227	1.28272	1.19671	0.996353	0.929545	0.932947	1.00294	0.00243016	0.0169065	0.955602	0.278529	0.460151	0.956299	0.0191632	0.0582747	0.977252	0.737906	0.702811	0.991428	1	0	0	0	0	0
An18g05040	An00g08508	strong similarity to golgin-245 - Homo sapiens	4.90124	5.0511	5.84225	5.52754	5.48286	4.87908	5.3909	5.33937	5.59461	5.90628	5.80832	5.67869	5.73875	5.65661	31.4758	51.4427	36.2767	41.216	54.5586	51.6734	1.63436	1.13616	1.15253	0.801202	0.695171	0.947118	0.00172786	0.311755	0.263172	0.0923424	0.0556198	0.59173	0.0151069	0.482054	0.449019	0.458257	0.176994	0.906193	1	0	0	0	0	0
An09g05310	An00g08512	strong similarity to GTP cyclohydrolase I Fol2 - Saccharomyces cerevisiae	7.78552	7.89693	8.68792	8.66465	8.90134	8.94079	8.91783	8.63368	8.16169	7.96725	8.30733	8.32574	8.33168	8.11499	229.321	409.092	484.74	438.293	283.15	306.017	1.78393	0.904181	2.1138	1.07138	0.506849	1.08076	3.26616e-05	0.273306	2.78684e-06	0.446828	0.000169031	0.299512	0.000875293	0.441283	0.000124022	0.856337	0.00276026	0.79154	1	0	1	0	-1	0
An11g09640	An00g08515	strong similarity to hypothetical GTPase activating protein homolog GAP1 - Cochliobolus heterostrophus	4.86444	4.55862	7.00904	7.32331	7.36171	6.31311	5.92791	6.62219	7.3276	7.33029	7.46491	7.31167	7.42594	7.39636	26.2007	143.626	114.358	77.4423	165.911	166.34	5.48177	0.677194	4.36468	0.539194	0.123536	1.00259	3.05074e-06	0.0773586	1.2337e-05	0.010175	1.19322e-05	0.9877	0.000163513	0.179231	0.000287637	0.137149	0.000524906	0.997613	1	0	1	0	-1	0
An14g05530	An00g08529	strong similarity to GTP-binding protein rho1 from patent WO9738129-A1 - Candida sp.	5.33461	5.29056	7.25724	6.92936	6.59985	5.66374	6.14979	6.48597	7.48972	7.61377	7.473	7.45919	7.37025	7.72524	39.7418	136.551	70.1221	79.7759	184.247	183.321	3.43596	1.13767	1.76444	0.584219	0.331107	0.994974	1.29443e-05	0.460824	0.00610447	0.00843953	0.000677498	0.971498	0.000447106	0.625263	0.0268286	0.12298	0.0070675	0.994664	1	0	1	0	-1	0
An08g06370	An00g08533	strong similarity to GTP-cyclohydrolase II RIB1 - Pichia guilliermondii	5.49591	5.7243	7.06858	7.17678	6.37479	6.27785	6.41089	6.8405	7.00814	7.00312	7.00652	7.16869	7.26851	7.11534	48.8439	139.36	80.244	98.7491	128.527	145.43	2.85318	1.23061	1.64287	0.708588	0.431312	1.13151	9.99081e-08	0.0384197	0.000142856	0.00239429	2.86875e-05	0.114915	1.53584e-05	0.10762	0.0015128	0.0596832	0.000866658	0.616352	1	0	1	0	-1	0
An11g01070	An00g08535	strong similarity to guanine deaminase p51-nedasin - Homo sapiens	3.75803	3.81344	4.21855	4.20999	4.11364	4.28118	4.1262	3.98056	4.51191	4.52477	4.47132	4.69584	4.63217	4.35684	13.7918	18.5619	18.3462	16.6031	22.6693	23.6148	1.34587	0.904988	1.33023	0.894473	0.67242	1.04171	0.00234827	0.21605	0.00307588	0.170474	0.00343247	0.524425	0.0186435	0.373911	0.0157853	0.607856	0.0225114	0.88616	1	0	1	0	-1	0
An18g04650	An00g08536	strong similarity to guanine nucleotide exchange factor eIF-2B 34 kDa alpha subunit Gcn3 - Saccharomyces cerevisiae	7.28984	7.2333	8.47491	8.24824	6.84525	6.90728	8.02115	7.76945	8.08064	8.11449	8.20206	7.88063	8.02874	8.10173	153.444	328.917	117.48	238.08	280.605	256.658	2.14356	2.02656	0.765618	0.72383	0.945419	0.914658	6.03125e-07	1.31397e-06	0.00486746	0.00134496	0.6143	0.180697	5.33995e-05	5.91639e-05	0.0225392	0.0418104	0.812361	0.687965	1	1	-1	-1	0	0
An01g13350	An00g08564	strong similarity to heat shock protein Hsp104 - Saccharomyces cerevisiae	4.92682	4.96731	5.86229	5.90854	5.67247	5.84217	5.31809	5.43845	5.57209	5.55194	5.53855	5.48487	5.6624	6.27107	30.8472	59.1135	54.091	41.593	46.9871	55.9518	1.91633	0.768945	1.75351	0.703612	0.401258	1.19079	0.000401931	0.070381	0.00123607	0.0212153	0.000425995	0.13148	0.00515836	0.166971	0.00764426	0.205527	0.00509773	0.634012	1	0	1	0	-1	0
An03g05910	An00g08578	strong similarity to hepatic rhodanese - Gallus gallus	4.7618	4.74725	5.33616	5.45616	5.55759	4.81171	5.24555	5.03244	5.49098	5.42474	5.47016	5.36556	5.50027	5.43072	26.9932	42.1119	36.3693	35.2364	44.0772	43.1768	1.56009	0.968849	1.34735	0.836732	0.621019	0.979572	0.00410916	0.803391	0.0345494	0.178141	0.019705	0.842295	0.0289879	0.881254	0.103515	0.617907	0.0813376	0.972103	1	0	0	0	0	0
An02g14690	An00g08579	strong similarity to heterogeneous nuclear ribonucleoprotein Hrp1 - Saccharomyces cerevisiae	5.22884	5.14382	6.81979	6.73133	6.04415	5.92005	5.84923	6.22671	6.30527	6.47635	6.72437	6.19092	6.2834	6.18938	36.4117	109.558	63.2109	65.7067	90.6349	74.6067	3.00888	1.03948	1.736	0.599741	0.345472	0.823157	1.66228e-07	0.699281	0.000133992	0.000253892	7.91658e-06	0.0322898	2.17324e-05	0.815051	0.00145755	0.0142638	0.000428076	0.416044	1	0	1	-1	-1	0
An02g03540	An00g08588	strong similarity to hexose transporter Hxt3 - Saccharomyces cerevisiae	6.31625	8.15454	10.2805	10.4154	5.6238	5.81922	10.6103	10.4877	10.731	10.7756	10.7565	10.8934	10.86	10.6454	150.686	1303.29	52.765	1498.15	1727.37	1782.39	8.64908	28.3929	0.350166	1.14951	3.28276	1.03185	6.92613e-06	7.924e-08	0.00282854	0.624205	0.0109386	0.892061	0.000294497	1.08675e-05	0.0148196	0.925434	0.0525482	0.979517	1	1	-1	0	0	0
An05g01290	An00g08590	strong similarity to hexose transporter Hxt3 - Saccharomyces cerevisiae	5.94853	6.08741	7.8678	7.57583	5.55564	6.14155	6.87973	7.18075	8.58762	8.39258	8.30731	7.93031	8.08571	7.86864	64.8021	211.104	57.624	130.711	344.694	249.268	3.25768	2.26835	0.889231	0.619179	0.696309	0.723156	1.19491e-06	4.08416e-05	0.374052	0.00289908	0.0679535	0.00927109	8.35779e-05	0.000593285	0.566914	0.0670729	0.205269	0.249084	1	1	0	0	0	0
An01g00030	An00g08601	strong similarity to Hgh1 - Saccharomyces cerevisiae	7.87399	7.79883	8.58828	8.59856	7.33761	7.49939	8.44451	8.36003	8.37418	8.4365	8.46105	8.57201	8.4789	8.39635	228.557	386.256	171.077	338.326	343.438	357.654	1.68998	1.97762	0.748509	0.875909	1.17021	1.04139	2.03101e-06	1.37602e-07	0.000449332	0.0468455	0.0874241	0.420406	0.000122465	1.4473e-05	0.00350178	0.321394	0.246121	0.846804	1	1	-1	0	0	0
An09g02930	An00g08618	strong similarity to high-affinity glucose transporter HGT1 - Kluyveromyces lactis	4.98027	4.62131	6.44179	6.83202	6.59418	5.15247	6.97346	6.39992	6.60287	6.77888	6.81717	6.45308	6.56946	6.46144	27.8729	99.5195	58.6201	103.014	106.372	90.1752	3.57048	1.75731	2.10312	1.03511	0.492177	0.847734	0.000274199	0.0416779	0.011145	0.890714	0.065195	0.427006	0.00393412	0.114176	0.0433075	0.9867	0.198739	0.850981	1	0	1	0	0	0
An02g07850	An00g08620	strong similarity to high-affinity glucose transporter HGT1 - Kluyveromyces lactis	5.63405	5.55075	6.03262	6.05107	5.74169	5.81109	6.16514	5.82909	5.96378	5.8448	5.78501	5.8171	5.88767	5.58852	48.2481	65.8836	54.8108	63.8721	58.2639	54.3584	1.36552	1.16532	1.13602	0.969469	0.853392	0.932968	0.00366528	0.10007	0.162851	0.72337	0.215469	0.340717	0.0264025	0.215002	0.324242	0.950954	0.447741	0.809045	1	0	0	0	0	0
An12g10190	An00g08643	strong similarity to high-affinity nicotinic acid permease Tna1 - Saccharomyces cerevisiae	4.02533	4.12636	5.16361	5.41542	5.92226	4.43327	4.94493	4.42333	4.47604	4.44517	4.47248	4.38616	4.62039	4.53201	16.8637	39.1114	36.1962	25.7077	22.0784	22.8299	2.31927	0.710233	2.1464	0.657295	0.306231	1.03404	0.00465491	0.180145	0.00832635	0.106786	0.00481225	0.867122	0.0318112	0.328332	0.0344099	0.489621	0.0287563	0.974992	1	0	1	0	-1	0
An01g08490	An00g08651	strong similarity to histidine--tRNA ligase Hts1 - Saccharomyces cerevisiae	6.64061	6.54575	8.17856	8.08601	6.48632	6.44113	7.61195	7.64303	7.90532	7.86956	7.86177	7.93898	8.03358	7.86127	96.5483	280.583	88.2625	197.744	235.386	246.357	2.90614	2.24041	0.91418	0.704761	0.770922	1.04661	4.44161e-10	9.44685e-09	0.128278	4.43255e-05	0.00606922	0.328872	4.77952e-07	3.61214e-06	0.274051	0.00488244	0.0339474	0.804089	1	1	0	-1	-1	0
An01g12570	An00g08652	strong similarity to histidinol dehydrogenase his-3 - Neurospora crassa	8.17034	8.27584	9.6678	8.88146	8.0628	7.93848	8.74969	8.83858	8.88042	8.91712	8.87345	8.87408	8.87621	9.06845	298.811	619.358	256.113	443.914	474.522	491	2.07274	1.73327	0.857107	0.716732	0.836221	1.03473	0.000138669	0.00129455	0.258661	0.0255668	0.34969	0.75298	0.00242081	0.00799537	0.443486	0.228826	0.602144	0.950799	1	1	0	0	0	0
An14g00840	An00g08654	strong similarity to histidinol-phosphatase His2 - Saccharomyces cerevisiae	6.07674	5.61902	6.94148	7.08251	6.40726	6.33567	6.68163	6.68926	6.87084	6.76127	6.80905	6.81488	6.89237	6.83597	57.5953	129.069	82.7946	102.925	112.495	115.179	2.24096	1.24313	1.43752	0.79744	0.554732	1.02386	9.90082e-07	0.0260763	0.00124403	0.0216757	0.000433714	0.740496	7.32818e-05	0.0809727	0.00768361	0.207685	0.00515482	0.948867	1	0	1	0	-1	0
An01g11930	An00g08655	strong similarity to histidinol-phosphate transaminase his3p - Schizosaccharomyces pombe	6.10379	5.9652	8.18081	8.29064	6.49488	6.53039	7.60296	7.58	8.00692	8.05971	8.03666	7.93139	8.04054	7.93794	65.5486	301.44	91.3056	192.869	262.183	250.724	4.59872	2.11235	1.39294	0.639827	0.459334	0.956296	7.7716e-12	2.00554e-08	6.83611e-05	4.16532e-06	5.09762e-07	0.335052	1.08717e-07	4.77829e-06	0.000911634	0.000832409	0.000115652	0.807587	1	1	1	-1	-1	0
An16g01840	An00g08662	strong similarity to histone deacetylase A Hda1 - Saccharomyces cerevisiae	6.41742	6.4169	6.71535	6.66643	7.201	7.13577	6.78664	6.81416	6.72998	6.81144	6.72686	6.54638	6.68565	6.67531	85.459	103.314	143.847	111.461	108.09	99.4415	1.20893	0.774862	1.68322	1.07886	0.64095	0.919985	0.00380787	0.000451289	6.07896e-07	0.174134	7.77452e-05	0.0761716	0.0271916	0.00352096	5.32431e-05	0.613901	0.00168885	0.543364	1	-1	1	0	-1	0
An15g07110	An00g08675	strong similarity to homocysteine S-methyltransferase AtHMT-1 - Arabidopsis thaliana	4.53536	4.35597	5.52401	5.2035	4.79445	4.53765	4.83319	4.91714	5.41845	5.41861	5.28208	5.21944	5.12161	5.08938	21.7911	41.1767	25.3875	29.3475	41.4426	35.3459	1.88961	1.15598	1.16504	0.712722	0.611756	0.852889	1.0056e-05	0.11473	0.0983986	0.00199389	0.00166456	0.0415772	0.00037149	0.237631	0.22673	0.0529708	0.0133748	0.451922	1	0	0	0	-1	0
An02g11660	An00g08677	strong similarity to hypothetical homolog of prokaryotic 2-hydroxyhepta-2,4-diene-1,7-dioate isomerase SPBC21C3.09c - Schizosaccharomyces pombe	8.52514	8.25415	8.75413	8.94358	8.55276	8.51016	8.70207	8.74426	9.28765	9.09033	9.17553	9.14257	9.21207	9.106	335.378	461.074	370.02	422.605	581.849	569.498	1.37479	1.14212	1.10329	0.916566	0.830757	0.978773	0.00107106	0.0956665	0.205119	0.257804	0.0996461	0.725911	0.0107467	0.20839	0.380223	0.718145	0.268627	0.94508	1	0	0	0	0	0
An01g05820	An00g08678	strong similarity to homoprotocatechuate operon enzyme hpcE - Escherichia coli	4.7978	4.69356	6.20214	6.4503	5.92425	5.60995	6.01854	6.43436	6.73285	6.51806	6.80007	6.79786	6.86625	6.36022	26.8283	80.2384	54.4589	74.877	102.797	102.167	2.99081	1.37493	2.02991	0.933181	0.459716	0.993864	3.73227e-06	0.0337535	0.000204948	0.61014	0.00147382	0.955416	0.000187808	0.097942	0.0019664	0.918856	0.0122503	0.991428	1	0	1	0	-1	0
An02g07430	An00g08679	strong similarity to homoserine dehydrogenase YJR139c - Saccharomyces cerevisiae	6.90217	6.25178	9.43344	9.31271	7.61858	7.19826	8.15095	8.72375	9.43826	9.29536	9.33474	9.57949	9.66284	9.40766	95.47	663.096	169.886	346.654	655.351	749.61	6.94559	2.04051	1.77947	0.522781	0.293785	1.14383	5.21711e-08	0.000673893	0.00310012	0.00136853	0.00013866	0.307641	1.04108e-05	0.00480483	0.0158739	0.0424488	0.00243989	0.796697	1	1	1	-1	-1	0
An17g02090	An00g08680	strong similarity to homoserine kinase Thr1 - Saccharomyces cerevisiae	8.80629	8.9147	9.63338	9.5644	8.21186	8.48159	9.07611	9.23058	8.8827	8.91276	8.9187	8.6321	8.75254	8.65232	464.809	775.45	325.548	569.419	479.278	409.86	1.66832	1.74911	0.700392	0.734307	1.04842	0.855161	1.00912e-05	4.28213e-06	0.000259624	0.000802224	0.633563	0.0166034	0.00037149	0.000126111	0.00234617	0.0311692	0.82201	0.320365	1	1	-1	-1	0	0
An02g02940	An00g08684	strong similarity to Hsp70-interacting protein Chip - Drosophila melanogaster	3.48163	3.21306	4.43398	4.08231	4.06947	4.18022	3.36678	3.5588	4.2963	4.39774	4.46873	4.79184	4.73164	5.49456	10.1777	19.135	17.4462	11.0256	20.9313	32.1336	1.88008	0.631979	1.71416	0.576203	0.336144	1.53519	0.00147175	0.0111092	0.00429158	0.00371058	0.000318484	0.00505807	0.0134126	0.0425307	0.0204131	0.0785284	0.00416384	0.188969	1	-1	1	0	-1	0
An03g01160	An00g08687	strong similarity to epidermal protein-5 HEPI - Homo sapiens	7.53135	7.0406	8.63111	8.31548	7.89011	7.46418	7.33955	7.83494	8.1559	8.27959	8.18847	7.35014	7.45044	7.44566	156.062	355.4	204.669	192.304	295.699	170.711	2.2773	0.939587	1.31146	0.541092	0.412588	0.577313	7.75911e-05	0.657671	0.0724989	0.000857408	0.000741788	0.000422429	0.00159153	0.785466	0.180718	0.0323296	0.00754681	0.043134	1	0	0	-1	-1	-1
An02g14940	An00g08691	strong similarity to human transmembrane protein HTMPN-23 from patent WO9961471-A2 - Homo sapiens	6.33748	5.90545	6.63404	6.89382	6.24724	6.41469	5.96603	6.31587	7.21539	7.15569	7.11217	7.01096	7.08581	7.14632	69.6216	108.679	80.5025	70.5684	143.12	135.395	1.561	0.876599	1.15629	0.649328	0.561564	0.946022	0.00131408	0.23578	0.194068	0.00163907	0.00243042	0.531118	0.0123816	0.398002	0.366274	0.0470819	0.0174444	0.887566	1	0	0	-1	-1	0
An18g02970	An00g08701	strong similarity to hydroxymethylbilane synthase Hem3 - Saccharomyces cerevisiae	5.94299	5.83888	6.95894	7.06051	5.793	6.15383	6.63552	6.38024	7.19137	7.04448	7.07123	7.22619	7.33932	6.93153	59.3401	128.866	62.8313	91.0055	137.412	143.577	2.17165	1.44841	1.05883	0.706204	0.666964	1.04487	1.02907e-05	0.00416022	0.591901	0.00614968	0.0179789	0.613957	0.000377839	0.0197748	0.749553	0.102659	0.0761761	0.911516	1	1	0	0	0	0
An01g08640	An00g08702	strong similarity to hydroxymethylbilane synthase Hem3 - Saccharomyces cerevisiae	6.93615	6.71798	7.63334	7.83468	7.08009	6.84577	7.60254	7.89157	7.82871	7.70239	7.87162	7.64691	7.70171	7.79316	113.541	212.897	124.753	214.831	223.001	209.954	1.87507	1.72205	1.09875	1.00909	0.918394	0.941491	1.65135e-05	6.2746e-05	0.30837	0.9202	0.509106	0.420294	0.000537227	0.000792181	0.500555	0.991433	0.739639	0.846701	1	1	0	0	0	0
An02g08420	An00g08709	strong similarity to hypha-like metulae protein hymA - Aspergillus nidulans	5.93025	5.97004	7.01794	7.02891	6.72054	6.11594	6.56783	6.69795	7.00795	6.90803	7.32009	7.19069	7.2047	7.24621	61.826	130.095	85.5231	99.2427	135.176	148.453	2.10421	1.16042	1.38329	0.762847	0.551474	1.09822	5.19294e-05	0.233928	0.0186967	0.0422972	0.00429935	0.352415	0.00120878	0.395697	0.0649325	0.303901	0.0264367	0.816214	1	0	0	0	-1	0
An07g09680	An00g08734	strong similarity to hypothetical carboxymethylenbutenolide hydrolase YDL086w - Saccharomyces cerevisiae	7.48787	6.61062	7.9859	8.3102	7.75312	7.81265	7.35789	7.86669	8.42129	8.52263	8.55574	8.61358	8.63417	8.40175	132.445	283.666	220.233	195.671	362.009	374.763	2.14177	0.888472	1.66283	0.689794	0.41483	1.03523	0.000744722	0.492423	0.0106873	0.0470247	0.00314515	0.803757	0.00820772	0.652691	0.0418544	0.322029	0.0210918	0.96193	1	0	1	0	-1	0
An17g00770	An00g08747	strong similarity to hypothetical DnaJ-like heat shock protein 17E5.120 - Neurospora crassa	4.16076	4.16347	5.05248	4.96367	5.64233	5.60074	4.39544	4.58175	5.08762	5.06054	5.00953	5.37933	5.22221	5.98049	17.9028	32.1795	49.2323	22.4492	33.1874	46.1207	1.79746	0.455986	2.74997	0.697625	0.253684	1.38971	0.000754007	6.71164e-05	6.33364e-06	0.0167966	9.50712e-06	0.00916499	0.00827279	0.000825036	0.000191364	0.17921	0.000470125	0.24895	1	-1	1	0	-1	0
An15g00520	An00g08771	strong similarity to hypothetical membrane protein YJR044c - Saccharomyces cerevisiae	7.26877	6.82172	7.76863	7.50815	7.8481	7.38677	6.8496	7.05813	7.57547	7.70606	7.50922	7.539	7.40245	7.38467	132.078	199.244	196.37	123.972	193.597	173.891	1.50853	0.631316	1.48678	0.622212	0.418496	0.89821	0.00546707	0.00265507	0.00679474	0.00214796	0.000299669	0.296505	0.0359225	0.0140263	0.0292017	0.0551337	0.00401539	0.789635	1	-1	1	0	-1	0
An01g04400	An00g08784	strong similarity to hypothetical protease Mch5 - Saccharomyces cerevisiae	5.25077	5.29029	6.07462	6.10796	5.18741	5.18794	6.96317	6.49769	5.50879	5.89905	5.68551	5.53696	5.48068	5.73624	38.6	68.1806	36.4456	106.185	51.9044	47.9888	1.76634	2.9135	0.944187	1.5574	1.64946	0.92456	0.000209344	5.39018e-07	0.599297	0.00146614	0.00644531	0.384735	0.00322524	3.45886e-05	0.75496	0.0438638	0.0355674	0.833267	1	1	0	1	1	0
An15g00640	An00g08787	strong similarity to hypothetical protein GABA-A receptor epsilon subunit - Caenorhabditis elegans	5.25903	4.6086	5.58721	5.78961	5.57378	6.07651	5.40698	5.72194	5.54813	5.56105	5.80425	5.69959	6.0113	6.00496	30.5652	51.5682	56.6949	47.3228	49.791	59.9332	1.68716	0.834691	1.85489	0.917673	0.494733	1.2037	0.00565403	0.263796	0.00189865	0.587016	0.00761584	0.166782	0.0367027	0.430651	0.0107969	0.910751	0.040203	0.67616	1	0	1	0	-1	0
An11g10160	An00g08793	strong similarity to hypothetical oxetanocin A resistance protein oxrB - Bacillus megaterium	5.30655	5.39538	6.26006	6.39768	7.44614	6.16934	5.67509	6.19082	6.49819	6.33447	6.41502	6.62251	6.59944	6.74712	40.8131	80.3859	112.03	61.0939	85.3841	100.87	1.96961	0.545337	2.74495	0.760009	0.276876	1.18137	0.00756362	0.0140435	0.000484466	0.215322	0.00109016	0.349301	0.0450313	0.0506587	0.00371353	0.668825	0.00994151	0.814541	1	0	1	0	-1	0
An03g01370	An00g08796	strong similarity to hypothetical oxidoreductase of gene CC3685 - Caulobacter crescentus	6.00376	5.41137	6.53654	6.47578	7.07395	6.80106	5.99346	6.57235	7.08077	6.79903	6.98473	6.81849	7.08939	7.11729	52.2574	90.8969	122.574	77.8651	124.055	128.747	1.73941	0.635252	2.34557	0.856631	0.365211	1.03782	0.00320155	0.0106766	0.000117157	0.319745	0.000516954	0.765378	0.023772	0.0411444	0.0013191	0.772396	0.00586276	0.953665	1	-1	1	0	-1	0
An17g00210	An00g08798	strong similarity to hypothetical oxidoreductase CAB46711.1 - Schizosaccharomyces pombe	6.54992	5.93373	8.6531	8.85671	9.16755	8.84673	8.47454	9.10668	9.83108	9.61692	9.82556	9.83195	9.74716	9.80796	75.6791	432.006	514.541	442.831	865.777	888.784	5.70839	0.860634	6.79898	1.02506	0.150766	1.02657	1.32472e-07	0.341707	4.8149e-08	0.872889	1.99656e-06	0.835568	1.90173e-05	0.51416	9.35495e-06	0.982668	0.000221666	0.970453	1	0	1	0	-1	0
An01g06960	An00g08803	strong similarity to hypothetical phosphatidyl synthase SPAC22A12.08c - Schizosaccharomyces pombe	7.4399	8.00713	9.27116	9.61722	8.03354	7.40045	9.59406	9.15219	8.83928	8.57537	9.04311	8.75338	8.87563	8.16831	211.353	696.602	210.4	663.12	451.71	387.783	3.29591	3.15171	0.995489	0.951934	0.956248	0.858478	8.89844e-05	0.000124051	0.982496	0.811309	0.878054	0.373165	0.00178083	0.00130281	0.991051	0.971334	0.949537	0.826505	1	1	0	0	0	0
An12g08020	An00g08805	strong similarity to hypothetical phosphoglycerate mutase YKR043c - Saccharomyces cerevisiae	3.59536	3.70361	4.23728	4.0876	3.96297	3.78279	3.969	3.9208	4.07798	3.91474	4.03513	3.99031	3.86649	4.22068	12.5488	17.9068	14.6505	15.4004	16.1033	16.289	1.42697	1.05119	1.16748	0.860031	0.736657	1.01153	0.0010781	0.55347	0.0839857	0.0913779	0.0223345	0.866631	0.010788	0.702585	0.201453	0.45588	0.0895493	0.974992	1	0	0	0	0	0
An02g14670	An00g08830	strong similarity to hypothetical protein 2E4.120 - Neurospora crassa	5.54034	4.70588	6.35156	6.17209	7.32476	6.58391	5.56519	6.09465	6.17037	6.26314	6.36352	6.1548	6.12376	5.9203	34.8505	76.7357	124.012	56.8828	76.9407	67.0092	2.20185	0.45869	3.55838	0.741282	0.20832	0.87092	0.0016505	0.00180458	3.36357e-05	0.147301	0.000111941	0.397424	0.014604	0.0103387	0.000547485	0.570803	0.00213343	0.837441	1	-1	1	0	-1	0
An02g04960	An00g08838	strong similarity to hypothetical protein 68B2.80 - Neurospora crassa	4.68138	5.03954	5.79323	5.70897	5.55232	5.02333	5.25218	5.38621	5.74951	5.95924	5.83934	5.76783	5.80986	5.98016	29.0498	53.8584	39.0656	39.9243	57.6546	57.7847	1.854	1.02198	1.34478	0.741281	0.551229	1.00226	0.000194651	0.852511	0.0245302	0.0233419	0.0034223	0.981147	0.00307333	0.913511	0.0802509	0.216731	0.0224763	0.996746	1	0	0	0	-1	0
An16g07420	An00g08846	strong similarity to hypothetical protein AAF27107.1 - Arabidopsis thaliana [putative sequencing error]	6.01078	5.3278	6.72193	6.93031	7.53616	6.35496	6.58459	6.65578	7.20438	6.99416	7.25653	7.02516	7.07926	7.04226	50.8893	113.466	123.26	98.3725	142.192	132.412	2.22967	0.798092	2.42211	0.866977	0.357942	0.931225	0.00269126	0.304887	0.00135562	0.510065	0.00509435	0.685305	0.0206517	0.475799	0.0082487	0.882135	0.0298429	0.930508	1	0	1	0	-1	0
An08g04850	An00g08908	strong similarity to hypothetical protein encoded by An08g04840 - Aspergillus niger	3.96999	4.02634	4.21935	4.37428	3.98331	4.16455	4.26794	4.18579	4.20312	4.15088	4.15353	4.20775	4.34642	4.22213	15.9796	19.6548	16.8413	18.7246	17.9907	19.1433	1.22999	1.11183	1.05392	0.952674	0.903933	1.06407	0.00642406	0.115129	0.415368	0.451111	0.273957	0.245668	0.040083	0.238035	0.604325	0.858083	0.517611	0.742784	1	0	0	0	0	0
An03g03400	An00g08925	strong similarity to hypothetical protein encoded by An09g01460 - Aspergillus niger	6.13479	5.50241	6.98541	6.69498	7.90461	7.09777	6.02592	6.49309	6.93637	6.69949	6.95181	5.94033	5.88231	6.05976	56.4382	114.579	181.169	76.6124	116.368	62.2846	2.03016	0.422879	3.21004	0.668645	0.208298	0.535236	0.00233509	0.000558888	4.26133e-05	0.0478696	6.68288e-05	0.00134939	0.0185917	0.00413447	0.000657242	0.325133	0.00152507	0.0882087	1	-1	1	0	-1	0
An07g01690	An00g08972	weak similarity to hypothetical protein CAC28841.2 - Neurospora crassa	4.88435	4.35132	5.34477	5.106	5.47009	5.03909	4.92133	5.07495	5.33619	5.09418	5.05229	4.62355	4.77166	4.9142	24.5531	37.4107	38.1759	31.9588	35.7751	27.2806	1.52367	0.837146	1.55483	0.854267	0.549428	0.762557	0.00815875	0.20315	0.00618281	0.255805	0.00789983	0.0277795	0.0474564	0.357423	0.0270624	0.715795	0.0413279	0.388853	1	0	1	0	-1	0
An03g03530	An00g08975	similarity to protein fragment SEQ ID NO:9681 from patent EP1033405-A2 - Arabidopsis thaliana	5.47927	5.44716	7.63621	8.16702	5.30405	5.05866	6.85917	7.49528	7.48208	8.08735	7.6631	7.79409	7.84962	7.56299	44.1155	239.125	36.2864	144.73	214.402	213.127	5.42042	3.98855	0.822532	0.605251	0.735839	0.994052	5.05683e-07	3.8097e-06	0.265781	0.0115332	0.219538	0.965844	4.74765e-05	0.000117843	0.452284	0.146576	0.452798	0.99274	1	1	0	0	0	0
An15g00540	An00g08989	strong similarity to hypothetical protein B13O20.120 - Neurospora crassa	7.86413	7.38431	8.39535	8.34257	8.56754	7.96717	7.6443	7.72905	8.40107	8.40967	8.4191	8.05904	8.07467	8.16965	197.296	330.604	308.122	206.025	340.131	274.586	1.67567	0.66865	1.56172	0.62318	0.399033	0.807296	0.00132823	0.00686048	0.00363702	0.00245686	0.000221072	0.05423	0.0124702	0.0293601	0.0179149	0.0607227	0.00331544	0.48975	1	-1	1	0	-1	0
An05g02270	An00g08998	strong similarity to hypothetical protein B15I20.50 - Neurospora crassa [putative frameshift]	5.14062	4.89533	6.16605	5.94697	6.48101	6.08139	5.53771	5.38421	5.20016	5.26556	5.09624	5.43494	5.15392	5.66295	32.4012	66.5564	77.7731	44.0466	36.4367	42.7327	2.05413	0.566348	2.40032	0.661794	0.275711	1.17279	7.36461e-05	0.000529705	1.21604e-05	0.00504684	8.31665e-06	0.128562	0.00153309	0.00397321	0.000284468	0.0925298	0.000437223	0.632073	1	-1	1	0	-1	0
An02g04990	An00g09005	strong similarity to hypothetical protein B21J21.225 - Neurospora crassa	4.24288	4.26878	4.58152	4.64647	4.45161	4.31446	4.25563	4.28201	4.37362	4.48479	4.47399	4.55582	4.50772	4.44271	19.1044	24.4879	20.8653	19.2771	21.7679	22.6601	1.2818	0.923886	1.09217	0.78721	0.720775	1.04099	0.000778026	0.17453	0.134135	0.00102679	0.00130675	0.386731	0.0084633	0.320869	0.283058	0.03609	0.011312	0.834388	1	0	0	-1	-1	0
An03g06830	An00g09017	strong similarity to hypothetical protein B24P7.10 - Neurospora crassa	7.26168	6.50517	7.7977	7.88645	7.10903	7.89761	7.10776	7.5847	8.44533	8.65869	8.56604	8.70188	8.73829	8.5265	118.064	229.456	181.436	162.718	376.548	403.257	1.94349	0.896836	1.53676	0.709148	0.461456	1.07093	0.00403427	0.567676	0.0397322	0.0893221	0.0126805	0.658594	0.0285315	0.714267	0.114506	0.451419	0.0585053	0.925107	1	0	0	0	0	0
An16g09150	An00g09048	strong similarity to hypothetical protein BM-021 - Homo sapiens	5.85198	5.55104	6.68453	6.71157	6.39832	5.69797	6.55795	6.29427	6.45824	6.44098	6.44543	6.22556	6.28773	6.62062	52.0386	103.828	66.1718	85.9907	87.3187	83.1686	1.99521	1.29951	1.27159	0.828204	0.651313	0.952473	0.000400902	0.0866611	0.112529	0.203482	0.0520014	0.677386	0.00515461	0.193906	0.248958	0.651977	0.168117	0.929391	1	0	0	0	0	0
An02g08250	An00g09064	strong similarity to hypothetical protein F12L6.11 - Arabidopsis thaliana	3.8109	3.72622	4.03047	4.1328	4.24659	4.29633	3.96004	3.8104	3.99448	3.94727	4.07374	3.90148	3.70271	3.85502	13.6286	16.9315	19.3125	14.7764	16.0574	14.1207	1.24235	0.765121	1.41706	0.872718	0.615866	0.879387	0.00555009	0.00136409	0.00017132	0.0547239	0.00019747	0.0301916	0.0362804	0.00831106	0.00172125	0.349239	0.00307617	0.405131	1	-1	1	0	-1	0
An03g02850	An00g09067	strong similarity to hypothetical protein F2I11-120 - Arabidopsis thaliana	7.99594	8.24724	8.69404	8.84886	8.83526	9.19905	8.1007	8.00307	8.27795	8.25846	8.25046	8.18868	8.10788	8.26189	278.511	436.987	518.125	265.374	307.041	291.257	1.56901	0.512182	1.86034	0.607282	0.326436	0.948593	0.000231392	6.42257e-06	1.31905e-05	9.71432e-05	1.21023e-06	0.463264	0.00348433	0.000164251	0.00030022	0.00801561	0.000180273	0.865943	1	-1	1	-1	-1	0
An09g05630	An00g09074	strong similarity to hypothetical protein encoded by gene B18D24.80 - Neurospora crassa	7.00318	6.95319	7.73006	7.76257	7.7385	7.66538	7.57922	7.85067	8.21239	8.26987	8.12996	8.16974	8.20925	8.26868	126.079	214.721	208.216	210.101	294.899	297.323	1.70307	1.00905	1.65147	0.978486	0.592492	1.00822	4.44403e-06	0.892568	7.92974e-06	0.744964	0.000128333	0.880561	0.000210025	0.938172	0.000217794	0.957829	0.00232081	0.977569	1	0	1	0	-1	0
An10g00320	An00g09109	strong similarity to hypothetical protein PA5433 - Pseudomonas aeruginosa	6.16313	6.06649	6.7015	6.78101	6.57734	6.64686	6.74034	6.6048	6.68379	6.51548	6.60819	6.82141	6.74197	6.77552	69.3012	106.984	97.8226	102.01	97.1732	109.868	1.54375	1.04281	1.41156	0.953511	0.675503	1.13065	1.13778e-05	0.489156	9.42477e-05	0.433614	0.000569607	0.02576	0.000406032	0.6499	0.00112783	0.848385	0.00624457	0.377814	1	0	1	0	-1	0
An01g00110	An00g09145	strong similarity to hypothetical protein SPAC1039.02 - Schizosaccharomyces pombe	7.19699	7.27376	8.28979	8.53107	7.82117	7.64089	7.08729	7.28025	7.87158	7.6646	7.75707	7.58421	7.36241	7.64493	150.683	340.245	212.457	145.388	217.432	184.889	2.25801	0.684319	1.40996	0.427305	0.303062	0.85033	1.07645e-06	0.00102266	0.00208127	6.9466e-07	7.4775e-07	0.0418886	7.68289e-05	0.00667283	0.011632	0.000233768	0.000135848	0.452143	1	-1	1	-1	-1	0
An14g01470	An00g09146	strong similarity to hypothetical protein SPAC1039.06 - Schizosaccharomyces pombe	2.96497	2.96031	3.27118	3.21442	3.19423	3.26303	3.12667	3.19922	3.27542	3.1849	3.31183	3.29636	3.31329	3.32437	7.79548	9.46631	9.37378	8.95654	9.56247	9.9269	1.21433	0.955489	1.20246	0.946149	0.786841	1.03811	0.00253345	0.384864	0.00357505	0.29461	0.00605685	0.382088	0.0197615	0.55569	0.0176781	0.750009	0.0338917	0.832592	1	0	1	0	-1	0
An07g10200	An00g09155	strong similarity to hypothetical protein SPAC13D6.03c - Schizosaccharomyces pombe	5.22473	5.70094	5.97999	6.20364	5.28598	5.21938	5.865	5.67282	5.6189	5.59621	5.83034	5.4683	5.67177	5.71524	44.1038	68.2055	38.1254	54.5273	51.3331	49.1268	1.54647	1.43021	0.864447	0.799456	0.924818	0.95702	0.00175692	0.00638099	0.200848	0.0602374	0.616265	0.625526	0.0152561	0.0277395	0.375272	0.367013	0.813251	0.914068	1	1	0	0	0	0
An04g04800	An00g09156	strong similarity to hypothetical protein SPAC1486.02c - Schizosaccharomyces pombe [truncated ORF]	5.89813	5.59613	6.27971	6.45968	6.19502	6.30409	5.84739	5.96152	6.31775	6.03828	6.59258	6.30767	6.40675	6.50839	53.7103	82.6931	76.0858	59.8987	79.6832	84.8947	1.53961	0.787252	1.4166	0.72435	0.511331	1.0654	0.00243663	0.0540016	0.00927212	0.0141055	0.00125246	0.499753	0.0191926	0.138104	0.0374769	0.162539	0.0109916	0.875948	1	0	1	0	-1	0
An04g00100	An00g09159	strong similarity to hypothetical protein SPAC15E1.02c - Schizosaccharomyces pombe	5.23915	4.91156	6.33472	6.02732	6.15327	5.56515	5.07789	5.43479	5.95595	6.26294	5.8642	5.08019	5.17787	5.35928	33.7158	72.5559	58.0493	38.2222	65.2405	36.9059	2.15198	0.658443	1.72172	0.526797	0.30597	0.56569	0.000259482	0.0155141	0.0033364	0.00105235	0.000122903	0.000551348	0.00379299	0.0546806	0.0167362	0.0367615	0.00225333	0.0531782	1	0	1	-1	-1	0
An14g00220	An00g09162	strong similarity to hypothetical protein SPAC17C9.06 - Schizosaccharomyces pombe	8.74678	8.62778	9.14718	9.1054	8.62843	8.42426	8.98425	9.05456	9.03634	9.02544	8.93688	8.97596	9.02329	8.86282	412.224	558.839	368.711	518.932	511.842	495.94	1.35567	1.40742	0.894444	0.92859	1.03817	0.968933	0.000514382	0.000200324	0.105869	0.26722	0.684302	0.554674	0.0062139	0.00187572	0.237988	0.727549	0.851302	0.895988	1	1	0	0	0	0
An04g05330	An00g09164	strong similarity to hypothetical protein SPAC18B11.05 - Schizosaccharomyces pombe	5.15282	5.2057	5.60663	5.78311	5.96976	5.59749	5.63324	5.38792	5.639	5.68356	5.66237	5.55578	5.534	5.48471	36.2337	51.7997	55.0866	45.5879	50.6202	46.0404	1.4296	0.827568	1.52032	0.880081	0.57888	0.909524	0.00120674	0.0437758	0.000355308	0.153208	0.000669931	0.190644	0.0116986	0.118403	0.00295681	0.580348	0.00701998	0.695413	1	0	1	0	-1	0
An04g03330	An00g09169	strong similarity to hypothetical protein SPAC1F12.08 - Schizosaccharomyces pombe	5.77362	5.45237	6.58845	6.76685	7.17519	7.03552	6.10387	6.32642	6.82914	6.57037	6.8768	6.56827	6.62253	6.7538	48.9418	102.37	137.697	74.2923	108.291	100.302	2.09167	0.539533	2.81349	0.725723	0.257944	0.926224	8.20187e-06	4.37924e-05	2.7529e-07	0.00646834	6.07449e-07	0.350121	0.000328446	0.000620052	3.17705e-05	0.104487	0.000119685	0.814671	1	-1	1	0	-1	0
An04g01100	An00g09173	strong similarity to hypothetical protein SPAC227.14 - Schizosaccharomyces pombe	3.78844	3.89403	4.76307	4.97689	4.81042	4.16972	4.32314	4.81174	5.18457	5.361	4.92558	5.26205	5.27461	5.18708	14.3327	29.2422	22.4722	23.7103	35.6801	37.8244	2.04025	1.05509	1.5679	0.810824	0.51714	1.0601	0.000424715	0.718724	0.00982995	0.175811	0.00799863	0.63199	0.00540613	0.827237	0.0392423	0.61591	0.0416733	0.916236	1	0	1	0	-1	0
An11g11090	An00g09183	strong similarity to hypothetical protein SPAC24C9.14 - Schizosaccharomyces pombe	6.61433	6.50197	7.09359	7.10938	7.0768	7.00829	6.90674	7.15472	7.15672	7.33703	7.27321	6.99213	7.17998	7.08923	94.2322	137.328	131.831	130.756	152.816	135.967	1.45734	0.991845	1.399	0.95214	0.680586	0.889742	0.00022052	0.909923	0.000557238	0.50231	0.00258135	0.0674733	0.00335675	0.948982	0.0041612	0.879105	0.0181643	0.523464	1	0	1	0	-1	0
An04g02270	An00g09198	strong similarity to hypothetical protein SPAC577.03c - Schizosaccharomyces pombe	4.11278	4.2184	4.70294	4.9536	3.94645	4.43587	4.76013	4.47645	4.80103	5.00495	4.87087	5.0855	5.05741	4.89445	17.946	28.4089	18.2669	24.5609	29.6978	32.2775	1.58302	1.34456	1.01788	0.864549	0.849362	1.08686	0.00142348	0.0202237	0.874516	0.210736	0.314582	0.371825	0.0130835	0.0668342	0.933821	0.662023	0.56318	0.825648	1	0	0	0	0	0
An11g02840	An00g09202	strong similarity to hypothetical protein SPAC637.13c - Schizosaccharomyces pombe	6.48344	6.01392	6.94832	6.86222	7.2418	7.13287	6.69372	6.83288	7.68285	7.65485	7.63099	7.8677	7.75486	7.64197	76.0396	119.865	145.748	108.632	201.723	215.994	1.57635	0.745339	1.91674	0.906284	0.472826	1.07074	0.00040766	0.00834578	1.79781e-05	0.308129	0.00011529	0.38286	0.00522231	0.0342775	0.000365015	0.764159	0.00217064	0.832813	1	-1	1	0	-1	0
An18g06660	An00g09203	strong similarity to hypothetical protein SPAC664.12c - Schizosaccharomyces pombe	5.1378	5.13507	5.48396	5.43747	5.34046	5.42931	5.66831	5.55904	5.52667	5.33442	5.52589	5.42251	5.447	5.49199	35.174	44.0392	41.7842	48.9649	44.0884	43.8296	1.25204	1.17185	1.18793	1.11185	0.935955	0.99413	0.00276596	0.0207383	0.013656	0.0993575	0.444454	0.904982	0.0211091	0.0681165	0.0505379	0.472481	0.689695	0.981643	1	0	0	0	0	0
An04g01700	An00g09204	strong similarity to hypothetical protein SPAC694.03 - Schizosaccharomyces pombe	5.5725	5.73797	6.30154	6.29336	6.67113	6.80726	5.7411	5.98556	6.10607	6.19286	6.13539	6.39186	6.065	6.6373	50.396	78.6542	106.832	58.2154	70.7556	82.4087	1.56072	0.544927	2.11984	0.740144	0.349151	1.16469	0.00140732	0.000119628	1.74532e-05	0.0158071	1.91245e-05	0.105512	0.0130033	0.00126709	0.000358521	0.173568	0.000675587	0.598541	1	-1	1	0	-1	0
An18g02900	An00g09212	strong similarity to hypothetical protein SPAC8A4.09c - Schizosaccharomyces pombe	7.35622	7.1891	7.88711	7.90262	7.54333	7.46772	7.48959	7.37079	7.79564	7.91046	7.75009	7.69313	7.78595	7.65871	154.628	238.008	181.714	172.468	225.773	209.76	1.53923	0.949121	1.17517	0.724632	0.616621	0.929072	2.04555e-05	0.416893	0.0239743	0.000268079	0.000162866	0.173107	0.00061804	0.585416	0.078875	0.0148816	0.00268988	0.680605	1	0	0	-1	-1	0
An01g00400	An00g09221	strong similarity to hypothetical protein SPBC12C2.09c - Schizosaccharomyces pombe	4.4825	4.68558	5.16921	5.03763	4.2634	4.48278	5.0081	4.83051	4.95054	5.00695	5.12358	5.59301	5.44532	5.19098	23.9847	34.3782	20.722	30.2594	32.605	42.5111	1.43334	1.46026	0.863966	0.880191	1.01878	1.30382	0.00278626	0.00197505	0.150071	0.204168	0.891965	0.00538445	0.0212524	0.0111407	0.306563	0.652741	0.955862	0.197571	1	1	0	0	0	0
An07g02820	An00g09224	strong similarity to hypothetical protein SPBC1539.04 - Schizosaccharomyces pombe	7.72869	7.61182	8.60077	8.55641	8.41195	8.21114	8.04803	8.20562	8.40194	8.51382	8.49855	8.36881	8.28879	8.28717	203.693	382.308	317.705	279.523	354.941	318.45	1.87688	0.87982	1.55972	0.731147	0.468767	0.89719	6.72717e-07	0.0696734	2.05964e-05	0.000432587	3.41752e-06	0.0611073	5.73819e-05	0.165618	0.000399062	0.0209393	0.00029151	0.510925	1	0	1	-1	-1	0
An16g02150	An00g09228	strong similarity to hypothetical protein SPBC1685.14c - Schizosaccharomyces pombe	6.65934	6.87987	7.51351	7.33293	7.02583	6.54404	7.03818	6.92191	7.24176	7.1436	7.15544	7.24022	7.19301	7.2819	109.107	171.638	110.273	126.242	145.036	150.997	1.57311	1.14481	1.01068	0.735514	0.72774	1.0411	0.000579849	0.185697	0.913788	0.00815382	0.0384546	0.617187	0.0067822	0.335927	0.955766	0.120448	0.134856	0.911924	1	0	0	0	0	0
An16g06860	An00g09241	strong similarity to hypothetical protein SPBC25B2.10 - Schizosaccharomyces pombe [truncated ORF]	5.45031	5.44432	5.84577	5.929	6.80012	6.43773	6.10517	5.99363	5.93031	5.61546	5.83517	6.12427	5.89787	5.9636	43.6319	59.1943	98.2866	66.2296	55.4703	63.7894	1.35667	0.673841	2.25263	1.11885	0.496686	1.14997	0.0065433	0.00117388	2.00067e-06	0.246116	0.000198293	0.088418	0.0405248	0.00742376	0.000109226	0.705671	0.00308557	0.569727	1	-1	1	0	-1	0
An01g08620	An00g09244	strong similarity to hypothetical protein SPBC2A9.05c - Schizosaccharomyces pombe	6.27048	6.07843	6.56005	6.99215	6.7036	6.89652	6.49509	6.47852	6.93222	7.03321	7.15491	7.14766	7.11453	7.15868	72.2265	109.6	111.435	89.6854	131.609	141.072	1.51745	0.804821	1.54286	0.818299	0.530378	1.07191	0.000806617	0.0375752	0.000597766	0.0516987	0.000459505	0.37572	0.00871333	0.10604	0.00437791	0.340336	0.00540624	0.827626	1	0	1	0	-1	0
An02g12260	An00g09247	strong similarity to hypothetical protein SPBC31F10.03 - Schizosaccharomyces pombe	3.94949	3.88806	4.58554	4.64858	4.43897	4.40694	4.51738	4.47171	4.74855	4.74739	4.71912	4.6733	4.81023	4.728	15.1241	24.5399	21.4508	22.542	26.6923	26.6706	1.62257	1.05087	1.41832	0.918585	0.647658	0.999189	8.6095e-07	0.344863	2.09274e-05	0.11892	6.78581e-05	0.98459	6.69101e-05	0.516298	0.000402688	0.513447	0.00153852	0.996833	1	0	1	0	-1	0
An08g10750	An00g09257	strong similarity to hypothetical protein SPBC3B8.06 - Schizosaccharomyces pombe	5.63716	6.13699	8.61838	8.03036	9.90519	9.59874	8.89307	8.58096	5.92859	6.44279	6.14841	6.2761	6.15498	6.40861	59.1816	320.542	862.252	426.681	72.1667	77.7028	5.41624	0.494845	14.5696	1.33112	0.0913631	1.07671	3.25468e-07	0.000987828	2.35656e-09	0.100294	3.20233e-07	0.58224	3.27552e-05	0.00648767	1.17735e-06	0.473673	9.68436e-05	0.901363	1	-1	1	0	-1	0
An09g01160	An00g09259	strong similarity to hypothetical protein SPBC409.17c - Schizosaccharomyces pombe	4.20863	4.50113	4.83038	4.76272	4.53669	4.44761	4.57686	4.56771	4.4791	4.4453	4.48295	4.56119	4.419	4.46071	20.462	27.7911	22.5046	23.79	22.1482	22.3205	1.35818	1.05712	1.09982	0.856028	0.778332	1.00778	0.000717776	0.422073	0.180563	0.0391405	0.021787	0.889323	0.00796595	0.590163	0.348496	0.289948	0.0879589	0.978976	1	0	0	0	0	0
An02g13910	An00g09263	strong similarity to hypothetical protein SPBP4H10.20 - Schizosaccharomyces pombe	5.75704	4.9893	6.22743	6.33417	5.24112	5.38138	5.91933	5.94529	6.70029	6.74389	6.58465	6.49787	6.64671	6.86389	41.4463	77.7516	39.7049	61.0664	102.273	101.793	1.87596	1.53801	0.957985	0.785404	0.81985	0.995308	0.000675508	0.00866546	0.757953	0.102414	0.323083	0.966939	0.0076384	0.035208	0.863536	0.478672	0.573191	0.992889	1	1	0	0	0	0
An15g06480	An00g09270	strong similarity to hypothetical protein SPCC18.09c - Schizosaccharomyces pombe	3.4336	3.56119	4.53142	4.70272	4.13071	3.75888	4.11274	4.08406	4.16591	4.43675	4.23566	4.15744	4.24984	4.01049	11.2933	24.54	15.3993	17.1294	19.4196	17.6214	2.17297	1.11235	1.36358	0.698017	0.5119	0.907405	3.67339e-06	0.277247	0.00651606	0.00253806	0.000325049	0.227568	0.000185513	0.445691	0.0281946	0.0619632	0.00423776	0.730147	1	0	1	0	-1	0
An03g03820	An00g09274	strong similarity to hypothetical protein SPCC320.08 - Schizosaccharomyces pombe	3.42395	3.36914	3.78382	3.84758	3.85151	3.69869	3.93009	3.82239	3.9511	3.84882	3.78566	3.94515	4.00894	3.74905	10.5308	14.0812	13.6905	14.6847	14.5391	14.9394	1.33714	1.07262	1.30004	1.04286	0.802174	1.02753	0.0015303	0.338135	0.0030852	0.561177	0.047376	0.644117	0.0138112	0.510541	0.0158149	0.902016	0.157496	0.919538	1	0	1	0	0	0
An02g14400	An00g09276	strong similarity to hypothetical protein SPCC338.13 - Schizosaccharomyces pombe	4.96143	4.86436	5.39076	5.36132	4.85684	5.01645	5.19803	5.45014	5.29139	5.33343	5.47279	5.48656	5.42105	5.66386	30.1251	41.5288	30.6252	40.0598	41.237	46.0083	1.37854	1.30807	1.0166	0.964628	0.948878	1.1157	0.00160843	0.00526557	0.836596	0.653019	0.643312	0.112739	0.0143246	0.0237078	0.911243	0.932805	0.826781	0.615577	1	1	0	0	0	0
An07g06990	An00g09281	strong similarity to hypothetical protein SPCC594.04c - Schizosaccharomyces pombe	5.88565	6.1833	6.69701	6.78272	6.54838	6.09628	6.27093	6.1715	6.05995	6.12805	6.17133	5.8975	6.19758	5.86262	65.5478	106.882	80.0221	74.6057	69.5403	63.3774	1.63059	0.932314	1.22082	0.698023	0.571765	0.911376	0.000779794	0.528036	0.0900356	0.00634567	0.00350258	0.3131	0.00846936	0.6825	0.212432	0.103718	0.0228216	0.797613	1	0	0	0	-1	0
An11g02030	An00g09291	similarity to hypothetical protein T23E23.20 - Arabidopsis thaliana	7.99857	7.85663	8.13607	8.30289	7.76157	7.59671	8.02776	7.95436	7.91226	8.00186	7.99728	7.93034	8.0322	7.93181	243.47	298.064	204.952	254.419	250.813	249.827	1.22423	1.24136	0.841793	0.85357	1.01399	0.996069	0.00870733	0.00588544	0.0204211	0.030213	0.880607	0.941181	0.049778	0.0259803	0.0695063	0.253084	0.951039	0.988627	1	1	0	0	0	0
An01g07590	An00g09293	strong similarity to hypothetical protein W02A11.2 - Caenorhabditis elegans	4.84075	4.72366	5.23513	5.34675	4.94033	4.84234	5.24385	5.09186	5.13933	5.18827	5.3163	5.33396	5.19952	5.23932	27.5162	39.1499	29.6783	35.9484	37.133	38.2556	1.4228	1.21127	1.07858	0.918224	0.851329	1.03023	0.000189869	0.0129532	0.269098	0.215915	0.107379	0.586138	0.0030217	0.0477855	0.456292	0.669275	0.282993	0.903775	1	1	0	0	0	0
An07g05370	An00g09294	strong similarity to hypothetical protein Y105C5B.9 - Caenorhabditis elegans	4.77182	4.08579	5.43739	5.5801	5.88813	5.56287	4.99395	5.61211	6.18962	5.97488	6.02757	6.16452	6.01291	6.0263	21.5379	45.5301	52.9112	39.4794	66.9041	67.0846	2.11395	0.746143	2.45666	0.867105	0.352961	1.0027	0.00050448	0.0861087	0.000110995	0.379138	0.000573636	0.983475	0.00613668	0.19291	0.00127062	0.817781	0.00627775	0.996746	1	0	1	0	-1	0
An14g00550	An00g09301	strong similarity to hypothetical protein YBL036c - Saccharomyces cerevisiae	5.75672	5.68889	6.62944	6.34074	5.87624	5.7381	6.09603	6.03484	6.62945	6.84922	6.72093	6.70541	6.51888	6.73348	52.8123	89.579	55.9927	66.9696	106.389	100.607	1.69618	1.19604	1.06022	0.747604	0.70514	0.945658	3.34284e-05	0.0463553	0.479996	0.0037509	0.0100345	0.410423	0.000890724	0.123578	0.661355	0.0791049	0.049271	0.842837	1	0	0	0	-1	0
An15g00550	An00g09305	strong similarity to hypothetical protein YBR101c - Saccharomyces cerevisiae	6.58003	6.54793	8.11659	7.80231	6.90943	7.3706	6.73818	6.97533	7.16697	6.87535	7.03044	7.1423	7.08866	7.61943	94.6137	248.904	141.045	115.902	130.17	155.79	2.63075	0.821734	1.49075	0.465648	0.312358	1.19682	1.76804e-05	0.178383	0.0135993	0.000146606	7.73058e-05	0.135316	0.00056355	0.325735	0.0504083	0.0104105	0.00168564	0.637566	1	0	0	-1	-1	0
An18g05720	An00g09308	strong similarity to hypothetical protein YBR214w - Saccharomyces cerevisiae	4.16917	4.24919	4.81497	5.0713	5.97295	5.09777	4.52976	4.80917	5.33396	5.0733	5.11053	5.55512	5.36044	5.39813	18.4965	30.7632	46.3778	25.4477	36.0667	43.3481	1.6632	0.548705	2.50739	0.827211	0.32991	1.20189	0.00690129	0.0024061	8.48198e-05	0.244441	0.000325588	0.172081	0.042103	0.0130208	0.00106226	0.704266	0.00423972	0.679722	1	-1	1	0	-1	0
An01g09630	An00g09314	strong similarity to hypothetical protein YDR132c - Saccharomyces cerevisiae	4.16648	4.18825	4.57478	4.96578	4.30475	4.46539	4.51747	4.52834	4.68632	4.94038	4.74842	4.98036	4.93872	4.66496	18.0931	27.2896	20.8948	22.9895	27.6979	29.0677	1.50829	1.10025	1.15485	0.842427	0.729469	1.04945	0.00143127	0.351078	0.169951	0.107914	0.0435968	0.559157	0.0131292	0.522439	0.334569	0.49141	0.148119	0.89767	1	0	0	0	0	0
An02g11230	An00g09315	strong similarity to hypothetical protein YDR196c - Saccharomyces cerevisiae	3.98668	4.09361	4.7164	4.72758	5.2954	4.4201	4.33242	4.37856	4.98401	4.63923	4.84757	4.59571	4.59512	4.52228	16.4515	26.3913	28.9954	20.4707	28.3171	23.7694	1.60419	0.705999	1.76248	0.77566	0.440096	0.839403	0.00740849	0.0348406	0.00233741	0.107339	0.00198378	0.167206	0.0443682	0.100264	0.0127977	0.490549	0.0151315	0.676797	1	0	1	0	-1	0
An07g06020	An00g09316	strong similarity to hypothetical protein YDR306c - Saccharomyces cerevisiae	5.18634	5.3219	5.77452	5.74859	5.12899	5.23144	5.64289	5.27937	5.71943	5.72051	5.5413	5.52891	5.56861	5.5213	38.1635	54.2501	36.2577	44.0519	50.5771	46.5145	1.42152	1.21497	0.950061	0.812014	0.854697	0.919675	0.000916243	0.0310323	0.530214	0.0228126	0.187347	0.220681	0.00955804	0.0920549	0.703249	0.213748	0.410269	0.723707	1	0	0	0	0	0
An02g01520	An00g09335	strong similarity to hypothetical protein YHR151c - Saccharomyces cerevisiae	4.97811	4.86272	5.49518	5.57594	5.40183	4.87003	5.40837	5.61506	5.50899	5.71577	5.57505	5.67953	5.65985	5.46423	30.2825	46.3841	35.1617	45.6238	48.5008	48.5434	1.53171	1.29754	1.16112	0.983608	0.847119	1.00088	0.00195294	0.031885	0.187468	0.879392	0.293448	0.992122	0.0164211	0.0938832	0.357727	0.983838	0.539783	0.997651	1	0	0	0	0	0
An18g06740	An00g09336	strong similarity to hypothetical protein YHR181w - Saccharomyces cerevisiae	8.34018	8.12133	8.43607	8.5987	8.30654	8.27476	8.06702	8.07532	8.54552	8.67379	8.58626	8.37405	8.3476	8.39775	300.402	366.427	313.136	268.945	388.523	331.562	1.21979	0.858876	1.04239	0.733967	0.704119	0.85339	0.008394	0.0323349	0.519137	0.000393702	0.00205209	0.0095654	0.0484621	0.094789	0.69365	0.0195404	0.0155004	0.252472	1	0	0	-1	-1	0
An07g07100	An00g09338	strong similarity to hypothetical protein YIL064w - Saccharomyces cerevisiae	5.24625	5.08676	6.15833	6.20131	5.56761	6.30248	6.12814	5.57947	6.08247	6.10888	6.21385	5.99878	6.06827	6.26873	35.9148	72.4956	61.1824	57.8322	70.2811	69.1629	2.01855	0.945242	1.70354	0.797734	0.468279	0.98409	0.000600735	0.713358	0.00424616	0.157993	0.00405975	0.897767	0.0069856	0.824163	0.0202383	0.586231	0.0253762	0.980614	1	0	1	0	-1	0
An04g03750	An00g09357	strong similarity to hypothetical protein YMR099c - Saccharomyces cerevisiae	7.01008	6.02996	8.12225	7.89403	9.02779	8.5735	7.24223	7.83885	8.92227	8.72035	8.8062	8.84878	8.85775	8.93143	91.7745	257.449	445.921	186.178	450.777	470.914	2.80523	0.417514	4.85888	0.723166	0.148834	1.04467	0.000190618	0.000725126	3.76923e-06	0.116103	1.7616e-05	0.783806	0.00303018	0.00507443	0.000142707	0.507807	0.000641746	0.956203	1	-1	1	0	-1	0
An01g02310	An00g09360	strong similarity to hypothetical protein YMR178w - Saccharomyces cerevisiae	6.44417	6.37193	7.3966	7.34772	7.18408	6.99933	6.55123	7.12681	7.86567	7.78279	7.81958	7.54083	7.79414	7.53823	84.921	165.669	136.401	114.485	226.392	197.321	1.95086	0.839332	1.6062	0.69105	0.430237	0.871588	6.20794e-05	0.133726	0.00104083	0.00560806	0.000167073	0.14804	0.00138074	0.265385	0.00666066	0.0970759	0.00273676	0.650828	1	0	1	0	-1	0
An01g07400	An00g09366	strong similarity to hypothetical protein YOL124c - Saccharomyces cerevisiae	5.85635	6.00182	6.74046	6.90722	5.55968	5.66178	6.70294	6.56646	6.99071	7.15159	6.98423	6.961	6.87067	6.64881	60.9302	113.287	48.865	99.3673	131.797	113.522	1.8593	2.03351	0.801984	0.877128	1.0937	0.861337	7.77454e-06	2.0635e-06	0.0187181	0.130831	0.447563	0.0435516	0.000318006	7.94798e-05	0.0649775	0.536712	0.692286	0.459316	1	1	0	0	0	0
An08g00440	An00g09367	strong similarity to hypothetical protein YOR021c - Saccharomyces cerevisiae	7.84561	7.94117	8.30483	8.406	7.66731	7.61994	8.31695	8.22747	8.56178	8.63129	8.59969	8.53116	8.55924	8.24695	237.765	327.515	199.968	309.161	387.376	348.686	1.37748	1.54605	0.841034	0.943959	1.12238	0.900123	0.000882161	7.01528e-05	0.0336821	0.437594	0.278229	0.0988408	0.00932066	0.000851412	0.101613	0.850444	0.522575	0.590024	1	1	0	0	0	0
An04g03700	An00g09383	strong similarity to hypothetical protein YPL225w - Saccharomyces cerevisiae	7.33795	7.56199	8.72346	8.50588	6.43758	6.76301	8.35189	8.00902	7.85953	7.871	8.07172	7.79631	7.93869	7.74218	174.85	391.989	97.0254	290.11	244.567	226.871	2.24186	2.99004	0.554907	0.740098	1.33373	0.927643	7.04735e-06	3.28223e-07	0.000127251	0.0139975	0.0746171	0.393576	0.000296944	2.38528e-05	0.00140269	0.161694	0.218967	0.837019	1	1	-1	0	0	0
An05g00090	An00g09384	strong similarity to hypothetical protein YPR040w - Saccharomyces cerevisiae	5.0816	4.68443	6.08384	6.32238	6.47612	5.46478	5.53254	5.77861	6.24767	6.34111	6.39956	6.32388	6.24591	6.38828	29.5076	73.6751	62.7026	50.4079	80.4181	79.8575	2.49682	0.80392	2.12496	0.684191	0.321978	0.99303	0.000244169	0.235173	0.00111439	0.0511501	0.000703356	0.961609	0.00362598	0.397345	0.00704121	0.337996	0.00724006	0.992112	1	0	1	0	-1	0
An11g02770	An00g09403	strong similarity to hypothetical protein CAB62422.1 - Schizosaccharomyces pombe	6.73071	6.20941	7.67178	7.81138	7.88828	7.66171	7.09485	7.51043	7.82143	7.90083	7.96185	7.84302	7.7577	8.08139	88.6507	214.016	219.032	157.875	237.981	237.871	2.41415	0.720786	2.47072	0.737677	0.298567	0.999538	1.79549e-05	0.0232503	1.40585e-05	0.0324599	2.39117e-05	0.996465	0.0005657	0.0742575	0.00031133	0.261133	0.000760832	0.999044	1	0	1	0	-1	0
An04g04040	An00g09416	strong similarity to hypothetical thioredoxin SPAC577.08c - Schizosaccharomyces pombe	7.86737	7.28937	8.36895	8.39648	8.06547	7.98223	7.68884	8.1627	9.12186	9.01923	8.97166	9.1914	9.09922	9.19502	191.124	333.771	260.267	243.161	525.514	572.797	1.74636	0.934275	1.36177	0.728526	0.534985	1.08998	0.000695181	0.584949	0.0262855	0.0233479	0.00359159	0.401023	0.00779945	0.727882	0.084511	0.216731	0.0232713	0.838569	1	0	0	0	-1	0
An03g01240	An00g09426	strong similarity to hypothetical siderophore-iron transporter for enterobactin Enb1 - Saccharomyces cerevisiae	4.71041	4.58529	5.17447	5.21651	4.14364	4.34189	5.17577	5.02697	5.23592	5.50689	5.27589	5.93351	5.69168	5.50787	25.0693	36.6436	18.9321	34.3293	40.492	52.3827	1.4617	1.81328	0.755193	0.936842	1.24053	1.29366	0.00213637	5.91139e-05	0.0134542	0.510586	0.140011	0.00701718	0.017426	0.000762864	0.0500694	0.882135	0.339562	0.220335	1	1	0	0	0	0
An03g04550	An00g09460	strong similarity to initiator tRNA phosphoribosyl-transferase Rit1 - Saccharomyces cerevisiae	6.71404	6.32747	7.11082	7.05377	7.3149	6.78245	6.81761	6.80071	7.25243	7.07957	7.21106	7.00097	7.08847	7.18293	91.8212	135.514	132.392	112.14	145.112	136.314	1.47584	0.847028	1.44185	0.827518	0.573928	0.939372	0.00493736	0.16509	0.00717872	0.117878	0.00467665	0.507318	0.033289	0.308569	0.0305238	0.511156	0.0281747	0.879087	1	0	1	0	-1	0
An02g12010	An00g09465	strong similarity to inorganic pyrophosphatase Ipp1 - Saccharomyces cerevisiae	9.81854	9.49099	11.0121	10.8862	9.75866	9.96654	10.9856	11.036	11.2235	11.2104	11.2507	11.2948	11.3828	11.1194	806.072	1977.07	930.977	2063.38	2399.03	2462.11	2.45272	2.21636	1.15496	1.04366	0.903634	1.02629	2.83054e-07	9.70864e-07	0.112595	0.619725	0.410033	0.711358	3.0325e-05	4.95987e-05	0.249065	0.923443	0.658094	0.939944	1	1	0	0	0	0
An08g03980	An00g09466	strong similarity to inosine-uridine nucleosid hydrolase IUNH - Crithidia fasciculata	6.36388	5.84118	6.69404	6.97326	6.71958	7.11149	6.28281	6.67636	6.92666	6.98435	7.06371	6.97886	6.8998	6.90607	68.7139	114.06	120.721	89.2381	127.255	121.789	1.65993	0.739208	1.75687	0.782377	0.445325	0.957052	0.0021265	0.0372948	0.000992709	0.0810056	0.000887743	0.68263	0.0173962	0.105525	0.00644708	0.429303	0.00857049	0.930504	1	0	1	0	-1	0
An03g03700	An00g09467	strong similarity to inositol monophosphatase qutG - Aspergillus nidulans	4.4856	4.51476	6.06907	6.25032	5.70985	5.7033	5.856	5.86759	6.19286	6.28824	6.35149	6.37024	6.26368	6.34816	22.6303	71.4912	52.2217	58.1536	77.5754	80.3017	3.1591	1.11359	2.3076	0.813436	0.352503	1.03514	3.95321e-10	0.0914625	1.28939e-08	0.00443542	4.97082e-08	0.483137	4.60846e-07	0.201873	3.92116e-06	0.08666	3.84754e-05	0.874222	1	0	1	0	-1	0
An12g08110	An00g09480	strong similarity to intracellular signalling protein INTRA31 from patent WO200077040-A2 - Homo sapiens	6.05069	6.17842	6.66648	6.45474	6.73984	7.02959	6.87857	7.15364	6.6825	6.66269	6.55665	6.55629	6.58131	6.83653	69.2889	94.393	118.169	129.437	99.3154	100.988	1.36231	1.09535	1.70546	1.37126	0.804041	1.01684	0.00728597	0.356581	0.000136277	0.00643335	0.13111	0.832932	0.0438947	0.527352	0.00146871	0.104188	0.325091	0.97017	1	0	1	0	0	0
An14g06280	An00g09486	strong similarity to iron-regulated transporter IREG1 - Mus musculus	4.82865	4.36841	5.57513	5.66175	4.99949	4.71535	4.46933	4.82519	5.98522	5.90547	6.18679	6.16228	6.07149	5.82935	24.2268	49.127	28.9888	25.059	65.1561	64.9401	2.02779	0.864437	1.19656	0.510087	0.426295	0.996686	0.000117248	0.261702	0.172772	0.000178097	0.000439736	0.974277	0.00213844	0.428533	0.337792	0.0115342	0.00519989	0.995047	1	0	0	-1	-1	0
An11g03740	An00g09489	strong similarity to isoamyl alcohol oxidase mreA - Aspergillus oryzae	5.21527	5.36438	6.34815	5.86066	5.14863	5.36335	5.83742	5.34879	5.1078	5.2913	5.37823	5.27287	5.28996	5.3046	39.1198	68.8031	38.2129	48.2717	38.2957	39.1013	1.75878	1.26323	0.976818	0.701591	0.718242	1.02104	0.000705226	0.0825308	0.851784	0.0143393	0.0821356	0.83907	0.00785734	0.187058	0.919769	0.163749	0.235064	0.970788	1	0	0	0	0	0
An08g05580	An00g09494	strong similarity to precursor of isocitrate dehydrogenase (NAD+) chain Idh2 - Saccharomyces cerevisiae	10.6855	10.8922	11.2556	11.2531	10.2634	10.2428	11.1742	11.1913	11.159	11.1985	11.135	11.2114	11.2124	11.2334	1769.18	2442.82	1220.38	2324.55	2294.82	2383.83	1.38077	1.90477	0.689802	0.951581	1.3795	1.03879	7.96841e-05	8.85947e-08	2.22537e-05	0.3759	0.00133361	0.404699	0.00162256	1.1692e-05	0.000420685	0.81682	0.0114641	0.83983	1	1	-1	0	1	0
An02g12430	An00g09495	precursor of mitochondrial isocitrate dehydrogenase icdA - Aspergillus niger	8.49344	8.42092	10.2439	10.1557	9.27233	9.14994	9.55483	9.8034	10.2484	10.2936	10.3878	10.5593	10.6333	10.3483	351.451	1176.09	592.69	819.794	1269.4	1461.89	3.34637	1.38317	1.68641	0.697053	0.413335	1.15164	5.46689e-09	0.00147463	2.86051e-05	0.000667004	5.24279e-06	0.0476023	3.05905e-06	0.00883072	0.000491276	0.0273323	0.000342717	0.472567	1	1	1	-1	-1	0
An02g02030	An00g09499	strong similarity to isopenicillin N epimerase cefD - Nocardia lactamdurans	6.11903	5.53486	7.17593	7.10219	6.97754	7.09562	6.77032	6.4061	6.6019	6.43864	6.62084	6.12481	6.17404	6.68098	56.7657	140.952	131.287	96.2165	93.9482	80.26	2.48304	0.732873	2.31278	0.682621	0.295151	0.8543	5.51651e-05	0.0554754	0.000112981	0.0232413	8.79861e-05	0.211504	0.00126302	0.140715	0.00128555	0.216172	0.00183433	0.717882	1	0	1	0	-1	0
An08g07570	An00g09500	strong similarity to isopentenyl-diphosphate Delta-isomerase Idi1 - Saccharomyces cerevisiae	7.59822	7.63606	8.29648	8.48472	7.99265	8.83123	7.93992	7.94146	8.42204	8.41391	8.40884	8.43608	8.43572	8.43047	196.33	335.6	340.601	245.689	341.308	345.871	1.70937	0.721341	1.73484	0.73209	0.421993	1.01337	0.00181647	0.0308197	0.00149765	0.0376325	0.000702966	0.904454	0.0156373	0.0916532	0.00890382	0.284409	0.00724006	0.981643	1	0	1	0	-1	0
An09g03940	An00g09508	strong similarity to ketol-acid reductoisomerase ilv-2 - Neurospora crassa	11.0939	11.3706	12.1507	11.7992	10.1345	10.2882	11.8769	11.8234	11.7282	11.7295	11.7556	11.8181	11.8153	11.7089	2405.72	4025.52	1185.58	3691.92	3415.16	3518.56	1.67331	3.11403	0.492816	0.917129	1.861	1.03028	6.40442e-05	2.3562e-08	3.18308e-06	0.323601	0.00025078	0.671169	0.00140206	5.07091e-06	0.000131351	0.777313	0.00359442	0.928324	1	1	-1	0	1	0
An14g06180	An00g09517	strong similarity to kinesin motor protein KIF1A - Homo sapiens	3.39822	3.31373	3.87931	3.55936	3.59436	3.4091	3.52878	3.56103	3.64874	3.61852	3.71027	3.70887	3.58296	3.67039	10.2388	13.1714	11.3273	11.6714	12.6335	12.5888	1.28642	1.03038	1.10631	0.886117	0.800968	0.996467	0.00568224	0.693684	0.199014	0.13002	0.0569532	0.954348	0.0368174	0.811502	0.372742	0.534485	0.179846	0.9914	1	0	0	0	0	0
An08g10640	An00g09519	strong similarity to kinesin-like DNA binding protein Xkid - Xenopus laevis	5.37269	5.66694	6.36387	6.23971	5.70098	5.06544	5.84869	5.86646	5.74491	6.18637	6.04813	5.88421	6.06913	6.03178	45.8806	78.8912	41.7356	57.9837	63.6963	63.7803	1.71949	1.38931	0.909657	0.734982	0.807978	1.00132	0.00174043	0.0305856	0.491432	0.040488	0.280942	0.990538	0.0151687	0.0912092	0.670796	0.295611	0.52654	0.997651	1	0	0	0	0	0
An02g01200	An00g09522	strong similarity to kinesin-related protein kLPA - Aspergillus nidulans	5.64137	5.59066	6.52817	6.3829	6.25272	5.53349	5.85339	6.17942	6.46619	6.57745	6.55863	6.34577	6.47817	6.45779	49.0442	87.7625	59.4293	64.732	92.6739	86.0582	1.78946	1.08923	1.21175	0.737581	0.608691	0.928613	0.00076254	0.5169	0.160081	0.0357189	0.0185027	0.492052	0.0083426	0.673082	0.32073	0.275757	0.0776349	0.875127	1	0	0	0	0	0
An16g04630	An00g09524	strong similarity to kynureninase - Homo sapiens	5.74677	4.87983	6.06487	6.30878	6.79457	6.47275	5.92683	6.05027	6.63807	6.40649	6.67806	6.55584	6.64733	6.67416	39.7615	72.8485	99.2959	63.4941	95.2869	98.7548	1.83214	0.639444	2.49729	0.871592	0.349015	1.03639	0.00221802	0.0139634	8.57767e-05	0.390805	0.000481973	0.78135	0.0179559	0.0505122	0.00106769	0.824175	0.00559529	0.956203	1	0	1	0	-1	0
An05g02340	An00g09531	strong similarity to precursor of laccase - Neurospora crassa	4.64783	4.58717	5.39089	5.26468	4.50639	4.40834	4.49392	4.5807	4.64845	4.5267	4.67858	4.76918	4.69568	4.66441	24.5474	40.1627	21.9685	23.2202	24.5544	26.1685	1.63613	1.05698	0.894941	0.578153	0.646024	1.06573	3.413e-06	0.365134	0.0846197	1.17017e-06	0.000242751	0.210459	0.000178151	0.536555	0.202592	0.000334072	0.00353365	0.717882	1	0	0	-1	-1	0
An08g07080	An00g09548	strong similarity to leucine carboxyl methyltransferase LCMT - Homo sapiens	3.91667	3.88435	4.22471	4.3891	4.13867	3.88066	4.04125	4.1691	4.19224	4.11818	4.12367	4.2252	4.22917	4.27442	14.9338	19.7928	16.1076	17.21	17.688	18.9343	1.32537	1.06845	1.0786	0.869511	0.806151	1.07046	0.00132423	0.341018	0.27947	0.0589571	0.0423072	0.235813	0.0124456	0.513564	0.467868	0.361733	0.1452	0.736064	1	0	0	0	0	0
An03g03460	An00g09557	strong similarity to L-galactonolactone oxidase Alo - Saccharomyces cerevisiae	6.92867	7.02927	7.46532	7.6105	7.05709	7.25226	7.04632	7.21239	7.61899	7.63709	7.69645	7.4891	7.65603	7.8642	126.148	185.839	142.486	140.007	200.971	203.626	1.47319	0.982601	1.12952	0.753377	0.66699	1.01321	0.000695255	0.83826	0.174358	0.00600562	0.00561149	0.85173	0.00779945	0.904508	0.340322	0.101635	0.0321323	0.973372	1	0	0	0	-1	0
An02g13440	An00g09570	strong similarity to lipase LipP - Pseudomonas sp.	4.7782	4.36057	5.93254	5.40736	5.66809	5.06567	4.69957	5.07991	5.52446	5.53346	5.54325	5.12296	5.09722	5.1182	23.7422	50.9127	41.2659	29.6455	46.3252	34.6023	2.14439	0.718401	1.73808	0.582281	0.335014	0.746943	0.00030257	0.0476687	0.00326826	0.00376951	0.000270738	0.034697	0.00423266	0.126175	0.0164934	0.0792486	0.00374527	0.42428	1	0	1	0	-1	0
An05g00220	An00g09587	strong similarity to L-ornithine N5-hydroxylase psbA - Pseudomonas sp.	4.40993	4.33918	7.89946	8.42098	3.94143	4.41092	6.70083	7.30821	7.50164	8.24896	7.7205	8.14792	8.22511	7.88672	20.743	286.069	18.0782	128.402	226.552	271.834	13.7911	7.10258	0.871532	0.448849	0.515012	1.19988	1.73056e-08	3.77165e-07	0.479755	0.00126116	0.0292662	0.259864	5.39859e-06	2.60222e-05	0.66115	0.0401628	0.109291	0.755452	1	1	0	-1	0	0
An16g09180	An00g09600	strong similarity to low affinity zinc transport protein Zrt2 - Saccharomyces cerevisiae	7.32542	7.23085	7.69322	7.74147	6.71583	6.93769	7.3528	7.52187	7.81778	7.78479	7.81204	7.7997	7.68328	7.91939	155.216	210.452	113.517	173.325	223.615	222.983	1.35586	1.52687	0.731346	0.823585	1.12612	0.997174	0.00113865	7.85293e-05	0.00092979	0.0183477	0.257973	0.96166	0.0111858	0.000923149	0.00611511	0.18831	0.499901	0.992112	1	1	-1	0	0	0
An01g06690	An00g09601	strong similarity to low affinity zinc transport protein Zrt2 - Saccharomyces cerevisiae	7.93957	7.8145	8.98723	8.76234	7.93558	7.27843	7.6805	8.16424	8.56725	8.73212	8.48041	8.32033	8.33585	8.7108	235.085	469.435	194.956	242.589	386.215	351.081	1.99688	1.24433	0.829298	0.516768	0.623139	0.909032	0.000745143	0.175783	0.241282	0.00105687	0.0485754	0.456105	0.00820772	0.32258	0.424351	0.0367615	0.160454	0.86192	1	0	0	-1	0	0
An07g07340	An00g09612	strong similarity to luminal ER-protein retention receptor ERD2 - Kluyveromyces marxianus	5.71462	5.19639	5.83055	6.23055	6.58988	6.34499	5.24762	5.47209	6.6925	6.60537	6.68309	6.77399	6.58576	6.87058	43.8803	65.3698	88.4894	41.0656	101.148	107.147	1.48973	0.464073	2.01661	0.628203	0.311515	1.05931	0.00778279	5.77112e-05	0.000127521	0.00298209	3.01209e-05	0.579061	0.0460353	0.000748908	0.00140353	0.068364	0.000892716	0.901363	1	-1	1	0	-1	0
An18g01090	An00g09619	strong similarity to lysophospholipase from patent WO0127251-A - Aspergillus oryzae	5.22383	4.94126	6.80811	6.52581	6.22704	5.96548	5.43301	5.55271	5.8751	6.88776	6.05207	4.93165	5.18425	4.73312	33.8844	101.614	68.416	45.0315	77.2596	30.903	2.99885	0.658201	2.0191	0.443161	0.219484	0.399989	0.000109538	0.0493624	0.0033513	0.00121046	0.00013459	9.07109e-05	0.00204316	0.129458	0.0167853	0.0391425	0.00239513	0.0136447	1	0	1	-1	-1	-1
An16g02250	An00g09627	strong similarity to lysosomal pepstatin insensitive protease CLN2 - Homo sapiens	4.60664	4.69511	4.92573	4.92011	4.96154	5.04776	5.01188	4.89909	5.0106	4.97907	4.93331	5.218	5.05649	5.13342	25.122	30.3352	32.1034	31.0277	31.4356	35.1626	1.20752	0.966494	1.2779	1.02283	0.800398	1.11856	0.00613067	0.555841	0.00104571	0.695157	0.0167122	0.0319995	0.0387012	0.704509	0.00668272	0.943948	0.0720221	0.415503	1	0	1	0	0	0
An08g05520	An00g09640	strong similarity to Mak32 - Saccharomyces cerevisiae	4.89492	4.56398	5.27318	5.21042	5.45805	5.19287	4.80051	5.08965	5.54087	5.65378	5.63841	5.48682	5.31858	5.50497	26.5281	37.8388	40.098	30.8047	48.8749	43.3148	1.42637	0.768235	1.51153	0.814104	0.538596	0.886238	0.00281449	0.0162987	0.000964543	0.0495652	0.000623219	0.141418	0.0213861	0.0567308	0.00629653	0.330647	0.00665512	0.643348	1	0	1	0	-1	0
An15g00070	An00g09643	strong similarity to malate dehydrogenase precursor MDH - Mus musculus	10.0256	9.70346	10.4409	10.9396	10.4626	10.7636	10.4058	10.8337	11.0467	10.829	11.133	11.2036	11.1708	11.0798	932.227	1652.32	1566.21	1573.53	2052.14	2274.61	1.77244	1.00467	1.68007	0.952314	0.566829	1.10841	0.00113769	0.972562	0.00228488	0.719227	0.0111291	0.361465	0.0111842	0.984811	0.0125494	0.950297	0.0531514	0.820733	1	0	1	0	0	0
An12g01880	An00g09672	strong similarity to mannosyltransferase PIG-M - Homo sapiens	4.25333	3.92758	4.4665	4.77567	4.50449	4.53687	4.48336	4.41328	4.69768	4.4276	4.44068	4.54187	4.38575	4.62979	17.0353	24.6085	22.9541	21.8313	22.9749	22.9296	1.44456	0.951081	1.34744	0.887141	0.658389	0.998028	0.00296272	0.617412	0.01063	0.244984	0.011169	0.980681	0.0222945	0.754321	0.0416885	0.70487	0.0532709	0.996746	1	0	1	0	0	0
An11g10690	An00g09673	strong similarity to MAP kinase kinase EMK1 - Glomerella cingulata	4.66987	4.58082	5.06567	5.19977	5.07345	5.18438	4.78504	5.1352	5.13995	5.28202	5.23425	5.23798	5.25737	5.1863	24.6813	35.0836	34.991	31.1275	37.2389	37.4584	1.42147	0.889586	1.41771	0.887238	0.625823	1.00589	0.00070601	0.153273	0.000747935	0.145001	0.00110338	0.926617	0.00785734	0.293183	0.00515666	0.566504	0.0100293	0.986109	1	0	1	0	-1	0
An04g06020	An00g09683	strong similarity to mediator of mitochondrial Fe/S-cluster assembly Isa1 - Saccharomyces cerevisiae	5.9903	6.08083	6.78907	6.95893	6.48649	5.94184	6.10032	5.5975	6.08825	5.94256	6.15585	5.61013	5.53869	5.88497	65.5973	117.295	74.2419	57.6365	66.8205	51.1949	1.78811	0.776334	1.13178	0.49138	0.434164	0.766155	0.00114371	0.0860981	0.377205	0.000237014	0.00102353	0.0332794	0.0112119	0.19291	0.569843	0.0139898	0.00954549	0.418103	1	0	0	-1	-1	0
An15g03220	An00g09694	strong similarity to member of the subfamily of yeast glutaredoxins Grx4 - Saccharomyces cerevisiae	6.47775	6.97098	7.94221	7.69172	5.43955	6.07026	7.14613	7.48977	7.68168	7.92777	7.59142	7.93181	7.80981	7.78367	105.739	225.498	54.0006	159.559	212.839	229.407	2.13259	2.95477	0.510697	0.707587	1.38553	1.07784	0.000332678	1.40787e-05	0.000848615	0.040522	0.150752	0.551618	0.00453085	0.000282971	0.00568408	0.295703	0.354984	0.895091	1	1	-1	0	0	0
An04g05680	An00g09702	strong similarity to metal transporter Smf1 - Saccharomyces cerevisiae	7.36768	7.15302	7.8806	7.88816	7.9495	7.52754	7.38235	7.44265	7.53964	7.719	7.70169	7.50492	7.23774	7.22829	153.315	236.284	213.563	170.367	201.333	160.191	1.54117	0.797734	1.39297	0.721024	0.517615	0.795651	0.000974403	0.0411202	0.00591307	0.00640479	0.000554897	0.015267	0.0100007	0.113123	0.0261517	0.104188	0.0061376	0.308177	1	0	1	0	-1	0
An02g10660	An00g09707	strong similarity to methionine adenosyltransferase regulatory beta subunit MAT II - Homo sapiens	6.21067	6.20312	7.59332	7.48617	6.47974	6.31904	6.75063	7.1957	7.87863	7.74779	7.85316	7.88296	7.87064	7.60597	73.8689	186.076	84.4129	125.641	226.996	220.789	2.519	1.48841	1.14274	0.675216	0.590875	0.972655	9.17232e-07	0.00161563	0.194208	0.00176649	0.00256595	0.731882	6.97346e-05	0.00947633	0.366389	0.0491282	0.0180923	0.945971	1	1	0	-1	-1	0
An02g03270	An00g09717	strong similarity to methylenetetrahydrofolate reductase Met13 - Saccharomyces cerevisiae	8.04288	8.00075	9.59479	9.49939	10.3493	10.4483	9.36908	9.42863	9.07649	8.79106	9.31924	9.56619	9.56899	9.33307	259.901	748.1	1350.06	675.051	534.58	718.785	2.87841	0.500017	5.19451	0.902354	0.173713	1.34458	3.0259e-07	1.99557e-05	2.63901e-09	0.322544	5.77584e-08	0.00363697	3.17777e-05	0.000355618	1.23057e-06	0.776605	3.84754e-05	0.162031	1	-1	1	0	-1	0
An08g10030	An00g09723	strong similarity to hypothetical MF-7 antigenic protein from patent WO9721817-A1 - Malassezia sp.	4.06323	4.14384	6.1507	5.50848	7.66812	5.37782	5.6223	5.47384	5.67059	5.90273	5.48844	5.11534	4.65352	4.29792	17.1904	56.8699	91.9621	46.788	51.5269	25.7934	3.30823	0.508774	5.34961	0.82272	0.153791	0.50058	0.00823207	0.097759	0.000867008	0.612332	0.00446624	0.0441705	0.0478034	0.211695	0.00578102	0.919398	0.0273069	0.460798	1	0	1	0	-1	0
An04g08190	An00g09737	strong similarity to mitochondrial ATP synthase subunit 9 oliC31 - Aspergillus nidulans	10.8751	11.5808	12.1945	12.0917	10.0744	10.1022	12.254	12.1615	12.0744	12.1943	12.1931	12.0466	12.0547	12.0973	2398.49	4523.16	1088.62	4730.37	4557.21	4288.39	1.88584	4.34529	0.453877	1.04581	2.30417	0.941014	0.000167656	4.58936e-08	2.38312e-05	0.705077	0.000305327	0.531578	0.00277115	8.33773e-06	0.000434863	0.946683	0.00405104	0.88791	1	1	-1	0	1	0
An11g09350	An00g09771	strong similarity to mitochondrial NADH dehydrogenase ndh64 - Neurospora crassa	5.52881	5.79986	6.5316	6.4082	6.62623	6.13361	6.22235	6.34316	6.18771	6.08375	6.05862	5.97472	6.00121	6.06458	50.7147	88.6409	83.2813	77.857	69.0719	64.6019	1.74783	0.934868	1.64215	0.878342	0.534873	0.935284	0.000133865	0.509636	0.000358883	0.215674	0.000874897	0.424564	0.00237946	0.66685	0.00297594	0.668825	0.00850516	0.849812	1	0	1	0	-1	0
An02g04160	An00g09777	strong similarity to mitochondrial phosphate translocator Mpt1 - Betula pendula	5.26219	4.92071	6.40184	5.8759	5.57278	5.36405	6.04754	5.89954	6.15497	6.30314	5.92486	5.54942	5.59624	5.70693	34.0941	70.4667	44.2748	62.8368	69.921	49.0959	2.06683	1.41924	1.29861	0.891723	0.686677	0.702162	9.35601e-05	0.0157344	0.0571087	0.372431	0.0535694	0.00467758	0.00184259	0.055276	0.150991	0.814491	0.171877	0.183757	1	0	0	0	0	0
An08g10670	An00g09812	strong similarity to mitogen-activated protein kinase FsMAPK - Fusarium solani	6.95588	5.94241	7.41383	7.44078	8.45371	7.79494	6.89641	6.93836	7.69521	7.85474	7.94846	7.78725	7.77145	7.45953	87.3747	172.124	279.04	120.876	227.986	204.045	1.96995	0.433187	3.1936	0.702262	0.219897	0.894988	0.00461425	0.00109655	7.61196e-05	0.0931202	0.000153472	0.495161	0.0316105	0.0070549	0.000981417	0.459467	0.00261574	0.875524	1	-1	1	0	-1	0
An01g09520	An00g09813	strong similarity to mitogen-activated protein kinase mPKA - Aspergillus nidulans	6.74424	6.10329	7.51206	7.68232	7.18471	7.19664	7.40908	7.53628	7.41706	7.53572	7.78779	7.6819	7.77862	7.5117	85.851	193.634	146.086	177.624	191.366	201.888	2.25546	1.21588	1.70162	0.917318	0.539084	1.05498	4.38997e-05	0.151171	0.00142515	0.510403	0.00528963	0.615625	0.00108668	0.290247	0.00856376	0.882135	0.0306785	0.911819	1	0	1	0	-1	0
An09g04120	An00g09819	strong similarity to spindle checkpoint protein Mad2 - Saccharomyces cerevisiae	7.42847	7.4419	8.1658	8.22489	7.9642	7.30646	7.98611	7.84793	8.33122	8.08651	8.365	8.19487	8.19182	8.35305	173.067	293.12	198.821	241.691	306.749	303.716	1.69368	1.21562	1.14881	0.824546	0.717738	0.990114	0.000954699	0.128788	0.268326	0.132961	0.0740436	0.920464	0.00984177	0.258537	0.455424	0.542429	0.217879	0.984131	1	0	0	0	0	0
An01g11970	An00g09820	strong similarity to mixed-linked glucanase MLG1 - Cochliobolus carbonum	3.43602	3.41492	3.84886	4.05835	3.41555	3.57689	3.84542	3.67325	3.67495	3.70287	3.66835	3.74783	3.80493	3.66174	10.7441	15.4936	11.2841	13.5417	12.8354	13.3445	1.44206	1.20007	1.05026	0.874018	0.832193	1.03966	0.000172779	0.0191306	0.477975	0.0682389	0.0771629	0.490371	0.00283171	0.063947	0.659649	0.393055	0.224601	0.875001	1	0	0	0	0	0
An14g04300	An00g09828	strong similarity to molybdenum cofactor biosynthetic protein - Aspergillus nidulans	5.74592	5.6605	6.64167	6.37452	6.67822	6.02063	6.3822	6.20328	6.55473	6.5598	6.65655	6.36998	6.46831	6.48412	52.0999	91.0188	81.5395	78.3977	96.3598	86.8711	1.74701	0.961468	1.56506	0.861335	0.550351	0.901528	0.000582138	0.745766	0.00285365	0.232237	0.00419182	0.305356	0.00680328	0.845971	0.0149176	0.686526	0.0259122	0.794788	1	0	1	0	-1	0
An14g01350	An00g09853	strong similarity to monosaccharide transporter AmMst-1 - Amanita muscaria	3.28361	3.26163	3.65318	3.52802	3.29086	3.53849	3.52045	3.47152	3.36829	3.32287	3.30567	3.61021	3.40443	3.43294	9.66402	12.047	10.664	11.2823	10.072	11.1775	1.24658	1.05798	1.10347	0.936522	0.848705	1.10977	0.00799861	0.428543	0.178479	0.359318	0.11835	0.0892861	0.0468454	0.595736	0.345762	0.807989	0.303166	0.571374	1	0	0	0	0	0
An03g04560	An00g09860	strong similarity to morphine dehydrogenase - Pseudomonas putida	7.50066	7.53228	8.48718	8.45251	8.82813	8.17464	7.83076	8.09442	8.62262	8.71119	8.71489	8.75997	8.66022	8.69312	183.098	354.55	362.387	249.447	410.972	417.153	1.9364	0.688345	1.9792	0.70356	0.355477	1.01504	0.000102876	0.00694794	7.7345e-05	0.0098381	4.17455e-05	0.874927	0.00197412	0.0296416	0.000992429	0.134705	0.00111659	0.976036	1	-1	1	0	-1	0
An07g04900	An00g09870	strong similarity to EST an_2589 - Aspergillus niger	7.59498	7.6864	9.21554	8.8305	8.74483	7.62034	7.9509	7.62301	8.19394	8.46831	8.05905	7.04432	7.08524	6.90341	199.562	520.236	290.538	220.855	302.425	128.979	2.60689	0.760157	1.45588	0.424527	0.291595	0.426481	0.00045369	0.19014	0.0819053	0.00106924	0.000942581	0.000226438	0.00568189	0.341842	0.197805	0.0367615	0.00895253	0.0273072	1	0	0	-1	-1	-1
An07g06530	An00g09883	strong similarity to multicopy suppressor Sur7 - Saccharomyces cerevisiae	3.52872	3.45281	4.46418	4.37444	4.82339	3.64557	3.64031	3.60371	3.83848	3.86595	3.66988	3.86987	3.68137	3.42306	11.2415	21.3966	18.8237	12.3121	13.8464	12.624	1.90335	0.654077	1.67448	0.575425	0.343644	0.911717	0.00617047	0.0482857	0.0206523	0.0145439	0.00219523	0.566752	0.0388998	0.127255	0.0701225	0.165007	0.0162053	0.898735	1	0	0	0	-1	0
An01g06920	An00g09889	strong similarity to multidrug resistance protein ABCC2 - Homo sapiens	9.75305	9.53043	9.98738	9.9424	9.44576	9.52104	9.66565	9.69116	9.94574	10.1629	9.96789	9.79418	9.83308	9.82565	798.827	999.381	715.793	819.389	1042.26	902.408	1.25106	1.14473	0.896055	0.819896	0.915007	0.865815	0.00573105	0.0643093	0.123495	0.011491	0.360855	0.0210914	0.0370137	0.15613	0.266436	0.146576	0.613217	0.355051	1	0	0	0	0	0
An03g03620	An00g09894	strong similarity to multidrug resistance protein atrD - Aspergillus nidulans	4.42516	4.5306	6.5959	6.6396	3.79931	3.72873	5.41683	6.21342	6.19021	7.26574	6.07673	6.76919	6.69589	6.52495	22.2831	98.2069	13.5858	56.3023	91.1958	101.36	4.40724	4.14421	0.609689	0.573303	0.94032	1.11145	4.3498e-05	6.3661e-05	0.0549977	0.0343208	0.85414	0.586769	0.00107889	0.000796559	0.146517	0.269122	0.938983	0.903799	1	1	0	0	0	0
An01g02160	An00g09896	strong similarity to multidrug resistance protein fnx1p - Schizosaccharomyces pombe	5.65101	5.49707	6.3434	6.50322	5.69453	5.11059	6.30699	5.85472	6.07189	6.1017	6.05948	5.92905	5.78894	5.96036	47.638	85.8241	42.2992	67.6892	67.541	59.416	1.80159	1.60025	0.887931	0.788698	0.888242	0.879703	0.000533058	0.00274051	0.355492	0.0798445	0.510672	0.228774	0.00639532	0.0143746	0.548344	0.42599	0.740519	0.731168	1	1	0	0	0	0
An05g00850	An00g09920	strong similarity to multidrug resistance transporter fnx1p - Schizosaccharomyces pombe	3.41324	3.69795	3.95221	4.11957	3.16779	3.55946	3.69905	3.70863	3.543	3.57457	3.64967	3.69401	3.57921	3.76774	11.7582	16.403	10.2932	13.0307	12.0343	12.82	1.39502	1.26594	0.875409	0.794408	0.90747	1.06529	0.00384286	0.0257955	0.175068	0.0288163	0.470608	0.417137	0.0273855	0.0802787	0.34128	0.2461	0.710568	0.845419	1	0	0	0	0	0
An02g12390	An00g09929	strong similarity to multiprotein bridging factor 1 Mbf1 - Saccharomyces cerevisiae	9.79526	9.64662	10.2528	10.4371	10.0875	10.1926	9.61109	9.78641	10.3686	10.3393	10.3597	10.3125	10.312	10.7189	843.906	1300.57	1128.42	831.024	1310.48	1396.69	1.54113	0.736451	1.33714	0.638968	0.477863	1.06579	0.000647613	0.00692168	0.00933249	0.000493095	0.000139603	0.418546	0.00741364	0.0295475	0.0376665	0.0227654	0.00244726	0.845479	1	-1	1	-1	-1	0
An07g09740	An00g09949	strong similarity to Na(+)/H(+) antiporter ZrSOD2-22 - Zygosaccharomyces rouxii	6.61061	6.58388	7.0861	7.14616	6.91369	6.89655	7.03612	6.79722	6.27996	6.75325	6.56144	6.16304	6.11817	6.13688	96.821	138.729	119.853	120.816	92.5108	70.4909	1.43284	1.00804	1.23788	0.870879	0.703524	0.761975	0.00192059	0.930368	0.035789	0.150323	0.0176167	0.00324157	0.0162087	0.960936	0.106363	0.576128	0.0749743	0.15166	1	0	0	0	0	0
An16g03630	An00g09959	strong similarity to N-acetyltransferase Mak3 - Saccharomyces cerevisiae	5.56793	5.23604	6.34295	6.53866	5.65036	5.36749	6.17944	5.99372	6.07328	6.23673	6.06408	5.88611	5.96883	5.77411	42.2824	86.8711	45.5358	67.9584	69.778	58.7431	2.05455	1.49242	1.07694	0.78229	0.726398	0.841858	9.26299e-06	0.00137467	0.452017	0.0250613	0.0362025	0.0480772	0.000349272	0.00836097	0.637426	0.225891	0.128897	0.473098	1	1	0	0	0	0
An18g06760	An00g09960	strong similarity to NAD(+)-isocitrate dehydrogenase subunit I idh1 - Ajellomyces capsulatus	10.4515	10.5018	10.9761	10.9497	9.97708	10.1143	10.9844	10.9347	10.9721	11.0341	10.9649	11.0348	11.0491	10.9744	1424.89	1996.01	1056.96	1991.38	2034.35	2075.79	1.40082	1.88405	0.741789	0.997679	1.34496	1.02037	3.617e-05	6.64699e-08	0.00010624	0.964812	0.0017476	0.64077	0.000944466	1.0206e-05	0.00123175	0.994946	0.0138276	0.919075	1	1	-1	0	1	0
An16g07400	An00g09962	strong similarity to NAD-dependent 5,10-methylenetetrahydrafolate dehydrogenase Mtd1 - Saccharomyces cerevisiae	8.77563	9.08741	10.0175	9.87617	6.78957	7.72	9.84739	9.45436	9.06325	9.17602	9.18562	9.19343	9.04109	9.22117	488.264	986.96	152.724	803.901	564.814	568.847	2.02137	5.26374	0.312791	0.814522	2.60405	1.00714	0.0012337	5.31999e-07	1.80638e-05	0.238329	0.00163533	0.958751	0.0118613	3.42956e-05	0.000366224	0.695303	0.0132082	0.991428	1	1	-1	0	1	0
An15g05450	An00g09978	strong similarity to NADPH-dependent carbonyl reductase S1 - Candida magnoliae	4.74109	4.75674	5.61446	5.76182	5.541	5.09063	5.06884	5.27572	5.3413	5.63786	5.37791	5.34047	5.29719	4.90566	26.8885	51.5585	39.8308	36.0587	43.7847	36.2801	1.9175	0.905298	1.48133	0.699375	0.472125	0.828602	0.000200084	0.427642	0.00746094	0.0126668	0.001009	0.0825685	0.00312735	0.594838	0.0314845	0.153417	0.0094414	0.560013	1	0	1	0	-1	0
An17g00720	An00g09979	strong similarity to NADPH-dependent FMN and FAD containing oxidoreductase NR1 - Homo sapiens	4.46833	4.01429	5.04879	5.05529	4.0256	4.04449	4.68279	4.5477	4.7891	4.9856	5.05249	5.1035	5.18497	4.79174	18.913	33.1753	16.3934	24.5091	30.7475	32.5985	1.7541	1.49506	0.866781	0.738777	0.852323	1.0602	0.000286138	0.00339097	0.215552	0.017521	0.321499	0.524367	0.00405551	0.0168632	0.392983	0.182231	0.571858	0.88616	1	1	0	0	0	0
An08g05330	An00g09982	strong similarity to n-alkane-inducible cytochrome P450 protein ALK1 - Yarrowia lipolytica	4.30475	4.34011	4.71998	4.67352	4.35304	4.28384	4.60552	4.70311	4.49418	4.58797	4.56549	4.88493	4.50086	4.64449	20.007	25.9336	19.9517	25.1818	23.4126	25.5767	1.29623	1.26214	0.997238	0.971011	0.9737	1.09243	0.0051781	0.00981192	0.971287	0.70274	0.806486	0.176695	0.0345195	0.0386697	0.984803	0.945933	0.916824	0.684751	1	1	0	0	0	0
An15g01700	An00g09985	strong similarity to nascent polypeptide-associated complex alpha chain alpha-NAC - Mus musculus	10.6794	10.9569	11.4997	11.752	9.91613	10.3325	11.5769	11.3291	11.3834	11.5154	11.4681	11.371	11.3583	11.3118	1805.48	3160.29	1116.15	2803.41	2808.57	2604.86	1.75039	2.51169	0.618201	0.887074	1.43493	0.927468	0.000162489	1.54156e-06	0.000560508	0.261768	0.0280741	0.382299	0.00270381	6.5525e-05	0.00417738	0.72185	0.106028	0.832654	1	1	-1	0	0	0
An09g03660	An00g09992	strong similarity to neutral amino acid permease mtr - Neurospora crassa	4.21327	4.50652	5.65934	6.28206	4.11737	4.34723	4.54121	5.0752	6.04828	6.89753	6.18304	7.03121	6.89418	6.67449	20.5333	62.7134	18.7953	28.0164	83.0717	116.697	3.05422	1.49061	0.915356	0.446738	0.488049	1.40478	0.00013903	0.0689261	0.664586	0.0017846	0.0262979	0.0593586	0.00242202	0.164372	0.800697	0.049446	0.101094	0.506497	1	0	0	-1	0	0
An03g05360	An00g09995	strong similarity to neutral amino acid permease mtr - Neurospora crassa	8.85299	8.88579	9.59323	9.51437	9.22709	8.81073	9.41049	9.32444	9.19047	9.03879	9.09264	9.21485	9.17284	9.01893	467.684	751.588	518.755	660.522	551.531	562.434	1.60704	1.27328	1.1092	0.878836	0.792315	1.01977	0.000150992	0.0158095	0.248723	0.157064	0.0788239	0.78357	0.00256963	0.0554284	0.432813	0.585722	0.227965	0.956203	1	0	0	0	0	0
An02g01610	An00g10007	strong similarity to nickel-binding urease accessory protein Eu3 - Glycine max	6.74838	5.88975	7.91765	7.77612	6.97008	6.95601	6.8258	7.30328	8.23542	8.27519	8.28068	8.17466	8.20738	8.11748	79.8415	230.222	124.763	133.856	307.355	287.319	2.88349	1.07289	1.56263	0.581423	0.37208	0.93481	1.9738e-05	0.651375	0.012955	0.00414414	0.00069394	0.596575	0.000604137	0.780651	0.0485999	0.0832593	0.00718845	0.907224	1	0	1	0	-1	0
An11g10910	An00g10008	strong similarity to nicotinate-nucleotide pyrophosphorylase (carboxylating) QPRTase - Homo sapiens	5.52592	5.34451	6.47737	6.75873	6.36086	5.97079	6.15499	6.08658	6.74693	6.78233	6.66553	6.80968	6.8071	6.74885	43.2675	98.2274	71.7957	69.5888	106.27	110.549	2.27023	0.969261	1.65934	0.708446	0.426943	1.04026	1.37853e-06	0.733109	0.000128965	0.00251754	2.76309e-05	0.598834	9.27326e-05	0.837044	0.00141562	0.0616774	0.000845867	0.907557	1	0	1	0	-1	0
An07g01580	An00g10061	strong similarity to nuclear import protein Mtr10 - Saccharomyces cerevisiae	7.75877	7.92625	8.38071	8.25181	7.38675	7.36345	7.95011	8.21717	7.82972	8.21522	8.16345	7.80574	7.83612	7.85118	229.526	318.746	166.007	271.28	268.628	227.703	1.38871	1.63415	0.723259	0.851086	1.17674	0.847654	0.00365148	0.000178725	0.00398238	0.0999453	0.226635	0.0452987	0.0263302	0.00171363	0.0191969	0.473673	0.462422	0.463963	1	1	-1	0	0	0
An07g09390	An00g10064	strong similarity to nuclear movement protein nudC - Aspergillus nidulans	6.08531	5.70251	7.33345	7.37609	6.44972	6.47868	6.50572	6.71648	7.86176	7.8365	7.8689	8.08958	7.90718	8.24241	59.4627	163.684	88.2915	97.7554	231.637	270.544	2.75272	1.10719	1.48482	0.59722	0.402217	1.16797	2.03888e-07	0.28934	0.00114247	0.000137497	1.85901e-05	0.0613923	2.50192e-05	0.458741	0.00718295	0.010041	0.000664848	0.511046	1	0	1	-1	-1	0
An10g00360	An00g10069	strong similarity to nuclear pore-associated DEAD-box protein Dbp5 - Saccharomyces cerevisiae	7.99653	8.11978	9.18875	9.0881	7.88441	7.62677	8.82428	8.86013	8.89089	8.8774	9.00999	8.90815	8.89874	8.94492	266.53	563.559	216.105	458.954	486.431	483.466	2.11443	2.12375	0.810809	0.814385	1.00441	0.993904	1.5414e-07	1.44944e-07	0.00845784	0.00954278	0.963184	0.911575	2.0686e-05	1.50195e-05	0.0348605	0.132303	0.986667	0.982737	1	1	-1	0	0	0
An16g04400	An00g10074	strong similarity to nuclear transport factor Ntf2 - Saccharomyces cerevisiae	9.31788	9.25273	10.4372	10.7165	9.46074	9.44556	10.2075	10.0752	10.4653	10.6019	10.4844	10.4123	10.4123	10.279	623.959	1527.39	700.944	1129.41	1465.54	1321.39	2.4479	1.61127	1.12338	0.739439	0.658227	0.901645	4.67394e-08	2.63343e-05	0.125991	0.00120171	0.00139538	0.0984592	9.75877e-06	0.000432384	0.270402	0.0391425	0.0117941	0.590024	1	1	0	-1	-1	0
An01g05330	An00g10077	strong similarity to nuclear transport regulator Npl4 - Saccharomyces cerevisiae	6.79651	6.56298	7.29768	7.26782	7.80599	7.29955	6.69165	6.9449	7.19727	7.29005	7.26876	7.19569	7.22312	7.31841	102.519	155.713	187.763	112.851	152.433	151.77	1.51888	0.601027	1.8315	0.724734	0.395705	0.99565	0.00165542	0.000371336	8.66655e-05	0.00880758	4.24194e-05	0.959152	0.0146383	0.00303602	0.00107533	0.126239	0.00113245	0.991618	1	-1	1	0	-1	0
An02g03230	An00g10090	strong similarity to nucleoporin-interacting component Seh1 - Saccharomyces cerevisiae	5.7584	5.82038	6.21007	6.54583	6.12882	5.99997	6.22763	6.04764	5.80221	5.81304	6.09391	5.86522	5.75152	5.96772	55.3069	83.1674	66.9214	70.4065	59.8405	58.1409	1.50374	1.05208	1.21	0.846563	0.699638	0.971599	0.00103194	0.596688	0.0648617	0.100778	0.0198558	0.712096	0.0104835	0.737113	0.166792	0.474837	0.0818488	0.940187	1	0	0	0	0	0
An09g05870	An00g10092	strong similarity to nucleoside-diphosphate kinase NDK-1 - Neurospora crassa	9.59669	9.61471	11.1522	11.3896	9.22723	9.81859	11.1992	11.1881	11.5469	11.5286	11.4765	11.4852	11.5602	11.3194	779.118	2470.98	735.667	2342.2	2931.32	2807.3	3.17151	3.18377	0.94423	0.947882	1.00387	0.95769	3.20074e-07	3.09173e-07	0.608831	0.632875	0.980461	0.636516	3.26826e-05	2.30054e-05	0.761052	0.928103	0.991638	0.917011	1	1	0	0	0	0
An03g04510	An00g10095	strong similarity to Nudix (nucleoside diphosphate) hydrolase Ysa1 - Saccharomyces cerevisiae	6.96619	6.69734	7.46351	7.6901	7.3615	7.34835	6.78023	7.23262	8.43829	8.12741	8.38232	8.4378	8.40683	8.50618	113.911	190.918	163.701	128.572	318.689	349.772	1.67602	0.785403	1.4371	0.673439	0.468611	1.09753	0.000475643	0.0440938	0.00569989	0.00329718	0.000353465	0.307592	0.00587789	0.11901	0.0254016	0.0729814	0.00448696	0.796697	1	0	1	0	-1	0
An13g01760	An00g10104	strong similarity to oligopeptide transporter OPT1 - Candida albicans	6.1268	6.04175	7.18469	7.30526	5.36615	5.34281	6.98276	7.29872	7.61047	7.72085	7.64604	8.0533	8.01794	8.19978	67.85	151.689	40.9129	141.116	202.127	272.543	2.23566	3.44919	0.602991	0.9303	1.54281	1.34837	2.53348e-07	2.51184e-09	2.51206e-05	0.351237	0.00158095	0.0004138	2.83526e-05	1.95212e-06	0.000450829	0.801432	0.0128806	0.0425636	1	1	-1	0	1	1
An11g01040	An00g10105	strong similarity to oligopeptide transporter OPT1 - Candida albicans	6.02185	6.47246	6.89346	6.57488	5.29414	5.22168	5.68696	5.54765	5.29204	5.36442	5.17246	4.54857	4.53151	4.65549	75.9592	106.46	38.2639	49.0883	38.7549	23.8931	1.40155	1.28289	0.503743	0.461094	0.915337	0.616519	0.00599818	0.0296051	2.38168e-05	7.53695e-06	0.544634	8.93141e-05	0.0381576	0.0890878	0.000434863	0.00132489	0.766333	0.0136357	1	0	-1	-1	0	-1
An11g03430	An00g10110	strong similarity to hypothetical O-methylsterigmatocystin oxidoreductase ord1 - Aspergillus flavus	4.77079	5.06158	5.25202	5.22685	5.13793	5.06104	5.13424	5.13065	5.01565	5.02497	5.08259	5.13069	5.07362	4.9618	30.1939	37.777	34.2844	35.0768	32.924	33.2521	1.25114	1.02311	1.13547	0.928523	0.81774	1.00996	0.0065291	0.740883	0.0853854	0.29415	0.0578118	0.860258	0.0405036	0.842328	0.204006	0.749382	0.18186	0.974992	1	0	0	0	0	0
An03g01180	An00g10134	strong similarity to ORF 5 protein from patent WO200037629-A2 - Aspergillus terreus	6.28987	6.04562	6.87546	6.99497	6.76817	6.5944	6.66935	6.73257	6.38221	6.56397	6.58552	6.41736	6.40438	6.82131	71.8912	122.379	102.629	104.037	91.1752	93.5511	1.70228	1.01373	1.42755	0.850124	0.595511	1.02606	0.000219914	0.893874	0.00425864	0.13168	0.00352898	0.758304	0.00335117	0.939192	0.0202771	0.539038	0.0229507	0.95242	1	0	1	0	-1	0
An18g03070	An00g10139	strong similarity to ORF2319 polynucleotide sequence SEQ ID NO:4637 from patent WO200058473-A2 - Homo sapiens	5.06315	4.97555	5.82455	5.65806	5.61902	4.92389	5.37	5.48244	5.83487	5.74486	5.92886	5.65981	5.6977	5.694	32.4321	53.4939	38.6248	42.9987	57.1308	51.4049	1.64942	1.11324	1.19094	0.803804	0.67493	0.899776	0.00128464	0.381599	0.16536	0.0900228	0.0372434	0.295142	0.0121836	0.552551	0.327745	0.453454	0.131632	0.788454	1	0	0	0	0	0
An04g08330	An00g10148	strong similarity to orotidine-5-monophosphate pyrophosphorylase - Ajellomyces capsulatus [truncated ORF]	7.07194	6.92753	8.30131	8.20904	5.98102	6.33608	7.82312	7.79509	7.97247	7.96267	7.89411	8.14034	8.30936	8.03876	127.976	305.531	71.4344	224.272	246.097	286.585	2.3874	3.13955	0.558184	0.734038	1.31505	1.16452	3.63372e-07	2.01836e-08	1.91978e-05	0.0032413	0.039433	0.0458961	3.60511e-05	4.77829e-06	0.000381475	0.0722765	0.137492	0.466938	1	1	-1	0	0	0
An15g00900	An00g10149	strong similarity to O-sialoglycoprotein endopeptidase - Pasteurella haemolytica	5.89517	5.53868	6.75876	6.5667	5.28523	5.15889	6.34275	6.27517	6.6787	6.81512	6.6565	6.47118	6.5808	6.63968	52.5976	101.317	37.3248	79.2841	105.184	94.608	1.92626	2.12417	0.709628	0.782536	1.10274	0.899451	6.74932e-06	1.70951e-06	0.00168017	0.0134357	0.426558	0.149125	0.00028962	6.99249e-05	0.00974714	0.158743	0.6739	0.651711	1	1	-1	0	0	0
An07g03980	An00g10152	strong similarity to osmotic sensitivity MAP Kinase OSM1 - Pyricularia grisea	3.88711	3.77491	4.07835	4.44655	4.41908	4.43293	3.95034	3.91809	3.86797	3.88836	4.07991	4.28804	4.07106	4.29751	14.2314	19.1922	21.4961	15.2868	15.4059	18.6212	1.34858	0.711143	1.51047	0.79651	0.527327	1.2087	0.00536946	0.0022918	0.00056708	0.0236843	0.000269683	0.0215152	0.0353807	0.0125238	0.00420019	0.218548	0.00374056	0.356212	1	-1	1	0	-1	0
An08g05850	An00g10153	strong similarity to osomotic sensitivity MAP kinase OSM1 - Pyricularia grisea	6.37183	5.67075	7.71204	7.76255	7.6589	7.22956	7.1382	7.2912	7.64778	7.82797	7.82346	7.7316	7.89939	7.90065	64.9514	213.382	174.155	148.539	217.731	229.743	3.28526	0.852913	2.68131	0.696118	0.259618	1.05517	2.20581e-06	0.265417	1.36795e-05	0.0213969	1.88056e-05	0.637386	0.000130198	0.432338	0.00030525	0.206111	0.000667695	0.917011	1	0	1	0	-1	0
An01g10010	An00g10154	strong similarity to O-succinylhomoserine (thiol)-lyase met-7 chain - Neurospora crassa	5.31235	5.16795	6.79466	6.71522	6.09262	5.70118	6.01417	6.29195	6.7673	6.6499	7.01017	6.68135	6.59357	6.56488	37.7958	108.004	59.5861	71.1632	112.137	97.902	2.85756	1.19429	1.57653	0.658895	0.417941	0.873055	4.49693e-07	0.11033	0.000923172	0.00174131	7.66467e-05	0.132252	4.30874e-05	0.231049	0.00608302	0.0487765	0.00167533	0.634663	1	0	1	-1	-1	0
An11g11160	An00g10155	strong similarity to O-succinylhomoserine (thiol)-lyase met-7 chain - Neurospora crassa	8.10419	7.86386	8.77624	8.82139	7.42607	7.86729	8.64004	8.41831	8.36524	8.31954	8.40211	8.28936	8.32983	8.3312	253.18	445.355	200.392	369.435	329.08	318.863	1.75904	1.84356	0.791499	0.829528	1.04805	0.968952	6.56305e-05	3.18868e-05	0.0271377	0.0668686	0.725578	0.683124	0.00141902	0.000498953	0.0865942	0.388224	0.874446	0.930504	1	1	0	0	0	0
An03g01140	An00g10160	strong similarity to oxalate decarboxylase (APOXD) from patent WO9842827-A2 - Aspergillus phoenicis	4.40368	4.5384	6.13478	5.70327	5.87869	4.69751	5.10031	5.12256	4.92888	5.27867	4.78726	4.56648	4.7168	4.83133	22.1778	60.5068	39.073	34.5696	31.9616	26.08	2.72826	0.884745	1.76181	0.571334	0.324289	0.815977	0.000462593	0.565047	0.0187302	0.019838	0.00253888	0.252585	0.00577271	0.712134	0.0650006	0.198082	0.0179467	0.74924	1	0	0	0	-1	0
An14g06860	An00g10161	strong similarity to oxaloacetate transporter Oac1 - Saccharomyces cerevisiae	7.23502	7.23503	7.94115	7.95777	6.86218	6.68928	7.74741	7.70526	7.61844	7.7964	7.73405	7.50537	7.64535	7.66416	150.647	247.188	109.572	211.767	210.299	194.68	1.64084	1.93268	0.72734	0.856705	1.17786	0.925733	5.76328e-06	3.24004e-07	0.0003086	0.0299002	0.0894063	0.156753	0.000256875	2.37303e-05	0.00265825	0.250914	0.249517	0.662367	1	1	-1	0	0	0
An08g01370	An00g10165	strong similarity to Oxodicarboxylate carrier Odc2 - Saccharomyces cerevisiae	9.32233	9.56627	9.85745	9.96952	8.91797	8.95228	9.73458	9.94285	9.99697	9.9899	10.0285	9.9734	10.0377	9.76921	696.655	964.397	489.486	915.69	1027.65	973.316	1.38432	1.87072	0.702623	0.949495	1.35136	0.947131	0.00143715	5.06273e-06	0.000784868	0.518551	0.018851	0.4101	0.0131745	0.000140243	0.00535064	0.884306	0.0786245	0.842837	1	1	-1	0	0	0
An15g03350	An00g10170	strong similarity to palC - Aspergillus nidulans	3.66043	3.72438	4.07322	3.93678	3.88016	3.76179	3.84534	3.719	4.06607	4.10601	4.12051	4.20338	4.15773	3.94458	12.9278	16.0555	14.1328	13.7577	17.119	17.1709	1.24194	0.973461	1.09321	0.856883	0.783823	1.00303	0.00864613	0.70144	0.218462	0.0445704	0.0280149	0.957733	0.0495091	0.816411	0.396686	0.312639	0.105862	0.991428	1	0	0	0	0	0
An07g09160	An00g10201	strong similarity to pattern formation protein cni - Drosophila melanogaster	8.13926	8.17892	8.43446	8.62163	8.08683	8.26964	8.45533	8.28659	8.22442	8.26697	8.34705	8.31222	8.34623	8.3502	285.845	369.146	289.664	331.062	310.722	323.185	1.29142	1.14292	1.01336	0.896834	0.88501	1.04011	0.00239789	0.0664866	0.843744	0.125384	0.215257	0.479065	0.0189622	0.160138	0.915184	0.525316	0.447567	0.872609	1	0	0	0	0	0
An08g06810	An00g10209	strong similarity to pentafunctional enzyme aroM - Aspergillus nidulans [truncated ORF] [putative frameshift]	8.6162	8.79005	9.80726	9.54717	8.43395	9.62328	9.42776	9.37302	8.87282	9.00209	8.91599	8.84453	8.91007	8.80368	416.775	818.715	522.257	675.771	487.853	462.324	1.9644	1.29394	1.25309	0.825404	0.658695	0.94767	0.00376972	0.192548	0.249789	0.323736	0.139937	0.729886	0.0270148	0.344798	0.433993	0.777332	0.339498	0.9457	1	0	0	0	0	0
An04g07060	An00g10212	strong similarity to peptide ABC transporter protein Mdl1 - Saccharomyces cerevisiae	7.98447	7.99355	8.58811	8.57893	7.87347	8.05879	8.37265	8.55484	8.10758	8.22432	8.35233	8.2137	8.19009	8.21566	254.057	383.617	250.059	353.054	299.846	295.392	1.50996	1.41188	0.984264	0.92033	0.935044	0.985146	7.04135e-05	0.000319963	0.819258	0.245725	0.4979	0.791823	0.00148346	0.00268981	0.900991	0.705616	0.73229	0.958534	1	1	0	0	0	0
An11g02640	An00g10214	strong similarity to peptide methionine sulfoxide reductase MSRA - Streptococcus pneumoniae	6.382	5.86186	7.0978	7.2697	7.04566	6.63167	6.76359	6.9051	7.22132	7.4423	7.15842	7.2451	7.393	7.08785	69.6442	145.386	114.457	114.115	154.773	151.375	2.08756	0.99701	1.64346	0.78491	0.477596	0.978045	0.000107214	0.981611	0.0023026	0.0823277	0.00161879	0.834381	0.00202953	0.989521	0.0126318	0.433022	0.0131049	0.97017	1	0	1	0	-1	0
An17g01440	An00g10245	strong similarity to peroxisomal membrane protein PEX3 - Pichia angusta	4.45134	4.65235	5.28826	5.4369	5.72272	4.87951	5.08903	5.12003	5.74589	5.75746	5.90034	5.9024	5.79923	5.74679	23.4554	41.143	39.427	34.4045	55.7628	56.3421	1.7541	0.872614	1.68094	0.836218	0.497471	1.01039	0.00186609	0.348862	0.00318902	0.225191	0.00442181	0.929253	0.015937	0.520391	0.0161987	0.681195	0.0270707	0.986366	1	0	1	0	-1	0
An02g06680	An00g10250	strong similarity to protein Pex19 - Pichia pastoris [truncated ORF]	3.91401	3.90325	4.45649	4.50214	4.00806	3.51222	4.15999	4.2386	4.81223	4.63549	4.82746	5.04287	4.93232	5.03102	15.0181	22.3053	13.5492	18.3702	27.0657	32.0459	1.48523	1.35581	0.902193	0.823578	0.912863	1.18401	0.00121297	0.00688778	0.288471	0.0588485	0.499523	0.0461571	0.0117346	0.0294548	0.478527	0.361449	0.733328	0.467457	1	1	0	0	0	0
An12g09330	An00g10265	strong similarity to phenylacrylic acid decarboxylase Pad1 - Saccharomyces cerevisiae	4.05282	4.10414	4.38153	4.40232	4.03561	4.12191	4.41876	4.24534	4.40439	4.27305	4.24447	4.52898	4.41781	4.31477	16.8945	20.9943	16.8978	20.1408	19.7983	21.4145	1.24267	1.19192	1.0002	0.959345	0.959157	1.08163	0.00677337	0.0213341	0.997669	0.540577	0.662405	0.171143	0.0416049	0.0695024	0.998668	0.893446	0.838739	0.678863	1	0	0	0	0	0
An07g06040	An00g10274	strong similarity to phosducin homolog Plp2 - Saccharomyces cerevisiae	7.80278	7.64686	8.48888	8.53257	8.18845	7.98749	7.87893	8.22271	8.43532	8.34312	8.58841	8.17246	8.24372	8.30623	211.545	364.74	272.095	265.178	351.07	302.502	1.72417	0.974579	1.28623	0.727034	0.565245	0.861657	5.08646e-05	0.771206	0.0137462	0.00340528	0.00063339	0.0578991	0.00120224	0.861089	0.0507779	0.0743158	0.00673289	0.503388	1	0	0	0	-1	0
An03g02830	An00g10290	strong similarity to phosphatidylserine decarboxylase Psd2 - Saccharomyces cerevisiae	3.17236	3.18767	3.40336	3.66276	3.30229	3.39423	3.47129	3.47755	3.39805	3.25229	3.20474	3.24967	3.19344	3.28922	9.06317	11.5759	10.1842	11.1149	9.74744	9.47489	1.27725	1.09138	1.12369	0.960173	0.85448	0.972039	0.00377153	0.220351	0.110744	0.558463	0.126447	0.616297	0.0270148	0.379599	0.246255	0.90087	0.317514	0.911924	1	0	0	0	0	0
An01g09480	An00g10291	strong similarity to phosphatidylserine synthase pS232 - Triticum aestivum	8.66998	8.35378	8.95842	8.95247	8.31802	8.44625	8.40369	8.21883	8.60606	8.61503	8.63686	8.12264	8.01021	8.325	365.033	496.429	333.637	317.643	393.254	284.565	1.35996	0.952063	0.913991	0.639857	0.700069	0.723617	0.00389687	0.575186	0.312761	0.000248497	0.0125525	0.000646431	0.0276998	0.720218	0.504521	0.0142468	0.0580677	0.0569574	1	0	0	-1	0	0
An18g05160	An00g10292	strong similarity to phosphoacetylglucosamine mutase AGM1 - Candida albicans [truncated ORF]	8.27383	8.07032	8.63605	8.82659	7.87023	7.91394	8.51586	8.60553	8.64592	8.6035	8.60769	8.81142	8.7328	8.93247	288.43	425	237.549	377.594	393.178	453.691	1.4735	1.58954	0.823594	0.888457	1.07876	1.15391	0.000124744	2.52127e-05	0.0153885	0.109551	0.447415	0.0253203	0.00223724	0.000419881	0.0557839	0.495178	0.692202	0.375278	1	1	0	0	0	0
An02g07650	An00g10293	strong similarity to phosphoglucomutase pgmB - Aspergillus nidulans	8.3879	7.87817	9.32924	9.14447	9.25174	9.08974	8.94236	9.44409	9.71626	9.47332	9.65821	9.85372	9.7786	9.90489	280.729	603.352	576.326	585.379	784.664	920.156	2.14923	1.01571	2.05296	0.970212	0.472592	1.17268	6.74054e-05	0.903186	0.000115841	0.813603	0.00132229	0.14695	0.00145067	0.944726	0.00130791	0.971371	0.0113971	0.650136	1	0	1	0	-1	0
An11g02040	An00g10295	strong similarity to phosphogluconate dehydrogenase Gnd1 - Saccharomyces cerevisiae	9.62125	9.74805	11.393	11.5693	10.5887	10.8374	10.8039	10.9342	11.7018	11.4591	11.746	11.933	11.9637	11.9084	822.944	2858.77	1678.65	1870.26	3181.81	3915.67	3.47383	1.11414	2.03982	0.654219	0.320725	1.23064	6.41222e-09	0.210646	2.2243e-06	0.000263051	6.57539e-07	0.00941851	3.45002e-06	0.366862	0.000113977	0.0147193	0.000126004	0.250782	1	0	1	-1	-1	0
An17g02330	An00g10296	strong similarity to phosphoglycerate dehydrogenase serA - Escherichia coli	10.0473	10.0398	10.735	11.0409	9.72429	9.86117	10.9348	10.8666	10.6254	10.5767	10.7367	10.7709	10.8025	10.7515	1055.39	1894.96	886.964	1911.76	1602.69	1752.27	1.7955	2.1554	0.840412	1.00887	1.20044	1.09333	3.79861e-06	2.40637e-07	0.0309178	0.902656	0.0936296	0.14902	0.000189781	1.97592e-05	0.0952664	0.98828	0.257507	0.651711	1	1	0	0	0	0
An08g02260	An00g10297	strong similarity to phosphoglycerate kinase pgkA - Aspergillus nidulans	8.41418	8.71898	11.1204	11.222	8.85606	8.71098	10.5703	10.9489	11.2525	11.0757	11.2338	11.2801	11.2854	11.1389	379.138	2306.04	440.66	1733.67	2331.98	2410.01	6.08233	3.93425	1.16227	0.751794	0.646833	1.03346	5.60063e-10	1.14325e-08	0.139083	0.0113263	0.00732603	0.677766	5.59623e-07	3.90072e-06	0.290523	0.145495	0.0392058	0.929537	1	1	0	0	-1	0
An16g02990	An00g10298	strong similarity to phosphoglycerate mutase pgm - Bacillus subtilis	8.02931	8.30046	9.60014	9.71732	8.05685	8.30066	9.66364	9.71006	9.89056	9.83818	9.93781	9.89471	9.9183	9.90774	286.996	808.288	289.769	824.202	948.07	960.017	2.81638	2.84435	1.00966	1.01969	1.00993	1.0126	1.33526e-08	1.20517e-08	0.896794	0.792772	0.924883	0.836185	5.04838e-06	4.01409e-06	0.947511	0.967569	0.970776	0.970453	1	1	0	0	0	0
An07g02240	An00g10304	strong similarity to phospholipase Pld1 - Saccharomyces cerevisiae	7.47269	6.92368	8.41503	8.05989	8.99194	8.11908	7.35676	7.83067	8.41951	8.36398	8.27173	8.2408	8.16483	8.14133	146.848	301.802	376.24	193.168	326.681	290.485	2.05519	0.513417	2.5621	0.64005	0.249815	0.889201	0.00198782	0.00335426	0.000260182	0.0303298	0.000183981	0.441624	0.0166115	0.0167462	0.00234958	0.253455	0.00290814	0.855706	1	-1	1	0	-1	0
An08g06350	An00g10306	strong similarity to mannose-6-phosphate isomerase Pmi40 - Saccharomyces cerevisiae	6.57486	5.74329	7.73485	7.94514	7.67032	7.51681	7.83743	7.97657	8.16063	8.08297	8.12227	8.34221	8.31224	8.3754	71.4607	229.126	193.148	240.018	278.582	324.773	3.20633	1.24266	2.70286	1.04754	0.387566	1.16581	2.81656e-06	0.138507	1.31463e-05	0.7396	0.000420425	0.194731	0.000154883	0.27285	0.00030022	0.956482	0.00503969	0.699825	1	0	1	0	-1	0
An14g04010	An00g10307	strong similarity to phosphomevalonate kinase Erg8 - Saccharomyces cerevisiae	6.36108	6.31487	7.41012	7.42029	7.54144	7.80593	6.55406	6.87154	7.54516	7.45804	7.57354	7.56669	7.4702	7.54515	80.8947	170.687	204.178	104.895	184.257	184.483	2.10998	0.513742	2.524	0.614547	0.243481	1.00123	8.87483e-07	2.80259e-06	9.51325e-08	5.47114e-05	4.24746e-08	0.984961	6.82143e-05	9.75259e-05	1.56566e-05	0.00566932	3.84754e-05	0.996934	1	-1	1	-1	-1	0
An18g06250	An00g10315	strong similarity to phosphopyruvate hydratase ENO1 - Candida albicans	11.5255	11.6859	12.6993	12.7433	11.3792	11.3708	12.4979	12.7014	12.8295	12.5729	12.7365	12.79	12.786	12.7237	3116.51	6753.14	2655.93	6206.88	6714.13	6968.15	2.16689	2.33699	0.852213	0.919109	1.0785	1.03783	2.03245e-07	7.62118e-08	0.0423649	0.25234	0.460437	0.528427	2.50192e-05	1.06613e-05	0.120422	0.712265	0.702941	0.88661	1	1	0	0	0	0
An11g10150	An00g10316	strong similarity to phosphoribosylaminoimidazolesuccinocarboxamide synthase Ade1 - Saccharomyces cerevisiae	6.64231	6.37229	8.88319	8.92357	6.73214	6.80239	7.67981	7.97357	8.58919	8.62643	8.57429	8.43933	8.47716	8.51415	90.969	478.834	108.931	227.022	387.12	356.283	5.2637	2.0841	1.19745	0.474114	0.395937	0.920342	1.03324e-10	6.79657e-07	0.033733	5.75797e-07	2.15675e-06	0.199571	1.91104e-07	3.85434e-05	0.101726	0.000201371	0.000226848	0.703247	1	1	0	-1	-1	0
An11g09770	An00g10319	strong similarity to phosphoserine phosphatase Ser2 - Saccharomyces cerevisiae	7.75926	7.5418	8.20638	8.06618	7.59068	7.51397	7.89841	8.08946	7.53946	7.54701	7.78008	7.48634	7.60994	7.57353	200.928	281.361	187.705	254.927	197.018	188.263	1.40031	1.35812	0.934191	0.90605	0.969876	0.955561	0.00116627	0.00229186	0.402333	0.232658	0.787197	0.49114	0.0113852	0.0125238	0.592504	0.686526	0.907017	0.875001	1	1	0	0	0	0
An02g00890	An00g10320	strong similarity to phosphoserine transaminase Ser1 - Saccharomyces cerevisiae	8.85629	8.89651	10.3218	10.3706	8.24368	8.79388	9.97382	9.83298	9.60569	9.55381	9.70459	9.70634	9.74151	9.62948	469.962	1301.74	366.782	957.678	787.623	827.4	2.76988	2.61103	0.78045	0.735692	0.942651	1.0505	3.79262e-07	7.01129e-07	0.0272337	0.00913404	0.677483	0.549576	3.71013e-05	3.92026e-05	0.086837	0.129197	0.847626	0.893956	1	1	0	0	0	0
An14g06540	An00g10321	strong similarity to phosphotidylinositol kinase tel1p - Schizosaccharomyces pombe	4.05205	4.303	4.60542	4.52831	4.29353	4.27663	4.75226	4.53815	4.16028	4.04127	4.05055	4.32089	4.32419	4.08909	18.0951	23.7008	19.4957	25.0233	16.9597	18.9578	1.30979	1.28353	1.0774	1.0558	0.97995	1.11782	0.0054876	0.00871415	0.364465	0.505212	0.859186	0.110958	0.0359897	0.0353647	0.557299	0.880048	0.941792	0.611404	1	1	0	0	0	0
An08g06500	An00g10322	strong similarity to phosphotyrosyl phosphatase activator PTPA - Homo sapiens	5.87966	5.74809	6.27303	6.4203	6.67878	6.53723	5.88356	6.14345	6.14969	6.10405	6.34398	6.20749	6.19572	6.26004	56.2537	81.3836	97.5456	64.6021	73.4779	74.5988	1.44672	0.662276	1.73403	0.793797	0.457776	1.01525	0.000548064	0.000226312	1.72668e-05	0.012307	1.66681e-05	0.815612	0.00653488	0.00205217	0.000356504	0.15148	0.000625122	0.96757	1	-1	1	0	-1	0
An12g01910	An00g10328	strong similarity to phytase phyA3 - Aspergillus fumigatus	5.59622	5.6205	6.6995	7.38862	8.22151	7.41576	7.38117	6.93535	7.185	7.15723	7.17377	7.05615	7.17579	7.20077	48.7848	131.969	225.759	142.84	144.207	141.459	2.70513	0.632712	4.62764	1.08238	0.233894	0.980939	0.000122386	0.0231564	2.14968e-06	0.658599	9.28208e-05	0.894906	0.00220626	0.0740252	0.000113052	0.934549	0.00190113	0.979945	1	0	1	0	-1	0
An01g08410	An00g10391	strong similarity to polypeptide HFIZG53 from patent EP892050-A2 - Homo sapiens	7.8717	7.86394	8.66686	8.98216	7.08279	7.87491	8.42132	8.5406	8.6586	8.47869	8.70083	8.68052	8.67986	8.61179	233.588	453.36	178.385	357.292	391.456	403.771	1.94085	2.00293	0.763673	0.788098	1.03198	1.03146	0.000488079	0.000336839	0.0748259	0.110256	0.874182	0.787511	0.00599977	0.00280844	0.184904	0.496897	0.948271	0.957087	1	1	0	0	0	0
An05g00770	An00g10394	strong similarity to polyubiquitin 2 PUb2 - Arabidopsis thaliana	7.53635	6.9229	8.85316	8.80958	8.5831	8.23094	7.79353	8.42328	9.15472	9.10907	9.0624	8.98453	9.01666	9.0502	150.084	455.52	339.442	275.977	552.08	518.115	3.0351	0.813031	2.26168	0.605851	0.267876	0.938479	8.5756e-06	0.181992	0.00014197	0.00527212	4.43143e-05	0.603531	0.000335125	0.330677	0.00150798	0.0947964	0.00115655	0.909649	1	0	1	0	-1	0
An15g05490	An00g10408	strong similarity to hypothetical protein encoded by An02g01140 - Aspergillus niger	3.95546	3.81895	4.58246	4.76106	3.99173	4.67343	4.28355	4.32821	3.9901	4.03005	4.10514	3.9768	3.97705	3.97764	14.7967	25.4883	20.1482	19.7788	16.4699	15.7487	1.72256	0.981667	1.36167	0.775997	0.569887	0.95621	0.00055458	0.874534	0.0203677	0.0482116	0.00501125	0.641259	0.00656902	0.927791	0.0693753	0.326443	0.0295417	0.919126	1	0	0	0	-1	0
An16g01890	An00g10439	strong similarity to hypothetical protein encoded by An14g02280 - Aspergillus niger	5.58743	5.06614	6.19632	6.4824	7.46119	6.24554	6.04094	6.32885	6.28695	6.14214	6.24742	6.26014	6.14038	5.9825	40.135	80.9726	115.629	72.7511	74.8279	69.9219	2.01751	0.629176	2.88101	0.898466	0.311858	0.934436	0.00650692	0.0498071	0.000359485	0.621702	0.00232692	0.701265	0.0403958	0.130258	0.00297917	0.924327	0.0168835	0.937307	1	0	1	0	-1	0
An07g06600	An00g10454	strong similarity to prefoldin subunit 3 pfd3 - Homo sapiens	7.27118	7.06775	8.32502	8.16718	7.0433	6.85053	7.45774	7.65226	8.24554	8.34251	8.27025	8.24303	8.32599	8.14294	143.954	303.615	123.376	188.054	312.15	301.773	2.10911	1.52423	0.857049	0.619381	0.72269	0.966755	7.0815e-07	0.000158254	0.0669797	5.16338e-05	0.0113815	0.597121	5.87008e-05	0.00156343	0.170982	0.00543973	0.0539717	0.907557	1	1	0	-1	0	0
An16g09140	An00g10456	strong similarity to pre-mRNA 3-end processing factor CF II Cft1 - Saccharomyces cerevisiae	7.24586	6.97002	7.77217	7.49406	7.36426	6.9665	7.47931	7.58426	7.41269	7.52788	7.49849	7.25217	7.28539	7.39064	137.944	198.517	143.547	185.052	178.488	158.616	1.43911	1.28914	1.04062	0.932174	0.895787	0.888665	0.00308817	0.0236816	0.689895	0.484855	0.440108	0.164471	0.023045	0.0752585	0.818431	0.872852	0.685408	0.671492	1	0	0	0	0	0
An04g03910	An00g10458	strong similarity to pre-mRNA splicing factor Prp39 - Saccharomyces cerevisiae	7.29449	7.36934	7.7842	7.59832	7.05779	6.96104	7.48385	7.6205	7.37863	7.43465	7.35542	7.36025	7.21904	7.19411	161.111	206.68	128.838	187.686	167.68	153.044	1.28285	1.45676	0.799685	0.908097	1.13557	0.912715	0.00247036	9.91092e-05	0.00499401	0.161547	0.189295	0.10932	0.019371	0.00110561	0.0229731	0.592213	0.412604	0.60806	1	1	-1	0	0	0
An16g08620	An00g10465	strong similarity to pre-tRNA processing protein Pta1 - Saccharomyces cerevisiae	6.47138	6.56049	6.8553	6.89426	6.43659	6.34213	6.83955	6.72092	6.58492	6.71836	6.75368	6.49068	6.57063	6.40275	91.515	117.359	83.8282	109.914	102.939	89.7611	1.2824	1.31119	0.916005	0.936568	1.02245	0.87198	0.00190983	0.00103174	0.183433	0.311959	0.804417	0.0198317	0.0161625	0.00671925	0.352624	0.768272	0.915547	0.346969	1	1	0	0	0	0
An02g03640	An00g10469	strong similarity to hypothetical 3-hydroxyacid dehydrogenase - Helicobacter pylori	5.22848	4.1246	6.58125	6.77956	6.70615	6.34031	7.12976	7.94797	7.56095	7.15753	7.54606	7.36742	7.2927	7.34494	25.5729	102.566	91.9787	185.962	171.434	161.459	4.01072	2.02179	3.59673	1.8131	0.504096	0.941812	5.83823e-05	0.00900721	0.000119709	0.0217492	0.0526293	0.748876	0.00132154	0.0362491	0.00133969	0.207963	0.169748	0.95001	1	1	1	0	0	0
An15g00220	An00g10474	strong similarity to hypothetical ATP-dependent transporter SPAC20G4.01 - Schizosaccharomyces pombe	6.00133	6.20116	6.80202	6.89211	6.41399	6.09151	6.65521	6.46456	6.4858	6.2639	6.57959	6.87151	6.74856	6.67584	68.6526	115.126	76.2545	94.346	87.0094	108.783	1.67693	1.23725	1.11073	0.819504	0.737806	1.25024	0.000174409	0.0449382	0.289328	0.058151	0.0431843	0.014161	0.00283848	0.120799	0.479323	0.35915	0.147127	0.301979	1	0	0	0	0	0
An08g01610	An00g10486	strong similarity to hypothetical GTP-binding protein SPAC27E2.03c - Schizosaccharomyces pombe	10.1983	10.0872	10.7741	10.6471	9.04982	9.3096	10.6877	10.5196	10.702	10.7827	10.7986	10.7263	10.7558	10.6134	1130.51	1675.75	579.919	1556.02	1735.44	1661.74	1.48229	2.68317	0.51297	0.92855	1.81014	0.957534	0.000180568	2.15192e-08	1.28496e-06	0.326108	0.000104388	0.476767	0.00290976	4.77829e-06	8.58493e-05	0.779017	0.00206255	0.871469	1	1	-1	0	1	0
An18g05180	An00g10492	strong similarity to hypothetical membrane protein YCR044c - Saccharomyces cerevisiae	7.89279	7.61038	8.76618	8.7367	8.75786	8.15539	8.007	8.00612	8.81549	8.69189	8.88556	8.66275	8.65447	8.72891	215.506	430.969	351.315	257.167	444.996	410.729	1.9998	0.732012	1.63019	0.596717	0.366043	0.922996	5.3469e-05	0.0162117	0.000958588	0.0006312	4.26365e-05	0.393322	0.00124043	0.0565692	0.00627207	0.0265101	0.00113608	0.837019	1	0	1	-1	-1	0
An04g00200	An00g10499	strong similarity to hypothetical membrane protein YIL157c - Saccharomyces cerevisiae	7.23373	7.1106	7.57872	7.69609	8.13543	8.09881	7.95907	7.87925	7.50762	7.68729	7.73516	7.66704	7.53096	7.36395	144.223	199.108	277.65	242.049	199.93	183.629	1.38055	0.871777	1.92514	1.21567	0.631472	0.918465	0.00133409	0.0988996	2.70693e-06	0.0260491	0.00125915	0.198856	0.0125084	0.213405	0.000123264	0.230779	0.0110232	0.703113	1	0	1	0	-1	0
An09g04520	An00g10505	strong similarity to hypothetical membrane protein YLR285w - Saccharomyces cerevisiae	5.6934	6.01549	6.55666	6.64482	5.30329	5.51731	6.6979	6.45477	6.23917	6.49365	6.44992	6.24339	6.48941	6.48566	57.8578	97.0557	42.5268	95.4274	84.1124	84.8096	1.67748	2.24394	0.735022	0.983224	1.33768	1.00829	0.000247389	4.24032e-06	0.00937142	0.866749	0.0602118	0.920105	0.00366602	0.000125673	0.0378018	0.982414	0.187595	0.984131	1	1	-1	0	0	0
An08g00860	An00g10509	strong similarity to hypothetical membrane protein YMR253c - Saccharomyces cerevisiae	5.36196	5.55052	6.03399	6.29368	5.03795	4.97842	6.18516	5.95212	5.33654	5.57373	5.60385	5.45109	5.57925	5.65729	43.9027	71.6967	32.182	67.1185	45.4027	47.2599	1.63308	2.08559	0.733031	0.936146	1.27709	1.04091	0.000173213	4.19986e-06	0.00503795	0.47624	0.0788526	0.594152	0.00283171	0.000124909	0.0231372	0.869032	0.228001	0.906503	1	1	-1	0	0	0
An04g00080	An00g10511	strong similarity to hypothetical membrane protein YNL024c - Saccharomyces cerevisiae	7.20315	6.86272	8.12052	8.11712	7.35451	7.2779	8.12852	7.9009	8.04631	7.88164	8.11744	7.79668	7.73872	8.08462	130.956	277.977	159.367	258.624	258.699	234.483	2.12268	1.62282	1.21695	0.930377	0.764516	0.906393	8.42261e-06	0.000421235	0.0708582	0.478681	0.0793434	0.246524	0.000332836	0.00333483	0.177928	0.869971	0.229136	0.742784	1	1	0	0	0	0
An07g05670	An00g10520	strong similarity to hypothetical membrane protein YOR389w - Saccharomyces cerevisiae	6.2656	6.47212	7.35342	7.26009	5.78207	5.26523	5.60784	6.08425	6.14089	6.19858	6.12891	5.24844	5.20793	5.75031	82.6453	158.326	46.0029	57.5221	71.3146	42.2895	1.91573	1.2504	0.556631	0.363314	0.652702	0.592999	0.000900372	0.153026	0.00191401	2.09908e-05	0.0622751	0.00101201	0.00943468	0.292763	0.0108665	0.00274431	0.192341	0.0750165	1	0	-1	-1	0	0
An14g00250	An00g10521	strong similarity to hypothetical membrane protein YPL109c - Saccharomyces cerevisiae	5.44293	5.49872	6.23478	6.12187	6.11301	5.46973	5.9192	6.07679	5.513	5.48562	5.9601	5.80839	5.58464	5.8042	44.3487	72.4205	55.383	63.911	50.3147	53.1652	1.63298	1.15398	1.24881	0.882499	0.706674	1.05665	0.00422372	0.319336	0.1336	0.382261	0.100958	0.632921	0.0296317	0.49063	0.282453	0.820036	0.271283	0.916315	1	0	0	0	0	0
An11g10330	An00g10522	strong similarity to hypothetical membrane protein YPR091c - Saccharomyces cerevisiae	5.18895	5.12407	5.56958	5.39544	5.5569	5.51385	5.21281	5.38357	5.25775	5.26008	5.35236	5.01575	5.07293	5.0494	35.6669	44.7096	46.3782	39.3472	39.1262	33.0374	1.25353	0.8484	1.30032	0.880062	0.676807	0.844382	0.00291834	0.0185486	0.00101172	0.0554403	0.000694231	0.00510188	0.0220079	0.0623742	0.00654318	0.35093	0.00718845	0.189814	1	0	1	0	-1	0
An12g00760	An00g10528	strong similarity to hypothetical nicotinate phosphoribosyltransferase Npt1 - Saccharomyces cerevisiae	5.2526	5.26522	6.30912	6.45407	5.7961	5.48016	5.78775	6.07376	6.40227	6.19004	6.49917	6.20597	6.33589	6.32331	38.2904	83.3781	49.8019	61.0008	82.3575	78.1618	2.17752	1.22487	1.30064	0.731617	0.562506	0.949054	3.63067e-06	0.051963	0.0164205	0.00627967	0.00106817	0.50681	0.000184175	0.134315	0.0586583	0.10349	0.00981861	0.878711	1	0	0	0	-1	0
An14g04090	An00g10535	strong similarity to hypothetical protein she9 - Candida albicans	6.61513	6.60443	7.00008	7.0115	6.83594	6.56528	6.80564	6.81397	7.09277	6.98163	7.19121	7.2022	6.96616	7.26156	97.6658	128.515	104.012	112.19	136.102	141.368	1.31586	1.07862	1.06498	0.872976	0.819709	1.03869	0.00547693	0.365198	0.44873	0.117697	0.10673	0.573602	0.0359366	0.536578	0.635224	0.511007	0.282156	0.900522	1	0	0	0	0	0
An12g03940	An00g10537	strong similarity to hypothetical pyridoxine synthesis protein PDX2 - Cercospora nicotianae	5.50165	5.59243	6.17168	6.49279	5.39052	5.64112	5.92002	5.96196	6.18597	6.09599	6.28136	6.19367	6.0627	6.21202	46.7547	80.5736	45.7539	61.4352	72.8964	71.3149	1.72333	1.34273	0.978594	0.762473	0.779151	0.978304	3.55852e-05	0.00435599	0.799088	0.00724165	0.0563407	0.752188	0.000932214	0.0204745	0.889578	0.112434	0.178314	0.950799	1	1	0	0	0	0
An03g06760	An00g10540	strong similarity to hypothetical transcription regulator protein CAA91958.1 - Schizosaccharomyces pombe	5.87057	5.4711	6.77062	6.76821	6.73859	6.12397	6.3268	6.74209	5.99782	6.10707	5.86356	5.80038	5.84216	6.054	50.944	109.093	86.2995	92.6966	63.5352	59.6664	2.14144	1.07413	1.69401	0.849701	0.501592	0.939108	0.000189213	0.620571	0.00304151	0.270234	0.00499759	0.594583	0.00301748	0.756595	0.0156483	0.730818	0.0295012	0.906503	1	0	1	0	-1	0
An14g03180	An00g10550	strong similarity to profilin cdc3p - Schizosaccharomyces pombe	9.35199	8.96094	10.3403	10.4496	10.1797	9.96765	9.87127	10.2528	10.5809	10.4812	10.5481	10.5862	10.6627	10.6134	570.652	1346.46	1077.64	1069.01	1485.51	1574.61	2.35951	0.991989	1.88844	0.793942	0.420422	1.05998	2.38001e-06	0.936509	4.19403e-05	0.0387808	5.8501e-05	0.484725	0.000136744	0.964359	0.000648112	0.288873	0.00139892	0.874453	1	0	1	0	-1	0
An04g00530	An00g10566	strong similarity to proline permease prnB - Aspergillus nidulans	5.1262	4.37183	5.8493	5.87197	5.91235	5.39156	5.60483	5.62804	5.66506	5.76705	5.7761	5.38043	5.5461	5.21778	26.8903	58.1067	50.2814	49.0585	53.3003	41.6844	2.16088	0.97568	1.86987	0.844284	0.451521	0.782068	0.000284837	0.871971	0.0014146	0.280496	0.00297211	0.068163	0.00404876	0.925928	0.00852597	0.739808	0.0202025	0.524053	1	0	1	0	-1	0
An01g09930	An00g10572	strong similarity to propionate catabolic protein PrpD - Salmonella typhimurium	2.82578	2.98567	3.27249	3.41054	2.97643	2.90301	2.95549	2.91529	2.97318	3.0158	3.11837	2.95806	3.18225	2.82436	7.49394	10.1367	7.67263	7.64961	8.20091	7.93496	1.35265	0.996999	1.02384	0.754647	0.737072	0.967571	0.00264047	0.970255	0.77042	0.00419088	0.0188903	0.618384	0.0204627	0.984068	0.87217	0.0836324	0.0787416	0.911924	1	0	0	0	0	0
An07g07300	An00g10574	strong similarity to prostaglandin f(2alpha) synthase TbPGFS - Trypanosoma brucei	4.98467	5.07517	5.86374	6.30546	4.46464	4.40028	5.32996	5.28202	6.35306	6.64224	6.55004	6.95546	7.10301	7.44705	32.6706	67.865	21.5925	39.5606	91.4626	143.858	2.07725	1.83214	0.660916	0.582931	0.882004	1.57286	5.2653e-05	0.000267231	0.00430294	0.000668215	0.461425	0.000540135	0.00122353	0.00233935	0.020459	0.0273323	0.703452	0.0526287	1	1	-1	-1	0	0
An16g01860	An00g10575	strong similarity to protease involved in a-factor processing Ste23 - Saccharomyces cerevisiae	5.79689	5.67704	6.51244	6.23015	6.25392	5.59539	5.75594	5.86522	6.42703	6.44506	6.4725	6.38073	6.33431	6.25691	53.3334	82.785	60.7434	56.1254	87.3175	80.1139	1.55222	0.923975	1.13894	0.677966	0.595261	0.917501	0.00300425	0.512678	0.289154	0.00654341	0.00916571	0.386141	0.0225706	0.669266	0.4792	0.105578	0.0461718	0.834348	1	0	0	0	-1	0
An09g03630	An00g10602	strong similarity to hypothetical protein Aut4 - Saccharomyces cerevisiae	5.15916	4.85555	6.10078	6.6191	6.35964	5.97242	6.33653	6.47409	5.5395	5.7798	5.52917	5.44157	5.5976	5.4873	32.1636	82.1359	71.806	84.7596	49.0491	45.5324	2.55369	1.1804	2.23253	1.03194	0.462232	0.928303	9.24356e-06	0.206906	3.93506e-05	0.804195	0.000982109	0.477003	0.000349272	0.362072	0.000621304	0.969343	0.00925167	0.871469	1	0	1	0	-1	0
An02g10670	An00g10604	strong similarity to protein D-lactate dehydrogenase YEL071w - Saccharomyces cerevisiae	6.85601	7.04974	8.12258	7.98692	6.22119	6.33472	8.09519	7.79226	7.66403	7.68163	7.77709	7.81932	7.84993	7.51302	123.886	265.902	77.5985	246.207	209.032	211.927	2.14634	3.17283	0.62637	0.925931	1.47825	1.01385	3.91168e-06	5.59044e-08	0.000331534	0.422069	0.0118942	0.858536	0.000193359	9.31008e-06	0.00280231	0.841431	0.0556484	0.974777	1	1	-1	0	0	0
An15g06030	An00g10606	strong similarity to hypothetical protein Ecm4 - Saccharomyces cerevisiae	6.60936	5.88703	7.55445	7.36923	7.44091	7.16237	6.40076	7.2782	7.74366	7.61616	7.71135	7.74046	7.68143	8.1641	76.0139	176.294	157.765	114.522	206.556	232.646	2.31923	0.725901	2.07548	0.649608	0.312992	1.12631	0.0011266	0.127103	0.00303378	0.0479223	0.00134142	0.469286	0.0111457	0.256054	0.0156202	0.325133	0.0115123	0.867484	1	0	1	0	-1	0
An04g05490	An00g10608	strong similarity to protein fragment SEQ ID NO:4306 from patent EP1033405-A2 - Arabidopsis thaliana	8.19601	7.68035	9.63802	9.68558	8.90094	8.80399	8.84133	9.33759	9.70709	9.64322	9.51624	9.75818	9.76504	9.59872	245.262	810.012	462.229	544.753	788.07	835.973	3.30263	1.17854	1.88463	0.672525	0.356847	1.06079	6.29978e-07	0.199344	0.000243422	0.0069133	7.36237e-05	0.560539	5.47377e-05	0.353707	0.00222799	0.109524	0.0016374	0.89767	1	0	1	0	-1	0
An02g11190	An00g10620	strong similarity to protein fragment SEQ ID NO:75556 from patent EP1033405-A2 - Zea mays	6.06247	5.63374	6.88977	7.07432	6.66077	6.26854	6.34391	6.64134	7.69802	7.62631	7.51652	7.40946	7.46783	7.27837	57.6044	126.417	88.3192	90.0481	195.852	167.175	2.19457	1.01958	1.5332	0.712312	0.464591	0.85358	2.34214e-05	0.868649	0.00316312	0.0125886	0.000570042	0.117928	0.000686882	0.92386	0.0161081	0.152867	0.00624457	0.619035	1	0	1	0	-1	0
An04g02210	An00g10626	strong similarity to protein geranylgeranyltransferase type I alpha subunit RAM2 - Candida albicans	6.26846	6.09003	6.98932	6.89791	6.84643	6.6379	6.80343	6.7841	7.36127	7.38049	7.43204	7.33305	7.41573	7.23884	72.4665	123.094	107.052	110.95	167.878	160.809	1.69863	1.03642	1.47726	0.901344	0.610147	0.957893	5.70296e-06	0.601638	9.70838e-05	0.146347	0.000248468	0.445152	0.000256875	0.741395	0.00115094	0.568205	0.00357486	0.857002	1	0	1	0	-1	0
An15g04580	An00g10632	strong similarity to protein involved in cephalosporin C biosynthesis from patent JP09009966-A - Acremonium chrysogenum	3.92708	3.82324	4.31228	4.29761	4.23926	4.24191	4.24797	4.44369	4.2501	4.16472	4.33701	4.42156	4.40068	4.08219	14.6737	19.766	18.9035	20.3341	19.0353	19.7184	1.34703	1.07568	1.28826	1.02874	0.798551	1.03589	0.00356145	0.388487	0.00953171	0.733959	0.0756232	0.60579	0.0258811	0.559477	0.0383158	0.953303	0.221363	0.909649	1	0	1	0	0	0
An11g02760	An00g10651	strong similarity to protein involved in vesicle transport in the secretory pathway YAL048c - Saccharomyces cerevisiae	6.49825	6.72178	6.98314	7.18096	6.38342	6.61352	6.8528	7.06214	7.05769	7.32603	7.10852	7.07577	7.06983	7.03348	97.6818	135.491	90.4139	124.282	143.418	133.407	1.38706	1.37459	0.925596	0.917271	0.991006	0.930201	0.00300806	0.00361488	0.393019	0.342039	0.942795	0.33005	0.0225871	0.0177371	0.584266	0.794925	0.977162	0.804089	1	1	0	0	0	0
An07g05060	An00g10657	strong similarity to protein kinase catalytic chain homolog DC2 - Drosophila sp.	4.90595	4.84548	5.37768	5.34063	4.78116	4.79858	4.93984	4.93667	4.95011	4.55634	5.08002	4.98789	4.98711	4.73792	29.3586	41.0457	27.6627	30.6594	29.084	29.9464	1.39808	1.10833	0.942234	0.746958	0.792752	1.02965	0.00631062	0.326351	0.564523	0.0137916	0.128865	0.727692	0.0395841	0.498616	0.730037	0.160292	0.321622	0.9457	1	0	0	0	0	0
An07g04020	An00g10673	strong similarity to protein kinase Sky1 - Saccharomyces cerevisiae	3.7157	3.49726	4.27476	4.16799	3.98523	3.93146	3.70231	3.92458	4.0505	3.90549	3.87102	3.73693	3.75691	3.87433	12.1803	18.6535	15.5446	14.0592	15.3731	13.8268	1.53145	0.904442	1.27621	0.753703	0.59058	0.899413	0.000112376	0.201042	0.00685422	0.00268689	0.000348122	0.106238	0.00207248	0.355512	0.0294031	0.0641416	0.00444738	0.599744	1	0	1	0	-1	0
An14g06440	An00g10677	strong similarity to protein of sequence 1 from patent WO0075305 - Candida albicans	5.72345	5.50965	5.97428	6.13244	5.54309	5.50212	5.74927	5.61959	5.74855	5.68008	5.93168	5.78771	5.74215	5.90614	49.0626	66.4115	45.9695	51.4262	55.2067	56.1806	1.35361	1.1187	0.936956	0.774357	0.82646	1.01764	0.00206338	0.168324	0.410605	0.00616735	0.103887	0.783787	0.0170494	0.312707	0.60045	0.102831	0.277131	0.956203	1	0	0	0	0	0
An01g05310	An00g10680	strong similarity to protein phosphatase methylesterase Ppe1 - Saccharomyces cerevisiae	5.00298	4.62234	5.4642	5.33502	5.00214	4.77631	5.2489	5.13083	5.51431	5.61151	5.25384	5.27587	5.30326	5.14896	28.1032	42.2129	29.6349	36.501	44.0139	37.8625	1.50207	1.23169	1.0545	0.864689	0.819997	0.860238	0.00183958	0.0621954	0.608516	0.17605	0.190363	0.0936218	0.015778	0.15232	0.76093	0.61591	0.414343	0.58205	1	0	0	0	0	0
An15g06670	An00g10684	strong similarity to protein regulating cytokinesis PRC1 - Homo sapiens	4.62208	5.13171	5.69721	5.61628	5.23888	4.91889	5.22616	5.23646	4.30614	5.03558	4.95185	4.86162	5.05052	4.61167	29.3827	50.4485	33.7985	37.5647	27.1809	28.6661	1.71695	1.11143	1.15029	0.744615	0.647329	1.05464	0.00716767	0.535261	0.414309	0.101056	0.0888282	0.700647	0.04335	0.688315	0.6033	0.475663	0.248573	0.937307	1	0	0	0	0	0
An02g04510	An00g10687	strong similarity to protein required for completion of mitosis and maintenance of ploidy Mob1 - Saccharomyces cerevisiae	6.57428	6.66584	7.43205	7.35706	7.60128	7.01802	7.12997	7.13942	7.13021	7.21872	7.19814	6.96375	7.15369	6.92551	98.3643	168.26	158.644	140.526	145.246	129.277	1.71058	0.885793	1.61283	0.835171	0.517831	0.890051	0.000285083	0.267846	0.000715678	0.110597	0.000877059	0.196991	0.00404876	0.435231	0.0049809	0.497472	0.00851435	0.702448	1	0	1	0	-1	0
An14g05000	An00g10689	strong similarity to protein Ria1 - Saccharomyces cerevisiae	5.14668	5.02329	5.96571	5.99304	4.70411	5.02884	5.876	5.64472	5.46322	5.6834	5.77717	5.62781	5.5008	5.7651	33.9417	63.0916	29.1712	54.2054	49.9102	49.5645	1.85882	1.85818	0.859453	0.859154	0.999653	0.993074	4.17446e-05	4.19575e-05	0.143079	0.142248	0.998009	0.931075	0.00105219	0.000602497	0.296875	0.561488	0.999033	0.987219	1	1	0	0	0	0
An17g01945	An00g10692	strong similarity to protein Rvs161 - Saccharomyces cerevisiae	8.84923	8.77153	9.31555	9.22067	9.90901	9.57373	8.5619	8.85752	8.85038	9.04152	8.91277	8.09702	8.24902	8.26066	448.941	616.565	855.944	418.682	489.407	294.523	1.37338	0.489146	1.90658	0.679056	0.356163	0.601796	0.00426941	5.23722e-06	1.40654e-05	0.00108908	4.27952e-06	1.98958e-05	0.0298717	0.000144219	0.00031133	0.036889	0.000324506	0.00546396	1	-1	1	-1	-1	-1
An09g04300	An00g10693	strong similarity to protein involved in actin distribution and bipolar budding Rsv167 - Saccharomyces cerevisiae	7.78017	7.66269	8.27784	7.99758	8.94001	8.63362	7.68206	7.84904	7.63013	7.74905	7.61037	6.96729	6.9415	6.96769	211.048	281.64	441.667	217.602	202.697	124.399	1.33449	0.492684	2.09273	0.772624	0.369194	0.613715	0.00500717	2.91833e-06	1.91425e-06	0.00971555	3.05678e-06	1.49845e-05	0.0336236	9.98153e-05	0.000107544	0.133771	0.000272365	0.00468276	1	-1	1	0	-1	-1
An09g06500	An00g10697	strong similarity to protein Sgt1 - Saccharomyces cerevisiae	5.69597	6.1748	6.37483	6.48705	6.36658	6.3194	6.17183	6.40741	6.60612	6.4617	6.4842	6.81295	6.63154	6.78202	61.1969	86.2792	81.1764	78.2285	91.604	107.052	1.40986	0.963686	1.32648	0.90669	0.683532	1.16864	0.00460695	0.711825	0.0142103	0.33672	0.0182512	0.0757265	0.0315915	0.823496	0.0522849	0.789537	0.0769256	0.541506	1	0	0	0	0	0
An12g07900	An00g10699	strong similarity to protein synthesis factor eIF-4C - Homo sapiens	9.62442	9.81688	10.5383	10.7027	9.11971	9.40134	10.5366	10.3134	10.4162	10.3089	10.4728	10.3334	10.379	10.2999	843.738	1574.31	613.332	1374.76	1350.48	1293.83	1.86587	2.24146	0.726922	0.873248	1.20129	0.958054	8.60031e-06	6.61109e-07	0.00234704	0.124954	0.140393	0.533932	0.000335125	3.85434e-05	0.0128454	0.524669	0.34008	0.889554	1	1	-1	0	0	0
[truncated: 271 more rows]

## Sheet: 01D
ORF	alias	annotation	061018MJA_ANIGERa_AR01.CEL	061018MJA_ANIGERa_AR07.CEL	061018MJA_ANIGERa_AR02.CEL	061018MJA_ANIGERa_AR08.CEL	061018MJA_ANIGERa_AR03.CEL	061018MJA_ANIGERa_AR05.CEL	061018MJA_ANIGERa_AR04.CEL	061018MJA_ANIGERa_AR06.CEL	080805MJA_ANIGERa_100480-01.CEL	080805MJA_ANIGERa_100480-02.CEL	080805MJA_ANIGERa_100480-06.CEL	080807MJA_ANIGERa_100480-20.CEL	080807MJA_ANIGERa_100480-21.CEL	080807MJA_ANIGERa_100480-22.CEL	racA.wt.2	racA.wt.4	racA.G12V.2	racA.G12V.4	wt	racA.D	FC 01	FC 02	FC 03	FC 04	FC 05	FC 06	pValue 01	pValue 02	pValue 03	pValue 04	pValue 05	pValue 06	FDR 01	FDR 02	FDR 03	FDR 04	FDR 05	FDR 06	decide (FDR < 0.05) 01	decide (FDR < 0.05) 02	decide (FDR < 0.05) 03	decide (FDR < 0.05) 04	decide (FDR < 0.05) 05	decide (FDR < 0.05) 06
[truncated: 1,275 more rows]

[truncated: 10 more sheets: 02U, 02D, 03U, 03D, 04U, 04D, 05U, 05D, 06U, 06D]
