# Supplementary material for: The Transcriptomic Signature of RacA Activation and Inactivation Provides New Insights into the Morphogenetic Network of Aspergillus niger
Source: PLoS One. 2013 Jul 24;8(7):e68946. doi: 10.1371/journal.pone.0068946 (PMC3722221; doi:10.1371/journal.pone.0068946)
Supplement: Table S3 — ZIP archive file containing FetGOat enrichment results for the up- and down-regulated gene sets of all six comparisons. (ZIP) [file pone.0068946.s003.zip]

Archive with 157 entries (120 files):
- FetGOat/
- FetGOat/04.DOWN/
- FetGOat/01.DOWN/
- FetGOat/05.UP/
- FetGOat/04.UP/
- FetGOat/06.UP/
- FetGOat/03.DOWN/
- FetGOat/06.DOWN/
- FetGOat/05.DOWN/
- FetGOat/02.UP/
- FetGOat/01.UP/
- FetGOat/03.UP/
- FetGOat/02.DOWN/
- FetGOat/04.DOWN/plots/
- FetGOat/04.DOWN/plots/04.down.txt_CCover.pdf
- FetGOat/04.DOWN/plots/04.down.txt_BPover.pdf
- FetGOat/04.DOWN/plots/04.down.txt_MFover.ps
- FetGOat/04.DOWN/plots/04.down.txt_MFover.pdf
- FetGOat/04.DOWN/plots/04.down.txt_BPover.ps
- FetGOat/04.DOWN/plots/04.down.txt_CCover.ps
- FetGOat/04.DOWN/tables/
- FetGOat/04.DOWN/tables/04.down.results.xls
- FetGOat/04.DOWN/tables/04.down.txt_CCover.csv
- FetGOat/04.DOWN/tables/04.down.txt_MFover.csv
- FetGOat/04.DOWN/tables/04.down.txt_BPover.csv
- FetGOat/01.DOWN/plots/
- FetGOat/01.DOWN/plots/01.down.txt_MFover.pdf
- FetGOat/01.DOWN/plots/01.down.txt_MFover.ps
- FetGOat/01.DOWN/plots/01.down.txt_CCover.pdf
- FetGOat/01.DOWN/plots/01.down.txt_BPover.ps
- FetGOat/01.DOWN/plots/01.down.txt_CCover.ps
- FetGOat/01.DOWN/plots/01.down.txt_BPover.pdf
- FetGOat/01.DOWN/tables/
- FetGOat/01.DOWN/tables/01.down.txt_CCover.csv
- FetGOat/01.DOWN/tables/01.down.txt_BPover.csv
- FetGOat/01.DOWN/tables/01.down.results.xls
- FetGOat/01.DOWN/tables/01.down.txt_MFover.csv
- FetGOat/05.UP/plots/
- FetGOat/05.UP/plots/05.up.txt_CCover.ps
- FetGOat/05.UP/plots/05.up.txt_CCover.pdf
- FetGOat/05.UP/plots/05.up.txt_MFover.ps
- FetGOat/05.UP/plots/05.up.txt_MFover.pdf
- FetGOat/05.UP/plots/05.up.txt_BPover.pdf
- FetGOat/05.UP/plots/05.up.txt_BPover.ps
- FetGOat/05.UP/tables/
- FetGOat/05.UP/tables/05.up.txt_CCover.csv
- FetGOat/05.UP/tables/05.up.txt_BPover.csv
- FetGOat/05.UP/tables/05.up.results.xls
- FetGOat/05.UP/tables/05.up.txt_MFover.csv
- FetGOat/04.UP/plots/
- FetGOat/04.UP/plots/04.up.txt_CCover.ps
- FetGOat/04.UP/plots/04.up.txt_CCover.pdf
- FetGOat/04.UP/plots/04.up.txt_MFover.ps
- FetGOat/04.UP/plots/04.up.txt_BPover.ps
- FetGOat/04.UP/plots/04.up.txt_MFover.pdf
- FetGOat/04.UP/plots/04.up.txt_BPover.pdf
- FetGOat/04.UP/tables/
- FetGOat/04.UP/tables/04.up.txt_CCover.csv
- FetGOat/04.UP/tables/04.up.txt_MFover.csv
- FetGOat/04.UP/tables/04.up.txt_BPover.csv
- FetGOat/04.UP/tables/04.up.results.xls
- FetGOat/06.UP/plots/
- FetGOat/06.UP/plots/06.up.txt_CCover.ps
- FetGOat/06.UP/plots/06.up.txt_MFover.pdf
- FetGOat/06.UP/plots/06.up.txt_BPover.ps
- FetGOat/06.UP/plots/06.up.txt_CCover.pdf
- FetGOat/06.UP/plots/06.up.txt_MFover.ps
- FetGOat/06.UP/plots/06.up.txt_BPover.pdf
- FetGOat/06.UP/tables/
- FetGOat/06.UP/tables/06.up.txt_MFover.csv
- FetGOat/06.UP/tables/06.up.results.xls
- FetGOat/06.UP/tables/06.up.txt_CCover.csv
- FetGOat/06.UP/tables/06.up.txt_BPover.csv
- FetGOat/03.DOWN/plots/
- FetGOat/03.DOWN/plots/03.down.txt_MFover.pdf
- FetGOat/03.DOWN/plots/03.down.txt_CCover.pdf
- FetGOat/03.DOWN/plots/03.down.txt_CCover.ps
- FetGOat/03.DOWN/plots/03.down.txt_BPover.pdf
- FetGOat/03.DOWN/plots/03.down.txt_BPover.ps
- FetGOat/03.DOWN/plots/03.down.txt_MFover.ps
- FetGOat/03.DOWN/tables/
- FetGOat/03.DOWN/tables/03.down.txt_MFover.csv
- FetGOat/03.DOWN/tables/03.down.txt_BPover.csv
- FetGOat/03.DOWN/tables/03.down.results.xls
- FetGOat/03.DOWN/tables/03.down.txt_CCover.csv
- FetGOat/06.DOWN/plots/
- FetGOat/06.DOWN/plots/06.down.txt_CCover.ps
- FetGOat/06.DOWN/plots/06.down.txt_MFover.pdf
- FetGOat/06.DOWN/plots/06.down.txt_MFover.ps
- FetGOat/06.DOWN/plots/06.down.txt_CCover.pdf
- FetGOat/06.DOWN/plots/06.down.txt_BPover.ps
- FetGOat/06.DOWN/plots/06.down.txt_BPover.pdf
- FetGOat/06.DOWN/tables/
- FetGOat/06.DOWN/tables/06.down.results.xls
- FetGOat/06.DOWN/tables/06.down.txt_CCover.csv
- FetGOat/06.DOWN/tables/06.down.txt_MFover.csv
- FetGOat/06.DOWN/tables/06.down.txt_BPover.csv
- FetGOat/05.DOWN/plots/
- FetGOat/05.DOWN/plots/05.down.txt_BPover.ps
- FetGOat/05.DOWN/plots/05.down.txt_BPover.pdf
- FetGOat/05.DOWN/plots/05.down.txt_CCover.ps
- FetGOat/05.DOWN/plots/05.down.txt_MFover.ps
- FetGOat/05.DOWN/plots/05.down.txt_CCover.pdf
- FetGOat/05.DOWN/plots/05.down.txt_MFover.pdf
- FetGOat/05.DOWN/tables/
- FetGOat/05.DOWN/tables/05.down.txt_BPover.csv
- FetGOat/05.DOWN/tables/05.down.txt_MFover.csv
- FetGOat/05.DOWN/tables/05.down.results.xls
- FetGOat/05.DOWN/tables/05.down.txt_CCover.csv
- FetGOat/02.UP/plots/
- FetGOat/02.UP/plots/02.up.txt_MFover.ps
- FetGOat/02.UP/plots/02.up.txt_MFover.pdf
- FetGOat/02.UP/plots/02.up.txt_CCover.pdf
- FetGOat/02.UP/plots/02.up.txt_BPover.ps
- FetGOat/02.UP/plots/02.up.txt_BPover.pdf
- FetGOat/02.UP/plots/02.up.txt_CCover.ps
- FetGOat/02.UP/tables/
- FetGOat/02.UP/tables/02.up.txt_MFover.csv
- FetGOat/02.UP/tables/02.up.txt_CCover.csv
- FetGOat/02.UP/tables/02.up.results.xls
- FetGOat/02.UP/tables/02.up.txt_BPover.csv
- FetGOat/01.UP/plots/
- FetGOat/01.UP/plots/01.up.txt_MFover.ps
- FetGOat/01.UP/plots/01.up.txt_BPover.ps
- FetGOat/01.UP/plots/01.up.txt_MFover.pdf
- FetGOat/01.UP/plots/01.up.txt_CCover.ps
- FetGOat/01.UP/plots/01.up.txt_BPover.pdf
- FetGOat/01.UP/plots/01.up.txt_CCover.pdf
- FetGOat/01.UP/tables/
- FetGOat/01.UP/tables/01.up.txt_BPover.csv
- FetGOat/01.UP/tables/01.up.txt_MFover.csv
- FetGOat/01.UP/tables/01.up.results.xls
- FetGOat/01.UP/tables/01.up.txt_CCover.csv
- FetGOat/03.UP/plots/
- FetGOat/03.UP/plots/03.up.txt_MFover.ps
- FetGOat/03.UP/plots/03.up.txt_MFover.pdf
- FetGOat/03.UP/plots/03.up.txt_BPover.ps
- FetGOat/03.UP/plots/03.up.txt_CCover.pdf
- FetGOat/03.UP/plots/03.up.txt_CCover.ps
- FetGOat/03.UP/plots/03.up.txt_BPover.pdf
- FetGOat/03.UP/tables/
- FetGOat/03.UP/tables/03.up.txt_MFover.csv
- FetGOat/03.UP/tables/03.up.txt_CCover.csv
- FetGOat/03.UP/tables/03.up.results.xls
- FetGOat/03.UP/tables/03.up.txt_BPover.csv
- FetGOat/02.DOWN/plots/
- FetGOat/02.DOWN/plots/02.down.txt_MFover.pdf
- FetGOat/02.DOWN/plots/02.down.txt_CCover.pdf
- FetGOat/02.DOWN/plots/02.down.txt_CCover.ps
- FetGOat/02.DOWN/plots/02.down.txt_BPover.ps
- FetGOat/02.DOWN/plots/02.down.txt_BPover.pdf
- FetGOat/02.DOWN/plots/02.down.txt_MFover.ps
- FetGOat/02.DOWN/tables/
- FetGOat/02.DOWN/tables/02.down.results.xls
- FetGOat/02.DOWN/tables/02.down.txt_BPover.csv
- FetGOat/02.DOWN/tables/02.down.txt_MFover.csv
- FetGOat/02.DOWN/tables/02.down.txt_CCover.csv
