# Supplementary material for: The Transcriptomic Signature of RacA Activation and Inactivation Provides New Insights into the Morphogenetic Network of Aspergillus niger
Source: PLoS One. 2013 Jul 24;8(7):e68946. doi: 10.1371/journal.pone.0068946 (PMC3722221; doi:10.1371/journal.pone.0068946)
Supplement: Table S3 — ZIP archive file containing FetGOat enrichment results for the up- and down-regulated gene sets of all six comparisons. (ZIP) [file pone.0068946.s003.zip › FetGOat/04.DOWN/plots/04.down.txt_MFover.ps]

90 rotate 0 -612 translate
%!PS-Adobe-3.0
%%Creator: graphviz version 2.26.3 (20100126.1600)
%%Title: test
%%Pages: (atend)
%%BoundingBox: (atend)
%%EndComments
save
%%BeginProlog
/DotDict 200 dict def
DotDict begin

/setupLatin1 {
mark
/EncodingVector 256 array def
 EncodingVector 0

ISOLatin1Encoding 0 255 getinterval putinterval
EncodingVector 45 /hyphen put

% Set up ISO Latin 1 character encoding
/starnetISO {
        dup dup findfont dup length dict begin
        { 1 index /FID ne { def }{ pop pop } ifelse
        } forall
        /Encoding EncodingVector def
        currentdict end definefont
} def
/Times-Roman starnetISO def
/Times-Italic starnetISO def
/Times-Bold starnetISO def
/Times-BoldItalic starnetISO def
/Helvetica starnetISO def
/Helvetica-Oblique starnetISO def
/Helvetica-Bold starnetISO def
/Helvetica-BoldOblique starnetISO def
/Courier starnetISO def
/Courier-Oblique starnetISO def
/Courier-Bold starnetISO def
/Courier-BoldOblique starnetISO def
cleartomark
} bind def

%%BeginResource: procset graphviz 0 0
/coord-font-family /Times-Roman def
/default-font-family /Times-Roman def
/coordfont coord-font-family findfont 8 scalefont def

/InvScaleFactor 1.0 def
/set_scale {
       dup 1 exch div /InvScaleFactor exch def
       scale
} bind def

% styles
/solid { [] 0 setdash } bind def
/dashed { [9 InvScaleFactor mul dup ] 0 setdash } bind def
/dotted { [1 InvScaleFactor mul 6 InvScaleFactor mul] 0 setdash } bind def
/invis {/fill {newpath} def /stroke {newpath} def /show {pop newpath} def} bind def
/bold { 2 setlinewidth } bind def
/filled { } bind def
/unfilled { } bind def
/rounded { } bind def
/diagonals { } bind def

% hooks for setting color 
/nodecolor { sethsbcolor } bind def
/edgecolor { sethsbcolor } bind def
/graphcolor { sethsbcolor } bind def
/nopcolor {pop pop pop} bind def

/beginpage {	% i j npages
	/npages exch def
	/j exch def
	/i exch def
	/str 10 string def
	npages 1 gt {
		gsave
			coordfont setfont
			0 0 moveto
			(\() show i str cvs show (,) show j str cvs show (\)) show
		grestore
	} if
} bind def

/set_font {
	findfont exch
	scalefont setfont
} def

% draw text fitted to its expected width
/alignedtext {			% width text
	/text exch def
	/width exch def
	gsave
		width 0 gt {
			[] 0 setdash
			text stringwidth pop width exch sub text length div 0 text ashow
		} if
	grestore
} def

/boxprim {				% xcorner ycorner xsize ysize
		4 2 roll
		moveto
		2 copy
		exch 0 rlineto
		0 exch rlineto
		pop neg 0 rlineto
		closepath
} bind def

/ellipse_path {
	/ry exch def
	/rx exch def
	/y exch def
	/x exch def
	matrix currentmatrix
	newpath
	x y translate
	rx ry scale
	0 0 1 0 360 arc
	setmatrix
} bind def

/endpage { showpage } bind def
/showpage { } def

/layercolorseq
	[	% layer color sequence - darkest to lightest
		[0 0 0]
		[.2 .8 .8]
		[.4 .8 .8]
		[.6 .8 .8]
		[.8 .8 .8]
	]
def

/layerlen layercolorseq length def

/setlayer {/maxlayer exch def /curlayer exch def
	layercolorseq curlayer 1 sub layerlen mod get
	aload pop sethsbcolor
	/nodecolor {nopcolor} def
	/edgecolor {nopcolor} def
	/graphcolor {nopcolor} def
} bind def

/onlayer { curlayer ne {invis} if } def

/onlayers {
	/myupper exch def
	/mylower exch def
	curlayer mylower lt
	curlayer myupper gt
	or
	{invis} if
} def

/curlayer 0 def

%%EndResource
%%EndProlog
%%BeginSetup
14 default-font-family set_font
1 setmiterlimit
% /arrowlength 10 def
% /arrowwidth 5 def

% make sure pdfmark is harmless for PS-interpreters other than Distiller
/pdfmark where {pop} {userdict /pdfmark /cleartomark load put} ifelse
% make '<<' and '>>' safe on PS Level 1 devices
/languagelevel where {pop languagelevel}{1} ifelse
2 lt {
    userdict (<<) cvn ([) cvn load put
    userdict (>>) cvn ([) cvn load put
} if

%%EndSetup
setupLatin1
%%Page: 1 1
%%PageBoundingBox: 36 36 753 560
%%PageOrientation: Portrait
0 0 1 beginpage
gsave
36 36 717 524 boxprim clip newpath
0.885135 0.885135 set_scale 0 rotate 44.6718 45.6718 translate
% node1
gsave
0 0 1 nodecolor
188.56 456 65.05 37.48 ellipse_path fill
1 setlinewidth
filled
0 0 0 nodecolor
188.56 456 65.05 37.48 ellipse_path stroke
0 0 0 nodecolor
14 /Times-Roman set_font
150.56 465.9 moveto 76 (GO:0004386) alignedtext
0 0 0 nodecolor
14 /Times-Roman set_font
164.56 450.9 moveto 48 (helicase) alignedtext
0 0 0 nodecolor
14 /Times-Roman set_font
166.56 435.9 moveto 44 (activity) alignedtext
grestore
% node2
gsave
0 0.89101 1 nodecolor
85.56 180 68.09 37.48 ellipse_path fill
1 setlinewidth
filled
0 0 0 nodecolor
85.56 180 68.09 37.48 ellipse_path stroke
0 0 0 nodecolor
14 /Times-Roman set_font
47.56 189.9 moveto 76 (GO:0003724) alignedtext
0 0 0 nodecolor
14 /Times-Roman set_font
45.06 174.9 moveto 81 (RNA helicase) alignedtext
0 0 0 nodecolor
14 /Times-Roman set_font
63.56 159.9 moveto 44 (activity) alignedtext
grestore
% node1->node2
gsave
1 setlinewidth
0 0 0 edgecolor
newpath 144.47 428.24 moveto
128.87 416.04 112.89 400.3 103.56 382 curveto
78.95 333.76 77.41 270.56 80.11 227.8 curveto
stroke
0 0 0 edgecolor
newpath 83.61 227.89 moveto
80.85 217.66 lineto
76.63 227.38 lineto
closepath fill
1 setlinewidth
solid
0 0 0 edgecolor
newpath 83.61 227.89 moveto
80.85 217.66 lineto
76.63 227.38 lineto
closepath stroke
grestore
% node6
gsave
0 0.23314 1 nodecolor
188.56 323 75.87 58.69 ellipse_path fill
1 setlinewidth
filled
0 0 0 nodecolor
188.56 323 75.87 58.69 ellipse_path stroke
0 0 0 nodecolor
14 /Times-Roman set_font
150.56 347.9 moveto 76 (GO:0070035) alignedtext
0 0 0 nodecolor
14 /Times-Roman set_font
170.06 332.9 moveto 37 (purine) alignedtext
0 0 0 nodecolor
14 /Times-Roman set_font
142.56 317.9 moveto 92 (NTP-dependent) alignedtext
0 0 0 nodecolor
14 /Times-Roman set_font
164.56 302.9 moveto 48 (helicase) alignedtext
0 0 0 nodecolor
14 /Times-Roman set_font
166.56 287.9 moveto 44 (activity) alignedtext
grestore
% node1->node6
gsave
1 setlinewidth
0 0 0 edgecolor
newpath 188.56 418.24 moveto
188.56 409.99 188.56 400.99 188.56 391.94 curveto
stroke
0 0 0 edgecolor
newpath 192.06 391.73 moveto
188.56 381.73 lineto
185.06 391.74 lineto
closepath fill
1 setlinewidth
solid
0 0 0 edgecolor
newpath 192.06 391.73 moveto
188.56 381.73 lineto
185.06 391.74 lineto
closepath stroke
grestore
% node3
gsave
0 0.89101 1 nodecolor
303.56 48 77.07 48.08 ellipse_path fill
1 setlinewidth
filled
0 0 0 nodecolor
303.56 48 77.07 48.08 ellipse_path stroke
0 0 0 nodecolor
14 /Times-Roman set_font
264.06 65.4 moveto 79 (GO:0004004) alignedtext
0 0 0 nodecolor
14 /Times-Roman set_font
257.06 50.4 moveto 93 (ATP-dependent) alignedtext
0 0 0 nodecolor
14 /Times-Roman set_font
263.06 35.4 moveto 81 (RNA helicase) alignedtext
0 0 0 nodecolor
14 /Times-Roman set_font
281.56 20.4 moveto 44 (activity) alignedtext
grestore
% node2->node3
gsave
1 setlinewidth
0 0 0 edgecolor
newpath 131.52 152.17 moveto
162.84 133.2 204.75 107.83 239.36 86.87 curveto
stroke
0 0 0 edgecolor
newpath 241.25 89.82 moveto
247.99 81.65 lineto
237.62 83.83 lineto
closepath fill
1 setlinewidth
solid
0 0 0 edgecolor
newpath 241.25 89.82 moveto
247.99 81.65 lineto
237.62 83.83 lineto
closepath stroke
grestore
% node4
gsave
0 0 1 nodecolor
303.56 180 77.07 48.08 ellipse_path fill
1 setlinewidth
filled
0 0 0 nodecolor
303.56 180 77.07 48.08 ellipse_path stroke
0 0 0 nodecolor
14 /Times-Roman set_font
265.56 197.4 moveto 76 (GO:0008026) alignedtext
0 0 0 nodecolor
14 /Times-Roman set_font
257.06 182.4 moveto 93 (ATP-dependent) alignedtext
0 0 0 nodecolor
14 /Times-Roman set_font
279.56 167.4 moveto 48 (helicase) alignedtext
0 0 0 nodecolor
14 /Times-Roman set_font
281.56 152.4 moveto 44 (activity) alignedtext
grestore
% node4->node3
gsave
1 setlinewidth
0 0 0 edgecolor
newpath 303.56 131.97 moveto
303.56 123.69 303.56 115 303.56 106.48 curveto
stroke
0 0 0 edgecolor
newpath 307.06 106.21 moveto
303.56 96.21 lineto
300.06 106.21 lineto
closepath fill
1 setlinewidth
solid
0 0 0 edgecolor
newpath 307.06 106.21 moveto
303.56 96.21 lineto
300.06 106.21 lineto
closepath stroke
grestore
% node5
gsave
0 0 1 nodecolor
451.56 323 77.78 48.08 ellipse_path fill
1 setlinewidth
filled
0 0 0 nodecolor
451.56 323 77.78 48.08 ellipse_path stroke
0 0 0 nodecolor
14 /Times-Roman set_font
414.06 340.4 moveto 75 (GO:0008186) alignedtext
0 0 0 nodecolor
14 /Times-Roman set_font
404.56 325.4 moveto 94 (RNA-dependent) alignedtext
0 0 0 nodecolor
14 /Times-Roman set_font
428.56 310.4 moveto 46 (ATPase) alignedtext
0 0 0 nodecolor
14 /Times-Roman set_font
429.56 295.4 moveto 44 (activity) alignedtext
grestore
% node5->node3
gsave
1 setlinewidth
0 0 0 edgecolor
newpath 442.74 275.13 moveto
433.79 234.76 417.23 176.58 389.56 132 curveto
380.99 118.2 369.68 105.02 358.09 93.37 curveto
stroke
0 0 0 edgecolor
newpath 360.46 90.79 moveto
350.86 86.32 lineto
355.57 95.8 lineto
closepath fill
1 setlinewidth
solid
0 0 0 edgecolor
newpath 360.46 90.79 moveto
350.86 86.32 lineto
355.57 95.8 lineto
closepath stroke
grestore
% node6->node4
gsave
1 setlinewidth
0 0 0 edgecolor
newpath 228.78 272.99 moveto
239.71 259.39 251.57 244.64 262.55 230.99 curveto
stroke
0 0 0 edgecolor
newpath 265.36 233.08 moveto
268.9 223.09 lineto
259.91 228.69 lineto
closepath fill
1 setlinewidth
solid
0 0 0 edgecolor
newpath 265.36 233.08 moveto
268.9 223.09 lineto
259.91 228.69 lineto
closepath stroke
grestore
% node7
gsave
0 0 1 nodecolor
633.56 456 135.06 37.48 ellipse_path fill
1 setlinewidth
filled
0 0 0 nodecolor
633.56 456 135.06 37.48 ellipse_path stroke
0 0 0 nodecolor
14 /Times-Roman set_font
596.06 465.9 moveto 75 (GO:0008375) alignedtext
0 0 0 nodecolor
14 /Times-Roman set_font
546.06 450.9 moveto 175 (acetylglucosaminyltransferase) alignedtext
0 0 0 nodecolor
14 /Times-Roman set_font
611.56 435.9 moveto 44 (activity) alignedtext
grestore
% node8
gsave
0 0.10129 1 nodecolor
654.56 323 65.76 48.08 ellipse_path fill
1 setlinewidth
filled
0 0 0 nodecolor
654.56 323 65.76 48.08 ellipse_path stroke
0 0 0 nodecolor
14 /Times-Roman set_font
616.06 340.4 moveto 77 (GO:0004100) alignedtext
0 0 0 nodecolor
14 /Times-Roman set_font
637.56 325.4 moveto 34 (chitin) alignedtext
0 0 0 nodecolor
14 /Times-Roman set_font
630.06 310.4 moveto 49 (synthase) alignedtext
0 0 0 nodecolor
14 /Times-Roman set_font
632.56 295.4 moveto 44 (activity) alignedtext
grestore
% node7->node8
gsave
1 setlinewidth
0 0 0 edgecolor
newpath 639.52 418.24 moveto
641.35 406.61 643.42 393.52 645.42 380.86 curveto
stroke
0 0 0 edgecolor
newpath 648.9 381.25 moveto
647 370.83 lineto
641.99 380.16 lineto
closepath fill
1 setlinewidth
solid
0 0 0 edgecolor
newpath 648.9 381.25 moveto
647 370.83 lineto
641.99 380.16 lineto
closepath stroke
grestore
% node9
gsave
0 0 1 nodecolor
352.56 557 91.22 26.87 ellipse_path fill
1 setlinewidth
filled
0 0 0 nodecolor
352.56 557 91.22 26.87 ellipse_path stroke
0 0 0 nodecolor
14 /Times-Roman set_font
314.56 559.4 moveto 76 (GO:0003674) alignedtext
0 0 0 nodecolor
14 /Times-Roman set_font
296.06 544.4 moveto 113 (molecular_function) alignedtext
grestore
% node9->node1
gsave
1 setlinewidth
0 0 0 edgecolor
newpath 312.86 532.55 moveto
291.5 519.4 264.88 503.01 241.76 488.77 curveto
stroke
0 0 0 edgecolor
newpath 243.44 485.69 moveto
233.09 483.43 lineto
239.77 491.65 lineto
closepath fill
1 setlinewidth
solid
0 0 0 edgecolor
newpath 243.44 485.69 moveto
233.09 483.43 lineto
239.77 491.65 lineto
closepath stroke
grestore
% node9->node4
gsave
1 setlinewidth
0 0 0 edgecolor
newpath 349.03 529.89 moveto
341.13 469.11 321.86 320.83 311.11 238.14 curveto
stroke
0 0 0 edgecolor
newpath 314.57 237.61 moveto
309.81 228.15 lineto
307.63 238.52 lineto
closepath fill
1 setlinewidth
solid
0 0 0 edgecolor
newpath 314.57 237.61 moveto
309.81 228.15 lineto
307.63 238.52 lineto
closepath stroke
grestore
% node9->node5
gsave
1 setlinewidth
0 0 0 edgecolor
newpath 363.91 530.16 moveto
379.43 493.47 407.65 426.77 427.88 378.96 curveto
stroke
0 0 0 edgecolor
newpath 431.14 380.23 moveto
431.81 369.66 lineto
424.69 377.51 lineto
closepath fill
1 setlinewidth
solid
0 0 0 edgecolor
newpath 431.14 380.23 moveto
431.81 369.66 lineto
424.69 377.51 lineto
closepath stroke
grestore
% node9->node7
gsave
1 setlinewidth
0 0 0 edgecolor
newpath 410.78 536.07 moveto
448.44 522.54 498.28 504.62 541.27 489.17 curveto
stroke
0 0 0 edgecolor
newpath 542.67 492.39 moveto
550.9 485.71 lineto
540.3 485.8 lineto
closepath fill
1 setlinewidth
solid
0 0 0 edgecolor
newpath 542.67 492.39 moveto
550.9 485.71 lineto
540.3 485.8 lineto
closepath stroke
grestore
endpage
showpage
grestore
%%PageTrailer
%%EndPage: 1
%%Trailer
%%Pages: 1
%%BoundingBox: 36 36 753 560
end
restore
%%EOF
