# Supplementary material for: The Transcriptomic Signature of RacA Activation and Inactivation Provides New Insights into the Morphogenetic Network of Aspergillus niger
Source: PLoS One. 2013 Jul 24;8(7):e68946. doi: 10.1371/journal.pone.0068946 (PMC3722221; doi:10.1371/journal.pone.0068946)
Supplement: Table S3 — ZIP archive file containing FetGOat enrichment results for the up- and down-regulated gene sets of all six comparisons. (ZIP) [file pone.0068946.s003.zip › FetGOat/04.DOWN/plots/04.down.txt_BPover.ps]

90 rotate 0 -612 translate
%!PS-Adobe-3.0
%%Creator: graphviz version 2.26.3 (20100126.1600)
%%Title: test
%%Pages: (atend)
%%BoundingBox: (atend)
%%EndComments
save
%%BeginProlog
/DotDict 200 dict def
DotDict begin

/setupLatin1 {
mark
/EncodingVector 256 array def
 EncodingVector 0

ISOLatin1Encoding 0 255 getinterval putinterval
EncodingVector 45 /hyphen put

% Set up ISO Latin 1 character encoding
/starnetISO {
        dup dup findfont dup length dict begin
        { 1 index /FID ne { def }{ pop pop } ifelse
        } forall
        /Encoding EncodingVector def
        currentdict end definefont
} def
/Times-Roman starnetISO def
/Times-Italic starnetISO def
/Times-Bold starnetISO def
/Times-BoldItalic starnetISO def
/Helvetica starnetISO def
/Helvetica-Oblique starnetISO def
/Helvetica-Bold starnetISO def
/Helvetica-BoldOblique starnetISO def
/Courier starnetISO def
/Courier-Oblique starnetISO def
/Courier-Bold starnetISO def
/Courier-BoldOblique starnetISO def
cleartomark
} bind def

%%BeginResource: procset graphviz 0 0
/coord-font-family /Times-Roman def
/default-font-family /Times-Roman def
/coordfont coord-font-family findfont 8 scalefont def

/InvScaleFactor 1.0 def
/set_scale {
       dup 1 exch div /InvScaleFactor exch def
       scale
} bind def

% styles
/solid { [] 0 setdash } bind def
/dashed { [9 InvScaleFactor mul dup ] 0 setdash } bind def
/dotted { [1 InvScaleFactor mul 6 InvScaleFactor mul] 0 setdash } bind def
/invis {/fill {newpath} def /stroke {newpath} def /show {pop newpath} def} bind def
/bold { 2 setlinewidth } bind def
/filled { } bind def
/unfilled { } bind def
/rounded { } bind def
/diagonals { } bind def

% hooks for setting color 
/nodecolor { sethsbcolor } bind def
/edgecolor { sethsbcolor } bind def
/graphcolor { sethsbcolor } bind def
/nopcolor {pop pop pop} bind def

/beginpage {	% i j npages
	/npages exch def
	/j exch def
	/i exch def
	/str 10 string def
	npages 1 gt {
		gsave
			coordfont setfont
			0 0 moveto
			(\() show i str cvs show (,) show j str cvs show (\)) show
		grestore
	} if
} bind def

/set_font {
	findfont exch
	scalefont setfont
} def

% draw text fitted to its expected width
/alignedtext {			% width text
	/text exch def
	/width exch def
	gsave
		width 0 gt {
			[] 0 setdash
			text stringwidth pop width exch sub text length div 0 text ashow
		} if
	grestore
} def

/boxprim {				% xcorner ycorner xsize ysize
		4 2 roll
		moveto
		2 copy
		exch 0 rlineto
		0 exch rlineto
		pop neg 0 rlineto
		closepath
} bind def

/ellipse_path {
	/ry exch def
	/rx exch def
	/y exch def
	/x exch def
	matrix currentmatrix
	newpath
	x y translate
	rx ry scale
	0 0 1 0 360 arc
	setmatrix
} bind def

/endpage { showpage } bind def
/showpage { } def

/layercolorseq
	[	% layer color sequence - darkest to lightest
		[0 0 0]
		[.2 .8 .8]
		[.4 .8 .8]
		[.6 .8 .8]
		[.8 .8 .8]
	]
def

/layerlen layercolorseq length def

/setlayer {/maxlayer exch def /curlayer exch def
	layercolorseq curlayer 1 sub layerlen mod get
	aload pop sethsbcolor
	/nodecolor {nopcolor} def
	/edgecolor {nopcolor} def
	/graphcolor {nopcolor} def
} bind def

/onlayer { curlayer ne {invis} if } def

/onlayers {
	/myupper exch def
	/mylower exch def
	curlayer mylower lt
	curlayer myupper gt
	or
	{invis} if
} def

/curlayer 0 def

%%EndResource
%%EndProlog
%%BeginSetup
14 default-font-family set_font
1 setmiterlimit
% /arrowlength 10 def
% /arrowwidth 5 def

% make sure pdfmark is harmless for PS-interpreters other than Distiller
/pdfmark where {pop} {userdict /pdfmark /cleartomark load put} ifelse
% make '<<' and '>>' safe on PS Level 1 devices
/languagelevel where {pop languagelevel}{1} ifelse
2 lt {
    userdict (<<) cvn ([) cvn load put
    userdict (>>) cvn ([) cvn load put
} if

%%EndSetup
setupLatin1
%%Page: 1 1
%%PageBoundingBox: 36 36 753 560
%%PageOrientation: Portrait
0 0 1 beginpage
gsave
36 36 717 524 boxprim clip newpath
0.984962 0.984962 set_scale 0 rotate 40.5496 41.5496 translate
% node1
gsave
1 0 1 nodecolor
430.05 469 89.1 26.87 ellipse_path fill
1 setlinewidth
filled
0 0 0 nodecolor
430.05 469 89.1 26.87 ellipse_path stroke
0 0 0 nodecolor
14 /Times-Roman set_font
392.05 471.4 moveto 76 (GO:0008150) alignedtext
0 0 0 nodecolor
14 /Times-Roman set_font
375.05 456.4 moveto 110 (biological_process) alignedtext
grestore
% node2
gsave
1 0.17139 1 nodecolor
257.05 262 79.2 37.48 ellipse_path fill
1 setlinewidth
filled
0 0 0 nodecolor
257.05 262 79.2 37.48 ellipse_path stroke
0 0 0 nodecolor
14 /Times-Roman set_font
219.55 271.9 moveto 75 (GO:0016072) alignedtext
0 0 0 nodecolor
14 /Times-Roman set_font
209.05 256.9 moveto 96 (rRNA metabolic) alignedtext
0 0 0 nodecolor
14 /Times-Roman set_font
235.55 241.9 moveto 43 (process) alignedtext
grestore
% node1->node2
gsave
1 setlinewidth
0 0 0 edgecolor
newpath 408.13 442.78 moveto
379.09 408.03 327.48 346.28 292.77 304.74 curveto
stroke
0 0 0 edgecolor
newpath 295.37 302.4 moveto
286.28 296.98 lineto
290 306.89 lineto
closepath fill
1 setlinewidth
solid
0 0 0 edgecolor
newpath 295.37 302.4 moveto
286.28 296.98 lineto
290 306.89 lineto
closepath stroke
grestore
% node3
gsave
1 0.17139 1 nodecolor
430.05 55 82.02 26.87 ellipse_path fill
1 setlinewidth
filled
0 0 0 nodecolor
430.05 55 82.02 26.87 ellipse_path stroke
0 0 0 nodecolor
14 /Times-Roman set_font
391.55 57.4 moveto 77 (GO:0006364) alignedtext
0 0 0 nodecolor
14 /Times-Roman set_font
380.05 42.4 moveto 100 (rRNA processing) alignedtext
grestore
% node1->node3
gsave
1 setlinewidth
0 0 0 edgecolor
newpath 430.05 441.84 moveto
430.05 369.97 430.05 174.75 430.05 92.42 curveto
stroke
0 0 0 edgecolor
newpath 433.55 92.26 moveto
430.05 82.26 lineto
426.55 92.26 lineto
closepath fill
1 setlinewidth
solid
0 0 0 edgecolor
newpath 433.55 92.26 moveto
430.05 82.26 lineto
426.55 92.26 lineto
closepath stroke
grestore
% node2->node3
gsave
1 setlinewidth
0 0 0 edgecolor
newpath 286.39 226.89 moveto
318.61 188.33 369.98 126.87 401.77 88.83 curveto
stroke
0 0 0 edgecolor
newpath 404.51 91.01 moveto
408.24 81.09 lineto
399.14 86.52 lineto
closepath fill
1 setlinewidth
solid
0 0 0 edgecolor
newpath 404.51 91.01 moveto
408.24 81.09 lineto
399.14 86.52 lineto
closepath stroke
grestore
endpage
showpage
grestore
%%PageTrailer
%%EndPage: 1
%%Trailer
%%Pages: 1
%%BoundingBox: 36 36 753 560
end
restore
%%EOF
