# Supplementary material for: The Transcriptomic Signature of RacA Activation and Inactivation Provides New Insights into the Morphogenetic Network of Aspergillus niger
Source: PLoS One. 2013 Jul 24;8(7):e68946. doi: 10.1371/journal.pone.0068946 (PMC3722221; doi:10.1371/journal.pone.0068946)
Supplement: Table S3 — ZIP archive file containing FetGOat enrichment results for the up- and down-regulated gene sets of all six comparisons. (ZIP) [file pone.0068946.s003.zip › FetGOat/04.DOWN/plots/04.down.txt_CCover.ps]

90 rotate 0 -612 translate
%!PS-Adobe-3.0
%%Creator: graphviz version 2.26.3 (20100126.1600)
%%Title: test
%%Pages: (atend)
%%BoundingBox: (atend)
%%EndComments
save
%%BeginProlog
/DotDict 200 dict def
DotDict begin

/setupLatin1 {
mark
/EncodingVector 256 array def
 EncodingVector 0

ISOLatin1Encoding 0 255 getinterval putinterval
EncodingVector 45 /hyphen put

% Set up ISO Latin 1 character encoding
/starnetISO {
        dup dup findfont dup length dict begin
        { 1 index /FID ne { def }{ pop pop } ifelse
        } forall
        /Encoding EncodingVector def
        currentdict end definefont
} def
/Times-Roman starnetISO def
/Times-Italic starnetISO def
/Times-Bold starnetISO def
/Times-BoldItalic starnetISO def
/Helvetica starnetISO def
/Helvetica-Oblique starnetISO def
/Helvetica-Bold starnetISO def
/Helvetica-BoldOblique starnetISO def
/Courier starnetISO def
/Courier-Oblique starnetISO def
/Courier-Bold starnetISO def
/Courier-BoldOblique starnetISO def
cleartomark
} bind def

%%BeginResource: procset graphviz 0 0
/coord-font-family /Times-Roman def
/default-font-family /Times-Roman def
/coordfont coord-font-family findfont 8 scalefont def

/InvScaleFactor 1.0 def
/set_scale {
       dup 1 exch div /InvScaleFactor exch def
       scale
} bind def

% styles
/solid { [] 0 setdash } bind def
/dashed { [9 InvScaleFactor mul dup ] 0 setdash } bind def
/dotted { [1 InvScaleFactor mul 6 InvScaleFactor mul] 0 setdash } bind def
/invis {/fill {newpath} def /stroke {newpath} def /show {pop newpath} def} bind def
/bold { 2 setlinewidth } bind def
/filled { } bind def
/unfilled { } bind def
/rounded { } bind def
/diagonals { } bind def

% hooks for setting color 
/nodecolor { sethsbcolor } bind def
/edgecolor { sethsbcolor } bind def
/graphcolor { sethsbcolor } bind def
/nopcolor {pop pop pop} bind def

/beginpage {	% i j npages
	/npages exch def
	/j exch def
	/i exch def
	/str 10 string def
	npages 1 gt {
		gsave
			coordfont setfont
			0 0 moveto
			(\() show i str cvs show (,) show j str cvs show (\)) show
		grestore
	} if
} bind def

/set_font {
	findfont exch
	scalefont setfont
} def

% draw text fitted to its expected width
/alignedtext {			% width text
	/text exch def
	/width exch def
	gsave
		width 0 gt {
			[] 0 setdash
			text stringwidth pop width exch sub text length div 0 text ashow
		} if
	grestore
} def

/boxprim {				% xcorner ycorner xsize ysize
		4 2 roll
		moveto
		2 copy
		exch 0 rlineto
		0 exch rlineto
		pop neg 0 rlineto
		closepath
} bind def

/ellipse_path {
	/ry exch def
	/rx exch def
	/y exch def
	/x exch def
	matrix currentmatrix
	newpath
	x y translate
	rx ry scale
	0 0 1 0 360 arc
	setmatrix
} bind def

/endpage { showpage } bind def
/showpage { } def

/layercolorseq
	[	% layer color sequence - darkest to lightest
		[0 0 0]
		[.2 .8 .8]
		[.4 .8 .8]
		[.6 .8 .8]
		[.8 .8 .8]
	]
def

/layerlen layercolorseq length def

/setlayer {/maxlayer exch def /curlayer exch def
	layercolorseq curlayer 1 sub layerlen mod get
	aload pop sethsbcolor
	/nodecolor {nopcolor} def
	/edgecolor {nopcolor} def
	/graphcolor {nopcolor} def
} bind def

/onlayer { curlayer ne {invis} if } def

/onlayers {
	/myupper exch def
	/mylower exch def
	curlayer mylower lt
	curlayer myupper gt
	or
	{invis} if
} def

/curlayer 0 def

%%EndResource
%%EndProlog
%%BeginSetup
14 default-font-family set_font
1 setmiterlimit
% /arrowlength 10 def
% /arrowwidth 5 def

% make sure pdfmark is harmless for PS-interpreters other than Distiller
/pdfmark where {pop} {userdict /pdfmark /cleartomark load put} ifelse
% make '<<' and '>>' safe on PS Level 1 devices
/languagelevel where {pop languagelevel}{1} ifelse
2 lt {
    userdict (<<) cvn ([) cvn load put
    userdict (>>) cvn ([) cvn load put
} if

%%EndSetup
setupLatin1
%%Page: 1 1
%%PageBoundingBox: 36 36 756 556
%%PageOrientation: Portrait
0 0 1 beginpage
gsave
36 36 720 520 boxprim clip newpath
0.410994 0.410994 set_scale 0 rotate 91.5925 92.5925 translate
% node1
gsave
0 0.9624 1 nodecolor
893.85 1063 84.15 37.48 ellipse_path fill
1 setlinewidth
filled
0 0 0 nodecolor
893.85 1063 84.15 37.48 ellipse_path stroke
0 0 0 nodecolor
14 /Times-Roman set_font
855.85 1072.9 moveto 76 (GO:0030529) alignedtext
0 0 0 nodecolor
14 /Times-Roman set_font
842.35 1057.9 moveto 103 (ribonucleoprotein) alignedtext
0 0 0 nodecolor
14 /Times-Roman set_font
868.35 1042.9 moveto 51 (complex) alignedtext
grestore
% node2
gsave
0 0.047619 1 nodecolor
791.85 876 77.78 37.48 ellipse_path fill
1 setlinewidth
filled
0 0 0 nodecolor
791.85 876 77.78 37.48 ellipse_path stroke
0 0 0 nodecolor
14 /Times-Roman set_font
753.85 885.9 moveto 76 (GO:0015935) alignedtext
0 0 0 nodecolor
14 /Times-Roman set_font
744.85 870.9 moveto 94 (small ribosomal) alignedtext
0 0 0 nodecolor
14 /Times-Roman set_font
771.35 855.9 moveto 41 (subunit) alignedtext
grestore
% node1->node2
gsave
1 setlinewidth
0 0 0 edgecolor
newpath 873.94 1026.5 moveto
857.51 996.38 834.12 953.5 816.51 921.21 curveto
stroke
0 0 0 edgecolor
newpath 819.57 919.51 moveto
811.71 912.41 lineto
813.42 922.86 lineto
closepath fill
1 setlinewidth
solid
0 0 0 edgecolor
newpath 819.57 919.51 moveto
811.71 912.41 lineto
813.42 922.86 lineto
closepath stroke
grestore
% node5
gsave
0 0.9965 1 nodecolor
952.85 876 65.05 26.87 ellipse_path fill
1 setlinewidth
filled
0 0 0 nodecolor
952.85 876 65.05 26.87 ellipse_path stroke
0 0 0 nodecolor
14 /Times-Roman set_font
914.85 878.4 moveto 76 (GO:0030684) alignedtext
0 0 0 nodecolor
14 /Times-Roman set_font
916.35 863.4 moveto 73 (preribosome) alignedtext
grestore
% node1->node5
gsave
1 setlinewidth
0 0 0 edgecolor
newpath 905.65 1025.61 moveto
916.01 992.77 930.99 945.27 941.29 912.65 curveto
stroke
0 0 0 edgecolor
newpath 944.65 913.63 moveto
944.32 903.04 lineto
937.97 911.52 lineto
closepath fill
1 setlinewidth
solid
0 0 0 edgecolor
newpath 944.65 913.63 moveto
944.32 903.04 lineto
937.97 911.52 lineto
closepath stroke
grestore
% node21
gsave
0 0.80249 1 nodecolor
631.85 876 63.85 37.48 ellipse_path fill
1 setlinewidth
filled
0 0 0 nodecolor
631.85 876 63.85 37.48 ellipse_path stroke
0 0 0 nodecolor
14 /Times-Roman set_font
594.35 885.9 moveto 75 (GO:0000313) alignedtext
0 0 0 nodecolor
14 /Times-Roman set_font
602.35 870.9 moveto 59 (organellar) alignedtext
0 0 0 nodecolor
14 /Times-Roman set_font
604.35 855.9 moveto 55 (ribosome) alignedtext
grestore
% node1->node21
gsave
1 setlinewidth
0 0 0 edgecolor
newpath 849.11 1031.07 moveto
802.37 997.71 729.26 945.52 680.95 911.05 curveto
stroke
0 0 0 edgecolor
newpath 682.7 908 moveto
672.53 905.04 lineto
678.64 913.69 lineto
closepath fill
1 setlinewidth
solid
0 0 0 edgecolor
newpath 682.7 908 moveto
672.53 905.04 lineto
678.64 913.69 lineto
closepath stroke
grestore
% node22
gsave
0 0.80412 1 nodecolor
626.85 703 77.78 48.08 ellipse_path fill
1 setlinewidth
filled
0 0 0 nodecolor
626.85 703 77.78 48.08 ellipse_path stroke
0 0 0 nodecolor
14 /Times-Roman set_font
588.85 720.4 moveto 76 (GO:0000314) alignedtext
0 0 0 nodecolor
14 /Times-Roman set_font
597.35 705.4 moveto 59 (organellar) alignedtext
0 0 0 nodecolor
14 /Times-Roman set_font
579.85 690.4 moveto 94 (small ribosomal) alignedtext
0 0 0 nodecolor
14 /Times-Roman set_font
606.35 675.4 moveto 41 (subunit) alignedtext
grestore
% node2->node22
gsave
1 setlinewidth
0 0 0 edgecolor
newpath 759.25 841.82 moveto
734.77 816.15 700.89 780.63 673.53 751.94 curveto
stroke
0 0 0 edgecolor
newpath 675.8 749.25 moveto
666.37 744.43 lineto
670.73 754.08 lineto
closepath fill
1 setlinewidth
solid
0 0 0 edgecolor
newpath 675.8 749.25 moveto
666.37 744.43 lineto
670.73 754.08 lineto
closepath stroke
grestore
% node3
gsave
0 0 1 nodecolor
724.85 1223 92.13 26.87 ellipse_path fill
1 setlinewidth
filled
0 0 0 nodecolor
724.85 1223 92.13 26.87 ellipse_path stroke
0 0 0 nodecolor
14 /Times-Roman set_font
686.85 1225.4 moveto 76 (GO:0005575) alignedtext
0 0 0 nodecolor
14 /Times-Roman set_font
667.35 1210.4 moveto 115 (cellular_component) alignedtext
grestore
% node3->node1
gsave
1 setlinewidth
0 0 0 edgecolor
newpath 752.38 1196.94 moveto
778.85 1171.88 819.28 1133.6 850.15 1104.37 curveto
stroke
0 0 0 edgecolor
newpath 852.93 1106.56 moveto
857.78 1097.15 lineto
848.11 1101.48 lineto
closepath fill
1 setlinewidth
solid
0 0 0 edgecolor
newpath 852.93 1106.56 moveto
857.78 1097.15 lineto
848.11 1101.48 lineto
closepath stroke
grestore
% node4
gsave
0 0.047619 1 nodecolor
1062.85 1063 67.18 48.08 ellipse_path fill
1 setlinewidth
filled
0 0 0 nodecolor
1062.85 1063 67.18 48.08 ellipse_path stroke
0 0 0 nodecolor
14 /Times-Roman set_font
1025.85 1080.4 moveto 74 (GO:0030312) alignedtext
0 0 0 nodecolor
14 /Times-Roman set_font
1039.85 1065.4 moveto 46 (external) alignedtext
0 0 0 nodecolor
14 /Times-Roman set_font
1023.35 1050.4 moveto 79 (encapsulating) alignedtext
0 0 0 nodecolor
14 /Times-Roman set_font
1038.35 1035.4 moveto 49 (structure) alignedtext
grestore
% node3->node4
gsave
1 setlinewidth
0 0 0 edgecolor
newpath 789.93 1203.8 moveto
844.43 1186.36 923.28 1157.89 986.85 1122 curveto
995.16 1117.31 1003.55 1111.77 1011.57 1106 curveto
stroke
0 0 0 edgecolor
newpath 1013.81 1108.69 moveto
1019.77 1099.92 lineto
1009.65 1103.06 lineto
closepath fill
1 setlinewidth
solid
0 0 0 edgecolor
newpath 1013.81 1108.69 moveto
1019.77 1099.92 lineto
1009.65 1103.06 lineto
closepath stroke
grestore
% node8
gsave
0 0 1 nodecolor
724.85 1063 67.18 26.87 ellipse_path fill
1 setlinewidth
filled
0 0 0 nodecolor
724.85 1063 67.18 26.87 ellipse_path stroke
0 0 0 nodecolor
14 /Times-Roman set_font
686.85 1065.4 moveto 76 (GO:0030689) alignedtext
0 0 0 nodecolor
14 /Times-Roman set_font
685.35 1050.4 moveto 79 (Noc complex) alignedtext
grestore
% node3->node8
gsave
1 setlinewidth
0 0 0 edgecolor
newpath 724.85 1195.86 moveto
724.85 1169.57 724.85 1129.51 724.85 1100.25 curveto
stroke
0 0 0 edgecolor
newpath 728.35 1100.01 moveto
724.85 1090.01 lineto
721.35 1100.01 lineto
closepath fill
1 setlinewidth
solid
0 0 0 edgecolor
newpath 728.35 1100.01 moveto
724.85 1090.01 lineto
721.35 1100.01 lineto
closepath stroke
grestore
% node9
gsave
0 0.99928 1 nodecolor
430.85 1063 94.75 37.48 ellipse_path fill
1 setlinewidth
filled
0 0 0 nodecolor
430.85 1063 94.75 37.48 ellipse_path stroke
0 0 0 nodecolor
14 /Times-Roman set_font
392.85 1072.9 moveto 76 (GO:0031974) alignedtext
0 0 0 nodecolor
14 /Times-Roman set_font
371.85 1057.9 moveto 118 (membrane-enclosed) alignedtext
0 0 0 nodecolor
14 /Times-Roman set_font
412.35 1042.9 moveto 37 (lumen) alignedtext
grestore
% node3->node9
gsave
1 setlinewidth
0 0 0 edgecolor
newpath 681.15 1199.22 moveto
632.11 1172.53 552.05 1128.96 495.7 1098.29 curveto
stroke
0 0 0 edgecolor
newpath 497.33 1095.19 moveto
486.87 1093.49 lineto
493.98 1101.34 lineto
closepath fill
1 setlinewidth
solid
0 0 0 edgecolor
newpath 497.33 1095.19 moveto
486.87 1093.49 lineto
493.98 1101.34 lineto
closepath stroke
grestore
% node10
gsave
0 0.21896 1 nodecolor
109.85 876 63.85 48.08 ellipse_path fill
1 setlinewidth
filled
0 0 0 nodecolor
109.85 876 63.85 48.08 ellipse_path stroke
0 0 0 nodecolor
14 /Times-Roman set_font
72.35 893.4 moveto 75 (GO:0031970) alignedtext
0 0 0 nodecolor
14 /Times-Roman set_font
82.35 878.4 moveto 55 (organelle) alignedtext
0 0 0 nodecolor
14 /Times-Roman set_font
83.35 863.4 moveto 53 (envelope) alignedtext
0 0 0 nodecolor
14 /Times-Roman set_font
91.35 848.4 moveto 37 (lumen) alignedtext
grestore
% node3->node10
gsave
1 setlinewidth
0 0 0 edgecolor
newpath 632.95 1220.86 moveto
482.34 1215.27 193.05 1195.05 126.85 1122 curveto
81.11 1071.53 85.66 988.78 95.65 933.36 curveto
stroke
0 0 0 edgecolor
newpath 99.13 933.83 moveto
97.57 923.35 lineto
92.25 932.51 lineto
closepath fill
1 setlinewidth
solid
0 0 0 edgecolor
newpath 99.13 933.83 moveto
97.57 923.35 lineto
92.25 932.51 lineto
closepath stroke
grestore
% node11
gsave
0 0.93459 1 nodecolor
260.85 876 68.8 37.48 ellipse_path fill
1 setlinewidth
filled
0 0 0 nodecolor
260.85 876 68.8 37.48 ellipse_path stroke
0 0 0 nodecolor
14 /Times-Roman set_font
221.35 885.9 moveto 79 (GO:0044429) alignedtext
0 0 0 nodecolor
14 /Times-Roman set_font
219.85 870.9 moveto 82 (mitochondrial) alignedtext
0 0 0 nodecolor
14 /Times-Roman set_font
249.85 855.9 moveto 22 (part) alignedtext
grestore
% node3->node11
gsave
1 setlinewidth
0 0 0 edgecolor
newpath 640.76 1211.76 moveto
537.55 1196.29 370.81 1165.37 326.85 1122 curveto
312.61 1107.95 285.52 990.84 270.87 923.4 curveto
stroke
0 0 0 edgecolor
newpath 274.25 922.46 moveto
268.71 913.42 lineto
267.4 923.94 lineto
closepath fill
1 setlinewidth
solid
0 0 0 edgecolor
newpath 274.25 922.46 moveto
268.71 913.42 lineto
267.4 923.94 lineto
closepath stroke
grestore
% node13
gsave
0 0 1 nodecolor
428.85 703 63.85 48.08 ellipse_path fill
1 setlinewidth
filled
0 0 0 nodecolor
428.85 703 63.85 48.08 ellipse_path stroke
0 0 0 nodecolor
14 /Times-Roman set_font
391.35 720.4 moveto 75 (GO:0070013) alignedtext
0 0 0 nodecolor
14 /Times-Roman set_font
393.85 705.4 moveto 70 (intracellular) alignedtext
0 0 0 nodecolor
14 /Times-Roman set_font
401.35 690.4 moveto 55 (organelle) alignedtext
0 0 0 nodecolor
14 /Times-Roman set_font
410.35 675.4 moveto 37 (lumen) alignedtext
grestore
% node3->node13
gsave
1 setlinewidth
0 0 0 edgecolor
newpath 692.91 1197.47 moveto
670.88 1178.52 642.19 1151.04 622.85 1122 curveto
583.78 1063.33 535.3 891.08 503.85 828 curveto
491.54 803.31 476.11 776.97 462.45 754.88 curveto
stroke
0 0 0 edgecolor
newpath 465.38 752.95 moveto
457.12 746.31 lineto
459.44 756.65 lineto
closepath fill
1 setlinewidth
solid
0 0 0 edgecolor
newpath 465.38 752.95 moveto
457.12 746.31 lineto
459.44 756.65 lineto
closepath stroke
grestore
% node14
gsave
0 0.80412 1 nodecolor
1329.85 530 63.14 37.48 ellipse_path fill
1 setlinewidth
filled
0 0 0 nodecolor
1329.85 530 63.14 37.48 ellipse_path stroke
0 0 0 nodecolor
14 /Times-Roman set_font
1292.85 539.9 moveto 74 (GO:0031981) alignedtext
0 0 0 nodecolor
14 /Times-Roman set_font
1308.35 524.9 moveto 43 (nuclear) alignedtext
0 0 0 nodecolor
14 /Times-Roman set_font
1311.35 509.9 moveto 37 (lumen) alignedtext
grestore
% node3->node14
gsave
1 setlinewidth
0 0 0 edgecolor
newpath 810.04 1212.59 moveto
917.23 1197.79 1092.9 1167.33 1138.85 1122 curveto
1186.89 1074.61 1172.77 880.75 1214.85 828 curveto
1261.34 769.73 1325.08 814.67 1363.85 751 curveto
1396.62 697.18 1374.16 622.76 1353.34 575.5 curveto
stroke
0 0 0 edgecolor
newpath 1356.41 573.79 moveto
1349.08 566.14 lineto
1350.04 576.69 lineto
closepath fill
1 setlinewidth
solid
0 0 0 edgecolor
newpath 1356.41 573.79 moveto
1349.08 566.14 lineto
1350.04 576.69 lineto
closepath stroke
grestore
% node15
gsave
0 0.78106 1 nodecolor
1296.85 1063 111.22 37.48 ellipse_path fill
1 setlinewidth
filled
0 0 0 nodecolor
1296.85 1063 111.22 37.48 ellipse_path stroke
0 0 0 nodecolor
14 /Times-Roman set_font
1259.35 1072.9 moveto 75 (GO:0043228) alignedtext
0 0 0 nodecolor
14 /Times-Roman set_font
1225.85 1057.9 moveto 142 (non-membrane-bounded) alignedtext
0 0 0 nodecolor
14 /Times-Roman set_font
1269.35 1042.9 moveto 55 (organelle) alignedtext
grestore
% node3->node15
gsave
1 setlinewidth
0 0 0 edgecolor
newpath 806.27 1210.13 moveto
897.01 1194.52 1047.35 1164.87 1171.85 1122 curveto
1190.3 1115.65 1209.65 1107.38 1227.45 1099.05 curveto
stroke
0 0 0 edgecolor
newpath 1229.08 1102.15 moveto
1236.61 1094.7 lineto
1226.08 1095.83 lineto
closepath fill
1 setlinewidth
solid
0 0 0 edgecolor
newpath 1229.08 1102.15 moveto
1236.61 1094.7 lineto
1226.08 1095.83 lineto
closepath stroke
grestore
% node16
gsave
0 0.78106 1 nodecolor
1334.85 876 111.22 48.08 ellipse_path fill
1 setlinewidth
filled
0 0 0 nodecolor
1334.85 876 111.22 48.08 ellipse_path stroke
0 0 0 nodecolor
14 /Times-Roman set_font
1297.35 893.4 moveto 75 (GO:0043232) alignedtext
0 0 0 nodecolor
14 /Times-Roman set_font
1299.85 878.4 moveto 70 (intracellular) alignedtext
0 0 0 nodecolor
14 /Times-Roman set_font
1263.85 863.4 moveto 142 (non-membrane-bounded) alignedtext
0 0 0 nodecolor
14 /Times-Roman set_font
1307.35 848.4 moveto 55 (organelle) alignedtext
grestore
% node3->node16
gsave
1 setlinewidth
0 0 0 edgecolor
newpath 814.32 1216.4 moveto
992.48 1202.34 1377.91 1167.03 1416.85 1122 curveto
1464.46 1066.93 1419.21 983.29 1379.41 929.13 curveto
stroke
0 0 0 edgecolor
newpath 1382.14 926.93 moveto
1373.34 921.03 lineto
1376.54 931.13 lineto
closepath fill
1 setlinewidth
solid
0 0 0 edgecolor
newpath 1382.14 926.93 moveto
1373.34 921.03 lineto
1376.54 931.13 lineto
closepath stroke
grestore
% node17
gsave
0 0.9965 1 nodecolor
430.85 876 63.85 37.48 ellipse_path fill
1 setlinewidth
filled
0 0 0 nodecolor
430.85 876 63.85 37.48 ellipse_path stroke
0 0 0 nodecolor
14 /Times-Roman set_font
393.35 885.9 moveto 75 (GO:0043233) alignedtext
0 0 0 nodecolor
14 /Times-Roman set_font
403.35 870.9 moveto 55 (organelle) alignedtext
0 0 0 nodecolor
14 /Times-Roman set_font
412.35 855.9 moveto 37 (lumen) alignedtext
grestore
% node3->node17
gsave
1 setlinewidth
0 0 0 edgecolor
newpath 676.63 1199.94 moveto
644.69 1182.49 604.02 1155.78 577.85 1122 curveto
543.67 1077.87 562.39 1052.55 534.85 1004 curveto
516.82 972.2 490.9 940.28 469.45 916.27 curveto
stroke
0 0 0 edgecolor
newpath 471.96 913.83 moveto
462.66 908.76 lineto
466.77 918.53 lineto
closepath fill
1 setlinewidth
solid
0 0 0 edgecolor
newpath 471.96 913.83 moveto
462.66 908.76 lineto
466.77 918.53 lineto
closepath stroke
grestore
% node18
gsave
0 0 1 nodecolor
207.85 1063 72.12 26.87 ellipse_path fill
1 setlinewidth
filled
0 0 0 nodecolor
207.85 1063 72.12 26.87 ellipse_path stroke
0 0 0 nodecolor
14 /Times-Roman set_font
169.85 1065.4 moveto 76 (GO:0005739) alignedtext
0 0 0 nodecolor
14 /Times-Roman set_font
164.85 1050.4 moveto 86 (mitochondrion) alignedtext
grestore
% node3->node18
gsave
1 setlinewidth
0 0 0 edgecolor
newpath 639.68 1212.55 moveto
550.53 1199.46 407.92 1172.36 293.85 1122 curveto
277.23 1114.66 260.44 1104.02 246.15 1093.78 curveto
stroke
0 0 0 edgecolor
newpath 248.18 1090.93 moveto
238.05 1087.83 lineto
244.03 1096.57 lineto
closepath fill
1 setlinewidth
solid
0 0 0 edgecolor
newpath 248.18 1090.93 moveto
238.05 1087.83 lineto
244.03 1096.57 lineto
closepath stroke
grestore
% node19
gsave
0 0 1 nodecolor
1418.85 370 65.05 26.87 ellipse_path fill
1 setlinewidth
filled
0 0 0 nodecolor
1418.85 370 65.05 26.87 ellipse_path stroke
0 0 0 nodecolor
14 /Times-Roman set_font
1380.85 372.4 moveto 76 (GO:0005730) alignedtext
0 0 0 nodecolor
14 /Times-Roman set_font
1390.85 357.4 moveto 56 (nucleolus) alignedtext
grestore
% node3->node19
gsave
1 setlinewidth
0 0 0 edgecolor
newpath 814.12 1216.4 moveto
996.26 1202.08 1397.25 1165.89 1440.85 1122 curveto
1518.59 1043.73 1473.85 986.31 1473.85 876 curveto
1473.85 876 1473.85 876 1473.85 703 curveto
1473.85 594.16 1444.89 467.94 1429 406.87 curveto
stroke
0 0 0 edgecolor
newpath 1432.32 405.72 moveto
1426.38 396.94 lineto
1425.55 407.51 lineto
closepath fill
1 setlinewidth
solid
0 0 0 edgecolor
newpath 1432.32 405.72 moveto
1426.38 396.94 lineto
1425.55 407.51 lineto
closepath stroke
grestore
% node20
gsave
0 0 1 nodecolor
1464.85 223 67.18 37.48 ellipse_path fill
1 setlinewidth
filled
0 0 0 nodecolor
1464.85 223 67.18 37.48 ellipse_path stroke
0 0 0 nodecolor
14 /Times-Roman set_font
1425.35 232.9 moveto 79 (GO:0044452) alignedtext
0 0 0 nodecolor
14 /Times-Roman set_font
1437.35 217.9 moveto 55 (nucleolar) alignedtext
0 0 0 nodecolor
14 /Times-Roman set_font
1453.85 202.9 moveto 22 (part) alignedtext
grestore
% node3->node20
gsave
1 setlinewidth
0 0 0 edgecolor
newpath 814.6 1216.97 moveto
1003.88 1203.41 1430.45 1168.04 1476.85 1122 curveto
1555.24 1044.22 1511.85 986.43 1511.85 876 curveto
1511.85 876 1511.85 876 1511.85 530 curveto
1511.85 441.6 1508.12 419.08 1492.85 332 curveto
1489.23 311.35 1483.73 288.86 1478.55 269.71 curveto
stroke
0 0 0 edgecolor
newpath 1481.91 268.73 moveto
1475.89 260.02 lineto
1475.17 270.59 lineto
closepath fill
1 setlinewidth
solid
0 0 0 edgecolor
newpath 1481.91 268.73 moveto
1475.89 260.02 lineto
1475.17 270.59 lineto
closepath stroke
grestore
% node3->node21
gsave
1 setlinewidth
0 0 0 edgecolor
newpath 698.42 1196.9 moveto
681 1177.9 659.51 1150.58 648.85 1122 curveto
624.42 1056.52 624.24 974.51 627.31 923.69 curveto
stroke
0 0 0 edgecolor
newpath 630.81 923.85 moveto
627.98 913.64 lineto
623.82 923.38 lineto
closepath fill
1 setlinewidth
solid
0 0 0 edgecolor
newpath 630.81 923.85 moveto
627.98 913.64 lineto
623.82 923.38 lineto
closepath stroke
grestore
% node24
gsave
0 0.068541 1 nodecolor
87.85 703 68.8 37.48 ellipse_path fill
1 setlinewidth
filled
0 0 0 nodecolor
87.85 703 68.8 37.48 ellipse_path stroke
0 0 0 nodecolor
14 /Times-Roman set_font
49.35 712.9 moveto 77 (GO:0005740) alignedtext
0 0 0 nodecolor
14 /Times-Roman set_font
46.85 697.9 moveto 82 (mitochondrial) alignedtext
0 0 0 nodecolor
14 /Times-Roman set_font
61.35 682.9 moveto 53 (envelope) alignedtext
grestore
% node3->node24
gsave
1 setlinewidth
0 0 0 edgecolor
newpath 632.97 1220.7 moveto
475.42 1214.82 163.11 1194.14 84.85 1122 curveto
-12.5 1032.26 11.37 957.92 36.85 828 curveto
42.22 800.61 53.63 771.65 64.3 748.51 curveto
stroke
0 0 0 edgecolor
newpath 67.55 749.84 moveto
68.65 739.3 lineto
61.22 746.85 lineto
closepath fill
1 setlinewidth
solid
0 0 0 edgecolor
newpath 67.55 749.84 moveto
68.65 739.3 lineto
61.22 746.85 lineto
closepath stroke
grestore
% node30
gsave
0 0 1 nodecolor
1641.85 1063 101.82 58.69 ellipse_path fill
1 setlinewidth
filled
0 0 0 nodecolor
1641.85 1063 101.82 58.69 ellipse_path stroke
0 0 0 nodecolor
14 /Times-Roman set_font
1603.35 1087.9 moveto 77 (GO:0001405) alignedtext
0 0 0 nodecolor
14 /Times-Roman set_font
1605.85 1072.9 moveto 72 (presequence) alignedtext
0 0 0 nodecolor
14 /Times-Roman set_font
1577.85 1057.9 moveto 128 (translocase-associated) alignedtext
0 0 0 nodecolor
14 /Times-Roman set_font
1622.35 1042.9 moveto 39 (import) alignedtext
0 0 0 nodecolor
14 /Times-Roman set_font
1624.35 1027.9 moveto 35 (motor) alignedtext
grestore
% node3->node30
gsave
1 setlinewidth
0 0 0 edgecolor
newpath 813.56 1215.69 moveto
993.24 1200.25 1394.29 1162.4 1525.85 1122 curveto
1537.44 1118.44 1549.27 1113.78 1560.72 1108.64 curveto
stroke
0 0 0 edgecolor
newpath 1562.22 1111.81 moveto
1569.82 1104.43 lineto
1559.27 1105.45 lineto
closepath fill
1 setlinewidth
solid
0 0 0 edgecolor
newpath 1562.22 1111.81 moveto
1569.82 1104.43 lineto
1559.27 1105.45 lineto
closepath stroke
grestore
% node23
gsave
0 0.047619 1 nodecolor
1101.85 876 65.05 26.87 ellipse_path fill
1 setlinewidth
filled
0 0 0 nodecolor
1101.85 876 65.05 26.87 ellipse_path stroke
0 0 0 nodecolor
14 /Times-Roman set_font
1063.85 878.4 moveto 76 (GO:0005618) alignedtext
0 0 0 nodecolor
14 /Times-Roman set_font
1075.85 863.4 moveto 52 (cell wall) alignedtext
grestore
% node4->node23
gsave
1 setlinewidth
0 0 0 edgecolor
newpath 1072.79 1015.33 moveto
1079.43 983.48 1088.04 942.21 1094.16 912.87 curveto
stroke
0 0 0 edgecolor
newpath 1097.6 913.53 moveto
1096.21 903.03 lineto
1090.74 912.1 lineto
closepath fill
1 setlinewidth
solid
0 0 0 edgecolor
newpath 1097.6 913.53 moveto
1096.21 903.03 lineto
1090.74 912.1 lineto
closepath stroke
grestore
% node6
gsave
0 0.9965 1 nodecolor
1061.85 703 80.82 26.87 ellipse_path fill
1 setlinewidth
filled
0 0 0 nodecolor
1061.85 703 80.82 26.87 ellipse_path stroke
0 0 0 nodecolor
14 /Times-Roman set_font
1023.85 705.4 moveto 76 (GO:0030686) alignedtext
0 0 0 nodecolor
14 /Times-Roman set_font
1012.35 690.4 moveto 99 (90S preribosome) alignedtext
grestore
% node5->node6
gsave
1 setlinewidth
0 0 0 edgecolor
newpath 969.4 849.73 moveto
988.13 820 1018.72 771.45 1039.54 738.4 curveto
stroke
0 0 0 edgecolor
newpath 1042.77 739.85 moveto
1045.14 729.52 lineto
1036.85 736.12 lineto
closepath fill
1 setlinewidth
solid
0 0 0 edgecolor
newpath 1042.77 739.85 moveto
1045.14 729.52 lineto
1036.85 736.12 lineto
closepath stroke
grestore
% node7
gsave
0 0.9965 1 nodecolor
842.85 703 120.21 37.48 ellipse_path fill
1 setlinewidth
filled
0 0 0 nodecolor
842.85 703 120.21 37.48 ellipse_path stroke
0 0 0 nodecolor
14 /Times-Roman set_font
805.35 712.9 moveto 75 (GO:0030687) alignedtext
0 0 0 nodecolor
14 /Times-Roman set_font
765.85 697.9 moveto 154 (preribosome, large subunit) alignedtext
0 0 0 nodecolor
14 /Times-Roman set_font
815.85 682.9 moveto 54 (precursor) alignedtext
grestore
% node5->node7
gsave
1 setlinewidth
0 0 0 edgecolor
newpath 936.14 849.73 moveto
919.11 822.94 892.36 780.86 871.86 748.62 curveto
stroke
0 0 0 edgecolor
newpath 874.58 746.37 moveto
866.26 739.81 lineto
868.67 750.13 lineto
closepath fill
1 setlinewidth
solid
0 0 0 edgecolor
newpath 874.58 746.37 moveto
866.26 739.81 lineto
868.67 750.13 lineto
closepath stroke
grestore
% node9->node10
gsave
1 setlinewidth
0 0 0 edgecolor
newpath 374.05 1032.65 moveto
323.36 1005.22 247.38 963.23 182.85 924 curveto
177.49 920.74 171.96 917.28 166.45 913.78 curveto
stroke
0 0 0 edgecolor
newpath 168.15 910.71 moveto
157.84 908.25 lineto
164.36 916.6 lineto
closepath fill
1 setlinewidth
solid
0 0 0 edgecolor
newpath 168.15 910.71 moveto
157.84 908.25 lineto
164.36 916.6 lineto
closepath stroke
grestore
% node9->node17
gsave
1 setlinewidth
0 0 0 edgecolor
newpath 430.85 1025.16 moveto
430.85 996.01 430.85 955.51 430.85 924.07 curveto
stroke
0 0 0 edgecolor
newpath 434.35 923.79 moveto
430.85 913.79 lineto
427.35 923.79 lineto
closepath fill
1 setlinewidth
solid
0 0 0 edgecolor
newpath 434.35 923.79 moveto
430.85 913.79 lineto
427.35 923.79 lineto
closepath stroke
grestore
% node25
gsave
0 0.068541 1 nodecolor
87.85 530 72.83 48.08 ellipse_path fill
1 setlinewidth
filled
0 0 0 nodecolor
87.85 530 72.83 48.08 ellipse_path stroke
0 0 0 nodecolor
14 /Times-Roman set_font
49.85 547.4 moveto 76 (GO:0005758) alignedtext
0 0 0 nodecolor
14 /Times-Roman set_font
46.85 532.4 moveto 82 (mitochondrial) alignedtext
0 0 0 nodecolor
14 /Times-Roman set_font
44.35 517.4 moveto 87 (intermembrane) alignedtext
0 0 0 nodecolor
14 /Times-Roman set_font
71.85 502.4 moveto 32 (space) alignedtext
grestore
% node10->node25
gsave
1 setlinewidth
0 0 0 edgecolor
newpath 68.94 838.94 moveto
46.82 816.06 21.67 784.7 9.85 751 curveto
-4.27 710.74 -1.9 696.02 9.85 655 curveto
17.4 628.62 32.32 602.41 47.11 580.84 curveto
stroke
0 0 0 edgecolor
newpath 50.07 582.71 moveto
52.97 572.51 lineto
44.35 578.68 lineto
closepath fill
1 setlinewidth
solid
0 0 0 edgecolor
newpath 50.07 582.71 moveto
52.97 572.51 lineto
44.35 578.68 lineto
closepath stroke
grestore
% node12
gsave
0 0.59764 1 nodecolor
395.85 530 68.8 37.48 ellipse_path fill
1 setlinewidth
filled
0 0 0 nodecolor
395.85 530 68.8 37.48 ellipse_path stroke
0 0 0 nodecolor
14 /Times-Roman set_font
358.35 539.9 moveto 75 (GO:0031980) alignedtext
0 0 0 nodecolor
14 /Times-Roman set_font
354.85 524.9 moveto 82 (mitochondrial) alignedtext
0 0 0 nodecolor
14 /Times-Roman set_font
377.35 509.9 moveto 37 (lumen) alignedtext
grestore
% node11->node12
gsave
1 setlinewidth
0 0 0 edgecolor
newpath 276.55 839.22 moveto
287.05 814.39 301.05 780.83 312.85 751 curveto
336.59 691 362.52 621.21 378.97 576.36 curveto
stroke
0 0 0 edgecolor
newpath 382.28 577.5 moveto
382.44 566.91 lineto
375.71 575.09 lineto
closepath fill
1 setlinewidth
solid
0 0 0 edgecolor
newpath 382.28 577.5 moveto
382.44 566.91 lineto
375.71 575.09 lineto
closepath stroke
grestore
% node11->node24
gsave
1 setlinewidth
0 0 0 edgecolor
newpath 227.49 842.64 moveto
199.16 814.31 158.41 773.56 128.24 743.39 curveto
stroke
0 0 0 edgecolor
newpath 130.36 740.56 moveto
120.81 735.96 lineto
125.41 745.51 lineto
closepath fill
1 setlinewidth
solid
0 0 0 edgecolor
newpath 130.36 740.56 moveto
120.81 735.96 lineto
125.41 745.51 lineto
closepath stroke
grestore
% node11->node25
gsave
1 setlinewidth
0 0 0 edgecolor
newpath 245.44 839.32 moveto
220.92 781.07 174.85 672.21 165.85 655 curveto
153.03 630.49 137.12 604.38 123.02 582.4 curveto
stroke
0 0 0 edgecolor
newpath 125.88 580.37 moveto
117.51 573.87 lineto
120 584.17 lineto
closepath fill
1 setlinewidth
solid
0 0 0 edgecolor
newpath 125.88 580.37 moveto
117.51 573.87 lineto
120 584.17 lineto
closepath stroke
grestore
% node26
gsave
0 0.59764 1 nodecolor
376.85 370 68.8 37.48 ellipse_path fill
1 setlinewidth
filled
0 0 0 nodecolor
376.85 370 68.8 37.48 ellipse_path stroke
0 0 0 nodecolor
14 /Times-Roman set_font
338.85 379.9 moveto 76 (GO:0005759) alignedtext
0 0 0 nodecolor
14 /Times-Roman set_font
335.85 364.9 moveto 82 (mitochondrial) alignedtext
0 0 0 nodecolor
14 /Times-Roman set_font
358.35 349.9 moveto 37 (matrix) alignedtext
grestore
% node11->node26
gsave
1 setlinewidth
0 0 0 edgecolor
newpath 265.56 838.32 moveto
277.16 746.38 306.94 515.56 317.85 482 curveto
325.45 458.62 337.67 434.28 349.03 414.3 curveto
stroke
0 0 0 edgecolor
newpath 352.18 415.84 moveto
354.17 405.44 lineto
346.12 412.33 lineto
closepath fill
1 setlinewidth
solid
0 0 0 edgecolor
newpath 352.18 415.84 moveto
354.17 405.44 lineto
346.12 412.33 lineto
closepath stroke
grestore
% node27
gsave
0 0.80249 1 nodecolor
376.85 223 68.8 37.48 ellipse_path fill
1 setlinewidth
filled
0 0 0 nodecolor
376.85 223 68.8 37.48 ellipse_path stroke
0 0 0 nodecolor
14 /Times-Roman set_font
338.85 232.9 moveto 76 (GO:0005761) alignedtext
0 0 0 nodecolor
14 /Times-Roman set_font
335.85 217.9 moveto 82 (mitochondrial) alignedtext
0 0 0 nodecolor
14 /Times-Roman set_font
349.35 202.9 moveto 55 (ribosome) alignedtext
grestore
% node11->node27
gsave
1 setlinewidth
0 0 0 edgecolor
newpath 256.58 838.27 moveto
247.77 747.72 233.54 512.25 298.85 332 curveto
307.73 307.5 323.77 283.57 339 264.41 curveto
stroke
0 0 0 edgecolor
newpath 341.85 266.46 moveto
345.46 256.5 lineto
336.43 262.03 lineto
closepath fill
1 setlinewidth
solid
0 0 0 edgecolor
newpath 341.85 266.46 moveto
345.46 256.5 lineto
336.43 262.03 lineto
closepath stroke
grestore
% node28
gsave
0 0.80249 1 nodecolor
376.85 63 77.78 48.08 ellipse_path fill
1 setlinewidth
filled
0 0 0 nodecolor
376.85 63 77.78 48.08 ellipse_path stroke
0 0 0 nodecolor
14 /Times-Roman set_font
338.85 80.4 moveto 76 (GO:0005763) alignedtext
0 0 0 nodecolor
14 /Times-Roman set_font
335.85 65.4 moveto 82 (mitochondrial) alignedtext
0 0 0 nodecolor
14 /Times-Roman set_font
329.85 50.4 moveto 94 (small ribosomal) alignedtext
0 0 0 nodecolor
14 /Times-Roman set_font
356.35 35.4 moveto 41 (subunit) alignedtext
grestore
% node11->node28
gsave
1 setlinewidth
0 0 0 edgecolor
newpath 254.01 838.52 moveto
243.07 775.18 222.85 642.85 222.85 530 curveto
222.85 530 222.85 530 222.85 370 curveto
222.85 270.91 287.75 171.1 333.28 113.26 curveto
stroke
0 0 0 edgecolor
newpath 336.07 115.38 moveto
339.57 105.38 lineto
330.6 111.01 lineto
closepath fill
1 setlinewidth
solid
0 0 0 edgecolor
newpath 336.07 115.38 moveto
339.57 105.38 lineto
330.6 111.01 lineto
closepath stroke
grestore
% node12->node26
gsave
1 setlinewidth
0 0 0 edgecolor
newpath 391.4 492.49 moveto
388.74 470.1 385.34 441.46 382.49 417.5 curveto
stroke
0 0 0 edgecolor
newpath 385.96 417.07 moveto
381.31 407.55 lineto
379.01 417.9 lineto
closepath fill
1 setlinewidth
solid
0 0 0 edgecolor
newpath 385.96 417.07 moveto
381.31 407.55 lineto
379.01 417.9 lineto
closepath stroke
grestore
% node13->node12
gsave
1 setlinewidth
0 0 0 edgecolor
newpath 419.75 655.27 moveto
415.12 631.03 409.52 601.67 404.9 577.46 curveto
stroke
0 0 0 edgecolor
newpath 408.3 576.6 moveto
402.99 567.44 lineto
401.43 577.91 lineto
closepath fill
1 setlinewidth
solid
0 0 0 edgecolor
newpath 408.3 576.6 moveto
402.99 567.44 lineto
401.43 577.91 lineto
closepath stroke
grestore
% node13->node14
gsave
1 setlinewidth
0 0 0 edgecolor
newpath 482.61 676.52 moveto
500.47 668.6 520.7 660.56 539.85 655 curveto
797.44 580.22 1116.09 547.12 1256.99 535.38 curveto
stroke
0 0 0 edgecolor
newpath 1257.55 538.85 moveto
1267.23 534.54 lineto
1256.98 531.87 lineto
closepath fill
1 setlinewidth
solid
0 0 0 edgecolor
newpath 1257.55 538.85 moveto
1267.23 534.54 lineto
1256.98 531.87 lineto
closepath stroke
grestore
% node14->node19
gsave
1 setlinewidth
0 0 0 edgecolor
newpath 1349.82 494.09 moveto
1364.59 467.55 1384.58 431.6 1399.26 405.23 curveto
stroke
0 0 0 edgecolor
newpath 1402.4 406.77 moveto
1404.21 396.33 lineto
1396.29 403.36 lineto
closepath fill
1 setlinewidth
solid
0 0 0 edgecolor
newpath 1402.4 406.77 moveto
1404.21 396.33 lineto
1396.29 403.36 lineto
closepath stroke
grestore
% node15->node16
gsave
1 setlinewidth
0 0 0 edgecolor
newpath 1304.54 1025.16 moveto
1309.86 998.98 1317.04 963.65 1323.07 933.95 curveto
stroke
0 0 0 edgecolor
newpath 1326.51 934.61 moveto
1325.07 924.12 lineto
1319.65 933.22 lineto
closepath fill
1 setlinewidth
solid
0 0 0 edgecolor
newpath 1326.51 934.61 moveto
1325.07 924.12 lineto
1319.65 933.22 lineto
closepath stroke
grestore
% node16->node19
gsave
1 setlinewidth
0 0 0 edgecolor
newpath 1363.58 829.4 moveto
1376.13 806.62 1389.62 778.28 1396.85 751 curveto
1429.23 628.81 1425.57 477.12 1421.6 407.78 curveto
stroke
0 0 0 edgecolor
newpath 1425.07 407.14 moveto
1420.96 397.38 lineto
1418.08 407.57 lineto
closepath fill
1 setlinewidth
solid
0 0 0 edgecolor
newpath 1425.07 407.14 moveto
1420.96 397.38 lineto
1418.08 407.57 lineto
closepath stroke
grestore
% node17->node13
gsave
1 setlinewidth
0 0 0 edgecolor
newpath 430.42 838.46 moveto
430.16 815.93 429.82 786.78 429.52 761.3 curveto
stroke
0 0 0 edgecolor
newpath 433.02 760.97 moveto
429.4 751.01 lineto
426.02 761.05 lineto
closepath fill
1 setlinewidth
solid
0 0 0 edgecolor
newpath 433.02 760.97 moveto
429.4 751.01 lineto
426.02 761.05 lineto
closepath stroke
grestore
% node18->node11
gsave
1 setlinewidth
0 0 0 edgecolor
newpath 215.56 1035.81 moveto
223.93 1006.27 237.45 958.55 247.55 922.93 curveto
stroke
0 0 0 edgecolor
newpath 250.94 923.8 moveto
250.3 913.23 lineto
244.2 921.9 lineto
closepath fill
1 setlinewidth
solid
0 0 0 edgecolor
newpath 250.94 923.8 moveto
250.3 913.23 lineto
244.2 921.9 lineto
closepath stroke
grestore
% node19->node20
gsave
1 setlinewidth
0 0 0 edgecolor
newpath 1427.29 343.04 moveto
1433.69 322.57 1442.66 293.92 1450.22 269.74 curveto
stroke
0 0 0 edgecolor
newpath 1453.62 270.62 moveto
1453.26 260.03 lineto
1446.93 268.53 lineto
closepath fill
1 setlinewidth
solid
0 0 0 edgecolor
newpath 1453.62 270.62 moveto
1453.26 260.03 lineto
1446.93 268.53 lineto
closepath stroke
grestore
% node21->node22
gsave
1 setlinewidth
0 0 0 edgecolor
newpath 630.77 838.46 moveto
630.11 815.93 629.27 786.78 628.54 761.3 curveto
stroke
0 0 0 edgecolor
newpath 632.02 760.9 moveto
628.24 751.01 lineto
625.03 761.1 lineto
closepath fill
1 setlinewidth
solid
0 0 0 edgecolor
newpath 632.02 760.9 moveto
628.24 751.01 lineto
625.03 761.1 lineto
closepath stroke
grestore
% node21->node27
gsave
1 setlinewidth
0 0 0 edgecolor
newpath 601.28 842.99 moveto
580.85 819.15 555.03 785.24 539.85 751 curveto
462.84 577.29 530.7 506.22 454.85 332 curveto
444.45 308.1 428.22 284.25 413.25 264.98 curveto
stroke
0 0 0 edgecolor
newpath 415.89 262.68 moveto
406.93 257.02 lineto
410.4 267.03 lineto
closepath fill
1 setlinewidth
solid
0 0 0 edgecolor
newpath 415.89 262.68 moveto
406.93 257.02 lineto
410.4 267.03 lineto
closepath stroke
grestore
% node22->node28
gsave
1 setlinewidth
0 0 0 edgecolor
newpath 618.99 654.96 moveto
606.34 583.06 578.37 443.95 534.85 332 curveto
507.9 262.67 492.68 249.04 454.85 185 curveto
441.36 162.17 425.75 137.45 412.05 116.26 curveto
stroke
0 0 0 edgecolor
newpath 414.89 114.2 moveto
406.51 107.72 lineto
409.02 118.01 lineto
closepath fill
1 setlinewidth
solid
0 0 0 edgecolor
newpath 414.89 114.2 moveto
406.51 107.72 lineto
409.02 118.01 lineto
closepath stroke
grestore
% node29
gsave
0 0.047619 1 nodecolor
1257.85 703 97.08 26.87 ellipse_path fill
1 setlinewidth
filled
0 0 0 nodecolor
1257.85 703 97.08 26.87 ellipse_path stroke
0 0 0 nodecolor
14 /Times-Roman set_font
1220.35 705.4 moveto 75 (GO:0009277) alignedtext
0 0 0 nodecolor
14 /Times-Roman set_font
1196.85 690.4 moveto 122 (fungal-type cell wall) alignedtext
grestore
% node23->node29
gsave
1 setlinewidth
0 0 0 edgecolor
newpath 1124.87 850.47 moveto
1152.02 820.37 1197.25 770.21 1227.31 736.87 curveto
stroke
0 0 0 edgecolor
newpath 1230.13 738.97 moveto
1234.23 729.2 lineto
1224.93 734.28 lineto
closepath fill
1 setlinewidth
solid
0 0 0 edgecolor
newpath 1230.13 738.97 moveto
1234.23 729.2 lineto
1224.93 734.28 lineto
closepath stroke
grestore
% node24->node25
gsave
1 setlinewidth
0 0 0 edgecolor
newpath 87.85 665.46 moveto
87.85 642.93 87.85 613.78 87.85 588.3 curveto
stroke
0 0 0 edgecolor
newpath 91.35 588.01 moveto
87.85 578.01 lineto
84.35 588.01 lineto
closepath fill
1 setlinewidth
solid
0 0 0 edgecolor
newpath 91.35 588.01 moveto
87.85 578.01 lineto
84.35 588.01 lineto
closepath stroke
grestore
% node26->node27
gsave
1 setlinewidth
0 0 0 edgecolor
newpath 376.85 332.14 moveto
376.85 313.45 376.85 290.71 376.85 270.83 curveto
stroke
0 0 0 edgecolor
newpath 380.35 270.73 moveto
376.85 260.73 lineto
373.35 270.73 lineto
closepath fill
1 setlinewidth
solid
0 0 0 edgecolor
newpath 380.35 270.73 moveto
376.85 260.73 lineto
373.35 270.73 lineto
closepath stroke
grestore
% node27->node28
gsave
1 setlinewidth
0 0 0 edgecolor
newpath 376.85 185.49 moveto
376.85 166.44 376.85 142.86 376.85 121.49 curveto
stroke
0 0 0 edgecolor
newpath 380.35 121.21 moveto
376.85 111.21 lineto
373.35 121.21 lineto
closepath fill
1 setlinewidth
solid
0 0 0 edgecolor
newpath 380.35 121.21 moveto
376.85 111.21 lineto
373.35 121.21 lineto
closepath stroke
grestore
endpage
showpage
grestore
%%PageTrailer
%%EndPage: 1
%%Trailer
%%Pages: 1
%%BoundingBox: 36 36 756 556
end
restore
%%EOF
