# Supplementary material for: The Transcriptomic Signature of RacA Activation and Inactivation Provides New Insights into the Morphogenetic Network of Aspergillus niger
Source: PLoS One. 2013 Jul 24;8(7):e68946. doi: 10.1371/journal.pone.0068946 (PMC3722221; doi:10.1371/journal.pone.0068946)
Supplement: Table S3 — ZIP archive file containing FetGOat enrichment results for the up- and down-regulated gene sets of all six comparisons. (ZIP) [file pone.0068946.s003.zip › FetGOat/04.DOWN/tables/04.down.results.xls]

## Sheet: BPover
GO term	description	p-value	FDR	node type	sP	rP	sN	rN	genes enriched
GO:0006364	rRNA processing	0.00017523	0.0422367	terminalNode	14	128	102	3296	An02g04220,An12g03850,An09g05270,An04g01570,An11g04470,An16g07300,An04g09100,An02g03410,An02g06750,An13g01010,An17g01630,An11g07680,An14g03620,An08g03290,
GO:0016072	rRNA metabolic process	0.00020355	0.0422367	nonTerminalNode	14	130	102	3294	An02g04220,An12g03850,An09g05270,An04g01570,An11g04470,An16g07300,An04g09100,An02g03410,An02g06750,An13g01010,An17g01630,An11g07680,An14g03620,An08g03290,

## Sheet: CCover
GO term	description	p-value	FDR	node type	sP	rP	sN	rN	genes enriched
GO:0030312	external encapsulating structure	0.0138021	0.0485455	nonTerminalNode	4	25	112	3399	An01g01540,An02g08660,An08g07350,An10g00400,
GO:0015935	small ribosomal subunit	0.0135646	0.0485455	nonTerminalNode	5	39	111	3385	An07g09250,An12g04670,An02g09190,An07g09070,An18g05630,
GO:0000313	organellar ribosome	0.00167795	0.0100677	nonTerminalNode	6	34	110	3390	An07g09250,An18g02890,An02g09190,An07g09070,An08g05500,An18g05630,
GO:0030684	preribosome	8.74521e-06	0.000178402	nonTerminalNode	14	95	102	3329	An11g04470,An01g10820,An16g07300,An04g09100,An02g06750,An13g01010,An12g03850,An09g05270,An01g04590,An11g07680,An14g03620,An08g03290,An01g13150,An04g01860,
GO:0043228	non-membrane-bounded organelle	0.0020788	0.0111599	nonTerminalNode	30	515	86	2909	An12g03850,An18g05630,An11g04470,An01g10820,An02g06750,An02g09190,An01g04590,An07g09070,An09g05270,An04g01570,An16g07300,An11g07680,An14g03620,An12g04670,An12g07950,An07g04540,An08g06320,An12g10200,An04g09100,An11g01770,An12g00210,An08g03290,An04g01860,An07g09250,An18g02890,An08g05500,An02g03410,An13g01010,An17g01630,An18g03170,
GO:0031974	membrane-enclosed lumen	3.58256e-07	3.65421e-05	nonTerminalNode	35	415	81	3009	An02g04220,An14g03780,An12g03850,An07g04540,An18g05630,An11g04470,An01g10820,An11g09970,An04g09100,An11g01770,An02g06750,An02g09190,An06g01920,An01g04590,An17g01530,An08g03290,An04g01860,An02g01750,An14g03630,An07g09070,An08g01550,An07g09250,An18g02890,An09g05270,An04g02320,An04g01570,An08g05500,An16g07300,An02g03410,An13g01010,An17g01630,An03g04810,An15g02860,An11g07680,An14g03620,
GO:0005740	mitochondrial envelope	0.0121025	0.047479	nonTerminalNode	12	165	104	3259	An02g01750,An07g04800,An12g07950,An08g01550,An01g13600,An04g02320,An13g00670,An11g02430,An11g09970,An02g01540,An03g04810,An02g08900,
GO:0070013	intracellular organelle lumen	7.96229e-06	0.000178402	nonTerminalNode	31	393	85	3031	An02g04220,An14g03780,An12g03850,An07g04540,An18g05630,An11g04470,An01g10820,An04g09100,An11g01770,An02g06750,An02g09190,An06g01920,An01g04590,An17g01530,An08g03290,An04g01860,An02g01750,An14g03630,An07g09070,An07g09250,An18g02890,An09g05270,An04g01570,An08g05500,An16g07300,An02g03410,An13g01010,An17g01630,An15g02860,An11g07680,An14g03620,
GO:0031970	organelle envelope lumen	0.00936744	0.0398116	nonTerminalNode	4	22	112	3402	An11g09970,An08g01550,An04g02320,An03g04810,
GO:0031980	mitochondrial lumen	0.00422254	0.0205095	nonTerminalNode	10	106	106	3318	An02g01750,An14g03630,An07g09070,An07g09250,An18g02890,An14g03780,An02g09190,An08g05500,An17g01530,An18g05630,
GO:0030687	preribosome, large subunit precursor	0.00110105	0.00998469	terminalNode	6	31	110	3393	An12g03850,An01g10820,An04g09100,An13g01010,An08g03290,An01g13150,
GO:0009277	fungal-type cell wall	0.00812827	0.0360471	terminalNode	4	21	112	3403	An01g01540,An02g08660,An08g07350,An10g00400,
GO:0043233	organelle lumen	7.96229e-06	0.000178402	nonTerminalNode	31	393	85	3031	An02g04220,An14g03780,An12g03850,An07g04540,An18g05630,An11g04470,An01g10820,An04g09100,An11g01770,An02g06750,An02g09190,An06g01920,An01g04590,An17g01530,An08g03290,An04g01860,An02g01750,An14g03630,An07g09070,An07g09250,An18g02890,An09g05270,An04g01570,An08g05500,An16g07300,An02g03410,An13g01010,An17g01630,An15g02860,An11g07680,An14g03620,
GO:0005759	mitochondrial matrix	0.00422254	0.0205095	nonTerminalNode	10	106	106	3318	An02g01750,An14g03630,An07g09070,An07g09250,An18g02890,An14g03780,An02g09190,An08g05500,An17g01530,An18g05630,
GO:0000314	organellar small ribosomal subunit	0.00146834	0.00998469	nonTerminalNode	4	12	112	3412	An07g09070,An07g09250,An02g09190,An18g05630,
GO:0044429	mitochondrial part	0.00029794	0.00333402	nonTerminalNode	21	265	95	3159	An12g07950,An14g03780,An01g13600,An18g05630,An11g02430,An11g09970,An02g09190,An02g08900,An17g01530,An02g01750,An14g03630,An07g04800,An07g09070,An08g01550,An07g09250,An18g02890,An04g02320,An08g05500,An13g00670,An02g01540,An03g04810,
GO:0043232	intracellular non-membrane-bounded organelle	0.0020788	0.0111599	nonTerminalNode	30	515	86	2909	An12g03850,An18g05630,An11g04470,An01g10820,An02g06750,An02g09190,An01g04590,An07g09070,An09g05270,An04g01570,An16g07300,An11g07680,An14g03620,An12g04670,An12g07950,An07g04540,An08g06320,An12g10200,An04g09100,An11g01770,An12g00210,An08g03290,An04g01860,An07g09250,An18g02890,An08g05500,An02g03410,An13g01010,An17g01630,An18g03170,
GO:0031981	nuclear lumen	0.00118365	0.00998469	nonTerminalNode	20	275	96	3149	An02g04220,An12g03850,An07g04540,An11g04470,An01g10820,An04g09100,An11g01770,An02g06750,An06g01920,An01g04590,An08g03290,An04g01860,An09g05270,An04g01570,An16g07300,An02g03410,An13g01010,An17g01630,An11g07680,An14g03620,
GO:0044452	nucleolar part	0.00146484	0.00998469	terminalNode	6	33	110	3391	An09g05270,An01g10820,An16g07300,An04g09100,An11g01770,An04g01860,
GO:0005761	mitochondrial ribosome	0.00167795	0.0100677	nonTerminalNode	6	34	110	3390	An07g09250,An18g02890,An02g09190,An07g09070,An08g05500,An18g05630,
GO:0005730	nucleolus	4.21755e-06	0.000178402	nonTerminalNode	17	131	99	3293	An12g03850,An09g05270,An04g01570,An11g04470,An01g10820,An16g07300,An04g09100,An11g01770,An02g03410,An02g06750,An13g01010,An17g01630,An01g04590,An11g07680,An14g03620,An08g03290,An04g01860,
GO:0005739	mitochondrion	3.26618e-05	0.00055525	nonTerminalNode	39	601	77	2823	An11g04810,An02g04220,An14g03780,An12g03850,An18g05630,An04g02550,An11g02430,An01g10820,An11g09970,An11g09760,An15g01000,An15g07710,An02g09190,An17g01530,An02g01750,An01g07650,An14g03630,An07g09070,An04g02320,An12g04020,An01g14110,An03g04810,An14g03620,An12g07950,An01g13600,An14g06560,An14g01860,An02g08900,An07g04800,An09g04280,An08g01550,An07g09250,An18g02890,An04g00220,An08g05500,An13g00670,An0…
GO:0030689	Noc complex	0.000326865	0.00333402	terminalNode	3	2	113	3422	An16g07300,An04g09100,An01g10820,
GO:0030686	90S preribosome	8.27801e-05	0.00120622	terminalNode	10	61	106	3363	An11g04470,An01g10820,An16g07300,An02g06750,An12g03850,An09g05270,An01g04590,An11g07680,An14g03620,An04g01860,
GO:0005763	mitochondrial small ribosomal subunit	0.00146834	0.00998469	terminalNode	4	12	112	3412	An07g09070,An07g09250,An02g09190,An18g05630,
GO:0005758	mitochondrial intermembrane space	0.00598391	0.0277436	terminalNode	4	19	112	3405	An11g09970,An08g01550,An04g02320,An03g04810,
GO:0001405	presequence translocase-associated import motor	0.0099782	0.0407111	terminalNode	2	3	114	3421	An02g01750,An13g00670,
GO:0005618	cell wall	0.0138021	0.0485455	nonTerminalNode	4	25	112	3399	An01g01540,An02g08660,An08g07350,An10g00400,
GO:0030529	ribonucleoprotein complex	0.00015032	0.00191658	nonTerminalNode	22	271	94	3153	An12g04670,An12g03850,An18g05630,An11g04470,An01g10820,An04g09100,An02g06750,An02g09190,An01g04590,An08g03290,An04g01860,An07g09070,An07g09250,An18g02890,An09g05270,An08g05500,An01g13150,An16g07300,An13g01010,An11g07680,An14g03620,An18g03170,

## Sheet: MFover
GO term	description	p-value	FDR	node type	sP	rP	sN	rN	genes enriched
GO:0008375	acetylglucosaminyltransferase activity	0.00249304	0.0458096	nonTerminalNode	3	6	113	3418	An02g02360,An02g02340,An09g04010,
GO:0008026	ATP-dependent helicase activity	0.00186139	0.0390892	nonTerminalNode	5	23	111	3401	An14g03780,An12g03850,An14g03630,An02g06750,An04g01570,
GO:0004100	chitin synthase activity	0.00170253	0.0390892	terminalNode	3	5	113	3419	An02g02360,An02g02340,An09g04010,
GO:0004004	ATP-dependent RNA helicase activity	2.28463e-05	0.00335841	terminalNode	5	7	111	3417	An14g03780,An12g03850,An04g01570,An14g03630,An02g06750,
GO:0070035	purine NTP-dependent helicase activity	0.00186139	0.0390892	nonTerminalNode	5	23	111	3401	An14g03780,An12g03850,An14g03630,An02g06750,An04g01570,
GO:0004386	helicase activity	0.00167795	0.0390892	nonTerminalNode	6	34	110	3390	An14g03780,An12g03850,An14g03630,An04g01570,An02g06750,An12g00210,
GO:0008186	RNA-dependent ATPase activity	8.00299e-05	0.00555551	nonTerminalNode	5	10	111	3414	An14g03780,An12g03850,An04g01570,An14g03630,An02g06750,
GO:0003724	RNA helicase activity	0.000113378	0.00555551	nonTerminalNode	5	11	111	3413	An14g03780,An12g03850,An14g03630,An02g06750,An04g01570,
