# Supplementary material for: The Transcriptomic Signature of RacA Activation and Inactivation Provides New Insights into the Morphogenetic Network of Aspergillus niger
Source: PLoS One. 2013 Jul 24;8(7):e68946. doi: 10.1371/journal.pone.0068946 (PMC3722221; doi:10.1371/journal.pone.0068946)
Supplement: Table S3 — ZIP archive file containing FetGOat enrichment results for the up- and down-regulated gene sets of all six comparisons. (ZIP) [file pone.0068946.s003.zip › FetGOat/04.DOWN/tables/04.down.txt_CCover.csv]

GO term	description	p-value	FDR	node type	sP	rP	sN	rN	genes enriched
GO:0030312	external encapsulating structure	0.0138021479225686	0.0485454857966207	nonTerminalNode	4	25	112	3399	An01g01540,An02g08660,An08g07350,An10g00400,
GO:0015935	small ribosomal subunit	0.0135645816265648	0.0485454857966207	nonTerminalNode	5	39	111	3385	An07g09250,An12g04670,An02g09190,An07g09070,An18g05630,
GO:0000313	organellar ribosome	0.00167794647034872	0.0100676788220923	nonTerminalNode	6	34	110	3390	An07g09250,An18g02890,An02g09190,An07g09070,An08g05500,An18g05630,
GO:0030684	preribosome	8.74520968135397e-06	0.000178402277499621	nonTerminalNode	14	95	102	3329	An11g04470,An01g10820,An16g07300,An04g09100,An02g06750,An13g01010,An12g03850,An09g05270,An01g04590,An11g07680,An14g03620,An08g03290,An01g13150,An04g01860,
GO:0043228	non-membrane-bounded organelle	0.0020787987778462	0.0111598671231743	nonTerminalNode	30	515	86	2909	An12g03850,An18g05630,An11g04470,An01g10820,An02g06750,An02g09190,An01g04590,An07g09070,An09g05270,An04g01570,An16g07300,An11g07680,An14g03620,An12g04670,An12g07950,An07g04540,An08g06320,An12g10200,An04g09100,An11g01770,An12g00210,An08g03290,An04g01860,An07g09250,An18g02890,An08g05500,An02g03410,An13g01010,An17g01630,An18g03170,
GO:0031974	membrane-enclosed lumen	3.58255530729894e-07	3.65420641344492e-05	nonTerminalNode	35	415	81	3009	An02g04220,An14g03780,An12g03850,An07g04540,An18g05630,An11g04470,An01g10820,An11g09970,An04g09100,An11g01770,An02g06750,An02g09190,An06g01920,An01g04590,An17g01530,An08g03290,An04g01860,An02g01750,An14g03630,An07g09070,An08g01550,An07g09250,An18g02890,An09g05270,An04g02320,An04g01570,An08g05500,An16g07300,An02g03410,An13g01010,An17g01630,An03g04810,An15g02860,An11g07680,An14g03620,
GO:0005740	mitochondrial envelope	0.0121024956749632	0.0474790214940866	nonTerminalNode	12	165	104	3259	An02g01750,An07g04800,An12g07950,An08g01550,An01g13600,An04g02320,An13g00670,An11g02430,An11g09970,An02g01540,An03g04810,An02g08900,
GO:0070013	intracellular organelle lumen	7.96229456456717e-06	0.000178402277499621	nonTerminalNode	31	393	85	3031	An02g04220,An14g03780,An12g03850,An07g04540,An18g05630,An11g04470,An01g10820,An04g09100,An11g01770,An02g06750,An02g09190,An06g01920,An01g04590,An17g01530,An08g03290,An04g01860,An02g01750,An14g03630,An07g09070,An07g09250,An18g02890,An09g05270,An04g01570,An08g05500,An16g07300,An02g03410,An13g01010,An17g01630,An15g02860,An11g07680,An14g03620,
GO:0031970	organelle envelope lumen	0.00936743706790204	0.0398116075385837	nonTerminalNode	4	22	112	3402	An11g09970,An08g01550,An04g02320,An03g04810,
GO:0031980	mitochondrial lumen	0.00422253996404929	0.0205094798253822	nonTerminalNode	10	106	106	3318	An02g01750,An14g03630,An07g09070,An07g09250,An18g02890,An14g03780,An02g09190,An08g05500,An17g01530,An18g05630,
GO:0030687	preribosome, large subunit precursor	0.00110105252948226	0.00998468844824996	terminalNode	6	31	110	3393	An12g03850,An01g10820,An04g09100,An13g01010,An08g03290,An01g13150,
GO:0009277	fungal-type cell wall	0.00812826574220196	0.0360470915523739	terminalNode	4	21	112	3403	An01g01540,An02g08660,An08g07350,An10g00400,
GO:0043233	organelle lumen	7.96229456456717e-06	0.000178402277499621	nonTerminalNode	31	393	85	3031	An02g04220,An14g03780,An12g03850,An07g04540,An18g05630,An11g04470,An01g10820,An04g09100,An11g01770,An02g06750,An02g09190,An06g01920,An01g04590,An17g01530,An08g03290,An04g01860,An02g01750,An14g03630,An07g09070,An07g09250,An18g02890,An09g05270,An04g01570,An08g05500,An16g07300,An02g03410,An13g01010,An17g01630,An15g02860,An11g07680,An14g03620,
GO:0005759	mitochondrial matrix	0.00422253996404929	0.0205094798253822	nonTerminalNode	10	106	106	3318	An02g01750,An14g03630,An07g09070,An07g09250,An18g02890,An14g03780,An02g09190,An08g05500,An17g01530,An18g05630,
GO:0000314	organellar small ribosomal subunit	0.00146833653650735	0.00998468844824996	nonTerminalNode	4	12	112	3412	An07g09070,An07g09250,An02g09190,An18g05630,
GO:0044429	mitochondrial part	0.000297939884039957	0.00333402316215379	nonTerminalNode	21	265	95	3159	An12g07950,An14g03780,An01g13600,An18g05630,An11g02430,An11g09970,An02g09190,An02g08900,An17g01530,An02g01750,An14g03630,An07g04800,An07g09070,An08g01550,An07g09250,An18g02890,An04g02320,An08g05500,An13g00670,An02g01540,An03g04810,
GO:0043232	intracellular non-membrane-bounded organelle	0.0020787987778462	0.0111598671231743	nonTerminalNode	30	515	86	2909	An12g03850,An18g05630,An11g04470,An01g10820,An02g06750,An02g09190,An01g04590,An07g09070,An09g05270,An04g01570,An16g07300,An11g07680,An14g03620,An12g04670,An12g07950,An07g04540,An08g06320,An12g10200,An04g09100,An11g01770,An12g00210,An08g03290,An04g01860,An07g09250,An18g02890,An08g05500,An02g03410,An13g01010,An17g01630,An18g03170,
GO:0031981	nuclear lumen	0.00118364951106417	0.00998468844824996	nonTerminalNode	20	275	96	3149	An02g04220,An12g03850,An07g04540,An11g04470,An01g10820,An04g09100,An11g01770,An02g06750,An06g01920,An01g04590,An08g03290,An04g01860,An09g05270,An04g01570,An16g07300,An02g03410,An13g01010,An17g01630,An11g07680,An14g03620,
GO:0044452	nucleolar part	0.00146483982986051	0.00998468844824996	terminalNode	6	33	110	3391	An09g05270,An01g10820,An16g07300,An04g09100,An11g01770,An04g01860,
GO:0005761	mitochondrial ribosome	0.00167794647034872	0.0100676788220923	nonTerminalNode	6	34	110	3390	An07g09250,An18g02890,An02g09190,An07g09070,An08g05500,An18g05630,
GO:0005730	nucleolus	4.21754694011198e-06	0.000178402277499621	nonTerminalNode	17	131	99	3293	An12g03850,An09g05270,An04g01570,An11g04470,An01g10820,An16g07300,An04g09100,An11g01770,An02g03410,An02g06750,An13g01010,An17g01630,An01g04590,An11g07680,An14g03620,An08g03290,An04g01860,
GO:0005739	mitochondrion	3.26617747273326e-05	0.000555250170364654	nonTerminalNode	39	601	77	2823	An11g04810,An02g04220,An14g03780,An12g03850,An18g05630,An04g02550,An11g02430,An01g10820,An11g09970,An11g09760,An15g01000,An15g07710,An02g09190,An17g01530,An02g01750,An01g07650,An14g03630,An07g09070,An04g02320,An12g04020,An01g14110,An03g04810,An14g03620,An12g07950,An01g13600,An14g06560,An14g01860,An02g08900,An07g04800,An09g04280,An08g01550,An07g09250,An18g02890,An04g00220,An08g05500,An13g00670,An0…
GO:0030689	Noc complex	0.00032686501589743	0.00333402316215379	terminalNode	3	2	113	3422	An16g07300,An04g09100,An01g10820,
GO:0030686	90S preribosome	8.27801255428571e-05	0.00120622468648163	terminalNode	10	61	106	3363	An11g04470,An01g10820,An16g07300,An02g06750,An12g03850,An09g05270,An01g04590,An11g07680,An14g03620,An04g01860,
GO:0005763	mitochondrial small ribosomal subunit	0.00146833653650735	0.00998468844824996	terminalNode	4	12	112	3412	An07g09070,An07g09250,An02g09190,An18g05630,
GO:0005758	mitochondrial intermembrane space	0.00598391229024094	0.0277435933456625	terminalNode	4	19	112	3405	An11g09970,An08g01550,An04g02320,An03g04810,
GO:0001405	presequence translocase-associated import motor	0.00997820290926517	0.0407110678698019	terminalNode	2	3	114	3421	An02g01750,An13g00670,
GO:0005618	cell wall	0.0138021479225686	0.0485454857966207	nonTerminalNode	4	25	112	3399	An01g01540,An02g08660,An08g07350,An10g00400,
GO:0030529	ribonucleoprotein complex	0.000150320052250195	0.00191658066618999	nonTerminalNode	22	271	94	3153	An12g04670,An12g03850,An18g05630,An11g04470,An01g10820,An04g09100,An02g06750,An02g09190,An01g04590,An08g03290,An04g01860,An07g09070,An07g09250,An18g02890,An09g05270,An08g05500,An01g13150,An16g07300,An13g01010,An11g07680,An14g03620,An18g03170,
