# Supplementary material for: The Transcriptomic Signature of RacA Activation and Inactivation Provides New Insights into the Morphogenetic Network of Aspergillus niger
Source: PLoS One. 2013 Jul 24;8(7):e68946. doi: 10.1371/journal.pone.0068946 (PMC3722221; doi:10.1371/journal.pone.0068946)
Supplement: Table S3 — ZIP archive file containing FetGOat enrichment results for the up- and down-regulated gene sets of all six comparisons. (ZIP) [file pone.0068946.s003.zip › FetGOat/04.DOWN/tables/04.down.txt_MFover.csv]

GO term	description	p-value	FDR	node type	sP	rP	sN	rN	genes enriched
GO:0008375	acetylglucosaminyltransferase activity	0.00249304130226838	0.0458096339291814	nonTerminalNode	3	6	113	3418	An02g02360,An02g02340,An09g04010,
GO:0008026	ATP-dependent helicase activity	0.00186138974613758	0.0390891846688892	nonTerminalNode	5	23	111	3401	An14g03780,An12g03850,An14g03630,An02g06750,An04g01570,
GO:0004100	chitin synthase activity	0.00170252944480617	0.0390891846688892	terminalNode	3	5	113	3419	An02g02360,An02g02340,An09g04010,
GO:0004004	ATP-dependent RNA helicase activity	2.28463133667101e-05	0.00335840806490639	terminalNode	5	7	111	3417	An14g03780,An12g03850,An04g01570,An14g03630,An02g06750,
GO:0070035	purine NTP-dependent helicase activity	0.00186138974613758	0.0390891846688892	nonTerminalNode	5	23	111	3401	An14g03780,An12g03850,An14g03630,An02g06750,An04g01570,
GO:0004386	helicase activity	0.00167794647034872	0.0390891846688892	nonTerminalNode	6	34	110	3390	An14g03780,An12g03850,An14g03630,An04g01570,An02g06750,An12g00210,
GO:0008186	RNA-dependent ATPase activity	8.00299044676318e-05	0.00555551453186016	nonTerminalNode	5	10	111	3414	An14g03780,An12g03850,An04g01570,An14g03630,An02g06750,
GO:0003724	RNA helicase activity	0.000113377847588983	0.00555551453186016	nonTerminalNode	5	11	111	3413	An14g03780,An12g03850,An14g03630,An02g06750,An04g01570,
