# Supplementary material for: The Transcriptomic Signature of RacA Activation and Inactivation Provides New Insights into the Morphogenetic Network of Aspergillus niger
Source: PLoS One. 2013 Jul 24;8(7):e68946. doi: 10.1371/journal.pone.0068946 (PMC3722221; doi:10.1371/journal.pone.0068946)
Supplement: Table S3 — ZIP archive file containing FetGOat enrichment results for the up- and down-regulated gene sets of all six comparisons. (ZIP) [file pone.0068946.s003.zip › FetGOat/04.DOWN/tables/04.down.txt_BPover.csv]

GO term	description	p-value	FDR	node type	sP	rP	sN	rN	genes enriched
GO:0006364	rRNA processing	0.000175229854871641	0.0422367221816545	terminalNode	14	128	102	3296	An02g04220,An12g03850,An09g05270,An04g01570,An11g04470,An16g07300,An04g09100,An02g03410,An02g06750,An13g01010,An17g01630,An11g07680,An14g03620,An08g03290,
GO:0016072	rRNA metabolic process	0.000203550468345323	0.0422367221816545	nonTerminalNode	14	130	102	3294	An02g04220,An12g03850,An09g05270,An04g01570,An11g04470,An16g07300,An04g09100,An02g03410,An02g06750,An13g01010,An17g01630,An11g07680,An14g03620,An08g03290,
