# Supplementary material for: The Transcriptomic Signature of RacA Activation and Inactivation Provides New Insights into the Morphogenetic Network of Aspergillus niger
Source: PLoS One. 2013 Jul 24;8(7):e68946. doi: 10.1371/journal.pone.0068946 (PMC3722221; doi:10.1371/journal.pone.0068946)
Supplement: Table S3 — ZIP archive file containing FetGOat enrichment results for the up- and down-regulated gene sets of all six comparisons. (ZIP) [file pone.0068946.s003.zip › FetGOat/01.DOWN/plots/01.down.txt_MFover.ps]

90 rotate 0 -612 translate
%!PS-Adobe-3.0
%%Creator: graphviz version 2.26.3 (20100126.1600)
%%Title: test
%%Pages: (atend)
%%BoundingBox: (atend)
%%EndComments
save
%%BeginProlog
/DotDict 200 dict def
DotDict begin

/setupLatin1 {
mark
/EncodingVector 256 array def
 EncodingVector 0

ISOLatin1Encoding 0 255 getinterval putinterval
EncodingVector 45 /hyphen put

% Set up ISO Latin 1 character encoding
/starnetISO {
        dup dup findfont dup length dict begin
        { 1 index /FID ne { def }{ pop pop } ifelse
        } forall
        /Encoding EncodingVector def
        currentdict end definefont
} def
/Times-Roman starnetISO def
/Times-Italic starnetISO def
/Times-Bold starnetISO def
/Times-BoldItalic starnetISO def
/Helvetica starnetISO def
/Helvetica-Oblique starnetISO def
/Helvetica-Bold starnetISO def
/Helvetica-BoldOblique starnetISO def
/Courier starnetISO def
/Courier-Oblique starnetISO def
/Courier-Bold starnetISO def
/Courier-BoldOblique starnetISO def
cleartomark
} bind def

%%BeginResource: procset graphviz 0 0
/coord-font-family /Times-Roman def
/default-font-family /Times-Roman def
/coordfont coord-font-family findfont 8 scalefont def

/InvScaleFactor 1.0 def
/set_scale {
       dup 1 exch div /InvScaleFactor exch def
       scale
} bind def

% styles
/solid { [] 0 setdash } bind def
/dashed { [9 InvScaleFactor mul dup ] 0 setdash } bind def
/dotted { [1 InvScaleFactor mul 6 InvScaleFactor mul] 0 setdash } bind def
/invis {/fill {newpath} def /stroke {newpath} def /show {pop newpath} def} bind def
/bold { 2 setlinewidth } bind def
/filled { } bind def
/unfilled { } bind def
/rounded { } bind def
/diagonals { } bind def

% hooks for setting color 
/nodecolor { sethsbcolor } bind def
/edgecolor { sethsbcolor } bind def
/graphcolor { sethsbcolor } bind def
/nopcolor {pop pop pop} bind def

/beginpage {	% i j npages
	/npages exch def
	/j exch def
	/i exch def
	/str 10 string def
	npages 1 gt {
		gsave
			coordfont setfont
			0 0 moveto
			(\() show i str cvs show (,) show j str cvs show (\)) show
		grestore
	} if
} bind def

/set_font {
	findfont exch
	scalefont setfont
} def

% draw text fitted to its expected width
/alignedtext {			% width text
	/text exch def
	/width exch def
	gsave
		width 0 gt {
			[] 0 setdash
			text stringwidth pop width exch sub text length div 0 text ashow
		} if
	grestore
} def

/boxprim {				% xcorner ycorner xsize ysize
		4 2 roll
		moveto
		2 copy
		exch 0 rlineto
		0 exch rlineto
		pop neg 0 rlineto
		closepath
} bind def

/ellipse_path {
	/ry exch def
	/rx exch def
	/y exch def
	/x exch def
	matrix currentmatrix
	newpath
	x y translate
	rx ry scale
	0 0 1 0 360 arc
	setmatrix
} bind def

/endpage { showpage } bind def
/showpage { } def

/layercolorseq
	[	% layer color sequence - darkest to lightest
		[0 0 0]
		[.2 .8 .8]
		[.4 .8 .8]
		[.6 .8 .8]
		[.8 .8 .8]
	]
def

/layerlen layercolorseq length def

/setlayer {/maxlayer exch def /curlayer exch def
	layercolorseq curlayer 1 sub layerlen mod get
	aload pop sethsbcolor
	/nodecolor {nopcolor} def
	/edgecolor {nopcolor} def
	/graphcolor {nopcolor} def
} bind def

/onlayer { curlayer ne {invis} if } def

/onlayers {
	/myupper exch def
	/mylower exch def
	curlayer mylower lt
	curlayer myupper gt
	or
	{invis} if
} def

/curlayer 0 def

%%EndResource
%%EndProlog
%%BeginSetup
14 default-font-family set_font
1 setmiterlimit
% /arrowlength 10 def
% /arrowwidth 5 def

% make sure pdfmark is harmless for PS-interpreters other than Distiller
/pdfmark where {pop} {userdict /pdfmark /cleartomark load put} ifelse
% make '<<' and '>>' safe on PS Level 1 devices
/languagelevel where {pop languagelevel}{1} ifelse
2 lt {
    userdict (<<) cvn ([) cvn load put
    userdict (>>) cvn ([) cvn load put
} if

%%EndSetup
setupLatin1
%%Page: 1 1
%%PageBoundingBox: 36 36 755 560
%%PageOrientation: Portrait
0 0 1 beginpage
gsave
36 36 719 524 boxprim clip newpath
0.383592 0.383592 set_scale 0 rotate 97.8496 98.8496 translate
% node1
gsave
0 0.96003 1 nodecolor
445 1039 196.78 58.69 ellipse_path fill
1 setlinewidth
filled
0 0 0 nodecolor
445 1039 196.78 58.69 ellipse_path stroke
0 0 0 nodecolor
14 /Times-Roman set_font
408 1063.9 moveto 74 (GO:0016818) alignedtext
0 0 0 nodecolor
14 /Times-Roman set_font
416.5 1048.9 moveto 57 (hydrolase) alignedtext
0 0 0 nodecolor
14 /Times-Roman set_font
401 1033.9 moveto 88 (activity, acting) alignedtext
0 0 0 nodecolor
14 /Times-Roman set_font
313.5 1018.9 moveto 263 (on acid anhydrides, in phosphorus-containing) alignedtext
0 0 0 nodecolor
14 /Times-Roman set_font
413 1003.9 moveto 64 (anhydrides) alignedtext
grestore
% node2
gsave
0 0.96003 1 nodecolor
445 889 77.78 37.48 ellipse_path fill
1 setlinewidth
filled
0 0 0 nodecolor
445 889 77.78 37.48 ellipse_path stroke
0 0 0 nodecolor
14 /Times-Roman set_font
407 898.9 moveto 76 (GO:0016462) alignedtext
0 0 0 nodecolor
14 /Times-Roman set_font
398 883.9 moveto 94 (pyrophosphatase) alignedtext
0 0 0 nodecolor
14 /Times-Roman set_font
423 868.9 moveto 44 (activity) alignedtext
grestore
% node1->node2
gsave
1 setlinewidth
0 0 0 edgecolor
newpath 445 980.15 moveto
445 965.76 445 950.54 445 936.74 curveto
stroke
0 0 0 edgecolor
newpath 448.5 936.5 moveto
445 926.5 lineto
441.5 936.5 lineto
closepath fill
1 setlinewidth
solid
0 0 0 edgecolor
newpath 448.5 936.5 moveto
445 926.5 lineto
441.5 936.5 lineto
closepath stroke
grestore
% node23
gsave
0 0.98647 1 nodecolor
445 760 116.17 37.48 ellipse_path fill
1 setlinewidth
filled
0 0 0 nodecolor
445 760 116.17 37.48 ellipse_path stroke
0 0 0 nodecolor
14 /Times-Roman set_font
408.5 769.9 moveto 73 (GO:0017111) alignedtext
0 0 0 nodecolor
14 /Times-Roman set_font
370.5 754.9 moveto 149 (nucleoside-triphosphatase) alignedtext
0 0 0 nodecolor
14 /Times-Roman set_font
423 739.9 moveto 44 (activity) alignedtext
grestore
% node2->node23
gsave
1 setlinewidth
0 0 0 edgecolor
newpath 445 851.34 moveto
445 837.82 445 822.38 445 808.09 curveto
stroke
0 0 0 edgecolor
newpath 448.5 807.93 moveto
445 797.93 lineto
441.5 807.93 lineto
closepath fill
1 setlinewidth
solid
0 0 0 edgecolor
newpath 448.5 807.93 moveto
445 797.93 lineto
441.5 807.93 lineto
closepath stroke
grestore
% node3
gsave
0 0 1 nodecolor
1190 1330 91.22 26.87 ellipse_path fill
1 setlinewidth
filled
0 0 0 nodecolor
1190 1330 91.22 26.87 ellipse_path stroke
0 0 0 nodecolor
14 /Times-Roman set_font
1152 1332.4 moveto 76 (GO:0003674) alignedtext
0 0 0 nodecolor
14 /Times-Roman set_font
1133.5 1317.4 moveto 113 (molecular_function) alignedtext
grestore
% node4
gsave
0 0 1 nodecolor
621 1201 68.8 58.69 ellipse_path fill
1 setlinewidth
filled
0 0 0 nodecolor
621 1201 68.8 58.69 ellipse_path stroke
0 0 0 nodecolor
14 /Times-Roman set_font
583 1225.9 moveto 76 (GO:0016566) alignedtext
0 0 0 nodecolor
14 /Times-Roman set_font
598 1210.9 moveto 46 (specific) alignedtext
0 0 0 nodecolor
14 /Times-Roman set_font
580 1195.9 moveto 82 (transcriptional) alignedtext
0 0 0 nodecolor
14 /Times-Roman set_font
595 1180.9 moveto 52 (repressor) alignedtext
0 0 0 nodecolor
14 /Times-Roman set_font
599 1165.9 moveto 44 (activity) alignedtext
grestore
% node3->node4
gsave
1 setlinewidth
0 0 0 edgecolor
newpath 1102.26 1322.81 moveto
981.26 1311.98 770.04 1289.59 699 1260 curveto
691.73 1256.97 684.53 1253.1 677.61 1248.8 curveto
stroke
0 0 0 edgecolor
newpath 679.3 1245.72 moveto
669.02 1243.14 lineto
675.45 1251.56 lineto
closepath fill
1 setlinewidth
solid
0 0 0 edgecolor
newpath 679.3 1245.72 moveto
669.02 1243.14 lineto
675.45 1251.56 lineto
closepath stroke
grestore
% node5
gsave
0 0.14504 1 nodecolor
851 1201 143.04 48.08 ellipse_path fill
1 setlinewidth
filled
0 0 0 nodecolor
851 1201 143.04 48.08 ellipse_path stroke
0 0 0 nodecolor
14 /Times-Roman set_font
813.5 1218.4 moveto 75 (GO:0016638) alignedtext
0 0 0 nodecolor
14 /Times-Roman set_font
807 1203.4 moveto 88 (oxidoreductase) alignedtext
0 0 0 nodecolor
14 /Times-Roman set_font
807 1188.4 moveto 88 (activity, acting) alignedtext
0 0 0 nodecolor
14 /Times-Roman set_font
757.5 1173.4 moveto 187 (on the CH-NH2 group of donors) alignedtext
grestore
% node3->node5
gsave
1 setlinewidth
0 0 0 edgecolor
newpath 1133.06 1308.89 moveto
1095.97 1295.09 1046.57 1276.61 1003 1260 curveto
987.19 1253.97 970.48 1247.54 954.15 1241.23 curveto
stroke
0 0 0 edgecolor
newpath 955.17 1237.87 moveto
944.58 1237.53 lineto
952.65 1244.4 lineto
closepath fill
1 setlinewidth
solid
0 0 0 edgecolor
newpath 955.17 1237.87 moveto
944.58 1237.53 lineto
952.65 1244.4 lineto
closepath stroke
grestore
% node7
gsave
0 0.96003 1 nodecolor
445 1201 89.1 48.08 ellipse_path fill
1 setlinewidth
filled
0 0 0 nodecolor
445 1201 89.1 48.08 ellipse_path stroke
0 0 0 nodecolor
14 /Times-Roman set_font
408 1218.4 moveto 74 (GO:0016817) alignedtext
0 0 0 nodecolor
14 /Times-Roman set_font
416.5 1203.4 moveto 57 (hydrolase) alignedtext
0 0 0 nodecolor
14 /Times-Roman set_font
401 1188.4 moveto 88 (activity, acting) alignedtext
0 0 0 nodecolor
14 /Times-Roman set_font
390 1173.4 moveto 110 (on acid anhydrides) alignedtext
grestore
% node3->node7
gsave
1 setlinewidth
0 0 0 edgecolor
newpath 1100.43 1325.09 moveto
947.81 1315.93 644.05 1294.03 543 1260 curveto
531.19 1256.02 519.29 1250.45 508.04 1244.31 curveto
stroke
0 0 0 edgecolor
newpath 509.6 1241.17 moveto
499.18 1239.28 lineto
506.15 1247.26 lineto
closepath fill
1 setlinewidth
solid
0 0 0 edgecolor
newpath 509.6 1241.17 moveto
499.18 1239.28 lineto
506.15 1247.26 lineto
closepath stroke
grestore
% node8
gsave
0 0.38684 1 nodecolor
1291 1201 72.83 58.69 ellipse_path fill
1 setlinewidth
filled
0 0 0 nodecolor
1291 1201 72.83 58.69 ellipse_path stroke
0 0 0 nodecolor
14 /Times-Roman set_font
1254 1225.9 moveto 74 (GO:0022803) alignedtext
0 0 0 nodecolor
14 /Times-Roman set_font
1270 1210.9 moveto 42 (passive) alignedtext
0 0 0 nodecolor
14 /Times-Roman set_font
1247.5 1195.9 moveto 87 (transmembrane) alignedtext
0 0 0 nodecolor
14 /Times-Roman set_font
1260.5 1180.9 moveto 61 (transporter) alignedtext
0 0 0 nodecolor
14 /Times-Roman set_font
1269 1165.9 moveto 44 (activity) alignedtext
grestore
% node3->node8
gsave
1 setlinewidth
0 0 0 edgecolor
newpath 1210.68 1303.58 moveto
1220.86 1290.59 1233.54 1274.38 1245.81 1258.72 curveto
stroke
0 0 0 edgecolor
newpath 1248.76 1260.63 moveto
1252.17 1250.59 lineto
1243.25 1256.31 lineto
closepath fill
1 setlinewidth
solid
0 0 0 edgecolor
newpath 1248.76 1260.63 moveto
1252.17 1250.59 lineto
1243.25 1256.31 lineto
closepath stroke
grestore
% node9
gsave
0 0.80399 1 nodecolor
1087 1201 75.16 58.69 ellipse_path fill
1 setlinewidth
filled
0 0 0 nodecolor
1087 1201 75.16 58.69 ellipse_path stroke
0 0 0 nodecolor
14 /Times-Roman set_font
1049.5 1225.9 moveto 75 (GO:0022884) alignedtext
0 0 0 nodecolor
14 /Times-Roman set_font
1041.5 1210.9 moveto 91 (macromolecule) alignedtext
0 0 0 nodecolor
14 /Times-Roman set_font
1043.5 1195.9 moveto 87 (transmembrane) alignedtext
0 0 0 nodecolor
14 /Times-Roman set_font
1056.5 1180.9 moveto 61 (transporter) alignedtext
0 0 0 nodecolor
14 /Times-Roman set_font
1065 1165.9 moveto 44 (activity) alignedtext
grestore
% node3->node9
gsave
1 setlinewidth
0 0 0 edgecolor
newpath 1168.91 1303.58 moveto
1158.58 1290.65 1145.72 1274.54 1133.27 1258.94 curveto
stroke
0 0 0 edgecolor
newpath 1135.78 1256.49 moveto
1126.81 1250.86 lineto
1130.31 1260.85 lineto
closepath fill
1 setlinewidth
solid
0 0 0 edgecolor
newpath 1135.78 1256.49 moveto
1126.81 1250.86 lineto
1130.31 1260.85 lineto
closepath stroke
grestore
% node18
gsave
0 0.78333 1 nodecolor
1447 1201 65.05 37.48 ellipse_path fill
1 setlinewidth
filled
0 0 0 nodecolor
1447 1201 65.05 37.48 ellipse_path stroke
0 0 0 nodecolor
14 /Times-Roman set_font
1409 1210.9 moveto 76 (GO:0003676) alignedtext
0 0 0 nodecolor
14 /Times-Roman set_font
1425.5 1195.9 moveto 43 (nucleic) alignedtext
0 0 0 nodecolor
14 /Times-Roman set_font
1410.5 1180.9 moveto 73 (acid binding) alignedtext
grestore
% node3->node18
gsave
1 setlinewidth
0 0 0 edgecolor
newpath 1254.43 1310.78 moveto
1290.52 1298.69 1335.64 1281.35 1373 1260 curveto
1383.48 1254.01 1394.03 1246.61 1403.76 1239.09 curveto
stroke
0 0 0 edgecolor
newpath 1406.06 1241.73 moveto
1411.71 1232.77 lineto
1401.71 1236.25 lineto
closepath fill
1 setlinewidth
solid
0 0 0 edgecolor
newpath 1406.06 1241.73 moveto
1411.71 1232.77 lineto
1401.71 1236.25 lineto
closepath stroke
grestore
% node22
gsave
0 0 1 nodecolor
1594 1201 63.85 48.08 ellipse_path fill
1 setlinewidth
filled
0 0 0 nodecolor
1594 1201 63.85 48.08 ellipse_path stroke
0 0 0 nodecolor
14 /Times-Roman set_font
1556.5 1218.4 moveto 75 (GO:0003735) alignedtext
0 0 0 nodecolor
14 /Times-Roman set_font
1567.5 1203.4 moveto 53 (structural) alignedtext
0 0 0 nodecolor
14 /Times-Roman set_font
1562.5 1188.4 moveto 63 (constituent) alignedtext
0 0 0 nodecolor
14 /Times-Roman set_font
1559 1173.4 moveto 70 (of ribosome) alignedtext
grestore
% node3->node22
gsave
1 setlinewidth
0 0 0 edgecolor
newpath 1277.93 1322.74 moveto
1346.79 1314.43 1443.56 1296.84 1521 1260 curveto
1529.63 1255.9 1538.13 1250.58 1546.12 1244.81 curveto
stroke
0 0 0 edgecolor
newpath 1548.37 1247.5 moveto
1554.24 1238.68 lineto
1544.15 1241.92 lineto
closepath fill
1 setlinewidth
solid
0 0 0 edgecolor
newpath 1548.37 1247.5 moveto
1554.24 1238.68 lineto
1544.15 1241.92 lineto
closepath stroke
grestore
% node31
gsave
0 0 1 nodecolor
1771 1201 94.75 37.48 ellipse_path fill
1 setlinewidth
filled
0 0 0 nodecolor
1771 1201 94.75 37.48 ellipse_path stroke
0 0 0 nodecolor
14 /Times-Roman set_font
1732 1210.9 moveto 78 (GO:0005545) alignedtext
0 0 0 nodecolor
14 /Times-Roman set_font
1712 1195.9 moveto 118 (phosphatidylinositol) alignedtext
0 0 0 nodecolor
14 /Times-Roman set_font
1748.5 1180.9 moveto 45 (binding) alignedtext
grestore
% node3->node31
gsave
1 setlinewidth
0 0 0 edgecolor
newpath 1280.68 1326.63 moveto
1378.42 1320.73 1537.38 1304.53 1667 1260 curveto
1682.77 1254.58 1698.88 1246.76 1713.57 1238.57 curveto
stroke
0 0 0 edgecolor
newpath 1715.58 1241.45 moveto
1722.52 1233.44 lineto
1712.1 1235.37 lineto
closepath fill
1 setlinewidth
solid
0 0 0 edgecolor
newpath 1715.58 1241.45 moveto
1722.52 1233.44 lineto
1712.1 1235.37 lineto
closepath stroke
grestore
% node32
gsave
0 0.80399 1 nodecolor
1136 1039 72.83 58.69 ellipse_path fill
1 setlinewidth
filled
0 0 0 nodecolor
1136 1039 72.83 58.69 ellipse_path stroke
0 0 0 nodecolor
14 /Times-Roman set_font
1098.5 1063.9 moveto 75 (GO:0008320) alignedtext
0 0 0 nodecolor
14 /Times-Roman set_font
1115.5 1048.9 moveto 41 (protein) alignedtext
0 0 0 nodecolor
14 /Times-Roman set_font
1092.5 1033.9 moveto 87 (transmembrane) alignedtext
0 0 0 nodecolor
14 /Times-Roman set_font
1105.5 1018.9 moveto 61 (transporter) alignedtext
0 0 0 nodecolor
14 /Times-Roman set_font
1114 1003.9 moveto 44 (activity) alignedtext
grestore
% node3->node32
gsave
1 setlinewidth
0 0 0 edgecolor
newpath 1189.19 1302.93 moveto
1187.65 1266.12 1183.27 1198.42 1171 1142 curveto
1168.34 1129.77 1164.71 1116.97 1160.79 1104.71 curveto
stroke
0 0 0 edgecolor
newpath 1164.05 1103.42 moveto
1157.6 1095.02 lineto
1157.4 1105.61 lineto
closepath fill
1 setlinewidth
solid
0 0 0 edgecolor
newpath 1164.05 1103.42 moveto
1157.6 1095.02 lineto
1157.4 1105.61 lineto
closepath stroke
grestore
% node6
gsave
0 0.14504 1 nodecolor
851 1039 185.97 58.69 ellipse_path fill
1 setlinewidth
filled
0 0 0 nodecolor
851 1039 185.97 58.69 ellipse_path stroke
0 0 0 nodecolor
14 /Times-Roman set_font
813 1063.9 moveto 76 (GO:0016642) alignedtext
0 0 0 nodecolor
14 /Times-Roman set_font
807 1048.9 moveto 88 (oxidoreductase) alignedtext
0 0 0 nodecolor
14 /Times-Roman set_font
807 1033.9 moveto 88 (activity, acting) alignedtext
0 0 0 nodecolor
14 /Times-Roman set_font
727.5 1018.9 moveto 247 (on the CH-NH2 group of donors, disulfide) alignedtext
0 0 0 nodecolor
14 /Times-Roman set_font
819 1003.9 moveto 64 (as acceptor) alignedtext
grestore
% node5->node6
gsave
1 setlinewidth
0 0 0 edgecolor
newpath 851 1152.83 moveto
851 1138.74 851 1123.05 851 1107.93 curveto
stroke
0 0 0 edgecolor
newpath 854.5 1107.58 moveto
851 1097.58 lineto
847.5 1107.58 lineto
closepath fill
1 setlinewidth
solid
0 0 0 edgecolor
newpath 854.5 1107.58 moveto
851 1097.58 lineto
847.5 1107.58 lineto
closepath stroke
grestore
% node30
gsave
0 0.14504 1 nodecolor
851 889 118.09 48.08 ellipse_path fill
1 setlinewidth
filled
0 0 0 nodecolor
851 889 118.09 48.08 ellipse_path stroke
0 0 0 nodecolor
14 /Times-Roman set_font
813 906.4 moveto 76 (GO:0004375) alignedtext
0 0 0 nodecolor
14 /Times-Roman set_font
828.5 891.4 moveto 45 (glycine) alignedtext
0 0 0 nodecolor
14 /Times-Roman set_font
807 876.4 moveto 88 (dehydrogenase) alignedtext
0 0 0 nodecolor
14 /Times-Roman set_font
775.5 861.4 moveto 151 (\(decarboxylating\) activity) alignedtext
grestore
% node6->node30
gsave
1 setlinewidth
0 0 0 edgecolor
newpath 851 980.15 moveto
851 969.32 851 958.03 851 947.23 curveto
stroke
0 0 0 edgecolor
newpath 854.5 947.05 moveto
851 937.05 lineto
847.5 947.05 lineto
closepath fill
1 setlinewidth
solid
0 0 0 edgecolor
newpath 854.5 947.05 moveto
851 937.05 lineto
847.5 947.05 lineto
closepath stroke
grestore
% node7->node1
gsave
1 setlinewidth
0 0 0 edgecolor
newpath 445 1152.83 moveto
445 1138.74 445 1123.05 445 1107.93 curveto
stroke
0 0 0 edgecolor
newpath 448.5 1107.58 moveto
445 1097.58 lineto
441.5 1107.58 lineto
closepath fill
1 setlinewidth
solid
0 0 0 edgecolor
newpath 448.5 1107.58 moveto
445 1097.58 lineto
441.5 1107.58 lineto
closepath stroke
grestore
% node35
gsave
0 0.38684 1 nodecolor
1291 1039 63.85 37.48 ellipse_path fill
1 setlinewidth
filled
0 0 0 nodecolor
1291 1039 63.85 37.48 ellipse_path stroke
0 0 0 nodecolor
14 /Times-Roman set_font
1253.5 1048.9 moveto 75 (GO:0015267) alignedtext
0 0 0 nodecolor
14 /Times-Roman set_font
1268.5 1033.9 moveto 45 (channel) alignedtext
0 0 0 nodecolor
14 /Times-Roman set_font
1269 1018.9 moveto 44 (activity) alignedtext
grestore
% node8->node35
gsave
1 setlinewidth
0 0 0 edgecolor
newpath 1291 1142.06 moveto
1291 1124.08 1291 1104.53 1291 1087.33 curveto
stroke
0 0 0 edgecolor
newpath 1294.5 1086.97 moveto
1291 1076.97 lineto
1287.5 1086.97 lineto
closepath fill
1 setlinewidth
solid
0 0 0 edgecolor
newpath 1294.5 1086.97 moveto
1291 1076.97 lineto
1287.5 1086.97 lineto
closepath stroke
grestore
% node9->node32
gsave
1 setlinewidth
0 0 0 edgecolor
newpath 1104.28 1143.88 moveto
1108.03 1131.47 1112.03 1118.24 1115.89 1105.5 curveto
stroke
0 0 0 edgecolor
newpath 1119.25 1106.46 moveto
1118.8 1095.87 lineto
1112.55 1104.43 lineto
closepath fill
1 setlinewidth
solid
0 0 0 edgecolor
newpath 1119.25 1106.46 moveto
1118.8 1095.87 lineto
1112.55 1104.43 lineto
closepath stroke
grestore
% node10
gsave
0 0.78333 1 nodecolor
1443 1039 65.97 26.87 ellipse_path fill
1 setlinewidth
filled
0 0 0 nodecolor
1443 1039 65.97 26.87 ellipse_path stroke
0 0 0 nodecolor
14 /Times-Roman set_font
1406 1041.4 moveto 74 (GO:0003723) alignedtext
0 0 0 nodecolor
14 /Times-Roman set_font
1404 1026.4 moveto 78 (RNA binding) alignedtext
grestore
% node11
gsave
0 0.85553 1 nodecolor
1443 889 65.05 37.48 ellipse_path fill
1 setlinewidth
filled
0 0 0 nodecolor
1443 889 65.05 37.48 ellipse_path stroke
0 0 0 nodecolor
14 /Times-Roman set_font
1405 898.9 moveto 76 (GO:0030515) alignedtext
0 0 0 nodecolor
14 /Times-Roman set_font
1418.5 883.9 moveto 49 (snoRNA) alignedtext
0 0 0 nodecolor
14 /Times-Roman set_font
1420.5 868.9 moveto 45 (binding) alignedtext
grestore
% node10->node11
gsave
1 setlinewidth
0 0 0 edgecolor
newpath 1443 1011.84 moveto
1443 991 1443 961.72 1443 936.97 curveto
stroke
0 0 0 edgecolor
newpath 1446.5 936.68 moveto
1443 926.68 lineto
1439.5 936.68 lineto
closepath fill
1 setlinewidth
solid
0 0 0 edgecolor
newpath 1446.5 936.68 moveto
1443 926.68 lineto
1439.5 936.68 lineto
closepath stroke
grestore
% node12
gsave
0 0.97456 1 nodecolor
638 352 68.8 37.48 ellipse_path fill
1 setlinewidth
filled
0 0 0 nodecolor
638 352 68.8 37.48 ellipse_path stroke
0 0 0 nodecolor
14 /Times-Roman set_font
600.5 361.9 moveto 75 (GO:0003678) alignedtext
0 0 0 nodecolor
14 /Times-Roman set_font
597 346.9 moveto 82 (DNA helicase) alignedtext
0 0 0 nodecolor
14 /Times-Roman set_font
616 331.9 moveto 44 (activity) alignedtext
grestore
% node13
gsave
0 0.98647 1 nodecolor
647 201 87.89 37.48 ellipse_path fill
1 setlinewidth
filled
0 0 0 nodecolor
647 201 87.89 37.48 ellipse_path stroke
0 0 0 nodecolor
14 /Times-Roman set_font
609.5 210.9 moveto 75 (GO:0043138) alignedtext
0 0 0 nodecolor
14 /Times-Roman set_font
592.5 195.9 moveto 109 (3'-5' DNA helicase) alignedtext
0 0 0 nodecolor
14 /Times-Roman set_font
625 180.9 moveto 44 (activity) alignedtext
grestore
% node12->node13
gsave
1 setlinewidth
0 0 0 edgecolor
newpath 640.25 314.29 moveto
641.43 294.39 642.9 269.78 644.16 248.59 curveto
stroke
0 0 0 edgecolor
newpath 647.66 248.69 moveto
644.77 238.49 lineto
640.68 248.27 lineto
closepath fill
1 setlinewidth
solid
0 0 0 edgecolor
newpath 647.66 248.69 moveto
644.77 238.49 lineto
640.68 248.27 lineto
closepath stroke
grestore
% node14
gsave
0 0.50841 1 nodecolor
464 201 77.07 48.08 ellipse_path fill
1 setlinewidth
filled
0 0 0 nodecolor
464 201 77.07 48.08 ellipse_path stroke
0 0 0 nodecolor
14 /Times-Roman set_font
425.5 218.4 moveto 77 (GO:0004003) alignedtext
0 0 0 nodecolor
14 /Times-Roman set_font
417.5 203.4 moveto 93 (ATP-dependent) alignedtext
0 0 0 nodecolor
14 /Times-Roman set_font
423 188.4 moveto 82 (DNA helicase) alignedtext
0 0 0 nodecolor
14 /Times-Roman set_font
442 173.4 moveto 44 (activity) alignedtext
grestore
% node12->node14
gsave
1 setlinewidth
0 0 0 edgecolor
newpath 601.1 319.98 moveto
576.68 298.78 544.26 270.65 517.08 247.06 curveto
stroke
0 0 0 edgecolor
newpath 519.05 244.13 moveto
509.2 240.22 lineto
514.46 249.42 lineto
closepath fill
1 setlinewidth
solid
0 0 0 edgecolor
newpath 519.05 244.13 moveto
509.2 240.22 lineto
514.46 249.42 lineto
closepath stroke
grestore
% node33
gsave
0 0.97456 1 nodecolor
837 201 84.15 48.08 ellipse_path fill
1 setlinewidth
filled
0 0 0 nodecolor
837 201 84.15 48.08 ellipse_path stroke
0 0 0 nodecolor
14 /Times-Roman set_font
799.5 218.4 moveto 75 (GO:0009378) alignedtext
0 0 0 nodecolor
14 /Times-Roman set_font
785.5 203.4 moveto 103 (four-way junction) alignedtext
0 0 0 nodecolor
14 /Times-Roman set_font
813 188.4 moveto 48 (helicase) alignedtext
0 0 0 nodecolor
14 /Times-Roman set_font
815 173.4 moveto 44 (activity) alignedtext
grestore
% node12->node33
gsave
1 setlinewidth
0 0 0 edgecolor
newpath 678.27 321.44 moveto
706.96 299.68 745.97 270.07 778.14 245.66 curveto
stroke
0 0 0 edgecolor
newpath 780.31 248.41 moveto
786.16 239.57 lineto
776.08 242.83 lineto
closepath fill
1 setlinewidth
solid
0 0 0 edgecolor
newpath 780.31 248.41 moveto
786.16 239.57 lineto
776.08 242.83 lineto
closepath stroke
grestore
% node15
gsave
0 0.98647 1 nodecolor
555 51 87.89 48.08 ellipse_path fill
1 setlinewidth
filled
0 0 0 nodecolor
555 51 87.89 48.08 ellipse_path stroke
0 0 0 nodecolor
14 /Times-Roman set_font
516.5 68.4 moveto 77 (GO:0043140) alignedtext
0 0 0 nodecolor
14 /Times-Roman set_font
508.5 53.4 moveto 93 (ATP-dependent) alignedtext
0 0 0 nodecolor
14 /Times-Roman set_font
500.5 38.4 moveto 109 (3'-5' DNA helicase) alignedtext
0 0 0 nodecolor
14 /Times-Roman set_font
533 23.4 moveto 44 (activity) alignedtext
grestore
% node13->node15
gsave
1 setlinewidth
0 0 0 edgecolor
newpath 624.73 164.69 moveto
613.8 146.86 600.4 125.03 588.28 105.27 curveto
stroke
0 0 0 edgecolor
newpath 591.21 103.35 moveto
583 96.65 lineto
585.25 107.01 lineto
closepath fill
1 setlinewidth
solid
0 0 0 edgecolor
newpath 591.21 103.35 moveto
583 96.65 lineto
585.25 107.01 lineto
closepath stroke
grestore
% node14->node15
gsave
1 setlinewidth
0 0 0 edgecolor
newpath 491.3 156 moveto
500.89 140.19 511.76 122.27 521.78 105.76 curveto
stroke
0 0 0 edgecolor
newpath 525.05 107.12 moveto
527.24 96.75 lineto
519.06 103.49 lineto
closepath fill
1 setlinewidth
solid
0 0 0 edgecolor
newpath 525.05 107.12 moveto
527.24 96.75 lineto
519.06 103.49 lineto
closepath stroke
grestore
% node16
gsave
0 0.27075 1 nodecolor
292 352 77.99 48.08 ellipse_path fill
1 setlinewidth
filled
0 0 0 nodecolor
292 352 77.99 48.08 ellipse_path stroke
0 0 0 nodecolor
14 /Times-Roman set_font
253.5 369.4 moveto 77 (GO:0008094) alignedtext
0 0 0 nodecolor
14 /Times-Roman set_font
244.5 354.4 moveto 95 (DNA-dependent) alignedtext
0 0 0 nodecolor
14 /Times-Roman set_font
269 339.4 moveto 46 (ATPase) alignedtext
0 0 0 nodecolor
14 /Times-Roman set_font
270 324.4 moveto 44 (activity) alignedtext
grestore
% node16->node14
gsave
1 setlinewidth
0 0 0 edgecolor
newpath 337.19 312.33 moveto
360.09 292.22 388.02 267.7 411.83 246.8 curveto
stroke
0 0 0 edgecolor
newpath 414.2 249.37 moveto
419.41 240.15 lineto
409.58 244.11 lineto
closepath fill
1 setlinewidth
solid
0 0 0 edgecolor
newpath 414.2 249.37 moveto
419.41 240.15 lineto
409.58 244.11 lineto
closepath stroke
grestore
% node17
gsave
0 0.50841 1 nodecolor
291 201 77.99 58.69 ellipse_path fill
1 setlinewidth
filled
0 0 0 nodecolor
291 201 77.99 58.69 ellipse_path stroke
0 0 0 nodecolor
14 /Times-Roman set_font
253 225.9 moveto 76 (GO:0043142) alignedtext
0 0 0 nodecolor
14 /Times-Roman set_font
246.5 210.9 moveto 89 (single-stranded) alignedtext
0 0 0 nodecolor
14 /Times-Roman set_font
243.5 195.9 moveto 95 (DNA-dependent) alignedtext
0 0 0 nodecolor
14 /Times-Roman set_font
268 180.9 moveto 46 (ATPase) alignedtext
0 0 0 nodecolor
14 /Times-Roman set_font
269 165.9 moveto 44 (activity) alignedtext
grestore
% node16->node17
gsave
1 setlinewidth
0 0 0 edgecolor
newpath 291.68 303.81 moveto
291.61 292.93 291.53 281.17 291.45 269.63 curveto
stroke
0 0 0 edgecolor
newpath 294.95 269.55 moveto
291.39 259.57 lineto
287.95 269.6 lineto
closepath fill
1 setlinewidth
solid
0 0 0 edgecolor
newpath 294.95 269.55 moveto
291.39 259.57 lineto
287.95 269.6 lineto
closepath stroke
grestore
% node18->node10
gsave
1 setlinewidth
0 0 0 edgecolor
newpath 1446.07 1163.43 moveto
1445.43 1137.22 1444.57 1102.4 1443.92 1076.27 curveto
stroke
0 0 0 edgecolor
newpath 1447.41 1075.91 moveto
1443.67 1066 lineto
1440.41 1076.08 lineto
closepath fill
1 setlinewidth
solid
0 0 0 edgecolor
newpath 1447.41 1075.91 moveto
1443.67 1066 lineto
1440.41 1076.08 lineto
closepath stroke
grestore
% node20
gsave
0 0.78333 1 nodecolor
1607 1039 79.9 48.08 ellipse_path fill
1 setlinewidth
filled
0 0 0 nodecolor
1607 1039 79.9 48.08 ellipse_path stroke
0 0 0 nodecolor
14 /Times-Roman set_font
1569.5 1056.4 moveto 75 (GO:0003688) alignedtext
0 0 0 nodecolor
14 /Times-Roman set_font
1558.5 1041.4 moveto 97 (DNA replication) alignedtext
0 0 0 nodecolor
14 /Times-Roman set_font
1589 1026.4 moveto 36 (origin) alignedtext
0 0 0 nodecolor
14 /Times-Roman set_font
1584.5 1011.4 moveto 45 (binding) alignedtext
grestore
% node18->node20
gsave
1 setlinewidth
0 0 0 edgecolor
newpath 1479.38 1168.22 moveto
1502.25 1145.06 1533.28 1113.64 1559.02 1087.58 curveto
stroke
0 0 0 edgecolor
newpath 1561.59 1089.96 moveto
1566.13 1080.38 lineto
1556.61 1085.04 lineto
closepath fill
1 setlinewidth
solid
0 0 0 edgecolor
newpath 1561.59 1089.96 moveto
1566.13 1080.38 lineto
1556.61 1085.04 lineto
closepath stroke
grestore
% node19
gsave
0 0.98647 1 nodecolor
445 642 65.05 37.48 ellipse_path fill
1 setlinewidth
filled
0 0 0 nodecolor
445 642 65.05 37.48 ellipse_path stroke
0 0 0 nodecolor
14 /Times-Roman set_font
407 651.9 moveto 76 (GO:0004386) alignedtext
0 0 0 nodecolor
14 /Times-Roman set_font
421 636.9 moveto 48 (helicase) alignedtext
0 0 0 nodecolor
14 /Times-Roman set_font
423 621.9 moveto 44 (activity) alignedtext
grestore
% node19->node12
gsave
1 setlinewidth
0 0 0 edgecolor
newpath 490.46 615.1 moveto
511.1 601.07 534.53 582.38 551 561 curveto
588.8 511.94 613.03 444.08 626.07 399.16 curveto
stroke
0 0 0 edgecolor
newpath 629.48 399.96 moveto
628.84 389.38 lineto
622.75 398.05 lineto
closepath fill
1 setlinewidth
solid
0 0 0 edgecolor
newpath 629.48 399.96 moveto
628.84 389.38 lineto
622.75 398.05 lineto
closepath stroke
grestore
% node21
gsave
0 0.97481 1 nodecolor
68 502 68.09 37.48 ellipse_path fill
1 setlinewidth
filled
0 0 0 nodecolor
68 502 68.09 37.48 ellipse_path stroke
0 0 0 nodecolor
14 /Times-Roman set_font
30 511.9 moveto 76 (GO:0003724) alignedtext
0 0 0 nodecolor
14 /Times-Roman set_font
27.5 496.9 moveto 81 (RNA helicase) alignedtext
0 0 0 nodecolor
14 /Times-Roman set_font
46 481.9 moveto 44 (activity) alignedtext
grestore
% node19->node21
gsave
1 setlinewidth
0 0 0 edgecolor
newpath 387.25 624.57 moveto
337.46 609.12 263.86 585.31 201 561 curveto
177.29 551.83 151.67 540.76 129.31 530.69 curveto
stroke
0 0 0 edgecolor
newpath 130.49 527.38 moveto
119.94 526.44 lineto
127.6 533.76 lineto
closepath fill
1 setlinewidth
solid
0 0 0 edgecolor
newpath 130.49 527.38 moveto
119.94 526.44 lineto
127.6 533.76 lineto
closepath stroke
grestore
% node28
gsave
0 0.99999 1 nodecolor
466 502 75.87 58.69 ellipse_path fill
1 setlinewidth
filled
0 0 0 nodecolor
466 502 75.87 58.69 ellipse_path stroke
0 0 0 nodecolor
14 /Times-Roman set_font
428 526.9 moveto 76 (GO:0070035) alignedtext
0 0 0 nodecolor
14 /Times-Roman set_font
447.5 511.9 moveto 37 (purine) alignedtext
0 0 0 nodecolor
14 /Times-Roman set_font
420 496.9 moveto 92 (NTP-dependent) alignedtext
0 0 0 nodecolor
14 /Times-Roman set_font
442 481.9 moveto 48 (helicase) alignedtext
0 0 0 nodecolor
14 /Times-Roman set_font
444 466.9 moveto 44 (activity) alignedtext
grestore
% node19->node28
gsave
1 setlinewidth
0 0 0 edgecolor
newpath 450.63 604.48 moveto
452.22 593.85 454.01 581.94 455.79 570.09 curveto
stroke
0 0 0 edgecolor
newpath 459.25 570.6 moveto
457.27 560.19 lineto
452.33 569.56 lineto
closepath fill
1 setlinewidth
solid
0 0 0 edgecolor
newpath 459.25 570.6 moveto
457.27 560.19 lineto
452.33 569.56 lineto
closepath stroke
grestore
% node26
gsave
0 0.98647 1 nodecolor
118 201 77.07 48.08 ellipse_path fill
1 setlinewidth
filled
0 0 0 nodecolor
118 201 77.07 48.08 ellipse_path stroke
0 0 0 nodecolor
14 /Times-Roman set_font
78.5 218.4 moveto 79 (GO:0004004) alignedtext
0 0 0 nodecolor
14 /Times-Roman set_font
71.5 203.4 moveto 93 (ATP-dependent) alignedtext
0 0 0 nodecolor
14 /Times-Roman set_font
77.5 188.4 moveto 81 (RNA helicase) alignedtext
0 0 0 nodecolor
14 /Times-Roman set_font
96 173.4 moveto 44 (activity) alignedtext
grestore
% node21->node26
gsave
1 setlinewidth
0 0 0 edgecolor
newpath 49.94 465.64 moveto
32.41 425.18 11.12 358.35 31 304 curveto
38.46 283.6 51.95 264.45 66.11 248.33 curveto
stroke
0 0 0 edgecolor
newpath 68.95 250.42 moveto
73.1 240.67 lineto
63.77 245.7 lineto
closepath fill
1 setlinewidth
solid
0 0 0 edgecolor
newpath 68.95 250.42 moveto
73.1 240.67 lineto
63.77 245.7 lineto
closepath stroke
grestore
% node23->node19
gsave
1 setlinewidth
0 0 0 edgecolor
newpath 445 722.34 moveto
445 712.01 445 700.68 445 689.87 curveto
stroke
0 0 0 edgecolor
newpath 448.5 689.71 moveto
445 679.71 lineto
441.5 689.71 lineto
closepath fill
1 setlinewidth
solid
0 0 0 edgecolor
newpath 448.5 689.71 moveto
445 679.71 lineto
441.5 689.71 lineto
closepath stroke
grestore
% node24
gsave
0 0.27075 1 nodecolor
291 502 80.82 37.48 ellipse_path fill
1 setlinewidth
filled
0 0 0 nodecolor
291 502 80.82 37.48 ellipse_path stroke
0 0 0 nodecolor
14 /Times-Roman set_font
253 511.9 moveto 76 (GO:0042623) alignedtext
0 0 0 nodecolor
14 /Times-Roman set_font
268 496.9 moveto 46 (ATPase) alignedtext
0 0 0 nodecolor
14 /Times-Roman set_font
241.5 481.9 moveto 99 (activity, coupled) alignedtext
grestore
% node23->node24
gsave
1 setlinewidth
0 0 0 edgecolor
newpath 407.3 724.27 moveto
394.74 711.13 381.33 695.62 371 680 curveto
343.55 638.5 321.26 586.03 307.25 548.83 curveto
stroke
0 0 0 edgecolor
newpath 310.45 547.41 moveto
303.7 539.25 lineto
303.89 549.84 lineto
closepath fill
1 setlinewidth
solid
0 0 0 edgecolor
newpath 310.45 547.41 moveto
303.7 539.25 lineto
303.89 549.84 lineto
closepath stroke
grestore
% node29
gsave
0 0.98647 1 nodecolor
593 642 65.05 37.48 ellipse_path fill
1 setlinewidth
filled
0 0 0 nodecolor
593 642 65.05 37.48 ellipse_path stroke
0 0 0 nodecolor
14 /Times-Roman set_font
555 651.9 moveto 76 (GO:0003924) alignedtext
0 0 0 nodecolor
14 /Times-Roman set_font
570 636.9 moveto 46 (GTPase) alignedtext
0 0 0 nodecolor
14 /Times-Roman set_font
571 621.9 moveto 44 (activity) alignedtext
grestore
% node23->node29
gsave
1 setlinewidth
0 0 0 edgecolor
newpath 488.6 725.23 moveto
506.88 710.67 528.14 693.71 546.69 678.92 curveto
stroke
0 0 0 edgecolor
newpath 549.09 681.48 moveto
554.73 672.51 lineto
544.73 676.01 lineto
closepath fill
1 setlinewidth
solid
0 0 0 edgecolor
newpath 549.09 681.48 moveto
554.73 672.51 lineto
544.73 676.01 lineto
closepath stroke
grestore
% node24->node16
gsave
1 setlinewidth
0 0 0 edgecolor
newpath 291.25 464.15 moveto
291.36 447.82 291.49 428.35 291.61 410.25 curveto
stroke
0 0 0 edgecolor
newpath 295.11 410.1 moveto
291.68 400.08 lineto
288.11 410.06 lineto
closepath fill
1 setlinewidth
solid
0 0 0 edgecolor
newpath 295.11 410.1 moveto
291.68 400.08 lineto
288.11 410.06 lineto
closepath stroke
grestore
% node25
gsave
0 0.99999 1 nodecolor
465 352 77.07 48.08 ellipse_path fill
1 setlinewidth
filled
0 0 0 nodecolor
465 352 77.07 48.08 ellipse_path stroke
0 0 0 nodecolor
14 /Times-Roman set_font
427 369.4 moveto 76 (GO:0008026) alignedtext
0 0 0 nodecolor
14 /Times-Roman set_font
418.5 354.4 moveto 93 (ATP-dependent) alignedtext
0 0 0 nodecolor
14 /Times-Roman set_font
441 339.4 moveto 48 (helicase) alignedtext
0 0 0 nodecolor
14 /Times-Roman set_font
443 324.4 moveto 44 (activity) alignedtext
grestore
% node24->node25
gsave
1 setlinewidth
0 0 0 edgecolor
newpath 329.62 468.71 moveto
353.86 447.81 385.44 420.58 412.01 397.68 curveto
stroke
0 0 0 edgecolor
newpath 414.43 400.22 moveto
419.72 391.04 lineto
409.86 394.92 lineto
closepath fill
1 setlinewidth
solid
0 0 0 edgecolor
newpath 414.43 400.22 moveto
419.72 391.04 lineto
409.86 394.92 lineto
closepath stroke
grestore
% node27
gsave
0 0.27075 1 nodecolor
118 352 77.78 48.08 ellipse_path fill
1 setlinewidth
filled
0 0 0 nodecolor
118 352 77.78 48.08 ellipse_path stroke
0 0 0 nodecolor
14 /Times-Roman set_font
80.5 369.4 moveto 75 (GO:0008186) alignedtext
0 0 0 nodecolor
14 /Times-Roman set_font
71 354.4 moveto 94 (RNA-dependent) alignedtext
0 0 0 nodecolor
14 /Times-Roman set_font
95 339.4 moveto 46 (ATPase) alignedtext
0 0 0 nodecolor
14 /Times-Roman set_font
96 324.4 moveto 44 (activity) alignedtext
grestore
% node24->node27
gsave
1 setlinewidth
0 0 0 edgecolor
newpath 252.61 468.71 moveto
228.6 447.89 197.34 420.79 170.99 397.94 curveto
stroke
0 0 0 edgecolor
newpath 173.19 395.22 moveto
163.34 391.31 lineto
168.6 400.51 lineto
closepath fill
1 setlinewidth
solid
0 0 0 edgecolor
newpath 173.19 395.22 moveto
163.34 391.31 lineto
168.6 400.51 lineto
closepath stroke
grestore
% node25->node14
gsave
1 setlinewidth
0 0 0 edgecolor
newpath 464.68 303.81 moveto
464.59 289.64 464.48 273.99 464.39 259.27 curveto
stroke
0 0 0 edgecolor
newpath 467.89 259.23 moveto
464.32 249.25 lineto
460.89 259.28 lineto
closepath fill
1 setlinewidth
solid
0 0 0 edgecolor
newpath 467.89 259.23 moveto
464.32 249.25 lineto
460.89 259.28 lineto
closepath stroke
grestore
% node25->node26
gsave
1 setlinewidth
0 0 0 edgecolor
newpath 409.6 318.31 moveto
399.63 313.05 389.17 308.04 379 304 curveto
304.45 274.42 277.1 292.98 204 260 curveto
194.14 255.55 184.21 249.97 174.76 244.02 curveto
stroke
0 0 0 edgecolor
newpath 176.53 241 moveto
166.24 238.48 lineto
172.72 246.87 lineto
closepath fill
1 setlinewidth
solid
0 0 0 edgecolor
newpath 176.53 241 moveto
166.24 238.48 lineto
172.72 246.87 lineto
closepath stroke
grestore
% node27->node26
gsave
1 setlinewidth
0 0 0 edgecolor
newpath 118 303.81 moveto
118 289.64 118 273.99 118 259.27 curveto
stroke
0 0 0 edgecolor
newpath 121.5 259.25 moveto
118 249.25 lineto
114.5 259.25 lineto
closepath fill
1 setlinewidth
solid
0 0 0 edgecolor
newpath 121.5 259.25 moveto
118 249.25 lineto
114.5 259.25 lineto
closepath stroke
grestore
% node28->node25
gsave
1 setlinewidth
0 0 0 edgecolor
newpath 465.61 443.15 moveto
465.54 432.32 465.46 421.03 465.39 410.23 curveto
stroke
0 0 0 edgecolor
newpath 468.89 410.03 moveto
465.32 400.05 lineto
461.89 410.07 lineto
closepath fill
1 setlinewidth
solid
0 0 0 edgecolor
newpath 468.89 410.03 moveto
465.32 400.05 lineto
461.89 410.07 lineto
closepath stroke
grestore
% node34
gsave
0 0.38684 1 nodecolor
1213 889 65.05 48.08 ellipse_path fill
1 setlinewidth
filled
0 0 0 nodecolor
1213 889 65.05 48.08 ellipse_path stroke
0 0 0 nodecolor
14 /Times-Roman set_font
1175 906.4 moveto 76 (GO:0015266) alignedtext
0 0 0 nodecolor
14 /Times-Roman set_font
1192.5 891.4 moveto 41 (protein) alignedtext
0 0 0 nodecolor
14 /Times-Roman set_font
1190.5 876.4 moveto 45 (channel) alignedtext
0 0 0 nodecolor
14 /Times-Roman set_font
1191 861.4 moveto 44 (activity) alignedtext
grestore
% node32->node34
gsave
1 setlinewidth
0 0 0 edgecolor
newpath 1163.8 984.85 moveto
1170.73 971.35 1178.16 956.87 1185.1 943.36 curveto
stroke
0 0 0 edgecolor
newpath 1188.35 944.68 moveto
1189.81 934.18 lineto
1182.13 941.48 lineto
closepath fill
1 setlinewidth
solid
0 0 0 edgecolor
newpath 1188.35 944.68 moveto
1189.81 934.18 lineto
1182.13 941.48 lineto
closepath stroke
grestore
% node35->node34
gsave
1 setlinewidth
0 0 0 edgecolor
newpath 1272.32 1003.07 moveto
1262.98 985.11 1251.48 963 1241.1 943.04 curveto
stroke
0 0 0 edgecolor
newpath 1244.14 941.3 moveto
1236.42 934.04 lineto
1237.93 944.53 lineto
closepath fill
1 setlinewidth
solid
0 0 0 edgecolor
newpath 1244.14 941.3 moveto
1236.42 934.04 lineto
1237.93 944.53 lineto
closepath stroke
grestore
endpage
showpage
grestore
%%PageTrailer
%%EndPage: 1
%%Trailer
%%Pages: 1
%%BoundingBox: 36 36 755 560
end
restore
%%EOF
