# Supplementary material for: The Transcriptomic Signature of RacA Activation and Inactivation Provides New Insights into the Morphogenetic Network of Aspergillus niger
Source: PLoS One. 2013 Jul 24;8(7):e68946. doi: 10.1371/journal.pone.0068946 (PMC3722221; doi:10.1371/journal.pone.0068946)
Supplement: Table S3 — ZIP archive file containing FetGOat enrichment results for the up- and down-regulated gene sets of all six comparisons. (ZIP) [file pone.0068946.s003.zip › FetGOat/01.DOWN/plots/01.down.txt_BPover.ps]

90 rotate 0 -612 translate
%!PS-Adobe-3.0
%%Creator: graphviz version 2.26.3 (20100126.1600)
%%Title: test
%%Pages: (atend)
%%BoundingBox: (atend)
%%EndComments
save
%%BeginProlog
/DotDict 200 dict def
DotDict begin

/setupLatin1 {
mark
/EncodingVector 256 array def
 EncodingVector 0

ISOLatin1Encoding 0 255 getinterval putinterval
EncodingVector 45 /hyphen put

% Set up ISO Latin 1 character encoding
/starnetISO {
        dup dup findfont dup length dict begin
        { 1 index /FID ne { def }{ pop pop } ifelse
        } forall
        /Encoding EncodingVector def
        currentdict end definefont
} def
/Times-Roman starnetISO def
/Times-Italic starnetISO def
/Times-Bold starnetISO def
/Times-BoldItalic starnetISO def
/Helvetica starnetISO def
/Helvetica-Oblique starnetISO def
/Helvetica-Bold starnetISO def
/Helvetica-BoldOblique starnetISO def
/Courier starnetISO def
/Courier-Oblique starnetISO def
/Courier-Bold starnetISO def
/Courier-BoldOblique starnetISO def
cleartomark
} bind def

%%BeginResource: procset graphviz 0 0
/coord-font-family /Times-Roman def
/default-font-family /Times-Roman def
/coordfont coord-font-family findfont 8 scalefont def

/InvScaleFactor 1.0 def
/set_scale {
       dup 1 exch div /InvScaleFactor exch def
       scale
} bind def

% styles
/solid { [] 0 setdash } bind def
/dashed { [9 InvScaleFactor mul dup ] 0 setdash } bind def
/dotted { [1 InvScaleFactor mul 6 InvScaleFactor mul] 0 setdash } bind def
/invis {/fill {newpath} def /stroke {newpath} def /show {pop newpath} def} bind def
/bold { 2 setlinewidth } bind def
/filled { } bind def
/unfilled { } bind def
/rounded { } bind def
/diagonals { } bind def

% hooks for setting color 
/nodecolor { sethsbcolor } bind def
/edgecolor { sethsbcolor } bind def
/graphcolor { sethsbcolor } bind def
/nopcolor {pop pop pop} bind def

/beginpage {	% i j npages
	/npages exch def
	/j exch def
	/i exch def
	/str 10 string def
	npages 1 gt {
		gsave
			coordfont setfont
			0 0 moveto
			(\() show i str cvs show (,) show j str cvs show (\)) show
		grestore
	} if
} bind def

/set_font {
	findfont exch
	scalefont setfont
} def

% draw text fitted to its expected width
/alignedtext {			% width text
	/text exch def
	/width exch def
	gsave
		width 0 gt {
			[] 0 setdash
			text stringwidth pop width exch sub text length div 0 text ashow
		} if
	grestore
} def

/boxprim {				% xcorner ycorner xsize ysize
		4 2 roll
		moveto
		2 copy
		exch 0 rlineto
		0 exch rlineto
		pop neg 0 rlineto
		closepath
} bind def

/ellipse_path {
	/ry exch def
	/rx exch def
	/y exch def
	/x exch def
	matrix currentmatrix
	newpath
	x y translate
	rx ry scale
	0 0 1 0 360 arc
	setmatrix
} bind def

/endpage { showpage } bind def
/showpage { } def

/layercolorseq
	[	% layer color sequence - darkest to lightest
		[0 0 0]
		[.2 .8 .8]
		[.4 .8 .8]
		[.6 .8 .8]
		[.8 .8 .8]
	]
def

/layerlen layercolorseq length def

/setlayer {/maxlayer exch def /curlayer exch def
	layercolorseq curlayer 1 sub layerlen mod get
	aload pop sethsbcolor
	/nodecolor {nopcolor} def
	/edgecolor {nopcolor} def
	/graphcolor {nopcolor} def
} bind def

/onlayer { curlayer ne {invis} if } def

/onlayers {
	/myupper exch def
	/mylower exch def
	curlayer mylower lt
	curlayer myupper gt
	or
	{invis} if
} def

/curlayer 0 def

%%EndResource
%%EndProlog
%%BeginSetup
14 default-font-family set_font
1 setmiterlimit
% /arrowlength 10 def
% /arrowwidth 5 def

% make sure pdfmark is harmless for PS-interpreters other than Distiller
/pdfmark where {pop} {userdict /pdfmark /cleartomark load put} ifelse
% make '<<' and '>>' safe on PS Level 1 devices
/languagelevel where {pop languagelevel}{1} ifelse
2 lt {
    userdict (<<) cvn ([) cvn load put
    userdict (>>) cvn ([) cvn load put
} if

%%EndSetup
setupLatin1
%%Page: 1 1
%%PageBoundingBox: 36 36 755 560
%%PageOrientation: Portrait
0 0 1 beginpage
gsave
36 36 719 524 boxprim clip newpath
0.231363 0.231363 set_scale 0 rotate 159.6 160.6 translate
% node1
gsave
1 0.99887 1 nodecolor
256 1433 75.16 58.69 ellipse_path fill
1 setlinewidth
filled
0 0 0 nodecolor
256 1433 75.16 58.69 ellipse_path stroke
0 0 0 nodecolor
14 /Times-Roman set_font
217 1457.9 moveto 78 (GO:0044260) alignedtext
0 0 0 nodecolor
14 /Times-Roman set_font
233.5 1442.9 moveto 45 (cellular) alignedtext
0 0 0 nodecolor
14 /Times-Roman set_font
210.5 1427.9 moveto 91 (macromolecule) alignedtext
0 0 0 nodecolor
14 /Times-Roman set_font
227 1412.9 moveto 58 (metabolic) alignedtext
0 0 0 nodecolor
14 /Times-Roman set_font
234.5 1397.9 moveto 43 (process) alignedtext
grestore
% node2
gsave
1 1 1 nodecolor
612 1245 75.16 37.48 ellipse_path fill
1 setlinewidth
filled
0 0 0 nodecolor
612 1245 75.16 37.48 ellipse_path stroke
0 0 0 nodecolor
14 /Times-Roman set_font
574 1254.9 moveto 76 (GO:0016070) alignedtext
0 0 0 nodecolor
14 /Times-Roman set_font
566.5 1239.9 moveto 91 (RNA metabolic) alignedtext
0 0 0 nodecolor
14 /Times-Roman set_font
590.5 1224.9 moveto 43 (process) alignedtext
grestore
% node1->node2
gsave
1 setlinewidth
0 0 0 edgecolor
newpath 299.95 1385.12 moveto
312.14 1373.59 325.92 1362.01 340 1353 curveto
401.58 1313.57 479.89 1284.34 536.66 1266.3 curveto
stroke
0 0 0 edgecolor
newpath 537.79 1269.62 moveto
546.29 1263.29 lineto
535.7 1262.94 lineto
closepath fill
1 setlinewidth
solid
0 0 0 edgecolor
newpath 537.79 1269.62 moveto
546.29 1263.29 lineto
535.7 1262.94 lineto
closepath stroke
grestore
% node50
gsave
1 0.9624 1 nodecolor
336 1245 75.87 37.48 ellipse_path fill
1 setlinewidth
filled
0 0 0 nodecolor
336 1245 75.87 37.48 ellipse_path stroke
0 0 0 nodecolor
14 /Times-Roman set_font
298 1254.9 moveto 76 (GO:0006259) alignedtext
0 0 0 nodecolor
14 /Times-Roman set_font
290 1239.9 moveto 92 (DNA metabolic) alignedtext
0 0 0 nodecolor
14 /Times-Roman set_font
314.5 1224.9 moveto 43 (process) alignedtext
grestore
% node1->node50
gsave
1 setlinewidth
0 0 0 edgecolor
newpath 279.68 1377.36 moveto
291.37 1349.87 305.31 1317.11 316.4 1291.06 curveto
stroke
0 0 0 edgecolor
newpath 319.65 1292.36 moveto
320.35 1281.78 lineto
313.21 1289.62 lineto
closepath fill
1 setlinewidth
solid
0 0 0 edgecolor
newpath 319.65 1292.36 moveto
320.35 1281.78 lineto
313.21 1289.62 lineto
closepath stroke
grestore
% node7
gsave
1 1 1 nodecolor
665 1093 85.06 37.48 ellipse_path fill
1 setlinewidth
filled
0 0 0 nodecolor
665 1093 85.06 37.48 ellipse_path stroke
0 0 0 nodecolor
14 /Times-Roman set_font
626.5 1102.9 moveto 77 (GO:0034660) alignedtext
0 0 0 nodecolor
14 /Times-Roman set_font
612.5 1087.9 moveto 105 (ncRNA metabolic) alignedtext
0 0 0 nodecolor
14 /Times-Roman set_font
643.5 1072.9 moveto 43 (process) alignedtext
grestore
% node2->node7
gsave
1 setlinewidth
0 0 0 edgecolor
newpath 624.97 1207.82 moveto
632.09 1187.39 640.99 1161.85 648.59 1140.05 curveto
stroke
0 0 0 edgecolor
newpath 652 1140.92 moveto
651.98 1130.33 lineto
645.39 1138.62 lineto
closepath fill
1 setlinewidth
solid
0 0 0 edgecolor
newpath 652 1140.92 moveto
651.98 1130.33 lineto
645.39 1138.62 lineto
closepath stroke
grestore
% node19
gsave
1 1 1 nodecolor
482 1093 77.99 26.87 ellipse_path fill
1 setlinewidth
filled
0 0 0 nodecolor
482 1093 77.99 26.87 ellipse_path stroke
0 0 0 nodecolor
14 /Times-Roman set_font
444 1095.4 moveto 76 (GO:0006396) alignedtext
0 0 0 nodecolor
14 /Times-Roman set_font
434.5 1080.4 moveto 95 (RNA processing) alignedtext
grestore
% node2->node19
gsave
1 setlinewidth
0 0 0 edgecolor
newpath 582.5 1210.51 moveto
561.14 1185.53 532.4 1151.93 511.13 1127.06 curveto
stroke
0 0 0 edgecolor
newpath 513.66 1124.63 moveto
504.5 1119.31 lineto
508.34 1129.18 lineto
closepath fill
1 setlinewidth
solid
0 0 0 edgecolor
newpath 513.66 1124.63 moveto
504.5 1119.31 lineto
508.34 1129.18 lineto
closepath stroke
grestore
% node3
gsave
1 1 1 nodecolor
760 1433 72.83 48.08 ellipse_path fill
1 setlinewidth
filled
0 0 0 nodecolor
760 1433 72.83 48.08 ellipse_path stroke
0 0 0 nodecolor
14 /Times-Roman set_font
721.5 1450.4 moveto 77 (GO:0090304) alignedtext
0 0 0 nodecolor
14 /Times-Roman set_font
738.5 1435.4 moveto 43 (nucleic) alignedtext
0 0 0 nodecolor
14 /Times-Roman set_font
716.5 1420.4 moveto 87 (acid metabolic) alignedtext
0 0 0 nodecolor
14 /Times-Roman set_font
738.5 1405.4 moveto 43 (process) alignedtext
grestore
% node3->node2
gsave
1 setlinewidth
0 0 0 edgecolor
newpath 726.42 1390.34 moveto
702.3 1359.71 669.93 1318.59 645.77 1287.9 curveto
stroke
0 0 0 edgecolor
newpath 648.44 1285.63 moveto
639.51 1279.94 lineto
642.94 1289.96 lineto
closepath fill
1 setlinewidth
solid
0 0 0 edgecolor
newpath 648.44 1285.63 moveto
639.51 1279.94 lineto
642.94 1289.96 lineto
closepath stroke
grestore
% node39
gsave
1 0.97524 1 nodecolor
841 812 92.13 48.08 ellipse_path fill
1 setlinewidth
filled
0 0 0 nodecolor
841 812 92.13 48.08 ellipse_path stroke
0 0 0 nodecolor
14 /Times-Roman set_font
803 829.4 moveto 76 (GO:0090305) alignedtext
0 0 0 nodecolor
14 /Times-Roman set_font
819.5 814.4 moveto 43 (nucleic) alignedtext
0 0 0 nodecolor
14 /Times-Roman set_font
783.5 799.4 moveto 115 (acid phosphodiester) alignedtext
0 0 0 nodecolor
14 /Times-Roman set_font
794 784.4 moveto 94 (bond hydrolysis) alignedtext
grestore
% node3->node39
gsave
1 setlinewidth
0 0 0 edgecolor
newpath 766.25 1385.05 moveto
780.91 1272.67 817.44 992.63 833.37 870.5 curveto
stroke
0 0 0 edgecolor
newpath 836.89 870.6 moveto
834.71 860.23 lineto
829.94 869.7 lineto
closepath fill
1 setlinewidth
solid
0 0 0 edgecolor
newpath 836.89 870.6 moveto
834.71 860.23 lineto
829.94 869.7 lineto
closepath stroke
grestore
% node3->node50
gsave
1 setlinewidth
0 0 0 edgecolor
newpath 724.37 1391.05 moveto
710.98 1377.37 694.89 1363.11 678 1353 curveto
633.12 1326.13 499.82 1288.01 413.51 1264.98 curveto
stroke
0 0 0 edgecolor
newpath 414.31 1261.57 moveto
403.75 1262.38 lineto
412.51 1268.33 lineto
closepath fill
1 setlinewidth
solid
0 0 0 edgecolor
newpath 414.31 1261.57 moveto
403.75 1262.38 lineto
412.51 1268.33 lineto
closepath stroke
grestore
% node4
gsave
1 0.83439 1 nodecolor
1041 2061 63.85 26.87 ellipse_path fill
1 setlinewidth
filled
0 0 0 nodecolor
1041 2061 63.85 26.87 ellipse_path stroke
0 0 0 nodecolor
14 /Times-Roman set_font
1003.5 2063.4 moveto 75 (GO:0051320) alignedtext
0 0 0 nodecolor
14 /Times-Roman set_font
1019.5 2048.4 moveto 43 (S phase) alignedtext
grestore
% node5
gsave
1 0.74223 1 nodecolor
1058 1836 85.06 37.48 ellipse_path fill
1 setlinewidth
filled
0 0 0 nodecolor
1058 1836 85.06 37.48 ellipse_path stroke
0 0 0 nodecolor
14 /Times-Roman set_font
1019.5 1845.9 moveto 77 (GO:0000084) alignedtext
0 0 0 nodecolor
14 /Times-Roman set_font
1005.5 1830.9 moveto 105 (S phase of mitotic) alignedtext
0 0 0 nodecolor
14 /Times-Roman set_font
1028.5 1815.9 moveto 59 (cell cycle) alignedtext
grestore
% node4->node5
gsave
1 setlinewidth
0 0 0 edgecolor
newpath 1043.05 2033.86 moveto
1045.85 1996.78 1050.92 1929.67 1054.37 1883.99 curveto
stroke
0 0 0 edgecolor
newpath 1057.89 1883.97 moveto
1055.15 1873.73 lineto
1050.91 1883.44 lineto
closepath fill
1 setlinewidth
solid
0 0 0 edgecolor
newpath 1057.89 1883.97 moveto
1055.15 1873.73 lineto
1050.91 1883.44 lineto
closepath stroke
grestore
% node6
gsave
1 0 1 nodecolor
1397 2226 89.1 26.87 ellipse_path fill
1 setlinewidth
filled
0 0 0 nodecolor
1397 2226 89.1 26.87 ellipse_path stroke
0 0 0 nodecolor
14 /Times-Roman set_font
1359 2228.4 moveto 76 (GO:0008150) alignedtext
0 0 0 nodecolor
14 /Times-Roman set_font
1342 2213.4 moveto 110 (biological_process) alignedtext
grestore
% node6->node1
gsave
1 setlinewidth
0 0 0 edgecolor
newpath 1308.14 2223.86 moveto
1079.82 2217.58 485.7 2196.08 417 2141 curveto
317.34 2061.09 274.57 1663.94 261.07 1501.96 curveto
stroke
0 0 0 edgecolor
newpath 264.53 1501.32 moveto
260.23 1491.64 lineto
257.56 1501.89 lineto
closepath fill
1 setlinewidth
solid
0 0 0 edgecolor
newpath 264.53 1501.32 moveto
260.23 1491.64 lineto
257.56 1501.89 lineto
closepath stroke
grestore
% node6->node4
gsave
1 setlinewidth
0 0 0 edgecolor
newpath 1318.95 2213.02 moveto
1260.7 2200.84 1180.84 2178.69 1119 2141 curveto
1099.21 2128.94 1080.91 2110.72 1067.01 2094.71 curveto
stroke
0 0 0 edgecolor
newpath 1069.68 2092.44 moveto
1060.56 2087.06 lineto
1064.34 2096.96 lineto
closepath fill
1 setlinewidth
solid
0 0 0 edgecolor
newpath 1069.68 2092.44 moveto
1060.56 2087.06 lineto
1064.34 2096.96 lineto
closepath stroke
grestore
% node6->node5
gsave
1 setlinewidth
0 0 0 edgecolor
newpath 1313.7 2216.28 moveto
1261.81 2205.97 1197.45 2184.72 1157 2141 curveto
1107 2086.95 1136.85 2051 1114 1981 curveto
1103.14 1947.73 1088.91 1910.95 1077.51 1882.76 curveto
stroke
0 0 0 edgecolor
newpath 1080.62 1881.11 moveto
1073.61 1873.16 lineto
1074.13 1883.74 lineto
closepath fill
1 setlinewidth
solid
0 0 0 edgecolor
newpath 1080.62 1881.11 moveto
1073.61 1873.16 lineto
1074.13 1883.74 lineto
closepath stroke
grestore
% node10
gsave
1 0.79725 1 nodecolor
413 1433 63.85 48.08 ellipse_path fill
1 setlinewidth
filled
0 0 0 nodecolor
413 1433 63.85 48.08 ellipse_path stroke
0 0 0 nodecolor
14 /Times-Roman set_font
375.5 1450.4 moveto 75 (GO:0016125) alignedtext
0 0 0 nodecolor
14 /Times-Roman set_font
396.5 1435.4 moveto 33 (sterol) alignedtext
0 0 0 nodecolor
14 /Times-Roman set_font
384 1420.4 moveto 58 (metabolic) alignedtext
0 0 0 nodecolor
14 /Times-Roman set_font
391.5 1405.4 moveto 43 (process) alignedtext
grestore
% node6->node10
gsave
1 setlinewidth
0 0 0 edgecolor
newpath 1309.11 2221.51 moveto
1109.96 2210.68 636.92 2181.02 577 2141 curveto
389.15 2015.51 390.48 1913 335 1694 curveto
322.12 1643.16 322.04 1626.82 335 1576 curveto
343.32 1543.38 360.77 1510.17 377.06 1483.98 curveto
stroke
0 0 0 edgecolor
newpath 380.11 1485.7 moveto
382.52 1475.38 lineto
374.2 1481.94 lineto
closepath fill
1 setlinewidth
solid
0 0 0 edgecolor
newpath 380.11 1485.7 moveto
382.52 1475.38 lineto
374.2 1481.94 lineto
closepath stroke
grestore
% node11
gsave
1 1 1 nodecolor
1303 2061 65.97 48.08 ellipse_path fill
1 setlinewidth
filled
0 0 0 nodecolor
1303 2061 65.97 48.08 ellipse_path stroke
0 0 0 nodecolor
14 /Times-Roman set_font
1264 2078.4 moveto 78 (GO:0044085) alignedtext
0 0 0 nodecolor
14 /Times-Roman set_font
1280.5 2063.4 moveto 45 (cellular) alignedtext
0 0 0 nodecolor
14 /Times-Roman set_font
1271 2048.4 moveto 64 (component) alignedtext
0 0 0 nodecolor
14 /Times-Roman set_font
1272 2033.4 moveto 62 (biogenesis) alignedtext
grestore
% node6->node11
gsave
1 setlinewidth
0 0 0 edgecolor
newpath 1381.69 2199.12 moveto
1368.68 2176.3 1349.62 2142.84 1333.52 2114.57 curveto
stroke
0 0 0 edgecolor
newpath 1336.4 2112.55 moveto
1328.41 2105.6 lineto
1330.32 2116.02 lineto
closepath fill
1 setlinewidth
solid
0 0 0 edgecolor
newpath 1336.4 2112.55 moveto
1328.41 2105.6 lineto
1330.32 2116.02 lineto
closepath stroke
grestore
% node12
gsave
1 1 1 nodecolor
1284 1836 84.15 48.08 ellipse_path fill
1 setlinewidth
filled
0 0 0 nodecolor
1284 1836 84.15 48.08 ellipse_path stroke
0 0 0 nodecolor
14 /Times-Roman set_font
1247 1853.4 moveto 74 (GO:0022613) alignedtext
0 0 0 nodecolor
14 /Times-Roman set_font
1232.5 1838.4 moveto 103 (ribonucleoprotein) alignedtext
0 0 0 nodecolor
14 /Times-Roman set_font
1258.5 1823.4 moveto 51 (complex) alignedtext
0 0 0 nodecolor
14 /Times-Roman set_font
1253 1808.4 moveto 62 (biogenesis) alignedtext
grestore
% node6->node12
gsave
1 setlinewidth
0 0 0 edgecolor
newpath 1326.45 2209.46 moveto
1290.34 2197.03 1249.54 2175.95 1228 2141 curveto
1180.28 2063.57 1219.93 1955.51 1252.42 1890.97 curveto
stroke
0 0 0 edgecolor
newpath 1255.69 1892.26 moveto
1257.15 1881.77 lineto
1249.46 1889.06 lineto
closepath fill
1 setlinewidth
solid
0 0 0 edgecolor
newpath 1255.69 1892.26 moveto
1257.15 1881.77 lineto
1249.46 1889.06 lineto
closepath stroke
grestore
% node13
gsave
1 0.78503 1 nodecolor
1498 2061 72.83 58.69 ellipse_path fill
1 setlinewidth
filled
0 0 0 nodecolor
1498 2061 72.83 58.69 ellipse_path stroke
0 0 0 nodecolor
14 /Times-Roman set_font
1460 2085.9 moveto 76 (GO:0065002) alignedtext
0 0 0 nodecolor
14 /Times-Roman set_font
1463 2070.9 moveto 70 (intracellular) alignedtext
0 0 0 nodecolor
14 /Times-Roman set_font
1477.5 2055.9 moveto 41 (protein) alignedtext
0 0 0 nodecolor
14 /Times-Roman set_font
1454.5 2040.9 moveto 87 (transmembrane) alignedtext
0 0 0 nodecolor
14 /Times-Roman set_font
1473.5 2025.9 moveto 49 (transport) alignedtext
grestore
% node6->node13
gsave
1 setlinewidth
0 0 0 edgecolor
newpath 1413.45 2199.12 moveto
1426.16 2178.37 1444.25 2148.82 1460.43 2122.37 curveto
stroke
0 0 0 edgecolor
newpath 1463.6 2123.9 moveto
1465.84 2113.54 lineto
1457.63 2120.24 lineto
closepath fill
1 setlinewidth
solid
0 0 0 edgecolor
newpath 1463.6 2123.9 moveto
1465.84 2113.54 lineto
1457.63 2120.24 lineto
closepath stroke
grestore
% node14
gsave
1 0.99489 1 nodecolor
1513 1836 87.89 58.69 ellipse_path fill
1 setlinewidth
filled
0 0 0 nodecolor
1513 1836 87.89 58.69 ellipse_path stroke
0 0 0 nodecolor
14 /Times-Roman set_font
1475 1860.9 moveto 76 (GO:0030150) alignedtext
0 0 0 nodecolor
14 /Times-Roman set_font
1492.5 1845.9 moveto 41 (protein) alignedtext
0 0 0 nodecolor
14 /Times-Roman set_font
1493.5 1830.9 moveto 39 (import) alignedtext
0 0 0 nodecolor
14 /Times-Roman set_font
1458.5 1815.9 moveto 109 (into mitochondrial) alignedtext
0 0 0 nodecolor
14 /Times-Roman set_font
1494.5 1800.9 moveto 37 (matrix) alignedtext
grestore
% node6->node14
gsave
1 setlinewidth
0 0 0 edgecolor
newpath 1472.28 2211.29 moveto
1511.55 2199.38 1556.26 2178.21 1580 2141 curveto
1627.28 2066.91 1587.8 1964.33 1552.49 1899.07 curveto
stroke
0 0 0 edgecolor
newpath 1555.45 1897.18 moveto
1547.55 1890.12 lineto
1549.32 1900.56 lineto
closepath fill
1 setlinewidth
solid
0 0 0 edgecolor
newpath 1555.45 1897.18 moveto
1547.55 1890.12 lineto
1549.32 1900.56 lineto
closepath stroke
grestore
% node17
gsave
1 0.21597 1 nodecolor
1729 2061 63.85 26.87 ellipse_path fill
1 setlinewidth
filled
0 0 0 nodecolor
1729 2061 63.85 26.87 ellipse_path stroke
0 0 0 nodecolor
14 /Times-Roman set_font
1691.5 2063.4 moveto 75 (GO:0032196) alignedtext
0 0 0 nodecolor
14 /Times-Roman set_font
1692.5 2048.4 moveto 73 (transposition) alignedtext
grestore
% node6->node17
gsave
1 setlinewidth
0 0 0 edgecolor
newpath 1471.38 2210.98 moveto
1524.31 2198.02 1595.56 2175.79 1651 2141 curveto
1670.45 2128.79 1688.59 2110.77 1702.47 2094.92 curveto
stroke
0 0 0 edgecolor
newpath 1705.51 2096.76 moveto
1709.33 2086.87 lineto
1700.18 2092.22 lineto
closepath fill
1 setlinewidth
solid
0 0 0 edgecolor
newpath 1705.51 2096.76 moveto
1709.33 2086.87 lineto
1700.18 2092.22 lineto
closepath stroke
grestore
% node23
gsave
1 0.7886 1 nodecolor
856 2061 65.05 58.69 ellipse_path fill
1 setlinewidth
filled
0 0 0 nodecolor
856 2061 65.05 58.69 ellipse_path stroke
0 0 0 nodecolor
14 /Times-Roman set_font
818 2085.9 moveto 76 (GO:0006807) alignedtext
0 0 0 nodecolor
14 /Times-Roman set_font
831.5 2070.9 moveto 49 (nitrogen) alignedtext
0 0 0 nodecolor
14 /Times-Roman set_font
825.5 2055.9 moveto 61 (compound) alignedtext
0 0 0 nodecolor
14 /Times-Roman set_font
827 2040.9 moveto 58 (metabolic) alignedtext
0 0 0 nodecolor
14 /Times-Roman set_font
834.5 2025.9 moveto 43 (process) alignedtext
grestore
% node6->node23
gsave
1 setlinewidth
0 0 0 edgecolor
newpath 1313.3 2216.71 moveto
1198.57 2202.94 999.33 2175.05 935 2141 curveto
922.78 2134.53 911.28 2125.52 901.03 2115.87 curveto
stroke
0 0 0 edgecolor
newpath 903.38 2113.27 moveto
893.8 2108.76 lineto
898.47 2118.26 lineto
closepath fill
1 setlinewidth
solid
0 0 0 edgecolor
newpath 903.38 2113.27 moveto
893.8 2108.76 lineto
898.47 2118.26 lineto
closepath stroke
grestore
% node24
gsave
1 0.83439 1 nodecolor
745 1836 65.76 69.3 ellipse_path fill
1 setlinewidth
filled
0 0 0 nodecolor
745 1836 65.76 69.3 ellipse_path stroke
0 0 0 nodecolor
14 /Times-Roman set_font
706.5 1868.4 moveto 77 (GO:0034641) alignedtext
0 0 0 nodecolor
14 /Times-Roman set_font
722.5 1853.4 moveto 45 (cellular) alignedtext
0 0 0 nodecolor
14 /Times-Roman set_font
720.5 1838.4 moveto 49 (nitrogen) alignedtext
0 0 0 nodecolor
14 /Times-Roman set_font
714.5 1823.4 moveto 61 (compound) alignedtext
0 0 0 nodecolor
14 /Times-Roman set_font
716 1808.4 moveto 58 (metabolic) alignedtext
0 0 0 nodecolor
14 /Times-Roman set_font
723.5 1793.4 moveto 43 (process) alignedtext
grestore
% node6->node24
gsave
1 setlinewidth
0 0 0 edgecolor
newpath 1310.22 2219.83 moveto
1149.5 2207.56 818.47 2178.08 782 2141 curveto
724.25 2082.28 722.7 1983.44 730.57 1914.24 curveto
stroke
0 0 0 edgecolor
newpath 734.05 1914.6 moveto
731.79 1904.25 lineto
727.1 1913.75 lineto
closepath fill
1 setlinewidth
solid
0 0 0 edgecolor
newpath 734.05 1914.6 moveto
731.79 1904.25 lineto
727.1 1913.75 lineto
closepath stroke
grestore
% node27
gsave
1 0.99796 1 nodecolor
175 1635 75.16 48.08 ellipse_path fill
1 setlinewidth
filled
0 0 0 nodecolor
175 1635 75.16 48.08 ellipse_path stroke
0 0 0 nodecolor
14 /Times-Roman set_font
137 1652.4 moveto 76 (GO:0043170) alignedtext
0 0 0 nodecolor
14 /Times-Roman set_font
129.5 1637.4 moveto 91 (macromolecule) alignedtext
0 0 0 nodecolor
14 /Times-Roman set_font
146 1622.4 moveto 58 (metabolic) alignedtext
0 0 0 nodecolor
14 /Times-Roman set_font
153.5 1607.4 moveto 43 (process) alignedtext
grestore
% node6->node27
gsave
1 setlinewidth
0 0 0 edgecolor
newpath 1307.84 2225.49 moveto
1054 2223.18 340.77 2210.51 264 2141 curveto
137.17 2026.17 150.44 1799.35 165.06 1692.82 curveto
stroke
0 0 0 edgecolor
newpath 168.53 1693.29 moveto
166.47 1682.9 lineto
161.6 1692.3 lineto
closepath fill
1 setlinewidth
solid
0 0 0 edgecolor
newpath 168.53 1693.29 moveto
166.47 1682.9 lineto
161.6 1692.3 lineto
closepath stroke
grestore
% node28
gsave
1 0.3194 1 nodecolor
2101 2061 104.15 79.9 ellipse_path fill
1 setlinewidth
filled
0 0 0 nodecolor
2101 2061 104.15 79.9 ellipse_path stroke
0 0 0 nodecolor
14 /Times-Roman set_font
2063 2100.9 moveto 76 (GO:0043618) alignedtext
0 0 0 nodecolor
14 /Times-Roman set_font
2071.5 2085.9 moveto 59 (regulation) alignedtext
0 0 0 nodecolor
14 /Times-Roman set_font
2057 2070.9 moveto 88 (of transcription) alignedtext
0 0 0 nodecolor
14 /Times-Roman set_font
2035 2055.9 moveto 132 (from RNA polymerase) alignedtext
0 0 0 nodecolor
14 /Times-Roman set_font
2068 2040.9 moveto 66 (II promoter) alignedtext
0 0 0 nodecolor
14 /Times-Roman set_font
2068.5 2025.9 moveto 65 (in response) alignedtext
0 0 0 nodecolor
14 /Times-Roman set_font
2078 2010.9 moveto 46 (to stress) alignedtext
grestore
% node6->node28
gsave
1 setlinewidth
0 0 0 edgecolor
newpath 1482.51 2218.35 moveto
1622.37 2205.05 1893.44 2175.73 1983 2141 curveto
1995.14 2136.29 2007.27 2130.14 2018.88 2123.34 curveto
stroke
0 0 0 edgecolor
newpath 2020.91 2126.21 moveto
2027.65 2118.03 lineto
2017.29 2120.22 lineto
closepath fill
1 setlinewidth
solid
0 0 0 edgecolor
newpath 2020.91 2126.21 moveto
2027.65 2118.03 lineto
2017.29 2120.22 lineto
closepath stroke
grestore
% node29
gsave
1 0.83439 1 nodecolor
651 2061 65.05 48.08 ellipse_path fill
1 setlinewidth
filled
0 0 0 nodecolor
651 2061 65.05 48.08 ellipse_path stroke
0 0 0 nodecolor
14 /Times-Roman set_font
613 2078.4 moveto 76 (GO:0044238) alignedtext
0 0 0 nodecolor
14 /Times-Roman set_font
628 2063.4 moveto 46 (primary) alignedtext
0 0 0 nodecolor
14 /Times-Roman set_font
622 2048.4 moveto 58 (metabolic) alignedtext
0 0 0 nodecolor
14 /Times-Roman set_font
629.5 2033.4 moveto 43 (process) alignedtext
grestore
% node6->node29
gsave
1 setlinewidth
0 0 0 edgecolor
newpath 1309.23 2221.11 moveto
1154.34 2211.43 839.49 2186.68 740 2141 curveto
723.11 2133.25 707.16 2121.15 693.56 2108.68 curveto
stroke
0 0 0 edgecolor
newpath 695.91 2106.09 moveto
686.25 2101.75 lineto
691.09 2111.17 lineto
closepath fill
1 setlinewidth
solid
0 0 0 edgecolor
newpath 695.91 2106.09 moveto
686.25 2101.75 lineto
691.09 2111.17 lineto
closepath stroke
grestore
% node30
gsave
1 0.33579 1 nodecolor
2310 2061 86.97 69.3 ellipse_path fill
1 setlinewidth
filled
0 0 0 nodecolor
2310 2061 86.97 69.3 ellipse_path stroke
0 0 0 nodecolor
14 /Times-Roman set_font
2272 2093.4 moveto 76 (GO:0010558) alignedtext
0 0 0 nodecolor
14 /Times-Roman set_font
2285.5 2078.4 moveto 49 (negative) alignedtext
0 0 0 nodecolor
14 /Times-Roman set_font
2280.5 2063.4 moveto 59 (regulation) alignedtext
0 0 0 nodecolor
14 /Times-Roman set_font
2256.5 2048.4 moveto 107 (of macromolecule) alignedtext
0 0 0 nodecolor
14 /Times-Roman set_font
2274.5 2033.4 moveto 71 (biosynthetic) alignedtext
0 0 0 nodecolor
14 /Times-Roman set_font
2288.5 2018.4 moveto 43 (process) alignedtext
grestore
% node6->node30
gsave
1 setlinewidth
0 0 0 edgecolor
newpath 1485.86 2223.26 moveto
1669.48 2216.55 2084.41 2195.67 2214 2141 curveto
2225.59 2136.11 2236.86 2129.33 2247.35 2121.77 curveto
stroke
0 0 0 edgecolor
newpath 2249.72 2124.37 moveto
2255.6 2115.55 lineto
2245.5 2118.78 lineto
closepath fill
1 setlinewidth
solid
0 0 0 edgecolor
newpath 2249.72 2124.37 moveto
2255.6 2115.55 lineto
2245.5 2118.78 lineto
closepath stroke
grestore
% node31
gsave
1 0.1002 1 nodecolor
2411 1836 145.16 48.08 ellipse_path fill
1 setlinewidth
filled
0 0 0 nodecolor
2411 1836 145.16 48.08 ellipse_path stroke
0 0 0 nodecolor
14 /Times-Roman set_font
2373 1853.4 moveto 76 (GO:0045892) alignedtext
0 0 0 nodecolor
14 /Times-Roman set_font
2386.5 1838.4 moveto 49 (negative) alignedtext
0 0 0 nodecolor
14 /Times-Roman set_font
2381.5 1823.4 moveto 59 (regulation) alignedtext
0 0 0 nodecolor
14 /Times-Roman set_font
2316 1808.4 moveto 190 (of transcription, DNA-dependent) alignedtext
grestore
% node6->node31
gsave
1 setlinewidth
0 0 0 edgecolor
newpath 1486.07 2225.17 moveto
1721.01 2222.05 2343.81 2207.55 2406 2141 curveto
2438.14 2106.61 2428.05 1972.91 2418.89 1894.41 curveto
stroke
0 0 0 edgecolor
newpath 2422.33 1893.69 moveto
2417.66 1884.18 lineto
2415.38 1894.52 lineto
closepath fill
1 setlinewidth
solid
0 0 0 edgecolor
newpath 2422.33 1893.69 moveto
2417.66 1884.18 lineto
2415.38 1894.52 lineto
closepath stroke
grestore
% node32
gsave
1 0.65268 1 nodecolor
892 1836 63.14 79.9 ellipse_path fill
1 setlinewidth
filled
0 0 0 nodecolor
892 1836 63.14 79.9 ellipse_path stroke
0 0 0 nodecolor
14 /Times-Roman set_font
855 1875.9 moveto 74 (GO:0051172) alignedtext
0 0 0 nodecolor
14 /Times-Roman set_font
867.5 1860.9 moveto 49 (negative) alignedtext
0 0 0 nodecolor
14 /Times-Roman set_font
862.5 1845.9 moveto 59 (regulation) alignedtext
0 0 0 nodecolor
14 /Times-Roman set_font
860 1830.9 moveto 64 (of nitrogen) alignedtext
0 0 0 nodecolor
14 /Times-Roman set_font
861.5 1815.9 moveto 61 (compound) alignedtext
0 0 0 nodecolor
14 /Times-Roman set_font
863 1800.9 moveto 58 (metabolic) alignedtext
0 0 0 nodecolor
14 /Times-Roman set_font
870.5 1785.9 moveto 43 (process) alignedtext
grestore
% node6->node32
gsave
1 setlinewidth
0 0 0 edgecolor
newpath 1310.18 2219.74 moveto
1199.28 2209.95 1015.92 2187.15 968 2141 curveto
915.36 2090.3 947.71 2051.91 930 1981 curveto
925.2 1961.78 919.89 1941.16 914.81 1921.68 curveto
stroke
0 0 0 edgecolor
newpath 918.17 1920.71 moveto
912.25 1911.92 lineto
911.4 1922.48 lineto
closepath fill
1 setlinewidth
solid
0 0 0 edgecolor
newpath 918.17 1920.71 moveto
912.25 1911.92 lineto
911.4 1922.48 lineto
closepath stroke
grestore
% node33
gsave
1 0.68576 1 nodecolor
1018 1433 167.08 79.9 ellipse_path fill
1 setlinewidth
filled
0 0 0 nodecolor
1018 1433 167.08 79.9 ellipse_path stroke
0 0 0 nodecolor
14 /Times-Roman set_font
979 1472.9 moveto 78 (GO:0045934) alignedtext
0 0 0 nodecolor
14 /Times-Roman set_font
993.5 1457.9 moveto 49 (negative) alignedtext
0 0 0 nodecolor
14 /Times-Roman set_font
988.5 1442.9 moveto 59 (regulation) alignedtext
0 0 0 nodecolor
14 /Times-Roman set_font
907.5 1427.9 moveto 221 (of nucleobase, nucleoside, nucleotide) alignedtext
0 0 0 nodecolor
14 /Times-Roman set_font
984.5 1412.9 moveto 67 (and nucleic) alignedtext
0 0 0 nodecolor
14 /Times-Roman set_font
974.5 1397.9 moveto 87 (acid metabolic) alignedtext
0 0 0 nodecolor
14 /Times-Roman set_font
996.5 1382.9 moveto 43 (process) alignedtext
grestore
% node6->node33
gsave
1 setlinewidth
0 0 0 edgecolor
newpath 1320.38 2211.97 moveto
1278.51 2200.21 1229.51 2178.96 1201 2141 curveto
1097.42 2003.07 1196.33 1922.7 1152 1756 curveto
1130.03 1673.38 1091.68 1583.91 1061.62 1520.14 curveto
stroke
0 0 0 edgecolor
newpath 1064.7 1518.45 moveto
1057.25 1510.92 lineto
1058.37 1521.45 lineto
closepath fill
1 setlinewidth
solid
0 0 0 edgecolor
newpath 1064.7 1518.45 moveto
1057.25 1510.92 lineto
1058.37 1521.45 lineto
closepath stroke
grestore
% node35
gsave
1 0.93191 1 nodecolor
1876 2061 65.05 58.69 ellipse_path fill
1 setlinewidth
filled
0 0 0 nodecolor
1876 2061 65.05 58.69 ellipse_path stroke
0 0 0 nodecolor
14 /Times-Roman set_font
1838 2085.9 moveto 76 (GO:0048519) alignedtext
0 0 0 nodecolor
14 /Times-Roman set_font
1851.5 2070.9 moveto 49 (negative) alignedtext
0 0 0 nodecolor
14 /Times-Roman set_font
1846.5 2055.9 moveto 59 (regulation) alignedtext
0 0 0 nodecolor
14 /Times-Roman set_font
1838 2040.9 moveto 76 (of biological) alignedtext
0 0 0 nodecolor
14 /Times-Roman set_font
1854.5 2025.9 moveto 43 (process) alignedtext
grestore
% node6->node35
gsave
1 setlinewidth
0 0 0 edgecolor
newpath 1478.3 2214.91 moveto
1580.06 2200.01 1747.62 2171.82 1802 2141 curveto
1813.04 2134.74 1823.37 2126.27 1832.62 2117.18 curveto
stroke
0 0 0 edgecolor
newpath 1835.34 2119.4 moveto
1839.78 2109.78 lineto
1830.31 2114.53 lineto
closepath fill
1 setlinewidth
solid
0 0 0 edgecolor
newpath 1835.34 2119.4 moveto
1839.78 2109.78 lineto
1830.31 2114.53 lineto
closepath stroke
grestore
% node36
gsave
1 0.915 1 nodecolor
2168 1836 65.05 58.69 ellipse_path fill
1 setlinewidth
filled
0 0 0 nodecolor
2168 1836 65.05 58.69 ellipse_path stroke
0 0 0 nodecolor
14 /Times-Roman set_font
2130 1860.9 moveto 76 (GO:0048523) alignedtext
0 0 0 nodecolor
14 /Times-Roman set_font
2143.5 1845.9 moveto 49 (negative) alignedtext
0 0 0 nodecolor
14 /Times-Roman set_font
2138.5 1830.9 moveto 59 (regulation) alignedtext
0 0 0 nodecolor
14 /Times-Roman set_font
2137.5 1815.9 moveto 61 (of cellular) alignedtext
0 0 0 nodecolor
14 /Times-Roman set_font
2146.5 1800.9 moveto 43 (process) alignedtext
grestore
% node6->node36
gsave
1 setlinewidth
0 0 0 edgecolor
newpath 1485.78 2224.07 moveto
1624.57 2219.18 1883.96 2201.92 1950 2141 curveto
2003.72 2091.44 1946.04 2040.84 1988 1981 curveto
2018.22 1937.9 2046.07 1949.1 2087 1916 curveto
2097.63 1907.4 2108.44 1897.6 2118.54 1887.88 curveto
stroke
0 0 0 edgecolor
newpath 2121.05 1890.33 moveto
2125.77 1880.84 lineto
2116.16 1885.32 lineto
closepath fill
1 setlinewidth
solid
0 0 0 edgecolor
newpath 2121.05 1890.33 moveto
2125.77 1880.84 lineto
2116.16 1885.32 lineto
closepath stroke
grestore
% node37
gsave
1 0.088603 1 nodecolor
2525 2061 72.12 48.08 ellipse_path fill
1 setlinewidth
filled
0 0 0 nodecolor
2525 2061 72.12 48.08 ellipse_path stroke
0 0 0 nodecolor
14 /Times-Roman set_font
2487 2078.4 moveto 76 (GO:0048869) alignedtext
0 0 0 nodecolor
14 /Times-Roman set_font
2502.5 2063.4 moveto 45 (cellular) alignedtext
0 0 0 nodecolor
14 /Times-Roman set_font
2482 2048.4 moveto 86 (developmental) alignedtext
0 0 0 nodecolor
14 /Times-Roman set_font
2503.5 2033.4 moveto 43 (process) alignedtext
grestore
% node6->node37
gsave
1 setlinewidth
0 0 0 edgecolor
newpath 1485.33 2222.11 moveto
1721.02 2211.28 2352.8 2179.01 2439 2141 curveto
2455.06 2133.92 2470.05 2122.55 2482.87 2110.58 curveto
stroke
0 0 0 edgecolor
newpath 2485.43 2112.97 moveto
2490.16 2103.49 lineto
2480.55 2107.95 lineto
closepath fill
1 setlinewidth
solid
0 0 0 edgecolor
newpath 2485.43 2112.97 moveto
2490.16 2103.49 lineto
2480.55 2107.95 lineto
closepath stroke
grestore
% node38
gsave
1 0.54891 1 nodecolor
2679 2061 63.85 48.08 ellipse_path fill
1 setlinewidth
filled
0 0 0 nodecolor
2679 2061 63.85 48.08 ellipse_path stroke
0 0 0 nodecolor
14 /Times-Roman set_font
2641.5 2078.4 moveto 75 (GO:0051336) alignedtext
0 0 0 nodecolor
14 /Times-Roman set_font
2649.5 2063.4 moveto 59 (regulation) alignedtext
0 0 0 nodecolor
14 /Times-Roman set_font
2642.5 2048.4 moveto 73 (of hydrolase) alignedtext
0 0 0 nodecolor
14 /Times-Roman set_font
2657 2033.4 moveto 44 (activity) alignedtext
grestore
% node6->node38
gsave
1 setlinewidth
0 0 0 edgecolor
newpath 1485.74 2223.55 moveto
1747.76 2215.8 2505.97 2189.4 2606 2141 curveto
2620.16 2134.15 2632.86 2123.23 2643.55 2111.63 curveto
stroke
0 0 0 edgecolor
newpath 2646.32 2113.78 moveto
2650.27 2103.95 lineto
2641.05 2109.17 lineto
closepath fill
1 setlinewidth
solid
0 0 0 edgecolor
newpath 2646.32 2113.78 moveto
2650.27 2103.95 lineto
2641.05 2109.17 lineto
closepath stroke
grestore
% node51
gsave
1 0.23267 1 nodecolor
71 1093 70.92 48.08 ellipse_path fill
1 setlinewidth
filled
0 0 0 nodecolor
71 1093 70.92 48.08 ellipse_path stroke
0 0 0 nodecolor
14 /Times-Roman set_font
33 1110.4 moveto 76 (GO:0006267) alignedtext
0 0 0 nodecolor
14 /Times-Roman set_font
28.5 1095.4 moveto 85 (pre-replicative) alignedtext
0 0 0 nodecolor
14 /Times-Roman set_font
45.5 1080.4 moveto 51 (complex) alignedtext
0 0 0 nodecolor
14 /Times-Roman set_font
44 1065.4 moveto 54 (assembly) alignedtext
grestore
% node6->node51
gsave
1 setlinewidth
0 0 0 edgecolor
newpath 1307.86 2225.35 moveto
1040.99 2222.64 261.22 2208.95 171 2141 curveto
55.77 2054.22 60 1980.25 60 1836 curveto
60 1836 60 1836 60 1433 curveto
60 1333.99 64.72 1218.85 67.97 1151.16 curveto
stroke
0 0 0 edgecolor
newpath 71.47 1151.28 moveto
68.46 1141.12 lineto
64.48 1150.94 lineto
closepath fill
1 setlinewidth
solid
0 0 0 edgecolor
newpath 71.47 1151.28 moveto
68.46 1141.12 lineto
64.48 1150.94 lineto
closepath stroke
grestore
% node54
gsave
1 0.92472 1 nodecolor
1351 1245 65.05 48.08 ellipse_path fill
1 setlinewidth
filled
0 0 0 nodecolor
1351 1245 65.05 48.08 ellipse_path stroke
0 0 0 nodecolor
14 /Times-Roman set_font
1313 1262.4 moveto 76 (GO:0000027) alignedtext
0 0 0 nodecolor
14 /Times-Roman set_font
1322 1247.4 moveto 58 (ribosomal) alignedtext
0 0 0 nodecolor
14 /Times-Roman set_font
1314 1232.4 moveto 74 (large subunit) alignedtext
0 0 0 nodecolor
14 /Times-Roman set_font
1324 1217.4 moveto 54 (assembly) alignedtext
grestore
% node6->node54
gsave
1 setlinewidth
0 0 0 edgecolor
newpath 1397 2198.58 moveto
1397 2134.9 1397 1972.09 1397 1836 curveto
1397 1836 1397 1836 1397 1635 curveto
1397 1509.38 1397.53 1477.09 1378 1353 curveto
1375.36 1336.24 1371.36 1318.28 1367.24 1301.9 curveto
stroke
0 0 0 edgecolor
newpath 1370.55 1300.75 moveto
1364.67 1291.94 lineto
1363.77 1302.5 lineto
closepath fill
1 setlinewidth
solid
0 0 0 edgecolor
newpath 1370.55 1300.75 moveto
1364.67 1291.94 lineto
1363.77 1302.5 lineto
closepath stroke
grestore
% node58
gsave
1 0.65463 1 nodecolor
2827 2061 65.76 37.48 ellipse_path fill
1 setlinewidth
filled
0 0 0 nodecolor
2827 2061 65.76 37.48 ellipse_path stroke
0 0 0 nodecolor
14 /Times-Roman set_font
2788.5 2070.9 moveto 77 (GO:0006996) alignedtext
0 0 0 nodecolor
14 /Times-Roman set_font
2799.5 2055.9 moveto 55 (organelle) alignedtext
0 0 0 nodecolor
14 /Times-Roman set_font
2790.5 2040.9 moveto 73 (organization) alignedtext
grestore
% node6->node58
gsave
1 setlinewidth
0 0 0 edgecolor
newpath 1486.23 2224.2 moveto
1769.74 2217.97 2638.05 2194.67 2752 2141 curveto
2769.44 2132.79 2784.82 2118.56 2797.03 2104.35 curveto
stroke
0 0 0 edgecolor
newpath 2799.84 2106.45 moveto
2803.49 2096.5 lineto
2794.43 2102 lineto
closepath fill
1 setlinewidth
solid
0 0 0 edgecolor
newpath 2799.84 2106.45 moveto
2803.49 2096.5 lineto
2794.43 2102 lineto
closepath stroke
grestore
% node60
gsave
1 0.60829 1 nodecolor
3006 2061 94.75 58.69 ellipse_path fill
1 setlinewidth
filled
0 0 0 nodecolor
3006 2061 94.75 58.69 ellipse_path stroke
0 0 0 nodecolor
14 /Times-Roman set_font
2967.5 2085.9 moveto 77 (GO:0030466) alignedtext
0 0 0 nodecolor
14 /Times-Roman set_font
2977 2070.9 moveto 58 (chromatin) alignedtext
0 0 0 nodecolor
14 /Times-Roman set_font
2979 2055.9 moveto 54 (silencing) alignedtext
0 0 0 nodecolor
14 /Times-Roman set_font
2983 2040.9 moveto 46 (at silent) alignedtext
0 0 0 nodecolor
14 /Times-Roman set_font
2947 2025.9 moveto 118 (mating-type cassette) alignedtext
grestore
% node6->node60
gsave
1 setlinewidth
0 0 0 edgecolor
newpath 1485.78 2224.04 moveto
1788.61 2216.92 2769.51 2190.28 2902 2141 curveto
2917.47 2135.25 2932.52 2126.34 2946.14 2116.53 curveto
stroke
0 0 0 edgecolor
newpath 2948.52 2119.12 moveto
2954.42 2110.32 lineto
2944.32 2113.51 lineto
closepath fill
1 setlinewidth
solid
0 0 0 edgecolor
newpath 2948.52 2119.12 moveto
2954.42 2110.32 lineto
2944.32 2113.51 lineto
closepath stroke
grestore
% node61
gsave
1 0.69074 1 nodecolor
1973 1836 74.25 37.48 ellipse_path fill
1 setlinewidth
filled
0 0 0 nodecolor
1973 1836 74.25 37.48 ellipse_path stroke
0 0 0 nodecolor
14 /Times-Roman set_font
1935.5 1845.9 moveto 75 (GO:0010528) alignedtext
0 0 0 nodecolor
14 /Times-Roman set_font
1943.5 1830.9 moveto 59 (regulation) alignedtext
0 0 0 nodecolor
14 /Times-Roman set_font
1928.5 1815.9 moveto 89 (of transposition) alignedtext
grestore
% node6->node61
gsave
1 setlinewidth
0 0 0 edgecolor
newpath 1472.36 2211.62 moveto
1516.21 2199.62 1569.46 2178.25 1604 2141 curveto
1654.84 2086.17 1602 2032.72 1656 1981 curveto
1733.96 1906.35 1796.27 1969.54 1890 1916 curveto
1907.16 1906.2 1923.42 1892.06 1936.93 1878.39 curveto
stroke
0 0 0 edgecolor
newpath 1939.75 1880.51 moveto
1944.15 1870.87 lineto
1934.7 1875.67 lineto
closepath fill
1 setlinewidth
solid
0 0 0 edgecolor
newpath 1939.75 1880.51 moveto
1944.15 1870.87 lineto
1934.7 1875.67 lineto
closepath stroke
grestore
% node8
gsave
1 1 1 nodecolor
667 952 79.2 37.48 ellipse_path fill
1 setlinewidth
filled
0 0 0 nodecolor
667 952 79.2 37.48 ellipse_path stroke
0 0 0 nodecolor
14 /Times-Roman set_font
629.5 961.9 moveto 75 (GO:0016072) alignedtext
0 0 0 nodecolor
14 /Times-Roman set_font
619 946.9 moveto 96 (rRNA metabolic) alignedtext
0 0 0 nodecolor
14 /Times-Roman set_font
645.5 931.9 moveto 43 (process) alignedtext
grestore
% node7->node8
gsave
1 setlinewidth
0 0 0 edgecolor
newpath 665.54 1055.21 moveto
665.78 1038.22 666.06 1017.98 666.32 999.93 curveto
stroke
0 0 0 edgecolor
newpath 669.82 999.94 moveto
666.46 989.89 lineto
662.82 999.84 lineto
closepath fill
1 setlinewidth
solid
0 0 0 edgecolor
newpath 669.82 999.94 moveto
666.46 989.89 lineto
662.82 999.84 lineto
closepath stroke
grestore
% node15
gsave
1 1 1 nodecolor
649 812 82.02 26.87 ellipse_path fill
1 setlinewidth
filled
0 0 0 nodecolor
649 812 82.02 26.87 ellipse_path stroke
0 0 0 nodecolor
14 /Times-Roman set_font
610.5 814.4 moveto 77 (GO:0006364) alignedtext
0 0 0 nodecolor
14 /Times-Roman set_font
599 799.4 moveto 100 (rRNA processing) alignedtext
grestore
% node8->node15
gsave
1 setlinewidth
0 0 0 edgecolor
newpath 662.18 914.48 moveto
659.59 894.34 656.4 869.59 653.82 849.46 curveto
stroke
0 0 0 edgecolor
newpath 657.27 848.88 moveto
652.52 839.4 lineto
650.33 849.77 lineto
closepath fill
1 setlinewidth
solid
0 0 0 edgecolor
newpath 657.27 848.88 moveto
652.52 839.4 lineto
650.33 849.77 lineto
closepath stroke
grestore
% node9
gsave
1 0.79725 1 nodecolor
408 1635 63.85 48.08 ellipse_path fill
1 setlinewidth
filled
0 0 0 nodecolor
408 1635 63.85 48.08 ellipse_path stroke
0 0 0 nodecolor
14 /Times-Roman set_font
370.5 1652.4 moveto 75 (GO:0008202) alignedtext
0 0 0 nodecolor
14 /Times-Roman set_font
388 1637.4 moveto 40 (steroid) alignedtext
0 0 0 nodecolor
14 /Times-Roman set_font
379 1622.4 moveto 58 (metabolic) alignedtext
0 0 0 nodecolor
14 /Times-Roman set_font
386.5 1607.4 moveto 43 (process) alignedtext
grestore
% node9->node10
gsave
1 setlinewidth
0 0 0 edgecolor
newpath 409.19 1586.87 moveto
409.9 1558.15 410.81 1521.47 411.56 1491.13 curveto
stroke
0 0 0 edgecolor
newpath 415.06 1491.19 moveto
411.81 1481.11 lineto
408.06 1491.02 lineto
closepath fill
1 setlinewidth
solid
0 0 0 edgecolor
newpath 415.06 1491.19 moveto
411.81 1481.11 lineto
408.06 1491.02 lineto
closepath stroke
grestore
% node11->node12
gsave
1 setlinewidth
0 0 0 edgecolor
newpath 1298.95 2013.01 moveto
1296.02 1978.32 1292.05 1931.29 1288.93 1894.42 curveto
stroke
0 0 0 edgecolor
newpath 1292.41 1893.98 moveto
1288.08 1884.31 lineto
1285.43 1894.56 lineto
closepath fill
1 setlinewidth
solid
0 0 0 edgecolor
newpath 1292.41 1893.98 moveto
1288.08 1884.31 lineto
1285.43 1894.56 lineto
closepath stroke
grestore
% node25
gsave
1 1 1 nodecolor
1305 1433 63.85 48.08 ellipse_path fill
1 setlinewidth
filled
0 0 0 nodecolor
1305 1433 63.85 48.08 ellipse_path stroke
0 0 0 nodecolor
14 /Times-Roman set_font
1267.5 1450.4 moveto 75 (GO:0042273) alignedtext
0 0 0 nodecolor
14 /Times-Roman set_font
1276 1435.4 moveto 58 (ribosomal) alignedtext
0 0 0 nodecolor
14 /Times-Roman set_font
1268 1420.4 moveto 74 (large subunit) alignedtext
0 0 0 nodecolor
14 /Times-Roman set_font
1274 1405.4 moveto 62 (biogenesis) alignedtext
grestore
% node12->node25
gsave
1 setlinewidth
0 0 0 edgecolor
newpath 1307.4 1789.67 moveto
1319.78 1762.55 1333.69 1727.19 1340 1694 curveto
1353.27 1624.17 1337.51 1542.89 1323.09 1489.82 curveto
stroke
0 0 0 edgecolor
newpath 1326.39 1488.61 moveto
1320.33 1479.92 lineto
1319.64 1490.5 lineto
closepath fill
1 setlinewidth
solid
0 0 0 edgecolor
newpath 1326.39 1488.61 moveto
1320.33 1479.92 lineto
1319.64 1490.5 lineto
closepath stroke
grestore
% node26
gsave
1 1 1 nodecolor
1265 1635 65.76 37.48 ellipse_path fill
1 setlinewidth
filled
0 0 0 nodecolor
1265 1635 65.76 37.48 ellipse_path stroke
0 0 0 nodecolor
14 /Times-Roman set_font
1226.5 1644.9 moveto 77 (GO:0042254) alignedtext
0 0 0 nodecolor
14 /Times-Roman set_font
1237.5 1629.9 moveto 55 (ribosome) alignedtext
0 0 0 nodecolor
14 /Times-Roman set_font
1234 1614.9 moveto 62 (biogenesis) alignedtext
grestore
% node12->node26
gsave
1 setlinewidth
0 0 0 edgecolor
newpath 1279.45 1787.86 moveto
1276.45 1756.13 1272.54 1714.76 1269.54 1683.06 curveto
stroke
0 0 0 edgecolor
newpath 1272.99 1682.33 moveto
1268.56 1672.7 lineto
1266.02 1682.99 lineto
closepath fill
1 setlinewidth
solid
0 0 0 edgecolor
newpath 1272.99 1682.33 moveto
1268.56 1672.7 lineto
1266.02 1682.99 lineto
closepath stroke
grestore
% node13->node14
gsave
1 setlinewidth
0 0 0 edgecolor
newpath 1501.9 2002.47 moveto
1503.89 1972.64 1506.32 1936.17 1508.4 1904.98 curveto
stroke
0 0 0 edgecolor
newpath 1511.92 1904.84 moveto
1509.09 1894.63 lineto
1504.93 1904.37 lineto
closepath fill
1 setlinewidth
solid
0 0 0 edgecolor
newpath 1511.92 1904.84 moveto
1509.09 1894.63 lineto
1504.93 1904.37 lineto
closepath stroke
grestore
% node16
gsave
1 0.99999 1 nodecolor
517 660 68.09 37.48 ellipse_path fill
1 setlinewidth
filled
0 0 0 nodecolor
517 660 68.09 37.48 ellipse_path stroke
0 0 0 nodecolor
14 /Times-Roman set_font
478.5 669.9 moveto 77 (GO:0030490) alignedtext
0 0 0 nodecolor
14 /Times-Roman set_font
486.5 654.9 moveto 61 (maturation) alignedtext
0 0 0 nodecolor
14 /Times-Roman set_font
476.5 639.9 moveto 81 (of SSU-rRNA) alignedtext
grestore
% node15->node16
gsave
1 setlinewidth
0 0 0 edgecolor
newpath 626.31 785.87 moveto
606.25 762.77 576.63 728.67 553.29 701.78 curveto
stroke
0 0 0 edgecolor
newpath 555.77 699.31 moveto
546.57 694.05 lineto
550.48 703.9 lineto
closepath fill
1 setlinewidth
solid
0 0 0 edgecolor
newpath 555.77 699.31 moveto
546.57 694.05 lineto
550.48 703.9 lineto
closepath stroke
grestore
% node44
gsave
1 1 1 nodecolor
655 496 67.18 37.48 ellipse_path fill
1 setlinewidth
filled
0 0 0 nodecolor
655 496 67.18 37.48 ellipse_path stroke
0 0 0 nodecolor
14 /Times-Roman set_font
616 505.9 moveto 78 (GO:0000460) alignedtext
0 0 0 nodecolor
14 /Times-Roman set_font
624.5 490.9 moveto 61 (maturation) alignedtext
0 0 0 nodecolor
14 /Times-Roman set_font
615.5 475.9 moveto 79 (of 5.8S rRNA) alignedtext
grestore
% node15->node44
gsave
1 setlinewidth
0 0 0 edgecolor
newpath 649.52 784.78 moveto
650.54 731.14 652.81 611.13 654.09 543.93 curveto
stroke
0 0 0 edgecolor
newpath 657.6 543.68 moveto
654.29 533.62 lineto
650.6 543.55 lineto
closepath fill
1 setlinewidth
solid
0 0 0 edgecolor
newpath 657.6 543.68 moveto
654.29 533.62 lineto
650.6 543.55 lineto
closepath stroke
grestore
% node45
gsave
1 0.99997 1 nodecolor
839 660 92.13 48.08 ellipse_path fill
1 setlinewidth
filled
0 0 0 nodecolor
839 660 92.13 48.08 ellipse_path stroke
0 0 0 nodecolor
14 /Times-Roman set_font
800 677.4 moveto 78 (GO:0000469) alignedtext
0 0 0 nodecolor
14 /Times-Roman set_font
813 662.4 moveto 52 (cleavage) alignedtext
0 0 0 nodecolor
14 /Times-Roman set_font
813 647.4 moveto 52 (involved) alignedtext
0 0 0 nodecolor
14 /Times-Roman set_font
781.5 632.4 moveto 115 (in rRNA processing) alignedtext
grestore
% node15->node45
gsave
1 setlinewidth
0 0 0 edgecolor
newpath 680.37 786.9 moveto
707.6 765.12 747.73 733.02 780.81 706.55 curveto
stroke
0 0 0 edgecolor
newpath 783 709.29 moveto
788.62 700.31 lineto
778.62 703.82 lineto
closepath fill
1 setlinewidth
solid
0 0 0 edgecolor
newpath 783 709.29 moveto
788.62 700.31 lineto
778.62 703.82 lineto
closepath stroke
grestore
% node42
gsave
1 1 1 nodecolor
489 306 166.17 58.69 ellipse_path fill
1 setlinewidth
filled
0 0 0 nodecolor
489 306 166.17 58.69 ellipse_path stroke
0 0 0 nodecolor
14 /Times-Roman set_font
450.5 330.9 moveto 77 (GO:0000462) alignedtext
0 0 0 nodecolor
14 /Times-Roman set_font
458.5 315.9 moveto 61 (maturation) alignedtext
0 0 0 nodecolor
14 /Times-Roman set_font
399.5 300.9 moveto 179 (of SSU-rRNA from tricistronic) alignedtext
0 0 0 nodecolor
14 /Times-Roman set_font
443.5 285.9 moveto 91 (rRNA transcript) alignedtext
0 0 0 nodecolor
14 /Times-Roman set_font
379.5 270.9 moveto 219 (\(SSU-rRNA, 5.8S rRNA, LSU-rRNA\)) alignedtext
grestore
% node16->node42
gsave
1 setlinewidth
0 0 0 edgecolor
newpath 514.03 622.45 moveto
509.37 563.56 500.28 448.6 494.43 374.64 curveto
stroke
0 0 0 edgecolor
newpath 497.9 374.18 moveto
493.63 364.49 lineto
490.93 374.74 lineto
closepath fill
1 setlinewidth
solid
0 0 0 edgecolor
newpath 497.9 374.18 moveto
493.63 364.49 lineto
490.93 374.74 lineto
closepath stroke
grestore
% node18
gsave
1 0.047619 1 nodecolor
1750 1836 131.02 26.87 ellipse_path fill
1 setlinewidth
filled
0 0 0 nodecolor
1750 1836 131.02 26.87 ellipse_path stroke
0 0 0 nodecolor
14 /Times-Roman set_font
1713 1838.4 moveto 74 (GO:0032197) alignedtext
0 0 0 nodecolor
14 /Times-Roman set_font
1665 1823.4 moveto 170 (transposition, RNA-mediated) alignedtext
grestore
% node17->node18
gsave
1 setlinewidth
0 0 0 edgecolor
newpath 1731.53 2033.86 moveto
1735.28 1993.74 1742.3 1918.48 1746.52 1873.23 curveto
stroke
0 0 0 edgecolor
newpath 1750.01 1873.52 moveto
1747.46 1863.24 lineto
1743.04 1872.87 lineto
closepath fill
1 setlinewidth
solid
0 0 0 edgecolor
newpath 1750.01 1873.52 moveto
1747.46 1863.24 lineto
1743.04 1872.87 lineto
closepath stroke
grestore
% node17->node61
gsave
1 setlinewidth
0 0 0 edgecolor
newpath 1750.19 2035.3 moveto
1764.16 2019 1783.29 1997.87 1802 1981 curveto
1838.11 1948.44 1852.86 1947.38 1890 1916 curveto
1904.45 1903.79 1919.54 1889.7 1932.83 1876.77 curveto
stroke
0 0 0 edgecolor
newpath 1935.32 1879.23 moveto
1940.01 1869.73 lineto
1930.42 1874.23 lineto
closepath fill
1 setlinewidth
solid
0 0 0 edgecolor
newpath 1935.32 1879.23 moveto
1940.01 1869.73 lineto
1930.42 1874.23 lineto
closepath stroke
grestore
% node64
gsave
1 0.65463 1 nodecolor
2115 1635 74.25 48.08 ellipse_path fill
1 setlinewidth
filled
0 0 0 nodecolor
2115 1635 74.25 48.08 ellipse_path stroke
0 0 0 nodecolor
14 /Times-Roman set_font
2077 1652.4 moveto 76 (GO:0010529) alignedtext
0 0 0 nodecolor
14 /Times-Roman set_font
2090.5 1637.4 moveto 49 (negative) alignedtext
0 0 0 nodecolor
14 /Times-Roman set_font
2085.5 1622.4 moveto 59 (regulation) alignedtext
0 0 0 nodecolor
14 /Times-Roman set_font
2070.5 1607.4 moveto 89 (of transposition) alignedtext
grestore
% node17->node64
gsave
1 setlinewidth
0 0 0 edgecolor
newpath 1746.48 2034.96 moveto
1759.72 2017.21 1779.43 1994.55 1802 1981 curveto
1901.9 1921.01 1975.42 2000.17 2056 1916 curveto
2063.75 1907.91 2089.72 1772.55 2104.49 1692.7 curveto
stroke
0 0 0 edgecolor
newpath 2107.95 1693.25 moveto
2106.32 1682.78 lineto
2101.07 1691.98 lineto
closepath fill
1 setlinewidth
solid
0 0 0 edgecolor
newpath 2107.95 1693.25 moveto
2106.32 1682.78 lineto
2101.07 1691.98 lineto
closepath stroke
grestore
% node62
gsave
1 0.28197 1 nodecolor
1880 1635 142.84 37.48 ellipse_path fill
1 setlinewidth
filled
0 0 0 nodecolor
1880 1635 142.84 37.48 ellipse_path stroke
0 0 0 nodecolor
14 /Times-Roman set_font
1842 1644.9 moveto 76 (GO:0010525) alignedtext
0 0 0 nodecolor
14 /Times-Roman set_font
1850.5 1629.9 moveto 59 (regulation) alignedtext
0 0 0 nodecolor
14 /Times-Roman set_font
1787 1614.9 moveto 186 (of transposition, RNA-mediated) alignedtext
grestore
% node18->node62
gsave
1 setlinewidth
0 0 0 edgecolor
newpath 1767.53 1808.89 moveto
1788.73 1776.12 1824.74 1720.44 1850.3 1680.92 curveto
stroke
0 0 0 edgecolor
newpath 1853.41 1682.55 moveto
1855.91 1672.25 lineto
1847.54 1678.75 lineto
closepath fill
1 setlinewidth
solid
0 0 0 edgecolor
newpath 1853.41 1682.55 moveto
1855.91 1672.25 lineto
1847.54 1678.75 lineto
closepath stroke
grestore
% node63
gsave
1 0.65463 1 nodecolor
1880 1433 142.84 48.08 ellipse_path fill
1 setlinewidth
filled
0 0 0 nodecolor
1880 1433 142.84 48.08 ellipse_path stroke
0 0 0 nodecolor
14 /Times-Roman set_font
1842 1450.4 moveto 76 (GO:0010526) alignedtext
0 0 0 nodecolor
14 /Times-Roman set_font
1855.5 1435.4 moveto 49 (negative) alignedtext
0 0 0 nodecolor
14 /Times-Roman set_font
1850.5 1420.4 moveto 59 (regulation) alignedtext
0 0 0 nodecolor
14 /Times-Roman set_font
1787 1405.4 moveto 186 (of transposition, RNA-mediated) alignedtext
grestore
% node18->node63
gsave
1 setlinewidth
0 0 0 edgecolor
newpath 1739.56 1808.82 moveto
1722.51 1759.96 1693.85 1655.01 1728 1576 curveto
1744.23 1538.45 1775.71 1506.2 1805.83 1481.89 curveto
stroke
0 0 0 edgecolor
newpath 1808.18 1484.5 moveto
1813.87 1475.56 lineto
1803.84 1479 lineto
closepath fill
1 setlinewidth
solid
0 0 0 edgecolor
newpath 1808.18 1484.5 moveto
1813.87 1475.56 lineto
1803.84 1479 lineto
closepath stroke
grestore
% node20
gsave
1 1 1 nodecolor
482 952 87.89 26.87 ellipse_path fill
1 setlinewidth
filled
0 0 0 nodecolor
482 952 87.89 26.87 ellipse_path stroke
0 0 0 nodecolor
14 /Times-Roman set_font
443.5 954.4 moveto 77 (GO:0034470) alignedtext
0 0 0 nodecolor
14 /Times-Roman set_font
427.5 939.4 moveto 109 (ncRNA processing) alignedtext
grestore
% node19->node20
gsave
1 setlinewidth
0 0 0 edgecolor
newpath 482 1065.81 moveto
482 1044.06 482 1013.34 482 989.29 curveto
stroke
0 0 0 edgecolor
newpath 485.5 989.1 moveto
482 979.1 lineto
478.5 989.1 lineto
closepath fill
1 setlinewidth
solid
0 0 0 edgecolor
newpath 485.5 989.1 moveto
482 979.1 lineto
478.5 989.1 lineto
closepath stroke
grestore
% node21
gsave
1 1 1 nodecolor
269 952 106.77 26.87 ellipse_path fill
1 setlinewidth
filled
0 0 0 nodecolor
269 952 106.77 26.87 ellipse_path stroke
0 0 0 nodecolor
14 /Times-Roman set_font
230.5 954.4 moveto 77 (GO:0000966) alignedtext
0 0 0 nodecolor
14 /Times-Roman set_font
201.5 939.4 moveto 135 (RNA 5'-end processing) alignedtext
grestore
% node19->node21
gsave
1 setlinewidth
0 0 0 edgecolor
newpath 445.38 1068.76 moveto
409.56 1045.04 354.83 1008.82 315.85 983.01 curveto
stroke
0 0 0 edgecolor
newpath 317.56 979.95 moveto
307.29 977.35 lineto
313.7 985.79 lineto
closepath fill
1 setlinewidth
solid
0 0 0 edgecolor
newpath 317.56 979.95 moveto
307.29 977.35 lineto
313.7 985.79 lineto
closepath stroke
grestore
% node20->node15
gsave
1 setlinewidth
0 0 0 edgecolor
newpath 512.63 926.32 moveto
540.38 903.06 581.36 868.71 611.14 843.74 curveto
stroke
0 0 0 edgecolor
newpath 613.43 846.39 moveto
618.85 837.28 lineto
608.93 841.02 lineto
closepath fill
1 setlinewidth
solid
0 0 0 edgecolor
newpath 613.43 846.39 moveto
618.85 837.28 lineto
608.93 841.02 lineto
closepath stroke
grestore
% node22
gsave
1 1 1 nodecolor
284 812 115.97 26.87 ellipse_path fill
1 setlinewidth
filled
0 0 0 nodecolor
284 812 115.97 26.87 ellipse_path stroke
0 0 0 nodecolor
14 /Times-Roman set_font
246 814.4 moveto 76 (GO:0034471) alignedtext
0 0 0 nodecolor
14 /Times-Roman set_font
210 799.4 moveto 148 (ncRNA 5'-end processing) alignedtext
grestore
% node20->node22
gsave
1 setlinewidth
0 0 0 edgecolor
newpath 446.6 926.97 moveto
413.65 903.67 364.39 868.84 328.73 843.63 curveto
stroke
0 0 0 edgecolor
newpath 330.62 840.68 moveto
320.43 837.76 lineto
326.58 846.39 lineto
closepath fill
1 setlinewidth
solid
0 0 0 edgecolor
newpath 330.62 840.68 moveto
320.43 837.76 lineto
326.58 846.39 lineto
closepath stroke
grestore
% node21->node22
gsave
1 setlinewidth
0 0 0 edgecolor
newpath 271.89 925.01 moveto
274.19 903.55 277.43 873.29 279.98 849.48 curveto
stroke
0 0 0 edgecolor
newpath 283.48 849.7 moveto
281.07 839.39 lineto
276.52 848.96 lineto
closepath fill
1 setlinewidth
solid
0 0 0 edgecolor
newpath 283.48 849.7 moveto
281.07 839.39 lineto
276.52 848.96 lineto
closepath stroke
grestore
% node47
gsave
1 1 1 nodecolor
284 496 109.1 26.87 ellipse_path fill
1 setlinewidth
filled
0 0 0 nodecolor
284 496 109.1 26.87 ellipse_path stroke
0 0 0 nodecolor
14 /Times-Roman set_font
246 498.4 moveto 76 (GO:0000967) alignedtext
0 0 0 nodecolor
14 /Times-Roman set_font
214.5 483.4 moveto 139 (rRNA 5'-end processing) alignedtext
grestore
% node22->node47
gsave
1 setlinewidth
0 0 0 edgecolor
newpath 284 784.78 moveto
284 728.2 284 597.79 284 533.38 curveto
stroke
0 0 0 edgecolor
newpath 287.5 533.26 moveto
284 523.26 lineto
280.5 533.26 lineto
closepath fill
1 setlinewidth
solid
0 0 0 edgecolor
newpath 287.5 533.26 moveto
284 523.26 lineto
280.5 533.26 lineto
closepath stroke
grestore
% node23->node24
gsave
1 setlinewidth
0 0 0 edgecolor
newpath 829.55 2007.39 moveto
814.72 1977.33 796.04 1939.46 780.01 1906.97 curveto
stroke
0 0 0 edgecolor
newpath 783.13 1905.38 moveto
775.57 1897.96 lineto
776.85 1908.47 lineto
closepath fill
1 setlinewidth
solid
0 0 0 edgecolor
newpath 783.13 1905.38 moveto
775.57 1897.96 lineto
776.85 1908.47 lineto
closepath stroke
grestore
% node23->node32
gsave
1 setlinewidth
0 0 0 edgecolor
newpath 865.27 2003.06 moveto
869.09 1979.16 873.61 1950.92 877.83 1924.53 curveto
stroke
0 0 0 edgecolor
newpath 881.31 1924.95 moveto
879.44 1914.52 lineto
874.4 1923.85 lineto
closepath fill
1 setlinewidth
solid
0 0 0 edgecolor
newpath 881.31 1924.95 moveto
879.44 1914.52 lineto
874.4 1923.85 lineto
closepath stroke
grestore
% node34
gsave
1 0.99996 1 nodecolor
834 1635 155.77 58.69 ellipse_path fill
1 setlinewidth
filled
0 0 0 nodecolor
834 1635 155.77 58.69 ellipse_path stroke
0 0 0 nodecolor
14 /Times-Roman set_font
796 1659.9 moveto 76 (GO:0006139) alignedtext
0 0 0 nodecolor
14 /Times-Roman set_font
731.5 1644.9 moveto 205 (nucleobase, nucleoside, nucleotide) alignedtext
0 0 0 nodecolor
14 /Times-Roman set_font
800.5 1629.9 moveto 67 (and nucleic) alignedtext
0 0 0 nodecolor
14 /Times-Roman set_font
790.5 1614.9 moveto 87 (acid metabolic) alignedtext
0 0 0 nodecolor
14 /Times-Roman set_font
812.5 1599.9 moveto 43 (process) alignedtext
grestore
% node24->node34
gsave
1 setlinewidth
0 0 0 edgecolor
newpath 772.92 1772.95 moveto
782.86 1750.49 794.1 1725.11 804.2 1702.3 curveto
stroke
0 0 0 edgecolor
newpath 807.45 1703.6 moveto
808.3 1693.04 lineto
801.05 1700.77 lineto
closepath fill
1 setlinewidth
solid
0 0 0 edgecolor
newpath 807.45 1703.6 moveto
808.3 1693.04 lineto
801.05 1700.77 lineto
closepath stroke
grestore
% node25->node54
gsave
1 setlinewidth
0 0 0 edgecolor
newpath 1316.61 1385.56 moveto
1322.79 1360.29 1330.44 1329.01 1336.96 1302.38 curveto
stroke
0 0 0 edgecolor
newpath 1340.42 1302.97 moveto
1339.4 1292.43 lineto
1333.62 1301.31 lineto
closepath fill
1 setlinewidth
solid
0 0 0 edgecolor
newpath 1340.42 1302.97 moveto
1339.4 1292.43 lineto
1333.62 1301.31 lineto
closepath stroke
grestore
% node26->node15
gsave
1 setlinewidth
0 0 0 edgecolor
newpath 1253 1598.04 moveto
1245.71 1574.06 1236.9 1541.99 1232 1513 curveto
1212.1 1395.26 1213 1364.41 1213 1245 curveto
1213 1245 1213 1245 1213 1093 curveto
1213 858.66 948.77 966.45 740 860 curveto
727.45 853.6 714 846.59 701.39 839.95 curveto
stroke
0 0 0 edgecolor
newpath 702.86 836.77 moveto
692.38 835.2 lineto
699.59 842.96 lineto
closepath fill
1 setlinewidth
solid
0 0 0 edgecolor
newpath 702.86 836.77 moveto
692.38 835.2 lineto
699.59 842.96 lineto
closepath stroke
grestore
% node26->node25
gsave
1 setlinewidth
0 0 0 edgecolor
newpath 1272.43 1597.48 moveto
1278.37 1567.47 1286.81 1524.88 1293.6 1490.56 curveto
stroke
0 0 0 edgecolor
newpath 1297.05 1491.15 moveto
1295.56 1480.66 lineto
1290.19 1489.79 lineto
closepath fill
1 setlinewidth
solid
0 0 0 edgecolor
newpath 1297.05 1491.15 moveto
1295.56 1480.66 lineto
1290.19 1489.79 lineto
closepath stroke
grestore
% node27->node1
gsave
1 setlinewidth
0 0 0 edgecolor
newpath 193.68 1588.4 moveto
204.39 1561.7 218 1527.76 229.77 1498.42 curveto
stroke
0 0 0 edgecolor
newpath 233.04 1499.65 moveto
233.52 1489.07 lineto
226.55 1497.05 lineto
closepath fill
1 setlinewidth
solid
0 0 0 edgecolor
newpath 233.04 1499.65 moveto
233.52 1489.07 lineto
226.55 1497.05 lineto
closepath stroke
grestore
% node53
gsave
1 0.99977 1 nodecolor
165 1245 77.07 26.87 ellipse_path fill
1 setlinewidth
filled
0 0 0 nodecolor
165 1245 77.07 26.87 ellipse_path stroke
0 0 0 nodecolor
14 /Times-Roman set_font
127 1247.4 moveto 76 (GO:0010467) alignedtext
0 0 0 nodecolor
14 /Times-Roman set_font
118.5 1232.4 moveto 93 (gene expression) alignedtext
grestore
% node27->node53
gsave
1 setlinewidth
0 0 0 edgecolor
newpath 173.76 1586.79 moveto
171.75 1508.09 167.79 1353.66 165.96 1282.52 curveto
stroke
0 0 0 edgecolor
newpath 169.45 1282.15 moveto
165.7 1272.24 lineto
162.46 1282.33 lineto
closepath fill
1 setlinewidth
solid
0 0 0 edgecolor
newpath 169.45 1282.15 moveto
165.7 1272.24 lineto
162.46 1282.33 lineto
closepath stroke
grestore
% node29->node34
gsave
1 setlinewidth
0 0 0 edgecolor
newpath 642.17 2013.21 moveto
633.02 1950.12 625.6 1837.54 670 1756 curveto
684.67 1729.06 708.22 1706.49 732.94 1688.42 curveto
stroke
0 0 0 edgecolor
newpath 735.22 1691.09 moveto
741.36 1682.46 lineto
731.17 1685.38 lineto
closepath fill
1 setlinewidth
solid
0 0 0 edgecolor
newpath 735.22 1691.09 moveto
741.36 1682.46 lineto
731.17 1685.38 lineto
closepath stroke
grestore
% node55
gsave
1 0.088603 1 nodecolor
548 1836 74.95 37.48 ellipse_path fill
1 setlinewidth
filled
0 0 0 nodecolor
548 1836 74.95 37.48 ellipse_path stroke
0 0 0 nodecolor
14 /Times-Roman set_font
510 1845.9 moveto 76 (GO:0006629) alignedtext
0 0 0 nodecolor
14 /Times-Roman set_font
503 1830.9 moveto 90 (lipid metabolic) alignedtext
0 0 0 nodecolor
14 /Times-Roman set_font
526.5 1815.9 moveto 43 (process) alignedtext
grestore
% node29->node55
gsave
1 setlinewidth
0 0 0 edgecolor
newpath 630.16 2015.47 moveto
612.38 1976.64 586.95 1921.08 569.1 1882.09 curveto
stroke
0 0 0 edgecolor
newpath 572.08 1880.19 moveto
564.73 1872.56 lineto
565.71 1883.11 lineto
closepath fill
1 setlinewidth
solid
0 0 0 edgecolor
newpath 572.08 1880.19 moveto
564.73 1872.56 lineto
565.71 1883.11 lineto
closepath stroke
grestore
% node30->node31
gsave
1 setlinewidth
0 0 0 edgecolor
newpath 2339.48 1995.32 moveto
2354.05 1962.87 2371.45 1924.11 2385.44 1892.94 curveto
stroke
0 0 0 edgecolor
newpath 2388.77 1894.08 moveto
2389.67 1883.52 lineto
2382.38 1891.21 lineto
closepath fill
1 setlinewidth
solid
0 0 0 edgecolor
newpath 2388.77 1894.08 moveto
2389.67 1883.52 lineto
2382.38 1891.21 lineto
closepath stroke
grestore
% node32->node33
gsave
1 setlinewidth
0 0 0 edgecolor
newpath 938.24 1781.39 moveto
963.83 1749.95 991.87 1713 999 1694 curveto
1019.36 1639.77 1024.16 1574.82 1023.84 1523.27 curveto
stroke
0 0 0 edgecolor
newpath 1027.33 1523.11 moveto
1023.71 1513.15 lineto
1020.34 1523.2 lineto
closepath fill
1 setlinewidth
solid
0 0 0 edgecolor
newpath 1027.33 1523.11 moveto
1023.71 1513.15 lineto
1020.34 1523.2 lineto
closepath stroke
grestore
% node34->node3
gsave
1 setlinewidth
0 0 0 edgecolor
newpath 812.7 1576.84 moveto
802.61 1549.32 790.62 1516.58 780.62 1489.3 curveto
stroke
0 0 0 edgecolor
newpath 783.91 1488.08 moveto
777.18 1479.89 lineto
777.33 1490.49 lineto
closepath fill
1 setlinewidth
solid
0 0 0 edgecolor
newpath 783.91 1488.08 moveto
777.18 1479.89 lineto
777.33 1490.49 lineto
closepath stroke
grestore
% node34->node33
gsave
1 setlinewidth
0 0 0 edgecolor
newpath 884.52 1579.54 moveto
902.97 1559.28 924.23 1535.94 944.29 1513.93 curveto
stroke
0 0 0 edgecolor
newpath 946.89 1516.27 moveto
951.03 1506.52 lineto
941.71 1511.55 lineto
closepath fill
1 setlinewidth
solid
0 0 0 edgecolor
newpath 946.89 1516.27 moveto
951.03 1506.52 lineto
941.71 1511.55 lineto
closepath stroke
grestore
% node35->node36
gsave
1 setlinewidth
0 0 0 edgecolor
newpath 1916.19 2014.95 moveto
1927.96 2003.01 1941.35 1990.78 1955 1981 curveto
2008.81 1942.45 2035.19 1954.55 2089 1916 curveto
2099.87 1908.21 2110.59 1898.86 2120.45 1889.34 curveto
stroke
0 0 0 edgecolor
newpath 2123.17 1891.57 moveto
2127.81 1882.05 lineto
2118.24 1886.6 lineto
closepath fill
1 setlinewidth
solid
0 0 0 edgecolor
newpath 2123.17 1891.57 moveto
2127.81 1882.05 lineto
2118.24 1886.6 lineto
closepath stroke
grestore
% node36->node64
gsave
1 setlinewidth
0 0 0 edgecolor
newpath 2152.95 1778.94 moveto
2145.79 1751.75 2137.23 1719.32 2130.06 1692.12 curveto
stroke
0 0 0 edgecolor
newpath 2133.42 1691.14 moveto
2127.49 1682.36 lineto
2126.65 1692.92 lineto
closepath fill
1 setlinewidth
solid
0 0 0 edgecolor
newpath 2133.42 1691.14 moveto
2127.49 1682.36 lineto
2126.65 1692.92 lineto
closepath stroke
grestore
% node39->node45
gsave
1 setlinewidth
0 0 0 edgecolor
newpath 840.37 763.91 moveto
840.18 749.42 839.97 733.36 839.77 718.29 curveto
stroke
0 0 0 edgecolor
newpath 843.26 717.99 moveto
839.63 708.04 lineto
836.26 718.09 lineto
closepath fill
1 setlinewidth
solid
0 0 0 edgecolor
newpath 843.26 717.99 moveto
839.63 708.04 lineto
836.26 718.09 lineto
closepath stroke
grestore
% node40
gsave
1 1 1 nodecolor
839 306 166.17 69.3 ellipse_path fill
1 setlinewidth
filled
0 0 0 nodecolor
839 306 166.17 69.3 ellipse_path stroke
0 0 0 nodecolor
14 /Times-Roman set_font
800.5 338.4 moveto 77 (GO:0000479) alignedtext
0 0 0 nodecolor
14 /Times-Roman set_font
791.5 323.4 moveto 95 (endonucleolytic) alignedtext
0 0 0 nodecolor
14 /Times-Roman set_font
813 308.4 moveto 52 (cleavage) alignedtext
0 0 0 nodecolor
14 /Times-Roman set_font
799.5 293.4 moveto 79 (of tricistronic) alignedtext
0 0 0 nodecolor
14 /Times-Roman set_font
793.5 278.4 moveto 91 (rRNA transcript) alignedtext
0 0 0 nodecolor
14 /Times-Roman set_font
729.5 263.4 moveto 219 (\(SSU-rRNA, 5.8S rRNA, LSU-rRNA\)) alignedtext
grestore
% node41
gsave
1 1 1 nodecolor
1189 92 261.13 79.9 ellipse_path fill
1 setlinewidth
filled
0 0 0 nodecolor
1189 92 261.13 79.9 ellipse_path stroke
0 0 0 nodecolor
14 /Times-Roman set_font
1150 131.9 moveto 78 (GO:0000447) alignedtext
0 0 0 nodecolor
14 /Times-Roman set_font
1141.5 116.9 moveto 95 (endonucleolytic) alignedtext
0 0 0 nodecolor
14 /Times-Roman set_font
1163 101.9 moveto 52 (cleavage) alignedtext
0 0 0 nodecolor
14 /Times-Roman set_font
1135 86.9 moveto 108 (in ITS1 to separate) alignedtext
0 0 0 nodecolor
14 /Times-Roman set_font
1012 71.9 moveto 354 (SSU-rRNA from 5.8S rRNA and LSU-rRNA from tricistronic) alignedtext
0 0 0 nodecolor
14 /Times-Roman set_font
1143.5 56.9 moveto 91 (rRNA transcript) alignedtext
0 0 0 nodecolor
14 /Times-Roman set_font
1079.5 41.9 moveto 219 (\(SSU-rRNA, 5.8S rRNA, LSU-rRNA\)) alignedtext
grestore
% node40->node41
gsave
1 setlinewidth
0 0 0 edgecolor
newpath 932.79 248.65 moveto
972.85 224.16 1020.2 195.21 1063.22 168.9 curveto
stroke
0 0 0 edgecolor
newpath 1065.06 171.88 moveto
1071.77 163.68 lineto
1061.41 165.91 lineto
closepath fill
1 setlinewidth
solid
0 0 0 edgecolor
newpath 1065.06 171.88 moveto
1071.77 163.68 lineto
1061.41 165.91 lineto
closepath stroke
grestore
% node46
gsave
1 1 1 nodecolor
284 92 275.77 69.3 ellipse_path fill
1 setlinewidth
filled
0 0 0 nodecolor
284 92 275.77 69.3 ellipse_path stroke
0 0 0 nodecolor
14 /Times-Roman set_font
246 124.4 moveto 76 (GO:0000472) alignedtext
0 0 0 nodecolor
14 /Times-Roman set_font
236.5 109.4 moveto 95 (endonucleolytic) alignedtext
0 0 0 nodecolor
14 /Times-Roman set_font
258 94.4 moveto 52 (cleavage) alignedtext
0 0 0 nodecolor
14 /Times-Roman set_font
252 79.4 moveto 64 (to generate) alignedtext
0 0 0 nodecolor
14 /Times-Roman set_font
264 64.4 moveto 40 (mature) alignedtext
0 0 0 nodecolor
14 /Times-Roman set_font
97 49.4 moveto 374 (5'-end of SSU-rRNA from \(SSU-rRNA, 5.8S rRNA, LSU-rRNA\)) alignedtext
grestore
% node40->node46
gsave
1 setlinewidth
0 0 0 edgecolor
newpath 719.09 257.7 moveto
700.66 250.37 681.84 242.95 664 236 curveto
593.21 208.43 514.73 178.58 447.57 153.24 curveto
stroke
0 0 0 edgecolor
newpath 448.76 149.94 moveto
438.17 149.69 lineto
446.29 156.49 lineto
closepath fill
1 setlinewidth
solid
0 0 0 edgecolor
newpath 448.76 149.94 moveto
438.17 149.69 lineto
446.29 156.49 lineto
closepath stroke
grestore
% node49
gsave
1 1 1 nodecolor
744 92 166.17 69.3 ellipse_path fill
1 setlinewidth
filled
0 0 0 nodecolor
744 92 166.17 69.3 ellipse_path stroke
0 0 0 nodecolor
14 /Times-Roman set_font
705.5 124.4 moveto 77 (GO:0000480) alignedtext
0 0 0 nodecolor
14 /Times-Roman set_font
696.5 109.4 moveto 95 (endonucleolytic) alignedtext
0 0 0 nodecolor
14 /Times-Roman set_font
718 94.4 moveto 52 (cleavage) alignedtext
0 0 0 nodecolor
14 /Times-Roman set_font
674.5 79.4 moveto 139 (in 5'-ETS of tricistronic) alignedtext
0 0 0 nodecolor
14 /Times-Roman set_font
698.5 64.4 moveto 91 (rRNA transcript) alignedtext
0 0 0 nodecolor
14 /Times-Roman set_font
634.5 49.4 moveto 219 (\(SSU-rRNA, 5.8S rRNA, LSU-rRNA\)) alignedtext
grestore
% node40->node49
gsave
1 setlinewidth
0 0 0 edgecolor
newpath 808.55 237.41 moveto
799 215.9 788.4 192.02 778.59 169.92 curveto
stroke
0 0 0 edgecolor
newpath 781.7 168.29 moveto
774.44 160.57 lineto
775.3 171.13 lineto
closepath fill
1 setlinewidth
solid
0 0 0 edgecolor
newpath 781.7 168.29 moveto
774.44 160.57 lineto
775.3 171.13 lineto
closepath stroke
grestore
% node42->node41
gsave
1 setlinewidth
0 0 0 edgecolor
newpath 595.05 260.93 moveto
617.61 252.09 641.43 243.31 664 236 curveto
775.16 200 806.29 202.83 919 172 curveto
943.04 165.42 968.22 158.29 993.12 151.09 curveto
stroke
0 0 0 edgecolor
newpath 994.39 154.37 moveto
1003.02 148.22 lineto
992.44 147.65 lineto
closepath fill
1 setlinewidth
solid
0 0 0 edgecolor
newpath 994.39 154.37 moveto
1003.02 148.22 lineto
992.44 147.65 lineto
closepath stroke
grestore
% node42->node46
gsave
1 setlinewidth
0 0 0 edgecolor
newpath 435.67 250.33 moveto
411.28 224.87 382.02 194.32 355.73 166.88 curveto
stroke
0 0 0 edgecolor
newpath 358.2 164.4 moveto
348.76 159.6 lineto
353.15 169.24 lineto
closepath fill
1 setlinewidth
solid
0 0 0 edgecolor
newpath 358.2 164.4 moveto
348.76 159.6 lineto
353.15 169.24 lineto
closepath stroke
grestore
% node42->node49
gsave
1 setlinewidth
0 0 0 edgecolor
newpath 553.35 252 moveto
586.27 224.37 626.7 190.44 661.85 160.94 curveto
stroke
0 0 0 edgecolor
newpath 664.32 163.44 moveto
669.73 154.33 lineto
659.82 158.08 lineto
closepath fill
1 setlinewidth
solid
0 0 0 edgecolor
newpath 664.32 163.44 moveto
669.73 154.33 lineto
659.82 158.08 lineto
closepath stroke
grestore
% node43
gsave
1 1 1 nodecolor
1189 306 166.17 58.69 ellipse_path fill
1 setlinewidth
filled
0 0 0 nodecolor
1189 306 166.17 58.69 ellipse_path stroke
0 0 0 nodecolor
14 /Times-Roman set_font
1150 330.9 moveto 78 (GO:0000466) alignedtext
0 0 0 nodecolor
14 /Times-Roman set_font
1158.5 315.9 moveto 61 (maturation) alignedtext
0 0 0 nodecolor
14 /Times-Roman set_font
1100.5 300.9 moveto 177 (of 5.8S rRNA from tricistronic) alignedtext
0 0 0 nodecolor
14 /Times-Roman set_font
1143.5 285.9 moveto 91 (rRNA transcript) alignedtext
0 0 0 nodecolor
14 /Times-Roman set_font
1079.5 270.9 moveto 219 (\(SSU-rRNA, 5.8S rRNA, LSU-rRNA\)) alignedtext
grestore
% node43->node41
gsave
1 setlinewidth
0 0 0 edgecolor
newpath 1189 247.24 moveto
1189 227.18 1189 204.25 1189 182.28 curveto
stroke
0 0 0 edgecolor
newpath 1192.5 182.27 moveto
1189 172.27 lineto
1185.5 182.27 lineto
closepath fill
1 setlinewidth
solid
0 0 0 edgecolor
newpath 1192.5 182.27 moveto
1189 172.27 lineto
1185.5 182.27 lineto
closepath stroke
grestore
% node44->node43
gsave
1 setlinewidth
0 0 0 edgecolor
newpath 692.31 464.66 moveto
705.97 454.53 722 444.1 738 437 curveto
852.82 386.03 893.95 413.01 1014 376 curveto
1033.71 369.93 1054.32 362.6 1074.19 355.01 curveto
stroke
0 0 0 edgecolor
newpath 1075.5 358.25 moveto
1083.57 351.38 lineto
1072.98 351.72 lineto
closepath fill
1 setlinewidth
solid
0 0 0 edgecolor
newpath 1075.5 358.25 moveto
1083.57 351.38 lineto
1072.98 351.72 lineto
closepath stroke
grestore
% node48
gsave
1 1 1 nodecolor
839 496 92.13 58.69 ellipse_path fill
1 setlinewidth
filled
0 0 0 nodecolor
839 496 92.13 58.69 ellipse_path stroke
0 0 0 nodecolor
14 /Times-Roman set_font
801 520.9 moveto 76 (GO:0000478) alignedtext
0 0 0 nodecolor
14 /Times-Roman set_font
791.5 505.9 moveto 95 (endonucleolytic) alignedtext
0 0 0 nodecolor
14 /Times-Roman set_font
813 490.9 moveto 52 (cleavage) alignedtext
0 0 0 nodecolor
14 /Times-Roman set_font
813 475.9 moveto 52 (involved) alignedtext
0 0 0 nodecolor
14 /Times-Roman set_font
781.5 460.9 moveto 115 (in rRNA processing) alignedtext
grestore
% node45->node48
gsave
1 setlinewidth
0 0 0 edgecolor
newpath 839 611.68 moveto
839 597.03 839 580.65 839 564.92 curveto
stroke
0 0 0 edgecolor
newpath 842.5 564.71 moveto
839 554.71 lineto
835.5 564.71 lineto
closepath fill
1 setlinewidth
solid
0 0 0 edgecolor
newpath 842.5 564.71 moveto
839 554.71 lineto
835.5 564.71 lineto
closepath stroke
grestore
% node47->node46
gsave
1 setlinewidth
0 0 0 edgecolor
newpath 284 468.87 moveto
284 408.93 284 263.29 284 171.62 curveto
stroke
0 0 0 edgecolor
newpath 287.5 171.55 moveto
284 161.55 lineto
280.5 171.55 lineto
closepath fill
1 setlinewidth
solid
0 0 0 edgecolor
newpath 287.5 171.55 moveto
284 161.55 lineto
280.5 171.55 lineto
closepath stroke
grestore
% node48->node40
gsave
1 setlinewidth
0 0 0 edgecolor
newpath 839 437.44 moveto
839 421.13 839 403.12 839 385.81 curveto
stroke
0 0 0 edgecolor
newpath 842.5 385.71 moveto
839 375.71 lineto
835.5 385.71 lineto
closepath fill
1 setlinewidth
solid
0 0 0 edgecolor
newpath 842.5 385.71 moveto
839 375.71 lineto
835.5 385.71 lineto
closepath stroke
grestore
% node50->node51
gsave
1 setlinewidth
0 0 0 edgecolor
newpath 286.16 1216.41 moveto
243.05 1191.69 180.53 1155.82 133.97 1129.12 curveto
stroke
0 0 0 edgecolor
newpath 135.6 1126.02 moveto
125.18 1124.08 lineto
132.11 1132.09 lineto
closepath fill
1 setlinewidth
solid
0 0 0 edgecolor
newpath 135.6 1126.02 moveto
125.18 1124.08 lineto
132.11 1132.09 lineto
closepath stroke
grestore
% node52
gsave
1 0.86481 1 nodecolor
306 1093 79.9 48.08 ellipse_path fill
1 setlinewidth
filled
0 0 0 nodecolor
306 1093 79.9 48.08 ellipse_path stroke
0 0 0 nodecolor
14 /Times-Roman set_font
268 1110.4 moveto 76 (GO:0006270) alignedtext
0 0 0 nodecolor
14 /Times-Roman set_font
258.5 1095.4 moveto 95 (DNA-dependent) alignedtext
0 0 0 nodecolor
14 /Times-Roman set_font
257.5 1080.4 moveto 97 (DNA replication) alignedtext
0 0 0 nodecolor
14 /Times-Roman set_font
279.5 1065.4 moveto 53 (initiation) alignedtext
grestore
% node50->node52
gsave
1 setlinewidth
0 0 0 edgecolor
newpath 328.58 1207.43 moveto
325.22 1190.36 321.16 1169.79 317.41 1150.82 curveto
stroke
0 0 0 edgecolor
newpath 320.8 1149.91 moveto
315.43 1140.78 lineto
313.93 1151.27 lineto
closepath fill
1 setlinewidth
solid
0 0 0 edgecolor
newpath 320.8 1149.91 moveto
315.43 1140.78 lineto
313.93 1151.27 lineto
closepath stroke
grestore
% node53->node19
gsave
1 setlinewidth
0 0 0 edgecolor
newpath 204.22 1221.61 moveto
218.69 1213.38 235.38 1204.36 251 1197 curveto
313.13 1167.75 332.8 1170.1 395 1141 curveto
407.7 1135.06 421.1 1128.05 433.49 1121.26 curveto
stroke
0 0 0 edgecolor
newpath 435.25 1124.28 moveto
442.3 1116.36 lineto
431.86 1118.16 lineto
closepath fill
1 setlinewidth
solid
0 0 0 edgecolor
newpath 435.25 1124.28 moveto
442.3 1116.36 lineto
431.86 1118.16 lineto
closepath stroke
grestore
% node55->node9
gsave
1 setlinewidth
0 0 0 edgecolor
newpath 523.29 1800.53 moveto
501.2 1768.81 468.56 1721.95 443.64 1686.17 curveto
stroke
0 0 0 edgecolor
newpath 446.4 1684 moveto
437.81 1677.8 lineto
440.65 1688 lineto
closepath fill
1 setlinewidth
solid
0 0 0 edgecolor
newpath 446.4 1684 moveto
437.81 1677.8 lineto
440.65 1688 lineto
closepath stroke
grestore
% node56
gsave
1 0.74223 1 nodecolor
556 1635 65.97 48.08 ellipse_path fill
1 setlinewidth
filled
0 0 0 nodecolor
556 1635 65.97 48.08 ellipse_path stroke
0 0 0 nodecolor
14 /Times-Roman set_font
517 1652.4 moveto 78 (GO:0006664) alignedtext
0 0 0 nodecolor
14 /Times-Roman set_font
525 1637.4 moveto 62 (glycolipid) alignedtext
0 0 0 nodecolor
14 /Times-Roman set_font
527 1622.4 moveto 58 (metabolic) alignedtext
0 0 0 nodecolor
14 /Times-Roman set_font
534.5 1607.4 moveto 43 (process) alignedtext
grestore
% node55->node56
gsave
1 setlinewidth
0 0 0 edgecolor
newpath 549.5 1798.19 moveto
550.68 1768.72 552.33 1727.26 553.67 1693.51 curveto
stroke
0 0 0 edgecolor
newpath 557.18 1693.44 moveto
554.08 1683.31 lineto
550.18 1693.16 lineto
closepath fill
1 setlinewidth
solid
0 0 0 edgecolor
newpath 557.18 1693.44 moveto
554.08 1683.31 lineto
550.18 1693.16 lineto
closepath stroke
grestore
% node57
gsave
1 0.74223 1 nodecolor
582 1433 86.97 48.08 ellipse_path fill
1 setlinewidth
filled
0 0 0 nodecolor
582 1433 86.97 48.08 ellipse_path stroke
0 0 0 nodecolor
14 /Times-Roman set_font
544 1450.4 moveto 76 (GO:0006687) alignedtext
0 0 0 nodecolor
14 /Times-Roman set_font
528.5 1435.4 moveto 107 (glycosphingolipid) alignedtext
0 0 0 nodecolor
14 /Times-Roman set_font
553 1420.4 moveto 58 (metabolic) alignedtext
0 0 0 nodecolor
14 /Times-Roman set_font
560.5 1405.4 moveto 43 (process) alignedtext
grestore
% node55->node57
gsave
1 setlinewidth
0 0 0 edgecolor
newpath 575.59 1801.03 moveto
595.33 1773.66 620.25 1733.69 631 1694 curveto
649.83 1624.46 627.41 1542.56 607.09 1489.3 curveto
stroke
0 0 0 edgecolor
newpath 610.23 1487.74 moveto
603.33 1479.7 lineto
603.72 1490.29 lineto
closepath fill
1 setlinewidth
solid
0 0 0 edgecolor
newpath 610.23 1487.74 moveto
603.33 1479.7 lineto
603.72 1490.29 lineto
closepath stroke
grestore
% node56->node57
gsave
1 setlinewidth
0 0 0 edgecolor
newpath 562.16 1587.13 moveto
565.86 1558.41 570.59 1521.68 574.5 1491.27 curveto
stroke
0 0 0 edgecolor
newpath 577.99 1491.59 moveto
575.79 1481.23 lineto
571.04 1490.7 lineto
closepath fill
1 setlinewidth
solid
0 0 0 edgecolor
newpath 577.99 1491.59 moveto
575.79 1481.23 lineto
571.04 1490.7 lineto
closepath stroke
grestore
% node59
gsave
1 0.52449 1 nodecolor
2827 1836 72.12 37.48 ellipse_path fill
1 setlinewidth
filled
0 0 0 nodecolor
2827 1836 72.12 37.48 ellipse_path stroke
0 0 0 nodecolor
14 /Times-Roman set_font
2789 1845.9 moveto 76 (GO:0007005) alignedtext
0 0 0 nodecolor
14 /Times-Roman set_font
2784 1830.9 moveto 86 (mitochondrion) alignedtext
0 0 0 nodecolor
14 /Times-Roman set_font
2790.5 1815.9 moveto 73 (organization) alignedtext
grestore
% node58->node59
gsave
1 setlinewidth
0 0 0 edgecolor
newpath 2827 2023.34 moveto
2827 1985.05 2827 1925.59 2827 1883.96 curveto
stroke
0 0 0 edgecolor
newpath 2830.5 1883.78 moveto
2827 1873.78 lineto
2823.5 1883.78 lineto
closepath fill
1 setlinewidth
solid
0 0 0 edgecolor
newpath 2830.5 1883.78 moveto
2827 1873.78 lineto
2823.5 1883.78 lineto
closepath stroke
grestore
% node61->node62
gsave
1 setlinewidth
0 0 0 edgecolor
newpath 1955.94 1799.13 moveto
1940.63 1766.05 1918.1 1717.34 1901.55 1681.57 curveto
stroke
0 0 0 edgecolor
newpath 1904.64 1679.92 moveto
1897.26 1672.31 lineto
1898.29 1682.86 lineto
closepath fill
1 setlinewidth
solid
0 0 0 edgecolor
newpath 1904.64 1679.92 moveto
1897.26 1672.31 lineto
1898.29 1682.86 lineto
closepath stroke
grestore
% node61->node64
gsave
1 setlinewidth
0 0 0 edgecolor
newpath 1998.06 1800.53 moveto
2020.25 1769.12 2052.92 1722.87 2078.1 1687.23 curveto
stroke
0 0 0 edgecolor
newpath 2081.09 1689.07 moveto
2084 1678.88 lineto
2075.37 1685.03 lineto
closepath fill
1 setlinewidth
solid
0 0 0 edgecolor
newpath 2081.09 1689.07 moveto
2084 1678.88 lineto
2075.37 1685.03 lineto
closepath stroke
grestore
% node62->node63
gsave
1 setlinewidth
0 0 0 edgecolor
newpath 1880 1597.48 moveto
1880 1567.7 1880 1525.54 1880 1491.36 curveto
stroke
0 0 0 edgecolor
newpath 1883.5 1491.03 moveto
1880 1481.03 lineto
1876.5 1491.03 lineto
closepath fill
1 setlinewidth
solid
0 0 0 edgecolor
newpath 1883.5 1491.03 moveto
1880 1481.03 lineto
1876.5 1491.03 lineto
closepath stroke
grestore
% node64->node63
gsave
1 setlinewidth
0 0 0 edgecolor
newpath 2070.25 1596.53 moveto
2033.34 1564.81 1980.65 1519.51 1940.07 1484.63 curveto
stroke
0 0 0 edgecolor
newpath 1942.25 1481.89 moveto
1932.38 1478.03 lineto
1937.69 1487.2 lineto
closepath fill
1 setlinewidth
solid
0 0 0 edgecolor
newpath 1942.25 1481.89 moveto
1932.38 1478.03 lineto
1937.69 1487.2 lineto
closepath stroke
grestore
endpage
showpage
grestore
%%PageTrailer
%%EndPage: 1
%%Trailer
%%Pages: 1
%%BoundingBox: 36 36 755 560
end
restore
%%EOF
