# Supplementary material for: The Transcriptomic Signature of RacA Activation and Inactivation Provides New Insights into the Morphogenetic Network of Aspergillus niger
Source: PLoS One. 2013 Jul 24;8(7):e68946. doi: 10.1371/journal.pone.0068946 (PMC3722221; doi:10.1371/journal.pone.0068946)
Supplement: Table S3 — ZIP archive file containing FetGOat enrichment results for the up- and down-regulated gene sets of all six comparisons. (ZIP) [file pone.0068946.s003.zip › FetGOat/01.DOWN/plots/01.down.txt_CCover.ps]

90 rotate 0 -612 translate
%!PS-Adobe-3.0
%%Creator: graphviz version 2.26.3 (20100126.1600)
%%Title: test
%%Pages: (atend)
%%BoundingBox: (atend)
%%EndComments
save
%%BeginProlog
/DotDict 200 dict def
DotDict begin

/setupLatin1 {
mark
/EncodingVector 256 array def
 EncodingVector 0

ISOLatin1Encoding 0 255 getinterval putinterval
EncodingVector 45 /hyphen put

% Set up ISO Latin 1 character encoding
/starnetISO {
        dup dup findfont dup length dict begin
        { 1 index /FID ne { def }{ pop pop } ifelse
        } forall
        /Encoding EncodingVector def
        currentdict end definefont
} def
/Times-Roman starnetISO def
/Times-Italic starnetISO def
/Times-Bold starnetISO def
/Times-BoldItalic starnetISO def
/Helvetica starnetISO def
/Helvetica-Oblique starnetISO def
/Helvetica-Bold starnetISO def
/Helvetica-BoldOblique starnetISO def
/Courier starnetISO def
/Courier-Oblique starnetISO def
/Courier-Bold starnetISO def
/Courier-BoldOblique starnetISO def
cleartomark
} bind def

%%BeginResource: procset graphviz 0 0
/coord-font-family /Times-Roman def
/default-font-family /Times-Roman def
/coordfont coord-font-family findfont 8 scalefont def

/InvScaleFactor 1.0 def
/set_scale {
       dup 1 exch div /InvScaleFactor exch def
       scale
} bind def

% styles
/solid { [] 0 setdash } bind def
/dashed { [9 InvScaleFactor mul dup ] 0 setdash } bind def
/dotted { [1 InvScaleFactor mul 6 InvScaleFactor mul] 0 setdash } bind def
/invis {/fill {newpath} def /stroke {newpath} def /show {pop newpath} def} bind def
/bold { 2 setlinewidth } bind def
/filled { } bind def
/unfilled { } bind def
/rounded { } bind def
/diagonals { } bind def

% hooks for setting color 
/nodecolor { sethsbcolor } bind def
/edgecolor { sethsbcolor } bind def
/graphcolor { sethsbcolor } bind def
/nopcolor {pop pop pop} bind def

/beginpage {	% i j npages
	/npages exch def
	/j exch def
	/i exch def
	/str 10 string def
	npages 1 gt {
		gsave
			coordfont setfont
			0 0 moveto
			(\() show i str cvs show (,) show j str cvs show (\)) show
		grestore
	} if
} bind def

/set_font {
	findfont exch
	scalefont setfont
} def

% draw text fitted to its expected width
/alignedtext {			% width text
	/text exch def
	/width exch def
	gsave
		width 0 gt {
			[] 0 setdash
			text stringwidth pop width exch sub text length div 0 text ashow
		} if
	grestore
} def

/boxprim {				% xcorner ycorner xsize ysize
		4 2 roll
		moveto
		2 copy
		exch 0 rlineto
		0 exch rlineto
		pop neg 0 rlineto
		closepath
} bind def

/ellipse_path {
	/ry exch def
	/rx exch def
	/y exch def
	/x exch def
	matrix currentmatrix
	newpath
	x y translate
	rx ry scale
	0 0 1 0 360 arc
	setmatrix
} bind def

/endpage { showpage } bind def
/showpage { } def

/layercolorseq
	[	% layer color sequence - darkest to lightest
		[0 0 0]
		[.2 .8 .8]
		[.4 .8 .8]
		[.6 .8 .8]
		[.8 .8 .8]
	]
def

/layerlen layercolorseq length def

/setlayer {/maxlayer exch def /curlayer exch def
	layercolorseq curlayer 1 sub layerlen mod get
	aload pop sethsbcolor
	/nodecolor {nopcolor} def
	/edgecolor {nopcolor} def
	/graphcolor {nopcolor} def
} bind def

/onlayer { curlayer ne {invis} if } def

/onlayers {
	/myupper exch def
	/mylower exch def
	curlayer mylower lt
	curlayer myupper gt
	or
	{invis} if
} def

/curlayer 0 def

%%EndResource
%%EndProlog
%%BeginSetup
14 default-font-family set_font
1 setmiterlimit
% /arrowlength 10 def
% /arrowwidth 5 def

% make sure pdfmark is harmless for PS-interpreters other than Distiller
/pdfmark where {pop} {userdict /pdfmark /cleartomark load put} ifelse
% make '<<' and '>>' safe on PS Level 1 devices
/languagelevel where {pop languagelevel}{1} ifelse
2 lt {
    userdict (<<) cvn ([) cvn load put
    userdict (>>) cvn ([) cvn load put
} if

%%EndSetup
setupLatin1
%%Page: 1 1
%%PageBoundingBox: 36 36 756 554
%%PageOrientation: Portrait
0 0 1 beginpage
gsave
36 36 720 518 boxprim clip newpath
0.24695 0.24695 set_scale 0 rotate 149.779 150.779 translate
% node1
gsave
0 0.83797 1 nodecolor
2430 535 63.14 37.48 ellipse_path fill
1 setlinewidth
filled
0 0 0 nodecolor
2430 535 63.14 37.48 ellipse_path stroke
0 0 0 nodecolor
14 /Times-Roman set_font
2393 544.9 moveto 74 (GO:0033279) alignedtext
0 0 0 nodecolor
14 /Times-Roman set_font
2401 529.9 moveto 58 (ribosomal) alignedtext
0 0 0 nodecolor
14 /Times-Roman set_font
2409.5 514.9 moveto 41 (subunit) alignedtext
grestore
% node2
gsave
0 0.87965 1 nodecolor
2601 376 75.16 37.48 ellipse_path fill
1 setlinewidth
filled
0 0 0 nodecolor
2601 376 75.16 37.48 ellipse_path stroke
0 0 0 nodecolor
14 /Times-Roman set_font
2563 385.9 moveto 76 (GO:0015934) alignedtext
0 0 0 nodecolor
14 /Times-Roman set_font
2555.5 370.9 moveto 91 (large ribosomal) alignedtext
0 0 0 nodecolor
14 /Times-Roman set_font
2580.5 355.9 moveto 41 (subunit) alignedtext
grestore
% node1->node2
gsave
1 setlinewidth
0 0 0 edgecolor
newpath 2464.19 503.21 moveto
2491.12 478.17 2528.83 443.1 2557.84 416.13 curveto
stroke
0 0 0 edgecolor
newpath 2560.45 418.48 moveto
2565.39 409.11 lineto
2555.69 413.35 lineto
closepath fill
1 setlinewidth
solid
0 0 0 edgecolor
newpath 2560.45 418.48 moveto
2565.39 409.11 lineto
2555.69 413.35 lineto
closepath stroke
grestore
% node53
gsave
0 0.99465 1 nodecolor
2430 376 77.78 48.08 ellipse_path fill
1 setlinewidth
filled
0 0 0 nodecolor
2430 376 77.78 48.08 ellipse_path stroke
0 0 0 nodecolor
14 /Times-Roman set_font
2392 393.4 moveto 76 (GO:0000314) alignedtext
0 0 0 nodecolor
14 /Times-Roman set_font
2400.5 378.4 moveto 59 (organellar) alignedtext
0 0 0 nodecolor
14 /Times-Roman set_font
2383 363.4 moveto 94 (small ribosomal) alignedtext
0 0 0 nodecolor
14 /Times-Roman set_font
2409.5 348.4 moveto 41 (subunit) alignedtext
grestore
% node1->node53
gsave
1 setlinewidth
0 0 0 edgecolor
newpath 2430 497.32 moveto
2430 478.54 2430 455.4 2430 434.39 curveto
stroke
0 0 0 edgecolor
newpath 2433.5 434.27 moveto
2430 424.27 lineto
2426.5 434.27 lineto
closepath fill
1 setlinewidth
solid
0 0 0 edgecolor
newpath 2433.5 434.27 moveto
2430 424.27 lineto
2426.5 434.27 lineto
closepath stroke
grestore
% node54
gsave
0 0.99892 1 nodecolor
2583 217 75.16 48.08 ellipse_path fill
1 setlinewidth
filled
0 0 0 nodecolor
2583 217 75.16 48.08 ellipse_path stroke
0 0 0 nodecolor
14 /Times-Roman set_font
2545 234.4 moveto 76 (GO:0000315) alignedtext
0 0 0 nodecolor
14 /Times-Roman set_font
2553.5 219.4 moveto 59 (organellar) alignedtext
0 0 0 nodecolor
14 /Times-Roman set_font
2537.5 204.4 moveto 91 (large ribosomal) alignedtext
0 0 0 nodecolor
14 /Times-Roman set_font
2562.5 189.4 moveto 41 (subunit) alignedtext
grestore
% node2->node54
gsave
1 setlinewidth
0 0 0 edgecolor
newpath 2596.73 338.32 moveto
2594.6 319.46 2591.97 296.21 2589.58 275.12 curveto
stroke
0 0 0 edgecolor
newpath 2593.03 274.52 moveto
2588.43 264.97 lineto
2586.08 275.3 lineto
closepath fill
1 setlinewidth
solid
0 0 0 edgecolor
newpath 2593.03 274.52 moveto
2588.43 264.97 lineto
2586.08 275.3 lineto
closepath stroke
grestore
% node3
gsave
0 1 1 nodecolor
1243 906 65.97 37.48 ellipse_path fill
1 setlinewidth
filled
0 0 0 nodecolor
1243 906 65.97 37.48 ellipse_path stroke
0 0 0 nodecolor
14 /Times-Roman set_font
1204 915.9 moveto 78 (GO:0044428) alignedtext
0 0 0 nodecolor
14 /Times-Roman set_font
1221.5 900.9 moveto 43 (nuclear) alignedtext
0 0 0 nodecolor
14 /Times-Roman set_font
1232 885.9 moveto 22 (part) alignedtext
grestore
% node4
gsave
0 0.84578 1 nodecolor
1229 707 65.05 48.08 ellipse_path fill
1 setlinewidth
filled
0 0 0 nodecolor
1229 707 65.05 48.08 ellipse_path stroke
0 0 0 nodecolor
14 /Times-Roman set_font
1191 724.4 moveto 76 (GO:0016585) alignedtext
0 0 0 nodecolor
14 /Times-Roman set_font
1200 709.4 moveto 58 (chromatin) alignedtext
0 0 0 nodecolor
14 /Times-Roman set_font
1195 694.4 moveto 68 (remodeling) alignedtext
0 0 0 nodecolor
14 /Times-Roman set_font
1203.5 679.4 moveto 51 (complex) alignedtext
grestore
% node3->node4
gsave
1 setlinewidth
0 0 0 edgecolor
newpath 1240.33 868.1 moveto
1238.28 838.97 1235.42 798.24 1233.08 765.02 curveto
stroke
0 0 0 edgecolor
newpath 1236.57 764.7 moveto
1232.37 754.97 lineto
1229.59 765.19 lineto
closepath fill
1 setlinewidth
solid
0 0 0 edgecolor
newpath 1236.57 764.7 moveto
1232.37 754.97 lineto
1229.59 765.19 lineto
closepath stroke
grestore
% node11
gsave
0 1 1 nodecolor
703 707 67.18 26.87 ellipse_path fill
1 setlinewidth
filled
0 0 0 nodecolor
703 707 67.18 26.87 ellipse_path stroke
0 0 0 nodecolor
14 /Times-Roman set_font
665 709.4 moveto 76 (GO:0030689) alignedtext
0 0 0 nodecolor
14 /Times-Roman set_font
663.5 694.4 moveto 79 (Noc complex) alignedtext
grestore
% node3->node11
gsave
1 setlinewidth
0 0 0 edgecolor
newpath 1183.63 889.4 moveto
1066.87 856.56 815.54 784.87 779 766 curveto
764.51 758.52 750.02 748.17 737.64 738.22 curveto
stroke
0 0 0 edgecolor
newpath 739.77 735.44 moveto
729.83 731.77 lineto
735.31 740.84 lineto
closepath fill
1 setlinewidth
solid
0 0 0 edgecolor
newpath 739.77 735.44 moveto
729.83 731.77 lineto
735.31 740.84 lineto
closepath stroke
grestore
% node17
gsave
0 1 1 nodecolor
868 707 79.9 48.08 ellipse_path fill
1 setlinewidth
filled
0 0 0 nodecolor
868 707 79.9 48.08 ellipse_path stroke
0 0 0 nodecolor
14 /Times-Roman set_font
831 724.4 moveto 74 (GO:0031261) alignedtext
0 0 0 nodecolor
14 /Times-Roman set_font
819.5 709.4 moveto 97 (DNA replication) alignedtext
0 0 0 nodecolor
14 /Times-Roman set_font
832.5 694.4 moveto 71 (preinitiation) alignedtext
0 0 0 nodecolor
14 /Times-Roman set_font
842.5 679.4 moveto 51 (complex) alignedtext
grestore
% node3->node17
gsave
1 setlinewidth
0 0 0 edgecolor
newpath 1190.81 882.94 moveto
1132.66 856.67 1036.38 811.49 957 766 curveto
947.76 760.71 938.19 754.82 928.9 748.87 curveto
stroke
0 0 0 edgecolor
newpath 930.76 745.91 moveto
920.47 743.41 lineto
926.96 751.78 lineto
closepath fill
1 setlinewidth
solid
0 0 0 edgecolor
newpath 930.76 745.91 moveto
920.47 743.41 lineto
926.96 751.78 lineto
closepath stroke
grestore
% node18
gsave
0 0.99988 1 nodecolor
476 535 67.88 48.08 ellipse_path fill
1 setlinewidth
filled
0 0 0 nodecolor
476 535 67.88 48.08 ellipse_path stroke
0 0 0 nodecolor
14 /Times-Roman set_font
436 552.4 moveto 80 (GO:0044454) alignedtext
0 0 0 nodecolor
14 /Times-Roman set_font
454.5 537.4 moveto 43 (nuclear) alignedtext
0 0 0 nodecolor
14 /Times-Roman set_font
438 522.4 moveto 76 (chromosome) alignedtext
0 0 0 nodecolor
14 /Times-Roman set_font
465 507.4 moveto 22 (part) alignedtext
grestore
% node3->node18
gsave
1 setlinewidth
0 0 0 edgecolor
newpath 1217.64 871.14 moveto
1198.49 843.63 1172.59 803.73 1155 766 curveto
1131.71 716.07 1158.54 684.2 1117 648 curveto
1034.04 575.69 706.26 548 554.22 538.89 curveto
stroke
0 0 0 edgecolor
newpath 554.21 535.38 moveto
544.02 538.29 lineto
553.8 542.37 lineto
closepath fill
1 setlinewidth
solid
0 0 0 edgecolor
newpath 554.21 535.38 moveto
544.02 538.29 lineto
553.8 542.37 lineto
closepath stroke
grestore
% node26
gsave
0 1 1 nodecolor
1715 707 63.14 37.48 ellipse_path fill
1 setlinewidth
filled
0 0 0 nodecolor
1715 707 63.14 37.48 ellipse_path stroke
0 0 0 nodecolor
14 /Times-Roman set_font
1678 716.9 moveto 74 (GO:0031981) alignedtext
0 0 0 nodecolor
14 /Times-Roman set_font
1693.5 701.9 moveto 43 (nuclear) alignedtext
0 0 0 nodecolor
14 /Times-Roman set_font
1696.5 686.9 moveto 37 (lumen) alignedtext
grestore
% node3->node26
gsave
1 setlinewidth
0 0 0 edgecolor
newpath 1284.11 876.64 moveto
1304.9 862.82 1330.97 847.01 1356 836 curveto
1461.23 789.72 1498.38 808.98 1605 766 curveto
1624 758.34 1643.96 748.3 1661.59 738.67 curveto
stroke
0 0 0 edgecolor
newpath 1663.53 741.6 moveto
1670.58 733.69 lineto
1660.14 735.47 lineto
closepath fill
1 setlinewidth
solid
0 0 0 edgecolor
newpath 1663.53 741.6 moveto
1670.58 733.69 lineto
1660.14 735.47 lineto
closepath stroke
grestore
% node30
gsave
0 1 1 nodecolor
1303 376 67.18 37.48 ellipse_path fill
1 setlinewidth
filled
0 0 0 nodecolor
1303 376 67.18 37.48 ellipse_path stroke
0 0 0 nodecolor
14 /Times-Roman set_font
1263.5 385.9 moveto 79 (GO:0044452) alignedtext
0 0 0 nodecolor
14 /Times-Roman set_font
1275.5 370.9 moveto 55 (nucleolar) alignedtext
0 0 0 nodecolor
14 /Times-Roman set_font
1292 355.9 moveto 22 (part) alignedtext
grestore
% node3->node30
gsave
1 setlinewidth
0 0 0 edgecolor
newpath 1273.08 872.61 moveto
1295.08 845.89 1323.22 806.33 1336 766 curveto
1373.46 647.77 1361.36 609.34 1341 487 curveto
1337.34 464.98 1329.85 441.48 1322.48 421.8 curveto
stroke
0 0 0 edgecolor
newpath 1325.75 420.54 moveto
1318.89 412.46 lineto
1319.21 423.05 lineto
closepath fill
1 setlinewidth
solid
0 0 0 edgecolor
newpath 1325.75 420.54 moveto
1318.89 412.46 lineto
1319.21 423.05 lineto
closepath stroke
grestore
% node32
gsave
0 1 1 nodecolor
675 376 74.95 26.87 ellipse_path fill
1 setlinewidth
filled
0 0 0 nodecolor
675 376 74.95 26.87 ellipse_path stroke
0 0 0 nodecolor
14 /Times-Roman set_font
636.5 378.4 moveto 77 (GO:0042555) alignedtext
0 0 0 nodecolor
14 /Times-Roman set_font
630 363.4 moveto 90 (MCM complex) alignedtext
grestore
% node3->node32
gsave
1 setlinewidth
0 0 0 edgecolor
newpath 1266.31 870.73 moveto
1297.44 818.79 1344.14 720.09 1303 648 curveto
1274.86 598.68 1229.89 626.18 1193 583 curveto
1163.19 548.11 1190.3 516.32 1155 487 curveto
1042.5 393.53 973.9 459.43 832 424 curveto
801.45 416.37 768.03 406.39 739.9 397.5 curveto
stroke
0 0 0 edgecolor
newpath 740.78 394.11 moveto
730.19 394.41 lineto
738.66 400.78 lineto
closepath fill
1 setlinewidth
solid
0 0 0 edgecolor
newpath 740.78 394.11 moveto
730.19 394.41 lineto
738.66 400.78 lineto
closepath stroke
grestore
% node48
gsave
0 1 1 nodecolor
1507 535 65.05 26.87 ellipse_path fill
1 setlinewidth
filled
0 0 0 nodecolor
1507 535 65.05 26.87 ellipse_path stroke
0 0 0 nodecolor
14 /Times-Roman set_font
1469 537.4 moveto 76 (GO:0005730) alignedtext
0 0 0 nodecolor
14 /Times-Roman set_font
1479 522.4 moveto 56 (nucleolus) alignedtext
grestore
% node3->node48
gsave
1 setlinewidth
0 0 0 edgecolor
newpath 1277.34 873.69 moveto
1305.22 846.47 1344.59 805.73 1374 766 curveto
1422.04 701.11 1466.38 617.37 1489.74 570.61 curveto
stroke
0 0 0 edgecolor
newpath 1492.96 572.01 moveto
1494.27 561.5 lineto
1486.69 568.9 lineto
closepath fill
1 setlinewidth
solid
0 0 0 edgecolor
newpath 1492.96 572.01 moveto
1494.27 561.5 lineto
1486.69 568.9 lineto
closepath stroke
grestore
% node49
gsave
0 1 1 nodecolor
477 707 65.05 37.48 ellipse_path fill
1 setlinewidth
filled
0 0 0 nodecolor
477 707 65.05 37.48 ellipse_path stroke
0 0 0 nodecolor
14 /Times-Roman set_font
439.5 716.9 moveto 75 (GO:0000228) alignedtext
0 0 0 nodecolor
14 /Times-Roman set_font
455.5 701.9 moveto 43 (nuclear) alignedtext
0 0 0 nodecolor
14 /Times-Roman set_font
439 686.9 moveto 76 (chromosome) alignedtext
grestore
% node3->node49
gsave
1 setlinewidth
0 0 0 edgecolor
newpath 1184.15 888.83 moveto
1131.85 873.87 1053.18 852.11 984 836 curveto
826.53 799.33 782.2 811.33 627 766 curveto
597.08 757.26 564.81 744.96 537.89 733.85 curveto
stroke
0 0 0 edgecolor
newpath 539.18 730.6 moveto
528.6 729.98 lineto
536.49 737.06 lineto
closepath fill
1 setlinewidth
solid
0 0 0 edgecolor
newpath 539.18 730.6 moveto
528.6 729.98 lineto
536.49 737.06 lineto
closepath stroke
grestore
% node55
gsave
0 0.99697 1 nodecolor
1530 707 65.76 37.48 ellipse_path fill
1 setlinewidth
filled
0 0 0 nodecolor
1530 707 65.76 37.48 ellipse_path stroke
0 0 0 nodecolor
14 /Times-Roman set_font
1491.5 716.9 moveto 77 (GO:0005643) alignedtext
0 0 0 nodecolor
14 /Times-Roman set_font
1508.5 701.9 moveto 43 (nuclear) alignedtext
0 0 0 nodecolor
14 /Times-Roman set_font
1517 686.9 moveto 26 (pore) alignedtext
grestore
% node3->node55
gsave
1 setlinewidth
0 0 0 edgecolor
newpath 1286.17 877.55 moveto
1328.29 849.61 1394.01 805.55 1450 766 curveto
1460.34 758.69 1471.33 750.73 1481.74 743.08 curveto
stroke
0 0 0 edgecolor
newpath 1483.97 745.79 moveto
1489.95 737.03 lineto
1479.82 740.15 lineto
closepath fill
1 setlinewidth
solid
0 0 0 edgecolor
newpath 1483.97 745.79 moveto
1489.95 737.03 lineto
1479.82 740.15 lineto
closepath stroke
grestore
% node57
gsave
0 1 1 nodecolor
1037 707 70.92 37.48 ellipse_path fill
1 setlinewidth
filled
0 0 0 nodecolor
1037 707 70.92 37.48 ellipse_path stroke
0 0 0 nodecolor
14 /Times-Roman set_font
998.5 716.9 moveto 77 (GO:0005656) alignedtext
0 0 0 nodecolor
14 /Times-Roman set_font
994.5 701.9 moveto 85 (pre-replicative) alignedtext
0 0 0 nodecolor
14 /Times-Roman set_font
1011.5 686.9 moveto 51 (complex) alignedtext
grestore
% node3->node57
gsave
1 setlinewidth
0 0 0 edgecolor
newpath 1209.44 873.58 moveto
1173.75 839.1 1117.21 784.49 1078.68 747.27 curveto
stroke
0 0 0 edgecolor
newpath 1080.85 744.5 moveto
1071.23 740.06 lineto
1075.99 749.53 lineto
closepath fill
1 setlinewidth
solid
0 0 0 edgecolor
newpath 1080.85 744.5 moveto
1071.23 740.06 lineto
1075.99 749.53 lineto
closepath stroke
grestore
% node28
gsave
0 0.84578 1 nodecolor
1070 535 75.87 26.87 ellipse_path fill
1 setlinewidth
filled
0 0 0 nodecolor
1070 535 75.87 26.87 ellipse_path stroke
0 0 0 nodecolor
14 /Times-Roman set_font
1033.5 537.4 moveto 73 (GO:0032221) alignedtext
0 0 0 nodecolor
14 /Times-Roman set_font
1024 522.4 moveto 92 (Rpd3S complex) alignedtext
grestore
% node4->node28
gsave
1 setlinewidth
0 0 0 edgecolor
newpath 1192.12 667.11 moveto
1164.45 637.17 1127 596.66 1100.89 568.42 curveto
stroke
0 0 0 edgecolor
newpath 1103.21 565.76 moveto
1093.85 560.8 lineto
1098.06 570.52 lineto
closepath fill
1 setlinewidth
solid
0 0 0 edgecolor
newpath 1103.21 565.76 moveto
1093.85 560.8 lineto
1098.06 570.52 lineto
closepath stroke
grestore
% node5
gsave
0 1 1 nodecolor
787 1091 77.99 37.48 ellipse_path fill
1 setlinewidth
filled
0 0 0 nodecolor
787 1091 77.99 37.48 ellipse_path stroke
0 0 0 nodecolor
14 /Times-Roman set_font
749.5 1100.9 moveto 75 (GO:0032991) alignedtext
0 0 0 nodecolor
14 /Times-Roman set_font
739.5 1085.9 moveto 95 (macromolecular) alignedtext
0 0 0 nodecolor
14 /Times-Roman set_font
761.5 1070.9 moveto 51 (complex) alignedtext
grestore
% node5->node4
gsave
1 setlinewidth
0 0 0 edgecolor
newpath 842.53 1064.38 moveto
883.66 1043.33 939.97 1011.62 984 976 curveto
1066.15 909.54 1145.54 815.08 1190.71 757.59 curveto
stroke
0 0 0 edgecolor
newpath 1193.73 759.42 moveto
1197.12 749.38 lineto
1188.21 755.11 lineto
closepath fill
1 setlinewidth
solid
0 0 0 edgecolor
newpath 1193.73 759.42 moveto
1197.12 749.38 lineto
1188.21 755.11 lineto
closepath stroke
grestore
% node6
gsave
0 1 1 nodecolor
2141 906 84.15 37.48 ellipse_path fill
1 setlinewidth
filled
0 0 0 nodecolor
2141 906 84.15 37.48 ellipse_path stroke
0 0 0 nodecolor
14 /Times-Roman set_font
2103 915.9 moveto 76 (GO:0030529) alignedtext
0 0 0 nodecolor
14 /Times-Roman set_font
2089.5 900.9 moveto 103 (ribonucleoprotein) alignedtext
0 0 0 nodecolor
14 /Times-Roman set_font
2115.5 885.9 moveto 51 (complex) alignedtext
grestore
% node5->node6
gsave
1 setlinewidth
0 0 0 edgecolor
newpath 864.37 1085.51 moveto
1115.87 1067.42 1900.49 1008.95 2010 976 curveto
2035.94 968.2 2062.65 955.01 2085.13 942.17 curveto
stroke
0 0 0 edgecolor
newpath 2086.97 945.15 moveto
2093.85 937.09 lineto
2083.45 939.1 lineto
closepath fill
1 setlinewidth
solid
0 0 0 edgecolor
newpath 2086.97 945.15 moveto
2093.85 937.09 lineto
2083.45 939.1 lineto
closepath stroke
grestore
% node5->node11
gsave
1 setlinewidth
0 0 0 edgecolor
newpath 777.98 1053.5 moveto
772.63 1031.04 765.79 1001.92 760 976 curveto
741.55 893.4 721.32 796.2 710.62 744.23 curveto
stroke
0 0 0 edgecolor
newpath 713.99 743.24 moveto
708.55 734.15 lineto
707.14 744.65 lineto
closepath fill
1 setlinewidth
solid
0 0 0 edgecolor
newpath 713.99 743.24 moveto
708.55 734.15 lineto
707.14 744.65 lineto
closepath stroke
grestore
% node13
gsave
0 1 1 nodecolor
1937 906 63.85 37.48 ellipse_path fill
1 setlinewidth
filled
0 0 0 nodecolor
1937 906 63.85 37.48 ellipse_path stroke
0 0 0 nodecolor
14 /Times-Roman set_font
1899.5 915.9 moveto 75 (GO:0031105) alignedtext
0 0 0 nodecolor
14 /Times-Roman set_font
1920 900.9 moveto 34 (septin) alignedtext
0 0 0 nodecolor
14 /Times-Roman set_font
1911.5 885.9 moveto 51 (complex) alignedtext
grestore
% node5->node13
gsave
1 setlinewidth
0 0 0 edgecolor
newpath 864.7 1086.64 moveto
1073.43 1074.25 1642.48 1035.82 1820 976 curveto
1844.14 967.87 1868.66 954.2 1888.98 941.09 curveto
stroke
0 0 0 edgecolor
newpath 1891 943.95 moveto
1897.41 935.52 lineto
1887.14 938.11 lineto
closepath fill
1 setlinewidth
solid
0 0 0 edgecolor
newpath 1891 943.95 moveto
1897.41 935.52 lineto
1887.14 938.11 lineto
closepath stroke
grestore
% node16
gsave
0 0.89224 1 nodecolor
872 906 103.24 26.87 ellipse_path fill
1 setlinewidth
filled
0 0 0 nodecolor
872 906 103.24 26.87 ellipse_path stroke
0 0 0 nodecolor
14 /Times-Roman set_font
834.5 908.4 moveto 75 (GO:0032993) alignedtext
0 0 0 nodecolor
14 /Times-Roman set_font
807 893.4 moveto 130 (protein-DNA complex) alignedtext
grestore
% node5->node16
gsave
1 setlinewidth
0 0 0 edgecolor
newpath 804 1054.01 moveto
818.94 1021.47 840.57 974.4 855.4 942.13 curveto
stroke
0 0 0 edgecolor
newpath 858.59 943.58 moveto
859.58 933.03 lineto
852.22 940.66 lineto
closepath fill
1 setlinewidth
solid
0 0 0 edgecolor
newpath 858.59 943.58 moveto
859.58 933.03 lineto
852.22 940.66 lineto
closepath stroke
grestore
% node19
gsave
0 1 1 nodecolor
340 217 72.12 48.08 ellipse_path fill
1 setlinewidth
filled
0 0 0 nodecolor
340 217 72.12 48.08 ellipse_path stroke
0 0 0 nodecolor
14 /Times-Roman set_font
303 234.4 moveto 74 (GO:0031298) alignedtext
0 0 0 nodecolor
14 /Times-Roman set_font
308.5 219.4 moveto 63 (replication) alignedtext
0 0 0 nodecolor
14 /Times-Roman set_font
297 204.4 moveto 86 (fork protection) alignedtext
0 0 0 nodecolor
14 /Times-Roman set_font
314.5 189.4 moveto 51 (complex) alignedtext
grestore
% node5->node19
gsave
1 setlinewidth
0 0 0 edgecolor
newpath 714.1 1077.2 moveto
615.54 1057.25 446.83 1018.1 401 976 curveto
351.77 930.77 386.73 889.01 346 836 curveto
314.05 794.41 274.65 812.81 251 766 curveto
207.08 679.08 232.43 419.78 265 328 curveto
272.66 306.43 285.51 285.03 298.44 266.87 curveto
stroke
0 0 0 edgecolor
newpath 301.29 268.9 moveto
304.36 258.77 lineto
295.64 264.77 lineto
closepath fill
1 setlinewidth
solid
0 0 0 edgecolor
newpath 301.29 268.9 moveto
304.36 258.77 lineto
295.64 264.77 lineto
closepath stroke
grestore
% node31
gsave
0 1 1 nodecolor
1356 217 92.13 48.08 ellipse_path fill
1 setlinewidth
filled
0 0 0 nodecolor
1356 217 92.13 48.08 ellipse_path stroke
0 0 0 nodecolor
14 /Times-Roman set_font
1318.5 234.4 moveto 75 (GO:0034388) alignedtext
0 0 0 nodecolor
14 /Times-Roman set_font
1303 219.4 moveto 106 (Pwp2p-containing) alignedtext
0 0 0 nodecolor
14 /Times-Roman set_font
1321 204.4 moveto 70 (subcomplex) alignedtext
0 0 0 nodecolor
14 /Times-Roman set_font
1298.5 189.4 moveto 115 (of 90S preribosome) alignedtext
grestore
% node5->node31
gsave
1 setlinewidth
0 0 0 edgecolor
newpath 863.91 1084.51 moveto
995.35 1071.83 1255.14 1039.28 1318 976 curveto
1351.6 942.17 1355.91 813.29 1362 766 curveto
1381.44 615.06 1375.22 576.14 1379 424 curveto
1380.06 381.35 1383.35 370.44 1379 328 curveto
1377.2 310.49 1373.86 291.66 1370.26 274.58 curveto
stroke
0 0 0 edgecolor
newpath 1373.67 273.78 moveto
1368.12 264.75 lineto
1366.83 275.26 lineto
closepath fill
1 setlinewidth
solid
0 0 0 edgecolor
newpath 1373.67 273.78 moveto
1368.12 264.75 lineto
1366.83 275.26 lineto
closepath stroke
grestore
% node5->node32
gsave
1 setlinewidth
0 0 0 edgecolor
newpath 762.15 1055.13 moveto
723.88 997.41 652.28 878.92 627 766 curveto
598.3 637.83 639.92 481.86 662.32 412.39 curveto
stroke
0 0 0 edgecolor
newpath 665.68 413.38 moveto
665.47 402.79 lineto
659.03 411.2 lineto
closepath fill
1 setlinewidth
solid
0 0 0 edgecolor
newpath 665.68 413.38 moveto
665.47 402.79 lineto
659.03 411.2 lineto
closepath stroke
grestore
% node51
gsave
0 1 1 nodecolor
1548 217 82.02 26.87 ellipse_path fill
1 setlinewidth
filled
0 0 0 nodecolor
1548 217 82.02 26.87 ellipse_path stroke
0 0 0 nodecolor
14 /Times-Roman set_font
1509.5 219.4 moveto 77 (GO:0070545) alignedtext
0 0 0 nodecolor
14 /Times-Roman set_font
1498 204.4 moveto 100 (PeBoW complex) alignedtext
grestore
% node5->node51
gsave
1 setlinewidth
0 0 0 edgecolor
newpath 863.7 1083.57 moveto
1025.05 1067.16 1394.26 1025.37 1510 976 curveto
1652.1 915.38 1718.27 904.36 1787 766 curveto
1810.33 719.03 1802.4 698.13 1787 648 curveto
1751.66 532.99 1691.26 530.35 1635 424 curveto
1613.54 383.44 1614.71 370.33 1597 328 curveto
1586.45 302.78 1574 274.6 1564.29 252.94 curveto
stroke
0 0 0 edgecolor
newpath 1567.47 251.48 moveto
1560.17 243.79 lineto
1561.08 254.35 lineto
closepath fill
1 setlinewidth
solid
0 0 0 edgecolor
newpath 1567.47 251.48 moveto
1560.17 243.79 lineto
1561.08 254.35 lineto
closepath stroke
grestore
% node56
gsave
0 0.99697 1 nodecolor
1433 906 67.88 26.87 ellipse_path fill
1 setlinewidth
filled
0 0 0 nodecolor
1433 906 67.88 26.87 ellipse_path stroke
0 0 0 nodecolor
14 /Times-Roman set_font
1394.5 908.4 moveto 77 (GO:0046930) alignedtext
0 0 0 nodecolor
14 /Times-Roman set_font
1393 893.4 moveto 80 (pore complex) alignedtext
grestore
% node5->node56
gsave
1 setlinewidth
0 0 0 edgecolor
newpath 864.8 1087.4 moveto
977.36 1079.54 1189.78 1054.65 1351 976 curveto
1369.74 966.86 1387.69 952.42 1402 939.03 curveto
stroke
0 0 0 edgecolor
newpath 1404.79 941.2 moveto
1409.55 931.73 lineto
1399.93 936.16 lineto
closepath fill
1 setlinewidth
solid
0 0 0 edgecolor
newpath 1404.79 941.2 moveto
1409.55 931.73 lineto
1399.93 936.16 lineto
closepath stroke
grestore
% node58
gsave
0 1 1 nodecolor
889 217 82.02 48.08 ellipse_path fill
1 setlinewidth
filled
0 0 0 nodecolor
889 217 82.02 48.08 ellipse_path stroke
0 0 0 nodecolor
14 /Times-Roman set_font
851 234.4 moveto 76 (GO:0005736) alignedtext
0 0 0 nodecolor
14 /Times-Roman set_font
847 219.4 moveto 84 (DNA-directed) alignedtext
0 0 0 nodecolor
14 /Times-Roman set_font
839 204.4 moveto 100 (RNA polymerase) alignedtext
0 0 0 nodecolor
14 /Times-Roman set_font
859.5 189.4 moveto 59 (I complex) alignedtext
grestore
% node5->node58
gsave
1 setlinewidth
0 0 0 edgecolor
newpath 735.76 1062.58 moveto
704.64 1042.54 666.99 1012.76 646 976 curveto
610.16 913.25 549.78 387.35 591 328 curveto
615.92 292.13 723.88 258.19 802.71 237.51 curveto
stroke
0 0 0 edgecolor
newpath 803.86 240.83 moveto
812.66 234.93 lineto
802.1 234.05 lineto
closepath fill
1 setlinewidth
solid
0 0 0 edgecolor
newpath 803.86 240.83 moveto
812.66 234.93 lineto
802.1 234.05 lineto
closepath stroke
grestore
% node59
gsave
0 0.99693 1 nodecolor
223 906 77.78 69.3 ellipse_path fill
1 setlinewidth
filled
0 0 0 nodecolor
223 906 77.78 69.3 ellipse_path stroke
0 0 0 nodecolor
14 /Times-Roman set_font
184 938.4 moveto 78 (GO:0005744) alignedtext
0 0 0 nodecolor
14 /Times-Roman set_font
182 923.4 moveto 82 (mitochondrial) alignedtext
0 0 0 nodecolor
14 /Times-Roman set_font
176 908.4 moveto 94 (inner membrane) alignedtext
0 0 0 nodecolor
14 /Times-Roman set_font
187 893.4 moveto 72 (presequence) alignedtext
0 0 0 nodecolor
14 /Times-Roman set_font
191 878.4 moveto 64 (translocase) alignedtext
0 0 0 nodecolor
14 /Times-Roman set_font
197.5 863.4 moveto 51 (complex) alignedtext
grestore
% node5->node59
gsave
1 setlinewidth
0 0 0 edgecolor
newpath 711.03 1082.25 moveto
614.99 1069.04 446.34 1038.59 315 976 curveto
305.73 971.58 296.5 966.14 287.65 960.25 curveto
stroke
0 0 0 edgecolor
newpath 289.51 957.28 moveto
279.29 954.49 lineto
285.54 963.05 lineto
closepath fill
1 setlinewidth
solid
0 0 0 edgecolor
newpath 289.51 957.28 moveto
279.29 954.49 lineto
285.54 963.05 lineto
closepath stroke
grestore
% node69
gsave
0 0.99697 1 nodecolor
102 707 101.82 58.69 ellipse_path fill
1 setlinewidth
filled
0 0 0 nodecolor
102 707 101.82 58.69 ellipse_path stroke
0 0 0 nodecolor
14 /Times-Roman set_font
63.5 731.9 moveto 77 (GO:0001405) alignedtext
0 0 0 nodecolor
14 /Times-Roman set_font
66 716.9 moveto 72 (presequence) alignedtext
0 0 0 nodecolor
14 /Times-Roman set_font
38 701.9 moveto 128 (translocase-associated) alignedtext
0 0 0 nodecolor
14 /Times-Roman set_font
82.5 686.9 moveto 39 (import) alignedtext
0 0 0 nodecolor
14 /Times-Roman set_font
84.5 671.9 moveto 35 (motor) alignedtext
grestore
% node5->node69
gsave
1 setlinewidth
0 0 0 edgecolor
newpath 711.99 1080.05 moveto
601.91 1062.55 404.12 1025.17 353 976 curveto
306.09 930.88 349.75 887.55 310 836 curveto
292.56 813.38 236.08 778.95 186.37 751.34 curveto
stroke
0 0 0 edgecolor
newpath 187.95 748.21 moveto
177.5 746.45 lineto
184.57 754.34 lineto
closepath fill
1 setlinewidth
solid
0 0 0 edgecolor
newpath 187.95 748.21 moveto
177.5 746.45 lineto
184.57 754.34 lineto
closepath stroke
grestore
% node6->node1
gsave
1 setlinewidth
0 0 0 edgecolor
newpath 2159.44 869.27 moveto
2173.22 841.27 2192.16 801.59 2207 766 curveto
2228.48 714.48 2214.5 691.08 2250 648 curveto
2285.63 604.77 2310.68 612.99 2358 583 curveto
2365.11 578.49 2372.57 573.66 2379.86 568.85 curveto
stroke
0 0 0 edgecolor
newpath 2381.92 571.69 moveto
2388.33 563.25 lineto
2378.06 565.85 lineto
closepath fill
1 setlinewidth
solid
0 0 0 edgecolor
newpath 2381.92 571.69 moveto
2388.33 563.25 lineto
2378.06 565.85 lineto
closepath stroke
grestore
% node7
gsave
0 1 1 nodecolor
1972 535 65.05 26.87 ellipse_path fill
1 setlinewidth
filled
0 0 0 nodecolor
1972 535 65.05 26.87 ellipse_path stroke
0 0 0 nodecolor
14 /Times-Roman set_font
1934 537.4 moveto 76 (GO:0030684) alignedtext
0 0 0 nodecolor
14 /Times-Roman set_font
1935.5 522.4 moveto 73 (preribosome) alignedtext
grestore
% node6->node7
gsave
1 setlinewidth
0 0 0 edgecolor
newpath 2116.77 869.91 moveto
2098.83 842.23 2074.56 802.69 2057 766 curveto
2025.2 699.57 1997.69 617.88 1983.11 571.59 curveto
stroke
0 0 0 edgecolor
newpath 1986.43 570.5 moveto
1980.11 561.99 lineto
1979.75 572.58 lineto
closepath fill
1 setlinewidth
solid
0 0 0 edgecolor
newpath 1986.43 570.5 moveto
1980.11 561.99 lineto
1979.75 572.58 lineto
closepath stroke
grestore
% node29
gsave
0 0.95 1 nodecolor
2132 707 65.76 26.87 ellipse_path fill
1 setlinewidth
filled
0 0 0 nodecolor
2132 707 65.76 26.87 ellipse_path stroke
0 0 0 nodecolor
14 /Times-Roman set_font
2093.5 709.4 moveto 77 (GO:0005840) alignedtext
0 0 0 nodecolor
14 /Times-Roman set_font
2104.5 694.4 moveto 55 (ribosome) alignedtext
grestore
% node6->node29
gsave
1 setlinewidth
0 0 0 edgecolor
newpath 2139.29 868.1 moveto
2137.68 832.64 2135.3 779.96 2133.7 744.6 curveto
stroke
0 0 0 edgecolor
newpath 2137.18 744.05 moveto
2133.23 734.22 lineto
2130.19 744.37 lineto
closepath fill
1 setlinewidth
solid
0 0 0 edgecolor
newpath 2137.18 744.05 moveto
2133.23 734.22 lineto
2130.19 744.37 lineto
closepath stroke
grestore
% node8
gsave
0 1 1 nodecolor
1507 376 80.82 26.87 ellipse_path fill
1 setlinewidth
filled
0 0 0 nodecolor
1507 376 80.82 26.87 ellipse_path stroke
0 0 0 nodecolor
14 /Times-Roman set_font
1469 378.4 moveto 76 (GO:0030686) alignedtext
0 0 0 nodecolor
14 /Times-Roman set_font
1457.5 363.4 moveto 99 (90S preribosome) alignedtext
grestore
% node7->node8
gsave
1 setlinewidth
0 0 0 edgecolor
newpath 1920.11 518.63 moveto
1853.74 497.53 1735.37 459.33 1635 424 curveto
1613.55 416.45 1590.22 407.82 1569.43 399.99 curveto
stroke
0 0 0 edgecolor
newpath 1570.66 396.71 moveto
1560.07 396.45 lineto
1568.19 403.26 lineto
closepath fill
1 setlinewidth
solid
0 0 0 edgecolor
newpath 1570.66 396.71 moveto
1560.07 396.45 lineto
1568.19 403.26 lineto
closepath stroke
grestore
% node9
gsave
0 1 1 nodecolor
2176 376 120.21 37.48 ellipse_path fill
1 setlinewidth
filled
0 0 0 nodecolor
2176 376 120.21 37.48 ellipse_path stroke
0 0 0 nodecolor
14 /Times-Roman set_font
2138.5 385.9 moveto 75 (GO:0030687) alignedtext
0 0 0 nodecolor
14 /Times-Roman set_font
2099 370.9 moveto 154 (preribosome, large subunit) alignedtext
0 0 0 nodecolor
14 /Times-Roman set_font
2149 355.9 moveto 54 (precursor) alignedtext
grestore
% node7->node9
gsave
1 setlinewidth
0 0 0 edgecolor
newpath 2002.98 510.85 moveto
2034.83 486.03 2085 446.93 2123.13 417.2 curveto
stroke
0 0 0 edgecolor
newpath 2125.34 419.92 moveto
2131.08 411.01 lineto
2121.04 414.4 lineto
closepath fill
1 setlinewidth
solid
0 0 0 edgecolor
newpath 2125.34 419.92 moveto
2131.08 411.01 lineto
2121.04 414.4 lineto
closepath stroke
grestore
% node10
gsave
0 1 1 nodecolor
1766 376 121.83 37.48 ellipse_path fill
1 setlinewidth
filled
0 0 0 nodecolor
1766 376 121.83 37.48 ellipse_path stroke
0 0 0 nodecolor
14 /Times-Roman set_font
1728.5 385.9 moveto 75 (GO:0030688) alignedtext
0 0 0 nodecolor
14 /Times-Roman set_font
1687.5 370.9 moveto 157 (preribosome, small subunit) alignedtext
0 0 0 nodecolor
14 /Times-Roman set_font
1739 355.9 moveto 54 (precursor) alignedtext
grestore
% node7->node10
gsave
1 setlinewidth
0 0 0 edgecolor
newpath 1941.16 511.2 moveto
1908.99 486.37 1857.95 446.97 1819.24 417.1 curveto
stroke
0 0 0 edgecolor
newpath 1821.24 414.21 moveto
1811.18 410.87 lineto
1816.96 419.75 lineto
closepath fill
1 setlinewidth
solid
0 0 0 edgecolor
newpath 1821.24 414.21 moveto
1811.18 410.87 lineto
1816.96 419.75 lineto
closepath stroke
grestore
% node27
gsave
0 1 1 nodecolor
1972 376 65.97 37.48 ellipse_path fill
1 setlinewidth
filled
0 0 0 nodecolor
1972 376 65.97 37.48 ellipse_path stroke
0 0 0 nodecolor
14 /Times-Roman set_font
1934 385.9 moveto 76 (GO:0032040) alignedtext
0 0 0 nodecolor
14 /Times-Roman set_font
1933 370.9 moveto 78 (small-subunit) alignedtext
0 0 0 nodecolor
14 /Times-Roman set_font
1937.5 355.9 moveto 69 (processome) alignedtext
grestore
% node7->node27
gsave
1 setlinewidth
0 0 0 edgecolor
newpath 1972 507.67 moveto
1972 484.68 1972 451.27 1972 423.86 curveto
stroke
0 0 0 edgecolor
newpath 1975.5 423.68 moveto
1972 413.68 lineto
1968.5 423.68 lineto
closepath fill
1 setlinewidth
solid
0 0 0 edgecolor
newpath 1975.5 423.68 moveto
1972 413.68 lineto
1968.5 423.68 lineto
closepath stroke
grestore
% node8->node31
gsave
1 setlinewidth
0 0 0 edgecolor
newpath 1482.4 350.1 moveto
1461.32 327.9 1430.32 295.26 1404.3 267.86 curveto
stroke
0 0 0 edgecolor
newpath 1406.53 265.13 moveto
1397.11 260.29 lineto
1401.46 269.95 lineto
closepath fill
1 setlinewidth
solid
0 0 0 edgecolor
newpath 1406.53 265.13 moveto
1397.11 260.29 lineto
1401.46 269.95 lineto
closepath stroke
grestore
% node8->node51
gsave
1 setlinewidth
0 0 0 edgecolor
newpath 1513.96 349.03 moveto
1520.7 322.87 1530.98 282.99 1538.48 253.9 curveto
stroke
0 0 0 edgecolor
newpath 1541.9 254.66 moveto
1541.01 244.1 lineto
1535.12 252.91 lineto
closepath fill
1 setlinewidth
solid
0 0 0 edgecolor
newpath 1541.9 254.66 moveto
1541.01 244.1 lineto
1535.12 252.91 lineto
closepath stroke
grestore
% node12
gsave
0 1 1 nodecolor
2157 1091 67.88 48.08 ellipse_path fill
1 setlinewidth
filled
0 0 0 nodecolor
2157 1091 67.88 48.08 ellipse_path stroke
0 0 0 nodecolor
14 /Times-Roman set_font
2117 1108.4 moveto 80 (GO:0044446) alignedtext
0 0 0 nodecolor
14 /Times-Roman set_font
2122 1093.4 moveto 70 (intracellular) alignedtext
0 0 0 nodecolor
14 /Times-Roman set_font
2129.5 1078.4 moveto 55 (organelle) alignedtext
0 0 0 nodecolor
14 /Times-Roman set_font
2146 1063.4 moveto 22 (part) alignedtext
grestore
% node12->node1
gsave
1 setlinewidth
0 0 0 edgecolor
newpath 2189.95 1049 moveto
2205.11 1028.03 2222.29 1001.69 2234 976 curveto
2260.73 917.33 2248.43 896.01 2272 836 curveto
2309.37 740.84 2368.52 636.63 2402.85 579.2 curveto
stroke
0 0 0 edgecolor
newpath 2405.99 580.77 moveto
2408.14 570.4 lineto
2399.99 577.17 lineto
closepath fill
1 setlinewidth
solid
0 0 0 edgecolor
newpath 2405.99 580.77 moveto
2408.14 570.4 lineto
2399.99 577.17 lineto
closepath stroke
grestore
% node12->node3
gsave
1 setlinewidth
0 0 0 edgecolor
newpath 2092.91 1074.82 moveto
2050.34 1064.54 1993.1 1051.6 1942 1043 curveto
1683.49 999.49 1603.64 1061.99 1356 976 curveto
1333.02 968.02 1309.81 954.75 1290.45 941.89 curveto
stroke
0 0 0 edgecolor
newpath 1292.36 938.95 moveto
1282.12 936.23 lineto
1288.43 944.74 lineto
closepath fill
1 setlinewidth
solid
0 0 0 edgecolor
newpath 1292.36 938.95 moveto
1282.12 936.23 lineto
1288.43 944.74 lineto
closepath stroke
grestore
% node12->node13
gsave
1 setlinewidth
0 0 0 edgecolor
newpath 2113.27 1054.23 moveto
2075.13 1022.16 2020.05 975.84 1981.64 943.54 curveto
stroke
0 0 0 edgecolor
newpath 1983.62 940.63 moveto
1973.71 936.87 lineto
1979.11 945.99 lineto
closepath fill
1 setlinewidth
solid
0 0 0 edgecolor
newpath 1983.62 940.63 moveto
1973.71 936.87 lineto
1979.11 945.99 lineto
closepath stroke
grestore
% node23
gsave
0 0.53261 1 nodecolor
2675 906 68.8 37.48 ellipse_path fill
1 setlinewidth
filled
0 0 0 nodecolor
2675 906 68.8 37.48 ellipse_path stroke
0 0 0 nodecolor
14 /Times-Roman set_font
2635.5 915.9 moveto 79 (GO:0044429) alignedtext
0 0 0 nodecolor
14 /Times-Roman set_font
2634 900.9 moveto 82 (mitochondrial) alignedtext
0 0 0 nodecolor
14 /Times-Roman set_font
2664 885.9 moveto 22 (part) alignedtext
grestore
% node12->node23
gsave
1 setlinewidth
0 0 0 edgecolor
newpath 2217.69 1069.33 moveto
2315.13 1034.52 2505.82 966.42 2607.45 930.13 curveto
stroke
0 0 0 edgecolor
newpath 2608.76 933.37 moveto
2617 926.71 lineto
2606.4 926.78 lineto
closepath fill
1 setlinewidth
solid
0 0 0 edgecolor
newpath 2608.76 933.37 moveto
2617 926.71 lineto
2606.4 926.78 lineto
closepath stroke
grestore
% node25
gsave
0 1 1 nodecolor
2345 906 63.85 48.08 ellipse_path fill
1 setlinewidth
filled
0 0 0 nodecolor
2345 906 63.85 48.08 ellipse_path stroke
0 0 0 nodecolor
14 /Times-Roman set_font
2307.5 923.4 moveto 75 (GO:0070013) alignedtext
0 0 0 nodecolor
14 /Times-Roman set_font
2310 908.4 moveto 70 (intracellular) alignedtext
0 0 0 nodecolor
14 /Times-Roman set_font
2317.5 893.4 moveto 55 (organelle) alignedtext
0 0 0 nodecolor
14 /Times-Roman set_font
2326.5 878.4 moveto 37 (lumen) alignedtext
grestore
% node12->node25
gsave
1 setlinewidth
0 0 0 edgecolor
newpath 2196.87 1051.77 moveto
2226.71 1022.41 2267.58 982.19 2298.83 951.43 curveto
stroke
0 0 0 edgecolor
newpath 2301.48 953.74 moveto
2306.15 944.23 lineto
2296.57 948.75 lineto
closepath fill
1 setlinewidth
solid
0 0 0 edgecolor
newpath 2301.48 953.74 moveto
2306.15 944.23 lineto
2296.57 948.75 lineto
closepath stroke
grestore
% node44
gsave
0 0.99991 1 nodecolor
327 707 67.18 37.48 ellipse_path fill
1 setlinewidth
filled
0 0 0 nodecolor
327 707 67.18 37.48 ellipse_path stroke
0 0 0 nodecolor
14 /Times-Roman set_font
288 716.9 moveto 78 (GO:0044427) alignedtext
0 0 0 nodecolor
14 /Times-Roman set_font
287.5 701.9 moveto 79 (chromosomal) alignedtext
0 0 0 nodecolor
14 /Times-Roman set_font
316 686.9 moveto 22 (part) alignedtext
grestore
% node12->node44
gsave
1 setlinewidth
0 0 0 edgecolor
newpath 2093.05 1073.85 moveto
2050.55 1063.17 1993.33 1050.14 1942 1043 curveto
1681.42 1006.77 1009.45 1059.61 760 976 curveto
653.99 940.47 648.25 891.16 551 836 curveto
487.71 800.1 465 804.09 403 766 curveto
392.66 759.65 382.07 752.15 372.2 744.66 curveto
stroke
0 0 0 edgecolor
newpath 374.15 741.75 moveto
364.1 738.41 lineto
369.87 747.29 lineto
closepath fill
1 setlinewidth
solid
0 0 0 edgecolor
newpath 374.15 741.75 moveto
364.1 738.41 lineto
369.87 747.29 lineto
closepath stroke
grestore
% node14
gsave
0 0.95 1 nodecolor
2234 1532 67.18 37.48 ellipse_path fill
1 setlinewidth
filled
0 0 0 nodecolor
2234 1532 67.18 37.48 ellipse_path stroke
0 0 0 nodecolor
14 /Times-Roman set_font
2194.5 1541.9 moveto 79 (GO:0044424) alignedtext
0 0 0 nodecolor
14 /Times-Roman set_font
2199 1526.9 moveto 70 (intracellular) alignedtext
0 0 0 nodecolor
14 /Times-Roman set_font
2223 1511.9 moveto 22 (part) alignedtext
grestore
% node14->node1
gsave
1 setlinewidth
0 0 0 edgecolor
newpath 2287.68 1509.17 moveto
2321.26 1492.64 2363.42 1467.52 2392 1435 curveto
2451.49 1367.31 2475 1340.12 2475 1250 curveto
2475 1250 2475 1250 2475 906 curveto
2475 788.97 2452.66 652.67 2439.46 582.36 curveto
stroke
0 0 0 edgecolor
newpath 2442.89 581.64 moveto
2437.58 572.47 lineto
2436.01 582.95 lineto
closepath fill
1 setlinewidth
solid
0 0 0 edgecolor
newpath 2442.89 581.64 moveto
2437.58 572.47 lineto
2436.01 582.95 lineto
closepath stroke
grestore
% node14->node6
gsave
1 setlinewidth
0 0 0 edgecolor
newpath 2241.27 1494.71 moveto
2255.96 1411.43 2283.76 1204.89 2234 1043 curveto
2223.25 1008.04 2200.22 973.99 2179.76 948.58 curveto
stroke
0 0 0 edgecolor
newpath 2182.29 946.14 moveto
2173.23 940.64 lineto
2176.88 950.59 lineto
closepath fill
1 setlinewidth
solid
0 0 0 edgecolor
newpath 2182.29 946.14 moveto
2173.23 940.64 lineto
2176.88 950.59 lineto
closepath stroke
grestore
% node14->node12
gsave
1 setlinewidth
0 0 0 edgecolor
newpath 2227.44 1494.4 moveto
2213.96 1417.21 2183.09 1240.4 2167.06 1148.64 curveto
stroke
0 0 0 edgecolor
newpath 2170.49 1147.94 moveto
2165.33 1138.69 lineto
2163.6 1149.14 lineto
closepath fill
1 setlinewidth
solid
0 0 0 edgecolor
newpath 2170.49 1147.94 moveto
2165.33 1138.69 lineto
2163.6 1149.14 lineto
closepath stroke
grestore
% node14->node13
gsave
1 setlinewidth
0 0 0 edgecolor
newpath 2173.21 1515.84 moveto
2131.15 1501.5 2077.29 1476.26 2046 1435 curveto
2031.31 1415.63 1968.87 1080.37 1945.7 953.83 curveto
stroke
0 0 0 edgecolor
newpath 1949.08 952.87 moveto
1943.84 943.66 lineto
1942.2 954.13 lineto
closepath fill
1 setlinewidth
solid
0 0 0 edgecolor
newpath 1949.08 952.87 moveto
1943.84 943.66 lineto
1942.2 954.13 lineto
closepath stroke
grestore
% node14->node23
gsave
1 setlinewidth
0 0 0 edgecolor
newpath 2300.04 1525.55 moveto
2364.86 1515.99 2462.92 1492.47 2526 1435 curveto
2666.48 1307.03 2678.56 1058 2677 953.73 curveto
stroke
0 0 0 edgecolor
newpath 2680.5 953.44 moveto
2676.8 943.51 lineto
2673.5 953.58 lineto
closepath fill
1 setlinewidth
solid
0 0 0 edgecolor
newpath 2680.5 953.44 moveto
2676.8 943.51 lineto
2673.5 953.58 lineto
closepath stroke
grestore
% node14->node29
gsave
1 setlinewidth
0 0 0 edgecolor
newpath 2275.57 1502.07 moveto
2334.96 1455.48 2437 1359.49 2437 1250 curveto
2437 1250 2437 1250 2437 1091 curveto
2437 977.35 2483.17 929.1 2418 836 curveto
2368.75 765.65 2271.69 733.02 2204.39 718.34 curveto
stroke
0 0 0 edgecolor
newpath 2204.77 714.84 moveto
2194.27 716.22 lineto
2203.34 721.69 lineto
closepath fill
1 setlinewidth
solid
0 0 0 edgecolor
newpath 2204.77 714.84 moveto
2194.27 716.22 lineto
2203.34 721.69 lineto
closepath stroke
grestore
% node38
gsave
0 1 1 nodecolor
1934 1397 65.05 37.48 ellipse_path fill
1 setlinewidth
filled
0 0 0 nodecolor
1934 1397 65.05 37.48 ellipse_path stroke
0 0 0 nodecolor
14 /Times-Roman set_font
1896 1406.9 moveto 76 (GO:0043229) alignedtext
0 0 0 nodecolor
14 /Times-Roman set_font
1899 1391.9 moveto 70 (intracellular) alignedtext
0 0 0 nodecolor
14 /Times-Roman set_font
1906.5 1376.9 moveto 55 (organelle) alignedtext
grestore
% node14->node38
gsave
1 setlinewidth
0 0 0 edgecolor
newpath 2180.63 1509.19 moveto
2135.72 1489.85 2069.91 1461.17 2013 1435 curveto
2006.54 1432.03 1999.8 1428.87 1993.1 1425.7 curveto
stroke
0 0 0 edgecolor
newpath 1994.56 1422.52 moveto
1984.03 1421.39 lineto
1991.55 1428.84 lineto
closepath fill
1 setlinewidth
solid
0 0 0 edgecolor
newpath 1994.56 1422.52 moveto
1984.03 1421.39 lineto
1991.55 1428.84 lineto
closepath stroke
grestore
% node47
gsave
0 0.95 1 nodecolor
2575 1091 72.12 26.87 ellipse_path fill
1 setlinewidth
filled
0 0 0 nodecolor
2575 1091 72.12 26.87 ellipse_path stroke
0 0 0 nodecolor
14 /Times-Roman set_font
2537 1093.4 moveto 76 (GO:0005739) alignedtext
0 0 0 nodecolor
14 /Times-Roman set_font
2532 1078.4 moveto 86 (mitochondrion) alignedtext
grestore
% node14->node47
gsave
1 setlinewidth
0 0 0 edgecolor
newpath 2299.56 1524.15 moveto
2357.59 1513.72 2440.41 1489.72 2489 1435 curveto
2567.38 1346.74 2576.59 1197.71 2576.28 1128.46 curveto
stroke
0 0 0 edgecolor
newpath 2579.77 1128.01 moveto
2576.16 1118.05 lineto
2572.77 1128.09 lineto
closepath fill
1 setlinewidth
solid
0 0 0 edgecolor
newpath 2579.77 1128.01 moveto
2576.16 1118.05 lineto
2572.77 1128.09 lineto
closepath stroke
grestore
% node15
gsave
0 1 1 nodecolor
1822 1091 111.22 48.08 ellipse_path fill
1 setlinewidth
filled
0 0 0 nodecolor
1822 1091 111.22 48.08 ellipse_path stroke
0 0 0 nodecolor
14 /Times-Roman set_font
1784.5 1108.4 moveto 75 (GO:0043232) alignedtext
0 0 0 nodecolor
14 /Times-Roman set_font
1787 1093.4 moveto 70 (intracellular) alignedtext
0 0 0 nodecolor
14 /Times-Roman set_font
1751 1078.4 moveto 142 (non-membrane-bounded) alignedtext
0 0 0 nodecolor
14 /Times-Roman set_font
1794.5 1063.4 moveto 55 (organelle) alignedtext
grestore
% node15->node13
gsave
1 setlinewidth
0 0 0 edgecolor
newpath 1851.02 1044.32 moveto
1869.05 1015.31 1892.08 978.27 1909.76 949.82 curveto
stroke
0 0 0 edgecolor
newpath 1912.76 951.62 moveto
1915.07 941.28 lineto
1906.82 947.93 lineto
closepath fill
1 setlinewidth
solid
0 0 0 edgecolor
newpath 1912.76 951.62 moveto
1915.07 941.28 lineto
1906.82 947.93 lineto
closepath stroke
grestore
% node15->node29
gsave
1 setlinewidth
0 0 0 edgecolor
newpath 1824.69 1042.76 moveto
1829.17 978.14 1840.13 867.87 1864 836 curveto
1912.11 771.75 2000.59 737.97 2062.69 721.34 curveto
stroke
0 0 0 edgecolor
newpath 2063.62 724.71 moveto
2072.42 718.81 lineto
2061.86 717.94 lineto
closepath fill
1 setlinewidth
solid
0 0 0 edgecolor
newpath 2063.62 724.71 moveto
2072.42 718.81 lineto
2061.86 717.94 lineto
closepath stroke
grestore
% node45
gsave
0 1 1 nodecolor
476 906 65.97 26.87 ellipse_path fill
1 setlinewidth
filled
0 0 0 nodecolor
476 906 65.97 26.87 ellipse_path stroke
0 0 0 nodecolor
14 /Times-Roman set_font
437 908.4 moveto 78 (GO:0005694) alignedtext
0 0 0 nodecolor
14 /Times-Roman set_font
438 893.4 moveto 76 (chromosome) alignedtext
grestore
% node15->node45
gsave
1 setlinewidth
0 0 0 edgecolor
newpath 1743.44 1057.01 moveto
1727.96 1051.48 1711.66 1046.44 1696 1043 curveto
1274.38 950.26 1152.44 1049.25 727 976 curveto
660.75 964.59 586.84 942.84 536.49 926.6 curveto
stroke
0 0 0 edgecolor
newpath 537.33 923.2 moveto
526.74 923.43 lineto
535.17 929.85 lineto
closepath fill
1 setlinewidth
solid
0 0 0 edgecolor
newpath 537.33 923.2 moveto
526.74 923.43 lineto
535.17 929.85 lineto
closepath stroke
grestore
% node15->node48
gsave
1 setlinewidth
0 0 0 edgecolor
newpath 1792.67 1044.53 moveto
1754.53 982.72 1687.55 869.2 1643 766 curveto
1621.16 715.41 1632.04 696 1605 648 curveto
1588.01 617.84 1562.15 588.46 1541.26 567.21 curveto
stroke
0 0 0 edgecolor
newpath 1543.64 564.65 moveto
1534.1 560.05 lineto
1538.69 569.6 lineto
closepath fill
1 setlinewidth
solid
0 0 0 edgecolor
newpath 1543.64 564.65 moveto
1534.1 560.05 lineto
1538.69 569.6 lineto
closepath stroke
grestore
% node16->node17
gsave
1 setlinewidth
0 0 0 edgecolor
newpath 871.45 878.75 moveto
870.87 849.75 869.93 803 869.18 765.59 curveto
stroke
0 0 0 edgecolor
newpath 872.67 765.23 moveto
868.97 755.31 lineto
865.67 765.37 lineto
closepath fill
1 setlinewidth
solid
0 0 0 edgecolor
newpath 872.67 765.23 moveto
868.97 755.31 lineto
865.67 765.37 lineto
closepath stroke
grestore
% node16->node57
gsave
1 setlinewidth
0 0 0 edgecolor
newpath 893.91 879.57 moveto
921.41 846.41 968.92 789.1 1001.61 749.69 curveto
stroke
0 0 0 edgecolor
newpath 1004.65 751.5 moveto
1008.34 741.56 lineto
999.26 747.03 lineto
closepath fill
1 setlinewidth
solid
0 0 0 edgecolor
newpath 1004.65 751.5 moveto
1008.34 741.56 lineto
999.26 747.03 lineto
closepath stroke
grestore
% node18->node19
gsave
1 setlinewidth
0 0 0 edgecolor
newpath 466.38 487.46 moveto
456.67 444.5 439.6 380.19 415 328 curveto
405.24 307.29 391.9 286.1 379.17 267.86 curveto
stroke
0 0 0 edgecolor
newpath 382.02 265.83 moveto
373.38 259.69 lineto
376.31 269.88 lineto
closepath fill
1 setlinewidth
solid
0 0 0 edgecolor
newpath 382.02 265.83 moveto
373.38 259.69 lineto
376.31 269.88 lineto
closepath stroke
grestore
% node20
gsave
0 0.99988 1 nodecolor
340 376 65.76 48.08 ellipse_path fill
1 setlinewidth
filled
0 0 0 nodecolor
340 376 65.76 48.08 ellipse_path stroke
0 0 0 nodecolor
14 /Times-Roman set_font
301.5 393.4 moveto 77 (GO:0043596) alignedtext
0 0 0 nodecolor
14 /Times-Roman set_font
318.5 378.4 moveto 43 (nuclear) alignedtext
0 0 0 nodecolor
14 /Times-Roman set_font
308.5 363.4 moveto 63 (replication) alignedtext
0 0 0 nodecolor
14 /Times-Roman set_font
328 348.4 moveto 24 (fork) alignedtext
grestore
% node18->node20
gsave
1 setlinewidth
0 0 0 edgecolor
newpath 440.62 493.64 moveto
422.53 472.49 400.4 446.61 381.5 424.52 curveto
stroke
0 0 0 edgecolor
newpath 384.12 422.2 moveto
374.96 416.88 lineto
378.81 426.75 lineto
closepath fill
1 setlinewidth
solid
0 0 0 edgecolor
newpath 384.12 422.2 moveto
374.96 416.88 lineto
378.81 426.75 lineto
closepath stroke
grestore
% node18->node32
gsave
1 setlinewidth
0 0 0 edgecolor
newpath 521.16 498.92 moveto
555.73 471.3 602.92 433.59 635.89 407.25 curveto
stroke
0 0 0 edgecolor
newpath 638.32 409.79 moveto
643.95 400.81 lineto
633.95 404.32 lineto
closepath fill
1 setlinewidth
solid
0 0 0 edgecolor
newpath 638.32 409.79 moveto
643.95 400.81 lineto
633.95 404.32 lineto
closepath stroke
grestore
% node66
gsave
0 0.99988 1 nodecolor
906 376 65.05 37.48 ellipse_path fill
1 setlinewidth
filled
0 0 0 nodecolor
906 376 65.05 37.48 ellipse_path stroke
0 0 0 nodecolor
14 /Times-Roman set_font
868 385.9 moveto 76 (GO:0000790) alignedtext
0 0 0 nodecolor
14 /Times-Roman set_font
884.5 370.9 moveto 43 (nuclear) alignedtext
0 0 0 nodecolor
14 /Times-Roman set_font
877 355.9 moveto 58 (chromatin) alignedtext
grestore
% node18->node66
gsave
1 setlinewidth
0 0 0 edgecolor
newpath 536.24 512.72 moveto
616.84 482.92 759.16 430.3 841.74 399.76 curveto
stroke
0 0 0 edgecolor
newpath 843.1 402.99 moveto
851.27 396.24 lineto
840.67 396.42 lineto
closepath fill
1 setlinewidth
solid
0 0 0 edgecolor
newpath 843.1 402.99 moveto
851.27 396.24 lineto
840.67 396.42 lineto
closepath stroke
grestore
% node20->node19
gsave
1 setlinewidth
0 0 0 edgecolor
newpath 340 327.86 moveto
340 311.44 340 292.89 340 275.72 curveto
stroke
0 0 0 edgecolor
newpath 343.5 275.25 moveto
340 265.25 lineto
336.5 275.25 lineto
closepath fill
1 setlinewidth
solid
0 0 0 edgecolor
newpath 343.5 275.25 moveto
340 265.25 lineto
336.5 275.25 lineto
closepath stroke
grestore
% node21
gsave
0 0.99603 1 nodecolor
1592 2056 92.13 26.87 ellipse_path fill
1 setlinewidth
filled
0 0 0 nodecolor
1592 2056 92.13 26.87 ellipse_path stroke
0 0 0 nodecolor
14 /Times-Roman set_font
1554 2058.4 moveto 76 (GO:0005575) alignedtext
0 0 0 nodecolor
14 /Times-Roman set_font
1534.5 2043.4 moveto 115 (cellular_component) alignedtext
grestore
% node21->node5
gsave
1 setlinewidth
0 0 0 edgecolor
newpath 1501.34 2051.19 moveto
1184.67 2033.21 147 1963.77 147 1826 curveto
147 1826 147 1826 147 1397 curveto
147 1274 536.64 1156.65 707.87 1111.01 curveto
stroke
0 0 0 edgecolor
newpath 708.83 1114.38 moveto
717.6 1108.44 lineto
707.03 1107.62 lineto
closepath fill
1 setlinewidth
solid
0 0 0 edgecolor
newpath 708.83 1114.38 moveto
717.6 1108.44 lineto
707.03 1107.62 lineto
closepath stroke
grestore
% node22
gsave
0 1 1 nodecolor
2434 1826 94.75 37.48 ellipse_path fill
1 setlinewidth
filled
0 0 0 nodecolor
2434 1826 94.75 37.48 ellipse_path stroke
0 0 0 nodecolor
14 /Times-Roman set_font
2396 1835.9 moveto 76 (GO:0031974) alignedtext
0 0 0 nodecolor
14 /Times-Roman set_font
2375 1820.9 moveto 118 (membrane-enclosed) alignedtext
0 0 0 nodecolor
14 /Times-Roman set_font
2415.5 1805.9 moveto 37 (lumen) alignedtext
grestore
% node21->node22
gsave
1 setlinewidth
0 0 0 edgecolor
newpath 1677.37 2045.77 moveto
1769.62 2033.57 1920.44 2010.28 2047 1975 curveto
2159.73 1943.58 2285.33 1891.99 2362 1858.51 curveto
stroke
0 0 0 edgecolor
newpath 2363.82 1861.54 moveto
2371.57 1854.32 lineto
2361.01 1855.12 lineto
closepath fill
1 setlinewidth
solid
0 0 0 edgecolor
newpath 2363.82 1861.54 moveto
2371.57 1854.32 lineto
2361.01 1855.12 lineto
closepath stroke
grestore
% node33
gsave
0 0.99697 1 nodecolor
1584 1826 67.88 26.87 ellipse_path fill
1 setlinewidth
filled
0 0 0 nodecolor
1584 1826 67.88 26.87 ellipse_path stroke
0 0 0 nodecolor
14 /Times-Roman set_font
1544 1828.4 moveto 80 (GO:0044464) alignedtext
0 0 0 nodecolor
14 /Times-Roman set_font
1560 1813.4 moveto 48 (cell part) alignedtext
grestore
% node21->node33
gsave
1 setlinewidth
0 0 0 edgecolor
newpath 1580.64 2029.18 moveto
1574.68 2013.66 1568.02 1993.58 1565 1975 curveto
1558.83 1937.01 1566.09 1893.29 1573.35 1863.09 curveto
stroke
0 0 0 edgecolor
newpath 1576.84 1863.55 moveto
1575.89 1853 lineto
1570.05 1861.84 lineto
closepath fill
1 setlinewidth
solid
0 0 0 edgecolor
newpath 1576.84 1863.55 moveto
1575.89 1853 lineto
1570.05 1861.84 lineto
closepath stroke
grestore
% node35
gsave
0 1 1 nodecolor
1690 1532 65.05 26.87 ellipse_path fill
1 setlinewidth
filled
0 0 0 nodecolor
1690 1532 65.05 26.87 ellipse_path stroke
0 0 0 nodecolor
14 /Times-Roman set_font
1652 1534.4 moveto 76 (GO:0043226) alignedtext
0 0 0 nodecolor
14 /Times-Roman set_font
1662.5 1519.4 moveto 55 (organelle) alignedtext
grestore
% node21->node35
gsave
1 setlinewidth
0 0 0 edgecolor
newpath 1575.82 2029.24 moveto
1555.07 1993.22 1520.2 1926.41 1507 1864 curveto
1485.49 1762.27 1471.23 1718.11 1528 1631 curveto
1551.87 1594.37 1594.5 1569.12 1630.04 1553.29 curveto
stroke
0 0 0 edgecolor
newpath 1631.57 1556.44 moveto
1639.38 1549.27 lineto
1628.81 1550.01 lineto
closepath fill
1 setlinewidth
solid
0 0 0 edgecolor
newpath 1631.57 1556.44 moveto
1639.38 1549.27 lineto
1628.81 1550.01 lineto
closepath stroke
grestore
% node41
gsave
0 1 1 nodecolor
2121 1397 65.97 37.48 ellipse_path fill
1 setlinewidth
filled
0 0 0 nodecolor
2121 1397 65.97 37.48 ellipse_path stroke
0 0 0 nodecolor
14 /Times-Roman set_font
2082 1406.9 moveto 78 (GO:0044422) alignedtext
0 0 0 nodecolor
14 /Times-Roman set_font
2093.5 1391.9 moveto 55 (organelle) alignedtext
0 0 0 nodecolor
14 /Times-Roman set_font
2110 1376.9 moveto 22 (part) alignedtext
grestore
% node21->node41
gsave
1 setlinewidth
0 0 0 edgecolor
newpath 1680.98 2048.88 moveto
1809.8 2033.17 2033 1983.26 2033 1826 curveto
2033 1826 2033 1826 2033 1679 curveto
2033 1592.22 2071.45 1496.95 2097.52 1442.34 curveto
stroke
0 0 0 edgecolor
newpath 2100.7 1443.8 moveto
2101.91 1433.27 lineto
2094.4 1440.75 lineto
closepath fill
1 setlinewidth
solid
0 0 0 edgecolor
newpath 2100.7 1443.8 moveto
2101.91 1433.27 lineto
2094.4 1440.75 lineto
closepath stroke
grestore
% node50
gsave
0 0.99603 1 nodecolor
1639 1948 65.05 26.87 ellipse_path fill
1 setlinewidth
filled
0 0 0 nodecolor
1639 1948 65.05 26.87 ellipse_path stroke
0 0 0 nodecolor
14 /Times-Roman set_font
1601 1950.4 moveto 76 (GO:0005623) alignedtext
0 0 0 nodecolor
14 /Times-Roman set_font
1627.5 1935.4 moveto 23 (cell) alignedtext
grestore
% node21->node50
gsave
1 setlinewidth
0 0 0 edgecolor
newpath 1603.74 2029.03 moveto
1609.67 2015.39 1616.95 1998.66 1623.35 1983.95 curveto
stroke
0 0 0 edgecolor
newpath 1626.63 1985.2 moveto
1627.41 1974.63 lineto
1620.21 1982.4 lineto
closepath fill
1 setlinewidth
solid
0 0 0 edgecolor
newpath 1626.63 1985.2 moveto
1627.41 1974.63 lineto
1620.21 1982.4 lineto
closepath stroke
grestore
% node40
gsave
0 1 1 nodecolor
2345 1250 63.85 37.48 ellipse_path fill
1 setlinewidth
filled
0 0 0 nodecolor
2345 1250 63.85 37.48 ellipse_path stroke
0 0 0 nodecolor
14 /Times-Roman set_font
2307.5 1259.9 moveto 75 (GO:0043233) alignedtext
0 0 0 nodecolor
14 /Times-Roman set_font
2317.5 1244.9 moveto 55 (organelle) alignedtext
0 0 0 nodecolor
14 /Times-Roman set_font
2326.5 1229.9 moveto 37 (lumen) alignedtext
grestore
% node22->node40
gsave
1 setlinewidth
0 0 0 edgecolor
newpath 2428.16 1788.21 moveto
2412.5 1686.88 2369.61 1409.27 2352.34 1297.53 curveto
stroke
0 0 0 edgecolor
newpath 2355.79 1296.91 moveto
2350.8 1287.56 lineto
2348.87 1297.97 lineto
closepath fill
1 setlinewidth
solid
0 0 0 edgecolor
newpath 2355.79 1296.91 moveto
2350.8 1287.56 lineto
2348.87 1297.97 lineto
closepath stroke
grestore
% node24
gsave
0 0.98437 1 nodecolor
2578 707 68.8 37.48 ellipse_path fill
1 setlinewidth
filled
0 0 0 nodecolor
2578 707 68.8 37.48 ellipse_path stroke
0 0 0 nodecolor
14 /Times-Roman set_font
2540.5 716.9 moveto 75 (GO:0031980) alignedtext
0 0 0 nodecolor
14 /Times-Roman set_font
2537 701.9 moveto 82 (mitochondrial) alignedtext
0 0 0 nodecolor
14 /Times-Roman set_font
2559.5 686.9 moveto 37 (lumen) alignedtext
grestore
% node23->node24
gsave
1 setlinewidth
0 0 0 edgecolor
newpath 2657.21 869.5 moveto
2641.14 836.54 2617.44 787.91 2600.15 752.44 curveto
stroke
0 0 0 edgecolor
newpath 2603.21 750.72 moveto
2595.68 743.27 lineto
2596.91 753.79 lineto
closepath fill
1 setlinewidth
solid
0 0 0 edgecolor
newpath 2603.21 750.72 moveto
2595.68 743.27 lineto
2596.91 753.79 lineto
closepath stroke
grestore
% node60
gsave
0 0.98437 1 nodecolor
2666 535 68.8 37.48 ellipse_path fill
1 setlinewidth
filled
0 0 0 nodecolor
2666 535 68.8 37.48 ellipse_path stroke
0 0 0 nodecolor
14 /Times-Roman set_font
2628 544.9 moveto 76 (GO:0005759) alignedtext
0 0 0 nodecolor
14 /Times-Roman set_font
2625 529.9 moveto 82 (mitochondrial) alignedtext
0 0 0 nodecolor
14 /Times-Roman set_font
2647.5 514.9 moveto 37 (matrix) alignedtext
grestore
% node23->node60
gsave
1 setlinewidth
0 0 0 edgecolor
newpath 2674.09 868.38 moveto
2672.44 800.47 2668.97 657.51 2667.16 582.79 curveto
stroke
0 0 0 edgecolor
newpath 2670.66 582.63 moveto
2666.91 572.71 lineto
2663.66 582.8 lineto
closepath fill
1 setlinewidth
solid
0 0 0 edgecolor
newpath 2670.66 582.63 moveto
2666.91 572.71 lineto
2663.66 582.8 lineto
closepath stroke
grestore
% node61
gsave
0 1 1 nodecolor
2763 376 68.8 37.48 ellipse_path fill
1 setlinewidth
filled
0 0 0 nodecolor
2763 376 68.8 37.48 ellipse_path stroke
0 0 0 nodecolor
14 /Times-Roman set_font
2725 385.9 moveto 76 (GO:0005761) alignedtext
0 0 0 nodecolor
14 /Times-Roman set_font
2722 370.9 moveto 82 (mitochondrial) alignedtext
0 0 0 nodecolor
14 /Times-Roman set_font
2735.5 355.9 moveto 55 (ribosome) alignedtext
grestore
% node23->node61
gsave
1 setlinewidth
0 0 0 edgecolor
newpath 2684.54 868.48 moveto
2699.43 808.54 2728.13 687.31 2744 583 curveto
2752.26 528.73 2757.41 465.87 2760.23 423.79 curveto
stroke
0 0 0 edgecolor
newpath 2763.74 423.76 moveto
2760.9 413.56 lineto
2756.76 423.31 lineto
closepath fill
1 setlinewidth
solid
0 0 0 edgecolor
newpath 2763.74 423.76 moveto
2760.9 413.56 lineto
2756.76 423.31 lineto
closepath stroke
grestore
% node62
gsave
0 1 1 nodecolor
2686 58 75.16 48.08 ellipse_path fill
1 setlinewidth
filled
0 0 0 nodecolor
2686 58 75.16 48.08 ellipse_path stroke
0 0 0 nodecolor
14 /Times-Roman set_font
2648 75.4 moveto 76 (GO:0005762) alignedtext
0 0 0 nodecolor
14 /Times-Roman set_font
2645 60.4 moveto 82 (mitochondrial) alignedtext
0 0 0 nodecolor
14 /Times-Roman set_font
2640.5 45.4 moveto 91 (large ribosomal) alignedtext
0 0 0 nodecolor
14 /Times-Roman set_font
2665.5 30.4 moveto 41 (subunit) alignedtext
grestore
% node23->node62
gsave
1 setlinewidth
0 0 0 edgecolor
newpath 2711.33 873.68 moveto
2774.51 813.7 2898 678.16 2898 535 curveto
2898 535 2898 535 2898 376 curveto
2898 283.61 2928.87 246.77 2879 169 curveto
2852.42 127.56 2804.52 99.88 2763.09 82.52 curveto
stroke
0 0 0 edgecolor
newpath 2764.39 79.27 moveto
2753.81 78.76 lineto
2761.76 85.76 lineto
closepath fill
1 setlinewidth
solid
0 0 0 edgecolor
newpath 2764.39 79.27 moveto
2753.81 78.76 lineto
2761.76 85.76 lineto
closepath stroke
grestore
% node63
gsave
0 1 1 nodecolor
2792 217 77.78 48.08 ellipse_path fill
1 setlinewidth
filled
0 0 0 nodecolor
2792 217 77.78 48.08 ellipse_path stroke
0 0 0 nodecolor
14 /Times-Roman set_font
2754 234.4 moveto 76 (GO:0005763) alignedtext
0 0 0 nodecolor
14 /Times-Roman set_font
2751 219.4 moveto 82 (mitochondrial) alignedtext
0 0 0 nodecolor
14 /Times-Roman set_font
2745 204.4 moveto 94 (small ribosomal) alignedtext
0 0 0 nodecolor
14 /Times-Roman set_font
2771.5 189.4 moveto 41 (subunit) alignedtext
grestore
% node23->node63
gsave
1 setlinewidth
0 0 0 edgecolor
newpath 2692.63 869.66 moveto
2729.71 790.83 2814.53 597.23 2841 424 curveto
2847.44 381.82 2849.8 369.75 2841 328 curveto
2837 309.04 2829.55 289.38 2821.65 271.97 curveto
stroke
0 0 0 edgecolor
newpath 2824.64 270.11 moveto
2817.23 262.54 lineto
2818.3 273.08 lineto
closepath fill
1 setlinewidth
solid
0 0 0 edgecolor
newpath 2824.64 270.11 moveto
2817.23 262.54 lineto
2818.3 273.08 lineto
closepath stroke
grestore
% node24->node60
gsave
1 setlinewidth
0 0 0 edgecolor
newpath 2596.66 670.52 moveto
2610.08 644.3 2628.27 608.75 2642.65 580.65 curveto
stroke
0 0 0 edgecolor
newpath 2645.93 581.92 moveto
2647.36 571.42 lineto
2639.69 578.73 lineto
closepath fill
1 setlinewidth
solid
0 0 0 edgecolor
newpath 2645.93 581.92 moveto
2647.36 571.42 lineto
2639.69 578.73 lineto
closepath stroke
grestore
% node25->node24
gsave
1 setlinewidth
0 0 0 edgecolor
newpath 2387.46 869.73 moveto
2428.65 834.56 2490.92 781.38 2532.96 745.47 curveto
stroke
0 0 0 edgecolor
newpath 2535.49 747.91 moveto
2540.82 738.75 lineto
2530.94 742.59 lineto
closepath fill
1 setlinewidth
solid
0 0 0 edgecolor
newpath 2535.49 747.91 moveto
2540.82 738.75 lineto
2530.94 742.59 lineto
closepath stroke
grestore
% node25->node26
gsave
1 setlinewidth
0 0 0 edgecolor
newpath 2299.02 872.36 moveto
2279.71 859.49 2256.53 845.61 2234 836 curveto
2081.3 770.88 1888.73 733.8 1786.47 717.35 curveto
stroke
0 0 0 edgecolor
newpath 1786.99 713.89 moveto
1776.56 715.78 lineto
1785.89 720.8 lineto
closepath fill
1 setlinewidth
solid
0 0 0 edgecolor
newpath 1786.99 713.89 moveto
1776.56 715.78 lineto
1785.89 720.8 lineto
closepath stroke
grestore
% node26->node48
gsave
1 setlinewidth
0 0 0 edgecolor
newpath 1677.81 676.25 moveto
1640.07 645.04 1581.96 596.99 1544.21 565.77 curveto
stroke
0 0 0 edgecolor
newpath 1546.41 563.05 moveto
1536.47 559.37 lineto
1541.95 568.44 lineto
closepath fill
1 setlinewidth
solid
0 0 0 edgecolor
newpath 1546.41 563.05 moveto
1536.47 559.37 lineto
1541.95 568.44 lineto
closepath stroke
grestore
% node29->node1
gsave
1 setlinewidth
0 0 0 edgecolor
newpath 2161.71 682.69 moveto
2176.34 671.35 2194.55 658.16 2212 648 curveto
2273.39 612.27 2295.78 617.27 2358 583 curveto
2365.47 578.88 2373.17 574.23 2380.63 569.49 curveto
stroke
0 0 0 edgecolor
newpath 2382.76 572.28 moveto
2389.25 563.9 lineto
2378.95 566.4 lineto
closepath fill
1 setlinewidth
solid
0 0 0 edgecolor
newpath 2382.76 572.28 moveto
2389.25 563.9 lineto
2378.95 566.4 lineto
closepath stroke
grestore
% node52
gsave
0 1 1 nodecolor
2285 535 63.85 37.48 ellipse_path fill
1 setlinewidth
filled
0 0 0 nodecolor
2285 535 63.85 37.48 ellipse_path stroke
0 0 0 nodecolor
14 /Times-Roman set_font
2247.5 544.9 moveto 75 (GO:0000313) alignedtext
0 0 0 nodecolor
14 /Times-Roman set_font
2255.5 529.9 moveto 59 (organellar) alignedtext
0 0 0 nodecolor
14 /Times-Roman set_font
2257.5 514.9 moveto 55 (ribosome) alignedtext
grestore
% node29->node52
gsave
1 setlinewidth
0 0 0 edgecolor
newpath 2154.58 681.62 moveto
2179.28 653.85 2219.24 608.92 2248.43 576.11 curveto
stroke
0 0 0 edgecolor
newpath 2251.2 578.26 moveto
2255.23 568.47 lineto
2245.97 573.61 lineto
closepath fill
1 setlinewidth
solid
0 0 0 edgecolor
newpath 2251.2 578.26 moveto
2255.23 568.47 lineto
2245.97 573.61 lineto
closepath stroke
grestore
% node30->node31
gsave
1 setlinewidth
0 0 0 edgecolor
newpath 1315.29 339.12 moveto
1321.71 319.87 1329.71 295.88 1336.91 274.28 curveto
stroke
0 0 0 edgecolor
newpath 1340.31 275.14 moveto
1340.15 264.54 lineto
1333.67 272.92 lineto
closepath fill
1 setlinewidth
solid
0 0 0 edgecolor
newpath 1340.31 275.14 moveto
1340.15 264.54 lineto
1333.67 272.92 lineto
closepath stroke
grestore
% node30->node51
gsave
1 setlinewidth
0 0 0 edgecolor
newpath 1346.8 347.57 moveto
1390.54 319.19 1457.5 275.73 1502 246.85 curveto
stroke
0 0 0 edgecolor
newpath 1504.11 249.66 moveto
1510.59 241.28 lineto
1500.3 243.79 lineto
closepath fill
1 setlinewidth
solid
0 0 0 edgecolor
newpath 1504.11 249.66 moveto
1510.59 241.28 lineto
1500.3 243.79 lineto
closepath stroke
grestore
% node30->node58
gsave
1 setlinewidth
0 0 0 edgecolor
newpath 1260.64 346.68 moveto
1249.95 340 1238.29 333.32 1227 328 curveto
1144.32 289.05 1044.3 258.04 974.6 238.81 curveto
stroke
0 0 0 edgecolor
newpath 975.11 235.32 moveto
964.54 236.05 lineto
973.26 242.07 lineto
closepath fill
1 setlinewidth
solid
0 0 0 edgecolor
newpath 975.11 235.32 moveto
964.54 236.05 lineto
973.26 242.07 lineto
closepath stroke
grestore
% node33->node14
gsave
1 setlinewidth
0 0 0 edgecolor
newpath 1638.54 1809.85 moveto
1696.63 1792 1790.78 1761.23 1869 1727 curveto
1982.77 1677.21 2109.31 1605.76 2179.51 1564.59 curveto
stroke
0 0 0 edgecolor
newpath 2181.36 1567.57 moveto
2188.2 1559.48 lineto
2177.81 1561.53 lineto
closepath fill
1 setlinewidth
solid
0 0 0 edgecolor
newpath 2181.36 1567.57 moveto
2188.2 1559.48 lineto
2177.81 1561.53 lineto
closepath stroke
grestore
% node34
gsave
0 0.89328 1 nodecolor
1795 1679 65.05 37.48 ellipse_path fill
1 setlinewidth
filled
0 0 0 nodecolor
1795 1679 65.05 37.48 ellipse_path stroke
0 0 0 nodecolor
14 /Times-Roman set_font
1757 1688.9 moveto 76 (GO:0042598) alignedtext
0 0 0 nodecolor
14 /Times-Roman set_font
1769 1673.9 moveto 52 (vesicular) alignedtext
0 0 0 nodecolor
14 /Times-Roman set_font
1772.5 1658.9 moveto 45 (fraction) alignedtext
grestore
% node33->node34
gsave
1 setlinewidth
0 0 0 edgecolor
newpath 1617.9 1802.38 moveto
1652.12 1778.54 1705.38 1741.44 1744.56 1714.14 curveto
stroke
0 0 0 edgecolor
newpath 1746.99 1716.71 moveto
1753.2 1708.12 lineto
1742.99 1710.97 lineto
closepath fill
1 setlinewidth
solid
0 0 0 edgecolor
newpath 1746.99 1716.71 moveto
1753.2 1708.12 lineto
1742.99 1710.97 lineto
closepath stroke
grestore
% node43
gsave
0 0.99697 1 nodecolor
2216 1679 65.05 26.87 ellipse_path fill
1 setlinewidth
filled
0 0 0 nodecolor
2216 1679 65.05 26.87 ellipse_path stroke
0 0 0 nodecolor
14 /Times-Roman set_font
2178 1681.4 moveto 76 (GO:0005622) alignedtext
0 0 0 nodecolor
14 /Times-Roman set_font
2181 1666.4 moveto 70 (intracellular) alignedtext
grestore
% node33->node43
gsave
1 setlinewidth
0 0 0 edgecolor
newpath 1650.26 1819.81 moveto
1753.01 1808.88 1956.02 1781.92 2120 1727 curveto
2136.39 1721.51 2153.5 1713.7 2168.67 1705.97 curveto
stroke
0 0 0 edgecolor
newpath 2170.59 1708.91 moveto
2177.83 1701.19 lineto
2167.35 1702.71 lineto
closepath fill
1 setlinewidth
solid
0 0 0 edgecolor
newpath 2170.59 1708.91 moveto
2177.83 1701.19 lineto
2167.35 1702.71 lineto
closepath stroke
grestore
% node33->node55
gsave
1 setlinewidth
0 0 0 edgecolor
newpath 1565.06 1799.68 moveto
1552.29 1780.5 1536.33 1753.36 1528 1727 curveto
1501.77 1643.97 1509 1619.08 1509 1532 curveto
1509 1532 1509 1532 1509 1397 curveto
1509 1155.8 1521.98 867.39 1527.53 755.07 curveto
stroke
0 0 0 edgecolor
newpath 1531.04 754.92 moveto
1528.04 744.76 lineto
1524.05 754.57 lineto
closepath fill
1 setlinewidth
solid
0 0 0 edgecolor
newpath 1531.04 754.92 moveto
1528.04 744.76 lineto
1524.05 754.57 lineto
closepath stroke
grestore
% node33->node56
gsave
1 setlinewidth
0 0 0 edgecolor
newpath 1556.06 1801.14 moveto
1536.55 1782.44 1511.19 1755.28 1495 1727 curveto
1449.81 1648.08 1433 1622.94 1433 1532 curveto
1433 1532 1433 1532 1433 1250 curveto
1433 1138.5 1433 1006.67 1433 943.47 curveto
stroke
0 0 0 edgecolor
newpath 1436.5 943.2 moveto
1433 933.2 lineto
1429.5 943.2 lineto
closepath fill
1 setlinewidth
solid
0 0 0 edgecolor
newpath 1436.5 943.2 moveto
1433 933.2 lineto
1429.5 943.2 lineto
closepath stroke
grestore
% node33->node59
gsave
1 setlinewidth
0 0 0 edgecolor
newpath 1518.36 1818.92 moveto
1246.49 1788.73 223 1666.16 223 1532 curveto
223 1532 223 1532 223 1250 curveto
223 1159.35 223 1055.26 223 985.54 curveto
stroke
0 0 0 edgecolor
newpath 226.5 985.51 moveto
223 975.51 lineto
219.5 985.51 lineto
closepath fill
1 setlinewidth
solid
0 0 0 edgecolor
newpath 226.5 985.51 moveto
223 975.51 lineto
219.5 985.51 lineto
closepath stroke
grestore
% node68
gsave
0 0.99697 1 nodecolor
1603 1679 65.76 48.08 ellipse_path fill
1 setlinewidth
filled
0 0 0 nodecolor
1603 1679 65.76 48.08 ellipse_path stroke
0 0 0 nodecolor
14 /Times-Roman set_font
1564.5 1696.4 moveto 77 (GO:0001400) alignedtext
0 0 0 nodecolor
14 /Times-Roman set_font
1583 1681.4 moveto 40 (mating) alignedtext
0 0 0 nodecolor
14 /Times-Roman set_font
1573.5 1666.4 moveto 59 (projection) alignedtext
0 0 0 nodecolor
14 /Times-Roman set_font
1590.5 1651.4 moveto 25 (base) alignedtext
grestore
% node33->node68
gsave
1 setlinewidth
0 0 0 edgecolor
newpath 1587.53 1798.69 moveto
1589.77 1781.35 1592.76 1758.23 1595.51 1736.94 curveto
stroke
0 0 0 edgecolor
newpath 1598.99 1737.35 moveto
1596.8 1726.99 lineto
1592.04 1736.46 lineto
closepath fill
1 setlinewidth
solid
0 0 0 edgecolor
newpath 1598.99 1737.35 moveto
1596.8 1726.99 lineto
1592.04 1736.46 lineto
closepath stroke
grestore
% node33->node69
gsave
1 setlinewidth
0 0 0 edgecolor
newpath 1526.67 1811.21 moveto
1323.3 1756.12 626.8 1544.89 219 1139 curveto
120.96 1041.42 102.7 870.66 100.66 775.68 curveto
stroke
0 0 0 edgecolor
newpath 104.16 775.55 moveto
100.5 765.61 lineto
97.16 775.66 lineto
closepath fill
1 setlinewidth
solid
0 0 0 edgecolor
newpath 104.16 775.55 moveto
100.5 765.61 lineto
97.16 775.66 lineto
closepath stroke
grestore
% node64
gsave
0 0.89328 1 nodecolor
1838 1532 65.05 26.87 ellipse_path fill
1 setlinewidth
filled
0 0 0 nodecolor
1838 1532 65.05 26.87 ellipse_path stroke
0 0 0 nodecolor
14 /Times-Roman set_font
1800 1534.4 moveto 76 (GO:0005792) alignedtext
0 0 0 nodecolor
14 /Times-Roman set_font
1805 1519.4 moveto 66 (microsome) alignedtext
grestore
% node34->node64
gsave
1 setlinewidth
0 0 0 edgecolor
newpath 1805.85 1641.91 moveto
1812.41 1619.48 1820.74 1591.01 1827.27 1568.67 curveto
stroke
0 0 0 edgecolor
newpath 1830.69 1569.46 moveto
1830.14 1558.88 lineto
1823.97 1567.49 lineto
closepath fill
1 setlinewidth
solid
0 0 0 edgecolor
newpath 1830.69 1569.46 moveto
1830.14 1558.88 lineto
1823.97 1567.49 lineto
closepath stroke
grestore
% node36
gsave
0 1 1 nodecolor
1759 1397 92.13 37.48 ellipse_path fill
1 setlinewidth
filled
0 0 0 nodecolor
1759 1397 92.13 37.48 ellipse_path stroke
0 0 0 nodecolor
14 /Times-Roman set_font
1721.5 1406.9 moveto 75 (GO:0043227) alignedtext
0 0 0 nodecolor
14 /Times-Roman set_font
1701.5 1391.9 moveto 115 (membrane-bounded) alignedtext
0 0 0 nodecolor
14 /Times-Roman set_font
1731.5 1376.9 moveto 55 (organelle) alignedtext
grestore
% node35->node36
gsave
1 setlinewidth
0 0 0 edgecolor
newpath 1703.63 1505.33 moveto
1712.73 1487.52 1724.94 1463.65 1735.57 1442.84 curveto
stroke
0 0 0 edgecolor
newpath 1738.74 1444.33 moveto
1740.17 1433.84 lineto
1732.5 1441.15 lineto
closepath fill
1 setlinewidth
solid
0 0 0 edgecolor
newpath 1738.74 1444.33 moveto
1740.17 1433.84 lineto
1732.5 1441.15 lineto
closepath stroke
grestore
% node37
gsave
0 1 1 nodecolor
1648 1250 111.22 37.48 ellipse_path fill
1 setlinewidth
filled
0 0 0 nodecolor
1648 1250 111.22 37.48 ellipse_path stroke
0 0 0 nodecolor
14 /Times-Roman set_font
1610.5 1259.9 moveto 75 (GO:0043228) alignedtext
0 0 0 nodecolor
14 /Times-Roman set_font
1577 1244.9 moveto 142 (non-membrane-bounded) alignedtext
0 0 0 nodecolor
14 /Times-Roman set_font
1620.5 1229.9 moveto 55 (organelle) alignedtext
grestore
% node35->node37
gsave
1 setlinewidth
0 0 0 edgecolor
newpath 1679.08 1505.33 moveto
1671.74 1486.12 1662.6 1459.4 1658 1435 curveto
1649.31 1388.92 1647.28 1335.32 1647.13 1297.72 curveto
stroke
0 0 0 edgecolor
newpath 1650.63 1297.55 moveto
1647.14 1287.55 lineto
1643.63 1297.55 lineto
closepath fill
1 setlinewidth
solid
0 0 0 edgecolor
newpath 1650.63 1297.55 moveto
1647.14 1287.55 lineto
1643.63 1297.55 lineto
closepath stroke
grestore
% node35->node38
gsave
1 setlinewidth
0 0 0 edgecolor
newpath 1729.2 1510.31 moveto
1769.49 1488.02 1832.59 1453.11 1878.1 1427.93 curveto
stroke
0 0 0 edgecolor
newpath 1879.9 1430.93 moveto
1886.96 1423.03 lineto
1876.51 1424.81 lineto
closepath fill
1 setlinewidth
solid
0 0 0 edgecolor
newpath 1879.9 1430.93 moveto
1886.96 1423.03 lineto
1876.51 1424.81 lineto
closepath stroke
grestore
% node35->node41
gsave
1 setlinewidth
0 0 0 edgecolor
newpath 1728.39 1510.1 moveto
1739.62 1504.3 1752.09 1498.43 1764 1494 curveto
1868.58 1455.13 1900.8 1465.92 2008 1435 curveto
2023.48 1430.53 2039.99 1425.27 2055.48 1420.11 curveto
stroke
0 0 0 edgecolor
newpath 2056.61 1423.42 moveto
2064.98 1416.91 lineto
2054.38 1416.79 lineto
closepath fill
1 setlinewidth
solid
0 0 0 edgecolor
newpath 2056.61 1423.42 moveto
2064.98 1416.91 lineto
2054.38 1416.79 lineto
closepath stroke
grestore
% node39
gsave
0 1 1 nodecolor
1869 1250 92.13 48.08 ellipse_path fill
1 setlinewidth
filled
0 0 0 nodecolor
1869 1250 92.13 48.08 ellipse_path stroke
0 0 0 nodecolor
14 /Times-Roman set_font
1831.5 1267.4 moveto 75 (GO:0043231) alignedtext
0 0 0 nodecolor
14 /Times-Roman set_font
1834 1252.4 moveto 70 (intracellular) alignedtext
0 0 0 nodecolor
14 /Times-Roman set_font
1811.5 1237.4 moveto 115 (membrane-bounded) alignedtext
0 0 0 nodecolor
14 /Times-Roman set_font
1841.5 1222.4 moveto 55 (organelle) alignedtext
grestore
% node36->node39
gsave
1 setlinewidth
0 0 0 edgecolor
newpath 1785.91 1361.04 moveto
1798.99 1343.56 1814.96 1322.21 1829.4 1302.92 curveto
stroke
0 0 0 edgecolor
newpath 1832.29 1304.9 moveto
1835.48 1294.8 lineto
1826.69 1300.71 lineto
closepath fill
1 setlinewidth
solid
0 0 0 edgecolor
newpath 1832.29 1304.9 moveto
1835.48 1294.8 lineto
1826.69 1300.71 lineto
closepath stroke
grestore
% node37->node15
gsave
1 setlinewidth
0 0 0 edgecolor
newpath 1686.62 1214.71 moveto
1710.22 1193.15 1740.78 1165.21 1766.9 1141.35 curveto
stroke
0 0 0 edgecolor
newpath 1769.47 1143.74 moveto
1774.49 1134.41 lineto
1764.75 1138.57 lineto
closepath fill
1 setlinewidth
solid
0 0 0 edgecolor
newpath 1769.47 1143.74 moveto
1774.49 1134.41 lineto
1764.75 1138.57 lineto
closepath stroke
grestore
% node38->node12
gsave
1 setlinewidth
0 0 0 edgecolor
newpath 1959.36 1362.2 moveto
1998.64 1308.3 2074.37 1204.38 2119.83 1142 curveto
stroke
0 0 0 edgecolor
newpath 2122.71 1144 moveto
2125.77 1133.86 lineto
2117.05 1139.88 lineto
closepath fill
1 setlinewidth
solid
0 0 0 edgecolor
newpath 2122.71 1144 moveto
2125.77 1133.86 lineto
2117.05 1139.88 lineto
closepath stroke
grestore
% node38->node15
gsave
1 setlinewidth
0 0 0 edgecolor
newpath 1953.52 1360.96 moveto
1972.7 1320.33 1995.63 1253.27 1970 1202 curveto
1955.68 1173.36 1930.06 1150.19 1904.12 1132.57 curveto
stroke
0 0 0 edgecolor
newpath 1905.98 1129.61 moveto
1895.7 1127.05 lineto
1902.14 1135.46 lineto
closepath fill
1 setlinewidth
solid
0 0 0 edgecolor
newpath 1905.98 1129.61 moveto
1895.7 1127.05 lineto
1902.14 1135.46 lineto
closepath stroke
grestore
% node38->node39
gsave
1 setlinewidth
0 0 0 edgecolor
newpath 1917.93 1360.66 moveto
1910.7 1344.3 1901.99 1324.6 1893.93 1306.39 curveto
stroke
0 0 0 edgecolor
newpath 1897.04 1304.76 moveto
1889.79 1297.03 lineto
1890.64 1307.59 lineto
closepath fill
1 setlinewidth
solid
0 0 0 edgecolor
newpath 1897.04 1304.76 moveto
1889.79 1297.03 lineto
1890.64 1307.59 lineto
closepath stroke
grestore
% node46
gsave
0 1 1 nodecolor
1621 1091 65.76 26.87 ellipse_path fill
1 setlinewidth
filled
0 0 0 nodecolor
1621 1091 65.76 26.87 ellipse_path stroke
0 0 0 nodecolor
14 /Times-Roman set_font
1582.5 1093.4 moveto 77 (GO:0005634) alignedtext
0 0 0 nodecolor
14 /Times-Roman set_font
1599 1078.4 moveto 44 (nucleus) alignedtext
grestore
% node39->node46
gsave
1 setlinewidth
0 0 0 edgecolor
newpath 1810.86 1212.72 moveto
1766.31 1184.16 1705.78 1145.36 1665.15 1119.31 curveto
stroke
0 0 0 edgecolor
newpath 1666.85 1116.24 moveto
1656.55 1113.79 lineto
1663.08 1122.13 lineto
closepath fill
1 setlinewidth
solid
0 0 0 edgecolor
newpath 1666.85 1116.24 moveto
1656.55 1113.79 lineto
1663.08 1122.13 lineto
closepath stroke
grestore
% node39->node47
gsave
1 setlinewidth
0 0 0 edgecolor
newpath 1953.81 1230.9 moveto
2094.14 1199.3 2372.15 1136.68 2503.32 1107.14 curveto
stroke
0 0 0 edgecolor
newpath 2504.28 1110.52 moveto
2513.26 1104.9 lineto
2502.74 1103.69 lineto
closepath fill
1 setlinewidth
solid
0 0 0 edgecolor
newpath 2504.28 1110.52 moveto
2513.26 1104.9 lineto
2502.74 1103.69 lineto
closepath stroke
grestore
% node40->node25
gsave
1 setlinewidth
0 0 0 edgecolor
newpath 2345 1212.2 moveto
2345 1152.23 2345 1034.85 2345 964.12 curveto
stroke
0 0 0 edgecolor
newpath 2348.5 964.04 moveto
2345 954.04 lineto
2341.5 964.04 lineto
closepath fill
1 setlinewidth
solid
0 0 0 edgecolor
newpath 2348.5 964.04 moveto
2345 954.04 lineto
2341.5 964.04 lineto
closepath stroke
grestore
% node41->node12
gsave
1 setlinewidth
0 0 0 edgecolor
newpath 2125.41 1359.48 moveto
2131.6 1306.87 2142.92 1210.71 2150.19 1148.89 curveto
stroke
0 0 0 edgecolor
newpath 2153.67 1149.24 moveto
2151.37 1138.9 lineto
2146.72 1148.42 lineto
closepath fill
1 setlinewidth
solid
0 0 0 edgecolor
newpath 2153.67 1149.24 moveto
2151.37 1138.9 lineto
2146.72 1148.42 lineto
closepath stroke
grestore
% node41->node40
gsave
1 setlinewidth
0 0 0 edgecolor
newpath 2164.46 1368.48 moveto
2201.36 1344.26 2254.4 1309.46 2293.44 1283.84 curveto
stroke
0 0 0 edgecolor
newpath 2295.61 1286.6 moveto
2302.05 1278.19 lineto
2291.77 1280.75 lineto
closepath fill
1 setlinewidth
solid
0 0 0 edgecolor
newpath 2295.61 1286.6 moveto
2302.05 1278.19 lineto
2291.77 1280.75 lineto
closepath stroke
grestore
% node41->node52
gsave
1 setlinewidth
0 0 0 edgecolor
newpath 2111.93 1359.8 moveto
2080.06 1225.43 1979.22 766.91 2057 648 curveto
2092.34 593.96 2161.65 564.8 2214.61 549.71 curveto
stroke
0 0 0 edgecolor
newpath 2215.58 553.08 moveto
2224.3 547.06 lineto
2213.73 546.33 lineto
closepath fill
1 setlinewidth
solid
0 0 0 edgecolor
newpath 2215.58 553.08 moveto
2224.3 547.06 lineto
2213.73 546.33 lineto
closepath stroke
grestore
% node42
gsave
0 0.99991 1 nodecolor
325 535 65.05 37.48 ellipse_path fill
1 setlinewidth
filled
0 0 0 nodecolor
325 535 65.05 37.48 ellipse_path stroke
0 0 0 nodecolor
14 /Times-Roman set_font
287 544.9 moveto 76 (GO:0005657) alignedtext
0 0 0 nodecolor
14 /Times-Roman set_font
293.5 529.9 moveto 63 (replication) alignedtext
0 0 0 nodecolor
14 /Times-Roman set_font
313 514.9 moveto 24 (fork) alignedtext
grestore
% node42->node20
gsave
1 setlinewidth
0 0 0 edgecolor
newpath 328.55 497.32 moveto
330.33 478.46 332.53 455.21 334.52 434.12 curveto
stroke
0 0 0 edgecolor
newpath 338.02 434.26 moveto
335.47 423.97 lineto
331.05 433.6 lineto
closepath fill
1 setlinewidth
solid
0 0 0 edgecolor
newpath 338.02 434.26 moveto
335.47 423.97 lineto
331.05 433.6 lineto
closepath stroke
grestore
% node43->node14
gsave
1 setlinewidth
0 0 0 edgecolor
newpath 2219.34 1651.69 moveto
2221.82 1631.5 2225.25 1603.47 2228.17 1579.62 curveto
stroke
0 0 0 edgecolor
newpath 2231.64 1580.04 moveto
2229.39 1569.69 lineto
2224.7 1579.19 lineto
closepath fill
1 setlinewidth
solid
0 0 0 edgecolor
newpath 2231.64 1580.04 moveto
2229.39 1569.69 lineto
2224.7 1579.19 lineto
closepath stroke
grestore
% node44->node18
gsave
1 setlinewidth
0 0 0 edgecolor
newpath 356.44 673.02 moveto
378.45 647.6 408.88 612.48 433.53 584.03 curveto
stroke
0 0 0 edgecolor
newpath 436.41 586.04 moveto
440.32 576.19 lineto
431.12 581.46 lineto
closepath fill
1 setlinewidth
solid
0 0 0 edgecolor
newpath 436.41 586.04 moveto
440.32 576.19 lineto
431.12 581.46 lineto
closepath stroke
grestore
% node44->node42
gsave
1 setlinewidth
0 0 0 edgecolor
newpath 326.56 669.25 moveto
326.27 643.82 325.87 610.07 325.56 582.77 curveto
stroke
0 0 0 edgecolor
newpath 329.05 582.62 moveto
325.44 572.66 lineto
322.05 582.7 lineto
closepath fill
1 setlinewidth
solid
0 0 0 edgecolor
newpath 329.05 582.62 moveto
325.44 572.66 lineto
322.05 582.7 lineto
closepath stroke
grestore
% node65
gsave
0 0.99961 1 nodecolor
1267 535 65.05 26.87 ellipse_path fill
1 setlinewidth
filled
0 0 0 nodecolor
1267 535 65.05 26.87 ellipse_path stroke
0 0 0 nodecolor
14 /Times-Roman set_font
1229 537.4 moveto 76 (GO:0000785) alignedtext
0 0 0 nodecolor
14 /Times-Roman set_font
1238 522.4 moveto 58 (chromatin) alignedtext
grestore
% node44->node65
gsave
1 setlinewidth
0 0 0 edgecolor
newpath 360.32 674.45 moveto
372.75 664.22 387.6 654.03 403 648 curveto
715.38 525.7 829.59 664.55 1155 583 curveto
1175.98 577.74 1198.06 569.03 1217.02 560.46 curveto
stroke
0 0 0 edgecolor
newpath 1218.74 563.52 moveto
1226.35 556.15 lineto
1215.8 557.17 lineto
closepath fill
1 setlinewidth
solid
0 0 0 edgecolor
newpath 1218.74 563.52 moveto
1226.35 556.15 lineto
1215.8 557.17 lineto
closepath stroke
grestore
% node45->node44
gsave
1 setlinewidth
0 0 0 edgecolor
newpath 456.52 879.98 moveto
431.78 846.94 388.73 789.45 359.1 749.88 curveto
stroke
0 0 0 edgecolor
newpath 361.79 747.63 moveto
353 741.72 lineto
356.19 751.82 lineto
closepath fill
1 setlinewidth
solid
0 0 0 edgecolor
newpath 361.79 747.63 moveto
353 741.72 lineto
356.19 751.82 lineto
closepath stroke
grestore
% node45->node49
gsave
1 setlinewidth
0 0 0 edgecolor
newpath 476.14 878.75 moveto
476.3 846.89 476.56 793.6 476.76 754.82 curveto
stroke
0 0 0 edgecolor
newpath 480.26 754.81 moveto
476.81 744.79 lineto
473.26 754.77 lineto
closepath fill
1 setlinewidth
solid
0 0 0 edgecolor
newpath 480.26 754.81 moveto
476.81 744.79 lineto
473.26 754.77 lineto
closepath stroke
grestore
% node46->node3
gsave
1 setlinewidth
0 0 0 edgecolor
newpath 1572.63 1072.47 moveto
1518.75 1051.27 1429.54 1014.48 1356 976 curveto
1335.34 965.19 1313.39 952.01 1294.38 940.02 curveto
stroke
0 0 0 edgecolor
newpath 1296.19 937.02 moveto
1285.87 934.6 lineto
1292.43 942.92 lineto
closepath fill
1 setlinewidth
solid
0 0 0 edgecolor
newpath 1296.19 937.02 moveto
1285.87 934.6 lineto
1292.43 942.92 lineto
closepath stroke
grestore
% node47->node23
gsave
1 setlinewidth
0 0 0 edgecolor
newpath 2589.33 1064.49 moveto
2605.29 1034.96 2631.38 986.7 2650.58 951.18 curveto
stroke
0 0 0 edgecolor
newpath 2653.87 952.45 moveto
2655.55 941.99 lineto
2647.71 949.12 lineto
closepath fill
1 setlinewidth
solid
0 0 0 edgecolor
newpath 2653.87 952.45 moveto
2655.55 941.99 lineto
2647.71 949.12 lineto
closepath stroke
grestore
% node48->node30
gsave
1 setlinewidth
0 0 0 edgecolor
newpath 1476.02 510.85 moveto
1442.61 484.82 1389.04 443.06 1350.35 412.9 curveto
stroke
0 0 0 edgecolor
newpath 1352.37 410.04 moveto
1342.33 406.66 lineto
1348.07 415.56 lineto
closepath fill
1 setlinewidth
solid
0 0 0 edgecolor
newpath 1352.37 410.04 moveto
1342.33 406.66 lineto
1348.07 415.56 lineto
closepath stroke
grestore
% node49->node18
gsave
1 setlinewidth
0 0 0 edgecolor
newpath 476.78 669.25 moveto
476.65 647 476.48 618.38 476.34 593.29 curveto
stroke
0 0 0 edgecolor
newpath 479.84 593.12 moveto
476.28 583.14 lineto
472.84 593.16 lineto
closepath fill
1 setlinewidth
solid
0 0 0 edgecolor
newpath 479.84 593.12 moveto
476.28 583.14 lineto
472.84 593.16 lineto
closepath stroke
grestore
% node50->node33
gsave
1 setlinewidth
0 0 0 edgecolor
newpath 1626.93 1921.23 moveto
1619.09 1903.83 1608.76 1880.93 1600.21 1861.95 curveto
stroke
0 0 0 edgecolor
newpath 1603.34 1860.39 moveto
1596.04 1852.71 lineto
1596.96 1863.27 lineto
closepath fill
1 setlinewidth
solid
0 0 0 edgecolor
newpath 1603.34 1860.39 moveto
1596.04 1852.71 lineto
1596.96 1863.27 lineto
closepath stroke
grestore
% node52->node53
gsave
1 setlinewidth
0 0 0 edgecolor
newpath 2315.4 501.67 moveto
2335.49 479.63 2362.19 450.36 2384.76 425.61 curveto
stroke
0 0 0 edgecolor
newpath 2387.47 427.83 moveto
2391.62 418.09 lineto
2382.3 423.12 lineto
closepath fill
1 setlinewidth
solid
0 0 0 edgecolor
newpath 2387.47 427.83 moveto
2391.62 418.09 lineto
2382.3 423.12 lineto
closepath stroke
grestore
% node52->node54
gsave
1 setlinewidth
0 0 0 edgecolor
newpath 2291.62 497.43 moveto
2301.51 445.01 2321.28 353.5 2343 328 curveto
2383.84 280.04 2449.84 251.61 2502.31 235.54 curveto
stroke
0 0 0 edgecolor
newpath 2503.35 238.88 moveto
2511.94 232.68 lineto
2501.36 232.17 lineto
closepath fill
1 setlinewidth
solid
0 0 0 edgecolor
newpath 2503.35 238.88 moveto
2511.94 232.68 lineto
2501.36 232.17 lineto
closepath stroke
grestore
% node52->node61
gsave
1 setlinewidth
0 0 0 edgecolor
newpath 2324.36 505.11 moveto
2334.85 498.29 2346.48 491.68 2358 487 curveto
2495.12 431.28 2547.06 477.66 2685 424 curveto
2694.02 420.49 2703.16 415.94 2711.85 411.04 curveto
stroke
0 0 0 edgecolor
newpath 2713.87 413.91 moveto
2720.72 405.83 lineto
2710.33 407.87 lineto
closepath fill
1 setlinewidth
solid
0 0 0 edgecolor
newpath 2713.87 413.91 moveto
2720.72 405.83 lineto
2710.33 407.87 lineto
closepath stroke
grestore
% node53->node63
gsave
1 setlinewidth
0 0 0 edgecolor
newpath 2487.05 343.25 moveto
2496.93 337.94 2507.19 332.67 2517 328 curveto
2553.41 310.68 2648.22 273 2716.33 246.36 curveto
stroke
0 0 0 edgecolor
newpath 2717.71 249.58 moveto
2725.75 242.68 lineto
2715.16 243.06 lineto
closepath fill
1 setlinewidth
solid
0 0 0 edgecolor
newpath 2717.71 249.58 moveto
2725.75 242.68 lineto
2715.16 243.06 lineto
closepath stroke
grestore
% node54->node62
gsave
1 setlinewidth
0 0 0 edgecolor
newpath 2611.97 172.29 moveto
2624.3 153.24 2638.79 130.88 2651.66 111.02 curveto
stroke
0 0 0 edgecolor
newpath 2654.75 112.67 moveto
2657.25 102.38 lineto
2648.88 108.87 lineto
closepath fill
1 setlinewidth
solid
0 0 0 edgecolor
newpath 2654.75 112.67 moveto
2657.25 102.38 lineto
2648.88 108.87 lineto
closepath stroke
grestore
% node56->node55
gsave
1 setlinewidth
0 0 0 edgecolor
newpath 1446.08 879.16 moveto
1461.93 846.65 1488.87 791.39 1507.94 752.25 curveto
stroke
0 0 0 edgecolor
newpath 1511.13 753.69 moveto
1512.37 743.17 lineto
1504.84 750.62 lineto
closepath fill
1 setlinewidth
solid
0 0 0 edgecolor
newpath 1511.13 753.69 moveto
1512.37 743.17 lineto
1504.84 750.62 lineto
closepath stroke
grestore
% node59->node69
gsave
1 setlinewidth
0 0 0 edgecolor
newpath 185.71 844.67 moveto
171.48 821.28 155.24 794.57 140.88 770.94 curveto
stroke
0 0 0 edgecolor
newpath 143.86 769.11 moveto
135.67 762.38 lineto
137.88 772.74 lineto
closepath fill
1 setlinewidth
solid
0 0 0 edgecolor
newpath 143.86 769.11 moveto
135.67 762.38 lineto
137.88 772.74 lineto
closepath stroke
grestore
% node60->node61
gsave
1 setlinewidth
0 0 0 edgecolor
newpath 2687.77 499.32 moveto
2702.01 475.97 2720.72 445.3 2735.92 420.39 curveto
stroke
0 0 0 edgecolor
newpath 2738.92 422.2 moveto
2741.14 411.84 lineto
2732.94 418.55 lineto
closepath fill
1 setlinewidth
solid
0 0 0 edgecolor
newpath 2738.92 422.2 moveto
2741.14 411.84 lineto
2732.94 418.55 lineto
closepath stroke
grestore
% node61->node62
gsave
1 setlinewidth
0 0 0 edgecolor
newpath 2739.9 340.52 moveto
2727.37 319.45 2712.87 291.7 2705 265 curveto
2690.63 216.23 2686.32 158.45 2685.35 116.34 curveto
stroke
0 0 0 edgecolor
newpath 2688.85 116.2 moveto
2685.18 106.26 lineto
2681.85 116.32 lineto
closepath fill
1 setlinewidth
solid
0 0 0 edgecolor
newpath 2688.85 116.2 moveto
2685.18 106.26 lineto
2681.85 116.32 lineto
closepath stroke
grestore
% node61->node63
gsave
1 setlinewidth
0 0 0 edgecolor
newpath 2769.87 338.32 moveto
2773.33 319.37 2777.59 295.99 2781.45 274.83 curveto
stroke
0 0 0 edgecolor
newpath 2784.9 275.44 moveto
2783.25 264.97 lineto
2778.01 274.18 lineto
closepath fill
1 setlinewidth
solid
0 0 0 edgecolor
newpath 2784.9 275.44 moveto
2783.25 264.97 lineto
2778.01 274.18 lineto
closepath stroke
grestore
% node65->node66
gsave
1 setlinewidth
0 0 0 edgecolor
newpath 1231.94 511.93 moveto
1218.49 503.55 1202.81 494.35 1188 487 curveto
1116.26 451.42 1030.15 418.91 972.11 398.4 curveto
stroke
0 0 0 edgecolor
newpath 972.92 394.97 moveto
962.33 394.96 lineto
970.6 401.58 lineto
closepath fill
1 setlinewidth
solid
0 0 0 edgecolor
newpath 972.92 394.97 moveto
962.33 394.96 lineto
970.6 401.58 lineto
closepath stroke
grestore
% node67
gsave
0 0.99961 1 nodecolor
1140 376 77.78 26.87 ellipse_path fill
1 setlinewidth
filled
0 0 0 nodecolor
1140 376 77.78 26.87 ellipse_path stroke
0 0 0 nodecolor
14 /Times-Roman set_font
1102 378.4 moveto 76 (GO:0000792) alignedtext
0 0 0 nodecolor
14 /Times-Roman set_font
1093 363.4 moveto 94 (heterochromatin) alignedtext
grestore
% node65->node67
gsave
1 setlinewidth
0 0 0 edgecolor
newpath 1246.31 509.1 moveto
1224.79 482.15 1190.98 439.83 1167.29 410.16 curveto
stroke
0 0 0 edgecolor
newpath 1169.87 407.78 moveto
1160.89 402.15 lineto
1164.4 412.15 lineto
closepath fill
1 setlinewidth
solid
0 0 0 edgecolor
newpath 1169.87 407.78 moveto
1160.89 402.15 lineto
1164.4 412.15 lineto
closepath stroke
grestore
endpage
showpage
grestore
%%PageTrailer
%%EndPage: 1
%%Trailer
%%Pages: 1
%%BoundingBox: 36 36 756 554
end
restore
%%EOF
