# Supplementary material for: The Transcriptomic Signature of RacA Activation and Inactivation Provides New Insights into the Morphogenetic Network of Aspergillus niger
Source: PLoS One. 2013 Jul 24;8(7):e68946. doi: 10.1371/journal.pone.0068946 (PMC3722221; doi:10.1371/journal.pone.0068946)
Supplement: Table S3 — ZIP archive file containing FetGOat enrichment results for the up- and down-regulated gene sets of all six comparisons. (ZIP) [file pone.0068946.s003.zip › FetGOat/01.DOWN/tables/01.down.txt_CCover.csv]

GO term	description	p-value	FDR	node type	sP	rP	sN	rN	genes enriched
GO:0005736	DNA-directed RNA polymerase I complex	0.00431832164553686	0.0172513087673469	terminalNode	5	3	578	2954	An11g01770,An01g07250,An11g09370,An02g05460,An15g00700,
GO:0043228	non-membrane-bounded organelle	4.15794563298065e-31	3.54811360681016e-29	nonTerminalNode	190	355	393	2602	An07g05790,An15g01480,An08g02340,An07g02690,An12g07360,An02g14360,An01g04050,An16g03090,An01g05780,An17g02290,An01g11340,An12g03850,An02g04300,An02g02510,An02g12040,An05g00960,An01g07480,An02g14750,An18g05630,An11g10020,An11g06650,An02g01600,An11g04470,An02g05650,An16g08030,An11g11150,An01g10820,An14g05390,An11g11300,An02g06750,An07g07850,An08g00950,An04g05630,An11g09360,An04g01900,An08g00310,An1…
GO:0031980	mitochondrial lumen	0.000136532193509829	0.000812842826477121	nonTerminalNode	35	81	548	2876	An02g01750,An09g04110,An14g03630,An07g09550,An14g04960,An15g05790,An17g01270,An11g06590,An07g09070,An04g03900,An09g06670,An01g03110,An18g06010,An08g00950,An09g05980,An16g02570,An07g09250,An18g02890,An14g06300,An08g04380,An14g03780,An12g03890,An16g05090,An02g09190,An03g04620,An16g06400,An02g04300,An07g06540,An04g01650,An08g05500,An01g08390,An17g01530,An07g09530,An18g05630,An14g06310,
GO:0005622	intracellular	0.000572216122961815	0.00318450711909184	nonTerminalNode	439	2026	144	931	An14g01590,An15g01480,An02g14360,An17g02380,An17g02290,An08g06090,An15g03200,An15g01670,An18g05980,An01g02690,An05g00960,An15g05770,An14g00900,An06g01690,An04g02550,An16g08030,An11g11150,An08g01110,An14g05390,An11g09760,An03g01660,An02g06750,An08g00950,An16g02950,An08g00310,An01g03350,An07g05380,An16g01820,An07g03690,An02g05460,An15g01910,An17g01530,An08g10450,An01g05340,An14g03630,An07g09070,An0…
GO:0044454	nuclear chromosome part	7.01938228028401e-07	6.41772094197395e-06	nonTerminalNode	39	71	544	2886	An09g02250,An03g04320,An14g06200,An16g04890,An01g04050,An04g08710,An14g04830,An01g05780,An04g06040,An08g06940,An02g11900,An11g11310,An11g11300,An01g04120,An14g00440,An07g07850,An16g03060,An14g03710,An16g07120,An17g01490,An12g00210,An11g09360,An02g05240,An08g06960,An01g13540,An17g02300,An02g04840,An02g02890,An11g10560,An01g07390,An02g02510,An08g08550,An11g10430,An01g02790,An01g07480,An02g14750,An0…
GO:0031261	DNA replication preinitiation complex	0.00606024035803529	0.0231555452486124	terminalNode	7	8	576	2949	An09g04640,An16g04890,An14g03710,An01g02790,An01g13540,An12g04720,An03g04320,
GO:0043233	organelle lumen	3.42440467915484e-30	1.75329519572728e-28	nonTerminalNode	160	264	423	2693	An03g04990,An07g05790,An02g14800,An07g09550,An11g04630,An15g01480,An11g06590,An07g02690,An02g14360,An01g04050,An16g03090,An16g08860,An09g06670,An01g05540,An02g04220,An18g06010,An08g07030,An13g00840,An14g03780,An12g03850,An11g09310,An02g04300,An18g01980,An18g06840,An05g00960,An04g01650,An02g14750,An18g05630,An08g02200,An11g10020,An11g06650,An01g03080,An18g05650,An02g01600,An11g04470,An02g05650,An1…
GO:0005840	ribosome	0.0098602981992969	0.036583135348116	nonTerminalNode	32	98	551	2859	An07g09550,An02g02040,An07g09070,An01g11340,An04g03900,An01g12640,An18g06010,An07g09250,An18g02890,An12g03890,An15g00450,An02g04300,An04g01650,An08g05500,An11g11180,An18g05630,An18g05650,An09g04110,An14g04960,An17g01270,An01g03110,An08g00950,An09g05980,An08g04380,An14g06300,An01g12620,An02g09190,An03g04620,An07g06540,An01g06270,An01g08390,An14g06310,
GO:0031981	nuclear lumen	1.40734518951447e-25	4.50350460644629e-24	nonTerminalNode	120	175	463	2782	An03g04990,An07g05790,An11g04630,An15g01480,An07g02690,An02g14360,An01g04050,An16g03090,An16g08860,An01g05540,An02g04220,An08g07030,An12g03850,An11g09310,An18g01980,An18g06840,An05g00960,An02g14750,An08g02200,An11g10020,An11g06650,An01g03080,An18g05650,An02g01600,An11g04470,An02g05650,An16g08030,An12g00780,An11g11150,An08g09160,An01g10820,An16g04890,An14g05390,An18g04230,An04g09100,An11g01770,An1…
GO:0044452	nucleolar part	2.52381598950323e-12	3.80056996066369e-11	nonTerminalNode	26	13	557	2944	An04g01900,An08g00720,An08g02870,An04g02000,An11g11150,An07g05380,An08g09160,An09g05270,An01g10820,An01g07250,An02g09260,An02g14360,An16g03090,An15g00700,An16g08860,An16g07300,An04g09100,An05g00960,An11g01770,An02g05460,An11g09370,An04g02640,An04g06120,An01g05500,An04g01860,An04g00070,
GO:0005730	nucleolus	7.4904126374285e-37	1.91754563518169e-34	nonTerminalNode	91	57	492	2900	An08g02870,An03g04990,An04g02000,An07g05790,An01g06040,An15g01480,An02g09260,An11g01950,An07g02690,An01g04050,An02g14360,An16g03090,An16g08860,An02g14950,An11g09370,An02g13900,An01g05540,An01g12640,An01g02120,An08g02520,An18g02230,An14g04940,An02g03350,An12g03850,An09g05270,An11g09310,An18g01980,An04g01570,An13g00030,An05g00960,An16g08640,An01g05560,An04g06120,An11g10020,An11g06650,An01g03080,An0…
GO:0031298	replication fork protection complex	2.49283270261782e-05	0.000177268103297268	terminalNode	12	9	571	2948	An08g06940,An08g06960,An01g02790,An01g13540,An11g11310,An11g11300,An14g00440,An09g04640,An16g04890,An14g03710,An12g04720,An02g05240,
GO:0005656	pre-replicative complex	0.00117441749475919	0.0056056381586973	terminalNode	7	5	576	2952	An09g04640,An16g04890,An14g03710,An01g02790,An01g13540,An12g04720,An03g04320,
GO:0005739	mitochondrion	7.39205035821682e-05	0.000473091222925877	nonTerminalNode	139	501	444	2456	An14g01590,An02g04860,An08g04470,An15g00190,An02g04220,An01g01720,An16g03130,An15g03200,An14g03780,An12g03850,An18g05980,An01g02690,An02g04300,An02g02510,An02g12040,An18g03120,An18g05630,An12g01340,An04g02550,An11g06650,An08g03070,An02g05650,An12g00780,An01g10820,An11g09970,An18g05890,An11g09760,An15g01000,An08g07360,An08g00950,An16g02570,An01g03350,An02g09190,An13g00050,An15g01160,An16g01820,An0…
GO:0030686	90S preribosome	2.99257022504438e-12	4.25609987561868e-11	nonTerminalNode	37	34	546	2923	An02g01600,An08g00720,An08g02870,An11g04470,An02g05650,An04g02000,An11g11150,An01g09040,An08g09160,An01g10820,An02g09260,An02g14360,An16g03090,An16g07300,An16g08860,An04g02640,An15g00730,An02g06750,An15g06390,An01g05500,An04g00070,An04g01900,An11g01850,An02g03350,An07g05380,An12g03850,An09g05270,An02g14660,An15g01160,An18g05080,An05g00960,An01g04590,An11g07680,An04g06120,An14g03620,An18g03120,An0…
GO:0015934	large ribosomal subunit	0.00139396133232295	0.00626059826446797	nonTerminalNode	14	23	569	2934	An18g05650,An18g02890,An14g06300,An12g03890,An14g04960,An17g01270,An02g04300,An04g03900,An08g05500,An01g08390,An18g06010,An08g00950,An14g06310,An09g05980,
GO:0030529	ribonucleoprotein complex	2.22799908205129e-15	4.75306470837608e-14	nonTerminalNode	101	192	482	2765	An03g04990,An07g09550,An15g01480,An07g02690,An02g14360,An16g03090,An16g08860,An01g11340,An01g05540,An18g06010,An17g01130,An12g03850,An02g04300,An05g00960,An04g01650,An11g11180,An18g03120,An18g05630,An01g03080,An11g04360,An18g05650,An02g01600,An11g04470,An16g08030,An02g05650,An11g11150,An08g09160,An01g10820,An14g05390,An04g09100,An08g00730,An04g02640,An15g00730,An01g03110,An02g06750,An08g00950,An0…
GO:0044424	intracellular part	0.000457174546334136	0.00260081519692309	nonTerminalNode	439	2022	144	935	An14g01590,An15g01480,An02g14360,An17g02380,An17g02290,An08g06090,An15g03200,An15g01670,An18g05980,An01g02690,An05g00960,An15g05770,An14g00900,An06g01690,An04g02550,An16g08030,An11g11150,An08g01110,An14g05390,An11g09760,An03g01660,An02g06750,An08g00950,An16g02950,An08g00310,An01g03350,An07g05380,An16g01820,An07g03690,An02g05460,An15g01910,An17g01530,An08g10450,An01g05340,An14g03630,An07g09070,An0…
GO:0005744	mitochondrial inner membrane presequence translocase complex	2.18664645736341e-05	0.000159937569452867	nonTerminalNode	7	1	576	2956	An02g01750,An02g01360,An13g00670,An07g07880,An11g02140,An16g05090,An08g01650,
GO:0031974	membrane-enclosed lumen	6.63975763232529e-29	2.83296325645879e-27	nonTerminalNode	164	286	419	2671	An03g04990,An07g05790,An02g14800,An07g09550,An11g04630,An15g01480,An11g06590,An07g02690,An02g14360,An01g04050,An16g03090,An16g08860,An09g06670,An01g05540,An02g04220,An18g06010,An08g07030,An13g00840,An14g03780,An12g03850,An11g09310,An02g04300,An18g01980,An18g06840,An05g00960,An04g01650,An02g14750,An18g05630,An08g02200,An11g10020,An11g06650,An01g03080,An18g05650,An02g01600,An11g04470,An02g05650,An1…
GO:0070013	intracellular organelle lumen	3.42440467915484e-30	1.75329519572728e-28	nonTerminalNode	160	264	423	2693	An03g04990,An07g05790,An02g14800,An07g09550,An11g04630,An15g01480,An11g06590,An07g02690,An02g14360,An01g04050,An16g03090,An16g08860,An09g06670,An01g05540,An02g04220,An18g06010,An08g07030,An13g00840,An14g03780,An12g03850,An11g09310,An02g04300,An18g01980,An18g06840,An05g00960,An04g01650,An02g14750,An18g05630,An08g02200,An11g10020,An11g06650,An01g03080,An18g05650,An02g01600,An11g04470,An02g05650,An1…
GO:0000314	organellar small ribosomal subunit	4.23988973778456e-05	0.000278310710993038	nonTerminalNode	10	6	573	2951	An07g09070,An07g09250,An04g01650,An08g04380,An01g03110,An07g09550,An02g09190,An03g04620,An18g05630,An07g06540,
GO:0043232	intracellular non-membrane-bounded organelle	4.15794563298065e-31	3.54811360681016e-29	nonTerminalNode	190	355	393	2602	An07g05790,An15g01480,An08g02340,An07g02690,An12g07360,An02g14360,An01g04050,An16g03090,An01g05780,An17g02290,An01g11340,An12g03850,An02g04300,An02g02510,An02g12040,An05g00960,An01g07480,An02g14750,An18g05630,An11g10020,An11g06650,An02g01600,An11g04470,An02g05650,An16g08030,An11g11150,An01g10820,An14g05390,An11g11300,An02g06750,An07g07850,An08g00950,An04g05630,An11g09360,An04g01900,An08g00310,An1…
GO:0044446	intracellular organelle part	1.0491969115909e-15	2.44176735788427e-14	nonTerminalNode	288	942	295	2015	An14g01590,An02g14800,An15g01480,An11g00770,An02g14360,An17g02290,An08g06090,An02g04220,An15g03200,An13g00840,An15g01670,An14g03780,An18g05980,An02g04300,An05g00960,An01g07480,An11g04370,An12g01340,An11g06650,An02g01600,An02g05650,An16g08030,An11g11150,An04g00020,An08g01110,An01g10820,An14g05390,An02g06750,An08g00950,An08g04900,An16g02570,An08g00310,An07g05380,An18g05140,An15g00700,An07g03690,An0…
GO:0005761	mitochondrial ribosome	4.71342426061367e-10	5.74588862246238e-09	nonTerminalNode	24	16	559	2941	An07g09250,An18g02890,An08g04380,An14g06300,An09g04110,An12g03890,An07g09550,An02g09190,An03g04620,An14g04960,An17g01270,An02g04300,An07g06540,An07g09070,An04g01650,An04g03900,An08g05500,An01g08390,An01g03110,An18g06010,An18g05630,An08g00950,An14g06310,An09g05980,
GO:0043596	nuclear replication fork	1.77937964867435e-05	0.000142350371893948	nonTerminalNode	16	17	567	2940	An08g06960,An01g13540,An14g06200,An16g04890,An11g10560,An02g02510,An08g06940,An11g11310,An01g02790,An11g11300,An14g00440,An16g03060,An09g04640,An14g03710,An12g04720,An02g05240,
GO:0043226	organelle	4.25628455576249e-09	4.7374297664139e-08	nonTerminalNode	401	1655	182	1302	An14g01590,An15g01480,An02g14360,An17g02380,An17g02290,An08g06090,An15g03200,An15g01670,An18g05980,An01g02690,An05g00960,An14g00900,An06g01690,An04g02550,An16g08030,An11g11150,An08g01110,An14g05390,An11g09760,An03g01660,An02g06750,An08g00950,An08g00310,An01g03350,An07g05380,An16g01820,An07g03690,An02g05460,An15g01910,An17g01530,An08g10450,An01g05340,An14g03630,An07g09070,An07g01950,An08g02520,An0…
GO:0030689	Noc complex	0.000119422252847767	0.000745660895829958	terminalNode	5	0	578	2957	An16g07300,An16g08860,An08g02870,An04g09100,An01g10820,
GO:0005763	mitochondrial small ribosomal subunit	4.23988973778456e-05	0.000278310710993038	terminalNode	10	6	573	2951	An07g09070,An07g09250,An04g01650,An08g04380,An01g03110,An07g09550,An02g09190,An03g04620,An18g05630,An07g06540,
GO:0070545	PeBoW complex	0.00444760304158162	0.0172513087673469	terminalNode	3	0	580	2957	An08g00720,An04g02640,An04g02000,
GO:0044428	nuclear part	1.07259473625757e-25	3.92263217831341e-24	nonTerminalNode	171	335	412	2622	An03g04990,An07g04190,An02g11920,An07g05790,An11g04630,An15g01480,An08g02340,An07g02690,An11g00770,An02g14360,An01g04050,An16g03090,An16g08860,An01g05780,An02g11900,An08g06090,An01g05540,An02g04220,An14g00440,An14g00330,An08g07030,An02g05240,An12g03850,An11g09310,An18g01980,An11g10560,An02g02510,An18g06840,An05g00960,An01g07480,An02g14750,An18g03120,An08g02200,An11g10020,An11g06650,An01g03080,An1…
GO:0034388	Pwp2p-containing subcomplex of 90S preribosome	0.00072932139217769	0.00381033217137732	terminalNode	4	0	579	2957	An04g01900,An02g14360,An09g05270,An01g05500,
GO:0032991	macromolecular complex	4.8885923099922e-09	5.21449846399168e-08	nonTerminalNode	226	788	357	2169	An15g01480,An08g02340,An11g00770,An07g02690,An02g14360,An01g04050,An16g03090,An01g05780,An17g02290,An01g11340,An08g06090,An15g00190,An17g01130,An16g01560,An12g03850,An18g05980,An02g04300,An02g02510,An05g00960,An15g05770,An02g14750,An18g03120,An18g05630,An11g04360,An02g01600,An11g04470,An16g08030,An02g05650,An12g00780,An11g11150,An04g00020,An08g01110,An09g05420,An01g10820,An14g05390,An08g07360,An1…
GO:0005762	mitochondrial large ribosomal subunit	6.7732952799684e-06	5.59343094087713e-05	terminalNode	13	9	570	2948	An18g02890,An08g05500,An04g03900,An14g06300,An01g08390,An12g03890,An14g04960,An18g06010,An08g00950,An17g01270,An02g04300,An14g06310,An09g05980,
GO:0042598	vesicular fraction	0.00112769034412476	0.00555170630953729	nonTerminalNode	8	7	575	2950	An02g04860,An06g01900,An11g04370,An01g14140,An14g06210,An06g01540,An15g00450,An08g04100,
GO:0005623	cell	2.09135364160216e-05	0.000157466627132398	nonTerminalNode	478	2191	105	766	An14g01590,An15g01480,An02g14360,An17g02380,An17g02290,An08g06090,An16g07040,An01g08130,An15g03200,An15g01670,An18g05980,An01g02690,An05g00960,An15g05770,An14g00900,An06g01690,An04g02550,An16g08030,An11g11150,An08g02900,An08g01110,An14g05390,An11g09760,An03g01660,An02g06750,An08g00950,An16g02950,An08g00310,An01g03350,An07g05380,An16g01820,An07g03690,An02g05460,An15g01910,An17g01530,An08g10450,An0…
GO:0030688	preribosome, small subunit precursor	0.0010450901490375	0.00524594270889414	terminalNode	6	3	577	2954	An14g03620,An11g01850,An17g01130,An16g08860,An16g07300,An08g09160,
GO:0044422	organelle part	1.0491969115909e-15	2.44176735788427e-14	nonTerminalNode	288	942	295	2015	An14g01590,An02g14800,An15g01480,An11g00770,An02g14360,An17g02290,An08g06090,An02g04220,An15g03200,An13g00840,An15g01670,An14g03780,An18g05980,An02g04300,An05g00960,An01g07480,An11g04370,An12g01340,An11g06650,An02g01600,An02g05650,An16g08030,An11g11150,An04g00020,An08g01110,An01g10820,An14g05390,An02g06750,An08g00950,An08g04900,An16g02570,An08g00310,An07g05380,An18g05140,An15g00700,An07g03690,An0…
GO:0000792	heterochromatin	0.00187226256344135	0.00802294475876974	terminalNode	5	2	578	2955	An14g04830,An07g05380,An08g09160,An02g12040,An04g06120,
GO:0005792	microsome	0.000614036322337515	0.00334453826634902	terminalNode	8	6	575	2951	An02g04860,An06g01900,An11g04370,An01g14140,An14g06210,An06g01540,An15g00450,An08g04100,
GO:0000790	nuclear chromatin	0.00080369593412499	0.00411492318271995	nonTerminalNode	17	30	566	2927	An09g02250,An17g02300,An02g02890,An04g08710,An14g04830,An01g07390,An11g10560,An01g05780,An04g06040,An11g10430,An02g14750,An07g07850,An08g10130,An16g07120,An17g01490,An11g09360,An12g00210,
GO:0043227	membrane-bounded organelle	2.19966228128966e-12	3.51945965006345e-11	nonTerminalNode	389	1512	194	1445	An09g02720,An14g01590,An02g14800,An15g01480,An11g00770,An02g14360,An17g02380,An08g04470,An04g01850,An17g02290,An08g06090,An02g04220,An13g00840,An15g03200,An15g01670,An14g03780,An02g05340,An18g05980,An18g05690,An01g02690,An02g04300,An05g00960,An14g00900,An01g07480,An11g04370,An07g03390,An12g01340,An06g01690,An04g02550,An11g06650,An02g01600,An02g05650,An16g08030,An11g11150,An04g00020,An08g01110,An0…
GO:0005759	mitochondrial matrix	0.000136532193509829	0.000812842826477121	nonTerminalNode	35	81	548	2876	An02g01750,An09g04110,An14g03630,An07g09550,An14g04960,An15g05790,An17g01270,An11g06590,An07g09070,An04g03900,An09g06670,An01g03110,An18g06010,An08g00950,An09g05980,An16g02570,An07g09250,An18g02890,An14g06300,An08g04380,An14g03780,An12g03890,An16g05090,An02g09190,An03g04620,An16g06400,An02g04300,An07g06540,An04g01650,An08g05500,An01g08390,An17g01530,An07g09530,An18g05630,An14g06310,
GO:0005643	nuclear pore	0.00122623334721504	0.0056056381586973	terminalNode	12	17	571	2940	An04g00020,An08g06090,An11g04980,An04g05630,An08g10130,An08g02340,An11g00610,An07g01520,An08g02930,An08g04900,An04g01520,An07g07790,
GO:0005575	cellular_component	2.98296011950998e-05	0.000206388592052582	nonTerminalNode	478	2196	105	761	An14g01590,An15g01480,An02g14360,An17g02380,An17g02290,An08g06090,An16g07040,An01g08130,An15g03200,An15g01670,An18g05980,An01g02690,An05g00960,An15g05770,An14g00900,An06g01690,An04g02550,An16g08030,An11g11150,An08g02900,An08g01110,An14g05390,An11g09760,An03g01660,An02g06750,An08g00950,An16g02950,An08g00310,An01g03350,An07g05380,An16g01820,An07g03690,An02g05460,An15g01910,An17g01530,An08g10450,An0…
GO:0043231	intracellular membrane-bounded organelle	2.19966228128966e-12	3.51945965006345e-11	nonTerminalNode	389	1512	194	1445	An09g02720,An14g01590,An02g14800,An15g01480,An11g00770,An02g14360,An17g02380,An08g04470,An04g01850,An17g02290,An08g06090,An02g04220,An15g03200,An13g00840,An15g01670,An14g03780,An02g05340,An18g05980,An18g05690,An01g02690,An02g04300,An05g00960,An14g00900,An01g07480,An11g04370,An07g03390,An12g01340,An06g01690,An04g02550,An11g06650,An02g01600,An02g05650,An16g08030,An11g11150,An04g00020,An08g01110,An0…
GO:0000785	chromatin	2.31908570585189e-06	2.04719289895891e-05	nonTerminalNode	24	32	559	2925	An09g02250,An17g02300,An07g05380,An09g04900,An08g09160,An02g04840,An02g02890,An04g08710,An14g04830,An01g07390,An11g10560,An02g12040,An01g05780,An04g06040,An11g10430,An02g14750,An04g06120,An07g07850,An18g05380,An08g10130,An16g07120,An17g01490,An11g09360,An12g00210,
GO:0042555	MCM complex	0.00187226256344135	0.00802294475876974	terminalNode	5	2	578	2955	An01g02790,An14g03710,An09g04640,An12g04720,An16g04890,
GO:0000313	organellar ribosome	4.71342426061367e-10	5.74588862246238e-09	nonTerminalNode	24	16	559	2941	An07g09250,An18g02890,An08g04380,An14g06300,An09g04110,An12g03890,An07g09550,An02g09190,An03g04620,An14g04960,An17g01270,An02g04300,An07g06540,An07g09070,An04g01650,An04g03900,An08g05500,An01g08390,An01g03110,An18g06010,An18g05630,An08g00950,An14g06310,An09g05980,
GO:0033279	ribosomal subunit	0.00200850204386964	0.00842912333164966	nonTerminalNode	24	57	559	2900	An18g05650,An07g09550,An14g04960,An17g01270,An07g09070,An04g03900,An01g03110,An18g06010,An08g00950,An09g05980,An07g09250,An18g02890,An14g06300,An08g04380,An12g03890,An02g09190,An03g04620,An02g04300,An07g06540,An04g01650,An08g05500,An01g08390,An18g05630,An14g06310,
GO:0044427	chromosomal part	5.17098228254397e-07	4.90285727530095e-06	nonTerminalNode	47	95	536	2862	An03g04320,An01g04050,An01g05780,An08g06940,An02g11900,An14g00440,An14g03710,An02g05240,An08g06960,An01g13540,An02g04840,An12g08240,An11g10560,An02g02510,An02g12040,An01g07480,An02g14750,An04g06120,An18g05380,An12g04720,An09g02250,An09g04900,An08g09160,An14g06200,An16g04890,An14g04830,An04g08710,An04g06040,An11g11310,An11g11300,An01g04120,An07g07850,An16g03060,An17g01490,An16g07120,An11g09360,An1…
GO:0030684	preribosome	3.14500125692478e-25	8.94578135303048e-24	nonTerminalNode	65	44	518	2913	An01g03080,An02g01600,An08g00720,An08g02870,An11g04470,An02g05650,An03g04990,An16g08030,An04g02000,An11g11150,An01g09040,An08g09160,An01g10820,An01g06040,An15g01480,An02g09260,An14g05390,An07g02690,An02g14360,An16g03090,An16g07300,An16g08860,An04g09100,An01g05540,An08g00730,An04g02640,An15g00730,An02g06750,An13g01010,An15g06390,An17g01130,An08g02520,An01g02120,An18g02230,An01g05500,An14g04940,An0…
GO:0044464	cell part	2.09135364160216e-05	0.000157466627132398	nonTerminalNode	478	2191	105	766	An14g01590,An15g01480,An02g14360,An17g02380,An17g02290,An08g06090,An16g07040,An01g08130,An15g03200,An15g01670,An18g05980,An01g02690,An05g00960,An15g05770,An14g00900,An06g01690,An04g02550,An16g08030,An11g11150,An08g02900,An08g01110,An14g05390,An11g09760,An03g01660,An02g06750,An08g00950,An16g02950,An08g00310,An01g03350,An07g05380,An16g01820,An07g03690,An02g05460,An15g01910,An17g01530,An08g10450,An0…
GO:0030687	preribosome, large subunit precursor	2.82015736608888e-14	5.55354065937503e-13	terminalNode	27	10	556	2947	An02g03520,An08g00720,An08g02870,An03g04990,An16g08030,An04g02000,An01g09040,An09g06310,An12g03850,An04g03790,An01g10820,An01g06040,An15g01480,An07g02690,An04g09100,An07g07010,An08g00730,An04g02640,An13g01010,An08g03290,An01g13150,An16g01500,An08g02520,An01g02120,An18g02230,An14g04940,An01g09920,
GO:0005694	chromosome	7.46234253637476e-08	7.64143875724775e-07	nonTerminalNode	52	103	531	2854	An03g04320,An01g04050,An01g05780,An08g06940,An02g11900,An14g00440,An14g00330,An14g03710,An02g05240,An08g06960,An01g13540,An12g08240,An02g04840,An11g10560,An02g02510,An02g12040,An01g07480,An02g14750,An04g06120,An18g05380,An12g04720,An09g02250,An09g04900,An08g09160,An14g06200,An16g04890,An14g04830,An04g08710,An04g06040,An11g11310,An11g11300,An01g04120,An18g04470,An07g07850,An16g03060,An17g01490,An1…
GO:0000315	organellar large ribosomal subunit	6.7732952799684e-06	5.59343094087713e-05	nonTerminalNode	13	9	570	2948	An18g02890,An08g05500,An04g03900,An14g06300,An01g08390,An12g03890,An14g04960,An18g06010,An08g00950,An17g01270,An02g04300,An14g06310,An09g05980,
GO:0031105	septin complex	0.00072932139217769	0.00381033217137732	terminalNode	4	0	579	2957	An07g05110,An07g02840,An09g05260,An08g00310,
GO:0032040	small-subunit processome	4.25574621040467e-14	7.78193592759711e-13	terminalNode	26	9	557	2948	An04g01900,An01g03080,An02g01600,An11g01850,An11g11150,An02g03350,An07g05380,An08g09160,An09g05270,An08g03460,An02g09260,An15g01160,An14g05390,An18g05080,An02g14360,An16g03090,An16g07300,An16g08860,An05g00960,An01g05560,An01g05540,An04g06120,An15g06390,An04g01860,An01g05500,An04g00070,
GO:0032993	protein-DNA complex	0.00122623334721504	0.0056056381586973	nonTerminalNode	12	17	571	2940	An11g10430,An01g13540,An01g02790,An17g02300,An03g04320,An16g03060,An14g06200,An09g04640,An16g04890,An14g03710,An12g04720,An02g02510,
GO:0005657	replication fork	0.000447363947237905	0.00260081519692309	nonTerminalNode	17	28	566	2929	An08g06960,An01g13540,An14g06200,An16g04890,An14g04830,An11g10560,An02g02510,An08g06940,An11g11310,An01g02790,An11g11300,An14g00440,An16g03060,An09g04640,An14g03710,An12g04720,An02g05240,
GO:0043229	intracellular organelle	4.25628455576249e-09	4.7374297664139e-08	nonTerminalNode	401	1655	182	1302	An14g01590,An15g01480,An02g14360,An17g02380,An17g02290,An08g06090,An15g03200,An15g01670,An18g05980,An01g02690,An05g00960,An14g00900,An06g01690,An04g02550,An16g08030,An11g11150,An08g01110,An14g05390,An11g09760,An03g01660,An02g06750,An08g00950,An08g00310,An01g03350,An07g05380,An16g01820,An07g03690,An02g05460,An15g01910,An17g01530,An08g10450,An01g05340,An14g03630,An07g09070,An07g01950,An08g02520,An0…
GO:0016585	chromatin remodeling complex	0.00188037767783666	0.00802294475876974	nonTerminalNode	14	24	569	2933	An02g02890,An02g07140,An01g07390,An18g06840,An01g05780,An04g06040,An02g14750,An07g07850,An17g01410,An01g01390,An07g02300,An16g07120,An17g01490,An12g00210,
GO:0044429	mitochondrial part	0.00645851496432303	0.0243144092774514	nonTerminalNode	63	223	520	2734	An14g01590,An07g09550,An02g04860,An11g06590,An12g07950,An09g06670,An15g00190,An18g06010,An07g07880,An15g03200,An14g03780,An18g05980,An08g01650,An01g13600,An02g04300,An04g01650,An18g05630,An12g01340,An11g09970,An08g07360,An01g03110,An08g00950,An09g05980,An16g02570,An08g04380,An02g09190,An16g06400,An01g14140,An01g08390,An17g01530,An02g01360,An09g06030,An01g05570,An18g06720,An14g06310,An02g01750,An1…
GO:0046930	pore complex	0.00122623334721504	0.0056056381586973	nonTerminalNode	12	17	571	2940	An04g00020,An08g06090,An11g04980,An04g05630,An08g10130,An08g02340,An11g00610,An07g01520,An08g02930,An08g04900,An04g01520,An07g07790,
GO:0005634	nucleus	1.04151945910044e-11	1.40331042910375e-10	nonTerminalNode	224	724	359	2233	An09g02720,An07g05790,An15g01480,An08g02340,An11g00770,An07g02690,An02g14360,An01g04050,An16g03090,An17g02380,An01g05780,An04g01850,An08g06090,An02g04220,An17g01130,An16g01560,An08g07030,An02g05340,An12g03850,An18g05690,An02g02510,An02g12040,An05g00960,An02g09780,An01g07480,An08g00010,An02g14750,An18g03120,An07g03390,An06g01690,An11g10020,An11g06650,An02g01600,An11g04470,An02g05650,An16g08030,An1…
GO:0032221	Rpd3S complex	0.00444760304158162	0.0172513087673469	terminalNode	3	0	580	2957	An04g06040,An16g07120,An07g07850,
GO:0001400	mating projection base	0.00431832164553686	0.0172513087673469	terminalNode	5	3	578	2954	An08g00310,An01g04050,An07g05110,An07g02840,An01g04120,
GO:0001405	presequence translocase-associated import motor	0.00316891794950736	0.0130845644366756	terminalNode	4	1	579	2956	An02g01750,An13g00670,An16g05090,An08g01650,
GO:0000228	nuclear chromosome	2.23218438106802e-07	2.19784308289774e-06	nonTerminalNode	43	79	540	2878	An09g02250,An03g04320,An14g06200,An16g04890,An04g08710,An14g04830,An01g04050,An01g05780,An04g06040,An08g06940,An02g11900,An11g11310,An11g11300,An18g04470,An14g00440,An01g04120,An07g07850,An16g03060,An14g00330,An14g03710,An16g07120,An17g01490,An12g00210,An11g09360,An02g05240,An08g06960,An01g13540,An17g02300,An02g04840,An02g02890,An01g07390,An11g10560,An02g02510,An08g08550,An11g10430,An01g02790,An0…
