# Supplementary material for: The Transcriptomic Signature of RacA Activation and Inactivation Provides New Insights into the Morphogenetic Network of Aspergillus niger
Source: PLoS One. 2013 Jul 24;8(7):e68946. doi: 10.1371/journal.pone.0068946 (PMC3722221; doi:10.1371/journal.pone.0068946)
Supplement: Table S3 — ZIP archive file containing FetGOat enrichment results for the up- and down-regulated gene sets of all six comparisons. (ZIP) [file pone.0068946.s003.zip › FetGOat/01.DOWN/tables/01.down.txt_BPover.csv]

GO term	description	p-value	FDR	node type	sP	rP	sN	rN	genes enriched
GO:0044085	cellular component biogenesis	1.66762370515277e-14	2.94335583959464e-12	nonTerminalNode	133	311	450	2646	An03g04990,An12g08800,An15g01480,An07g02690,An01g04050,An02g14360,An16g03090,An16g08860,An01g05780,An12g07950,An01g05540,An02g04220,An02g08660,An17g01130,An08g07030,An01g13200,An12g03850,An02g05340,An18g05980,An11g09310,An06g01550,An18g01980,An02g14750,An18g03120,An08g02200,An04g04990,An11g10020,An11g06650,An01g03080,An18g05650,An02g01600,An11g04470,An02g05650,An16g08030,An11g11150,An09g04900,An0…
GO:0022613	ribonucleoprotein complex biogenesis	7.97337779148371e-21	4.22190354059062e-18	nonTerminalNode	92	126	491	2831	An08g02870,An03g04990,An04g02000,An12g08800,An15g01480,An01g06040,An02g09260,An07g02690,An01g04050,An02g14360,An16g03090,An16g08860,An07g07790,An01g05780,An08g07790,An02g14950,An02g13900,An01g05540,An01g12640,An02g04220,An17g01130,An01g02120,An08g06790,An08g02520,An18g02230,An14g04940,An08g07030,An01g13200,An02g03350,An02g05340,An12g03850,An09g05270,An11g09310,An18g01980,An04g01570,An07g07010,An1…
GO:0010529	negative regulation of transposition	0.000848287898062615	0.0179667376809662	nonTerminalNode	10	11	573	2946	An04g06040,An01g07600,An08g06960,An14g04590,An07g07850,An04g03820,An07g03390,An16g07120,An17g02380,An02g02900,
GO:0000460	maturation of 5.8S rRNA	2.6173254409102e-09	1.38587382096195e-07	nonTerminalNode	29	29	554	2928	An04g01900,An01g03080,An02g01600,An11g01850,An16g08030,An02g03350,An09g06310,An08g09160,An09g05270,An08g03460,An15g01480,An02g09260,An14g05390,An02g14360,An16g07300,An16g08860,An04g01570,An18g04230,An01g05560,An01g05540,An07g06510,An02g06750,An13g01010,An18g03120,An14g03620,An15g06390,An18g02230,An01g05500,An04g00070,
GO:0042273	ribosomal large subunit biogenesis	2.80471397331532e-10	2.97019209774093e-08	nonTerminalNode	26	19	557	2938	An02g03520,An18g05650,An08g00720,An08g02870,An01g13200,An03g04990,An16g08030,An04g02000,An01g06040,An15g01480,An18g05140,An07g02690,An18g01980,An02g04980,An07g07010,An02g14950,An02g13900,An01g06270,An08g00730,An04g02640,An02g04220,An13g01010,An18g03120,An08g07610,An14g04940,An01g09920,
GO:0010525	regulation of transposition, RNA-mediated	0.00201047659418762	0.0373525388288542	nonTerminalNode	10	13	573	2944	An04g06040,An01g07600,An08g06960,An14g04590,An07g07850,An04g03820,An07g03390,An16g07120,An17g02380,An02g02900,
GO:0000462	maturation of SSU-rRNA from tricistronic rRNA transcript (SSU-rRNA, 5.8S rRNA, LSU-rRNA)	1.20924436690194e-09	9.14706988963679e-08	nonTerminalNode	31	32	552	2925	An04g01900,An01g03080,An02g01600,An11g01850,An02g03350,An07g05380,An08g09160,An09g05270,An08g03460,An17g01630,An02g09260,An15g01160,An14g05390,An18g05080,An02g14360,An11g04500,An16g08860,An16g07300,An18g04230,An01g05560,An01g05540,An04g02640,An15g00730,An13g01010,An02g06750,An04g06120,An18g03120,An14g03620,An15g06390,An01g05500,An04g00070,
GO:0006364	rRNA processing	8.2363568618753e-20	2.90743397224198e-17	nonTerminalNode	69	73	514	2884	An12g08800,An15g01480,An02g09260,An01g04050,An02g14360,An16g03090,An16g08860,An01g05780,An08g07790,An02g14950,An02g13900,An01g05540,An02g04220,An01g02120,An08g06790,An08g02520,An18g02230,An14g04940,An02g03350,An12g03850,An09g05270,An11g09310,An18g01980,An04g01570,An16g08640,An01g05560,An04g06120,An18g03120,An11g06650,An01g03080,An02g01600,An08g00720,An11g04470,An16g08030,An02g05650,An11g11150,An0…
GO:0043170	macromolecule metabolic process	2.80310461278135e-06	0.000106017420890552	nonTerminalNode	251	977	332	1980	An09g02720,An02g14800,An15g01480,An11g00770,An02g14360,An17g02380,An08g04470,An04g01850,An02g04220,An16g07040,An14g03780,An02g05340,An18g05980,An15g06190,An02g04300,An01g10170,An14g00900,An01g07480,An07g03390,An06g01690,An04g02550,An11g06650,An02g01600,An02g05650,An16g08030,An11g11150,An14g05390,An11g09760,An15g01000,An03g01660,An02g06750,An01g03350,An07g05380,An15g00700,An08g08550,An02g05460,An0…
GO:0010558	negative regulation of macromolecule biosynthetic process	0.00179454673195298	0.0345531816206947	nonTerminalNode	27	67	556	2890	An11g04360,An09g02720,An03g04320,An16g04890,An01g04050,An04g06040,An11g11300,An18g04470,An01g04120,An14g00440,An07g07850,An16g03060,An14g00330,An17g01490,An16g07120,An02g02240,An01g13540,An01g07390,An13g00030,An02g12040,An18g06840,An01g02790,An17g01580,An07g08730,An11g10710,An02g03830,An16g03520,
GO:0032196	transposition	0.00227231338666584	0.040786099601341	nonTerminalNode	11	16	572	2941	An04g06040,An15g00960,An01g07600,An08g06960,An14g04590,An07g07850,An04g03820,An07g03390,An16g07120,An17g02380,An02g02900,
GO:0030150	protein import into mitochondrial matrix	7.27940662073874e-06	0.000265823848667666	terminalNode	10	4	573	2953	An02g01750,An08g04070,An02g01360,An07g07880,An11g02140,An15g00190,An08g07360,An13g00670,An16g05090,An08g01650,
GO:0006396	RNA processing	2.00884451910853e-11	2.65920793216992e-09	nonTerminalNode	87	183	496	2774	An12g08800,An15g01480,An01g04050,An02g14360,An16g03090,An16g08860,An01g05780,An01g05540,An01g10770,An02g04220,An16g01560,An12g03850,An11g09310,An18g01980,An18g03120,An11g06650,An01g03080,An02g01600,An11g04470,An02g05650,An16g08030,An11g11150,An08g09160,An13g00770,An14g05390,An11g04500,An04g09100,An18g04230,An15g01000,An04g02640,An15g00730,An02g06750,An04g05630,An01g05500,An04g01900,An11g01850,An0…
GO:0000472	endonucleolytic cleavage to generate mature 5'-end of SSU-rRNA from (SSU-rRNA, 5.8S rRNA, LSU-rRNA)	1.59777065346156e-09	9.40021734453216e-08	terminalNode	19	9	564	2948	An04g01900,An01g03080,An02g01600,An11g01850,An01g05560,An01g05540,An08g09160,An09g05270,An02g06750,An08g03460,An14g03620,An02g09260,An15g06390,An14g05390,An02g14360,An16g07300,An16g08860,An01g05500,An04g00070,
GO:0000447	endonucleolytic cleavage in ITS1 to separate SSU-rRNA from 5.8S rRNA and LSU-rRNA from tricistronic rRNA transcript (SSU-rRNA, 5.8S rRNA, LSU-rRNA)	7.18019879528943e-10	5.84910040323962e-08	terminalNode	22	13	561	2944	An04g01900,An01g03080,An02g01600,An11g01850,An02g03350,An08g09160,An09g05270,An08g03460,An02g09260,An14g05390,An02g14360,An16g07300,An16g08860,An18g04230,An01g05560,An01g05540,An13g01010,An02g06750,An14g03620,An15g06390,An01g05500,An04g00070,
GO:0008202	steroid metabolic process	0.000398392265213532	0.0105474352215282	nonTerminalNode	15	22	568	2935	An07g09690,An15g03950,An14g01590,An01g03350,An03g06410,An07g06610,An14g06210,An13g00090,An15g03090,An04g02190,An11g02230,An11g04370,An07g08280,An18g03480,An15g00150,
GO:0042254	ribosome biogenesis	2.25885402001044e-22	2.39212640719106e-19	nonTerminalNode	90	112	493	2845	An08g02870,An03g04990,An04g02000,An12g08800,An15g01480,An01g06040,An02g09260,An07g02690,An01g04050,An02g14360,An16g03090,An16g08860,An07g07790,An01g05780,An08g07790,An02g14950,An02g13900,An01g05540,An01g12640,An02g04220,An17g01130,An01g02120,An08g06790,An08g02520,An18g02230,An14g04940,An01g13200,An02g03350,An12g03850,An09g05270,An11g09310,An18g01980,An04g01570,An07g07010,An16g08640,An01g05560,An0…
GO:0010528	regulation of transposition	0.000698816499001176	0.0160879711400488	nonTerminalNode	11	13	572	2944	An04g06040,An15g00960,An01g07600,An08g06960,An14g04590,An07g07850,An04g03820,An07g03390,An16g07120,An17g02380,An02g02900,
GO:0030466	chromatin silencing at silent mating-type cassette	0.00100059296400635	0.020377460555437	terminalNode	9	9	574	2948	An11g04360,An01g02790,An03g04320,An07g07850,An16g04890,An16g07120,An02g12040,An16g03520,An18g06840,
GO:0051336	regulation of hydrolase activity	0.00117441749475919	0.023466191074528	terminalNode	7	5	576	2952	An15g00470,An01g08180,An14g00800,An18g02110,An01g06550,An16g05090,An08g06130,
GO:0000967	rRNA 5'-end processing	1.59777065346156e-09	9.40021734453216e-08	nonTerminalNode	19	9	564	2948	An04g01900,An01g03080,An02g01600,An11g01850,An01g05560,An01g05540,An08g09160,An09g05270,An02g06750,An08g03460,An14g03620,An02g09260,An15g06390,An14g05390,An02g14360,An16g07300,An16g08860,An01g05500,An04g00070,
GO:0044260	cellular macromolecule metabolic process	1.49365830134418e-06	5.85845978193883e-05	nonTerminalNode	238	907	345	2050	An09g02720,An02g14800,An15g01480,An11g00770,An02g14360,An17g02380,An08g04470,An04g01850,An02g04220,An14g03780,An02g05340,An18g05980,An15g06190,An02g04300,An01g10170,An14g00900,An01g07480,An07g03390,An06g01690,An04g02550,An11g06650,An02g01600,An02g05650,An16g08030,An11g11150,An14g05390,An11g09760,An15g01000,An03g01660,An02g06750,An01g03350,An07g05380,An15g00700,An08g08550,An02g05460,An08g10450,An0…
GO:0051172	negative regulation of nitrogen compound metabolic process	0.000870130857961303	0.0180680113447259	nonTerminalNode	29	70	554	2887	An11g04360,An09g02720,An03g04320,An16g04890,An01g04050,An04g06040,An11g11300,An18g04470,An01g04120,An14g00440,An07g07850,An16g03060,An14g00330,An17g01490,An16g07120,An02g02240,An01g13540,An01g07390,An02g12040,An13g00030,An18g06840,An01g05260,An11g10430,An01g02790,An17g01580,An07g08730,An11g10710,An02g03830,An16g03520,
GO:0090305	nucleic acid phosphodiester bond hydrolysis	3.64946797935718e-05	0.00128826219671308	nonTerminalNode	26	46	557	2911	An01g03080,An02g01600,An08g09160,An02g09260,An14g05390,An02g14360,An16g07300,An16g08860,An18g04230,An01g05540,An01g10770,An15g00730,An13g01010,An02g06750,An15g06390,An01g05500,An04g00070,An04g01900,An11g01850,An02g03350,An09g05270,An08g03460,An04g01570,An01g05560,An07g06510,An14g03620,
GO:0030490	maturation of SSU-rRNA	8.10964829605913e-09	3.73396415022896e-07	nonTerminalNode	31	36	552	2921	An01g03080,An02g01600,An08g09160,An02g09260,An14g05390,An02g14360,An11g04500,An16g08860,An16g07300,An18g04230,An01g05540,An04g02640,An15g00730,An13g01010,An02g06750,An15g06390,An01g05500,An04g00070,An04g01900,An11g01850,An02g03350,An07g05380,An09g05270,An08g03460,An17g01630,An15g01160,An18g05080,An01g05560,An04g06120,An14g03620,An18g03120,
GO:0006259	DNA metabolic process	5.7259999609335e-05	0.00195607547052535	nonTerminalNode	62	175	521	2782	An09g02720,An12g04110,An03g04320,An01g04050,An02g11900,An14g00440,An11g06950,An14g03710,An01g07600,An01g13540,An01g08180,An12g08240,An02g04840,An15g06190,An11g10560,An02g02510,An13g00030,An18g06840,An04g01920,An16g02590,An01g05260,An01g07480,An02g14750,An17g01410,An07g03390,An12g04720,An15g01740,An14g00480,An09g02250,An09g04900,An14g06200,An16g04890,An14g04830,An04g08710,An14g06560,An07g09560,An0…
GO:0048519	negative regulation of biological process	0.000107034171672573	0.00354216211878922	nonTerminalNode	49	130	534	2827	An09g02720,An01g06290,An02g11920,An02g07930,An03g04320,An04g03820,An01g04050,An17g02380,An14g00440,An11g06950,An14g00330,An01g07600,An08g06960,An01g13540,An02g12040,An13g00030,An18g06840,An02g09780,An01g05260,An12g00710,An07g03390,An11g10710,An11g04360,An14g04590,An16g04890,An04g06040,An11g05510,An11g11300,An01g04120,An18g04470,An07g07850,An16g03060,An01g02370,An05g00280,An16g07120,An17g01490,An0…
GO:0048523	negative regulation of cellular process	0.000141960305855323	0.00442164599708197	nonTerminalNode	45	117	538	2840	An09g02720,An02g07930,An02g11920,An03g04320,An04g03820,An01g04050,An17g02380,An14g00440,An11g06950,An14g00330,An01g07600,An08g06960,An01g13540,An02g12040,An13g00030,An18g06840,An01g05260,An07g03390,An11g10710,An11g04360,An14g04590,An16g04890,An04g06040,An11g05510,An11g11300,An01g04120,An18g04470,An07g07850,An16g03060,An05g00280,An16g07120,An17g01490,An07g06100,An02g02240,An13g00050,An01g07390,An0…
GO:0016125	sterol metabolic process	0.000398392265213532	0.0105474352215282	terminalNode	15	22	568	2935	An07g09690,An15g03950,An14g01590,An01g03350,An03g06410,An07g06610,An14g06210,An13g00090,An15g03090,An04g02190,An11g02230,An11g04370,An07g08280,An18g03480,An15g00150,
GO:0045892	negative regulation of transcription, DNA-dependent	0.00265204406218538	0.046808577697572	nonTerminalNode	23	55	560	2902	An11g04360,An09g02720,An03g04320,An16g04890,An04g06040,An11g11300,An18g04470,An07g07850,An16g03060,An14g00330,An17g01490,An16g07120,An02g02240,An01g13540,An01g07390,An02g12040,An18g06840,An01g02790,An17g01580,An07g08730,An11g10710,An02g03830,An16g03520,
GO:0006139	nucleobase, nucleoside, nucleotide and nucleic acid metabolic process	5.2886055805142e-08	2.24025332390581e-06	nonTerminalNode	194	667	389	2290	An09g02720,An15g01480,An08g05200,An01g04050,An02g14360,An16g03090,An17g02380,An01g05780,An04g01850,An02g04220,An16g03130,An16g01560,An14g03780,An12g03850,An02g05340,An15g06190,An02g02510,An02g12040,An02g09780,An16g02590,An01g07480,An02g14750,An18g03120,An07g03390,An06g01690,An04g04990,An11g06650,An11g04360,An02g01600,An11g04470,An16g08030,An02g05650,An12g00780,An11g11150,An01g02320,An14g05390,An1…
GO:0044238	primary metabolic process	0.000309144551889384	0.00861537053818047	nonTerminalNode	342	1503	241	1454	An09g02720,An14g01590,An02g14800,An15g01480,An11g00770,An02g14360,An17g02380,An08g04470,An04g01850,An02g04220,An16g07040,An14g03780,An02g05340,An18g05980,An15g06190,An01g02690,An02g04300,An01g10170,An14g00900,An01g07480,An11g04370,An07g03390,An06g01690,An04g02550,An11g06650,An02g01600,An16g08030,An02g05650,An11g11150,An14g05390,An07g05830,An11g09760,An15g01000,An03g01660,An02g06750,An09g02180,An0…
GO:0043618	regulation of transcription from RNA polymerase II promoter in response to stress	0.00187226256344135	0.0354058224050783	terminalNode	5	2	578	2955	An17g01490,An07g03390,An18g05380,An18g06840,An11g10710,
GO:0006996	organelle organization	0.000818216529142963	0.0179667376809662	nonTerminalNode	124	465	459	2492	An09g02720,An12g07360,An01g04050,An17g02380,An01g05780,An08g04470,An17g02290,An08g06090,An15g00190,An02g04220,An16g03130,An18g05980,An02g12040,An01g07480,An02g14750,An07g03390,An04g02550,An11g04360,An02g05650,An16g08030,An04g00020,An08g01110,An08g07360,An07g07850,An08g00950,An11g09360,An17g02300,An17g01420,An13g00050,An18g05140,An08g08550,An02g01360,An01g05570,An01g09920,An02g01750,An08g02870,An1…
GO:0000480	endonucleolytic cleavage in 5'-ETS of tricistronic rRNA transcript (SSU-rRNA, 5.8S rRNA, LSU-rRNA)	6.05565326311549e-10	5.34411400469942e-08	terminalNode	19	8	564	2949	An04g01900,An01g03080,An02g01600,An11g01850,An01g05560,An01g05540,An08g09160,An09g05270,An02g06750,An08g03460,An14g03620,An02g09260,An15g06390,An14g05390,An02g14360,An16g07300,An16g08860,An01g05500,An04g00070,
GO:0048869	cellular developmental process	0.00276997766251216	0.0474119390873186	terminalNode	33	92	550	2865	An01g06290,An02g07930,An09g06350,An01g02320,An02g05390,An01g04050,An02g02360,An07g06610,An17g01925,An17g02290,An14g00010,An01g04120,An08g02390,An18g02940,An02g02340,An05g00280,An07g06100,An02g14200,An02g04840,An09g03070,An17g01140,An06g01550,An18g06050,An02g02510,An18g06840,An15g02860,An18g02110,An01g10030,An14g01820,An12g00710,An04g05880,An04g02010,An16g03520,
GO:0000479	endonucleolytic cleavage of tricistronic rRNA transcript (SSU-rRNA, 5.8S rRNA, LSU-rRNA)	3.27257455080171e-09	1.57529838604501e-07	nonTerminalNode	22	15	561	2942	An04g01900,An01g03080,An02g01600,An11g01850,An02g03350,An08g09160,An09g05270,An08g03460,An02g09260,An14g05390,An02g14360,An16g07300,An16g08860,An18g04230,An01g05560,An01g05540,An13g01010,An02g06750,An14g03620,An15g06390,An01g05500,An04g00070,
GO:0032197	transposition, RNA-mediated	0.00294737666216583	0.0495439981783113	nonTerminalNode	10	14	573	2943	An04g06040,An01g07600,An08g06960,An14g04590,An07g07850,An04g03820,An07g03390,An16g07120,An17g02380,An02g02900,
GO:0000027	ribosomal large subunit assembly	0.000122029626353785	0.00391604164571692	terminalNode	13	14	570	2943	An08g02870,An02g14950,An16g08030,An02g13900,An01g06270,An02g04220,An01g06040,An18g05140,An08g07610,An18g01980,An02g04980,An14g04940,An01g09920,
GO:0000084	S phase of mitotic cell cycle	0.000569809776061752	0.0134095233966532	terminalNode	7	4	576	2953	An09g04640,An16g04890,An14g03710,An01g02790,An01g13540,An12g04720,An11g10560,
GO:0007005	mitochondrion organization	0.00126134851577502	0.024736445892699	nonTerminalNode	32	83	551	2874	An02g01750,An15g05790,An07g01960,An07g04800,An04g03060,An14g04830,An14g06560,An08g04470,An17g02290,An09g06670,An15g00190,An08g07360,An08g00950,An07g07880,An16g03130,An14g01860,An01g08180,An08g01650,An16g05090,An18g05570,An11g02140,An16g06400,An07g03020,An13g00670,An12g01480,An08g04070,An02g01360,An09g06030,An01g05570,An18g06720,An04g02550,An02g06530,
GO:0065002	intracellular protein transmembrane transport	0.000443523960095746	0.0111831398509856	nonTerminalNode	11	12	572	2945	An02g01750,An01g11630,An15g00190,An08g07360,An13g00670,An16g05090,An08g01650,An08g04070,An02g01360,An07g07880,An11g02140,
GO:0010526	negative regulation of transposition, RNA-mediated	0.000848287898062615	0.0179667376809662	terminalNode	10	11	573	2946	An04g06040,An01g07600,An08g06960,An14g04590,An07g07850,An04g03820,An07g03390,An16g07120,An17g02380,An02g02900,
GO:0006629	lipid metabolic process	0.00277576980492328	0.0474119390873186	nonTerminalNode	56	184	527	2773	An13g01920,An02g02230,An02g07930,An14g01590,An15g00630,An16g01880,An08g04100,An08g05200,An17g02140,An08g00840,An01g12610,An02g09910,An03g06410,An11g00990,An15g00450,An01g02690,An01g00060,An14g06210,An11g09660,An14g00900,An13g00090,An01g14200,An12g04020,An01g12990,An11g04370,An07g08280,An18g03480,An11g04780,An14g00990,An07g01960,An16g04520,An17g01120,An07g06610,An04g05720,An15g03090,An11g02230,An0…
GO:0016072	rRNA metabolic process	2.21523037271308e-19	5.86482241175789e-17	nonTerminalNode	69	75	514	2882	An12g08800,An15g01480,An02g09260,An01g04050,An02g14360,An16g03090,An16g08860,An01g05780,An08g07790,An02g14950,An02g13900,An01g05540,An02g04220,An01g02120,An08g06790,An08g02520,An18g02230,An14g04940,An02g03350,An12g03850,An09g05270,An11g09310,An18g01980,An04g01570,An16g08640,An01g05560,An04g06120,An18g03120,An11g06650,An01g03080,An02g01600,An08g00720,An11g04470,An16g08030,An02g05650,An11g11150,An0…
GO:0034470	ncRNA processing	3.76190566507583e-15	7.96771619863061e-13	nonTerminalNode	81	132	502	2825	An12g08800,An15g01480,An02g09260,An01g04050,An02g14360,An16g03090,An16g08860,An01g05780,An08g07790,An02g14950,An02g13900,An01g05540,An01g10770,An02g04220,An09g04280,An01g02120,An08g06790,An08g02520,An18g02230,An16g01560,An14g04940,An02g03350,An12g03850,An09g05270,An11g09310,An12g03720,An18g01980,An04g01570,An13g00030,An16g08640,An01g05560,An04g06120,An18g03120,An11g00610,An11g06650,An01g03080,An0…
GO:0000966	RNA 5'-end processing	1.59777065346156e-09	9.40021734453216e-08	nonTerminalNode	19	9	564	2948	An04g01900,An01g03080,An02g01600,An11g01850,An01g05560,An01g05540,An08g09160,An09g05270,An02g06750,An08g03460,An14g03620,An02g09260,An15g06390,An14g05390,An02g14360,An16g07300,An16g08860,An01g05500,An04g00070,
GO:0006664	glycolipid metabolic process	0.000569809776061752	0.0134095233966532	nonTerminalNode	7	4	576	2953	An14g05510,An06g01540,An01g14200,An15g00630,An11g00990,An01g10030,An08g04100,
GO:0016070	RNA metabolic process	5.51185930865529e-10	5.30641727987814e-08	nonTerminalNode	143	411	440	2546	An09g02720,An15g01480,An08g05200,An01g04050,An02g14360,An16g03090,An17g02380,An01g05780,An04g01850,An02g04220,An16g03130,An16g01560,An14g03780,An12g03850,An02g05340,An02g12040,An02g09780,An02g14750,An18g03120,An07g03390,An11g06650,An11g04360,An02g01600,An11g04470,An02g05650,An16g08030,An11g11150,An12g00780,An01g02320,An14g05390,An15g01000,An11g11300,An07g07850,An02g06750,An04g05630,An04g01900,An0…
GO:0000469	cleavage involved in rRNA processing	3.39541768783426e-08	1.49822805475687e-06	nonTerminalNode	25	25	558	2932	An04g01900,An01g03080,An02g01600,An11g01850,An02g03350,An08g09160,An09g05270,An08g03460,An02g09260,An14g05390,An02g14360,An16g07300,An16g08860,An04g01570,An18g04230,An01g05560,An01g05540,An07g06510,An15g00730,An13g01010,An02g06750,An14g03620,An15g06390,An01g05500,An04g00070,
GO:0090304	nucleic acid metabolic process	4.02359323188978e-11	4.7344280361903e-09	nonTerminalNode	178	536	405	2421	An09g02720,An15g01480,An08g05200,An01g04050,An02g14360,An16g03090,An17g02380,An01g05780,An04g01850,An02g04220,An16g03130,An16g01560,An14g03780,An12g03850,An02g05340,An15g06190,An02g02510,An02g12040,An02g09780,An16g02590,An01g07480,An02g14750,An18g03120,An07g03390,An06g01690,An11g06650,An11g04360,An02g01600,An11g04470,An02g05650,An16g08030,An11g11150,An12g00780,An01g02320,An14g05390,An15g01000,An1…
GO:0000466	maturation of 5.8S rRNA from tricistronic rRNA transcript (SSU-rRNA, 5.8S rRNA, LSU-rRNA)	2.6173254409102e-09	1.38587382096195e-07	nonTerminalNode	29	29	554	2928	An04g01900,An01g03080,An02g01600,An11g01850,An16g08030,An02g03350,An09g06310,An08g09160,An09g05270,An15g01480,An08g03460,An02g09260,An14g05390,An02g14360,An16g07300,An16g08860,An04g01570,An18g04230,An01g05560,An01g05540,An07g06510,An13g01010,An02g06750,An18g03120,An14g03620,An15g06390,An18g02230,An01g05500,An04g00070,
GO:0051320	S phase	0.000307166772891901	0.00861537053818047	nonTerminalNode	8	5	575	2952	An16g03060,An09g04640,An16g04890,An14g03710,An01g02790,An01g13540,An12g04720,An11g10560,
GO:0034471	ncRNA 5'-end processing	1.59777065346156e-09	9.40021734453216e-08	nonTerminalNode	19	9	564	2948	An04g01900,An01g03080,An02g01600,An11g01850,An01g05560,An01g05540,An08g09160,An09g05270,An02g06750,An08g03460,An14g03620,An02g09260,An15g06390,An14g05390,An02g14360,An16g07300,An16g08860,An01g05500,An04g00070,
GO:0006687	glycosphingolipid metabolic process	0.000569809776061752	0.0134095233966532	terminalNode	7	4	576	2953	An14g05510,An06g01540,An01g14200,An15g00630,An11g00990,An01g10030,An08g04100,
GO:0006270	DNA-dependent DNA replication initiation	0.000232430377658883	0.0070326791411645	terminalNode	12	13	571	2944	An01g13540,An01g02790,An03g04320,An01g04120,An14g00440,An14g06200,An16g04890,An11g06950,An14g03710,An01g04050,An12g04720,An04g09100,
GO:0034641	cellular nitrogen compound metabolic process	0.000293878703643762	0.00861537053818047	nonTerminalNode	217	882	366	2075	An09g02720,An15g01480,An02g14360,An17g02380,An04g01850,An02g04220,An14g03780,An02g05340,An15g06190,An01g07480,An07g03390,An06g01690,An11g06650,An02g01600,An16g08030,An02g05650,An11g11150,An14g05390,An07g05830,An15g01000,An02g06750,An16g02570,An01g03350,An07g05380,An15g00700,An01g03550,An08g08550,An02g05460,An17g01530,An15g00470,An14g03630,An01g06550,An08g07790,An01g03650,An17g01925,An02g06030,An1…
GO:0006807	nitrogen compound metabolic process	0.000425766932428213	0.0109972483278409	nonTerminalNode	223	917	360	2040	An09g02720,An15g01480,An02g14360,An17g02380,An04g01850,An02g04220,An14g03780,An02g05340,An15g06190,An01g07480,An07g03390,An06g01690,An11g06650,An02g01600,An16g08030,An02g05650,An11g11150,An14g05390,An07g05830,An15g01000,An02g06750,An16g02570,An01g03350,An07g05380,An15g00700,An01g03550,An08g08550,An02g05460,An17g01530,An15g00470,An14g03630,An01g06550,An08g07790,An01g03650,An17g01925,An02g06030,An1…
GO:0045934	negative regulation of nucleobase, nucleoside, nucleotide and nucleic acid metabolic process	0.000725516317128708	0.0163472719114745	nonTerminalNode	29	69	554	2888	An11g04360,An09g02720,An03g04320,An16g04890,An01g04050,An04g06040,An11g11300,An18g04470,An01g04120,An14g00440,An07g07850,An16g03060,An14g00330,An17g01490,An16g07120,An02g02240,An01g13540,An01g07390,An02g12040,An13g00030,An18g06840,An01g05260,An11g10430,An01g02790,An17g01580,An07g08730,An11g10710,An02g03830,An16g03520,
GO:0006267	pre-replicative complex assembly	0.00218621000363356	0.0399171792042748	terminalNode	7	6	576	2951	An09g04640,An16g04890,An01g13540,An14g03710,An01g02790,An12g04720,An03g04320,
GO:0010467	gene expression	2.89843655251629e-07	1.18055550350568e-05	nonTerminalNode	151	495	432	2462	An09g02720,An15g01480,An08g05200,An01g04050,An02g14360,An16g03090,An17g02380,An01g05780,An08g04470,An04g01850,An02g04220,An16g03130,An16g01560,An02g05340,An12g03850,An02g04300,An02g12040,An02g09780,An02g14750,An18g03120,An07g03390,An06g01690,An04g02550,An11g06650,An11g04360,An02g01600,An11g04470,An02g05650,An16g08030,An12g00780,An11g11150,An09g05420,An01g02320,An14g05390,An15g01000,An11g11300,An0…
GO:0034660	ncRNA metabolic process	2.73715315002637e-13	4.14092169411133e-11	nonTerminalNode	85	159	498	2798	An12g08800,An15g01480,An02g09260,An01g04050,An02g14360,An16g03090,An16g08860,An01g05780,An08g07790,An01g03650,An02g14950,An02g13900,An01g05540,An01g10770,An02g04220,An09g04280,An01g02120,An08g06790,An08g02520,An16g03130,An18g02230,An16g01560,An14g04940,An01g08180,An02g03350,An12g03850,An09g05270,An11g09310,An12g03720,An18g01980,An04g01570,An13g00030,An16g08640,An01g05560,An04g06120,An18g03120,An1…
GO:0000478	endonucleolytic cleavage involved in rRNA processing	3.27257455080171e-09	1.57529838604501e-07	nonTerminalNode	22	15	561	2942	An04g01900,An01g03080,An02g01600,An11g01850,An02g03350,An08g09160,An09g05270,An08g03460,An02g09260,An14g05390,An02g14360,An16g07300,An16g08860,An18g04230,An01g05560,An01g05540,An13g01010,An02g06750,An14g03620,An15g06390,An01g05500,An04g00070,
