# Supplementary material for: The Transcriptomic Signature of RacA Activation and Inactivation Provides New Insights into the Morphogenetic Network of Aspergillus niger
Source: PLoS One. 2013 Jul 24;8(7):e68946. doi: 10.1371/journal.pone.0068946 (PMC3722221; doi:10.1371/journal.pone.0068946)
Supplement: Table S3 — ZIP archive file containing FetGOat enrichment results for the up- and down-regulated gene sets of all six comparisons. (ZIP) [file pone.0068946.s003.zip › FetGOat/01.DOWN/tables/01.down.results.xls]

## Sheet: BPover
GO term	description	p-value	FDR	node type	sP	rP	sN	rN	genes enriched
GO:0044085	cellular component biogenesis	1.66762e-14	2.94336e-12	nonTerminalNode	133	311	450	2646	An03g04990,An12g08800,An15g01480,An07g02690,An01g04050,An02g14360,An16g03090,An16g08860,An01g05780,An12g07950,An01g05540,An02g04220,An02g08660,An17g01130,An08g07030,An01g13200,An12g03850,An02g05340,An18g05980,An11g09310,An06g01550,An18g01980,An02g14750,An18g03120,An08g02200,An04g04990,An11g10020,An11g06650,An01g03080,An18g05650,An02g01600,An11g04470,An02g05650,An16g08030,An11g11150,An09g04900,An0…
GO:0022613	ribonucleoprotein complex biogenesis	7.97338e-21	4.2219e-18	nonTerminalNode	92	126	491	2831	An08g02870,An03g04990,An04g02000,An12g08800,An15g01480,An01g06040,An02g09260,An07g02690,An01g04050,An02g14360,An16g03090,An16g08860,An07g07790,An01g05780,An08g07790,An02g14950,An02g13900,An01g05540,An01g12640,An02g04220,An17g01130,An01g02120,An08g06790,An08g02520,An18g02230,An14g04940,An08g07030,An01g13200,An02g03350,An02g05340,An12g03850,An09g05270,An11g09310,An18g01980,An04g01570,An07g07010,An1…
GO:0010529	negative regulation of transposition	0.000848288	0.0179667	nonTerminalNode	10	11	573	2946	An04g06040,An01g07600,An08g06960,An14g04590,An07g07850,An04g03820,An07g03390,An16g07120,An17g02380,An02g02900,
GO:0000460	maturation of 5.8S rRNA	2.61733e-09	1.38587e-07	nonTerminalNode	29	29	554	2928	An04g01900,An01g03080,An02g01600,An11g01850,An16g08030,An02g03350,An09g06310,An08g09160,An09g05270,An08g03460,An15g01480,An02g09260,An14g05390,An02g14360,An16g07300,An16g08860,An04g01570,An18g04230,An01g05560,An01g05540,An07g06510,An02g06750,An13g01010,An18g03120,An14g03620,An15g06390,An18g02230,An01g05500,An04g00070,
GO:0042273	ribosomal large subunit biogenesis	2.80471e-10	2.97019e-08	nonTerminalNode	26	19	557	2938	An02g03520,An18g05650,An08g00720,An08g02870,An01g13200,An03g04990,An16g08030,An04g02000,An01g06040,An15g01480,An18g05140,An07g02690,An18g01980,An02g04980,An07g07010,An02g14950,An02g13900,An01g06270,An08g00730,An04g02640,An02g04220,An13g01010,An18g03120,An08g07610,An14g04940,An01g09920,
GO:0010525	regulation of transposition, RNA-mediated	0.00201048	0.0373525	nonTerminalNode	10	13	573	2944	An04g06040,An01g07600,An08g06960,An14g04590,An07g07850,An04g03820,An07g03390,An16g07120,An17g02380,An02g02900,
GO:0000462	maturation of SSU-rRNA from tricistronic rRNA transcript (SSU-rRNA, 5.8S rRNA, LSU-rRNA)	1.20924e-09	9.14707e-08	nonTerminalNode	31	32	552	2925	An04g01900,An01g03080,An02g01600,An11g01850,An02g03350,An07g05380,An08g09160,An09g05270,An08g03460,An17g01630,An02g09260,An15g01160,An14g05390,An18g05080,An02g14360,An11g04500,An16g08860,An16g07300,An18g04230,An01g05560,An01g05540,An04g02640,An15g00730,An13g01010,An02g06750,An04g06120,An18g03120,An14g03620,An15g06390,An01g05500,An04g00070,
GO:0006364	rRNA processing	8.23636e-20	2.90743e-17	nonTerminalNode	69	73	514	2884	An12g08800,An15g01480,An02g09260,An01g04050,An02g14360,An16g03090,An16g08860,An01g05780,An08g07790,An02g14950,An02g13900,An01g05540,An02g04220,An01g02120,An08g06790,An08g02520,An18g02230,An14g04940,An02g03350,An12g03850,An09g05270,An11g09310,An18g01980,An04g01570,An16g08640,An01g05560,An04g06120,An18g03120,An11g06650,An01g03080,An02g01600,An08g00720,An11g04470,An16g08030,An02g05650,An11g11150,An0…
GO:0043170	macromolecule metabolic process	2.8031e-06	0.000106017	nonTerminalNode	251	977	332	1980	An09g02720,An02g14800,An15g01480,An11g00770,An02g14360,An17g02380,An08g04470,An04g01850,An02g04220,An16g07040,An14g03780,An02g05340,An18g05980,An15g06190,An02g04300,An01g10170,An14g00900,An01g07480,An07g03390,An06g01690,An04g02550,An11g06650,An02g01600,An02g05650,An16g08030,An11g11150,An14g05390,An11g09760,An15g01000,An03g01660,An02g06750,An01g03350,An07g05380,An15g00700,An08g08550,An02g05460,An0…
GO:0010558	negative regulation of macromolecule biosynthetic process	0.00179455	0.0345532	nonTerminalNode	27	67	556	2890	An11g04360,An09g02720,An03g04320,An16g04890,An01g04050,An04g06040,An11g11300,An18g04470,An01g04120,An14g00440,An07g07850,An16g03060,An14g00330,An17g01490,An16g07120,An02g02240,An01g13540,An01g07390,An13g00030,An02g12040,An18g06840,An01g02790,An17g01580,An07g08730,An11g10710,An02g03830,An16g03520,
GO:0032196	transposition	0.00227231	0.0407861	nonTerminalNode	11	16	572	2941	An04g06040,An15g00960,An01g07600,An08g06960,An14g04590,An07g07850,An04g03820,An07g03390,An16g07120,An17g02380,An02g02900,
GO:0030150	protein import into mitochondrial matrix	7.27941e-06	0.000265824	terminalNode	10	4	573	2953	An02g01750,An08g04070,An02g01360,An07g07880,An11g02140,An15g00190,An08g07360,An13g00670,An16g05090,An08g01650,
GO:0006396	RNA processing	2.00884e-11	2.65921e-09	nonTerminalNode	87	183	496	2774	An12g08800,An15g01480,An01g04050,An02g14360,An16g03090,An16g08860,An01g05780,An01g05540,An01g10770,An02g04220,An16g01560,An12g03850,An11g09310,An18g01980,An18g03120,An11g06650,An01g03080,An02g01600,An11g04470,An02g05650,An16g08030,An11g11150,An08g09160,An13g00770,An14g05390,An11g04500,An04g09100,An18g04230,An15g01000,An04g02640,An15g00730,An02g06750,An04g05630,An01g05500,An04g01900,An11g01850,An0…
GO:0000472	endonucleolytic cleavage to generate mature 5'-end of SSU-rRNA from (SSU-rRNA, 5.8S rRNA, LSU-rRNA)	1.59777e-09	9.40022e-08	terminalNode	19	9	564	2948	An04g01900,An01g03080,An02g01600,An11g01850,An01g05560,An01g05540,An08g09160,An09g05270,An02g06750,An08g03460,An14g03620,An02g09260,An15g06390,An14g05390,An02g14360,An16g07300,An16g08860,An01g05500,An04g00070,
GO:0000447	endonucleolytic cleavage in ITS1 to separate SSU-rRNA from 5.8S rRNA and LSU-rRNA from tricistronic rRNA transcript (SSU-rRNA, 5.8S rRNA, LSU-rRNA)	7.1802e-10	5.8491e-08	terminalNode	22	13	561	2944	An04g01900,An01g03080,An02g01600,An11g01850,An02g03350,An08g09160,An09g05270,An08g03460,An02g09260,An14g05390,An02g14360,An16g07300,An16g08860,An18g04230,An01g05560,An01g05540,An13g01010,An02g06750,An14g03620,An15g06390,An01g05500,An04g00070,
GO:0008202	steroid metabolic process	0.000398392	0.0105474	nonTerminalNode	15	22	568	2935	An07g09690,An15g03950,An14g01590,An01g03350,An03g06410,An07g06610,An14g06210,An13g00090,An15g03090,An04g02190,An11g02230,An11g04370,An07g08280,An18g03480,An15g00150,
GO:0042254	ribosome biogenesis	2.25885e-22	2.39213e-19	nonTerminalNode	90	112	493	2845	An08g02870,An03g04990,An04g02000,An12g08800,An15g01480,An01g06040,An02g09260,An07g02690,An01g04050,An02g14360,An16g03090,An16g08860,An07g07790,An01g05780,An08g07790,An02g14950,An02g13900,An01g05540,An01g12640,An02g04220,An17g01130,An01g02120,An08g06790,An08g02520,An18g02230,An14g04940,An01g13200,An02g03350,An12g03850,An09g05270,An11g09310,An18g01980,An04g01570,An07g07010,An16g08640,An01g05560,An0…
GO:0010528	regulation of transposition	0.000698816	0.016088	nonTerminalNode	11	13	572	2944	An04g06040,An15g00960,An01g07600,An08g06960,An14g04590,An07g07850,An04g03820,An07g03390,An16g07120,An17g02380,An02g02900,
GO:0030466	chromatin silencing at silent mating-type cassette	0.00100059	0.0203775	terminalNode	9	9	574	2948	An11g04360,An01g02790,An03g04320,An07g07850,An16g04890,An16g07120,An02g12040,An16g03520,An18g06840,
GO:0051336	regulation of hydrolase activity	0.00117442	0.0234662	terminalNode	7	5	576	2952	An15g00470,An01g08180,An14g00800,An18g02110,An01g06550,An16g05090,An08g06130,
GO:0000967	rRNA 5'-end processing	1.59777e-09	9.40022e-08	nonTerminalNode	19	9	564	2948	An04g01900,An01g03080,An02g01600,An11g01850,An01g05560,An01g05540,An08g09160,An09g05270,An02g06750,An08g03460,An14g03620,An02g09260,An15g06390,An14g05390,An02g14360,An16g07300,An16g08860,An01g05500,An04g00070,
GO:0044260	cellular macromolecule metabolic process	1.49366e-06	5.85846e-05	nonTerminalNode	238	907	345	2050	An09g02720,An02g14800,An15g01480,An11g00770,An02g14360,An17g02380,An08g04470,An04g01850,An02g04220,An14g03780,An02g05340,An18g05980,An15g06190,An02g04300,An01g10170,An14g00900,An01g07480,An07g03390,An06g01690,An04g02550,An11g06650,An02g01600,An02g05650,An16g08030,An11g11150,An14g05390,An11g09760,An15g01000,An03g01660,An02g06750,An01g03350,An07g05380,An15g00700,An08g08550,An02g05460,An08g10450,An0…
GO:0051172	negative regulation of nitrogen compound metabolic process	0.000870131	0.018068	nonTerminalNode	29	70	554	2887	An11g04360,An09g02720,An03g04320,An16g04890,An01g04050,An04g06040,An11g11300,An18g04470,An01g04120,An14g00440,An07g07850,An16g03060,An14g00330,An17g01490,An16g07120,An02g02240,An01g13540,An01g07390,An02g12040,An13g00030,An18g06840,An01g05260,An11g10430,An01g02790,An17g01580,An07g08730,An11g10710,An02g03830,An16g03520,
GO:0090305	nucleic acid phosphodiester bond hydrolysis	3.64947e-05	0.00128826	nonTerminalNode	26	46	557	2911	An01g03080,An02g01600,An08g09160,An02g09260,An14g05390,An02g14360,An16g07300,An16g08860,An18g04230,An01g05540,An01g10770,An15g00730,An13g01010,An02g06750,An15g06390,An01g05500,An04g00070,An04g01900,An11g01850,An02g03350,An09g05270,An08g03460,An04g01570,An01g05560,An07g06510,An14g03620,
GO:0030490	maturation of SSU-rRNA	8.10965e-09	3.73396e-07	nonTerminalNode	31	36	552	2921	An01g03080,An02g01600,An08g09160,An02g09260,An14g05390,An02g14360,An11g04500,An16g08860,An16g07300,An18g04230,An01g05540,An04g02640,An15g00730,An13g01010,An02g06750,An15g06390,An01g05500,An04g00070,An04g01900,An11g01850,An02g03350,An07g05380,An09g05270,An08g03460,An17g01630,An15g01160,An18g05080,An01g05560,An04g06120,An14g03620,An18g03120,
GO:0006259	DNA metabolic process	5.726e-05	0.00195608	nonTerminalNode	62	175	521	2782	An09g02720,An12g04110,An03g04320,An01g04050,An02g11900,An14g00440,An11g06950,An14g03710,An01g07600,An01g13540,An01g08180,An12g08240,An02g04840,An15g06190,An11g10560,An02g02510,An13g00030,An18g06840,An04g01920,An16g02590,An01g05260,An01g07480,An02g14750,An17g01410,An07g03390,An12g04720,An15g01740,An14g00480,An09g02250,An09g04900,An14g06200,An16g04890,An14g04830,An04g08710,An14g06560,An07g09560,An0…
GO:0048519	negative regulation of biological process	0.000107034	0.00354216	nonTerminalNode	49	130	534	2827	An09g02720,An01g06290,An02g11920,An02g07930,An03g04320,An04g03820,An01g04050,An17g02380,An14g00440,An11g06950,An14g00330,An01g07600,An08g06960,An01g13540,An02g12040,An13g00030,An18g06840,An02g09780,An01g05260,An12g00710,An07g03390,An11g10710,An11g04360,An14g04590,An16g04890,An04g06040,An11g05510,An11g11300,An01g04120,An18g04470,An07g07850,An16g03060,An01g02370,An05g00280,An16g07120,An17g01490,An0…
GO:0048523	negative regulation of cellular process	0.00014196	0.00442165	nonTerminalNode	45	117	538	2840	An09g02720,An02g07930,An02g11920,An03g04320,An04g03820,An01g04050,An17g02380,An14g00440,An11g06950,An14g00330,An01g07600,An08g06960,An01g13540,An02g12040,An13g00030,An18g06840,An01g05260,An07g03390,An11g10710,An11g04360,An14g04590,An16g04890,An04g06040,An11g05510,An11g11300,An01g04120,An18g04470,An07g07850,An16g03060,An05g00280,An16g07120,An17g01490,An07g06100,An02g02240,An13g00050,An01g07390,An0…
GO:0016125	sterol metabolic process	0.000398392	0.0105474	terminalNode	15	22	568	2935	An07g09690,An15g03950,An14g01590,An01g03350,An03g06410,An07g06610,An14g06210,An13g00090,An15g03090,An04g02190,An11g02230,An11g04370,An07g08280,An18g03480,An15g00150,
GO:0045892	negative regulation of transcription, DNA-dependent	0.00265204	0.0468086	nonTerminalNode	23	55	560	2902	An11g04360,An09g02720,An03g04320,An16g04890,An04g06040,An11g11300,An18g04470,An07g07850,An16g03060,An14g00330,An17g01490,An16g07120,An02g02240,An01g13540,An01g07390,An02g12040,An18g06840,An01g02790,An17g01580,An07g08730,An11g10710,An02g03830,An16g03520,
GO:0006139	nucleobase, nucleoside, nucleotide and nucleic acid metabolic process	5.28861e-08	2.24025e-06	nonTerminalNode	194	667	389	2290	An09g02720,An15g01480,An08g05200,An01g04050,An02g14360,An16g03090,An17g02380,An01g05780,An04g01850,An02g04220,An16g03130,An16g01560,An14g03780,An12g03850,An02g05340,An15g06190,An02g02510,An02g12040,An02g09780,An16g02590,An01g07480,An02g14750,An18g03120,An07g03390,An06g01690,An04g04990,An11g06650,An11g04360,An02g01600,An11g04470,An16g08030,An02g05650,An12g00780,An11g11150,An01g02320,An14g05390,An1…
GO:0044238	primary metabolic process	0.000309145	0.00861537	nonTerminalNode	342	1503	241	1454	An09g02720,An14g01590,An02g14800,An15g01480,An11g00770,An02g14360,An17g02380,An08g04470,An04g01850,An02g04220,An16g07040,An14g03780,An02g05340,An18g05980,An15g06190,An01g02690,An02g04300,An01g10170,An14g00900,An01g07480,An11g04370,An07g03390,An06g01690,An04g02550,An11g06650,An02g01600,An16g08030,An02g05650,An11g11150,An14g05390,An07g05830,An11g09760,An15g01000,An03g01660,An02g06750,An09g02180,An0…
GO:0043618	regulation of transcription from RNA polymerase II promoter in response to stress	0.00187226	0.0354058	terminalNode	5	2	578	2955	An17g01490,An07g03390,An18g05380,An18g06840,An11g10710,
GO:0006996	organelle organization	0.000818217	0.0179667	nonTerminalNode	124	465	459	2492	An09g02720,An12g07360,An01g04050,An17g02380,An01g05780,An08g04470,An17g02290,An08g06090,An15g00190,An02g04220,An16g03130,An18g05980,An02g12040,An01g07480,An02g14750,An07g03390,An04g02550,An11g04360,An02g05650,An16g08030,An04g00020,An08g01110,An08g07360,An07g07850,An08g00950,An11g09360,An17g02300,An17g01420,An13g00050,An18g05140,An08g08550,An02g01360,An01g05570,An01g09920,An02g01750,An08g02870,An1…
GO:0000480	endonucleolytic cleavage in 5'-ETS of tricistronic rRNA transcript (SSU-rRNA, 5.8S rRNA, LSU-rRNA)	6.05565e-10	5.34411e-08	terminalNode	19	8	564	2949	An04g01900,An01g03080,An02g01600,An11g01850,An01g05560,An01g05540,An08g09160,An09g05270,An02g06750,An08g03460,An14g03620,An02g09260,An15g06390,An14g05390,An02g14360,An16g07300,An16g08860,An01g05500,An04g00070,
GO:0048869	cellular developmental process	0.00276998	0.0474119	terminalNode	33	92	550	2865	An01g06290,An02g07930,An09g06350,An01g02320,An02g05390,An01g04050,An02g02360,An07g06610,An17g01925,An17g02290,An14g00010,An01g04120,An08g02390,An18g02940,An02g02340,An05g00280,An07g06100,An02g14200,An02g04840,An09g03070,An17g01140,An06g01550,An18g06050,An02g02510,An18g06840,An15g02860,An18g02110,An01g10030,An14g01820,An12g00710,An04g05880,An04g02010,An16g03520,
GO:0000479	endonucleolytic cleavage of tricistronic rRNA transcript (SSU-rRNA, 5.8S rRNA, LSU-rRNA)	3.27257e-09	1.5753e-07	nonTerminalNode	22	15	561	2942	An04g01900,An01g03080,An02g01600,An11g01850,An02g03350,An08g09160,An09g05270,An08g03460,An02g09260,An14g05390,An02g14360,An16g07300,An16g08860,An18g04230,An01g05560,An01g05540,An13g01010,An02g06750,An14g03620,An15g06390,An01g05500,An04g00070,
GO:0032197	transposition, RNA-mediated	0.00294738	0.049544	nonTerminalNode	10	14	573	2943	An04g06040,An01g07600,An08g06960,An14g04590,An07g07850,An04g03820,An07g03390,An16g07120,An17g02380,An02g02900,
GO:0000027	ribosomal large subunit assembly	0.00012203	0.00391604	terminalNode	13	14	570	2943	An08g02870,An02g14950,An16g08030,An02g13900,An01g06270,An02g04220,An01g06040,An18g05140,An08g07610,An18g01980,An02g04980,An14g04940,An01g09920,
GO:0000084	S phase of mitotic cell cycle	0.00056981	0.0134095	terminalNode	7	4	576	2953	An09g04640,An16g04890,An14g03710,An01g02790,An01g13540,An12g04720,An11g10560,
GO:0007005	mitochondrion organization	0.00126135	0.0247364	nonTerminalNode	32	83	551	2874	An02g01750,An15g05790,An07g01960,An07g04800,An04g03060,An14g04830,An14g06560,An08g04470,An17g02290,An09g06670,An15g00190,An08g07360,An08g00950,An07g07880,An16g03130,An14g01860,An01g08180,An08g01650,An16g05090,An18g05570,An11g02140,An16g06400,An07g03020,An13g00670,An12g01480,An08g04070,An02g01360,An09g06030,An01g05570,An18g06720,An04g02550,An02g06530,
GO:0065002	intracellular protein transmembrane transport	0.000443524	0.0111831	nonTerminalNode	11	12	572	2945	An02g01750,An01g11630,An15g00190,An08g07360,An13g00670,An16g05090,An08g01650,An08g04070,An02g01360,An07g07880,An11g02140,
GO:0010526	negative regulation of transposition, RNA-mediated	0.000848288	0.0179667	terminalNode	10	11	573	2946	An04g06040,An01g07600,An08g06960,An14g04590,An07g07850,An04g03820,An07g03390,An16g07120,An17g02380,An02g02900,
GO:0006629	lipid metabolic process	0.00277577	0.0474119	nonTerminalNode	56	184	527	2773	An13g01920,An02g02230,An02g07930,An14g01590,An15g00630,An16g01880,An08g04100,An08g05200,An17g02140,An08g00840,An01g12610,An02g09910,An03g06410,An11g00990,An15g00450,An01g02690,An01g00060,An14g06210,An11g09660,An14g00900,An13g00090,An01g14200,An12g04020,An01g12990,An11g04370,An07g08280,An18g03480,An11g04780,An14g00990,An07g01960,An16g04520,An17g01120,An07g06610,An04g05720,An15g03090,An11g02230,An0…
GO:0016072	rRNA metabolic process	2.21523e-19	5.86482e-17	nonTerminalNode	69	75	514	2882	An12g08800,An15g01480,An02g09260,An01g04050,An02g14360,An16g03090,An16g08860,An01g05780,An08g07790,An02g14950,An02g13900,An01g05540,An02g04220,An01g02120,An08g06790,An08g02520,An18g02230,An14g04940,An02g03350,An12g03850,An09g05270,An11g09310,An18g01980,An04g01570,An16g08640,An01g05560,An04g06120,An18g03120,An11g06650,An01g03080,An02g01600,An08g00720,An11g04470,An16g08030,An02g05650,An11g11150,An0…
GO:0034470	ncRNA processing	3.76191e-15	7.96772e-13	nonTerminalNode	81	132	502	2825	An12g08800,An15g01480,An02g09260,An01g04050,An02g14360,An16g03090,An16g08860,An01g05780,An08g07790,An02g14950,An02g13900,An01g05540,An01g10770,An02g04220,An09g04280,An01g02120,An08g06790,An08g02520,An18g02230,An16g01560,An14g04940,An02g03350,An12g03850,An09g05270,An11g09310,An12g03720,An18g01980,An04g01570,An13g00030,An16g08640,An01g05560,An04g06120,An18g03120,An11g00610,An11g06650,An01g03080,An0…
GO:0000966	RNA 5'-end processing	1.59777e-09	9.40022e-08	nonTerminalNode	19	9	564	2948	An04g01900,An01g03080,An02g01600,An11g01850,An01g05560,An01g05540,An08g09160,An09g05270,An02g06750,An08g03460,An14g03620,An02g09260,An15g06390,An14g05390,An02g14360,An16g07300,An16g08860,An01g05500,An04g00070,
GO:0006664	glycolipid metabolic process	0.00056981	0.0134095	nonTerminalNode	7	4	576	2953	An14g05510,An06g01540,An01g14200,An15g00630,An11g00990,An01g10030,An08g04100,
GO:0016070	RNA metabolic process	5.51186e-10	5.30642e-08	nonTerminalNode	143	411	440	2546	An09g02720,An15g01480,An08g05200,An01g04050,An02g14360,An16g03090,An17g02380,An01g05780,An04g01850,An02g04220,An16g03130,An16g01560,An14g03780,An12g03850,An02g05340,An02g12040,An02g09780,An02g14750,An18g03120,An07g03390,An11g06650,An11g04360,An02g01600,An11g04470,An02g05650,An16g08030,An11g11150,An12g00780,An01g02320,An14g05390,An15g01000,An11g11300,An07g07850,An02g06750,An04g05630,An04g01900,An0…
GO:0000469	cleavage involved in rRNA processing	3.39542e-08	1.49823e-06	nonTerminalNode	25	25	558	2932	An04g01900,An01g03080,An02g01600,An11g01850,An02g03350,An08g09160,An09g05270,An08g03460,An02g09260,An14g05390,An02g14360,An16g07300,An16g08860,An04g01570,An18g04230,An01g05560,An01g05540,An07g06510,An15g00730,An13g01010,An02g06750,An14g03620,An15g06390,An01g05500,An04g00070,
GO:0090304	nucleic acid metabolic process	4.02359e-11	4.73443e-09	nonTerminalNode	178	536	405	2421	An09g02720,An15g01480,An08g05200,An01g04050,An02g14360,An16g03090,An17g02380,An01g05780,An04g01850,An02g04220,An16g03130,An16g01560,An14g03780,An12g03850,An02g05340,An15g06190,An02g02510,An02g12040,An02g09780,An16g02590,An01g07480,An02g14750,An18g03120,An07g03390,An06g01690,An11g06650,An11g04360,An02g01600,An11g04470,An02g05650,An16g08030,An11g11150,An12g00780,An01g02320,An14g05390,An15g01000,An1…
GO:0000466	maturation of 5.8S rRNA from tricistronic rRNA transcript (SSU-rRNA, 5.8S rRNA, LSU-rRNA)	2.61733e-09	1.38587e-07	nonTerminalNode	29	29	554	2928	An04g01900,An01g03080,An02g01600,An11g01850,An16g08030,An02g03350,An09g06310,An08g09160,An09g05270,An15g01480,An08g03460,An02g09260,An14g05390,An02g14360,An16g07300,An16g08860,An04g01570,An18g04230,An01g05560,An01g05540,An07g06510,An13g01010,An02g06750,An18g03120,An14g03620,An15g06390,An18g02230,An01g05500,An04g00070,
GO:0051320	S phase	0.000307167	0.00861537	nonTerminalNode	8	5	575	2952	An16g03060,An09g04640,An16g04890,An14g03710,An01g02790,An01g13540,An12g04720,An11g10560,
GO:0034471	ncRNA 5'-end processing	1.59777e-09	9.40022e-08	nonTerminalNode	19	9	564	2948	An04g01900,An01g03080,An02g01600,An11g01850,An01g05560,An01g05540,An08g09160,An09g05270,An02g06750,An08g03460,An14g03620,An02g09260,An15g06390,An14g05390,An02g14360,An16g07300,An16g08860,An01g05500,An04g00070,
GO:0006687	glycosphingolipid metabolic process	0.00056981	0.0134095	terminalNode	7	4	576	2953	An14g05510,An06g01540,An01g14200,An15g00630,An11g00990,An01g10030,An08g04100,
GO:0006270	DNA-dependent DNA replication initiation	0.00023243	0.00703268	terminalNode	12	13	571	2944	An01g13540,An01g02790,An03g04320,An01g04120,An14g00440,An14g06200,An16g04890,An11g06950,An14g03710,An01g04050,An12g04720,An04g09100,
GO:0034641	cellular nitrogen compound metabolic process	0.000293879	0.00861537	nonTerminalNode	217	882	366	2075	An09g02720,An15g01480,An02g14360,An17g02380,An04g01850,An02g04220,An14g03780,An02g05340,An15g06190,An01g07480,An07g03390,An06g01690,An11g06650,An02g01600,An16g08030,An02g05650,An11g11150,An14g05390,An07g05830,An15g01000,An02g06750,An16g02570,An01g03350,An07g05380,An15g00700,An01g03550,An08g08550,An02g05460,An17g01530,An15g00470,An14g03630,An01g06550,An08g07790,An01g03650,An17g01925,An02g06030,An1…
GO:0006807	nitrogen compound metabolic process	0.000425767	0.0109972	nonTerminalNode	223	917	360	2040	An09g02720,An15g01480,An02g14360,An17g02380,An04g01850,An02g04220,An14g03780,An02g05340,An15g06190,An01g07480,An07g03390,An06g01690,An11g06650,An02g01600,An16g08030,An02g05650,An11g11150,An14g05390,An07g05830,An15g01000,An02g06750,An16g02570,An01g03350,An07g05380,An15g00700,An01g03550,An08g08550,An02g05460,An17g01530,An15g00470,An14g03630,An01g06550,An08g07790,An01g03650,An17g01925,An02g06030,An1…
GO:0045934	negative regulation of nucleobase, nucleoside, nucleotide and nucleic acid metabolic process	0.000725516	0.0163473	nonTerminalNode	29	69	554	2888	An11g04360,An09g02720,An03g04320,An16g04890,An01g04050,An04g06040,An11g11300,An18g04470,An01g04120,An14g00440,An07g07850,An16g03060,An14g00330,An17g01490,An16g07120,An02g02240,An01g13540,An01g07390,An02g12040,An13g00030,An18g06840,An01g05260,An11g10430,An01g02790,An17g01580,An07g08730,An11g10710,An02g03830,An16g03520,
GO:0006267	pre-replicative complex assembly	0.00218621	0.0399172	terminalNode	7	6	576	2951	An09g04640,An16g04890,An01g13540,An14g03710,An01g02790,An12g04720,An03g04320,
GO:0010467	gene expression	2.89844e-07	1.18056e-05	nonTerminalNode	151	495	432	2462	An09g02720,An15g01480,An08g05200,An01g04050,An02g14360,An16g03090,An17g02380,An01g05780,An08g04470,An04g01850,An02g04220,An16g03130,An16g01560,An02g05340,An12g03850,An02g04300,An02g12040,An02g09780,An02g14750,An18g03120,An07g03390,An06g01690,An04g02550,An11g06650,An11g04360,An02g01600,An11g04470,An02g05650,An16g08030,An12g00780,An11g11150,An09g05420,An01g02320,An14g05390,An15g01000,An11g11300,An0…
GO:0034660	ncRNA metabolic process	2.73715e-13	4.14092e-11	nonTerminalNode	85	159	498	2798	An12g08800,An15g01480,An02g09260,An01g04050,An02g14360,An16g03090,An16g08860,An01g05780,An08g07790,An01g03650,An02g14950,An02g13900,An01g05540,An01g10770,An02g04220,An09g04280,An01g02120,An08g06790,An08g02520,An16g03130,An18g02230,An16g01560,An14g04940,An01g08180,An02g03350,An12g03850,An09g05270,An11g09310,An12g03720,An18g01980,An04g01570,An13g00030,An16g08640,An01g05560,An04g06120,An18g03120,An1…
GO:0000478	endonucleolytic cleavage involved in rRNA processing	3.27257e-09	1.5753e-07	nonTerminalNode	22	15	561	2942	An04g01900,An01g03080,An02g01600,An11g01850,An02g03350,An08g09160,An09g05270,An08g03460,An02g09260,An14g05390,An02g14360,An16g07300,An16g08860,An18g04230,An01g05560,An01g05540,An13g01010,An02g06750,An14g03620,An15g06390,An01g05500,An04g00070,

## Sheet: CCover
GO term	description	p-value	FDR	node type	sP	rP	sN	rN	genes enriched
GO:0005736	DNA-directed RNA polymerase I complex	0.00431832	0.0172513	terminalNode	5	3	578	2954	An11g01770,An01g07250,An11g09370,An02g05460,An15g00700,
GO:0043228	non-membrane-bounded organelle	4.15795e-31	3.54811e-29	nonTerminalNode	190	355	393	2602	An07g05790,An15g01480,An08g02340,An07g02690,An12g07360,An02g14360,An01g04050,An16g03090,An01g05780,An17g02290,An01g11340,An12g03850,An02g04300,An02g02510,An02g12040,An05g00960,An01g07480,An02g14750,An18g05630,An11g10020,An11g06650,An02g01600,An11g04470,An02g05650,An16g08030,An11g11150,An01g10820,An14g05390,An11g11300,An02g06750,An07g07850,An08g00950,An04g05630,An11g09360,An04g01900,An08g00310,An1…
GO:0031980	mitochondrial lumen	0.000136532	0.000812843	nonTerminalNode	35	81	548	2876	An02g01750,An09g04110,An14g03630,An07g09550,An14g04960,An15g05790,An17g01270,An11g06590,An07g09070,An04g03900,An09g06670,An01g03110,An18g06010,An08g00950,An09g05980,An16g02570,An07g09250,An18g02890,An14g06300,An08g04380,An14g03780,An12g03890,An16g05090,An02g09190,An03g04620,An16g06400,An02g04300,An07g06540,An04g01650,An08g05500,An01g08390,An17g01530,An07g09530,An18g05630,An14g06310,
GO:0005622	intracellular	0.000572216	0.00318451	nonTerminalNode	439	2026	144	931	An14g01590,An15g01480,An02g14360,An17g02380,An17g02290,An08g06090,An15g03200,An15g01670,An18g05980,An01g02690,An05g00960,An15g05770,An14g00900,An06g01690,An04g02550,An16g08030,An11g11150,An08g01110,An14g05390,An11g09760,An03g01660,An02g06750,An08g00950,An16g02950,An08g00310,An01g03350,An07g05380,An16g01820,An07g03690,An02g05460,An15g01910,An17g01530,An08g10450,An01g05340,An14g03630,An07g09070,An0…
GO:0044454	nuclear chromosome part	7.01938e-07	6.41772e-06	nonTerminalNode	39	71	544	2886	An09g02250,An03g04320,An14g06200,An16g04890,An01g04050,An04g08710,An14g04830,An01g05780,An04g06040,An08g06940,An02g11900,An11g11310,An11g11300,An01g04120,An14g00440,An07g07850,An16g03060,An14g03710,An16g07120,An17g01490,An12g00210,An11g09360,An02g05240,An08g06960,An01g13540,An17g02300,An02g04840,An02g02890,An11g10560,An01g07390,An02g02510,An08g08550,An11g10430,An01g02790,An01g07480,An02g14750,An0…
GO:0031261	DNA replication preinitiation complex	0.00606024	0.0231555	terminalNode	7	8	576	2949	An09g04640,An16g04890,An14g03710,An01g02790,An01g13540,An12g04720,An03g04320,
GO:0043233	organelle lumen	3.4244e-30	1.7533e-28	nonTerminalNode	160	264	423	2693	An03g04990,An07g05790,An02g14800,An07g09550,An11g04630,An15g01480,An11g06590,An07g02690,An02g14360,An01g04050,An16g03090,An16g08860,An09g06670,An01g05540,An02g04220,An18g06010,An08g07030,An13g00840,An14g03780,An12g03850,An11g09310,An02g04300,An18g01980,An18g06840,An05g00960,An04g01650,An02g14750,An18g05630,An08g02200,An11g10020,An11g06650,An01g03080,An18g05650,An02g01600,An11g04470,An02g05650,An1…
GO:0005840	ribosome	0.0098603	0.0365831	nonTerminalNode	32	98	551	2859	An07g09550,An02g02040,An07g09070,An01g11340,An04g03900,An01g12640,An18g06010,An07g09250,An18g02890,An12g03890,An15g00450,An02g04300,An04g01650,An08g05500,An11g11180,An18g05630,An18g05650,An09g04110,An14g04960,An17g01270,An01g03110,An08g00950,An09g05980,An08g04380,An14g06300,An01g12620,An02g09190,An03g04620,An07g06540,An01g06270,An01g08390,An14g06310,
GO:0031981	nuclear lumen	1.40735e-25	4.5035e-24	nonTerminalNode	120	175	463	2782	An03g04990,An07g05790,An11g04630,An15g01480,An07g02690,An02g14360,An01g04050,An16g03090,An16g08860,An01g05540,An02g04220,An08g07030,An12g03850,An11g09310,An18g01980,An18g06840,An05g00960,An02g14750,An08g02200,An11g10020,An11g06650,An01g03080,An18g05650,An02g01600,An11g04470,An02g05650,An16g08030,An12g00780,An11g11150,An08g09160,An01g10820,An16g04890,An14g05390,An18g04230,An04g09100,An11g01770,An1…
GO:0044452	nucleolar part	2.52382e-12	3.80057e-11	nonTerminalNode	26	13	557	2944	An04g01900,An08g00720,An08g02870,An04g02000,An11g11150,An07g05380,An08g09160,An09g05270,An01g10820,An01g07250,An02g09260,An02g14360,An16g03090,An15g00700,An16g08860,An16g07300,An04g09100,An05g00960,An11g01770,An02g05460,An11g09370,An04g02640,An04g06120,An01g05500,An04g01860,An04g00070,
GO:0005730	nucleolus	7.49041e-37	1.91755e-34	nonTerminalNode	91	57	492	2900	An08g02870,An03g04990,An04g02000,An07g05790,An01g06040,An15g01480,An02g09260,An11g01950,An07g02690,An01g04050,An02g14360,An16g03090,An16g08860,An02g14950,An11g09370,An02g13900,An01g05540,An01g12640,An01g02120,An08g02520,An18g02230,An14g04940,An02g03350,An12g03850,An09g05270,An11g09310,An18g01980,An04g01570,An13g00030,An05g00960,An16g08640,An01g05560,An04g06120,An11g10020,An11g06650,An01g03080,An0…
GO:0031298	replication fork protection complex	2.49283e-05	0.000177268	terminalNode	12	9	571	2948	An08g06940,An08g06960,An01g02790,An01g13540,An11g11310,An11g11300,An14g00440,An09g04640,An16g04890,An14g03710,An12g04720,An02g05240,
GO:0005656	pre-replicative complex	0.00117442	0.00560564	terminalNode	7	5	576	2952	An09g04640,An16g04890,An14g03710,An01g02790,An01g13540,An12g04720,An03g04320,
GO:0005739	mitochondrion	7.39205e-05	0.000473091	nonTerminalNode	139	501	444	2456	An14g01590,An02g04860,An08g04470,An15g00190,An02g04220,An01g01720,An16g03130,An15g03200,An14g03780,An12g03850,An18g05980,An01g02690,An02g04300,An02g02510,An02g12040,An18g03120,An18g05630,An12g01340,An04g02550,An11g06650,An08g03070,An02g05650,An12g00780,An01g10820,An11g09970,An18g05890,An11g09760,An15g01000,An08g07360,An08g00950,An16g02570,An01g03350,An02g09190,An13g00050,An15g01160,An16g01820,An0…
GO:0030686	90S preribosome	2.99257e-12	4.2561e-11	nonTerminalNode	37	34	546	2923	An02g01600,An08g00720,An08g02870,An11g04470,An02g05650,An04g02000,An11g11150,An01g09040,An08g09160,An01g10820,An02g09260,An02g14360,An16g03090,An16g07300,An16g08860,An04g02640,An15g00730,An02g06750,An15g06390,An01g05500,An04g00070,An04g01900,An11g01850,An02g03350,An07g05380,An12g03850,An09g05270,An02g14660,An15g01160,An18g05080,An05g00960,An01g04590,An11g07680,An04g06120,An14g03620,An18g03120,An0…
GO:0015934	large ribosomal subunit	0.00139396	0.0062606	nonTerminalNode	14	23	569	2934	An18g05650,An18g02890,An14g06300,An12g03890,An14g04960,An17g01270,An02g04300,An04g03900,An08g05500,An01g08390,An18g06010,An08g00950,An14g06310,An09g05980,
GO:0030529	ribonucleoprotein complex	2.228e-15	4.75306e-14	nonTerminalNode	101	192	482	2765	An03g04990,An07g09550,An15g01480,An07g02690,An02g14360,An16g03090,An16g08860,An01g11340,An01g05540,An18g06010,An17g01130,An12g03850,An02g04300,An05g00960,An04g01650,An11g11180,An18g03120,An18g05630,An01g03080,An11g04360,An18g05650,An02g01600,An11g04470,An16g08030,An02g05650,An11g11150,An08g09160,An01g10820,An14g05390,An04g09100,An08g00730,An04g02640,An15g00730,An01g03110,An02g06750,An08g00950,An0…
GO:0044424	intracellular part	0.000457175	0.00260082	nonTerminalNode	439	2022	144	935	An14g01590,An15g01480,An02g14360,An17g02380,An17g02290,An08g06090,An15g03200,An15g01670,An18g05980,An01g02690,An05g00960,An15g05770,An14g00900,An06g01690,An04g02550,An16g08030,An11g11150,An08g01110,An14g05390,An11g09760,An03g01660,An02g06750,An08g00950,An16g02950,An08g00310,An01g03350,An07g05380,An16g01820,An07g03690,An02g05460,An15g01910,An17g01530,An08g10450,An01g05340,An14g03630,An07g09070,An0…
GO:0005744	mitochondrial inner membrane presequence translocase complex	2.18665e-05	0.000159938	nonTerminalNode	7	1	576	2956	An02g01750,An02g01360,An13g00670,An07g07880,An11g02140,An16g05090,An08g01650,
GO:0031974	membrane-enclosed lumen	6.63976e-29	2.83296e-27	nonTerminalNode	164	286	419	2671	An03g04990,An07g05790,An02g14800,An07g09550,An11g04630,An15g01480,An11g06590,An07g02690,An02g14360,An01g04050,An16g03090,An16g08860,An09g06670,An01g05540,An02g04220,An18g06010,An08g07030,An13g00840,An14g03780,An12g03850,An11g09310,An02g04300,An18g01980,An18g06840,An05g00960,An04g01650,An02g14750,An18g05630,An08g02200,An11g10020,An11g06650,An01g03080,An18g05650,An02g01600,An11g04470,An02g05650,An1…
GO:0070013	intracellular organelle lumen	3.4244e-30	1.7533e-28	nonTerminalNode	160	264	423	2693	An03g04990,An07g05790,An02g14800,An07g09550,An11g04630,An15g01480,An11g06590,An07g02690,An02g14360,An01g04050,An16g03090,An16g08860,An09g06670,An01g05540,An02g04220,An18g06010,An08g07030,An13g00840,An14g03780,An12g03850,An11g09310,An02g04300,An18g01980,An18g06840,An05g00960,An04g01650,An02g14750,An18g05630,An08g02200,An11g10020,An11g06650,An01g03080,An18g05650,An02g01600,An11g04470,An02g05650,An1…
GO:0000314	organellar small ribosomal subunit	4.23989e-05	0.000278311	nonTerminalNode	10	6	573	2951	An07g09070,An07g09250,An04g01650,An08g04380,An01g03110,An07g09550,An02g09190,An03g04620,An18g05630,An07g06540,
GO:0043232	intracellular non-membrane-bounded organelle	4.15795e-31	3.54811e-29	nonTerminalNode	190	355	393	2602	An07g05790,An15g01480,An08g02340,An07g02690,An12g07360,An02g14360,An01g04050,An16g03090,An01g05780,An17g02290,An01g11340,An12g03850,An02g04300,An02g02510,An02g12040,An05g00960,An01g07480,An02g14750,An18g05630,An11g10020,An11g06650,An02g01600,An11g04470,An02g05650,An16g08030,An11g11150,An01g10820,An14g05390,An11g11300,An02g06750,An07g07850,An08g00950,An04g05630,An11g09360,An04g01900,An08g00310,An1…
GO:0044446	intracellular organelle part	1.0492e-15	2.44177e-14	nonTerminalNode	288	942	295	2015	An14g01590,An02g14800,An15g01480,An11g00770,An02g14360,An17g02290,An08g06090,An02g04220,An15g03200,An13g00840,An15g01670,An14g03780,An18g05980,An02g04300,An05g00960,An01g07480,An11g04370,An12g01340,An11g06650,An02g01600,An02g05650,An16g08030,An11g11150,An04g00020,An08g01110,An01g10820,An14g05390,An02g06750,An08g00950,An08g04900,An16g02570,An08g00310,An07g05380,An18g05140,An15g00700,An07g03690,An0…
GO:0005761	mitochondrial ribosome	4.71342e-10	5.74589e-09	nonTerminalNode	24	16	559	2941	An07g09250,An18g02890,An08g04380,An14g06300,An09g04110,An12g03890,An07g09550,An02g09190,An03g04620,An14g04960,An17g01270,An02g04300,An07g06540,An07g09070,An04g01650,An04g03900,An08g05500,An01g08390,An01g03110,An18g06010,An18g05630,An08g00950,An14g06310,An09g05980,
GO:0043596	nuclear replication fork	1.77938e-05	0.00014235	nonTerminalNode	16	17	567	2940	An08g06960,An01g13540,An14g06200,An16g04890,An11g10560,An02g02510,An08g06940,An11g11310,An01g02790,An11g11300,An14g00440,An16g03060,An09g04640,An14g03710,An12g04720,An02g05240,
GO:0043226	organelle	4.25628e-09	4.73743e-08	nonTerminalNode	401	1655	182	1302	An14g01590,An15g01480,An02g14360,An17g02380,An17g02290,An08g06090,An15g03200,An15g01670,An18g05980,An01g02690,An05g00960,An14g00900,An06g01690,An04g02550,An16g08030,An11g11150,An08g01110,An14g05390,An11g09760,An03g01660,An02g06750,An08g00950,An08g00310,An01g03350,An07g05380,An16g01820,An07g03690,An02g05460,An15g01910,An17g01530,An08g10450,An01g05340,An14g03630,An07g09070,An07g01950,An08g02520,An0…
GO:0030689	Noc complex	0.000119422	0.000745661	terminalNode	5	0	578	2957	An16g07300,An16g08860,An08g02870,An04g09100,An01g10820,
GO:0005763	mitochondrial small ribosomal subunit	4.23989e-05	0.000278311	terminalNode	10	6	573	2951	An07g09070,An07g09250,An04g01650,An08g04380,An01g03110,An07g09550,An02g09190,An03g04620,An18g05630,An07g06540,
GO:0070545	PeBoW complex	0.0044476	0.0172513	terminalNode	3	0	580	2957	An08g00720,An04g02640,An04g02000,
GO:0044428	nuclear part	1.07259e-25	3.92263e-24	nonTerminalNode	171	335	412	2622	An03g04990,An07g04190,An02g11920,An07g05790,An11g04630,An15g01480,An08g02340,An07g02690,An11g00770,An02g14360,An01g04050,An16g03090,An16g08860,An01g05780,An02g11900,An08g06090,An01g05540,An02g04220,An14g00440,An14g00330,An08g07030,An02g05240,An12g03850,An11g09310,An18g01980,An11g10560,An02g02510,An18g06840,An05g00960,An01g07480,An02g14750,An18g03120,An08g02200,An11g10020,An11g06650,An01g03080,An1…
GO:0034388	Pwp2p-containing subcomplex of 90S preribosome	0.000729321	0.00381033	terminalNode	4	0	579	2957	An04g01900,An02g14360,An09g05270,An01g05500,
GO:0032991	macromolecular complex	4.88859e-09	5.2145e-08	nonTerminalNode	226	788	357	2169	An15g01480,An08g02340,An11g00770,An07g02690,An02g14360,An01g04050,An16g03090,An01g05780,An17g02290,An01g11340,An08g06090,An15g00190,An17g01130,An16g01560,An12g03850,An18g05980,An02g04300,An02g02510,An05g00960,An15g05770,An02g14750,An18g03120,An18g05630,An11g04360,An02g01600,An11g04470,An16g08030,An02g05650,An12g00780,An11g11150,An04g00020,An08g01110,An09g05420,An01g10820,An14g05390,An08g07360,An1…
GO:0005762	mitochondrial large ribosomal subunit	6.7733e-06	5.59343e-05	terminalNode	13	9	570	2948	An18g02890,An08g05500,An04g03900,An14g06300,An01g08390,An12g03890,An14g04960,An18g06010,An08g00950,An17g01270,An02g04300,An14g06310,An09g05980,
GO:0042598	vesicular fraction	0.00112769	0.00555171	nonTerminalNode	8	7	575	2950	An02g04860,An06g01900,An11g04370,An01g14140,An14g06210,An06g01540,An15g00450,An08g04100,
GO:0005623	cell	2.09135e-05	0.000157467	nonTerminalNode	478	2191	105	766	An14g01590,An15g01480,An02g14360,An17g02380,An17g02290,An08g06090,An16g07040,An01g08130,An15g03200,An15g01670,An18g05980,An01g02690,An05g00960,An15g05770,An14g00900,An06g01690,An04g02550,An16g08030,An11g11150,An08g02900,An08g01110,An14g05390,An11g09760,An03g01660,An02g06750,An08g00950,An16g02950,An08g00310,An01g03350,An07g05380,An16g01820,An07g03690,An02g05460,An15g01910,An17g01530,An08g10450,An0…
GO:0030688	preribosome, small subunit precursor	0.00104509	0.00524594	terminalNode	6	3	577	2954	An14g03620,An11g01850,An17g01130,An16g08860,An16g07300,An08g09160,
GO:0044422	organelle part	1.0492e-15	2.44177e-14	nonTerminalNode	288	942	295	2015	An14g01590,An02g14800,An15g01480,An11g00770,An02g14360,An17g02290,An08g06090,An02g04220,An15g03200,An13g00840,An15g01670,An14g03780,An18g05980,An02g04300,An05g00960,An01g07480,An11g04370,An12g01340,An11g06650,An02g01600,An02g05650,An16g08030,An11g11150,An04g00020,An08g01110,An01g10820,An14g05390,An02g06750,An08g00950,An08g04900,An16g02570,An08g00310,An07g05380,An18g05140,An15g00700,An07g03690,An0…
GO:0000792	heterochromatin	0.00187226	0.00802294	terminalNode	5	2	578	2955	An14g04830,An07g05380,An08g09160,An02g12040,An04g06120,
GO:0005792	microsome	0.000614036	0.00334454	terminalNode	8	6	575	2951	An02g04860,An06g01900,An11g04370,An01g14140,An14g06210,An06g01540,An15g00450,An08g04100,
GO:0000790	nuclear chromatin	0.000803696	0.00411492	nonTerminalNode	17	30	566	2927	An09g02250,An17g02300,An02g02890,An04g08710,An14g04830,An01g07390,An11g10560,An01g05780,An04g06040,An11g10430,An02g14750,An07g07850,An08g10130,An16g07120,An17g01490,An11g09360,An12g00210,
GO:0043227	membrane-bounded organelle	2.19966e-12	3.51946e-11	nonTerminalNode	389	1512	194	1445	An09g02720,An14g01590,An02g14800,An15g01480,An11g00770,An02g14360,An17g02380,An08g04470,An04g01850,An17g02290,An08g06090,An02g04220,An13g00840,An15g03200,An15g01670,An14g03780,An02g05340,An18g05980,An18g05690,An01g02690,An02g04300,An05g00960,An14g00900,An01g07480,An11g04370,An07g03390,An12g01340,An06g01690,An04g02550,An11g06650,An02g01600,An02g05650,An16g08030,An11g11150,An04g00020,An08g01110,An0…
GO:0005759	mitochondrial matrix	0.000136532	0.000812843	nonTerminalNode	35	81	548	2876	An02g01750,An09g04110,An14g03630,An07g09550,An14g04960,An15g05790,An17g01270,An11g06590,An07g09070,An04g03900,An09g06670,An01g03110,An18g06010,An08g00950,An09g05980,An16g02570,An07g09250,An18g02890,An14g06300,An08g04380,An14g03780,An12g03890,An16g05090,An02g09190,An03g04620,An16g06400,An02g04300,An07g06540,An04g01650,An08g05500,An01g08390,An17g01530,An07g09530,An18g05630,An14g06310,
GO:0005643	nuclear pore	0.00122623	0.00560564	terminalNode	12	17	571	2940	An04g00020,An08g06090,An11g04980,An04g05630,An08g10130,An08g02340,An11g00610,An07g01520,An08g02930,An08g04900,An04g01520,An07g07790,
GO:0005575	cellular_component	2.98296e-05	0.000206389	nonTerminalNode	478	2196	105	761	An14g01590,An15g01480,An02g14360,An17g02380,An17g02290,An08g06090,An16g07040,An01g08130,An15g03200,An15g01670,An18g05980,An01g02690,An05g00960,An15g05770,An14g00900,An06g01690,An04g02550,An16g08030,An11g11150,An08g02900,An08g01110,An14g05390,An11g09760,An03g01660,An02g06750,An08g00950,An16g02950,An08g00310,An01g03350,An07g05380,An16g01820,An07g03690,An02g05460,An15g01910,An17g01530,An08g10450,An0…
GO:0043231	intracellular membrane-bounded organelle	2.19966e-12	3.51946e-11	nonTerminalNode	389	1512	194	1445	An09g02720,An14g01590,An02g14800,An15g01480,An11g00770,An02g14360,An17g02380,An08g04470,An04g01850,An17g02290,An08g06090,An02g04220,An15g03200,An13g00840,An15g01670,An14g03780,An02g05340,An18g05980,An18g05690,An01g02690,An02g04300,An05g00960,An14g00900,An01g07480,An11g04370,An07g03390,An12g01340,An06g01690,An04g02550,An11g06650,An02g01600,An02g05650,An16g08030,An11g11150,An04g00020,An08g01110,An0…
GO:0000785	chromatin	2.31909e-06	2.04719e-05	nonTerminalNode	24	32	559	2925	An09g02250,An17g02300,An07g05380,An09g04900,An08g09160,An02g04840,An02g02890,An04g08710,An14g04830,An01g07390,An11g10560,An02g12040,An01g05780,An04g06040,An11g10430,An02g14750,An04g06120,An07g07850,An18g05380,An08g10130,An16g07120,An17g01490,An11g09360,An12g00210,
GO:0042555	MCM complex	0.00187226	0.00802294	terminalNode	5	2	578	2955	An01g02790,An14g03710,An09g04640,An12g04720,An16g04890,
GO:0000313	organellar ribosome	4.71342e-10	5.74589e-09	nonTerminalNode	24	16	559	2941	An07g09250,An18g02890,An08g04380,An14g06300,An09g04110,An12g03890,An07g09550,An02g09190,An03g04620,An14g04960,An17g01270,An02g04300,An07g06540,An07g09070,An04g01650,An04g03900,An08g05500,An01g08390,An01g03110,An18g06010,An18g05630,An08g00950,An14g06310,An09g05980,
GO:0033279	ribosomal subunit	0.0020085	0.00842912	nonTerminalNode	24	57	559	2900	An18g05650,An07g09550,An14g04960,An17g01270,An07g09070,An04g03900,An01g03110,An18g06010,An08g00950,An09g05980,An07g09250,An18g02890,An14g06300,An08g04380,An12g03890,An02g09190,An03g04620,An02g04300,An07g06540,An04g01650,An08g05500,An01g08390,An18g05630,An14g06310,
GO:0044427	chromosomal part	5.17098e-07	4.90286e-06	nonTerminalNode	47	95	536	2862	An03g04320,An01g04050,An01g05780,An08g06940,An02g11900,An14g00440,An14g03710,An02g05240,An08g06960,An01g13540,An02g04840,An12g08240,An11g10560,An02g02510,An02g12040,An01g07480,An02g14750,An04g06120,An18g05380,An12g04720,An09g02250,An09g04900,An08g09160,An14g06200,An16g04890,An14g04830,An04g08710,An04g06040,An11g11310,An11g11300,An01g04120,An07g07850,An16g03060,An17g01490,An16g07120,An11g09360,An1…
GO:0030684	preribosome	3.145e-25	8.94578e-24	nonTerminalNode	65	44	518	2913	An01g03080,An02g01600,An08g00720,An08g02870,An11g04470,An02g05650,An03g04990,An16g08030,An04g02000,An11g11150,An01g09040,An08g09160,An01g10820,An01g06040,An15g01480,An02g09260,An14g05390,An07g02690,An02g14360,An16g03090,An16g07300,An16g08860,An04g09100,An01g05540,An08g00730,An04g02640,An15g00730,An02g06750,An13g01010,An15g06390,An17g01130,An08g02520,An01g02120,An18g02230,An01g05500,An14g04940,An0…
GO:0044464	cell part	2.09135e-05	0.000157467	nonTerminalNode	478	2191	105	766	An14g01590,An15g01480,An02g14360,An17g02380,An17g02290,An08g06090,An16g07040,An01g08130,An15g03200,An15g01670,An18g05980,An01g02690,An05g00960,An15g05770,An14g00900,An06g01690,An04g02550,An16g08030,An11g11150,An08g02900,An08g01110,An14g05390,An11g09760,An03g01660,An02g06750,An08g00950,An16g02950,An08g00310,An01g03350,An07g05380,An16g01820,An07g03690,An02g05460,An15g01910,An17g01530,An08g10450,An0…
GO:0030687	preribosome, large subunit precursor	2.82016e-14	5.55354e-13	terminalNode	27	10	556	2947	An02g03520,An08g00720,An08g02870,An03g04990,An16g08030,An04g02000,An01g09040,An09g06310,An12g03850,An04g03790,An01g10820,An01g06040,An15g01480,An07g02690,An04g09100,An07g07010,An08g00730,An04g02640,An13g01010,An08g03290,An01g13150,An16g01500,An08g02520,An01g02120,An18g02230,An14g04940,An01g09920,
GO:0005694	chromosome	7.46234e-08	7.64144e-07	nonTerminalNode	52	103	531	2854	An03g04320,An01g04050,An01g05780,An08g06940,An02g11900,An14g00440,An14g00330,An14g03710,An02g05240,An08g06960,An01g13540,An12g08240,An02g04840,An11g10560,An02g02510,An02g12040,An01g07480,An02g14750,An04g06120,An18g05380,An12g04720,An09g02250,An09g04900,An08g09160,An14g06200,An16g04890,An14g04830,An04g08710,An04g06040,An11g11310,An11g11300,An01g04120,An18g04470,An07g07850,An16g03060,An17g01490,An1…
GO:0000315	organellar large ribosomal subunit	6.7733e-06	5.59343e-05	nonTerminalNode	13	9	570	2948	An18g02890,An08g05500,An04g03900,An14g06300,An01g08390,An12g03890,An14g04960,An18g06010,An08g00950,An17g01270,An02g04300,An14g06310,An09g05980,
GO:0031105	septin complex	0.000729321	0.00381033	terminalNode	4	0	579	2957	An07g05110,An07g02840,An09g05260,An08g00310,
GO:0032040	small-subunit processome	4.25575e-14	7.78194e-13	terminalNode	26	9	557	2948	An04g01900,An01g03080,An02g01600,An11g01850,An11g11150,An02g03350,An07g05380,An08g09160,An09g05270,An08g03460,An02g09260,An15g01160,An14g05390,An18g05080,An02g14360,An16g03090,An16g07300,An16g08860,An05g00960,An01g05560,An01g05540,An04g06120,An15g06390,An04g01860,An01g05500,An04g00070,
GO:0032993	protein-DNA complex	0.00122623	0.00560564	nonTerminalNode	12	17	571	2940	An11g10430,An01g13540,An01g02790,An17g02300,An03g04320,An16g03060,An14g06200,An09g04640,An16g04890,An14g03710,An12g04720,An02g02510,
GO:0005657	replication fork	0.000447364	0.00260082	nonTerminalNode	17	28	566	2929	An08g06960,An01g13540,An14g06200,An16g04890,An14g04830,An11g10560,An02g02510,An08g06940,An11g11310,An01g02790,An11g11300,An14g00440,An16g03060,An09g04640,An14g03710,An12g04720,An02g05240,
GO:0043229	intracellular organelle	4.25628e-09	4.73743e-08	nonTerminalNode	401	1655	182	1302	An14g01590,An15g01480,An02g14360,An17g02380,An17g02290,An08g06090,An15g03200,An15g01670,An18g05980,An01g02690,An05g00960,An14g00900,An06g01690,An04g02550,An16g08030,An11g11150,An08g01110,An14g05390,An11g09760,An03g01660,An02g06750,An08g00950,An08g00310,An01g03350,An07g05380,An16g01820,An07g03690,An02g05460,An15g01910,An17g01530,An08g10450,An01g05340,An14g03630,An07g09070,An07g01950,An08g02520,An0…
GO:0016585	chromatin remodeling complex	0.00188038	0.00802294	nonTerminalNode	14	24	569	2933	An02g02890,An02g07140,An01g07390,An18g06840,An01g05780,An04g06040,An02g14750,An07g07850,An17g01410,An01g01390,An07g02300,An16g07120,An17g01490,An12g00210,
GO:0044429	mitochondrial part	0.00645851	0.0243144	nonTerminalNode	63	223	520	2734	An14g01590,An07g09550,An02g04860,An11g06590,An12g07950,An09g06670,An15g00190,An18g06010,An07g07880,An15g03200,An14g03780,An18g05980,An08g01650,An01g13600,An02g04300,An04g01650,An18g05630,An12g01340,An11g09970,An08g07360,An01g03110,An08g00950,An09g05980,An16g02570,An08g04380,An02g09190,An16g06400,An01g14140,An01g08390,An17g01530,An02g01360,An09g06030,An01g05570,An18g06720,An14g06310,An02g01750,An1…
GO:0046930	pore complex	0.00122623	0.00560564	nonTerminalNode	12	17	571	2940	An04g00020,An08g06090,An11g04980,An04g05630,An08g10130,An08g02340,An11g00610,An07g01520,An08g02930,An08g04900,An04g01520,An07g07790,
GO:0005634	nucleus	1.04152e-11	1.40331e-10	nonTerminalNode	224	724	359	2233	An09g02720,An07g05790,An15g01480,An08g02340,An11g00770,An07g02690,An02g14360,An01g04050,An16g03090,An17g02380,An01g05780,An04g01850,An08g06090,An02g04220,An17g01130,An16g01560,An08g07030,An02g05340,An12g03850,An18g05690,An02g02510,An02g12040,An05g00960,An02g09780,An01g07480,An08g00010,An02g14750,An18g03120,An07g03390,An06g01690,An11g10020,An11g06650,An02g01600,An11g04470,An02g05650,An16g08030,An1…
GO:0032221	Rpd3S complex	0.0044476	0.0172513	terminalNode	3	0	580	2957	An04g06040,An16g07120,An07g07850,
GO:0001400	mating projection base	0.00431832	0.0172513	terminalNode	5	3	578	2954	An08g00310,An01g04050,An07g05110,An07g02840,An01g04120,
GO:0001405	presequence translocase-associated import motor	0.00316892	0.0130846	terminalNode	4	1	579	2956	An02g01750,An13g00670,An16g05090,An08g01650,
GO:0000228	nuclear chromosome	2.23218e-07	2.19784e-06	nonTerminalNode	43	79	540	2878	An09g02250,An03g04320,An14g06200,An16g04890,An04g08710,An14g04830,An01g04050,An01g05780,An04g06040,An08g06940,An02g11900,An11g11310,An11g11300,An18g04470,An14g00440,An01g04120,An07g07850,An16g03060,An14g00330,An14g03710,An16g07120,An17g01490,An12g00210,An11g09360,An02g05240,An08g06960,An01g13540,An17g02300,An02g04840,An02g02890,An01g07390,An11g10560,An02g02510,An08g08550,An11g10430,An01g02790,An0…

## Sheet: MFover
GO term	description	p-value	FDR	node type	sP	rP	sN	rN	genes enriched
GO:0003735	structural constituent of ribosome	0.000990369	0.0146402	terminalNode	23	50	560	2907	An07g09550,An14g04960,An17g01270,An07g09070,An04g03900,An01g03110,An18g06010,An08g00950,An09g05980,An07g09250,An18g02890,An14g06300,An08g04380,An12g03890,An02g09190,An03g04620,An02g04300,An07g06540,An04g01650,An08g05500,An01g08390,An18g05630,An14g06310,
GO:0003924	GTPase activity	1.07884e-05	0.000656829	terminalNode	16	16	567	2941	An08g03690,An02g05650,An08g00310,An07g04240,An02g14200,An09g04110,An18g05980,An08g06130,An09g06790,An18g05570,An01g02320,An02g02880,An08g04470,An14g00010,An09g05260,An08g02520,
GO:0004003	ATP-dependent DNA helicase activity	4.23989e-05	0.00131051	nonTerminalNode	10	6	573	2951	An16g04890,An11g04670,An02g02890,An14g03710,An14g04830,An01g07480,An12g04720,An17g01490,An02g14750,An01g05780,
GO:0043138	3'-5' DNA helicase activity	1.71155e-05	0.000703862	nonTerminalNode	8	2	575	2955	An16g04890,An01g05260,An02g02890,An14g03710,An12g04720,An17g01490,An02g14750,An01g05780,
GO:0008094	DNA-dependent ATPase activity	0.00188038	0.0255731	nonTerminalNode	14	24	569	2933	An09g02250,An16g04890,An02g02890,An11g04670,An04g08710,An14g04830,An01g05780,An01g07480,An02g14750,An17g01410,An01g01390,An14g03710,An17g01490,An12g04720,
GO:0003688	DNA replication origin binding	0.00313278	0.0359144	terminalNode	8	9	575	2948	An01g13540,An01g02790,An03g04320,An16g04890,An09g04640,An11g06950,An14g03710,An12g04720,
GO:0017111	nucleoside-triphosphatase activity	1.46767e-05	0.000703862	nonTerminalNode	54	136	529	2821	An14g03630,An08g04470,An01g05780,An08g07790,An02g14950,An17g02290,An14g00010,An18g02940,An14g03710,An08g02520,An04g02040,An01g08180,An14g03780,An12g03850,An18g05980,An04g01570,An01g05260,An01g07480,An02g14750,An18g03120,An17g01410,An08g02200,An12g04720,An08g03690,An08g03090,An02g05650,An09g02250,An07g04240,An01g09040,An09g04110,An16g04890,An09g06790,An01g02320,An14g04830,An04g08710,An09g05260,An0…
GO:0016642	oxidoreductase activity, acting on the CH-NH2 group of donors, disulfide as acceptor	0.0044476	0.044476	nonTerminalNode	3	0	580	2957	An08g04390,An08g03070,An14g01150,
GO:0016638	oxidoreductase activity, acting on the CH-NH2 group of donors	0.00431832	0.044476	nonTerminalNode	5	3	578	2954	An04g00990,An08g03070,An07g09920,An08g04390,An14g01150,
GO:0022803	passive transmembrane transporter activity	0.00253301	0.0318972	nonTerminalNode	9	11	574	2946	An14g04060,An16g06390,An15g00190,An08g07360,An08g04070,An02g01360,An15g03150,An07g07880,An11g02140,
GO:0015266	protein channel activity	0.00104509	0.0148054	terminalNode	6	3	577	2954	An08g04070,An02g01360,An07g07880,An11g02140,An15g00190,An08g07360,
GO:0009378	four-way junction helicase activity	0.000729321	0.0112713	terminalNode	4	0	579	2957	An14g03710,An12g04720,An16g04890,An09g02250,
GO:0015267	channel activity	0.00253301	0.0318972	nonTerminalNode	9	11	574	2946	An14g04060,An16g06390,An15g00190,An08g07360,An08g04070,An02g01360,An15g03150,An07g07880,An11g02140,
GO:0016462	pyrophosphatase activity	9.78534e-05	0.00207939	nonTerminalNode	55	152	528	2805	An14g03630,An08g04450,An08g04470,An01g05780,An08g07790,An02g14950,An17g02290,An14g00010,An18g02940,An14g03710,An08g02520,An04g02040,An01g08180,An14g03780,An12g03850,An18g05980,An04g01570,An01g05260,An01g07480,An02g14750,An18g03120,An17g01410,An08g02200,An12g04720,An08g03690,An08g03090,An02g05650,An09g02250,An07g04240,An01g09040,An09g04110,An16g04890,An09g06790,An01g02320,An04g08710,An14g04830,An0…
GO:0016818	hydrolase activity, acting on acid anhydrides, in phosphorus-containing anhydrides	9.78534e-05	0.00207939	nonTerminalNode	55	152	528	2805	An14g03630,An08g04450,An08g04470,An01g05780,An08g07790,An02g14950,An17g02290,An14g00010,An18g02940,An14g03710,An08g02520,An04g02040,An01g08180,An14g03780,An12g03850,An18g05980,An04g01570,An01g05260,An01g07480,An02g14750,An18g03120,An17g01410,An08g02200,An12g04720,An08g03690,An08g03090,An02g05650,An09g02250,An07g04240,An01g09040,An09g04110,An16g04890,An09g06790,An01g02320,An04g08710,An14g04830,An0…
GO:0003678	DNA helicase activity	4.67144e-05	0.00132357	nonTerminalNode	12	10	571	2947	An01g05260,An09g02250,An01g07480,An02g14750,An16g04890,An02g02890,An11g04670,An14g03710,An14g04830,An17g01490,An12g04720,An01g05780,
GO:0003723	RNA binding	0.000375777	0.00751554	nonTerminalNode	34	83	549	2874	An11g04360,An02g05650,An16g08030,An01g09040,An08g09160,An14g03630,An01g06040,An14g06620,An16g08860,An06g01210,An08g02390,An15g06390,An08g02520,An16g01560,An01g05500,An08g07030,An04g01900,An04g02040,An07g05380,An02g05340,An12g03850,An09g05270,An11g09310,An15g03420,An18g05140,An18g05570,An02g12640,An04g01570,An18g06840,An05g00960,An07g06510,An08g02220,An14g03620,An04g01860,
GO:0005545	phosphatidylinositol binding	0.000729321	0.0112713	terminalNode	4	0	579	2957	An07g05110,An07g02840,An09g05260,An08g00310,
GO:0004386	helicase activity	3.54673e-09	4.01962e-07	nonTerminalNode	23	17	560	2940	An04g02040,An09g02250,An01g09040,An14g03780,An12g03850,An14g03630,An16g04890,An11g04670,An02g02890,An15g01160,An14g04830,An04g01570,An01g05780,An08g07790,An01g05260,An01g07480,An02g14750,An02g06750,An18g03120,An14g03710,An17g01490,An12g04720,An12g00210,
GO:0042623	ATPase activity, coupled	0.00345893	0.0379367	nonTerminalNode	27	71	556	2886	An08g03090,An09g02250,An01g09040,An14g03630,An16g04890,An04g08710,An14g04830,An01g05780,An08g07790,An02g14950,An02g06750,An14g03710,An17g01490,An04g02040,An14g03780,An12g03850,An02g08020,An11g04670,An02g02890,An04g01570,An01g07480,An02g14750,An18g03120,An17g01410,An02g09470,An01g01390,An12g04720,
GO:0004375	glycine dehydrogenase (decarboxylating) activity	0.0044476	0.044476	terminalNode	3	0	580	2957	An08g04390,An08g03070,An14g01150,
GO:0008026	ATP-dependent helicase activity	1.59777e-09	2.71621e-07	nonTerminalNode	19	9	564	2948	An08g07790,An04g02040,An01g09040,An01g07480,An14g03780,An12g03850,An02g14750,An14g03630,An02g06750,An18g03120,An16g04890,An11g04670,An02g02890,An14g03710,An14g04830,An12g04720,An17g01490,An04g01570,An01g05780,
GO:0070035	purine NTP-dependent helicase activity	1.59777e-09	2.71621e-07	nonTerminalNode	19	9	564	2948	An08g07790,An04g02040,An01g09040,An01g07480,An14g03780,An12g03850,An02g14750,An14g03630,An02g06750,An18g03120,An16g04890,An11g04670,An02g02890,An14g03710,An14g04830,An12g04720,An17g01490,An04g01570,An01g05780,
GO:0022884	macromolecule transmembrane transporter activity	0.00056981	0.0101966	nonTerminalNode	7	4	576	2953	An08g04070,An02g01360,An01g11630,An07g07880,An11g02140,An15g00190,An08g07360,
GO:0003724	RNA helicase activity	4.23989e-05	0.00131051	nonTerminalNode	10	6	573	2951	An08g07790,An04g02040,An01g09040,An14g03780,An12g03850,An14g03630,An02g06750,An18g03120,An15g01160,An04g01570,
GO:0043142	single-stranded DNA-dependent ATPase activity	0.00316892	0.0359144	terminalNode	4	1	579	2956	An14g03710,An04g08710,An12g04720,An16g04890,
GO:0003676	nucleic acid binding	0.000709969	0.0112713	nonTerminalNode	73	241	510	2716	An08g05200,An16g08860,An08g04470,An02g11900,An09g06670,An14g00330,An16g01560,An08g07030,An12g03850,An02g05340,An11g09310,An02g12640,An18g06840,An05g00960,An02g09780,An01g05260,An01g07480,An06g01690,An11g04360,An02g05650,An16g08030,An08g09160,An16g04890,An06g01210,An15g00960,An18g04470,An08g02390,An01g05500,An12g00210,An04g01900,An02g02240,An07g05380,An18g05140,An16g06400,An08g08550,An17g01580,An0…
GO:0043140	ATP-dependent 3'-5' DNA helicase activity	8.43956e-05	0.00207939	terminalNode	7	2	576	2955	An16g04890,An02g02890,An14g03710,An12g04720,An17g01490,An02g14750,An01g05780,
GO:0008320	protein transmembrane transporter activity	0.00056981	0.0101966	nonTerminalNode	7	4	576	2953	An08g04070,An02g01360,An01g11630,An07g07880,An11g02140,An15g00190,An08g07360,
GO:0016817	hydrolase activity, acting on acid anhydrides	9.78534e-05	0.00207939	nonTerminalNode	55	152	528	2805	An14g03630,An08g04450,An08g04470,An01g05780,An08g07790,An02g14950,An17g02290,An14g00010,An18g02940,An14g03710,An08g02520,An04g02040,An01g08180,An14g03780,An12g03850,An18g05980,An04g01570,An01g05260,An01g07480,An02g14750,An18g03120,An17g01410,An08g02200,An12g04720,An08g03690,An08g03090,An02g05650,An09g02250,An07g04240,An01g09040,An09g04110,An16g04890,An09g06790,An01g02320,An04g08710,An14g04830,An0…
GO:0004004	ATP-dependent RNA helicase activity	1.15911e-05	0.000656829	terminalNode	9	3	574	2954	An08g07790,An18g03120,An04g02040,An01g09040,An14g03780,An12g03850,An04g01570,An14g03630,An02g06750,
GO:0016566	specific transcriptional repressor activity	0.00316892	0.0359144	terminalNode	4	1	579	2956	An08g02390,An14g00330,An02g03830,An02g02240,
GO:0008186	RNA-dependent ATPase activity	1.86316e-05	0.000703862	nonTerminalNode	10	5	573	2952	An08g07790,An18g03120,An02g14950,An04g02040,An01g09040,An14g03780,An12g03850,An04g01570,An14g03630,An02g06750,
GO:0030515	snoRNA binding	3.39264e-06	0.000288375	terminalNode	9	2	574	2955	An04g01900,An02g05650,An07g05380,An08g09160,An16g08860,An09g05270,An01g05500,An04g01860,An05g00960,
