# Supplementary material for: The Transcriptomic Signature of RacA Activation and Inactivation Provides New Insights into the Morphogenetic Network of Aspergillus niger
Source: PLoS One. 2013 Jul 24;8(7):e68946. doi: 10.1371/journal.pone.0068946 (PMC3722221; doi:10.1371/journal.pone.0068946)
Supplement: Table S3 — ZIP archive file containing FetGOat enrichment results for the up- and down-regulated gene sets of all six comparisons. (ZIP) [file pone.0068946.s003.zip › FetGOat/01.DOWN/tables/01.down.txt_MFover.csv]

GO term	description	p-value	FDR	node type	sP	rP	sN	rN	genes enriched
GO:0003735	structural constituent of ribosome	0.000990368711504798	0.0146402331265927	terminalNode	23	50	560	2907	An07g09550,An14g04960,An17g01270,An07g09070,An04g03900,An01g03110,An18g06010,An08g00950,An09g05980,An07g09250,An18g02890,An14g06300,An08g04380,An12g03890,An02g09190,An03g04620,An02g04300,An07g06540,An04g01650,An08g05500,An01g08390,An18g05630,An14g06310,
GO:0003924	GTPase activity	1.0788371117726e-05	0.000656828839217014	terminalNode	16	16	567	2941	An08g03690,An02g05650,An08g00310,An07g04240,An02g14200,An09g04110,An18g05980,An08g06130,An09g06790,An18g05570,An01g02320,An02g02880,An08g04470,An14g00010,An09g05260,An08g02520,
GO:0004003	ATP-dependent DNA helicase activity	4.23988973778456e-05	0.00131051137349705	nonTerminalNode	10	6	573	2951	An16g04890,An11g04670,An02g02890,An14g03710,An14g04830,An01g07480,An12g04720,An17g01490,An02g14750,An01g05780,
GO:0043138	3'-5' DNA helicase activity	1.71154951916602e-05	0.000703862301687955	nonTerminalNode	8	2	575	2955	An16g04890,An01g05260,An02g02890,An14g03710,An12g04720,An17g01490,An02g14750,An01g05780,
GO:0008094	DNA-dependent ATPase activity	0.00188037767783666	0.0255731364185785	nonTerminalNode	14	24	569	2933	An09g02250,An16g04890,An02g02890,An11g04670,An04g08710,An14g04830,An01g05780,An01g07480,An02g14750,An17g01410,An01g01390,An14g03710,An17g01490,An12g04720,
GO:0003688	DNA replication origin binding	0.00313277841701829	0.0359144034277501	terminalNode	8	9	575	2948	An01g13540,An01g02790,An03g04320,An16g04890,An09g04640,An11g06950,An14g03710,An12g04720,
GO:0017111	nucleoside-triphosphatase activity	1.46766541743433e-05	0.000703862301687955	nonTerminalNode	54	136	529	2821	An14g03630,An08g04470,An01g05780,An08g07790,An02g14950,An17g02290,An14g00010,An18g02940,An14g03710,An08g02520,An04g02040,An01g08180,An14g03780,An12g03850,An18g05980,An04g01570,An01g05260,An01g07480,An02g14750,An18g03120,An17g01410,An08g02200,An12g04720,An08g03690,An08g03090,An02g05650,An09g02250,An07g04240,An01g09040,An09g04110,An16g04890,An09g06790,An01g02320,An14g04830,An04g08710,An09g05260,An0…
GO:0016642	oxidoreductase activity, acting on the CH-NH2 group of donors, disulfide as acceptor	0.00444760304158162	0.0444760304158162	nonTerminalNode	3	0	580	2957	An08g04390,An08g03070,An14g01150,
GO:0016638	oxidoreductase activity, acting on the CH-NH2 group of donors	0.00431832164553686	0.0444760304158162	nonTerminalNode	5	3	578	2954	An04g00990,An08g03070,An07g09920,An08g04390,An14g01150,
GO:0022803	passive transmembrane transporter activity	0.00253301113499426	0.0318971772554833	nonTerminalNode	9	11	574	2946	An14g04060,An16g06390,An15g00190,An08g07360,An08g04070,An02g01360,An15g03150,An07g07880,An11g02140,
GO:0015266	protein channel activity	0.0010450901490375	0.0148054437780313	terminalNode	6	3	577	2954	An08g04070,An02g01360,An07g07880,An11g02140,An15g00190,An08g07360,
GO:0009378	four-way junction helicase activity	0.00072932139217769	0.0112713306063825	terminalNode	4	0	579	2957	An14g03710,An12g04720,An16g04890,An09g02250,
GO:0015267	channel activity	0.00253301113499426	0.0318971772554833	nonTerminalNode	9	11	574	2946	An14g04060,An16g06390,An15g00190,An08g07360,An08g04070,An02g01360,An15g03150,An07g07880,An11g02140,
GO:0016462	pyrophosphatase activity	9.78534162065066e-05	0.00207938509438826	nonTerminalNode	55	152	528	2805	An14g03630,An08g04450,An08g04470,An01g05780,An08g07790,An02g14950,An17g02290,An14g00010,An18g02940,An14g03710,An08g02520,An04g02040,An01g08180,An14g03780,An12g03850,An18g05980,An04g01570,An01g05260,An01g07480,An02g14750,An18g03120,An17g01410,An08g02200,An12g04720,An08g03690,An08g03090,An02g05650,An09g02250,An07g04240,An01g09040,An09g04110,An16g04890,An09g06790,An01g02320,An04g08710,An14g04830,An0…
GO:0016818	hydrolase activity, acting on acid anhydrides, in phosphorus-containing anhydrides	9.78534162065066e-05	0.00207938509438826	nonTerminalNode	55	152	528	2805	An14g03630,An08g04450,An08g04470,An01g05780,An08g07790,An02g14950,An17g02290,An14g00010,An18g02940,An14g03710,An08g02520,An04g02040,An01g08180,An14g03780,An12g03850,An18g05980,An04g01570,An01g05260,An01g07480,An02g14750,An18g03120,An17g01410,An08g02200,An12g04720,An08g03690,An08g03090,An02g05650,An09g02250,An07g04240,An01g09040,An09g04110,An16g04890,An09g06790,An01g02320,An04g08710,An14g04830,An0…
GO:0003678	DNA helicase activity	4.67143651213858e-05	0.00132357367843926	nonTerminalNode	12	10	571	2947	An01g05260,An09g02250,An01g07480,An02g14750,An16g04890,An02g02890,An11g04670,An14g03710,An14g04830,An17g01490,An12g04720,An01g05780,
GO:0003723	RNA binding	0.000375776918939014	0.00751553837878029	nonTerminalNode	34	83	549	2874	An11g04360,An02g05650,An16g08030,An01g09040,An08g09160,An14g03630,An01g06040,An14g06620,An16g08860,An06g01210,An08g02390,An15g06390,An08g02520,An16g01560,An01g05500,An08g07030,An04g01900,An04g02040,An07g05380,An02g05340,An12g03850,An09g05270,An11g09310,An15g03420,An18g05140,An18g05570,An02g12640,An04g01570,An18g06840,An05g00960,An07g06510,An08g02220,An14g03620,An04g01860,
GO:0005545	phosphatidylinositol binding	0.00072932139217769	0.0112713306063825	terminalNode	4	0	579	2957	An07g05110,An07g02840,An09g05260,An08g00310,
GO:0004386	helicase activity	3.54672706497942e-09	4.01962400697667e-07	nonTerminalNode	23	17	560	2940	An04g02040,An09g02250,An01g09040,An14g03780,An12g03850,An14g03630,An16g04890,An11g04670,An02g02890,An15g01160,An14g04830,An04g01570,An01g05780,An08g07790,An01g05260,An01g07480,An02g14750,An02g06750,An18g03120,An14g03710,An17g01490,An12g04720,An12g00210,
GO:0042623	ATPase activity, coupled	0.00345893181142987	0.0379366714801986	nonTerminalNode	27	71	556	2886	An08g03090,An09g02250,An01g09040,An14g03630,An16g04890,An04g08710,An14g04830,An01g05780,An08g07790,An02g14950,An02g06750,An14g03710,An17g01490,An04g02040,An14g03780,An12g03850,An02g08020,An11g04670,An02g02890,An04g01570,An01g07480,An02g14750,An18g03120,An17g01410,An02g09470,An01g01390,An12g04720,
GO:0004375	glycine dehydrogenase (decarboxylating) activity	0.00444760304158162	0.0444760304158162	terminalNode	3	0	580	2957	An08g04390,An08g03070,An14g01150,
GO:0008026	ATP-dependent helicase activity	1.59777065346156e-09	2.71621011088465e-07	nonTerminalNode	19	9	564	2948	An08g07790,An04g02040,An01g09040,An01g07480,An14g03780,An12g03850,An02g14750,An14g03630,An02g06750,An18g03120,An16g04890,An11g04670,An02g02890,An14g03710,An14g04830,An12g04720,An17g01490,An04g01570,An01g05780,
GO:0070035	purine NTP-dependent helicase activity	1.59777065346156e-09	2.71621011088465e-07	nonTerminalNode	19	9	564	2948	An08g07790,An04g02040,An01g09040,An01g07480,An14g03780,An12g03850,An02g14750,An14g03630,An02g06750,An18g03120,An16g04890,An11g04670,An02g02890,An14g03710,An14g04830,An12g04720,An17g01490,An04g01570,An01g05780,
GO:0022884	macromolecule transmembrane transporter activity	0.000569809776061752	0.010196595992684	nonTerminalNode	7	4	576	2953	An08g04070,An02g01360,An01g11630,An07g07880,An11g02140,An15g00190,An08g07360,
GO:0003724	RNA helicase activity	4.23988973778456e-05	0.00131051137349705	nonTerminalNode	10	6	573	2951	An08g07790,An04g02040,An01g09040,An14g03780,An12g03850,An14g03630,An02g06750,An18g03120,An15g01160,An04g01570,
GO:0043142	single-stranded DNA-dependent ATPase activity	0.00316891794950736	0.0359144034277501	terminalNode	4	1	579	2956	An14g03710,An04g08710,An12g04720,An16g04890,
GO:0003676	nucleic acid binding	0.000709969121417801	0.0112713306063825	nonTerminalNode	73	241	510	2716	An08g05200,An16g08860,An08g04470,An02g11900,An09g06670,An14g00330,An16g01560,An08g07030,An12g03850,An02g05340,An11g09310,An02g12640,An18g06840,An05g00960,An02g09780,An01g05260,An01g07480,An06g01690,An11g04360,An02g05650,An16g08030,An08g09160,An16g04890,An06g01210,An15g00960,An18g04470,An08g02390,An01g05500,An12g00210,An04g01900,An02g02240,An07g05380,An18g05140,An16g06400,An08g08550,An17g01580,An0…
GO:0043140	ATP-dependent 3'-5' DNA helicase activity	8.43955967426986e-05	0.00207938509438826	terminalNode	7	2	576	2955	An16g04890,An02g02890,An14g03710,An12g04720,An17g01490,An02g14750,An01g05780,
GO:0008320	protein transmembrane transporter activity	0.000569809776061752	0.010196595992684	nonTerminalNode	7	4	576	2953	An08g04070,An02g01360,An01g11630,An07g07880,An11g02140,An15g00190,An08g07360,
GO:0016817	hydrolase activity, acting on acid anhydrides	9.78534162065066e-05	0.00207938509438826	nonTerminalNode	55	152	528	2805	An14g03630,An08g04450,An08g04470,An01g05780,An08g07790,An02g14950,An17g02290,An14g00010,An18g02940,An14g03710,An08g02520,An04g02040,An01g08180,An14g03780,An12g03850,An18g05980,An04g01570,An01g05260,An01g07480,An02g14750,An18g03120,An17g01410,An08g02200,An12g04720,An08g03690,An08g03090,An02g05650,An09g02250,An07g04240,An01g09040,An09g04110,An16g04890,An09g06790,An01g02320,An04g08710,An14g04830,An0…
GO:0004004	ATP-dependent RNA helicase activity	1.15910971626532e-05	0.000656828839217014	terminalNode	9	3	574	2954	An08g07790,An18g03120,An04g02040,An01g09040,An14g03780,An12g03850,An04g01570,An14g03630,An02g06750,
GO:0016566	specific transcriptional repressor activity	0.00316891794950736	0.0359144034277501	terminalNode	4	1	579	2956	An08g02390,An14g00330,An02g03830,An02g02240,
GO:0008186	RNA-dependent ATPase activity	1.86316491623282e-05	0.000703862301687955	nonTerminalNode	10	5	573	2952	An08g07790,An18g03120,An02g14950,An04g02040,An01g09040,An14g03780,An12g03850,An04g01570,An14g03630,An02g06750,
GO:0030515	snoRNA binding	3.3926416176377e-06	0.000288374537499205	terminalNode	9	2	574	2955	An04g01900,An02g05650,An07g05380,An08g09160,An16g08860,An09g05270,An01g05500,An04g01860,An05g00960,
