# Supplementary material for: The Transcriptomic Signature of RacA Activation and Inactivation Provides New Insights into the Morphogenetic Network of Aspergillus niger
Source: PLoS One. 2013 Jul 24;8(7):e68946. doi: 10.1371/journal.pone.0068946 (PMC3722221; doi:10.1371/journal.pone.0068946)
Supplement: Table S3 — ZIP archive file containing FetGOat enrichment results for the up- and down-regulated gene sets of all six comparisons. (ZIP) [file pone.0068946.s003.zip › FetGOat/05.UP/plots/05.up.txt_BPover.ps]

90 rotate 0 -612 translate
%!PS-Adobe-3.0
%%Creator: graphviz version 2.26.3 (20100126.1600)
%%Title: test
%%Pages: (atend)
%%BoundingBox: (atend)
%%EndComments
save
%%BeginProlog
/DotDict 200 dict def
DotDict begin

/setupLatin1 {
mark
/EncodingVector 256 array def
 EncodingVector 0

ISOLatin1Encoding 0 255 getinterval putinterval
EncodingVector 45 /hyphen put

% Set up ISO Latin 1 character encoding
/starnetISO {
        dup dup findfont dup length dict begin
        { 1 index /FID ne { def }{ pop pop } ifelse
        } forall
        /Encoding EncodingVector def
        currentdict end definefont
} def
/Times-Roman starnetISO def
/Times-Italic starnetISO def
/Times-Bold starnetISO def
/Times-BoldItalic starnetISO def
/Helvetica starnetISO def
/Helvetica-Oblique starnetISO def
/Helvetica-Bold starnetISO def
/Helvetica-BoldOblique starnetISO def
/Courier starnetISO def
/Courier-Oblique starnetISO def
/Courier-Bold starnetISO def
/Courier-BoldOblique starnetISO def
cleartomark
} bind def

%%BeginResource: procset graphviz 0 0
/coord-font-family /Times-Roman def
/default-font-family /Times-Roman def
/coordfont coord-font-family findfont 8 scalefont def

/InvScaleFactor 1.0 def
/set_scale {
       dup 1 exch div /InvScaleFactor exch def
       scale
} bind def

% styles
/solid { [] 0 setdash } bind def
/dashed { [9 InvScaleFactor mul dup ] 0 setdash } bind def
/dotted { [1 InvScaleFactor mul 6 InvScaleFactor mul] 0 setdash } bind def
/invis {/fill {newpath} def /stroke {newpath} def /show {pop newpath} def} bind def
/bold { 2 setlinewidth } bind def
/filled { } bind def
/unfilled { } bind def
/rounded { } bind def
/diagonals { } bind def

% hooks for setting color 
/nodecolor { sethsbcolor } bind def
/edgecolor { sethsbcolor } bind def
/graphcolor { sethsbcolor } bind def
/nopcolor {pop pop pop} bind def

/beginpage {	% i j npages
	/npages exch def
	/j exch def
	/i exch def
	/str 10 string def
	npages 1 gt {
		gsave
			coordfont setfont
			0 0 moveto
			(\() show i str cvs show (,) show j str cvs show (\)) show
		grestore
	} if
} bind def

/set_font {
	findfont exch
	scalefont setfont
} def

% draw text fitted to its expected width
/alignedtext {			% width text
	/text exch def
	/width exch def
	gsave
		width 0 gt {
			[] 0 setdash
			text stringwidth pop width exch sub text length div 0 text ashow
		} if
	grestore
} def

/boxprim {				% xcorner ycorner xsize ysize
		4 2 roll
		moveto
		2 copy
		exch 0 rlineto
		0 exch rlineto
		pop neg 0 rlineto
		closepath
} bind def

/ellipse_path {
	/ry exch def
	/rx exch def
	/y exch def
	/x exch def
	matrix currentmatrix
	newpath
	x y translate
	rx ry scale
	0 0 1 0 360 arc
	setmatrix
} bind def

/endpage { showpage } bind def
/showpage { } def

/layercolorseq
	[	% layer color sequence - darkest to lightest
		[0 0 0]
		[.2 .8 .8]
		[.4 .8 .8]
		[.6 .8 .8]
		[.8 .8 .8]
	]
def

/layerlen layercolorseq length def

/setlayer {/maxlayer exch def /curlayer exch def
	layercolorseq curlayer 1 sub layerlen mod get
	aload pop sethsbcolor
	/nodecolor {nopcolor} def
	/edgecolor {nopcolor} def
	/graphcolor {nopcolor} def
} bind def

/onlayer { curlayer ne {invis} if } def

/onlayers {
	/myupper exch def
	/mylower exch def
	curlayer mylower lt
	curlayer myupper gt
	or
	{invis} if
} def

/curlayer 0 def

%%EndResource
%%EndProlog
%%BeginSetup
14 default-font-family set_font
1 setmiterlimit
% /arrowlength 10 def
% /arrowwidth 5 def

% make sure pdfmark is harmless for PS-interpreters other than Distiller
/pdfmark where {pop} {userdict /pdfmark /cleartomark load put} ifelse
% make '<<' and '>>' safe on PS Level 1 devices
/languagelevel where {pop languagelevel}{1} ifelse
2 lt {
    userdict (<<) cvn ([) cvn load put
    userdict (>>) cvn ([) cvn load put
} if

%%EndSetup
setupLatin1
%%Page: 1 1
%%PageBoundingBox: 36 36 755 560
%%PageOrientation: Portrait
0 0 1 beginpage
gsave
36 36 719 524 boxprim clip newpath
0.317042 0.317042 set_scale 0 rotate 117.55 118.55 translate
% node1
gsave
1 0.97919 1 nodecolor
819 1304 72.83 48.08 ellipse_path fill
1 setlinewidth
filled
0 0 0 nodecolor
819 1304 72.83 48.08 ellipse_path stroke
0 0 0 nodecolor
14 /Times-Roman set_font
781 1321.4 moveto 76 (GO:0006082) alignedtext
0 0 0 nodecolor
14 /Times-Roman set_font
797 1306.4 moveto 44 (organic) alignedtext
0 0 0 nodecolor
14 /Times-Roman set_font
775.5 1291.4 moveto 87 (acid metabolic) alignedtext
0 0 0 nodecolor
14 /Times-Roman set_font
797.5 1276.4 moveto 43 (process) alignedtext
grestore
% node2
gsave
1 0.70384 1 nodecolor
406 1118 82.02 48.08 ellipse_path fill
1 setlinewidth
filled
0 0 0 nodecolor
406 1118 82.02 48.08 ellipse_path stroke
0 0 0 nodecolor
14 /Times-Roman set_font
368 1135.4 moveto 76 (GO:0016053) alignedtext
0 0 0 nodecolor
14 /Times-Roman set_font
384 1120.4 moveto 44 (organic) alignedtext
0 0 0 nodecolor
14 /Times-Roman set_font
356 1105.4 moveto 100 (acid biosynthetic) alignedtext
0 0 0 nodecolor
14 /Times-Roman set_font
384.5 1090.4 moveto 43 (process) alignedtext
grestore
% node1->node2
gsave
1 setlinewidth
0 0 0 edgecolor
newpath 757.21 1278.11 moveto
702.68 1255.06 621.19 1220.12 551 1188 curveto
527.1 1177.06 501.2 1164.72 477.99 1153.48 curveto
stroke
0 0 0 edgecolor
newpath 479.42 1150.28 moveto
468.9 1149.06 lineto
476.36 1156.58 lineto
closepath fill
1 setlinewidth
solid
0 0 0 edgecolor
newpath 479.42 1150.28 moveto
468.9 1149.06 lineto
476.36 1156.58 lineto
closepath stroke
grestore
% node12
gsave
1 0.97919 1 nodecolor
819 1118 65.76 48.08 ellipse_path fill
1 setlinewidth
filled
0 0 0 nodecolor
819 1118 65.76 48.08 ellipse_path stroke
0 0 0 nodecolor
14 /Times-Roman set_font
780.5 1135.4 moveto 77 (GO:0043436) alignedtext
0 0 0 nodecolor
14 /Times-Roman set_font
795.5 1120.4 moveto 47 (oxoacid) alignedtext
0 0 0 nodecolor
14 /Times-Roman set_font
790 1105.4 moveto 58 (metabolic) alignedtext
0 0 0 nodecolor
14 /Times-Roman set_font
797.5 1090.4 moveto 43 (process) alignedtext
grestore
% node1->node12
gsave
1 setlinewidth
0 0 0 edgecolor
newpath 819 1255.62 moveto
819 1231.4 819 1201.89 819 1176.42 curveto
stroke
0 0 0 edgecolor
newpath 822.5 1176.14 moveto
819 1166.14 lineto
815.5 1176.14 lineto
closepath fill
1 setlinewidth
solid
0 0 0 edgecolor
newpath 822.5 1176.14 moveto
819 1166.14 lineto
815.5 1176.14 lineto
closepath stroke
grestore
% node29
gsave
1 0.70384 1 nodecolor
406 759 82.02 48.08 ellipse_path fill
1 setlinewidth
filled
0 0 0 nodecolor
406 759 82.02 48.08 ellipse_path stroke
0 0 0 nodecolor
14 /Times-Roman set_font
367 776.4 moveto 78 (GO:0046394) alignedtext
0 0 0 nodecolor
14 /Times-Roman set_font
375 761.4 moveto 62 (carboxylic) alignedtext
0 0 0 nodecolor
14 /Times-Roman set_font
356 746.4 moveto 100 (acid biosynthetic) alignedtext
0 0 0 nodecolor
14 /Times-Roman set_font
384.5 731.4 moveto 43 (process) alignedtext
grestore
% node2->node29
gsave
1 setlinewidth
0 0 0 edgecolor
newpath 406 1069.96 moveto
406 1004.49 406 887.38 406 817.07 curveto
stroke
0 0 0 edgecolor
newpath 409.5 817.05 moveto
406 807.05 lineto
402.5 817.05 lineto
closepath fill
1 setlinewidth
solid
0 0 0 edgecolor
newpath 409.5 817.05 moveto
406 807.05 lineto
402.5 817.05 lineto
closepath stroke
grestore
% node3
gsave
1 0.41241 1 nodecolor
201 1304 67.18 48.08 ellipse_path fill
1 setlinewidth
filled
0 0 0 nodecolor
201 1304 67.18 48.08 ellipse_path stroke
0 0 0 nodecolor
14 /Times-Roman set_font
161.5 1321.4 moveto 79 (GO:0044249) alignedtext
0 0 0 nodecolor
14 /Times-Roman set_font
178.5 1306.4 moveto 45 (cellular) alignedtext
0 0 0 nodecolor
14 /Times-Roman set_font
165.5 1291.4 moveto 71 (biosynthetic) alignedtext
0 0 0 nodecolor
14 /Times-Roman set_font
179.5 1276.4 moveto 43 (process) alignedtext
grestore
% node3->node2
gsave
1 setlinewidth
0 0 0 edgecolor
newpath 242.98 1265.91 moveto
275 1236.86 319.29 1196.67 353.63 1165.52 curveto
stroke
0 0 0 edgecolor
newpath 356.18 1167.93 moveto
361.24 1158.62 lineto
351.48 1162.74 lineto
closepath fill
1 setlinewidth
solid
0 0 0 edgecolor
newpath 356.18 1167.93 moveto
361.24 1158.62 lineto
351.48 1162.74 lineto
closepath stroke
grestore
% node8
gsave
1 0.36333 1 nodecolor
106 1118 65.05 48.08 ellipse_path fill
1 setlinewidth
filled
0 0 0 nodecolor
106 1118 65.05 48.08 ellipse_path stroke
0 0 0 nodecolor
14 /Times-Roman set_font
68 1135.4 moveto 76 (GO:0019290) alignedtext
0 0 0 nodecolor
14 /Times-Roman set_font
71.5 1120.4 moveto 69 (siderophore) alignedtext
0 0 0 nodecolor
14 /Times-Roman set_font
70.5 1105.4 moveto 71 (biosynthetic) alignedtext
0 0 0 nodecolor
14 /Times-Roman set_font
84.5 1090.4 moveto 43 (process) alignedtext
grestore
% node3->node8
gsave
1 setlinewidth
0 0 0 edgecolor
newpath 177.76 1258.5 moveto
164.44 1232.41 147.63 1199.5 133.63 1172.1 curveto
stroke
0 0 0 edgecolor
newpath 136.67 1170.34 moveto
129 1163.03 lineto
130.43 1173.53 lineto
closepath fill
1 setlinewidth
solid
0 0 0 edgecolor
newpath 136.67 1170.34 moveto
129 1163.03 lineto
130.43 1173.53 lineto
closepath stroke
grestore
% node27
gsave
1 0.89681 1 nodecolor
625 1118 65.05 69.3 ellipse_path fill
1 setlinewidth
filled
0 0 0 nodecolor
625 1118 65.05 69.3 ellipse_path stroke
0 0 0 nodecolor
14 /Times-Roman set_font
587 1150.4 moveto 76 (GO:0044271) alignedtext
0 0 0 nodecolor
14 /Times-Roman set_font
602.5 1135.4 moveto 45 (cellular) alignedtext
0 0 0 nodecolor
14 /Times-Roman set_font
600.5 1120.4 moveto 49 (nitrogen) alignedtext
0 0 0 nodecolor
14 /Times-Roman set_font
594.5 1105.4 moveto 61 (compound) alignedtext
0 0 0 nodecolor
14 /Times-Roman set_font
589.5 1090.4 moveto 71 (biosynthetic) alignedtext
0 0 0 nodecolor
14 /Times-Roman set_font
603.5 1075.4 moveto 43 (process) alignedtext
grestore
% node3->node27
gsave
1 setlinewidth
0 0 0 edgecolor
newpath 253.73 1274.27 moveto
272.71 1264.23 294.5 1253.44 315 1245 curveto
393.38 1212.73 418.99 1221.16 497 1188 curveto
517.82 1179.15 539.69 1167.95 559.35 1157.13 curveto
stroke
0 0 0 edgecolor
newpath 561.18 1160.11 moveto
568.22 1152.19 lineto
557.78 1154 lineto
closepath fill
1 setlinewidth
solid
0 0 0 edgecolor
newpath 561.18 1160.11 moveto
568.22 1152.19 lineto
557.78 1154 lineto
closepath stroke
grestore
% node4
gsave
1 0.72164 1 nodecolor
399 1304 75.16 48.08 ellipse_path fill
1 setlinewidth
filled
0 0 0 nodecolor
399 1304 75.16 48.08 ellipse_path stroke
0 0 0 nodecolor
14 /Times-Roman set_font
361 1321.4 moveto 76 (GO:0044283) alignedtext
0 0 0 nodecolor
14 /Times-Roman set_font
353.5 1306.4 moveto 91 (small molecule) alignedtext
0 0 0 nodecolor
14 /Times-Roman set_font
363.5 1291.4 moveto 71 (biosynthetic) alignedtext
0 0 0 nodecolor
14 /Times-Roman set_font
377.5 1276.4 moveto 43 (process) alignedtext
grestore
% node4->node2
gsave
1 setlinewidth
0 0 0 edgecolor
newpath 400.82 1255.62 moveto
401.73 1231.4 402.84 1201.89 403.8 1176.42 curveto
stroke
0 0 0 edgecolor
newpath 407.31 1176.27 moveto
404.19 1166.14 lineto
400.31 1176 lineto
closepath fill
1 setlinewidth
solid
0 0 0 edgecolor
newpath 407.31 1176.27 moveto
404.19 1166.14 lineto
400.31 1176 lineto
closepath stroke
grestore
% node5
gsave
1 0 1 nodecolor
952 1614 89.1 26.87 ellipse_path fill
1 setlinewidth
filled
0 0 0 nodecolor
952 1614 89.1 26.87 ellipse_path stroke
0 0 0 nodecolor
14 /Times-Roman set_font
914 1616.4 moveto 76 (GO:0008150) alignedtext
0 0 0 nodecolor
14 /Times-Roman set_font
897 1601.4 moveto 110 (biological_process) alignedtext
grestore
% node5->node1
gsave
1 setlinewidth
0 0 0 edgecolor
newpath 934.63 1587.2 moveto
925.46 1572.44 914.41 1553.59 906 1536 curveto
878.24 1477.9 853.2 1408.43 837.19 1360.74 curveto
stroke
0 0 0 edgecolor
newpath 840.49 1359.59 moveto
834.01 1351.21 lineto
833.85 1361.8 lineto
closepath fill
1 setlinewidth
solid
0 0 0 edgecolor
newpath 840.49 1359.59 moveto
834.01 1351.21 lineto
833.85 1361.8 lineto
closepath stroke
grestore
% node5->node3
gsave
1 setlinewidth
0 0 0 edgecolor
newpath 864.77 1608.29 moveto
702.67 1596.93 367.66 1569.68 327 1536 curveto
284.57 1500.86 314.66 1466.76 289 1418 curveto
276.82 1394.86 259.9 1371.6 244.16 1352.18 curveto
stroke
0 0 0 edgecolor
newpath 246.79 1349.87 moveto
237.73 1344.38 lineto
241.39 1354.32 lineto
closepath fill
1 setlinewidth
solid
0 0 0 edgecolor
newpath 246.79 1349.87 moveto
237.73 1344.38 lineto
241.39 1354.32 lineto
closepath stroke
grestore
% node6
gsave
1 0.34477 1 nodecolor
213 1477 67.18 58.69 ellipse_path fill
1 setlinewidth
filled
0 0 0 nodecolor
213 1477 67.18 58.69 ellipse_path stroke
0 0 0 nodecolor
14 /Times-Roman set_font
175 1501.9 moveto 76 (GO:0019184) alignedtext
0 0 0 nodecolor
14 /Times-Roman set_font
173.5 1486.9 moveto 79 (nonribosomal) alignedtext
0 0 0 nodecolor
14 /Times-Roman set_font
191.5 1471.9 moveto 43 (peptide) alignedtext
0 0 0 nodecolor
14 /Times-Roman set_font
177.5 1456.9 moveto 71 (biosynthetic) alignedtext
0 0 0 nodecolor
14 /Times-Roman set_font
191.5 1441.9 moveto 43 (process) alignedtext
grestore
% node5->node6
gsave
1 setlinewidth
0 0 0 edgecolor
newpath 864.24 1609.11 moveto
709.74 1599.6 395.87 1575.95 294 1536 curveto
285.76 1532.77 277.6 1528.49 269.81 1523.72 curveto
stroke
0 0 0 edgecolor
newpath 271.49 1520.63 moveto
261.19 1518.14 lineto
267.68 1526.51 lineto
closepath fill
1 setlinewidth
solid
0 0 0 edgecolor
newpath 271.49 1520.63 moveto
261.19 1518.14 lineto
267.68 1526.51 lineto
closepath stroke
grestore
% node7
gsave
1 0.36333 1 nodecolor
64 1477 63.85 48.08 ellipse_path fill
1 setlinewidth
filled
0 0 0 nodecolor
64 1477 63.85 48.08 ellipse_path stroke
0 0 0 nodecolor
14 /Times-Roman set_font
26.5 1494.4 moveto 75 (GO:0009237) alignedtext
0 0 0 nodecolor
14 /Times-Roman set_font
29.5 1479.4 moveto 69 (siderophore) alignedtext
0 0 0 nodecolor
14 /Times-Roman set_font
35 1464.4 moveto 58 (metabolic) alignedtext
0 0 0 nodecolor
14 /Times-Roman set_font
42.5 1449.4 moveto 43 (process) alignedtext
grestore
% node5->node7
gsave
1 setlinewidth
0 0 0 edgecolor
newpath 863.09 1611.92 moveto
679.9 1606.6 266.71 1588.95 137 1536 curveto
128.04 1532.34 119.31 1527.21 111.19 1521.48 curveto
stroke
0 0 0 edgecolor
newpath 113.06 1518.51 moveto
102.95 1515.33 lineto
108.87 1524.12 lineto
closepath fill
1 setlinewidth
solid
0 0 0 edgecolor
newpath 113.06 1518.51 moveto
102.95 1515.33 lineto
108.87 1524.12 lineto
closepath stroke
grestore
% node9
gsave
1 0.70384 1 nodecolor
1680 1118 77.78 48.08 ellipse_path fill
1 setlinewidth
filled
0 0 0 nodecolor
1680 1118 77.78 48.08 ellipse_path stroke
0 0 0 nodecolor
14 /Times-Roman set_font
1641.5 1135.4 moveto 77 (GO:0046365) alignedtext
0 0 0 nodecolor
14 /Times-Roman set_font
1633 1120.4 moveto 94 (monosaccharide) alignedtext
0 0 0 nodecolor
14 /Times-Roman set_font
1653.5 1105.4 moveto 53 (catabolic) alignedtext
0 0 0 nodecolor
14 /Times-Roman set_font
1658.5 1090.4 moveto 43 (process) alignedtext
grestore
% node5->node9
gsave
1 setlinewidth
0 0 0 edgecolor
newpath 1038.12 1607.01 moveto
1173.06 1595.23 1427.63 1569.38 1512 1536 curveto
1596.51 1502.56 1601.75 1465.88 1679 1418 curveto
1722.78 1390.87 1754.6 1407.22 1781 1363 curveto
1807.88 1317.97 1798.29 1294.51 1781 1245 curveto
1770.66 1215.38 1750.2 1187.5 1730.38 1165.44 curveto
stroke
0 0 0 edgecolor
newpath 1732.77 1162.87 moveto
1723.42 1157.89 lineto
1727.63 1167.62 lineto
closepath fill
1 setlinewidth
solid
0 0 0 edgecolor
newpath 1732.77 1162.87 moveto
1723.42 1157.89 lineto
1727.63 1167.62 lineto
closepath stroke
grestore
% node11
gsave
1 0.93124 1 nodecolor
1326 1477 75.16 48.08 ellipse_path fill
1 setlinewidth
filled
0 0 0 nodecolor
1326 1477 75.16 48.08 ellipse_path stroke
0 0 0 nodecolor
14 /Times-Roman set_font
1288 1494.4 moveto 76 (GO:0044281) alignedtext
0 0 0 nodecolor
14 /Times-Roman set_font
1280.5 1479.4 moveto 91 (small molecule) alignedtext
0 0 0 nodecolor
14 /Times-Roman set_font
1297 1464.4 moveto 58 (metabolic) alignedtext
0 0 0 nodecolor
14 /Times-Roman set_font
1304.5 1449.4 moveto 43 (process) alignedtext
grestore
% node5->node11
gsave
1 setlinewidth
0 0 0 edgecolor
newpath 1008.8 1593.19 moveto
1073.63 1569.44 1179.91 1530.51 1251.38 1504.34 curveto
stroke
0 0 0 edgecolor
newpath 1252.6 1507.61 moveto
1260.79 1500.89 lineto
1250.19 1501.04 lineto
closepath fill
1 setlinewidth
solid
0 0 0 edgecolor
newpath 1252.6 1507.61 moveto
1260.79 1500.89 lineto
1250.19 1501.04 lineto
closepath stroke
grestore
% node16
gsave
1 0.97369 1 nodecolor
1013 1304 65.05 58.69 ellipse_path fill
1 setlinewidth
filled
0 0 0 nodecolor
1013 1304 65.05 58.69 ellipse_path stroke
0 0 0 nodecolor
14 /Times-Roman set_font
975 1328.9 moveto 76 (GO:0042180) alignedtext
0 0 0 nodecolor
14 /Times-Roman set_font
990.5 1313.9 moveto 45 (cellular) alignedtext
0 0 0 nodecolor
14 /Times-Roman set_font
993.5 1298.9 moveto 39 (ketone) alignedtext
0 0 0 nodecolor
14 /Times-Roman set_font
984 1283.9 moveto 58 (metabolic) alignedtext
0 0 0 nodecolor
14 /Times-Roman set_font
991.5 1268.9 moveto 43 (process) alignedtext
grestore
% node5->node16
gsave
1 setlinewidth
0 0 0 edgecolor
newpath 957.31 1587.03 moveto
966.67 1539.46 986.37 1439.31 999.65 1371.83 curveto
stroke
0 0 0 edgecolor
newpath 1003.15 1372.19 moveto
1001.65 1361.7 lineto
996.28 1370.84 lineto
closepath fill
1 setlinewidth
solid
0 0 0 edgecolor
newpath 1003.15 1372.19 moveto
1001.65 1361.7 lineto
996.28 1370.84 lineto
closepath stroke
grestore
% node19
gsave
1 0.99975 1 nodecolor
960 933 118.09 58.69 ellipse_path fill
1 setlinewidth
filled
0 0 0 nodecolor
960 933 118.09 58.69 ellipse_path stroke
0 0 0 nodecolor
14 /Times-Roman set_font
922 957.9 moveto 76 (GO:0006519) alignedtext
0 0 0 nodecolor
14 /Times-Roman set_font
937.5 942.9 moveto 45 (cellular) alignedtext
0 0 0 nodecolor
14 /Times-Roman set_font
884.5 927.9 moveto 151 (amino acid and derivative) alignedtext
0 0 0 nodecolor
14 /Times-Roman set_font
931 912.9 moveto 58 (metabolic) alignedtext
0 0 0 nodecolor
14 /Times-Roman set_font
938.5 897.9 moveto 43 (process) alignedtext
grestore
% node5->node19
gsave
1 setlinewidth
0 0 0 edgecolor
newpath 950.14 1586.9 moveto
947.07 1540.9 941.11 1444.57 939 1363 curveto
937.64 1310.57 937.24 1297.41 939 1245 curveto
941.82 1161.22 948.87 1065 954.03 1001.83 curveto
stroke
0 0 0 edgecolor
newpath 957.54 1001.85 moveto
954.88 991.59 lineto
950.57 1001.27 lineto
closepath fill
1 setlinewidth
solid
0 0 0 edgecolor
newpath 957.54 1001.85 moveto
954.88 991.59 lineto
950.57 1001.27 lineto
closepath stroke
grestore
% node23
gsave
1 0.48124 1 nodecolor
879 413 101.12 26.87 ellipse_path fill
1 setlinewidth
filled
0 0 0 nodecolor
879 413 101.12 26.87 ellipse_path stroke
0 0 0 nodecolor
14 /Times-Roman set_font
841 415.4 moveto 76 (GO:0043039) alignedtext
0 0 0 nodecolor
14 /Times-Roman set_font
815.5 400.4 moveto 127 (tRNA aminoacylation) alignedtext
grestore
% node5->node23
gsave
1 setlinewidth
0 0 0 edgecolor
newpath 975.73 1587.59 moveto
1018.92 1536.67 1106 1419.68 1106 1304 curveto
1106 1304 1106 1304 1106 759 curveto
1106 624.38 984.38 501.46 919.18 445.23 curveto
stroke
0 0 0 edgecolor
newpath 921.41 442.53 moveto
911.52 438.71 lineto
916.87 447.86 lineto
closepath fill
1 setlinewidth
solid
0 0 0 edgecolor
newpath 921.41 442.53 moveto
911.52 438.71 lineto
916.87 447.86 lineto
closepath stroke
grestore
% node24
gsave
1 0.99961 1 nodecolor
639 1477 79.9 37.48 ellipse_path fill
1 setlinewidth
filled
0 0 0 nodecolor
639 1477 79.9 37.48 ellipse_path stroke
0 0 0 nodecolor
14 /Times-Roman set_font
601 1486.9 moveto 76 (GO:0009308) alignedtext
0 0 0 nodecolor
14 /Times-Roman set_font
590.5 1471.9 moveto 97 (amine metabolic) alignedtext
0 0 0 nodecolor
14 /Times-Roman set_font
617.5 1456.9 moveto 43 (process) alignedtext
grestore
% node5->node24
gsave
1 setlinewidth
0 0 0 edgecolor
newpath 887.73 1595.2 moveto
843.28 1581.21 783.3 1560.38 733 1536 curveto
719.62 1529.51 705.76 1521.57 692.93 1513.65 curveto
stroke
0 0 0 edgecolor
newpath 694.56 1510.54 moveto
684.23 1508.18 lineto
690.83 1516.47 lineto
closepath fill
1 setlinewidth
solid
0 0 0 edgecolor
newpath 694.56 1510.54 moveto
684.23 1508.18 lineto
690.83 1516.47 lineto
closepath stroke
grestore
% node25
gsave
1 0.99984 1 nodecolor
572 1304 79.9 48.08 ellipse_path fill
1 setlinewidth
filled
0 0 0 nodecolor
572 1304 79.9 48.08 ellipse_path stroke
0 0 0 nodecolor
14 /Times-Roman set_font
533 1321.4 moveto 78 (GO:0044106) alignedtext
0 0 0 nodecolor
14 /Times-Roman set_font
549.5 1306.4 moveto 45 (cellular) alignedtext
0 0 0 nodecolor
14 /Times-Roman set_font
523.5 1291.4 moveto 97 (amine metabolic) alignedtext
0 0 0 nodecolor
14 /Times-Roman set_font
550.5 1276.4 moveto 43 (process) alignedtext
grestore
% node5->node25
gsave
1 setlinewidth
0 0 0 edgecolor
newpath 864.05 1609.62 moveto
757.97 1602.28 589.01 1583.31 550 1536 curveto
509.65 1487.07 526.96 1411.09 546.45 1359.52 curveto
stroke
0 0 0 edgecolor
newpath 549.72 1360.77 moveto
550.1 1350.19 lineto
543.2 1358.22 lineto
closepath fill
1 setlinewidth
solid
0 0 0 edgecolor
newpath 549.72 1360.77 moveto
550.1 1350.19 lineto
543.2 1358.22 lineto
closepath stroke
grestore
% node26
gsave
1 0.40074 1 nodecolor
401 1477 65.05 37.48 ellipse_path fill
1 setlinewidth
filled
0 0 0 nodecolor
401 1477 65.05 37.48 ellipse_path stroke
0 0 0 nodecolor
14 /Times-Roman set_font
363 1486.9 moveto 76 (GO:0009058) alignedtext
0 0 0 nodecolor
14 /Times-Roman set_font
365.5 1471.9 moveto 71 (biosynthetic) alignedtext
0 0 0 nodecolor
14 /Times-Roman set_font
379.5 1456.9 moveto 43 (process) alignedtext
grestore
% node5->node26
gsave
1 setlinewidth
0 0 0 edgecolor
newpath 866.78 1606.18 moveto
777.73 1596.29 634.83 1575.57 517 1536 curveto
496.2 1529.02 474.49 1518.84 455.55 1508.9 curveto
stroke
0 0 0 edgecolor
newpath 456.96 1505.68 moveto
446.49 1504.05 lineto
453.66 1511.86 lineto
closepath fill
1 setlinewidth
solid
0 0 0 edgecolor
newpath 456.96 1505.68 moveto
446.49 1504.05 lineto
453.66 1511.86 lineto
closepath stroke
grestore
% node5->node27
gsave
1 setlinewidth
0 0 0 edgecolor
newpath 916.2 1589.21 moveto
896.89 1574.9 873.33 1555.84 855 1536 curveto
759.26 1432.41 689.12 1281.67 652.88 1192.35 curveto
stroke
0 0 0 edgecolor
newpath 656.04 1190.81 moveto
649.06 1182.84 lineto
649.54 1193.42 lineto
closepath fill
1 setlinewidth
solid
0 0 0 edgecolor
newpath 656.04 1190.81 moveto
649.06 1182.84 lineto
649.54 1193.42 lineto
closepath stroke
grestore
% node28
gsave
1 0.47525 1 nodecolor
1706 1304 65.97 48.08 ellipse_path fill
1 setlinewidth
filled
0 0 0 nodecolor
1706 1304 65.97 48.08 ellipse_path stroke
0 0 0 nodecolor
14 /Times-Roman set_font
1667 1321.4 moveto 78 (GO:0046164) alignedtext
0 0 0 nodecolor
14 /Times-Roman set_font
1684 1306.4 moveto 44 (alcohol) alignedtext
0 0 0 nodecolor
14 /Times-Roman set_font
1679.5 1291.4 moveto 53 (catabolic) alignedtext
0 0 0 nodecolor
14 /Times-Roman set_font
1684.5 1276.4 moveto 43 (process) alignedtext
grestore
% node5->node28
gsave
1 setlinewidth
0 0 0 edgecolor
newpath 1035.84 1604.73 moveto
1149.12 1591.34 1344.45 1565.02 1410 1536 curveto
1510.64 1491.45 1607.09 1404.98 1661.23 1351.11 curveto
stroke
0 0 0 edgecolor
newpath 1664 1353.28 moveto
1668.58 1343.73 lineto
1659.04 1348.34 lineto
closepath fill
1 setlinewidth
solid
0 0 0 edgecolor
newpath 1664 1353.28 moveto
1668.58 1343.73 lineto
1659.04 1348.34 lineto
closepath stroke
grestore
% node30
gsave
1 0.36333 1 nodecolor
1754 1477 65.76 37.48 ellipse_path fill
1 setlinewidth
filled
0 0 0 nodecolor
1754 1477 65.76 37.48 ellipse_path stroke
0 0 0 nodecolor
14 /Times-Roman set_font
1715.5 1486.9 moveto 77 (GO:0006457) alignedtext
0 0 0 nodecolor
14 /Times-Roman set_font
1733.5 1471.9 moveto 41 (protein) alignedtext
0 0 0 nodecolor
14 /Times-Roman set_font
1732.5 1456.9 moveto 43 (folding) alignedtext
grestore
% node5->node30
gsave
1 setlinewidth
0 0 0 edgecolor
newpath 1040.41 1610.21 moveto
1206.92 1602.13 1560.49 1580.23 1674 1536 curveto
1686.94 1530.96 1699.65 1523.26 1710.99 1515.07 curveto
stroke
0 0 0 edgecolor
newpath 1713.11 1517.85 moveto
1719 1509.05 lineto
1708.9 1512.26 lineto
closepath fill
1 setlinewidth
solid
0 0 0 edgecolor
newpath 1713.11 1517.85 moveto
1719 1509.05 lineto
1708.9 1512.26 lineto
closepath stroke
grestore
% node38
gsave
1 0.71761 1 nodecolor
1858 1118 82.02 37.48 ellipse_path fill
1 setlinewidth
filled
0 0 0 nodecolor
1858 1118 82.02 37.48 ellipse_path stroke
0 0 0 nodecolor
14 /Times-Roman set_font
1820 1127.9 moveto 76 (GO:0006739) alignedtext
0 0 0 nodecolor
14 /Times-Roman set_font
1808 1112.9 moveto 100 (NADP metabolic) alignedtext
0 0 0 nodecolor
14 /Times-Roman set_font
1836.5 1097.9 moveto 43 (process) alignedtext
grestore
% node5->node38
gsave
1 setlinewidth
0 0 0 edgecolor
newpath 1041.04 1612.5 moveto
1253.13 1608.04 1774.58 1591.49 1829 1536 curveto
1854.42 1510.08 1857.83 1270.37 1858.1 1166.08 curveto
stroke
0 0 0 edgecolor
newpath 1861.6 1165.84 moveto
1858.12 1155.83 lineto
1854.6 1165.83 lineto
closepath fill
1 setlinewidth
solid
0 0 0 edgecolor
newpath 1861.6 1165.84 moveto
1858.12 1155.83 lineto
1854.6 1165.83 lineto
closepath stroke
grestore
% node39
gsave
1 0.047619 1 nodecolor
1963 1477 87.18 26.87 ellipse_path fill
1 setlinewidth
filled
0 0 0 nodecolor
1963 1477 87.18 26.87 ellipse_path stroke
0 0 0 nodecolor
14 /Times-Roman set_font
1925 1479.4 moveto 76 (GO:0030001) alignedtext
0 0 0 nodecolor
14 /Times-Roman set_font
1909 1464.4 moveto 108 (metal ion transport) alignedtext
grestore
% node5->node39
gsave
1 setlinewidth
0 0 0 edgecolor
newpath 1040.77 1611.35 moveto
1238.69 1604.66 1710.57 1584.02 1862 1536 curveto
1882.28 1529.57 1902.87 1518.53 1920.12 1507.72 curveto
stroke
0 0 0 edgecolor
newpath 1922.31 1510.47 moveto
1928.82 1502.11 lineto
1918.52 1504.59 lineto
closepath fill
1 setlinewidth
solid
0 0 0 edgecolor
newpath 1922.31 1510.47 moveto
1928.82 1502.11 lineto
1918.52 1504.59 lineto
closepath stroke
grestore
% node45
gsave
1 0.92913 1 nodecolor
2164 1477 96.17 48.08 ellipse_path fill
1 setlinewidth
filled
0 0 0 nodecolor
2164 1477 96.17 48.08 ellipse_path stroke
0 0 0 nodecolor
14 /Times-Roman set_font
2126 1494.4 moveto 76 (GO:0010106) alignedtext
0 0 0 nodecolor
14 /Times-Roman set_font
2141.5 1479.4 moveto 45 (cellular) alignedtext
0 0 0 nodecolor
14 /Times-Roman set_font
2139 1464.4 moveto 50 (response) alignedtext
0 0 0 nodecolor
14 /Times-Roman set_font
2104 1449.4 moveto 120 (to iron ion starvation) alignedtext
grestore
% node5->node45
gsave
1 setlinewidth
0 0 0 edgecolor
newpath 1041.27 1612.74 moveto
1269.4 1608.72 1869.14 1592.89 2059 1536 curveto
2071.77 1532.17 2084.69 1526.59 2096.9 1520.37 curveto
stroke
0 0 0 edgecolor
newpath 2098.88 1523.28 moveto
2106.07 1515.51 lineto
2095.6 1517.1 lineto
closepath fill
1 setlinewidth
solid
0 0 0 edgecolor
newpath 2098.88 1523.28 moveto
2106.07 1515.51 lineto
2095.6 1517.1 lineto
closepath stroke
grestore
% node6->node8
gsave
1 setlinewidth
0 0 0 edgecolor
newpath 168.96 1432.56 moveto
152.2 1412.88 134.79 1388.43 125 1363 curveto
101.7 1302.47 99.38 1227.43 101.33 1176.46 curveto
stroke
0 0 0 edgecolor
newpath 104.83 1176.43 moveto
101.79 1166.28 lineto
97.84 1176.11 lineto
closepath fill
1 setlinewidth
solid
0 0 0 edgecolor
newpath 104.83 1176.43 moveto
101.79 1166.28 lineto
97.84 1176.11 lineto
closepath stroke
grestore
% node7->node8
gsave
1 setlinewidth
0 0 0 edgecolor
newpath 69.62 1428.96 moveto
77.28 1363.49 90.98 1246.38 99.21 1176.07 curveto
stroke
0 0 0 edgecolor
newpath 102.69 1176.38 moveto
100.38 1166.05 lineto
95.74 1175.57 lineto
closepath fill
1 setlinewidth
solid
0 0 0 edgecolor
newpath 102.69 1176.38 moveto
100.38 1166.05 lineto
95.74 1175.57 lineto
closepath stroke
grestore
% node10
gsave
1 0.80759 1 nodecolor
1490 933 63.85 48.08 ellipse_path fill
1 setlinewidth
filled
0 0 0 nodecolor
1490 933 63.85 48.08 ellipse_path stroke
0 0 0 nodecolor
14 /Times-Roman set_font
1452.5 950.4 moveto 75 (GO:0019320) alignedtext
0 0 0 nodecolor
14 /Times-Roman set_font
1470 935.4 moveto 40 (hexose) alignedtext
0 0 0 nodecolor
14 /Times-Roman set_font
1463.5 920.4 moveto 53 (catabolic) alignedtext
0 0 0 nodecolor
14 /Times-Roman set_font
1468.5 905.4 moveto 43 (process) alignedtext
grestore
% node9->node10
gsave
1 setlinewidth
0 0 0 edgecolor
newpath 1638.3 1077.4 moveto
1608.27 1048.16 1567.72 1008.68 1536.62 978.39 curveto
stroke
0 0 0 edgecolor
newpath 1538.93 975.76 moveto
1529.33 971.29 lineto
1534.05 980.78 lineto
closepath fill
1 setlinewidth
solid
0 0 0 edgecolor
newpath 1538.93 975.76 moveto
1529.33 971.29 lineto
1534.05 980.78 lineto
closepath stroke
grestore
% node32
gsave
1 0.8873 1 nodecolor
1311 759 65.05 48.08 ellipse_path fill
1 setlinewidth
filled
0 0 0 nodecolor
1311 759 65.05 48.08 ellipse_path stroke
0 0 0 nodecolor
14 /Times-Roman set_font
1273 776.4 moveto 76 (GO:0006007) alignedtext
0 0 0 nodecolor
14 /Times-Roman set_font
1288 761.4 moveto 46 (glucose) alignedtext
0 0 0 nodecolor
14 /Times-Roman set_font
1284.5 746.4 moveto 53 (catabolic) alignedtext
0 0 0 nodecolor
14 /Times-Roman set_font
1289.5 731.4 moveto 43 (process) alignedtext
grestore
% node10->node32
gsave
1 setlinewidth
0 0 0 edgecolor
newpath 1450.72 894.81 moveto
1423.3 868.16 1386.58 832.47 1357.67 804.37 curveto
stroke
0 0 0 edgecolor
newpath 1360.11 801.86 moveto
1350.5 797.4 lineto
1355.23 806.88 lineto
closepath fill
1 setlinewidth
solid
0 0 0 edgecolor
newpath 1360.11 801.86 moveto
1350.5 797.4 lineto
1355.23 806.88 lineto
closepath stroke
grestore
% node11->node1
gsave
1 setlinewidth
0 0 0 edgecolor
newpath 1255.59 1460.12 moveto
1177.1 1440.41 1047 1405.1 939 1363 curveto
921.21 1356.06 902.46 1347.49 885.2 1339.05 curveto
stroke
0 0 0 edgecolor
newpath 886.3 1335.69 moveto
875.79 1334.39 lineto
883.19 1341.96 lineto
closepath fill
1 setlinewidth
solid
0 0 0 edgecolor
newpath 886.3 1335.69 moveto
875.79 1334.39 lineto
883.19 1341.96 lineto
closepath stroke
grestore
% node11->node4
gsave
1 setlinewidth
0 0 0 edgecolor
newpath 1251.17 1471.45 moveto
1071.97 1457.42 622.75 1417.74 483 1363 curveto
472.96 1359.07 462.98 1353.7 453.59 1347.8 curveto
stroke
0 0 0 edgecolor
newpath 455.42 1344.81 moveto
445.14 1342.25 lineto
451.58 1350.66 lineto
closepath fill
1 setlinewidth
solid
0 0 0 edgecolor
newpath 455.42 1344.81 moveto
445.14 1342.25 lineto
451.58 1350.66 lineto
closepath stroke
grestore
% node11->node9
gsave
1 setlinewidth
0 0 0 edgecolor
newpath 1388.61 1450.47 moveto
1464.94 1418.04 1584.31 1366.92 1588 1363 curveto
1626.25 1322.35 1611.4 1297.26 1631 1245 curveto
1639.68 1221.87 1649.44 1196.45 1657.95 1174.48 curveto
stroke
0 0 0 edgecolor
newpath 1661.29 1175.55 moveto
1661.64 1164.96 lineto
1654.76 1173.02 lineto
closepath fill
1 setlinewidth
solid
0 0 0 edgecolor
newpath 1661.29 1175.55 moveto
1661.64 1164.96 lineto
1654.76 1173.02 lineto
closepath stroke
grestore
% node11->node10
gsave
1 setlinewidth
0 0 0 edgecolor
newpath 1374.52 1440.01 moveto
1384.78 1432.53 1395.64 1424.86 1406 1418 curveto
1446.04 1391.49 1475.21 1404.71 1499 1363 curveto
1566.59 1244.5 1533.12 1076.11 1508.41 989.41 curveto
stroke
0 0 0 edgecolor
newpath 1511.76 988.38 moveto
1505.6 979.76 lineto
1505.04 990.34 lineto
closepath fill
1 setlinewidth
solid
0 0 0 edgecolor
newpath 1511.76 988.38 moveto
1505.6 979.76 lineto
1505.04 990.34 lineto
closepath stroke
grestore
% node11->node16
gsave
1 setlinewidth
0 0 0 edgecolor
newpath 1268.95 1445.47 moveto
1214.89 1415.59 1133.8 1370.77 1077.43 1339.61 curveto
stroke
0 0 0 edgecolor
newpath 1079.05 1336.51 moveto
1068.6 1334.73 lineto
1075.66 1342.63 lineto
closepath fill
1 setlinewidth
solid
0 0 0 edgecolor
newpath 1079.05 1336.51 moveto
1068.6 1334.73 lineto
1075.66 1342.63 lineto
closepath stroke
grestore
% node11->node19
gsave
1 setlinewidth
0 0 0 edgecolor
newpath 1267.84 1446.5 moveto
1233.85 1426.4 1192.06 1397.45 1163 1363 curveto
1113.65 1304.51 1029.31 1105.2 986.54 999.72 curveto
stroke
0 0 0 edgecolor
newpath 989.78 998.39 moveto
982.78 990.43 lineto
983.29 1001.02 lineto
closepath fill
1 setlinewidth
solid
0 0 0 edgecolor
newpath 989.78 998.39 moveto
982.78 990.43 lineto
983.29 1001.02 lineto
closepath stroke
grestore
% node20
gsave
1 0.36333 1 nodecolor
1247 1304 75.16 48.08 ellipse_path fill
1 setlinewidth
filled
0 0 0 nodecolor
1247 1304 75.16 48.08 ellipse_path stroke
0 0 0 nodecolor
14 /Times-Roman set_font
1209 1321.4 moveto 76 (GO:0042819) alignedtext
0 0 0 nodecolor
14 /Times-Roman set_font
1225 1306.4 moveto 44 (vitamin) alignedtext
0 0 0 nodecolor
14 /Times-Roman set_font
1201.5 1291.4 moveto 91 (B6 biosynthetic) alignedtext
0 0 0 nodecolor
14 /Times-Roman set_font
1225.5 1276.4 moveto 43 (process) alignedtext
grestore
% node11->node20
gsave
1 setlinewidth
0 0 0 edgecolor
newpath 1304.83 1430.64 moveto
1294.83 1408.74 1282.81 1382.42 1272.33 1359.46 curveto
stroke
0 0 0 edgecolor
newpath 1275.43 1357.83 moveto
1268.09 1350.19 lineto
1269.06 1360.74 lineto
closepath fill
1 setlinewidth
solid
0 0 0 edgecolor
newpath 1275.43 1357.83 moveto
1268.09 1350.19 lineto
1269.06 1360.74 lineto
closepath stroke
grestore
% node11->node28
gsave
1 setlinewidth
0 0 0 edgecolor
newpath 1388.13 1450.01 moveto
1412.57 1439.65 1440.97 1427.94 1467 1418 curveto
1536.86 1391.33 1559.82 1397.81 1626 1363 curveto
1635.26 1358.13 1644.62 1352.26 1653.51 1346.13 curveto
stroke
0 0 0 edgecolor
newpath 1655.74 1348.84 moveto
1661.88 1340.2 lineto
1651.7 1343.13 lineto
closepath fill
1 setlinewidth
solid
0 0 0 edgecolor
newpath 1655.74 1348.84 moveto
1661.88 1340.2 lineto
1651.7 1343.13 lineto
closepath stroke
grestore
% node31
gsave
1 0.48199 1 nodecolor
1327 933 65.76 48.08 ellipse_path fill
1 setlinewidth
filled
0 0 0 nodecolor
1327 933 65.76 48.08 ellipse_path stroke
0 0 0 nodecolor
14 /Times-Roman set_font
1288.5 950.4 moveto 77 (GO:0006006) alignedtext
0 0 0 nodecolor
14 /Times-Roman set_font
1304 935.4 moveto 46 (glucose) alignedtext
0 0 0 nodecolor
14 /Times-Roman set_font
1298 920.4 moveto 58 (metabolic) alignedtext
0 0 0 nodecolor
14 /Times-Roman set_font
1305.5 905.4 moveto 43 (process) alignedtext
grestore
% node11->node31
gsave
1 setlinewidth
0 0 0 edgecolor
newpath 1375.35 1440.63 moveto
1419.79 1407.82 1478.26 1364.47 1479 1363 curveto
1502.53 1316.13 1490.79 1296.1 1479 1245 curveto
1456.48 1147.35 1399.06 1044.89 1361.6 985.09 curveto
stroke
0 0 0 edgecolor
newpath 1364.52 983.16 moveto
1356.22 976.58 lineto
1358.61 986.9 lineto
closepath fill
1 setlinewidth
solid
0 0 0 edgecolor
newpath 1364.52 983.16 moveto
1356.22 976.58 lineto
1358.61 986.9 lineto
closepath stroke
grestore
% node41
gsave
1 0.36333 1 nodecolor
1405 1304 65.05 48.08 ellipse_path fill
1 setlinewidth
filled
0 0 0 nodecolor
1405 1304 65.05 48.08 ellipse_path stroke
0 0 0 nodecolor
14 /Times-Roman set_font
1367 1321.4 moveto 76 (GO:0008614) alignedtext
0 0 0 nodecolor
14 /Times-Roman set_font
1373 1306.4 moveto 64 (pyridoxine) alignedtext
0 0 0 nodecolor
14 /Times-Roman set_font
1376 1291.4 moveto 58 (metabolic) alignedtext
0 0 0 nodecolor
14 /Times-Roman set_font
1383.5 1276.4 moveto 43 (process) alignedtext
grestore
% node11->node41
gsave
1 setlinewidth
0 0 0 edgecolor
newpath 1347.17 1430.64 moveto
1357.25 1408.56 1369.38 1382 1379.92 1358.91 curveto
stroke
0 0 0 edgecolor
newpath 1383.21 1360.14 moveto
1384.18 1349.59 lineto
1376.84 1357.23 lineto
closepath fill
1 setlinewidth
solid
0 0 0 edgecolor
newpath 1383.21 1360.14 moveto
1384.18 1349.59 lineto
1376.84 1357.23 lineto
closepath stroke
grestore
% node43
gsave
1 0.36333 1 nodecolor
1556 413 85.77 48.08 ellipse_path fill
1 setlinewidth
filled
0 0 0 nodecolor
1556 413 85.77 48.08 ellipse_path stroke
0 0 0 nodecolor
14 /Times-Roman set_font
1518 430.4 moveto 76 (GO:0009051) alignedtext
0 0 0 nodecolor
14 /Times-Roman set_font
1503 415.4 moveto 106 (pentose-phosphate) alignedtext
0 0 0 nodecolor
14 /Times-Roman set_font
1510 400.4 moveto 92 (shunt, oxidative) alignedtext
0 0 0 nodecolor
14 /Times-Roman set_font
1537 385.4 moveto 38 (branch) alignedtext
grestore
% node11->node43
gsave
1 setlinewidth
0 0 0 edgecolor
newpath 1373.48 1439.34 moveto
1383.91 1431.82 1395.1 1424.31 1406 1418 curveto
1458.52 1387.58 1494.65 1411.61 1531 1363 curveto
1567.56 1314.1 1597.1 878.93 1601 818 curveto
1604.35 765.66 1602.97 752.41 1601 700 curveto
1598.11 622.95 1601.37 602.94 1588 527 curveto
1584.69 508.21 1579.57 488.06 1574.4 470.01 curveto
stroke
0 0 0 edgecolor
newpath 1577.7 468.83 moveto
1571.53 460.21 lineto
1570.98 470.8 lineto
closepath fill
1 setlinewidth
solid
0 0 0 edgecolor
newpath 1577.7 468.83 moveto
1571.53 460.21 lineto
1570.98 470.8 lineto
closepath stroke
grestore
% node13
gsave
1 0.97919 1 nodecolor
555 933 72.83 48.08 ellipse_path fill
1 setlinewidth
filled
0 0 0 nodecolor
555 933 72.83 48.08 ellipse_path stroke
0 0 0 nodecolor
14 /Times-Roman set_font
517.5 950.4 moveto 75 (GO:0019752) alignedtext
0 0 0 nodecolor
14 /Times-Roman set_font
524 935.4 moveto 62 (carboxylic) alignedtext
0 0 0 nodecolor
14 /Times-Roman set_font
511.5 920.4 moveto 87 (acid metabolic) alignedtext
0 0 0 nodecolor
14 /Times-Roman set_font
533.5 905.4 moveto 43 (process) alignedtext
grestore
% node12->node13
gsave
1 setlinewidth
0 0 0 edgecolor
newpath 770.94 1085.08 moveto
734.15 1059.79 682.21 1023.91 637 992 curveto
629.05 986.39 620.69 980.43 612.47 974.55 curveto
stroke
0 0 0 edgecolor
newpath 614.49 971.7 moveto
604.33 968.71 lineto
610.42 977.38 lineto
closepath fill
1 setlinewidth
solid
0 0 0 edgecolor
newpath 614.49 971.7 moveto
604.33 968.71 lineto
610.42 977.38 lineto
closepath stroke
grestore
% node21
gsave
1 0.99984 1 nodecolor
607 759 101.12 48.08 ellipse_path fill
1 setlinewidth
filled
0 0 0 nodecolor
607 759 101.12 48.08 ellipse_path stroke
0 0 0 nodecolor
14 /Times-Roman set_font
569 776.4 moveto 76 (GO:0006520) alignedtext
0 0 0 nodecolor
14 /Times-Roman set_font
584.5 761.4 moveto 45 (cellular) alignedtext
0 0 0 nodecolor
14 /Times-Roman set_font
543.5 746.4 moveto 127 (amino acid metabolic) alignedtext
0 0 0 nodecolor
14 /Times-Roman set_font
585.5 731.4 moveto 43 (process) alignedtext
grestore
% node13->node21
gsave
1 setlinewidth
0 0 0 edgecolor
newpath 569.21 885.45 moveto
575.57 864.15 583.14 838.85 589.82 816.5 curveto
stroke
0 0 0 edgecolor
newpath 593.21 817.37 moveto
592.72 806.79 lineto
586.5 815.37 lineto
closepath fill
1 setlinewidth
solid
0 0 0 edgecolor
newpath 593.21 817.37 moveto
592.72 806.79 lineto
586.5 815.37 lineto
closepath stroke
grestore
% node13->node29
gsave
1 setlinewidth
0 0 0 edgecolor
newpath 518.93 890.88 moveto
498.01 866.45 471.53 835.52 449.47 809.76 curveto
stroke
0 0 0 edgecolor
newpath 451.93 807.26 moveto
442.77 801.94 lineto
446.62 811.81 lineto
closepath fill
1 setlinewidth
solid
0 0 0 edgecolor
newpath 451.93 807.26 moveto
442.77 801.94 lineto
446.62 811.81 lineto
closepath stroke
grestore
% node14
gsave
1 0.92829 1 nodecolor
521 252 65.05 48.08 ellipse_path fill
1 setlinewidth
filled
0 0 0 nodecolor
521 252 65.05 48.08 ellipse_path stroke
0 0 0 nodecolor
14 /Times-Roman set_font
483 269.4 moveto 76 (GO:0009085) alignedtext
0 0 0 nodecolor
14 /Times-Roman set_font
503 254.4 moveto 36 (lysine) alignedtext
0 0 0 nodecolor
14 /Times-Roman set_font
485.5 239.4 moveto 71 (biosynthetic) alignedtext
0 0 0 nodecolor
14 /Times-Roman set_font
499.5 224.4 moveto 43 (process) alignedtext
grestore
% node15
gsave
1 0.92829 1 nodecolor
521 79 77.78 69.3 ellipse_path fill
1 setlinewidth
filled
0 0 0 nodecolor
521 79 77.78 69.3 ellipse_path stroke
0 0 0 nodecolor
14 /Times-Roman set_font
484 111.4 moveto 74 (GO:0019878) alignedtext
0 0 0 nodecolor
14 /Times-Roman set_font
503 96.4 moveto 36 (lysine) alignedtext
0 0 0 nodecolor
14 /Times-Roman set_font
485.5 81.4 moveto 71 (biosynthetic) alignedtext
0 0 0 nodecolor
14 /Times-Roman set_font
499.5 66.4 moveto 43 (process) alignedtext
0 0 0 nodecolor
14 /Times-Roman set_font
474 51.4 moveto 94 (via aminoadipic) alignedtext
0 0 0 nodecolor
14 /Times-Roman set_font
508.5 36.4 moveto 25 (acid) alignedtext
grestore
% node14->node15
gsave
1 setlinewidth
0 0 0 edgecolor
newpath 521 203.81 moveto
521 189.79 521 174.08 521 158.66 curveto
stroke
0 0 0 edgecolor
newpath 524.5 158.59 moveto
521 148.59 lineto
517.5 158.59 lineto
closepath fill
1 setlinewidth
solid
0 0 0 edgecolor
newpath 524.5 158.59 moveto
521 148.59 lineto
517.5 158.59 lineto
closepath stroke
grestore
% node16->node12
gsave
1 setlinewidth
0 0 0 edgecolor
newpath 968.49 1261.33 moveto
937.94 1232.04 897.45 1193.21 866.31 1163.36 curveto
stroke
0 0 0 edgecolor
newpath 868.65 1160.76 moveto
859.01 1156.36 lineto
863.81 1165.81 lineto
closepath fill
1 setlinewidth
solid
0 0 0 edgecolor
newpath 868.65 1160.76 moveto
859.01 1156.36 lineto
863.81 1165.81 lineto
closepath stroke
grestore
% node17
gsave
1 0.92913 1 nodecolor
735 933 89.1 37.48 ellipse_path fill
1 setlinewidth
filled
0 0 0 nodecolor
735 933 89.1 37.48 ellipse_path stroke
0 0 0 nodecolor
14 /Times-Roman set_font
697 942.9 moveto 76 (GO:0009309) alignedtext
0 0 0 nodecolor
14 /Times-Roman set_font
680 927.9 moveto 110 (amine biosynthetic) alignedtext
0 0 0 nodecolor
14 /Times-Roman set_font
713.5 912.9 moveto 43 (process) alignedtext
grestore
% node18
gsave
1 0.50874 1 nodecolor
907 759 89.1 58.69 ellipse_path fill
1 setlinewidth
filled
0 0 0 nodecolor
907 759 89.1 58.69 ellipse_path stroke
0 0 0 nodecolor
14 /Times-Roman set_font
868.5 783.9 moveto 77 (GO:0042401) alignedtext
0 0 0 nodecolor
14 /Times-Roman set_font
884.5 768.9 moveto 45 (cellular) alignedtext
0 0 0 nodecolor
14 /Times-Roman set_font
881 753.9 moveto 52 (biogenic) alignedtext
0 0 0 nodecolor
14 /Times-Roman set_font
852 738.9 moveto 110 (amine biosynthetic) alignedtext
0 0 0 nodecolor
14 /Times-Roman set_font
885.5 723.9 moveto 43 (process) alignedtext
grestore
% node17->node18
gsave
1 setlinewidth
0 0 0 edgecolor
newpath 769.39 898.21 moveto
792.79 874.54 824.28 842.68 851.23 815.42 curveto
stroke
0 0 0 edgecolor
newpath 853.79 817.81 moveto
858.33 808.23 lineto
848.81 812.88 lineto
closepath fill
1 setlinewidth
solid
0 0 0 edgecolor
newpath 853.79 817.81 moveto
858.33 808.23 lineto
848.81 812.88 lineto
closepath stroke
grestore
% node42
gsave
1 0.85397 1 nodecolor
653 586 109.1 48.08 ellipse_path fill
1 setlinewidth
filled
0 0 0 nodecolor
653 586 109.1 48.08 ellipse_path stroke
0 0 0 nodecolor
14 /Times-Roman set_font
615 603.4 moveto 76 (GO:0008652) alignedtext
0 0 0 nodecolor
14 /Times-Roman set_font
630.5 588.4 moveto 45 (cellular) alignedtext
0 0 0 nodecolor
14 /Times-Roman set_font
583.5 573.4 moveto 139 (amino acid biosynthetic) alignedtext
0 0 0 nodecolor
14 /Times-Roman set_font
631.5 558.4 moveto 43 (process) alignedtext
grestore
% node17->node42
gsave
1 setlinewidth
0 0 0 edgecolor
newpath 737.01 895.37 moveto
738.4 848.53 737.19 766.59 717 700 curveto
710.83 679.65 700.61 658.93 690.12 640.84 curveto
stroke
0 0 0 edgecolor
newpath 693.09 638.98 moveto
684.97 632.18 lineto
687.08 642.56 lineto
closepath fill
1 setlinewidth
solid
0 0 0 edgecolor
newpath 693.09 638.98 moveto
684.97 632.18 lineto
687.08 642.56 lineto
closepath stroke
grestore
% node19->node18
gsave
1 setlinewidth
0 0 0 edgecolor
newpath 942.35 875.06 moveto
937.59 859.42 932.39 842.37 927.49 826.27 curveto
stroke
0 0 0 edgecolor
newpath 930.74 824.94 moveto
924.48 816.39 lineto
924.05 826.98 lineto
closepath fill
1 setlinewidth
solid
0 0 0 edgecolor
newpath 930.74 824.94 moveto
924.48 816.39 lineto
924.05 826.98 lineto
closepath stroke
grestore
% node19->node21
gsave
1 setlinewidth
0 0 0 edgecolor
newpath 875.9 891.54 moveto
818.52 863.26 743.01 826.04 686.62 798.25 curveto
stroke
0 0 0 edgecolor
newpath 687.9 794.98 moveto
677.39 793.69 lineto
684.81 801.25 lineto
closepath fill
1 setlinewidth
solid
0 0 0 edgecolor
newpath 687.9 794.98 moveto
677.39 793.69 lineto
684.81 801.25 lineto
closepath stroke
grestore
% node22
gsave
1 0.87025 1 nodecolor
879 586 99.2 26.87 ellipse_path fill
1 setlinewidth
filled
0 0 0 nodecolor
879 586 99.2 26.87 ellipse_path stroke
0 0 0 nodecolor
14 /Times-Roman set_font
841 588.4 moveto 76 (GO:0043038) alignedtext
0 0 0 nodecolor
14 /Times-Roman set_font
816.5 573.4 moveto 125 (amino acid activation) alignedtext
grestore
% node21->node22
gsave
1 setlinewidth
0 0 0 edgecolor
newpath 667.7 720.39 moveto
717.13 688.96 785.92 645.2 831.42 616.26 curveto
stroke
0 0 0 edgecolor
newpath 833.35 619.18 moveto
839.91 610.86 lineto
829.6 613.27 lineto
closepath fill
1 setlinewidth
solid
0 0 0 edgecolor
newpath 833.35 619.18 moveto
839.91 610.86 lineto
829.6 613.27 lineto
closepath stroke
grestore
% node36
gsave
1 0.47525 1 nodecolor
425 586 101.12 58.69 ellipse_path fill
1 setlinewidth
filled
0 0 0 nodecolor
425 586 101.12 58.69 ellipse_path stroke
0 0 0 nodecolor
14 /Times-Roman set_font
386.5 610.9 moveto 77 (GO:0009066) alignedtext
0 0 0 nodecolor
14 /Times-Roman set_font
400.5 595.9 moveto 49 (aspartate) alignedtext
0 0 0 nodecolor
14 /Times-Roman set_font
405.5 580.9 moveto 39 (family) alignedtext
0 0 0 nodecolor
14 /Times-Roman set_font
361.5 565.9 moveto 127 (amino acid metabolic) alignedtext
0 0 0 nodecolor
14 /Times-Roman set_font
403.5 550.9 moveto 43 (process) alignedtext
grestore
% node21->node36
gsave
1 setlinewidth
0 0 0 edgecolor
newpath 561.54 715.79 moveto
538.35 693.75 509.85 666.65 484.89 642.93 curveto
stroke
0 0 0 edgecolor
newpath 487.27 640.36 moveto
477.61 636.01 lineto
482.45 645.43 lineto
closepath fill
1 setlinewidth
solid
0 0 0 edgecolor
newpath 487.27 640.36 moveto
477.61 636.01 lineto
482.45 645.43 lineto
closepath stroke
grestore
% node21->node42
gsave
1 setlinewidth
0 0 0 edgecolor
newpath 619.69 711.27 moveto
625.25 690.37 631.82 665.66 637.65 643.73 curveto
stroke
0 0 0 edgecolor
newpath 641.08 644.44 moveto
640.27 633.88 lineto
634.32 642.64 lineto
closepath fill
1 setlinewidth
solid
0 0 0 edgecolor
newpath 641.08 644.44 moveto
640.27 633.88 lineto
634.32 642.64 lineto
closepath stroke
grestore
% node22->node23
gsave
1 setlinewidth
0 0 0 edgecolor
newpath 879 558.97 moveto
879 529.73 879 482.91 879 450.21 curveto
stroke
0 0 0 edgecolor
newpath 882.5 450.13 moveto
879 440.13 lineto
875.5 450.13 lineto
closepath fill
1 setlinewidth
solid
0 0 0 edgecolor
newpath 882.5 450.13 moveto
879 440.13 lineto
875.5 450.13 lineto
closepath stroke
grestore
% node35
gsave
1 0.50874 1 nodecolor
792 252 101.12 48.08 ellipse_path fill
1 setlinewidth
filled
0 0 0 nodecolor
792 252 101.12 48.08 ellipse_path stroke
0 0 0 nodecolor
14 /Times-Roman set_font
754 269.4 moveto 76 (GO:0006418) alignedtext
0 0 0 nodecolor
14 /Times-Roman set_font
728.5 254.4 moveto 127 (tRNA aminoacylation) alignedtext
0 0 0 nodecolor
14 /Times-Roman set_font
761.5 239.4 moveto 61 (for protein) alignedtext
0 0 0 nodecolor
14 /Times-Roman set_font
762 224.4 moveto 60 (translation) alignedtext
grestore
% node23->node35
gsave
1 setlinewidth
0 0 0 edgecolor
newpath 864.44 386.05 moveto
852.88 364.66 836.33 334.03 821.96 307.45 curveto
stroke
0 0 0 edgecolor
newpath 825.02 305.74 moveto
817.19 298.61 lineto
818.86 309.07 lineto
closepath fill
1 setlinewidth
solid
0 0 0 edgecolor
newpath 825.02 305.74 moveto
817.19 298.61 lineto
818.86 309.07 lineto
closepath stroke
grestore
% node24->node17
gsave
1 setlinewidth
0 0 0 edgecolor
newpath 647.64 1439.28 moveto
660.07 1384.24 683.21 1278.62 699 1188 curveto
711.53 1116.09 722.72 1032.2 729.18 980.84 curveto
stroke
0 0 0 edgecolor
newpath 732.68 981.07 moveto
730.45 970.71 lineto
725.73 980.2 lineto
closepath fill
1 setlinewidth
solid
0 0 0 edgecolor
newpath 732.68 981.07 moveto
730.45 970.71 lineto
725.73 980.2 lineto
closepath stroke
grestore
% node24->node25
gsave
1 setlinewidth
0 0 0 edgecolor
newpath 624.63 1439.89 moveto
615.65 1416.72 603.93 1386.44 593.82 1360.35 curveto
stroke
0 0 0 edgecolor
newpath 597.06 1359.01 moveto
590.18 1350.95 lineto
590.53 1361.54 lineto
closepath fill
1 setlinewidth
solid
0 0 0 edgecolor
newpath 597.06 1359.01 moveto
590.18 1350.95 lineto
590.53 1361.54 lineto
closepath stroke
grestore
% node25->node21
gsave
1 setlinewidth
0 0 0 edgecolor
newpath 559.85 1256.27 moveto
546.24 1204.44 522.68 1119.48 497 1048 curveto
487.84 1022.52 478.44 1018.53 473 992 curveto
462.46 940.63 451.1 921.65 473 874 curveto
486.17 845.34 510.39 821.15 534.66 802.46 curveto
stroke
0 0 0 edgecolor
newpath 536.95 805.11 moveto
542.87 796.33 lineto
532.77 799.5 lineto
closepath fill
1 setlinewidth
solid
0 0 0 edgecolor
newpath 536.95 805.11 moveto
542.87 796.33 lineto
532.77 799.5 lineto
closepath stroke
grestore
% node26->node3
gsave
1 setlinewidth
0 0 0 edgecolor
newpath 364.78 1445.67 moveto
333.18 1418.33 286.98 1378.38 251.71 1347.86 curveto
stroke
0 0 0 edgecolor
newpath 253.75 1345 moveto
243.9 1341.11 lineto
249.17 1350.3 lineto
closepath fill
1 setlinewidth
solid
0 0 0 edgecolor
newpath 253.75 1345 moveto
243.9 1341.11 lineto
249.17 1350.3 lineto
closepath stroke
grestore
% node26->node4
gsave
1 setlinewidth
0 0 0 edgecolor
newpath 400.57 1439.46 moveto
400.31 1416.93 399.97 1387.78 399.67 1362.3 curveto
stroke
0 0 0 edgecolor
newpath 403.17 1361.97 moveto
399.55 1352.01 lineto
396.17 1362.05 lineto
closepath fill
1 setlinewidth
solid
0 0 0 edgecolor
newpath 403.17 1361.97 moveto
399.55 1352.01 lineto
396.17 1362.05 lineto
closepath stroke
grestore
% node26->node35
gsave
1 setlinewidth
0 0 0 edgecolor
newpath 368.17 1444.21 moveto
349.09 1422.96 326.58 1393.61 315 1363 curveto
276.34 1260.86 296 1227.22 296 1118 curveto
296 1118 296 1118 296 586 curveto
296 480.03 275.51 428.37 351 354 curveto
430.12 276.05 486.82 325.15 595 300 curveto
626.71 292.63 661.23 284.32 692.37 276.71 curveto
stroke
0 0 0 edgecolor
newpath 693.48 280.04 moveto
702.36 274.27 lineto
691.82 273.24 lineto
closepath fill
1 setlinewidth
solid
0 0 0 edgecolor
newpath 693.48 280.04 moveto
702.36 274.27 lineto
691.82 273.24 lineto
closepath stroke
grestore
% node27->node17
gsave
1 setlinewidth
0 0 0 edgecolor
newpath 659.96 1059.21 moveto
675.53 1033.01 693.59 1002.64 708.09 978.25 curveto
stroke
0 0 0 edgecolor
newpath 711.16 979.94 moveto
713.26 969.56 lineto
705.14 976.37 lineto
closepath fill
1 setlinewidth
solid
0 0 0 edgecolor
newpath 711.16 979.94 moveto
713.26 969.56 lineto
705.14 976.37 lineto
closepath stroke
grestore
% node28->node9
gsave
1 setlinewidth
0 0 0 edgecolor
newpath 1699.3 1256.1 moveto
1695.89 1231.68 1691.71 1201.78 1688.12 1176.06 curveto
stroke
0 0 0 edgecolor
newpath 1691.57 1175.48 moveto
1686.72 1166.06 lineto
1684.64 1176.45 lineto
closepath fill
1 setlinewidth
solid
0 0 0 edgecolor
newpath 1691.57 1175.48 moveto
1686.72 1166.06 lineto
1684.64 1176.45 lineto
closepath stroke
grestore
% node29->node42
gsave
1 setlinewidth
0 0 0 edgecolor
newpath 458.68 722.1 moveto
495.99 695.97 546.3 660.73 586.39 632.65 curveto
stroke
0 0 0 edgecolor
newpath 588.6 635.38 moveto
594.78 626.78 lineto
584.58 629.65 lineto
closepath fill
1 setlinewidth
solid
0 0 0 edgecolor
newpath 588.6 635.38 moveto
594.78 626.78 lineto
584.58 629.65 lineto
closepath stroke
grestore
% node31->node32
gsave
1 setlinewidth
0 0 0 edgecolor
newpath 1322.59 884.99 moveto
1320.66 864.06 1318.39 839.34 1316.37 817.36 curveto
stroke
0 0 0 edgecolor
newpath 1319.83 816.79 moveto
1315.43 807.15 lineto
1312.86 817.43 lineto
closepath fill
1 setlinewidth
solid
0 0 0 edgecolor
newpath 1319.83 816.79 moveto
1315.43 807.15 lineto
1312.86 817.43 lineto
closepath stroke
grestore
% node33
gsave
1 0.92913 1 nodecolor
1493 586 85.77 37.48 ellipse_path fill
1 setlinewidth
filled
0 0 0 nodecolor
1493 586 85.77 37.48 ellipse_path stroke
0 0 0 nodecolor
14 /Times-Roman set_font
1455 595.9 moveto 76 (GO:0006098) alignedtext
0 0 0 nodecolor
14 /Times-Roman set_font
1440 580.9 moveto 106 (pentose-phosphate) alignedtext
0 0 0 nodecolor
14 /Times-Roman set_font
1478 565.9 moveto 30 (shunt) alignedtext
grestore
% node32->node33
gsave
1 setlinewidth
0 0 0 edgecolor
newpath 1350.94 721.03 moveto
1380.07 693.34 1419.53 655.84 1449.46 627.38 curveto
stroke
0 0 0 edgecolor
newpath 1452.02 629.78 moveto
1456.86 620.36 lineto
1447.2 624.71 lineto
closepath fill
1 setlinewidth
solid
0 0 0 edgecolor
newpath 1452.02 629.78 moveto
1456.86 620.36 lineto
1447.2 624.71 lineto
closepath stroke
grestore
% node33->node43
gsave
1 setlinewidth
0 0 0 edgecolor
newpath 1506.52 548.89 moveto
1514.88 525.91 1525.8 495.94 1535.24 469.99 curveto
stroke
0 0 0 edgecolor
newpath 1538.65 470.86 moveto
1538.79 460.27 lineto
1532.08 468.47 lineto
closepath fill
1 setlinewidth
solid
0 0 0 edgecolor
newpath 1538.65 470.86 moveto
1538.79 460.27 lineto
1532.08 468.47 lineto
closepath stroke
grestore
% node34
gsave
1 0.83155 1 nodecolor
1493 759 99.2 26.87 ellipse_path fill
1 setlinewidth
filled
0 0 0 nodecolor
1493 759 99.2 26.87 ellipse_path stroke
0 0 0 nodecolor
14 /Times-Roman set_font
1454.5 761.4 moveto 77 (GO:0006740) alignedtext
0 0 0 nodecolor
14 /Times-Roman set_font
1430.5 746.4 moveto 125 (NADPH regeneration) alignedtext
grestore
% node34->node33
gsave
1 setlinewidth
0 0 0 edgecolor
newpath 1493 731.97 moveto
1493 705.84 1493 665.69 1493 634.1 curveto
stroke
0 0 0 edgecolor
newpath 1496.5 633.75 moveto
1493 623.75 lineto
1489.5 633.75 lineto
closepath fill
1 setlinewidth
solid
0 0 0 edgecolor
newpath 1496.5 633.75 moveto
1493 623.75 lineto
1489.5 633.75 lineto
closepath stroke
grestore
% node37
gsave
1 0.97017 1 nodecolor
425 413 65.05 48.08 ellipse_path fill
1 setlinewidth
filled
0 0 0 nodecolor
425 413 65.05 48.08 ellipse_path stroke
0 0 0 nodecolor
14 /Times-Roman set_font
387 430.4 moveto 76 (GO:0006553) alignedtext
0 0 0 nodecolor
14 /Times-Roman set_font
407 415.4 moveto 36 (lysine) alignedtext
0 0 0 nodecolor
14 /Times-Roman set_font
396 400.4 moveto 58 (metabolic) alignedtext
0 0 0 nodecolor
14 /Times-Roman set_font
403.5 385.4 moveto 43 (process) alignedtext
grestore
% node36->node37
gsave
1 setlinewidth
0 0 0 edgecolor
newpath 425 527.43 moveto
425 509.32 425 489.38 425 471.28 curveto
stroke
0 0 0 edgecolor
newpath 428.5 471.16 moveto
425 461.16 lineto
421.5 471.16 lineto
closepath fill
1 setlinewidth
solid
0 0 0 edgecolor
newpath 428.5 471.16 moveto
425 461.16 lineto
421.5 471.16 lineto
closepath stroke
grestore
% node44
gsave
1 0.50422 1 nodecolor
617 413 109.1 58.69 ellipse_path fill
1 setlinewidth
filled
0 0 0 nodecolor
617 413 109.1 58.69 ellipse_path stroke
0 0 0 nodecolor
14 /Times-Roman set_font
579 437.9 moveto 76 (GO:0009067) alignedtext
0 0 0 nodecolor
14 /Times-Roman set_font
592.5 422.9 moveto 49 (aspartate) alignedtext
0 0 0 nodecolor
14 /Times-Roman set_font
597.5 407.9 moveto 39 (family) alignedtext
0 0 0 nodecolor
14 /Times-Roman set_font
547.5 392.9 moveto 139 (amino acid biosynthetic) alignedtext
0 0 0 nodecolor
14 /Times-Roman set_font
595.5 377.9 moveto 43 (process) alignedtext
grestore
% node36->node44
gsave
1 setlinewidth
0 0 0 edgecolor
newpath 479.76 536.66 moveto
502.77 515.93 529.67 491.69 553.53 470.19 curveto
stroke
0 0 0 edgecolor
newpath 556.08 472.6 moveto
561.16 463.31 lineto
551.39 467.4 lineto
closepath fill
1 setlinewidth
solid
0 0 0 edgecolor
newpath 556.08 472.6 moveto
561.16 463.31 lineto
551.39 467.4 lineto
closepath stroke
grestore
% node37->node14
gsave
1 setlinewidth
0 0 0 edgecolor
newpath 451.23 369.01 moveto
463.08 349.13 477.18 325.48 489.6 304.67 curveto
stroke
0 0 0 edgecolor
newpath 492.68 306.32 moveto
494.8 295.94 lineto
486.67 302.74 lineto
closepath fill
1 setlinewidth
solid
0 0 0 edgecolor
newpath 492.68 306.32 moveto
494.8 295.94 lineto
486.67 302.74 lineto
closepath stroke
grestore
% node38->node34
gsave
1 setlinewidth
0 0 0 edgecolor
newpath 1823.33 1083.9 moveto
1753.45 1015.17 1596.45 860.75 1527.07 792.51 curveto
stroke
0 0 0 edgecolor
newpath 1529.43 789.92 moveto
1519.84 785.4 lineto
1524.52 794.91 lineto
closepath fill
1 setlinewidth
solid
0 0 0 edgecolor
newpath 1529.43 789.92 moveto
1519.84 785.4 lineto
1524.52 794.91 lineto
closepath stroke
grestore
% node40
gsave
1 0.44616 1 nodecolor
1963 1304 87.18 37.48 ellipse_path fill
1 setlinewidth
filled
0 0 0 nodecolor
1963 1304 87.18 37.48 ellipse_path stroke
0 0 0 nodecolor
14 /Times-Roman set_font
1924.5 1313.9 moveto 77 (GO:0000041) alignedtext
0 0 0 nodecolor
14 /Times-Roman set_font
1936 1298.9 moveto 54 (transition) alignedtext
0 0 0 nodecolor
14 /Times-Roman set_font
1909 1283.9 moveto 108 (metal ion transport) alignedtext
grestore
% node39->node40
gsave
1 setlinewidth
0 0 0 edgecolor
newpath 1963 1449.97 moveto
1963 1423.84 1963 1383.69 1963 1352.1 curveto
stroke
0 0 0 edgecolor
newpath 1966.5 1351.75 moveto
1963 1341.75 lineto
1959.5 1351.75 lineto
closepath fill
1 setlinewidth
solid
0 0 0 edgecolor
newpath 1966.5 1351.75 moveto
1963 1341.75 lineto
1959.5 1351.75 lineto
closepath stroke
grestore
% node42->node44
gsave
1 setlinewidth
0 0 0 edgecolor
newpath 642.97 537.81 moveto
639.34 520.35 635.16 500.28 631.24 481.42 curveto
stroke
0 0 0 edgecolor
newpath 634.61 480.46 moveto
629.15 471.39 lineto
627.76 481.89 lineto
closepath fill
1 setlinewidth
solid
0 0 0 edgecolor
newpath 634.61 480.46 moveto
629.15 471.39 lineto
627.76 481.89 lineto
closepath stroke
grestore
% node44->node14
gsave
1 setlinewidth
0 0 0 edgecolor
newpath 583.69 357.14 moveto
573.55 340.13 562.43 321.49 552.42 304.69 curveto
stroke
0 0 0 edgecolor
newpath 555.42 302.89 moveto
547.29 296.09 lineto
549.41 306.47 lineto
closepath fill
1 setlinewidth
solid
0 0 0 edgecolor
newpath 555.42 302.89 moveto
547.29 296.09 lineto
549.41 306.47 lineto
closepath stroke
grestore
endpage
showpage
grestore
%%PageTrailer
%%EndPage: 1
%%Trailer
%%Pages: 1
%%BoundingBox: 36 36 755 560
end
restore
%%EOF
