# Supplementary material for: The Transcriptomic Signature of RacA Activation and Inactivation Provides New Insights into the Morphogenetic Network of Aspergillus niger
Source: PLoS One. 2013 Jul 24;8(7):e68946. doi: 10.1371/journal.pone.0068946 (PMC3722221; doi:10.1371/journal.pone.0068946)
Supplement: Table S3 — ZIP archive file containing FetGOat enrichment results for the up- and down-regulated gene sets of all six comparisons. (ZIP) [file pone.0068946.s003.zip › FetGOat/05.UP/tables/05.up.txt_CCover.csv]

GO term	description	p-value	FDR	node type	sP	rP	sN	rN	genes enriched
GO:0005737	cytoplasm	0.000378866736535203	0.0253840713478586	terminalNode	77	1857	32	1574	An02g12390,An01g00110,An02g12430,An02g05490,An01g07240,An04g05670,An04g07050,An18g04650,An11g00470,An09g04170,An11g02040,An01g08490,An04g05260,An18g02360,An06g00820,An14g05320,An02g11440,An08g02830,An01g00170,An15g02490,An08g07020,An11g02230,An08g01490,An08g06080,An15g02340,An02g12140,An01g04250,An04g05420,An02g04880,An02g02700,An18g02900,An14g06010,An07g05920,An07g09390,An04g00430,An18g05180,An0…
