# Supplementary material for: The Transcriptomic Signature of RacA Activation and Inactivation Provides New Insights into the Morphogenetic Network of Aspergillus niger
Source: PLoS One. 2013 Jul 24;8(7):e68946. doi: 10.1371/journal.pone.0068946 (PMC3722221; doi:10.1371/journal.pone.0068946)
Supplement: Table S3 — ZIP archive file containing FetGOat enrichment results for the up- and down-regulated gene sets of all six comparisons. (ZIP) [file pone.0068946.s003.zip › FetGOat/05.UP/tables/05.up.txt_BPover.csv]

GO term	description	p-value	FDR	node type	sP	rP	sN	rN	genes enriched
GO:0046365	monosaccharide catabolic process	0.000792517653975593	0.0145615395932335	nonTerminalNode	6	31	103	3400	An14g04920,An08g06080,An11g00470,An02g12140,An11g02040,An07g03850,
GO:0006739	NADP metabolic process	0.000670905622195665	0.0138848293984842	nonTerminalNode	4	10	105	3421	An11g00470,An11g02040,An02g12140,An07g03850,
GO:0016053	organic acid biosynthetic process	0.00079537821307578	0.0145615395932335	nonTerminalNode	13	142	96	3289	An02g03570,An04g00430,An02g07500,An01g07260,An04g06020,An02g12430,An04g05420,An01g14130,An01g11930,An08g06080,An09g05860,An04g05260,An14g06010,
GO:0009051	pentose-phosphate shunt, oxidative branch	0.00276211616468354	0.0313039831997468	terminalNode	2	1	107	3430	An11g02040,An02g12140,
GO:0030001	metal ion transport	0.00432855145260113	0.0468270566235941	nonTerminalNode	6	45	103	3386	An01g06690,An03g03560,An07g06240,An01g01620,An05g02340,An17g02080,
GO:0009066	aspartate family amino acid metabolic process	0.00178872147576168	0.0258009521958352	nonTerminalNode	6	37	103	3394	An09g05860,An04g05260,An02g07500,An04g05420,An15g02490,An16g02520,
GO:0009058	biosynthetic process	0.0022284378391653	0.0294649003178523	nonTerminalNode	43	903	66	2528	An02g12390,An08g10320,An03g03520,An04g00430,An18g05180,An04g00140,An01g07260,An14g04920,An02g12430,An01g07240,An01g03560,An09g05860,An14g00660,An18g04650,An11g00470,An01g08490,An04g05260,An07g06000,An15g00550,An18g02360,An06g00820,An02g11970,An14g05320,An05g00220,An07g09990,An06g01300,An02g07500,An09g05840,An04g06020,An11g10150,An08g07020,An02g02010,An01g14130,An01g11930,An08g06080,An02g03570,An0…
GO:0046164	alcohol catabolic process	0.00178872147576168	0.0258009521958352	nonTerminalNode	6	37	103	3394	An14g04920,An08g06080,An11g00470,An02g12140,An11g02040,An07g03850,
GO:0043039	tRNA aminoacylation	0.00166113068447524	0.0255063937358133	nonTerminalNode	5	24	104	3407	An02g04880,An07g06000,An03g01280,An01g08490,An02g02010,
GO:0006519	cellular amino acid and derivative metabolic process	7.72000422809377e-08	1.22490733752421e-05	nonTerminalNode	26	244	83	3187	An11g09510,An03g03520,An04g00430,An15g02360,An02g07500,An15g02490,An04g00140,An01g07260,An02g02010,An02g12430,An01g14130,An01g11930,An08g06080,An09g05860,An17g02090,An15g02340,An02g07430,An01g08490,An04g05420,An02g04880,An14g00630,An04g05260,An14g06010,An07g06000,An03g01280,An16g02520,
GO:0006006	glucose metabolic process	0.00160524729317199	0.0254699237183289	nonTerminalNode	7	50	102	3381	An14g04920,An08g06080,An11g00470,An02g12140,An11g02040,An07g03850,An09g06020,
GO:0006457	protein folding	0.0025499887188331	0.0313039831997468	terminalNode	6	40	103	3391	An07g09990,An12g00790,An14g05320,An09g06590,An07g05920,An04g05270,
GO:0000041	transition metal ion transport	0.00194510702698942	0.0272314983778518	terminalNode	5	25	104	3406	An07g06240,An01g01620,An05g02340,An01g06690,An03g03560,
GO:0006520	cellular amino acid metabolic process	2.52125736251148e-08	7.71252123342511e-06	nonTerminalNode	25	213	84	3218	An11g09510,An15g02340,An03g03520,An04g00430,An15g02360,An02g07500,An15g02490,An02g07430,An01g07260,An01g08490,An02g02010,An02g12430,An04g05420,An01g14130,An02g04880,An01g11930,An08g06080,An09g05860,An14g00630,An04g05260,An14g06010,An07g06000,An03g01280,An17g02090,An16g02520,
GO:0009085	lysine biosynthetic process	0.000111116741741734	0.00352610460460437	nonTerminalNode	3	1	106	3430	An04g05420,An04g05260,An02g07500,
GO:0008614	pyridoxine metabolic process	0.00276211616468354	0.0313039831997468	terminalNode	2	1	107	3430	An03g04280,An11g00470,
GO:0042180	cellular ketone metabolic process	2.17402419251761e-05	0.00129354439454798	nonTerminalNode	29	400	80	3031	An11g09510,An03g03520,An04g00430,An15g02360,An02g07500,An15g02490,An01g07260,An04g06020,An14g04920,An02g02010,An02g12430,An01g14130,An01g11930,An08g06080,An09g05860,An17g02090,An15g02340,An02g03570,An04g08680,An02g07430,An01g08490,An04g05420,An02g04880,An14g00630,An04g05260,An14g06010,An07g06000,An03g01280,An16g02520,
GO:0006098	pentose-phosphate shunt	9.51720540208694e-05	0.00348476136261029	nonTerminalNode	4	5	105	3426	An11g00470,An11g02040,An02g12140,An07g03850,
GO:0006418	tRNA aminoacylation for protein translation	0.00140885065791006	0.0241544168514367	terminalNode	5	23	104	3408	An02g04880,An07g06000,An03g01280,An01g08490,An02g02010,
GO:0009308	amine metabolic process	1.59223713579596e-07	1.8947621915972e-05	nonTerminalNode	27	272	82	3159	An11g09510,An03g03520,An04g00430,An15g02360,An02g07500,An15g02490,An04g00140,An01g07260,An02g02010,An02g12430,An01g14130,An01g11930,An08g06080,An09g05860,An14g00660,An17g02090,An15g02340,An02g07430,An01g08490,An04g05420,An02g04880,An14g00630,An04g05260,An14g06010,An07g06000,An03g01280,An16g02520,
GO:0019878	lysine biosynthetic process via aminoadipic acid	0.000111116741741734	0.00352610460460437	terminalNode	3	1	106	3430	An04g05420,An04g05260,An02g07500,
GO:0044106	cellular amine metabolic process	3.24055514009459e-08	7.71252123342511e-06	nonTerminalNode	26	233	83	3198	An11g09510,An03g03520,An04g00430,An15g02360,An02g07500,An15g02490,An04g00140,An01g07260,An02g02010,An02g12430,An01g14130,An01g11930,An08g06080,An09g05860,An17g02090,An15g02340,An02g07430,An01g08490,An04g05420,An02g04880,An14g00630,An04g05260,An14g06010,An07g06000,An03g01280,An16g02520,
GO:0009067	aspartate family amino acid biosynthetic process	0.00148512522899746	0.0243765382414756	nonTerminalNode	4	13	105	3418	An04g05260,An02g07500,An04g05420,An09g05860,
GO:0008652	cellular amino acid biosynthetic process	0.000286604811539497	0.00718020475225265	nonTerminalNode	11	93	98	3338	An01g07260,An02g12430,An04g05420,An01g14130,An04g00430,An01g11930,An08g06080,An09g05860,An04g05260,An02g07500,An14g06010,
GO:0044281	small molecule metabolic process	7.10225666986647e-05	0.00338067417485644	nonTerminalNode	42	746	67	2685	An03g03520,An04g00430,An01g02180,An04g00140,An01g07260,An14g04920,An02g12430,An09g05860,An17g02090,An11g00470,An11g02040,An01g08490,An04g05260,An07g06000,An11g09510,An15g02360,An02g07500,An09g05840,An15g02490,An07g03850,An04g06020,An11g10150,An02g02010,An11g02230,An01g14130,An01g11930,An08g06080,An09g06020,An15g02340,An02g03570,An04g08680,An14g04010,An02g12140,An03g04280,An02g07430,An04g05420,An0…
GO:0006553	lysine metabolic process	2.77352192377955e-05	0.00146688492857674	nonTerminalNode	4	3	105	3428	An04g05420,An15g02490,An04g05260,An02g07500,
GO:0042819	vitamin B6 biosynthetic process	0.00276211616468354	0.0313039831997468	terminalNode	2	1	107	3430	An03g04280,An11g00470,
GO:0044249	cellular biosynthetic process	0.00212434547577241	0.0288910984705048	nonTerminalNode	42	873	67	2558	An02g12390,An08g10320,An03g03520,An04g00430,An18g05180,An04g00140,An01g07260,An14g04920,An02g12430,An01g07240,An01g03560,An09g05860,An18g04650,An11g00470,An01g08490,An04g05260,An07g06000,An15g00550,An18g02360,An06g00820,An02g11970,An14g05320,An05g00220,An07g09990,An06g01300,An02g07500,An09g05840,An04g06020,An11g10150,An08g07020,An02g02010,An01g14130,An01g11930,An08g06080,An02g03570,An03g04280,An0…
GO:0042401	cellular biogenic amine biosynthetic process	0.00142084805008451	0.0241544168514367	terminalNode	3	5	106	3426	An08g06080,An04g00140,An01g07260,
GO:0010106	cellular response to iron ion starvation	9.51720540208694e-05	0.00348476136261029	terminalNode	4	5	105	3426	An06g01300,An07g06240,An05g00220,An03g03560,
GO:0006007	glucose catabolic process	0.00019790653044727	0.00554138285252356	nonTerminalNode	6	23	103	3408	An11g00470,An02g12140,An14g04920,An08g06080,An11g02040,An07g03850,
GO:0046394	carboxylic acid biosynthetic process	0.00079537821307578	0.0145615395932335	nonTerminalNode	13	142	96	3289	An02g03570,An04g00430,An02g07500,An01g07260,An04g06020,An02g12430,An04g05420,An01g14130,An01g11930,An08g06080,An09g05860,An04g05260,An14g06010,
GO:0006740	NADPH regeneration	0.00034799346945122	0.00828224457293903	nonTerminalNode	4	8	105	3423	An11g00470,An11g02040,An02g12140,An07g03850,
GO:0044271	cellular nitrogen compound biosynthetic process	0.000170537419450219	0.005073488228644	nonTerminalNode	17	192	92	3239	An04g00430,An02g07500,An09g05840,An03g04280,An04g00140,An01g04250,An01g07260,An04g06020,An11g10150,An02g12430,An04g05420,An01g14130,An01g11930,An08g06080,An09g05860,An04g05260,An14g06010,
GO:0009237	siderophore metabolic process	0.00276211616468354	0.0313039831997468	nonTerminalNode	2	1	107	3430	An06g01300,An05g00220,
GO:0043038	amino acid activation	0.000241248971921931	0.00637969503526884	nonTerminalNode	6	24	103	3407	An02g04880,An03g03520,An07g06000,An03g01280,An01g08490,An02g02010,
GO:0019752	carboxylic acid metabolic process	1.43585025350663e-05	0.00102316703089826	nonTerminalNode	29	391	80	3040	An11g09510,An03g03520,An04g00430,An15g02360,An02g07500,An15g02490,An01g07260,An04g06020,An14g04920,An02g02010,An02g12430,An01g14130,An01g11930,An08g06080,An09g05860,An17g02090,An15g02340,An02g03570,An04g08680,An02g07430,An01g08490,An04g05420,An02g04880,An14g00630,An04g05260,An14g06010,An07g06000,An03g01280,An16g02520,
GO:0044283	small molecule biosynthetic process	0.000632576790370042	0.01368666146437	nonTerminalNode	19	258	90	3173	An04g00430,An02g07500,An09g05840,An04g00140,An01g07260,An04g06020,An14g04920,An11g10150,An02g12430,An01g14130,An01g11930,An08g06080,An09g05860,An02g03570,An11g00470,An03g04280,An04g05420,An04g05260,An14g06010,
GO:0009309	amine biosynthetic process	9.23843815122642e-05	0.00348476136261029	nonTerminalNode	12	96	97	3335	An01g07260,An02g12430,An04g05420,An01g14130,An04g00430,An01g11930,An08g06080,An09g05860,An04g05260,An02g07500,An14g06010,An04g00140,
GO:0019320	hexose catabolic process	0.000417373029154359	0.00946045532749881	nonTerminalNode	6	27	103	3404	An14g04920,An08g06080,An11g00470,An02g12140,An11g02040,An07g03850,
GO:0006082	organic acid metabolic process	1.5046573983798e-05	0.00102316703089826	nonTerminalNode	29	392	80	3039	An11g09510,An03g03520,An04g00430,An15g02360,An02g07500,An15g02490,An01g07260,An04g06020,An14g04920,An02g02010,An02g12430,An01g14130,An01g11930,An08g06080,An09g05860,An17g02090,An15g02340,An02g03570,An04g08680,An02g07430,An01g08490,An04g05420,An02g04880,An14g00630,An04g05260,An14g06010,An07g06000,An03g01280,An16g02520,
GO:0043436	oxoacid metabolic process	1.43585025350663e-05	0.00102316703089826	nonTerminalNode	29	391	80	3040	An11g09510,An03g03520,An04g00430,An15g02360,An02g07500,An15g02490,An01g07260,An04g06020,An14g04920,An02g02010,An02g12430,An01g14130,An01g11930,An08g06080,An09g05860,An17g02090,An15g02340,An02g03570,An04g08680,An02g07430,An01g08490,An04g05420,An02g04880,An14g00630,An04g05260,An14g06010,An07g06000,An03g01280,An16g02520,
GO:0019184	nonribosomal peptide biosynthetic process	0.00291032282804612	0.0322165968872082	nonTerminalNode	3	7	106	3424	An06g01300,An03g03520,An05g00220,
GO:0019290	siderophore biosynthetic process	0.00276211616468354	0.0313039831997468	terminalNode	2	1	107	3430	An06g01300,An05g00220,
