# Supplementary material for: The Transcriptomic Signature of RacA Activation and Inactivation Provides New Insights into the Morphogenetic Network of Aspergillus niger
Source: PLoS One. 2013 Jul 24;8(7):e68946. doi: 10.1371/journal.pone.0068946 (PMC3722221; doi:10.1371/journal.pone.0068946)
Supplement: Table S3 — ZIP archive file containing FetGOat enrichment results for the up- and down-regulated gene sets of all six comparisons. (ZIP) [file pone.0068946.s003.zip › FetGOat/05.UP/tables/05.up.txt_MFover.csv]

GO term	description	p-value	FDR	node type	sP	rP	sN	rN	genes enriched
