# Supplementary material for: The Transcriptomic Signature of RacA Activation and Inactivation Provides New Insights into the Morphogenetic Network of Aspergillus niger
Source: PLoS One. 2013 Jul 24;8(7):e68946. doi: 10.1371/journal.pone.0068946 (PMC3722221; doi:10.1371/journal.pone.0068946)
Supplement: Table S3 — ZIP archive file containing FetGOat enrichment results for the up- and down-regulated gene sets of all six comparisons. (ZIP) [file pone.0068946.s003.zip › FetGOat/04.UP/plots/04.up.txt_CCover.ps]

90 rotate 0 -612 translate
%!PS-Adobe-3.0
%%Creator: graphviz version 2.26.3 (20100126.1600)
%%Title: test
%%Pages: (atend)
%%BoundingBox: (atend)
%%EndComments
save
%%BeginProlog
/DotDict 200 dict def
DotDict begin

/setupLatin1 {
mark
/EncodingVector 256 array def
 EncodingVector 0

ISOLatin1Encoding 0 255 getinterval putinterval
EncodingVector 45 /hyphen put

% Set up ISO Latin 1 character encoding
/starnetISO {
        dup dup findfont dup length dict begin
        { 1 index /FID ne { def }{ pop pop } ifelse
        } forall
        /Encoding EncodingVector def
        currentdict end definefont
} def
/Times-Roman starnetISO def
/Times-Italic starnetISO def
/Times-Bold starnetISO def
/Times-BoldItalic starnetISO def
/Helvetica starnetISO def
/Helvetica-Oblique starnetISO def
/Helvetica-Bold starnetISO def
/Helvetica-BoldOblique starnetISO def
/Courier starnetISO def
/Courier-Oblique starnetISO def
/Courier-Bold starnetISO def
/Courier-BoldOblique starnetISO def
cleartomark
} bind def

%%BeginResource: procset graphviz 0 0
/coord-font-family /Times-Roman def
/default-font-family /Times-Roman def
/coordfont coord-font-family findfont 8 scalefont def

/InvScaleFactor 1.0 def
/set_scale {
       dup 1 exch div /InvScaleFactor exch def
       scale
} bind def

% styles
/solid { [] 0 setdash } bind def
/dashed { [9 InvScaleFactor mul dup ] 0 setdash } bind def
/dotted { [1 InvScaleFactor mul 6 InvScaleFactor mul] 0 setdash } bind def
/invis {/fill {newpath} def /stroke {newpath} def /show {pop newpath} def} bind def
/bold { 2 setlinewidth } bind def
/filled { } bind def
/unfilled { } bind def
/rounded { } bind def
/diagonals { } bind def

% hooks for setting color 
/nodecolor { sethsbcolor } bind def
/edgecolor { sethsbcolor } bind def
/graphcolor { sethsbcolor } bind def
/nopcolor {pop pop pop} bind def

/beginpage {	% i j npages
	/npages exch def
	/j exch def
	/i exch def
	/str 10 string def
	npages 1 gt {
		gsave
			coordfont setfont
			0 0 moveto
			(\() show i str cvs show (,) show j str cvs show (\)) show
		grestore
	} if
} bind def

/set_font {
	findfont exch
	scalefont setfont
} def

% draw text fitted to its expected width
/alignedtext {			% width text
	/text exch def
	/width exch def
	gsave
		width 0 gt {
			[] 0 setdash
			text stringwidth pop width exch sub text length div 0 text ashow
		} if
	grestore
} def

/boxprim {				% xcorner ycorner xsize ysize
		4 2 roll
		moveto
		2 copy
		exch 0 rlineto
		0 exch rlineto
		pop neg 0 rlineto
		closepath
} bind def

/ellipse_path {
	/ry exch def
	/rx exch def
	/y exch def
	/x exch def
	matrix currentmatrix
	newpath
	x y translate
	rx ry scale
	0 0 1 0 360 arc
	setmatrix
} bind def

/endpage { showpage } bind def
/showpage { } def

/layercolorseq
	[	% layer color sequence - darkest to lightest
		[0 0 0]
		[.2 .8 .8]
		[.4 .8 .8]
		[.6 .8 .8]
		[.8 .8 .8]
	]
def

/layerlen layercolorseq length def

/setlayer {/maxlayer exch def /curlayer exch def
	layercolorseq curlayer 1 sub layerlen mod get
	aload pop sethsbcolor
	/nodecolor {nopcolor} def
	/edgecolor {nopcolor} def
	/graphcolor {nopcolor} def
} bind def

/onlayer { curlayer ne {invis} if } def

/onlayers {
	/myupper exch def
	/mylower exch def
	curlayer mylower lt
	curlayer myupper gt
	or
	{invis} if
} def

/curlayer 0 def

%%EndResource
%%EndProlog
%%BeginSetup
14 default-font-family set_font
1 setmiterlimit
% /arrowlength 10 def
% /arrowwidth 5 def

% make sure pdfmark is harmless for PS-interpreters other than Distiller
/pdfmark where {pop} {userdict /pdfmark /cleartomark load put} ifelse
% make '<<' and '>>' safe on PS Level 1 devices
/languagelevel where {pop languagelevel}{1} ifelse
2 lt {
    userdict (<<) cvn ([) cvn load put
    userdict (>>) cvn ([) cvn load put
} if

%%EndSetup
setupLatin1
%%Page: 1 1
%%PageBoundingBox: 36 36 756 548
%%PageOrientation: Portrait
0 0 1 beginpage
gsave
36 36 720 512 boxprim clip newpath
0.147305 0.147305 set_scale 0 rotate 248.391 249.391 translate
% node1
gsave
0 1 1 nodecolor
1034.82 1370 63.14 37.48 ellipse_path fill
1 setlinewidth
filled
0 0 0 nodecolor
1034.82 1370 63.14 37.48 ellipse_path stroke
0 0 0 nodecolor
14 /Times-Roman set_font
997.82 1379.9 moveto 74 (GO:0033279) alignedtext
0 0 0 nodecolor
14 /Times-Roman set_font
1005.82 1364.9 moveto 58 (ribosomal) alignedtext
0 0 0 nodecolor
14 /Times-Roman set_font
1014.32 1349.9 moveto 41 (subunit) alignedtext
grestore
% node2
gsave
0 1 1 nodecolor
1028.82 1063 75.16 37.48 ellipse_path fill
1 setlinewidth
filled
0 0 0 nodecolor
1028.82 1063 75.16 37.48 ellipse_path stroke
0 0 0 nodecolor
14 /Times-Roman set_font
990.82 1072.9 moveto 76 (GO:0015934) alignedtext
0 0 0 nodecolor
14 /Times-Roman set_font
983.32 1057.9 moveto 91 (large ribosomal) alignedtext
0 0 0 nodecolor
14 /Times-Roman set_font
1008.32 1042.9 moveto 41 (subunit) alignedtext
grestore
% node1->node2
gsave
1 setlinewidth
0 0 0 edgecolor
newpath 1034.09 1332.36 moveto
1033 1276.66 1030.96 1172.3 1029.76 1111.12 curveto
stroke
0 0 0 edgecolor
newpath 1033.26 1110.88 moveto
1029.56 1100.95 lineto
1026.26 1111.02 lineto
closepath fill
1 setlinewidth
solid
0 0 0 edgecolor
newpath 1033.26 1110.88 moveto
1029.56 1100.95 lineto
1026.26 1111.02 lineto
closepath stroke
grestore
% node3
gsave
0 1 1 nodecolor
857.82 1063 77.78 37.48 ellipse_path fill
1 setlinewidth
filled
0 0 0 nodecolor
857.82 1063 77.78 37.48 ellipse_path stroke
0 0 0 nodecolor
14 /Times-Roman set_font
819.82 1072.9 moveto 76 (GO:0015935) alignedtext
0 0 0 nodecolor
14 /Times-Roman set_font
810.82 1057.9 moveto 94 (small ribosomal) alignedtext
0 0 0 nodecolor
14 /Times-Roman set_font
837.32 1042.9 moveto 41 (subunit) alignedtext
grestore
% node1->node3
gsave
1 setlinewidth
0 0 0 edgecolor
newpath 1014.34 1334.48 moveto
981.99 1278.37 919.1 1169.29 883.68 1107.85 curveto
stroke
0 0 0 edgecolor
newpath 886.69 1106.06 moveto
878.66 1099.15 lineto
880.62 1109.56 lineto
closepath fill
1 setlinewidth
solid
0 0 0 edgecolor
newpath 886.69 1106.06 moveto
878.66 1099.15 lineto
880.62 1109.56 lineto
closepath stroke
grestore
% node52
gsave
0 1 1 nodecolor
818.82 777 75.16 48.08 ellipse_path fill
1 setlinewidth
filled
0 0 0 nodecolor
818.82 777 75.16 48.08 ellipse_path stroke
0 0 0 nodecolor
14 /Times-Roman set_font
781.32 794.4 moveto 75 (GO:0022625) alignedtext
0 0 0 nodecolor
14 /Times-Roman set_font
791.32 779.4 moveto 55 (cytosolic) alignedtext
0 0 0 nodecolor
14 /Times-Roman set_font
773.32 764.4 moveto 91 (large ribosomal) alignedtext
0 0 0 nodecolor
14 /Times-Roman set_font
798.32 749.4 moveto 41 (subunit) alignedtext
grestore
% node2->node52
gsave
1 setlinewidth
0 0 0 edgecolor
newpath 1002.86 1027.64 moveto
966.25 977.79 899.22 886.5 856.95 828.93 curveto
stroke
0 0 0 edgecolor
newpath 859.64 826.68 moveto
850.9 820.69 lineto
854 830.82 lineto
closepath fill
1 setlinewidth
solid
0 0 0 edgecolor
newpath 859.64 826.68 moveto
850.9 820.69 lineto
854 830.82 lineto
closepath stroke
grestore
% node93
gsave
0 1 1 nodecolor
1354.82 777 75.16 48.08 ellipse_path fill
1 setlinewidth
filled
0 0 0 nodecolor
1354.82 777 75.16 48.08 ellipse_path stroke
0 0 0 nodecolor
14 /Times-Roman set_font
1316.82 794.4 moveto 76 (GO:0000315) alignedtext
0 0 0 nodecolor
14 /Times-Roman set_font
1325.32 779.4 moveto 59 (organellar) alignedtext
0 0 0 nodecolor
14 /Times-Roman set_font
1309.32 764.4 moveto 91 (large ribosomal) alignedtext
0 0 0 nodecolor
14 /Times-Roman set_font
1334.32 749.4 moveto 41 (subunit) alignedtext
grestore
% node2->node93
gsave
1 setlinewidth
0 0 0 edgecolor
newpath 1066.22 1030.19 moveto
1124.4 979.15 1236.74 880.59 1302.79 822.64 curveto
stroke
0 0 0 edgecolor
newpath 1305.4 825.01 moveto
1310.61 815.79 lineto
1300.79 819.75 lineto
closepath fill
1 setlinewidth
solid
0 0 0 edgecolor
newpath 1305.4 825.01 moveto
1310.61 815.79 lineto
1300.79 819.75 lineto
closepath stroke
grestore
% node54
gsave
0 1 1 nodecolor
647.82 777 77.78 48.08 ellipse_path fill
1 setlinewidth
filled
0 0 0 nodecolor
647.82 777 77.78 48.08 ellipse_path stroke
0 0 0 nodecolor
14 /Times-Roman set_font
610.82 794.4 moveto 74 (GO:0022627) alignedtext
0 0 0 nodecolor
14 /Times-Roman set_font
620.32 779.4 moveto 55 (cytosolic) alignedtext
0 0 0 nodecolor
14 /Times-Roman set_font
600.82 764.4 moveto 94 (small ribosomal) alignedtext
0 0 0 nodecolor
14 /Times-Roman set_font
627.32 749.4 moveto 41 (subunit) alignedtext
grestore
% node3->node54
gsave
1 setlinewidth
0 0 0 edgecolor
newpath 831.65 1027.36 moveto
795.08 977.55 728.43 886.78 686.23 829.31 curveto
stroke
0 0 0 edgecolor
newpath 688.93 827.07 moveto
680.19 821.08 lineto
683.28 831.21 lineto
closepath fill
1 setlinewidth
solid
0 0 0 edgecolor
newpath 688.93 827.07 moveto
680.19 821.08 lineto
683.28 831.21 lineto
closepath stroke
grestore
% node92
gsave
0 1 1 nodecolor
1183.82 777 77.78 48.08 ellipse_path fill
1 setlinewidth
filled
0 0 0 nodecolor
1183.82 777 77.78 48.08 ellipse_path stroke
0 0 0 nodecolor
14 /Times-Roman set_font
1145.82 794.4 moveto 76 (GO:0000314) alignedtext
0 0 0 nodecolor
14 /Times-Roman set_font
1154.32 779.4 moveto 59 (organellar) alignedtext
0 0 0 nodecolor
14 /Times-Roman set_font
1136.82 764.4 moveto 94 (small ribosomal) alignedtext
0 0 0 nodecolor
14 /Times-Roman set_font
1163.32 749.4 moveto 41 (subunit) alignedtext
grestore
% node3->node92
gsave
1 setlinewidth
0 0 0 edgecolor
newpath 895.54 1029.91 moveto
953.6 978.98 1065.06 881.19 1131.09 823.26 curveto
stroke
0 0 0 edgecolor
newpath 1133.7 825.63 moveto
1138.91 816.4 lineto
1129.08 820.37 lineto
closepath fill
1 setlinewidth
solid
0 0 0 edgecolor
newpath 1133.7 825.63 moveto
1138.91 816.4 lineto
1129.08 820.37 lineto
closepath stroke
grestore
% node4
gsave
0 0.92205 1 nodecolor
2934.82 1678 65.05 37.48 ellipse_path fill
1 setlinewidth
filled
0 0 0 nodecolor
2934.82 1678 65.05 37.48 ellipse_path stroke
0 0 0 nodecolor
14 /Times-Roman set_font
2896.82 1687.9 moveto 76 (GO:0043234) alignedtext
0 0 0 nodecolor
14 /Times-Roman set_font
2914.32 1672.9 moveto 41 (protein) alignedtext
0 0 0 nodecolor
14 /Times-Roman set_font
2909.32 1657.9 moveto 51 (complex) alignedtext
grestore
% node5
gsave
0 0.81364 1 nodecolor
3394.82 1370 65.05 48.08 ellipse_path fill
1 setlinewidth
filled
0 0 0 nodecolor
3394.82 1370 65.05 48.08 ellipse_path stroke
0 0 0 nodecolor
14 /Times-Roman set_font
3356.82 1387.4 moveto 76 (GO:0016585) alignedtext
0 0 0 nodecolor
14 /Times-Roman set_font
3365.82 1372.4 moveto 58 (chromatin) alignedtext
0 0 0 nodecolor
14 /Times-Roman set_font
3360.82 1357.4 moveto 68 (remodeling) alignedtext
0 0 0 nodecolor
14 /Times-Roman set_font
3369.32 1342.4 moveto 51 (complex) alignedtext
grestore
% node4->node5
gsave
1 setlinewidth
0 0 0 edgecolor
newpath 2977.27 1649.58 moveto
3060.42 1593.9 3244.74 1470.49 3338.17 1407.93 curveto
stroke
0 0 0 edgecolor
newpath 3340.29 1410.72 moveto
3346.65 1402.25 lineto
3336.4 1404.91 lineto
closepath fill
1 setlinewidth
solid
0 0 0 edgecolor
newpath 3340.29 1410.72 moveto
3346.65 1402.25 lineto
3336.4 1404.91 lineto
closepath stroke
grestore
% node7
gsave
0 0.99869 1 nodecolor
1654.82 1370 79.2 58.69 ellipse_path fill
1 setlinewidth
filled
0 0 0 nodecolor
1654.82 1370 79.2 58.69 ellipse_path stroke
0 0 0 nodecolor
14 /Times-Roman set_font
1617.82 1394.9 moveto 74 (GO:0017102) alignedtext
0 0 0 nodecolor
14 /Times-Roman set_font
1624.82 1379.9 moveto 60 (methionyl) alignedtext
0 0 0 nodecolor
14 /Times-Roman set_font
1628.82 1364.9 moveto 52 (glutamyl) alignedtext
0 0 0 nodecolor
14 /Times-Roman set_font
1606.82 1349.9 moveto 96 (tRNA synthetase) alignedtext
0 0 0 nodecolor
14 /Times-Roman set_font
1629.32 1334.9 moveto 51 (complex) alignedtext
grestore
% node4->node7
gsave
1 setlinewidth
0 0 0 edgecolor
newpath 2885 1653.72 moveto
2865.91 1645.21 2843.7 1636.22 2822.82 1630 curveto
2355.73 1490.86 2187.23 1640.09 1742.82 1440 curveto
1732.36 1435.29 1722.06 1429.05 1712.4 1422.24 curveto
stroke
0 0 0 edgecolor
newpath 1714.22 1419.23 moveto
1704.09 1416.12 lineto
1710.07 1424.87 lineto
closepath fill
1 setlinewidth
solid
0 0 0 edgecolor
newpath 1714.22 1419.23 moveto
1704.09 1416.12 lineto
1710.07 1424.87 lineto
closepath stroke
grestore
% node20
gsave
0 1 1 nodecolor
3764.82 1370 67.18 26.87 ellipse_path fill
1 setlinewidth
filled
0 0 0 nodecolor
3764.82 1370 67.18 26.87 ellipse_path stroke
0 0 0 nodecolor
14 /Times-Roman set_font
3726.82 1372.4 moveto 76 (GO:0030689) alignedtext
0 0 0 nodecolor
14 /Times-Roman set_font
3725.32 1357.4 moveto 79 (Noc complex) alignedtext
grestore
% node4->node20
gsave
1 setlinewidth
0 0 0 edgecolor
newpath 2997.19 1667.06 moveto
3130.15 1641.88 3448.52 1571.67 3683.82 1440 curveto
3701.75 1429.97 3719.3 1415.55 3733.45 1402.4 curveto
stroke
0 0 0 edgecolor
newpath 3736.11 1404.7 moveto
3740.94 1395.27 lineto
3731.29 1399.63 lineto
closepath fill
1 setlinewidth
solid
0 0 0 edgecolor
newpath 3736.11 1404.7 moveto
3740.94 1395.27 lineto
3731.29 1399.63 lineto
closepath stroke
grestore
% node21
gsave
0 0.97642 1 nodecolor
3191.82 1370 82.02 37.48 ellipse_path fill
1 setlinewidth
filled
0 0 0 nodecolor
3191.82 1370 82.02 37.48 ellipse_path stroke
0 0 0 nodecolor
14 /Times-Roman set_font
3154.32 1379.9 moveto 75 (GO:0030880) alignedtext
0 0 0 nodecolor
14 /Times-Roman set_font
3141.82 1364.9 moveto 100 (RNA polymerase) alignedtext
0 0 0 nodecolor
14 /Times-Roman set_font
3166.32 1349.9 moveto 51 (complex) alignedtext
grestore
% node4->node21
gsave
1 setlinewidth
0 0 0 edgecolor
newpath 2963.06 1644.16 moveto
3009.98 1587.92 3103.95 1475.31 3155.65 1413.35 curveto
stroke
0 0 0 edgecolor
newpath 3158.63 1415.24 moveto
3162.35 1405.32 lineto
3153.26 1410.75 lineto
closepath fill
1 setlinewidth
solid
0 0 0 edgecolor
newpath 3158.63 1415.24 moveto
3162.35 1405.32 lineto
3153.26 1410.75 lineto
closepath stroke
grestore
% node25
gsave
0 0.4668 1 nodecolor
3938.82 447 72.12 48.08 ellipse_path fill
1 setlinewidth
filled
0 0 0 nodecolor
3938.82 447 72.12 48.08 ellipse_path stroke
0 0 0 nodecolor
14 /Times-Roman set_font
3901.82 464.4 moveto 74 (GO:0031298) alignedtext
0 0 0 nodecolor
14 /Times-Roman set_font
3907.32 449.4 moveto 63 (replication) alignedtext
0 0 0 nodecolor
14 /Times-Roman set_font
3895.82 434.4 moveto 86 (fork protection) alignedtext
0 0 0 nodecolor
14 /Times-Roman set_font
3913.32 419.4 moveto 51 (complex) alignedtext
grestore
% node4->node25
gsave
1 setlinewidth
0 0 0 edgecolor
newpath 2998.19 1669.4 moveto
3226.86 1637.73 3999.76 1525.06 4068.82 1440 curveto
4186.71 1294.8 4014.62 692.28 3956.7 503.69 curveto
stroke
0 0 0 edgecolor
newpath 3960 502.5 moveto
3953.7 493.97 lineto
3953.31 504.56 lineto
closepath fill
1 setlinewidth
solid
0 0 0 edgecolor
newpath 3960 502.5 moveto
3953.7 493.97 lineto
3953.31 504.56 lineto
closepath stroke
grestore
% node46
gsave
0 1 1 nodecolor
2969.82 447 92.13 48.08 ellipse_path fill
1 setlinewidth
filled
0 0 0 nodecolor
2969.82 447 92.13 48.08 ellipse_path stroke
0 0 0 nodecolor
14 /Times-Roman set_font
2932.32 464.4 moveto 75 (GO:0034388) alignedtext
0 0 0 nodecolor
14 /Times-Roman set_font
2916.82 449.4 moveto 106 (Pwp2p-containing) alignedtext
0 0 0 nodecolor
14 /Times-Roman set_font
2934.82 434.4 moveto 70 (subcomplex) alignedtext
0 0 0 nodecolor
14 /Times-Roman set_font
2912.32 419.4 moveto 115 (of 90S preribosome) alignedtext
grestore
% node4->node46
gsave
1 setlinewidth
0 0 0 edgecolor
newpath 2920.62 1641.2 moveto
2903.64 1595.04 2876.2 1513.05 2865.82 1440 curveto
2857.07 1378.4 2862.05 1362.11 2865.82 1300 curveto
2884.09 999.28 2938.25 642.19 2960.31 504.81 curveto
stroke
0 0 0 edgecolor
newpath 2963.77 505.34 moveto
2961.91 494.91 lineto
2956.86 504.23 lineto
closepath fill
1 setlinewidth
solid
0 0 0 edgecolor
newpath 2963.77 505.34 moveto
2961.91 494.91 lineto
2956.86 504.23 lineto
closepath stroke
grestore
% node48
gsave
0 1 1 nodecolor
3154.82 447 75.16 26.87 ellipse_path fill
1 setlinewidth
filled
0 0 0 nodecolor
3154.82 447 75.16 26.87 ellipse_path stroke
0 0 0 nodecolor
14 /Times-Roman set_font
3115.82 449.4 moveto 78 (GO:0034455) alignedtext
0 0 0 nodecolor
14 /Times-Roman set_font
3109.32 434.4 moveto 91 (t-UTP complex) alignedtext
grestore
% node4->node48
gsave
1 setlinewidth
0 0 0 edgecolor
newpath 2923.48 1640.98 moveto
2904.28 1572.67 2870.11 1422.59 2898.82 1300 curveto
2951.32 1075.9 3068.88 1058.22 3128.82 836 curveto
3162.69 710.44 3160.37 554.23 3157.1 484.11 curveto
stroke
0 0 0 edgecolor
newpath 3160.59 483.81 moveto
3156.59 474 lineto
3153.6 484.17 lineto
closepath fill
1 setlinewidth
solid
0 0 0 edgecolor
newpath 3160.59 483.81 moveto
3156.59 474 lineto
3153.6 484.17 lineto
closepath stroke
grestore
% node49
gsave
0 1 1 nodecolor
2243.82 1370 82.23 37.48 ellipse_path fill
1 setlinewidth
filled
0 0 0 nodecolor
2243.82 1370 82.23 37.48 ellipse_path stroke
0 0 0 nodecolor
14 /Times-Roman set_font
2206.32 1379.9 moveto 75 (GO:0000178) alignedtext
0 0 0 nodecolor
14 /Times-Roman set_font
2217.82 1364.9 moveto 52 (exosome) alignedtext
0 0 0 nodecolor
14 /Times-Roman set_font
2193.32 1349.9 moveto 101 (\(RNase complex\)) alignedtext
grestore
% node4->node49
gsave
1 setlinewidth
0 0 0 edgecolor
newpath 2882.84 1655.29 moveto
2863.99 1647.17 2842.5 1638.05 2822.82 1630 curveto
2607.38 1541.92 2537.55 1554.33 2334.82 1440 curveto
2319.44 1431.32 2303.8 1420.27 2289.93 1409.52 curveto
stroke
0 0 0 edgecolor
newpath 2292 1406.69 moveto
2281.98 1403.25 lineto
2287.66 1412.19 lineto
closepath fill
1 setlinewidth
solid
0 0 0 edgecolor
newpath 2292 1406.69 moveto
2281.98 1403.25 lineto
2287.66 1412.19 lineto
closepath stroke
grestore
% node55
gsave
0 0.54954 1 nodecolor
4285.82 447 74.95 26.87 ellipse_path fill
1 setlinewidth
filled
0 0 0 nodecolor
4285.82 447 74.95 26.87 ellipse_path stroke
0 0 0 nodecolor
14 /Times-Roman set_font
4247.32 449.4 moveto 77 (GO:0042555) alignedtext
0 0 0 nodecolor
14 /Times-Roman set_font
4240.82 434.4 moveto 90 (MCM complex) alignedtext
grestore
% node4->node55
gsave
1 setlinewidth
0 0 0 edgecolor
newpath 2999.74 1673.86 moveto
3221.29 1658.4 3942.69 1596.68 4101.82 1440 curveto
4241.5 1302.48 4277.55 647.69 4284.44 484.1 curveto
stroke
0 0 0 edgecolor
newpath 4287.94 484.18 moveto
4284.85 474.05 lineto
4280.94 483.9 lineto
closepath fill
1 setlinewidth
solid
0 0 0 edgecolor
newpath 4287.94 484.18 moveto
4284.85 474.05 lineto
4280.94 483.9 lineto
closepath stroke
grestore
% node59
gsave
0 1 1 nodecolor
2980.82 1370 72.83 69.3 ellipse_path fill
1 setlinewidth
filled
0 0 0 nodecolor
2980.82 1370 72.83 69.3 ellipse_path stroke
0 0 0 nodecolor
14 /Times-Roman set_font
2942.82 1402.4 moveto 76 (GO:0042719) alignedtext
0 0 0 nodecolor
14 /Times-Roman set_font
2939.82 1387.4 moveto 82 (mitochondrial) alignedtext
0 0 0 nodecolor
14 /Times-Roman set_font
2937.32 1372.4 moveto 87 (intermembrane) alignedtext
0 0 0 nodecolor
14 /Times-Roman set_font
2942.82 1357.4 moveto 76 (space protein) alignedtext
0 0 0 nodecolor
14 /Times-Roman set_font
2950.32 1342.4 moveto 61 (transporter) alignedtext
0 0 0 nodecolor
14 /Times-Roman set_font
2955.32 1327.4 moveto 51 (complex) alignedtext
grestore
% node4->node59
gsave
1 setlinewidth
0 0 0 edgecolor
newpath 2940.42 1640.54 moveto
2947.48 1593.24 2959.82 1510.6 2969.01 1449.07 curveto
stroke
0 0 0 edgecolor
newpath 2972.5 1449.4 moveto
2970.52 1439 lineto
2965.58 1448.37 lineto
closepath fill
1 setlinewidth
solid
0 0 0 edgecolor
newpath 2972.5 1449.4 moveto
2970.52 1439 lineto
2965.58 1448.37 lineto
closepath stroke
grestore
% node80
gsave
0 0.2826 1 nodecolor
138.82 1370 70.92 48.08 ellipse_path fill
1 setlinewidth
filled
0 0 0 nodecolor
138.82 1370 70.92 48.08 ellipse_path stroke
0 0 0 nodecolor
14 /Times-Roman set_font
100.82 1387.4 moveto 76 (GO:0045275) alignedtext
0 0 0 nodecolor
14 /Times-Roman set_font
107.82 1372.4 moveto 62 (respiratory) alignedtext
0 0 0 nodecolor
14 /Times-Roman set_font
96.32 1357.4 moveto 85 (chain complex) alignedtext
0 0 0 nodecolor
14 /Times-Roman set_font
131.82 1342.4 moveto 14 (III) alignedtext
grestore
% node4->node80
gsave
1 setlinewidth
0 0 0 edgecolor
newpath 2886.14 1652.96 moveto
2866.91 1644.19 2844.3 1635.23 2822.82 1630 curveto
1695.36 1355.45 1289.5 1887.43 218.82 1440 curveto
206.34 1434.78 194.44 1426.81 183.82 1418.1 curveto
stroke
0 0 0 edgecolor
newpath 185.82 1415.2 moveto
175.96 1411.32 lineto
181.25 1420.5 lineto
closepath fill
1 setlinewidth
solid
0 0 0 edgecolor
newpath 185.82 1415.2 moveto
175.96 1411.32 lineto
181.25 1420.5 lineto
closepath stroke
grestore
% node84
gsave
0 1 1 nodecolor
4150.82 777 75.16 26.87 ellipse_path fill
1 setlinewidth
filled
0 0 0 nodecolor
4150.82 777 75.16 26.87 ellipse_path stroke
0 0 0 nodecolor
14 /Times-Roman set_font
4112.82 779.4 moveto 76 (GO:0055125) alignedtext
0 0 0 nodecolor
14 /Times-Roman set_font
4105.32 764.4 moveto 91 (Nic96 complex) alignedtext
grestore
% node4->node84
gsave
1 setlinewidth
0 0 0 edgecolor
newpath 2996.05 1665.41 moveto
3151.97 1632.18 3558.23 1537.91 3650.82 1440 curveto
3695.12 1393.15 3647.92 1349.84 3688.82 1300 curveto
3808.47 1154.18 3950.95 1258.26 4068.82 1111 curveto
4139.83 1022.28 4150.58 880.88 4151.42 814.16 curveto
stroke
0 0 0 edgecolor
newpath 4154.92 814.13 moveto
4151.48 804.11 lineto
4147.92 814.09 lineto
closepath fill
1 setlinewidth
solid
0 0 0 edgecolor
newpath 4154.92 814.13 moveto
4151.48 804.11 lineto
4147.92 814.09 lineto
closepath stroke
grestore
% node86
gsave
0 1 1 nodecolor
4356.82 777 75.16 26.87 ellipse_path fill
1 setlinewidth
filled
0 0 0 nodecolor
4356.82 777 75.16 26.87 ellipse_path stroke
0 0 0 nodecolor
14 /Times-Roman set_font
4318.82 779.4 moveto 76 (GO:0055126) alignedtext
0 0 0 nodecolor
14 /Times-Roman set_font
4311.32 764.4 moveto 91 (Nup82 complex) alignedtext
grestore
% node4->node86
gsave
1 setlinewidth
0 0 0 edgecolor
newpath 2998.44 1669.81 moveto
3239.77 1638.23 4089.5 1521.97 4177.82 1440 curveto
4201.7 1417.84 4315.27 950.28 4347.99 813.98 curveto
stroke
0 0 0 edgecolor
newpath 4351.45 814.56 moveto
4350.38 804.02 lineto
4344.64 812.92 lineto
closepath fill
1 setlinewidth
solid
0 0 0 edgecolor
newpath 4351.45 814.56 moveto
4350.38 804.02 lineto
4344.64 812.92 lineto
closepath stroke
grestore
% node87
gsave
0 1 1 nodecolor
3329.82 447 82.02 26.87 ellipse_path fill
1 setlinewidth
filled
0 0 0 nodecolor
3329.82 447 82.02 26.87 ellipse_path stroke
0 0 0 nodecolor
14 /Times-Roman set_font
3291.32 449.4 moveto 77 (GO:0070545) alignedtext
0 0 0 nodecolor
14 /Times-Roman set_font
3279.82 434.4 moveto 100 (PeBoW complex) alignedtext
grestore
% node4->node87
gsave
1 setlinewidth
0 0 0 edgecolor
newpath 2958.08 1642.87 moveto
2986.91 1597.77 3035.54 1516.19 3062.82 1440 curveto
3117.94 1286.05 3154.44 873.56 3204.82 718 curveto
3233.22 630.3 3282.53 533.6 3309.96 482.77 curveto
stroke
0 0 0 edgecolor
newpath 3313.12 484.29 moveto
3314.82 473.83 lineto
3306.97 480.94 lineto
closepath fill
1 setlinewidth
solid
0 0 0 edgecolor
newpath 3313.12 484.29 moveto
3314.82 473.83 lineto
3306.97 480.94 lineto
closepath stroke
grestore
% node95
gsave
0 1 1 nodecolor
4669.82 1370 67.88 26.87 ellipse_path fill
1 setlinewidth
filled
0 0 0 nodecolor
4669.82 1370 67.88 26.87 ellipse_path stroke
0 0 0 nodecolor
14 /Times-Roman set_font
4631.32 1372.4 moveto 77 (GO:0046930) alignedtext
0 0 0 nodecolor
14 /Times-Roman set_font
4629.82 1357.4 moveto 80 (pore complex) alignedtext
grestore
% node4->node95
gsave
1 setlinewidth
0 0 0 edgecolor
newpath 2999.02 1672.02 moveto
3262.22 1646.98 4258.69 1546.87 4554.82 1440 curveto
4581.29 1430.45 4608.31 1414.39 4629.49 1400.07 curveto
stroke
0 0 0 edgecolor
newpath 4631.66 1402.83 moveto
4637.9 1394.27 lineto
4627.68 1397.07 lineto
closepath fill
1 setlinewidth
solid
0 0 0 edgecolor
newpath 4631.66 1402.83 moveto
4637.9 1394.27 lineto
4627.68 1397.07 lineto
closepath stroke
grestore
% node100
gsave
0 0.91545 1 nodecolor
513.82 447 77.78 58.69 ellipse_path fill
1 setlinewidth
filled
0 0 0 nodecolor
513.82 447 77.78 58.69 ellipse_path stroke
0 0 0 nodecolor
14 /Times-Roman set_font
475.82 471.9 moveto 76 (GO:0005742) alignedtext
0 0 0 nodecolor
14 /Times-Roman set_font
472.82 456.9 moveto 82 (mitochondrial) alignedtext
0 0 0 nodecolor
14 /Times-Roman set_font
466.82 441.9 moveto 94 (outer membrane) alignedtext
0 0 0 nodecolor
14 /Times-Roman set_font
481.82 426.9 moveto 64 (translocase) alignedtext
0 0 0 nodecolor
14 /Times-Roman set_font
488.32 411.9 moveto 51 (complex) alignedtext
grestore
% node4->node100
gsave
1 setlinewidth
0 0 0 edgecolor
newpath 2883.79 1654.49 moveto
2864.86 1646.2 2843.06 1637.17 2822.82 1630 curveto
2531.08 1526.6 2397.09 1630.09 2152.82 1440 curveto
2096.09 1395.85 2131.7 1339.78 2071.82 1300 curveto
1517.66 931.81 1053.24 1585.46 586.82 1111 curveto
505.41 1028.18 506.7 668.56 511.12 515.92 curveto
stroke
0 0 0 edgecolor
newpath 514.62 515.83 moveto
511.43 505.73 lineto
507.63 515.62 lineto
closepath fill
1 setlinewidth
solid
0 0 0 edgecolor
newpath 514.62 515.83 moveto
511.43 505.73 lineto
507.63 515.62 lineto
closepath stroke
grestore
% node102
gsave
0 0.96822 1 nodecolor
339.82 447 77.78 69.3 ellipse_path fill
1 setlinewidth
filled
0 0 0 nodecolor
339.82 447 77.78 69.3 ellipse_path stroke
0 0 0 nodecolor
14 /Times-Roman set_font
300.82 479.4 moveto 78 (GO:0005744) alignedtext
0 0 0 nodecolor
14 /Times-Roman set_font
298.82 464.4 moveto 82 (mitochondrial) alignedtext
0 0 0 nodecolor
14 /Times-Roman set_font
292.82 449.4 moveto 94 (inner membrane) alignedtext
0 0 0 nodecolor
14 /Times-Roman set_font
303.82 434.4 moveto 72 (presequence) alignedtext
0 0 0 nodecolor
14 /Times-Roman set_font
307.82 419.4 moveto 64 (translocase) alignedtext
0 0 0 nodecolor
14 /Times-Roman set_font
314.32 404.4 moveto 51 (complex) alignedtext
grestore
% node4->node102
gsave
1 setlinewidth
0 0 0 edgecolor
newpath 2884.18 1654.3 moveto
2865.19 1645.94 2843.26 1636.92 2822.82 1630 curveto
2496.7 1519.63 2313.28 1685.43 2071.82 1440 curveto
2026.99 1394.43 2086.36 1342.74 2038.82 1300 curveto
1539.15 850.74 1044.56 1553.42 538.82 1111 curveto
470.83 1051.52 461.34 804.36 434.82 718 curveto
414.35 651.35 387.9 576.64 368.1 522.57 curveto
stroke
0 0 0 edgecolor
newpath 371.34 521.24 moveto
364.61 513.06 lineto
364.77 523.66 lineto
closepath fill
1 setlinewidth
solid
0 0 0 edgecolor
newpath 371.34 521.24 moveto
364.61 513.06 lineto
364.77 523.66 lineto
closepath stroke
grestore
% node107
gsave
0 1 1 nodecolor
850.82 1370 103.24 37.48 ellipse_path fill
1 setlinewidth
filled
0 0 0 nodecolor
850.82 1370 103.24 37.48 ellipse_path stroke
0 0 0 nodecolor
14 /Times-Roman set_font
813.32 1379.9 moveto 75 (GO:0005832) alignedtext
0 0 0 nodecolor
14 /Times-Roman set_font
785.82 1364.9 moveto 130 (chaperonin-containing) alignedtext
0 0 0 nodecolor
14 /Times-Roman set_font
818.32 1349.9 moveto 65 (T-complex) alignedtext
grestore
% node4->node107
gsave
1 setlinewidth
0 0 0 edgecolor
newpath 2885.78 1653.16 moveto
2866.6 1644.47 2844.12 1635.51 2822.82 1630 curveto
2018.38 1421.72 1748.9 1709.43 962.82 1440 curveto
942.13 1432.91 921.31 1421.38 903.33 1409.71 curveto
stroke
0 0 0 edgecolor
newpath 905 1406.62 moveto
894.74 1403.99 lineto
901.12 1412.45 lineto
closepath fill
1 setlinewidth
solid
0 0 0 edgecolor
newpath 905 1406.62 moveto
894.74 1403.99 lineto
901.12 1412.45 lineto
closepath stroke
grestore
% node109
gsave
0 0.99869 1 nodecolor
1816.82 1370 65.05 69.3 ellipse_path fill
1 setlinewidth
filled
0 0 0 nodecolor
1816.82 1370 65.05 69.3 ellipse_path stroke
0 0 0 nodecolor
14 /Times-Roman set_font
1778.82 1402.4 moveto 76 (GO:0005850) alignedtext
0 0 0 nodecolor
14 /Times-Roman set_font
1786.32 1387.4 moveto 61 (eukaryotic) alignedtext
0 0 0 nodecolor
14 /Times-Roman set_font
1786.82 1372.4 moveto 60 (translation) alignedtext
0 0 0 nodecolor
14 /Times-Roman set_font
1790.32 1357.4 moveto 53 (initiation) alignedtext
0 0 0 nodecolor
14 /Times-Roman set_font
1799.82 1342.4 moveto 34 (factor) alignedtext
0 0 0 nodecolor
14 /Times-Roman set_font
1786.32 1327.4 moveto 61 (2 complex) alignedtext
grestore
% node4->node109
gsave
1 setlinewidth
0 0 0 edgecolor
newpath 2884.63 1653.9 moveto
2865.6 1645.45 2843.52 1636.47 2822.82 1630 curveto
2419.34 1503.86 2265.92 1634.98 1890.82 1440 curveto
1883.76 1436.33 1876.9 1431.79 1870.38 1426.79 curveto
stroke
0 0 0 edgecolor
newpath 1872.28 1423.83 moveto
1862.31 1420.25 lineto
1867.88 1429.27 lineto
closepath fill
1 setlinewidth
solid
0 0 0 edgecolor
newpath 1872.28 1423.83 moveto
1862.31 1420.25 lineto
1867.88 1429.27 lineto
closepath stroke
grestore
% node110
gsave
0 0.99869 1 nodecolor
1964.82 1370 65.05 69.3 ellipse_path fill
1 setlinewidth
filled
0 0 0 nodecolor
1964.82 1370 65.05 69.3 ellipse_path stroke
0 0 0 nodecolor
14 /Times-Roman set_font
1926.82 1402.4 moveto 76 (GO:0005852) alignedtext
0 0 0 nodecolor
14 /Times-Roman set_font
1934.32 1387.4 moveto 61 (eukaryotic) alignedtext
0 0 0 nodecolor
14 /Times-Roman set_font
1934.82 1372.4 moveto 60 (translation) alignedtext
0 0 0 nodecolor
14 /Times-Roman set_font
1938.32 1357.4 moveto 53 (initiation) alignedtext
0 0 0 nodecolor
14 /Times-Roman set_font
1947.82 1342.4 moveto 34 (factor) alignedtext
0 0 0 nodecolor
14 /Times-Roman set_font
1934.32 1327.4 moveto 61 (3 complex) alignedtext
grestore
% node4->node110
gsave
1 setlinewidth
0 0 0 edgecolor
newpath 2884.22 1654.2 moveto
2865.23 1645.84 2843.29 1636.83 2822.82 1630 curveto
2484.77 1517.2 2359.57 1605.24 2043.82 1440 curveto
2035.59 1435.69 2027.53 1430.35 2019.88 1424.55 curveto
stroke
0 0 0 edgecolor
newpath 2021.77 1421.58 moveto
2011.77 1418.1 lineto
2017.42 1427.06 lineto
closepath fill
1 setlinewidth
solid
0 0 0 edgecolor
newpath 2021.77 1421.58 moveto
2011.77 1418.1 lineto
2017.42 1427.06 lineto
closepath stroke
grestore
% node114
gsave
0 0.96822 1 nodecolor
339.82 118 101.82 58.69 ellipse_path fill
1 setlinewidth
filled
0 0 0 nodecolor
339.82 118 101.82 58.69 ellipse_path stroke
0 0 0 nodecolor
14 /Times-Roman set_font
301.32 142.9 moveto 77 (GO:0001405) alignedtext
0 0 0 nodecolor
14 /Times-Roman set_font
303.82 127.9 moveto 72 (presequence) alignedtext
0 0 0 nodecolor
14 /Times-Roman set_font
275.82 112.9 moveto 128 (translocase-associated) alignedtext
0 0 0 nodecolor
14 /Times-Roman set_font
320.32 97.9 moveto 39 (import) alignedtext
0 0 0 nodecolor
14 /Times-Roman set_font
322.32 82.9 moveto 35 (motor) alignedtext
grestore
% node4->node114
gsave
1 setlinewidth
0 0 0 edgecolor
newpath 2998.47 1670.02 moveto
3244.02 1638.72 4120.64 1522.04 4213.82 1440 curveto
4262.88 1396.81 4215.96 1349.34 4258.82 1300 curveto
4385.14 1154.59 4506.17 1240.43 4648.82 1111 curveto
4754.89 1014.76 4778.04 973.87 4816.82 836 curveto
4851.43 712.98 4815.62 414.43 4775.82 377 curveto
4613.4 224.25 1125.76 136.15 451.95 120.52 curveto
stroke
0 0 0 edgecolor
newpath 451.83 117.01 moveto
441.75 120.28 lineto
451.67 124.01 lineto
closepath fill
1 setlinewidth
solid
0 0 0 edgecolor
newpath 451.83 117.01 moveto
441.75 120.28 lineto
451.67 124.01 lineto
closepath stroke
grestore
% node113
gsave
0 0.15214 1 nodecolor
3715.82 447 70.21 26.87 ellipse_path fill
1 setlinewidth
filled
0 0 0 nodecolor
3715.82 447 70.21 26.87 ellipse_path stroke
0 0 0 nodecolor
14 /Times-Roman set_font
3678.32 449.4 moveto 75 (GO:0000812) alignedtext
0 0 0 nodecolor
14 /Times-Roman set_font
3673.82 434.4 moveto 84 (Swr1 complex) alignedtext
grestore
% node5->node113
gsave
1 setlinewidth
0 0 0 edgecolor
newpath 3385.14 1322.53 moveto
3364.73 1210.3 3327.18 922.69 3429.82 718 curveto
3484.99 607.99 3603.88 518.75 3669.68 475.43 curveto
stroke
0 0 0 edgecolor
newpath 3671.74 478.26 moveto
3678.21 469.87 lineto
3667.92 472.4 lineto
closepath fill
1 setlinewidth
solid
0 0 0 edgecolor
newpath 3671.74 478.26 moveto
3678.21 469.87 lineto
3667.92 472.4 lineto
closepath stroke
grestore
% node6
gsave
0 1 1 nodecolor
3533.82 1678 65.97 37.48 ellipse_path fill
1 setlinewidth
filled
0 0 0 nodecolor
3533.82 1678 65.97 37.48 ellipse_path stroke
0 0 0 nodecolor
14 /Times-Roman set_font
3494.82 1687.9 moveto 78 (GO:0044428) alignedtext
0 0 0 nodecolor
14 /Times-Roman set_font
3512.32 1672.9 moveto 43 (nuclear) alignedtext
0 0 0 nodecolor
14 /Times-Roman set_font
3522.82 1657.9 moveto 22 (part) alignedtext
grestore
% node6->node5
gsave
1 setlinewidth
0 0 0 edgecolor
newpath 3517.33 1641.46 moveto
3493.15 1587.88 3447.89 1487.6 3419.67 1425.06 curveto
stroke
0 0 0 edgecolor
newpath 3422.77 1423.42 moveto
3415.47 1415.74 lineto
3416.39 1426.3 lineto
closepath fill
1 setlinewidth
solid
0 0 0 edgecolor
newpath 3422.77 1423.42 moveto
3415.47 1415.74 lineto
3416.39 1426.3 lineto
closepath stroke
grestore
% node6->node20
gsave
1 setlinewidth
0 0 0 edgecolor
newpath 3559.87 1643.27 moveto
3604.41 1583.89 3694.66 1463.55 3739.02 1404.4 curveto
stroke
0 0 0 edgecolor
newpath 3742.02 1406.23 moveto
3745.22 1396.13 lineto
3736.42 1402.03 lineto
closepath fill
1 setlinewidth
solid
0 0 0 edgecolor
newpath 3742.02 1406.23 moveto
3745.22 1396.13 lineto
3736.42 1402.03 lineto
closepath stroke
grestore
% node24
gsave
0 0.85748 1 nodecolor
4516.82 777 67.18 37.48 ellipse_path fill
1 setlinewidth
filled
0 0 0 nodecolor
4516.82 777 67.18 37.48 ellipse_path stroke
0 0 0 nodecolor
14 /Times-Roman set_font
4477.32 786.9 moveto 79 (GO:0044451) alignedtext
0 0 0 nodecolor
14 /Times-Roman set_font
4480.32 771.9 moveto 73 (nucleoplasm) alignedtext
0 0 0 nodecolor
14 /Times-Roman set_font
4505.82 756.9 moveto 22 (part) alignedtext
grestore
% node6->node24
gsave
1 setlinewidth
0 0 0 edgecolor
newpath 3584.08 1653.66 moveto
3603.34 1645.13 3625.75 1636.16 3646.82 1630 curveto
3890.82 1558.71 4610.68 1634.1 4774.82 1440 curveto
4940.88 1243.63 4666.14 928.1 4557.79 817.15 curveto
stroke
0 0 0 edgecolor
newpath 4560.1 814.51 moveto
4550.59 809.83 lineto
4555.11 819.41 lineto
closepath fill
1 setlinewidth
solid
0 0 0 edgecolor
newpath 4560.1 814.51 moveto
4550.59 809.83 lineto
4555.11 819.41 lineto
closepath stroke
grestore
% node26
gsave
0 0.54954 1 nodecolor
3991.82 1063 67.88 48.08 ellipse_path fill
1 setlinewidth
filled
0 0 0 nodecolor
3991.82 1063 67.88 48.08 ellipse_path stroke
0 0 0 nodecolor
14 /Times-Roman set_font
3951.82 1080.4 moveto 80 (GO:0044454) alignedtext
0 0 0 nodecolor
14 /Times-Roman set_font
3970.32 1065.4 moveto 43 (nuclear) alignedtext
0 0 0 nodecolor
14 /Times-Roman set_font
3953.82 1050.4 moveto 76 (chromosome) alignedtext
0 0 0 nodecolor
14 /Times-Roman set_font
3980.82 1035.4 moveto 22 (part) alignedtext
grestore
% node6->node26
gsave
1 setlinewidth
0 0 0 edgecolor
newpath 3586.75 1655.36 moveto
3720.44 1598.04 4061.7 1450.96 4068.82 1440 curveto
4134.39 1339.07 4069.52 1193.46 4025.34 1116.06 curveto
stroke
0 0 0 edgecolor
newpath 4028.11 1113.86 moveto
4020.07 1106.97 lineto
4022.06 1117.38 lineto
closepath fill
1 setlinewidth
solid
0 0 0 edgecolor
newpath 4028.11 1113.86 moveto
4020.07 1106.97 lineto
4022.06 1117.38 lineto
closepath stroke
grestore
% node30
gsave
0 1 1 nodecolor
3280.82 777 67.18 37.48 ellipse_path fill
1 setlinewidth
filled
0 0 0 nodecolor
3280.82 777 67.18 37.48 ellipse_path stroke
0 0 0 nodecolor
14 /Times-Roman set_font
3241.32 786.9 moveto 79 (GO:0044452) alignedtext
0 0 0 nodecolor
14 /Times-Roman set_font
3253.32 771.9 moveto 55 (nucleolar) alignedtext
0 0 0 nodecolor
14 /Times-Roman set_font
3269.82 756.9 moveto 22 (part) alignedtext
grestore
% node6->node30
gsave
1 setlinewidth
0 0 0 edgecolor
newpath 3496.84 1646.85 moveto
3449.19 1604.72 3367 1525.03 3320.82 1440 curveto
3290.05 1383.34 3307.46 1359.58 3282.82 1300 curveto
3245.85 1210.59 3199.65 1204.51 3174.82 1111 curveto
3146.86 1005.71 3209.89 884.29 3250.29 820.83 curveto
stroke
0 0 0 edgecolor
newpath 3253.33 822.56 moveto
3255.83 812.26 lineto
3247.46 818.76 lineto
closepath fill
1 setlinewidth
solid
0 0 0 edgecolor
newpath 3253.33 822.56 moveto
3255.83 812.26 lineto
3247.46 818.76 lineto
closepath stroke
grestore
% node41
gsave
0 1 1 nodecolor
3578.82 1370 63.14 37.48 ellipse_path fill
1 setlinewidth
filled
0 0 0 nodecolor
3578.82 1370 63.14 37.48 ellipse_path stroke
0 0 0 nodecolor
14 /Times-Roman set_font
3541.82 1379.9 moveto 74 (GO:0031981) alignedtext
0 0 0 nodecolor
14 /Times-Roman set_font
3557.32 1364.9 moveto 43 (nuclear) alignedtext
0 0 0 nodecolor
14 /Times-Roman set_font
3560.32 1349.9 moveto 37 (lumen) alignedtext
grestore
% node6->node41
gsave
1 setlinewidth
0 0 0 edgecolor
newpath 3539.29 1640.54 moveto
3547.47 1584.62 3562.85 1479.32 3571.83 1417.88 curveto
stroke
0 0 0 edgecolor
newpath 3575.33 1418.08 moveto
3573.32 1407.68 lineto
3568.41 1417.07 lineto
closepath fill
1 setlinewidth
solid
0 0 0 edgecolor
newpath 3575.33 1418.08 moveto
3573.32 1407.68 lineto
3568.41 1417.07 lineto
closepath stroke
grestore
% node47
gsave
0 1 1 nodecolor
3616.82 1063 65.05 37.48 ellipse_path fill
1 setlinewidth
filled
0 0 0 nodecolor
3616.82 1063 65.05 37.48 ellipse_path stroke
0 0 0 nodecolor
14 /Times-Roman set_font
3578.82 1072.9 moveto 76 (GO:0034399) alignedtext
0 0 0 nodecolor
14 /Times-Roman set_font
3595.32 1057.9 moveto 43 (nuclear) alignedtext
0 0 0 nodecolor
14 /Times-Roman set_font
3589.32 1042.9 moveto 55 (periphery) alignedtext
grestore
% node6->node47
gsave
1 setlinewidth
0 0 0 edgecolor
newpath 3578.59 1650.37 moveto
3656.77 1601.04 3812.59 1497.61 3840.82 1440 curveto
3868.2 1384.13 3863.82 1357.82 3840.82 1300 curveto
3806.09 1212.68 3722.23 1138.97 3667.55 1097.92 curveto
stroke
0 0 0 edgecolor
newpath 3669.49 1095 moveto
3659.37 1091.86 lineto
3665.32 1100.62 lineto
closepath fill
1 setlinewidth
solid
0 0 0 edgecolor
newpath 3669.49 1095 moveto
3659.37 1091.86 lineto
3665.32 1100.62 lineto
closepath stroke
grestore
% node50
gsave
0 1 1 nodecolor
2181.82 1063 82.23 48.08 ellipse_path fill
1 setlinewidth
filled
0 0 0 nodecolor
2181.82 1063 82.23 48.08 ellipse_path stroke
0 0 0 nodecolor
14 /Times-Roman set_font
2143.82 1080.4 moveto 76 (GO:0000176) alignedtext
0 0 0 nodecolor
14 /Times-Roman set_font
2160.32 1065.4 moveto 43 (nuclear) alignedtext
0 0 0 nodecolor
14 /Times-Roman set_font
2155.82 1050.4 moveto 52 (exosome) alignedtext
0 0 0 nodecolor
14 /Times-Roman set_font
2131.32 1035.4 moveto 101 (\(RNase complex\)) alignedtext
grestore
% node6->node50
gsave
1 setlinewidth
0 0 0 edgecolor
newpath 3469.77 1668.55 moveto
3281.85 1639.8 2736.5 1548.65 2596.82 1440 curveto
2540.94 1396.53 2567.98 1352.8 2520.82 1300 curveto
2478.56 1252.69 2333.16 1157.79 2247.12 1103.53 curveto
stroke
0 0 0 edgecolor
newpath 2248.79 1100.45 moveto
2238.47 1098.09 lineto
2245.07 1106.38 lineto
closepath fill
1 setlinewidth
solid
0 0 0 edgecolor
newpath 2248.79 1100.45 moveto
2238.47 1098.09 lineto
2245.07 1106.38 lineto
closepath stroke
grestore
% node75
gsave
0 1 1 nodecolor
4573.82 1063 65.97 26.87 ellipse_path fill
1 setlinewidth
filled
0 0 0 nodecolor
4573.82 1063 65.97 26.87 ellipse_path stroke
0 0 0 nodecolor
14 /Times-Roman set_font
4534.82 1065.4 moveto 78 (GO:0005654) alignedtext
0 0 0 nodecolor
14 /Times-Roman set_font
4537.32 1050.4 moveto 73 (nucleoplasm) alignedtext
grestore
% node6->node75
gsave
1 setlinewidth
0 0 0 edgecolor
newpath 3584.1 1653.7 moveto
3603.36 1645.18 3625.76 1636.2 3646.82 1630 curveto
3884.78 1559.93 4587.04 1629.75 4746.82 1440 curveto
4839.02 1330.51 4683.77 1163.78 4609.73 1094.7 curveto
stroke
0 0 0 edgecolor
newpath 4611.7 1091.75 moveto
4601.98 1087.54 lineto
4606.95 1096.89 lineto
closepath fill
1 setlinewidth
solid
0 0 0 edgecolor
newpath 4611.7 1091.75 moveto
4601.98 1087.54 lineto
4606.95 1096.89 lineto
closepath stroke
grestore
% node76
gsave
0 1 1 nodecolor
3468.82 1063 65.05 26.87 ellipse_path fill
1 setlinewidth
filled
0 0 0 nodecolor
3468.82 1063 65.05 26.87 ellipse_path stroke
0 0 0 nodecolor
14 /Times-Roman set_font
3430.82 1065.4 moveto 76 (GO:0005730) alignedtext
0 0 0 nodecolor
14 /Times-Roman set_font
3440.82 1050.4 moveto 56 (nucleolus) alignedtext
grestore
% node6->node76
gsave
1 setlinewidth
0 0 0 edgecolor
newpath 3529.42 1640.5 moveto
3523.95 1593.63 3514.42 1510.91 3506.82 1440 curveto
3493.49 1315.51 3478.98 1167.76 3472.41 1100.13 curveto
stroke
0 0 0 edgecolor
newpath 3475.87 1099.6 moveto
3471.42 1089.98 lineto
3468.91 1100.27 lineto
closepath fill
1 setlinewidth
solid
0 0 0 edgecolor
newpath 3475.87 1099.6 moveto
3471.42 1089.98 lineto
3468.91 1100.27 lineto
closepath stroke
grestore
% node77
gsave
0 1 1 nodecolor
4332.82 1370 65.05 37.48 ellipse_path fill
1 setlinewidth
filled
0 0 0 nodecolor
4332.82 1370 65.05 37.48 ellipse_path stroke
0 0 0 nodecolor
14 /Times-Roman set_font
4295.32 1379.9 moveto 75 (GO:0000228) alignedtext
0 0 0 nodecolor
14 /Times-Roman set_font
4311.32 1364.9 moveto 43 (nuclear) alignedtext
0 0 0 nodecolor
14 /Times-Roman set_font
4294.82 1349.9 moveto 76 (chromosome) alignedtext
grestore
% node6->node77
gsave
1 setlinewidth
0 0 0 edgecolor
newpath 3585.71 1654.69 moveto
3604.77 1646.47 3626.62 1637.43 3646.82 1630 curveto
3912.12 1532.4 4007.69 1579.04 4253.82 1440 curveto
4268.09 1431.94 4282.03 1420.97 4294.12 1410.11 curveto
stroke
0 0 0 edgecolor
newpath 4296.83 1412.38 moveto
4301.79 1403.02 lineto
4292.08 1407.24 lineto
closepath fill
1 setlinewidth
solid
0 0 0 edgecolor
newpath 4296.83 1412.38 moveto
4301.79 1403.02 lineto
4292.08 1407.24 lineto
closepath stroke
grestore
% node81
gsave
0 0.83321 1 nodecolor
2427.82 1370 84.15 48.08 ellipse_path fill
1 setlinewidth
filled
0 0 0 nodecolor
2427.82 1370 84.15 48.08 ellipse_path stroke
0 0 0 nodecolor
14 /Times-Roman set_font
2390.32 1387.4 moveto 75 (GO:0030532) alignedtext
0 0 0 nodecolor
14 /Times-Roman set_font
2388.82 1372.4 moveto 78 (small nuclear) alignedtext
0 0 0 nodecolor
14 /Times-Roman set_font
2376.32 1357.4 moveto 103 (ribonucleoprotein) alignedtext
0 0 0 nodecolor
14 /Times-Roman set_font
2402.32 1342.4 moveto 51 (complex) alignedtext
grestore
% node6->node81
gsave
1 setlinewidth
0 0 0 edgecolor
newpath 3468.81 1671.46 moveto
3304.32 1653.09 2860.87 1592.06 2525.82 1440 curveto
2511.45 1433.48 2497.04 1424.72 2483.86 1415.61 curveto
stroke
0 0 0 edgecolor
newpath 2485.56 1412.53 moveto
2475.38 1409.59 lineto
2481.51 1418.23 lineto
closepath fill
1 setlinewidth
solid
0 0 0 edgecolor
newpath 2485.56 1412.53 moveto
2475.38 1409.59 lineto
2481.51 1418.23 lineto
closepath stroke
grestore
% node83
gsave
0 0.94594 1 nodecolor
3520.82 777 82.02 58.69 ellipse_path fill
1 setlinewidth
filled
0 0 0 nodecolor
3520.82 777 82.02 58.69 ellipse_path stroke
0 0 0 nodecolor
14 /Times-Roman set_font
3482.82 801.9 moveto 76 (GO:0055029) alignedtext
0 0 0 nodecolor
14 /Times-Roman set_font
3499.32 786.9 moveto 43 (nuclear) alignedtext
0 0 0 nodecolor
14 /Times-Roman set_font
3478.82 771.9 moveto 84 (DNA-directed) alignedtext
0 0 0 nodecolor
14 /Times-Roman set_font
3470.82 756.9 moveto 100 (RNA polymerase) alignedtext
0 0 0 nodecolor
14 /Times-Roman set_font
3495.32 741.9 moveto 51 (complex) alignedtext
grestore
% node6->node83
gsave
1 setlinewidth
0 0 0 edgecolor
newpath 3576.07 1649.06 moveto
3663.29 1589.09 3855.87 1455.54 3863.82 1440 curveto
3892.17 1384.61 3882.81 1359.25 3863.82 1300 curveto
3832.32 1201.7 3778.18 1201.66 3728.82 1111 curveto
3706.88 1070.7 3712.76 1055.3 3690.82 1015 curveto
3655.47 950.08 3605.35 882.03 3568.69 835.4 curveto
stroke
0 0 0 edgecolor
newpath 3571.42 833.21 moveto
3562.47 827.53 lineto
3565.93 837.55 lineto
closepath fill
1 setlinewidth
solid
0 0 0 edgecolor
newpath 3571.42 833.21 moveto
3562.47 827.53 lineto
3565.93 837.55 lineto
closepath stroke
grestore
% node85
gsave
0 0.97284 1 nodecolor
4423.82 1063 65.76 37.48 ellipse_path fill
1 setlinewidth
filled
0 0 0 nodecolor
4423.82 1063 65.76 37.48 ellipse_path stroke
0 0 0 nodecolor
14 /Times-Roman set_font
4385.32 1072.9 moveto 77 (GO:0005643) alignedtext
0 0 0 nodecolor
14 /Times-Roman set_font
4402.32 1057.9 moveto 43 (nuclear) alignedtext
0 0 0 nodecolor
14 /Times-Roman set_font
4410.82 1042.9 moveto 26 (pore) alignedtext
grestore
% node6->node85
gsave
1 setlinewidth
0 0 0 edgecolor
newpath 3584.78 1653.85 moveto
3603.92 1645.45 3626.08 1636.51 3646.82 1630 curveto
4040.22 1506.59 4294.85 1760 4554.82 1440 curveto
4638.08 1337.52 4524.8 1178.72 4461.45 1104.22 curveto
stroke
0 0 0 edgecolor
newpath 4463.91 1101.72 moveto
4454.74 1096.42 lineto
4458.61 1106.29 lineto
closepath fill
1 setlinewidth
solid
0 0 0 edgecolor
newpath 4463.91 1101.72 moveto
4454.74 1096.42 lineto
4458.61 1106.29 lineto
closepath stroke
grestore
% node90
gsave
0 1 1 nodecolor
2671.82 1370 65.76 37.48 ellipse_path fill
1 setlinewidth
filled
0 0 0 nodecolor
2671.82 1370 65.76 37.48 ellipse_path stroke
0 0 0 nodecolor
14 /Times-Roman set_font
2633.82 1379.9 moveto 76 (GO:0005681) alignedtext
0 0 0 nodecolor
14 /Times-Roman set_font
2633.32 1364.9 moveto 77 (spliceosomal) alignedtext
0 0 0 nodecolor
14 /Times-Roman set_font
2646.32 1349.9 moveto 51 (complex) alignedtext
grestore
% node6->node90
gsave
1 setlinewidth
0 0 0 edgecolor
newpath 3477.93 1658.03 moveto
3325.12 1603.43 2900.91 1451.86 2737.33 1393.41 curveto
stroke
0 0 0 edgecolor
newpath 2738.46 1390.1 moveto
2727.87 1390.03 lineto
2736.11 1396.69 lineto
closepath fill
1 setlinewidth
solid
0 0 0 edgecolor
newpath 2738.46 1390.1 moveto
2727.87 1390.03 lineto
2736.11 1396.69 lineto
closepath stroke
grestore
% node94
gsave
0 0.97284 1 nodecolor
4480.82 1370 65.05 37.48 ellipse_path fill
1 setlinewidth
filled
0 0 0 nodecolor
4480.82 1370 65.05 37.48 ellipse_path stroke
0 0 0 nodecolor
14 /Times-Roman set_font
4442.82 1379.9 moveto 76 (GO:0005635) alignedtext
0 0 0 nodecolor
14 /Times-Roman set_font
4459.32 1364.9 moveto 43 (nuclear) alignedtext
0 0 0 nodecolor
14 /Times-Roman set_font
4454.32 1349.9 moveto 53 (envelope) alignedtext
grestore
% node6->node94
gsave
1 setlinewidth
0 0 0 edgecolor
newpath 3585.2 1654.16 moveto
3604.3 1645.84 3626.31 1636.87 3646.82 1630 curveto
3976.95 1519.38 4101.49 1607.32 4406.82 1440 curveto
4420.56 1432.47 4433.65 1421.77 4444.9 1410.99 curveto
stroke
0 0 0 edgecolor
newpath 4447.38 1413.46 moveto
4452.01 1403.93 lineto
4442.45 1408.49 lineto
closepath fill
1 setlinewidth
solid
0 0 0 edgecolor
newpath 4447.38 1413.46 moveto
4452.01 1403.93 lineto
4442.45 1408.49 lineto
closepath stroke
grestore
% node8
gsave
0 0.99869 1 nodecolor
1240.82 2205 68.09 37.48 ellipse_path fill
1 setlinewidth
filled
0 0 0 nodecolor
1240.82 2205 68.09 37.48 ellipse_path stroke
0 0 0 nodecolor
14 /Times-Roman set_font
1200.32 2214.9 moveto 81 (GO:0044444) alignedtext
0 0 0 nodecolor
14 /Times-Roman set_font
1205.32 2199.9 moveto 71 (cytoplasmic) alignedtext
0 0 0 nodecolor
14 /Times-Roman set_font
1229.82 2184.9 moveto 22 (part) alignedtext
grestore
% node8->node1
gsave
1 setlinewidth
0 0 0 edgecolor
newpath 1195.21 2177.15 moveto
1094.96 2112.8 857.93 1942.58 776.82 1726 curveto
761.86 1686.04 760.57 1669.45 776.82 1630 curveto
779.73 1622.95 923.26 1480.36 994.95 1409.4 curveto
stroke
0 0 0 edgecolor
newpath 997.43 1411.88 moveto
1002.08 1402.35 lineto
992.51 1406.9 lineto
closepath fill
1 setlinewidth
solid
0 0 0 edgecolor
newpath 997.43 1411.88 moveto
1002.08 1402.35 lineto
992.51 1406.9 lineto
closepath stroke
grestore
% node8->node7
gsave
1 setlinewidth
0 0 0 edgecolor
newpath 1252.68 2167.78 moveto
1278.15 2087.97 1336.33 1906.58 1342.82 1894 curveto
1385.38 1811.53 1420.03 1806.14 1466.82 1726 curveto
1490.39 1685.63 1488.86 1671.79 1509.82 1630 curveto
1544.21 1561.44 1587.46 1484.98 1617.74 1432.84 curveto
stroke
0 0 0 edgecolor
newpath 1620.86 1434.44 moveto
1622.86 1424.03 lineto
1614.81 1430.92 lineto
closepath fill
1 setlinewidth
solid
0 0 0 edgecolor
newpath 1620.86 1434.44 moveto
1622.86 1424.03 lineto
1614.81 1430.92 lineto
closepath stroke
grestore
% node13
gsave
0 0.99869 1 nodecolor
1197.82 1678 65.76 26.87 ellipse_path fill
1 setlinewidth
filled
0 0 0 nodecolor
1197.82 1678 65.76 26.87 ellipse_path stroke
0 0 0 nodecolor
14 /Times-Roman set_font
1159.32 1680.4 moveto 77 (GO:0005840) alignedtext
0 0 0 nodecolor
14 /Times-Roman set_font
1170.32 1665.4 moveto 55 (ribosome) alignedtext
grestore
% node8->node13
gsave
1 setlinewidth
0 0 0 edgecolor
newpath 1237.76 2167.52 moveto
1229.85 2070.51 1208.76 1812.03 1200.86 1715.26 curveto
stroke
0 0 0 edgecolor
newpath 1204.33 1714.76 moveto
1200.03 1705.08 lineto
1197.36 1715.33 lineto
closepath fill
1 setlinewidth
solid
0 0 0 edgecolor
newpath 1204.33 1714.76 moveto
1200.03 1705.08 lineto
1197.36 1715.33 lineto
closepath stroke
grestore
% node31
gsave
0 1 1 nodecolor
1388.82 1678 68.8 37.48 ellipse_path fill
1 setlinewidth
filled
0 0 0 nodecolor
1388.82 1678 68.8 37.48 ellipse_path stroke
0 0 0 nodecolor
14 /Times-Roman set_font
1349.32 1687.9 moveto 79 (GO:0044429) alignedtext
0 0 0 nodecolor
14 /Times-Roman set_font
1347.82 1672.9 moveto 82 (mitochondrial) alignedtext
0 0 0 nodecolor
14 /Times-Roman set_font
1377.82 1657.9 moveto 22 (part) alignedtext
grestore
% node8->node31
gsave
1 setlinewidth
0 0 0 edgecolor
newpath 1247.52 2167.25 moveto
1258.36 2108.32 1281.42 1991.14 1309.82 1894 curveto
1327.22 1834.5 1352.57 1767.72 1369.83 1724.38 curveto
stroke
0 0 0 edgecolor
newpath 1373.13 1725.55 moveto
1373.6 1714.96 lineto
1366.64 1722.94 lineto
closepath fill
1 setlinewidth
solid
0 0 0 edgecolor
newpath 1373.13 1725.55 moveto
1373.6 1714.96 lineto
1366.64 1722.94 lineto
closepath stroke
grestore
% node51
gsave
0 0.99869 1 nodecolor
1241.82 1063 82.23 48.08 ellipse_path fill
1 setlinewidth
filled
0 0 0 nodecolor
1241.82 1063 82.23 48.08 ellipse_path stroke
0 0 0 nodecolor
14 /Times-Roman set_font
1204.32 1080.4 moveto 75 (GO:0000177) alignedtext
0 0 0 nodecolor
14 /Times-Roman set_font
1206.32 1065.4 moveto 71 (cytoplasmic) alignedtext
0 0 0 nodecolor
14 /Times-Roman set_font
1215.82 1050.4 moveto 52 (exosome) alignedtext
0 0 0 nodecolor
14 /Times-Roman set_font
1191.32 1035.4 moveto 101 (\(RNase complex\)) alignedtext
grestore
% node8->node51
gsave
1 setlinewidth
0 0 0 edgecolor
newpath 1183.85 2184.37 moveto
1105.23 2153.31 963.4 2087.59 876.82 1990 curveto
773.05 1873.02 655.07 1432.05 738.82 1300 curveto
763.44 1261.19 1029.76 1148.98 1164.57 1094.04 curveto
stroke
0 0 0 edgecolor
newpath 1166.1 1097.2 moveto
1174.05 1090.19 lineto
1163.47 1090.71 lineto
closepath fill
1 setlinewidth
solid
0 0 0 edgecolor
newpath 1166.1 1097.2 moveto
1174.05 1090.19 lineto
1163.47 1090.71 lineto
closepath stroke
grestore
% node53
gsave
0 1 1 nodecolor
623.82 1678 67.88 37.48 ellipse_path fill
1 setlinewidth
filled
0 0 0 nodecolor
623.82 1678 67.88 37.48 ellipse_path stroke
0 0 0 nodecolor
14 /Times-Roman set_font
583.82 1687.9 moveto 80 (GO:0044445) alignedtext
0 0 0 nodecolor
14 /Times-Roman set_font
596.32 1672.9 moveto 55 (cytosolic) alignedtext
0 0 0 nodecolor
14 /Times-Roman set_font
612.82 1657.9 moveto 22 (part) alignedtext
grestore
% node8->node53
gsave
1 setlinewidth
0 0 0 edgecolor
newpath 1173.98 2197.42 moveto
1060.49 2180.93 830.31 2131.13 705.82 1990 curveto
671.21 1950.76 643.44 1802.57 630.96 1725.39 curveto
stroke
0 0 0 edgecolor
newpath 634.4 1724.77 moveto
629.37 1715.44 lineto
627.49 1725.87 lineto
closepath fill
1 setlinewidth
solid
0 0 0 edgecolor
newpath 634.4 1724.77 moveto
629.37 1715.44 lineto
627.49 1725.87 lineto
closepath stroke
grestore
% node68
gsave
0 0.99869 1 nodecolor
1024.82 1678 89.1 26.87 ellipse_path fill
1 setlinewidth
filled
0 0 0 nodecolor
1024.82 1678 89.1 26.87 ellipse_path stroke
0 0 0 nodecolor
14 /Times-Roman set_font
986.32 1680.4 moveto 77 (GO:0043614) alignedtext
0 0 0 nodecolor
14 /Times-Roman set_font
969.82 1665.4 moveto 110 (multi-eIF complex) alignedtext
grestore
% node8->node68
gsave
1 setlinewidth
0 0 0 edgecolor
newpath 1225.8 2168.36 moveto
1186.17 2071.66 1079.09 1810.41 1039.66 1714.21 curveto
stroke
0 0 0 edgecolor
newpath 1042.87 1712.82 moveto
1035.84 1704.89 lineto
1036.4 1715.47 lineto
closepath fill
1 setlinewidth
solid
0 0 0 edgecolor
newpath 1042.87 1712.82 moveto
1035.84 1704.89 lineto
1036.4 1715.47 lineto
closepath stroke
grestore
% node72
gsave
0 0.99869 1 nodecolor
1423.82 1942 72.12 26.87 ellipse_path fill
1 setlinewidth
filled
0 0 0 nodecolor
1423.82 1942 72.12 26.87 ellipse_path stroke
0 0 0 nodecolor
14 /Times-Roman set_font
1385.82 1944.4 moveto 76 (GO:0005739) alignedtext
0 0 0 nodecolor
14 /Times-Roman set_font
1380.82 1929.4 moveto 86 (mitochondrion) alignedtext
grestore
% node8->node72
gsave
1 setlinewidth
0 0 0 edgecolor
newpath 1265.31 2169.8 moveto
1300.48 2119.26 1364.89 2026.69 1399.8 1976.52 curveto
stroke
0 0 0 edgecolor
newpath 1402.71 1978.47 moveto
1405.55 1968.26 lineto
1396.97 1974.47 lineto
closepath fill
1 setlinewidth
solid
0 0 0 edgecolor
newpath 1402.71 1978.47 moveto
1405.55 1968.26 lineto
1396.97 1974.47 lineto
closepath stroke
grestore
% node74
gsave
0 0.99869 1 nodecolor
588.82 1942 65.05 26.87 ellipse_path fill
1 setlinewidth
filled
0 0 0 nodecolor
588.82 1942 65.05 26.87 ellipse_path stroke
0 0 0 nodecolor
14 /Times-Roman set_font
550.82 1944.4 moveto 76 (GO:0005829) alignedtext
0 0 0 nodecolor
14 /Times-Roman set_font
567.32 1929.4 moveto 43 (cytosol) alignedtext
grestore
% node8->node74
gsave
1 setlinewidth
0 0 0 edgecolor
newpath 1181.15 2186.7 moveto
1075.28 2153.34 848.67 2077.91 667.82 1990 curveto
655.98 1984.24 643.61 1977.24 632.27 1970.39 curveto
stroke
0 0 0 edgecolor
newpath 633.78 1967.21 moveto
623.43 1964.95 lineto
630.11 1973.17 lineto
closepath fill
1 setlinewidth
solid
0 0 0 edgecolor
newpath 633.78 1967.21 moveto
623.43 1964.95 lineto
630.11 1973.17 lineto
closepath stroke
grestore
% node8->node109
gsave
1 setlinewidth
0 0 0 edgecolor
newpath 1289.89 2178.82 moveto
1350.24 2143.98 1451.23 2076.57 1504.82 1990 curveto
1591.15 1850.56 1510.98 1775.93 1585.82 1630 curveto
1608.99 1584.82 1701.4 1486.81 1762.08 1424.87 curveto
stroke
0 0 0 edgecolor
newpath 1764.81 1427.08 moveto
1769.32 1417.5 lineto
1759.82 1422.18 lineto
closepath fill
1 setlinewidth
solid
0 0 0 edgecolor
newpath 1764.81 1427.08 moveto
1769.32 1417.5 lineto
1759.82 1422.18 lineto
closepath stroke
grestore
% node8->node110
gsave
1 setlinewidth
0 0 0 edgecolor
newpath 1293.77 2181.3 moveto
1361.18 2148.31 1476.26 2082.07 1537.82 1990 curveto
1629.26 1853.25 1531.83 1766.38 1623.82 1630 curveto
1705.27 1509.25 1778.31 1532.49 1890.82 1440 curveto
1896.87 1435.03 1903.05 1429.68 1909.12 1424.23 curveto
stroke
0 0 0 edgecolor
newpath 1911.69 1426.62 moveto
1916.74 1417.3 lineto
1906.98 1421.44 lineto
closepath fill
1 setlinewidth
solid
0 0 0 edgecolor
newpath 1911.69 1426.62 moveto
1916.74 1417.3 lineto
1906.98 1421.44 lineto
closepath stroke
grestore
% node115
gsave
0 0.99869 1 nodecolor
851.82 1678 65.97 37.48 ellipse_path fill
1 setlinewidth
filled
0 0 0 nodecolor
851.82 1678 65.97 37.48 ellipse_path stroke
0 0 0 nodecolor
14 /Times-Roman set_font
812.82 1687.9 moveto 78 (GO:0010494) alignedtext
0 0 0 nodecolor
14 /Times-Roman set_font
836.32 1672.9 moveto 31 (stress) alignedtext
0 0 0 nodecolor
14 /Times-Roman set_font
830.32 1657.9 moveto 43 (granule) alignedtext
grestore
% node8->node115
gsave
1 setlinewidth
0 0 0 edgecolor
newpath 1215 2170.01 moveto
1146.17 2076.77 958.48 1822.49 883.44 1720.83 curveto
stroke
0 0 0 edgecolor
newpath 886.14 1718.6 moveto
877.38 1712.63 lineto
880.51 1722.75 lineto
closepath fill
1 setlinewidth
solid
0 0 0 edgecolor
newpath 886.14 1718.6 moveto
877.38 1712.63 lineto
880.51 1722.75 lineto
closepath stroke
grestore
% node9
gsave
0 1 1 nodecolor
1538.82 2673 67.18 37.48 ellipse_path fill
1 setlinewidth
filled
0 0 0 nodecolor
1538.82 2673 67.18 37.48 ellipse_path stroke
0 0 0 nodecolor
14 /Times-Roman set_font
1499.32 2682.9 moveto 79 (GO:0044424) alignedtext
0 0 0 nodecolor
14 /Times-Roman set_font
1503.82 2667.9 moveto 70 (intracellular) alignedtext
0 0 0 nodecolor
14 /Times-Roman set_font
1527.82 2652.9 moveto 22 (part) alignedtext
grestore
% node9->node8
gsave
1 setlinewidth
0 0 0 edgecolor
newpath 1503.19 2641.21 moveto
1465.6 2606.25 1406.43 2547.02 1366.82 2487 curveto
1316.15 2410.21 1276.8 2309.68 1256.36 2251.73 curveto
stroke
0 0 0 edgecolor
newpath 1259.6 2250.4 moveto
1253.01 2242.11 lineto
1253 2252.7 lineto
closepath fill
1 setlinewidth
solid
0 0 0 edgecolor
newpath 1259.6 2250.4 moveto
1253.01 2242.11 lineto
1253 2252.7 lineto
closepath stroke
grestore
% node10
gsave
0 0.97688 1 nodecolor
305.82 1370 77.78 37.48 ellipse_path fill
1 setlinewidth
filled
0 0 0 nodecolor
305.82 1370 77.78 37.48 ellipse_path stroke
0 0 0 nodecolor
14 /Times-Roman set_font
267.82 1379.9 moveto 76 (GO:0019866) alignedtext
0 0 0 nodecolor
14 /Times-Roman set_font
278.32 1364.9 moveto 55 (organelle) alignedtext
0 0 0 nodecolor
14 /Times-Roman set_font
258.82 1349.9 moveto 94 (inner membrane) alignedtext
grestore
% node9->node10
gsave
1 setlinewidth
0 0 0 edgecolor
newpath 1474.55 2661.6 moveto
1231.45 2616.67 381.82 2442.67 381.82 2205 curveto
381.82 2205 381.82 2205 381.82 1942 curveto
381.82 1745.83 337.35 1515.09 316.45 1417.45 curveto
stroke
0 0 0 edgecolor
newpath 319.85 1416.62 moveto
314.32 1407.59 lineto
313.01 1418.1 lineto
closepath fill
1 setlinewidth
solid
0 0 0 edgecolor
newpath 319.85 1416.62 moveto
314.32 1407.59 lineto
313.01 1418.1 lineto
closepath stroke
grestore
% node15
gsave
0 1 1 nodecolor
1828.82 1942 84.15 37.48 ellipse_path fill
1 setlinewidth
filled
0 0 0 nodecolor
1828.82 1942 84.15 37.48 ellipse_path stroke
0 0 0 nodecolor
14 /Times-Roman set_font
1790.82 1951.9 moveto 76 (GO:0030529) alignedtext
0 0 0 nodecolor
14 /Times-Roman set_font
1777.32 1936.9 moveto 103 (ribonucleoprotein) alignedtext
0 0 0 nodecolor
14 /Times-Roman set_font
1803.32 1921.9 moveto 51 (complex) alignedtext
grestore
% node9->node15
gsave
1 setlinewidth
0 0 0 edgecolor
newpath 1563.48 2638.01 moveto
1588.31 2601.61 1626.46 2542.29 1651.82 2487 curveto
1732.93 2310.14 1793.42 2085.42 1817.45 1989.19 curveto
stroke
0 0 0 edgecolor
newpath 1820.85 1990.02 moveto
1819.86 1979.47 lineto
1814.06 1988.33 lineto
closepath fill
1 setlinewidth
solid
0 0 0 edgecolor
newpath 1820.85 1990.02 moveto
1819.86 1979.47 lineto
1814.06 1988.33 lineto
closepath stroke
grestore
% node9->node21
gsave
1 setlinewidth
0 0 0 edgecolor
newpath 1604.51 2664.9 moveto
1791.42 2641.09 2322.64 2567.9 2476.82 2487 curveto
2737.54 2350.2 2765.59 2243.81 2914.82 1990 curveto
3034.48 1786.49 3136.43 1522 3175.16 1416.45 curveto
stroke
0 0 0 edgecolor
newpath 3178.45 1417.63 moveto
3178.6 1407.04 lineto
3171.88 1415.23 lineto
closepath fill
1 setlinewidth
solid
0 0 0 edgecolor
newpath 3178.45 1417.63 moveto
3178.6 1407.04 lineto
3171.88 1415.23 lineto
closepath stroke
grestore
% node35
gsave
0 1 1 nodecolor
2301.82 1942 67.88 48.08 ellipse_path fill
1 setlinewidth
filled
0 0 0 nodecolor
2301.82 1942 67.88 48.08 ellipse_path stroke
0 0 0 nodecolor
14 /Times-Roman set_font
2261.82 1959.4 moveto 80 (GO:0044446) alignedtext
0 0 0 nodecolor
14 /Times-Roman set_font
2266.82 1944.4 moveto 70 (intracellular) alignedtext
0 0 0 nodecolor
14 /Times-Roman set_font
2274.32 1929.4 moveto 55 (organelle) alignedtext
0 0 0 nodecolor
14 /Times-Roman set_font
2290.82 1914.4 moveto 22 (part) alignedtext
grestore
% node9->node35
gsave
1 setlinewidth
0 0 0 edgecolor
newpath 1573.09 2640.17 moveto
1695.59 2522.81 2112.03 2123.83 2253.98 1987.84 curveto
stroke
0 0 0 edgecolor
newpath 2256.53 1990.24 moveto
2261.33 1980.8 lineto
2251.69 1985.19 lineto
closepath fill
1 setlinewidth
solid
0 0 0 edgecolor
newpath 2256.53 1990.24 moveto
2261.33 1980.8 lineto
2251.69 1985.19 lineto
closepath stroke
grestore
% node9->node49
gsave
1 setlinewidth
0 0 0 edgecolor
newpath 1552.17 2635.95 moveto
1579.2 2557.55 1637.82 2368.6 1637.82 2205 curveto
1637.82 2205 1637.82 2205 1637.82 1942 curveto
1637.82 1794.06 1656.33 1741.28 1753.82 1630 curveto
1813.91 1561.41 2053.23 1452.03 2173.73 1399.73 curveto
stroke
0 0 0 edgecolor
newpath 2175.47 1402.79 moveto
2183.26 1395.61 lineto
2172.69 1396.37 lineto
closepath fill
1 setlinewidth
solid
0 0 0 edgecolor
newpath 2175.47 1402.79 moveto
2183.26 1395.61 lineto
2172.69 1396.37 lineto
closepath stroke
grestore
% node62
gsave
0 1 1 nodecolor
2402.82 2449 65.05 37.48 ellipse_path fill
1 setlinewidth
filled
0 0 0 nodecolor
2402.82 2449 65.05 37.48 ellipse_path stroke
0 0 0 nodecolor
14 /Times-Roman set_font
2364.82 2458.9 moveto 76 (GO:0043229) alignedtext
0 0 0 nodecolor
14 /Times-Roman set_font
2367.82 2443.9 moveto 70 (intracellular) alignedtext
0 0 0 nodecolor
14 /Times-Roman set_font
2375.32 2428.9 moveto 55 (organelle) alignedtext
grestore
% node9->node62
gsave
1 setlinewidth
0 0 0 edgecolor
newpath 1603.6 2663.24 moveto
1740.52 2641.43 2068.18 2582.98 2328.82 2487 curveto
2334.69 2484.84 2340.69 2482.32 2346.61 2479.63 curveto
stroke
0 0 0 edgecolor
newpath 2348.27 2482.72 moveto
2355.82 2475.28 lineto
2345.29 2476.39 lineto
closepath fill
1 setlinewidth
solid
0 0 0 edgecolor
newpath 2348.27 2482.72 moveto
2355.82 2475.28 lineto
2345.29 2476.39 lineto
closepath stroke
grestore
% node73
gsave
0 1 1 nodecolor
1439.82 2449 63.85 26.87 ellipse_path fill
1 setlinewidth
filled
0 0 0 nodecolor
1439.82 2449 63.85 26.87 ellipse_path stroke
0 0 0 nodecolor
14 /Times-Roman set_font
1402.32 2451.4 moveto 75 (GO:0005737) alignedtext
0 0 0 nodecolor
14 /Times-Roman set_font
1409.82 2436.4 moveto 60 (cytoplasm) alignedtext
grestore
% node9->node73
gsave
1 setlinewidth
0 0 0 edgecolor
newpath 1522.7 2636.51 moveto
1504.19 2594.65 1474.05 2526.44 1455.66 2484.84 curveto
stroke
0 0 0 edgecolor
newpath 1458.84 2483.37 moveto
1451.59 2475.63 lineto
1452.43 2486.2 lineto
closepath fill
1 setlinewidth
solid
0 0 0 edgecolor
newpath 1458.84 2483.37 moveto
1451.59 2475.63 lineto
1452.43 2486.2 lineto
closepath stroke
grestore
% node9->node80
gsave
1 setlinewidth
0 0 0 edgecolor
newpath 1471.8 2669.6 moveto
1313.49 2659.52 906.57 2621.46 598.82 2487 curveto
403.47 2401.65 210.82 2418.18 210.82 2205 curveto
210.82 2205 210.82 2205 210.82 1942 curveto
210.82 1752.39 171.39 1530.17 150.89 1427.44 curveto
stroke
0 0 0 edgecolor
newpath 154.31 1426.69 moveto
148.91 1417.58 lineto
147.45 1428.07 lineto
closepath fill
1 setlinewidth
solid
0 0 0 edgecolor
newpath 154.31 1426.69 moveto
148.91 1417.58 lineto
147.45 1428.07 lineto
closepath stroke
grestore
% node101
gsave
0 0.98188 1 nodecolor
347.82 777 77.78 37.48 ellipse_path fill
1 setlinewidth
filled
0 0 0 nodecolor
347.82 777 77.78 37.48 ellipse_path stroke
0 0 0 nodecolor
14 /Times-Roman set_font
309.82 786.9 moveto 76 (GO:0005743) alignedtext
0 0 0 nodecolor
14 /Times-Roman set_font
306.82 771.9 moveto 82 (mitochondrial) alignedtext
0 0 0 nodecolor
14 /Times-Roman set_font
300.82 756.9 moveto 94 (inner membrane) alignedtext
grestore
% node10->node101
gsave
1 setlinewidth
0 0 0 edgecolor
newpath 305.77 1332.36 moveto
305.96 1267.48 307.54 1130.4 316.82 1015 curveto
322.16 948.64 332.91 872.4 340.24 824.47 curveto
stroke
0 0 0 edgecolor
newpath 343.73 824.81 moveto
341.79 814.39 lineto
336.81 823.74 lineto
closepath fill
1 setlinewidth
solid
0 0 0 edgecolor
newpath 343.73 824.81 moveto
341.79 814.39 lineto
336.81 823.74 lineto
closepath stroke
grestore
% node11
gsave
0 0.99993 1 nodecolor
473.82 1678 63.85 37.48 ellipse_path fill
1 setlinewidth
filled
0 0 0 nodecolor
473.82 1678 63.85 37.48 ellipse_path stroke
0 0 0 nodecolor
14 /Times-Roman set_font
436.32 1687.9 moveto 75 (GO:0031967) alignedtext
0 0 0 nodecolor
14 /Times-Roman set_font
446.32 1672.9 moveto 55 (organelle) alignedtext
0 0 0 nodecolor
14 /Times-Roman set_font
447.32 1657.9 moveto 53 (envelope) alignedtext
grestore
% node11->node10
gsave
1 setlinewidth
0 0 0 edgecolor
newpath 454.22 1642.07 moveto
423.59 1585.92 364.42 1477.44 330.79 1415.77 curveto
stroke
0 0 0 edgecolor
newpath 333.68 1413.76 moveto
325.82 1406.66 lineto
327.53 1417.12 lineto
closepath fill
1 setlinewidth
solid
0 0 0 edgecolor
newpath 333.68 1413.76 moveto
325.82 1406.66 lineto
327.53 1417.12 lineto
closepath stroke
grestore
% node33
gsave
0 1 1 nodecolor
470.82 1370 68.8 37.48 ellipse_path fill
1 setlinewidth
filled
0 0 0 nodecolor
470.82 1370 68.8 37.48 ellipse_path stroke
0 0 0 nodecolor
14 /Times-Roman set_font
432.32 1379.9 moveto 77 (GO:0005740) alignedtext
0 0 0 nodecolor
14 /Times-Roman set_font
429.82 1364.9 moveto 82 (mitochondrial) alignedtext
0 0 0 nodecolor
14 /Times-Roman set_font
444.32 1349.9 moveto 53 (envelope) alignedtext
grestore
% node11->node33
gsave
1 setlinewidth
0 0 0 edgecolor
newpath 473.45 1640.23 moveto
472.91 1584.2 471.88 1479.09 471.29 1417.78 curveto
stroke
0 0 0 edgecolor
newpath 474.79 1417.56 moveto
471.19 1407.59 lineto
467.79 1417.63 lineto
closepath fill
1 setlinewidth
solid
0 0 0 edgecolor
newpath 474.79 1417.56 moveto
471.19 1407.59 lineto
467.79 1417.63 lineto
closepath stroke
grestore
% node11->node94
gsave
1 setlinewidth
0 0 0 edgecolor
newpath 511.62 1647.71 moveto
522.4 1640.63 534.57 1634 546.82 1630 curveto
1363.27 1363.58 3616.94 1777.13 4406.82 1440 curveto
4421.63 1433.68 4435.27 1423 4446.69 1411.86 curveto
stroke
0 0 0 edgecolor
newpath 4449.38 1414.11 moveto
4453.87 1404.52 lineto
4444.38 1409.22 lineto
closepath fill
1 setlinewidth
solid
0 0 0 edgecolor
newpath 4449.38 1414.11 moveto
4453.87 1404.52 lineto
4444.38 1409.22 lineto
closepath stroke
grestore
% node12
gsave
0 1 1 nodecolor
1445.82 3054 67.88 26.87 ellipse_path fill
1 setlinewidth
filled
0 0 0 nodecolor
1445.82 3054 67.88 26.87 ellipse_path stroke
0 0 0 nodecolor
14 /Times-Roman set_font
1405.82 3056.4 moveto 80 (GO:0044464) alignedtext
0 0 0 nodecolor
14 /Times-Roman set_font
1421.82 3041.4 moveto 48 (cell part) alignedtext
grestore
% node12->node9
gsave
1 setlinewidth
0 0 0 edgecolor
newpath 1445.69 3026.89 moveto
1446.08 2987.07 1449.08 2910.7 1464.82 2848 curveto
1476.31 2802.23 1498.07 2752.97 1515.03 2718.41 curveto
stroke
0 0 0 edgecolor
newpath 1518.36 2719.58 moveto
1519.67 2709.07 lineto
1512.09 2716.46 lineto
closepath fill
1 setlinewidth
solid
0 0 0 edgecolor
newpath 1518.36 2719.58 moveto
1519.67 2709.07 lineto
1512.09 2716.46 lineto
closepath stroke
grestore
% node12->node10
gsave
1 setlinewidth
0 0 0 edgecolor
newpath 1380.02 3046.59 moveto
1137.25 3017.48 305.82 2901.11 305.82 2673 curveto
305.82 2673 305.82 2673 305.82 1942 curveto
305.82 1747.74 305.82 1516.36 305.82 1418.03 curveto
stroke
0 0 0 edgecolor
newpath 309.32 1417.82 moveto
305.82 1407.82 lineto
302.32 1417.82 lineto
closepath fill
1 setlinewidth
solid
0 0 0 edgecolor
newpath 309.32 1417.82 moveto
305.82 1407.82 lineto
302.32 1417.82 lineto
closepath stroke
grestore
% node32
gsave
0 0.91545 1 nodecolor
394.82 1063 68.8 37.48 ellipse_path fill
1 setlinewidth
filled
0 0 0 nodecolor
394.82 1063 68.8 37.48 ellipse_path stroke
0 0 0 nodecolor
14 /Times-Roman set_font
356.82 1072.9 moveto 76 (GO:0031966) alignedtext
0 0 0 nodecolor
14 /Times-Roman set_font
353.82 1057.9 moveto 82 (mitochondrial) alignedtext
0 0 0 nodecolor
14 /Times-Roman set_font
364.32 1042.9 moveto 61 (membrane) alignedtext
grestore
% node12->node32
gsave
1 setlinewidth
0 0 0 edgecolor
newpath 1378.5 3049.5 moveto
1108.13 3029.62 115.82 2938.56 115.82 2673 curveto
115.82 2673 115.82 2673 115.82 2449 curveto
115.82 2193.35 -58.83 1526.97 58.82 1300 curveto
115.17 1191.29 246.85 1121.86 327.62 1087.88 curveto
stroke
0 0 0 edgecolor
newpath 329.31 1090.97 moveto
337.21 1083.91 lineto
326.63 1084.5 lineto
closepath fill
1 setlinewidth
solid
0 0 0 edgecolor
newpath 329.31 1090.97 moveto
337.21 1083.91 lineto
326.63 1084.5 lineto
closepath stroke
grestore
% node34
gsave
0 1 1 nodecolor
875.82 2875 63.85 26.87 ellipse_path fill
1 setlinewidth
filled
0 0 0 nodecolor
875.82 2875 63.85 26.87 ellipse_path stroke
0 0 0 nodecolor
14 /Times-Roman set_font
838.32 2877.4 moveto 75 (GO:0031975) alignedtext
0 0 0 nodecolor
14 /Times-Roman set_font
849.32 2862.4 moveto 53 (envelope) alignedtext
grestore
% node12->node34
gsave
1 setlinewidth
0 0 0 edgecolor
newpath 1392.45 3037.24 moveto
1286.34 3003.92 1049.42 2929.52 937.12 2894.25 curveto
stroke
0 0 0 edgecolor
newpath 937.89 2890.82 moveto
927.3 2891.17 lineto
935.79 2897.5 lineto
closepath fill
1 setlinewidth
solid
0 0 0 edgecolor
newpath 937.89 2890.82 moveto
927.3 2891.17 lineto
935.79 2897.5 lineto
closepath stroke
grestore
% node69
gsave
0 1 1 nodecolor
1538.82 2875 65.05 26.87 ellipse_path fill
1 setlinewidth
filled
0 0 0 nodecolor
1538.82 2875 65.05 26.87 ellipse_path stroke
0 0 0 nodecolor
14 /Times-Roman set_font
1500.82 2877.4 moveto 76 (GO:0005622) alignedtext
0 0 0 nodecolor
14 /Times-Roman set_font
1503.82 2862.4 moveto 70 (intracellular) alignedtext
grestore
% node12->node69
gsave
1 setlinewidth
0 0 0 edgecolor
newpath 1459.74 3027.2 moveto
1475.86 2996.18 1502.48 2944.96 1520.32 2910.61 curveto
stroke
0 0 0 edgecolor
newpath 1523.6 2911.88 moveto
1525.11 2901.4 lineto
1517.39 2908.66 lineto
closepath fill
1 setlinewidth
solid
0 0 0 edgecolor
newpath 1523.6 2911.88 moveto
1525.11 2901.4 lineto
1517.39 2908.66 lineto
closepath stroke
grestore
% node78
gsave
0 0.94633 1 nodecolor
182.82 777 68.8 48.08 ellipse_path fill
1 setlinewidth
filled
0 0 0 nodecolor
182.82 777 68.8 48.08 ellipse_path stroke
0 0 0 nodecolor
14 /Times-Roman set_font
143.32 794.4 moveto 79 (GO:0044455) alignedtext
0 0 0 nodecolor
14 /Times-Roman set_font
141.82 779.4 moveto 82 (mitochondrial) alignedtext
0 0 0 nodecolor
14 /Times-Roman set_font
152.32 764.4 moveto 61 (membrane) alignedtext
0 0 0 nodecolor
14 /Times-Roman set_font
171.82 749.4 moveto 22 (part) alignedtext
grestore
% node12->node78
gsave
1 setlinewidth
0 0 0 edgecolor
newpath 1378.01 3050.96 moveto
1114.2 3038.52 165.83 2988.12 64.82 2902 curveto
-15.51 2833.52 1.82 2778.56 1.82 2673 curveto
1.82 2673 1.82 2673 1.82 1370 curveto
1.82 1163.59 103.38 933.67 154.35 831.28 curveto
stroke
0 0 0 edgecolor
newpath 157.62 832.58 moveto
158.97 822.07 lineto
151.36 829.44 lineto
closepath fill
1 setlinewidth
solid
0 0 0 edgecolor
newpath 157.62 832.58 moveto
158.97 822.07 lineto
151.36 829.44 lineto
closepath stroke
grestore
% node12->node80
gsave
1 setlinewidth
0 0 0 edgecolor
newpath 1378.07 3051.23 moveto
1117.87 3039.94 192.67 2993.59 101.82 2902 curveto
29.76 2829.34 77.82 2775.34 77.82 2673 curveto
77.82 2673 77.82 2673 77.82 1942 curveto
77.82 1752.81 111.23 1530.39 128.6 1427.52 curveto
stroke
0 0 0 edgecolor
newpath 132.05 1428.1 moveto
130.28 1417.65 lineto
125.15 1426.92 lineto
closepath fill
1 setlinewidth
solid
0 0 0 edgecolor
newpath 132.05 1428.1 moveto
130.28 1417.65 lineto
125.15 1426.92 lineto
closepath stroke
grestore
% node12->node94
gsave
1 setlinewidth
0 0 0 edgecolor
newpath 1508.8 3043.79 moveto
1691.21 3012.6 2232.8 2908.44 2639.82 2711 curveto
3510.21 2288.78 3661.09 2056.22 4406.82 1440 curveto
4418.23 1430.57 4430.09 1419.83 4440.88 1409.64 curveto
stroke
0 0 0 edgecolor
newpath 4443.34 1412.12 moveto
4448.17 1402.69 lineto
4438.51 1407.06 lineto
closepath fill
1 setlinewidth
solid
0 0 0 edgecolor
newpath 4443.34 1412.12 moveto
4448.17 1402.69 lineto
4438.51 1407.06 lineto
closepath stroke
grestore
% node12->node95
gsave
1 setlinewidth
0 0 0 edgecolor
newpath 1513.26 3050.18 moveto
1993.8 3022.5 4879.82 2848.97 4879.82 2673 curveto
4879.82 2673 4879.82 2673 4879.82 1942 curveto
4879.82 1726.67 4747.06 1492.15 4692.66 1405.08 curveto
stroke
0 0 0 edgecolor
newpath 4695.48 1402.99 moveto
4687.19 1396.4 lineto
4689.56 1406.73 lineto
closepath fill
1 setlinewidth
solid
0 0 0 edgecolor
newpath 4695.48 1402.99 moveto
4687.19 1396.4 lineto
4689.56 1406.73 lineto
closepath stroke
grestore
% node13->node1
gsave
1 setlinewidth
0 0 0 edgecolor
newpath 1183.78 1651.47 moveto
1155.89 1598.76 1093.2 1480.32 1058.71 1415.13 curveto
stroke
0 0 0 edgecolor
newpath 1061.6 1413.12 moveto
1053.83 1405.92 lineto
1055.41 1416.39 lineto
closepath fill
1 setlinewidth
solid
0 0 0 edgecolor
newpath 1061.6 1413.12 moveto
1053.83 1405.92 lineto
1055.41 1416.39 lineto
closepath stroke
grestore
% node14
gsave
0 1 1 nodecolor
659.82 1063 63.85 37.48 ellipse_path fill
1 setlinewidth
filled
0 0 0 nodecolor
659.82 1063 63.85 37.48 ellipse_path stroke
0 0 0 nodecolor
14 /Times-Roman set_font
622.32 1072.9 moveto 75 (GO:0022626) alignedtext
0 0 0 nodecolor
14 /Times-Roman set_font
632.32 1057.9 moveto 55 (cytosolic) alignedtext
0 0 0 nodecolor
14 /Times-Roman set_font
632.32 1042.9 moveto 55 (ribosome) alignedtext
grestore
% node13->node14
gsave
1 setlinewidth
0 0 0 edgecolor
newpath 1163.21 1654.72 moveto
1150.67 1646.59 1136.28 1637.61 1122.82 1630 curveto
957.05 1536.31 855.41 1590.55 738.82 1440 curveto
662.96 1342.04 655.53 1188.39 657.21 1110.98 curveto
stroke
0 0 0 edgecolor
newpath 660.72 1110.67 moveto
657.5 1100.58 lineto
653.72 1110.48 lineto
closepath fill
1 setlinewidth
solid
0 0 0 edgecolor
newpath 660.72 1110.67 moveto
657.5 1100.58 lineto
653.72 1110.48 lineto
closepath stroke
grestore
% node91
gsave
0 1 1 nodecolor
1405.82 1063 63.85 37.48 ellipse_path fill
1 setlinewidth
filled
0 0 0 nodecolor
1405.82 1063 63.85 37.48 ellipse_path stroke
0 0 0 nodecolor
14 /Times-Roman set_font
1368.32 1072.9 moveto 75 (GO:0000313) alignedtext
0 0 0 nodecolor
14 /Times-Roman set_font
1376.32 1057.9 moveto 59 (organellar) alignedtext
0 0 0 nodecolor
14 /Times-Roman set_font
1378.32 1042.9 moveto 55 (ribosome) alignedtext
grestore
% node13->node91
gsave
1 setlinewidth
0 0 0 edgecolor
newpath 1194.71 1650.76 moveto
1188.49 1586.99 1178.9 1424.02 1225.82 1300 curveto
1255.81 1220.74 1321.26 1145.76 1364.42 1102.11 curveto
stroke
0 0 0 edgecolor
newpath 1367.08 1104.4 moveto
1371.67 1094.85 lineto
1362.13 1099.45 lineto
closepath fill
1 setlinewidth
solid
0 0 0 edgecolor
newpath 1367.08 1104.4 moveto
1371.67 1094.85 lineto
1362.13 1099.45 lineto
closepath stroke
grestore
% node14->node52
gsave
1 setlinewidth
0 0 0 edgecolor
newpath 679.8 1027.07 moveto
707.19 977.79 756.65 888.84 788.59 831.38 curveto
stroke
0 0 0 edgecolor
newpath 791.76 832.89 moveto
793.56 822.44 lineto
785.64 829.48 lineto
closepath fill
1 setlinewidth
solid
0 0 0 edgecolor
newpath 791.76 832.89 moveto
793.56 822.44 lineto
785.64 829.48 lineto
closepath stroke
grestore
% node14->node54
gsave
1 setlinewidth
0 0 0 edgecolor
newpath 658.24 1025.32 moveto
656.21 976.84 652.65 892.12 650.27 835.3 curveto
stroke
0 0 0 edgecolor
newpath 653.75 834.88 moveto
649.84 825.03 lineto
646.76 835.17 lineto
closepath fill
1 setlinewidth
solid
0 0 0 edgecolor
newpath 653.75 834.88 moveto
649.84 825.03 lineto
646.76 835.17 lineto
closepath stroke
grestore
% node15->node1
gsave
1 setlinewidth
0 0 0 edgecolor
newpath 1749.59 1928.91 moveto
1637.59 1906.46 1433.02 1850.44 1310.82 1726 curveto
1278.67 1693.26 1297.16 1668.9 1272.82 1630 curveto
1217.45 1541.49 1130.17 1455.48 1078.11 1407.94 curveto
stroke
0 0 0 edgecolor
newpath 1080.45 1405.34 moveto
1070.7 1401.21 lineto
1075.75 1410.52 lineto
closepath fill
1 setlinewidth
solid
0 0 0 edgecolor
newpath 1080.45 1405.34 moveto
1070.7 1401.21 lineto
1075.75 1410.52 lineto
closepath stroke
grestore
% node15->node13
gsave
1 setlinewidth
0 0 0 edgecolor
newpath 1761.12 1919.57 moveto
1655.61 1883.7 1446.55 1808.97 1277.82 1726 curveto
1265.89 1720.13 1253.39 1713.09 1241.9 1706.24 curveto
stroke
0 0 0 edgecolor
newpath 1243.72 1703.24 moveto
1233.35 1701.05 lineto
1240.09 1709.23 lineto
closepath fill
1 setlinewidth
solid
0 0 0 edgecolor
newpath 1243.72 1703.24 moveto
1233.35 1701.05 lineto
1240.09 1709.23 lineto
closepath stroke
grestore
% node16
gsave
0 1 1 nodecolor
2346.82 1063 65.05 26.87 ellipse_path fill
1 setlinewidth
filled
0 0 0 nodecolor
2346.82 1063 65.05 26.87 ellipse_path stroke
0 0 0 nodecolor
14 /Times-Roman set_font
2308.82 1065.4 moveto 76 (GO:0030684) alignedtext
0 0 0 nodecolor
14 /Times-Roman set_font
2310.32 1050.4 moveto 73 (preribosome) alignedtext
grestore
% node15->node16
gsave
1 setlinewidth
0 0 0 edgecolor
newpath 1876.47 1911.09 moveto
2027.03 1812.94 2484.81 1510.61 2520.82 1440 curveto
2584.99 1314.17 2448.99 1160.09 2381.65 1094.73 curveto
stroke
0 0 0 edgecolor
newpath 2383.82 1091.97 moveto
2374.18 1087.57 lineto
2378.98 1097.02 lineto
closepath fill
1 setlinewidth
solid
0 0 0 edgecolor
newpath 2383.82 1091.97 moveto
2374.18 1087.57 lineto
2378.98 1097.02 lineto
closepath stroke
grestore
% node28
gsave
0 1 1 nodecolor
2435.82 1678 84.15 48.08 ellipse_path fill
1 setlinewidth
filled
0 0 0 nodecolor
2435.82 1678 84.15 48.08 ellipse_path stroke
0 0 0 nodecolor
14 /Times-Roman set_font
2398.32 1695.4 moveto 75 (GO:0005732) alignedtext
0 0 0 nodecolor
14 /Times-Roman set_font
2390.82 1680.4 moveto 90 (small nucleolar) alignedtext
0 0 0 nodecolor
14 /Times-Roman set_font
2384.32 1665.4 moveto 103 (ribonucleoprotein) alignedtext
0 0 0 nodecolor
14 /Times-Roman set_font
2410.32 1650.4 moveto 51 (complex) alignedtext
grestore
% node15->node28
gsave
1 setlinewidth
0 0 0 edgecolor
newpath 1891.19 1916.81 moveto
1987.63 1877.56 2178.46 1798.78 2337.82 1726 curveto
2346.11 1722.21 2354.75 1718.16 2363.3 1714.06 curveto
stroke
0 0 0 edgecolor
newpath 2365.04 1717.11 moveto
2372.54 1709.62 lineto
2362.01 1710.8 lineto
closepath fill
1 setlinewidth
solid
0 0 0 edgecolor
newpath 2365.04 1717.11 moveto
2372.54 1709.62 lineto
2362.01 1710.8 lineto
closepath stroke
grestore
% node15->node68
gsave
1 setlinewidth
0 0 0 edgecolor
newpath 1755.36 1923.65 moveto
1625.57 1890.32 1348.14 1815 1122.82 1726 curveto
1108.08 1720.18 1092.5 1713.03 1078.22 1706.05 curveto
stroke
0 0 0 edgecolor
newpath 1079.55 1702.81 moveto
1069.03 1701.5 lineto
1076.44 1709.08 lineto
closepath fill
1 setlinewidth
solid
0 0 0 edgecolor
newpath 1079.55 1702.81 moveto
1069.03 1701.5 lineto
1076.44 1709.08 lineto
closepath stroke
grestore
% node15->node81
gsave
1 setlinewidth
0 0 0 edgecolor
newpath 1864.5 1907.93 moveto
1966.28 1810.74 2258.34 1531.84 2376.9 1418.63 curveto
stroke
0 0 0 edgecolor
newpath 2379.63 1420.85 moveto
2384.45 1411.42 lineto
2374.8 1415.79 lineto
closepath fill
1 setlinewidth
solid
0 0 0 edgecolor
newpath 2379.63 1420.85 moveto
2384.45 1411.42 lineto
2374.8 1415.79 lineto
closepath stroke
grestore
% node15->node90
gsave
1 setlinewidth
0 0 0 edgecolor
newpath 1904.11 1925.18 moveto
2006 1898.88 2187.89 1838.93 2299.82 1726 curveto
2332.73 1692.8 2313.79 1666.64 2342.82 1630 curveto
2429.27 1520.89 2484.05 1528.11 2591.82 1440 curveto
2604.01 1430.04 2616.96 1418.94 2628.81 1408.57 curveto
stroke
0 0 0 edgecolor
newpath 2631.22 1411.11 moveto
2636.42 1401.88 lineto
2626.6 1405.85 lineto
closepath fill
1 setlinewidth
solid
0 0 0 edgecolor
newpath 2631.22 1411.11 moveto
2636.42 1401.88 lineto
2626.6 1405.85 lineto
closepath stroke
grestore
% node108
gsave
0 1 1 nodecolor
1828.82 1678 65.97 26.87 ellipse_path fill
1 setlinewidth
filled
0 0 0 nodecolor
1828.82 1678 65.97 26.87 ellipse_path stroke
0 0 0 nodecolor
14 /Times-Roman set_font
1789.82 1680.4 moveto 78 (GO:0005844) alignedtext
0 0 0 nodecolor
14 /Times-Roman set_font
1799.82 1665.4 moveto 58 (polysome) alignedtext
grestore
% node15->node108
gsave
1 setlinewidth
0 0 0 edgecolor
newpath 1828.82 1904.46 moveto
1828.82 1854.22 1828.82 1765.65 1828.82 1715.46 curveto
stroke
0 0 0 edgecolor
newpath 1832.32 1715.36 moveto
1828.82 1705.36 lineto
1825.32 1715.36 lineto
closepath fill
1 setlinewidth
solid
0 0 0 edgecolor
newpath 1832.32 1715.36 moveto
1828.82 1705.36 lineto
1825.32 1715.36 lineto
closepath stroke
grestore
% node15->node115
gsave
1 setlinewidth
0 0 0 edgecolor
newpath 1747.87 1931.86 moveto
1586.45 1909.66 1215.21 1848.67 926.82 1726 curveto
918.36 1722.4 909.78 1717.88 901.6 1713.07 curveto
stroke
0 0 0 edgecolor
newpath 903.25 1709.98 moveto
892.89 1707.75 lineto
899.61 1715.95 lineto
closepath fill
1 setlinewidth
solid
0 0 0 edgecolor
newpath 903.25 1709.98 moveto
892.89 1707.75 lineto
899.61 1715.95 lineto
closepath stroke
grestore
% node17
gsave
0 1 1 nodecolor
3038.82 777 80.82 26.87 ellipse_path fill
1 setlinewidth
filled
0 0 0 nodecolor
3038.82 777 80.82 26.87 ellipse_path stroke
0 0 0 nodecolor
14 /Times-Roman set_font
3000.82 779.4 moveto 76 (GO:0030686) alignedtext
0 0 0 nodecolor
14 /Times-Roman set_font
2989.32 764.4 moveto 99 (90S preribosome) alignedtext
grestore
% node16->node17
gsave
1 setlinewidth
0 0 0 edgecolor
newpath 2394.69 1044.65 moveto
2492.35 1007.02 2721.35 917.74 2910.82 836 curveto
2934.61 825.74 2960.61 813.87 2982.93 803.49 curveto
stroke
0 0 0 edgecolor
newpath 2984.68 806.53 moveto
2992.26 799.13 lineto
2981.72 800.19 lineto
closepath fill
1 setlinewidth
solid
0 0 0 edgecolor
newpath 2984.68 806.53 moveto
2992.26 799.13 lineto
2981.72 800.19 lineto
closepath stroke
grestore
% node18
gsave
0 1 1 nodecolor
2029.82 777 120.21 37.48 ellipse_path fill
1 setlinewidth
filled
0 0 0 nodecolor
2029.82 777 120.21 37.48 ellipse_path stroke
0 0 0 nodecolor
14 /Times-Roman set_font
1992.32 786.9 moveto 75 (GO:0030687) alignedtext
0 0 0 nodecolor
14 /Times-Roman set_font
1952.82 771.9 moveto 154 (preribosome, large subunit) alignedtext
0 0 0 nodecolor
14 /Times-Roman set_font
2002.82 756.9 moveto 54 (precursor) alignedtext
grestore
% node16->node18
gsave
1 setlinewidth
0 0 0 edgecolor
newpath 2319.52 1038.37 moveto
2265.36 989.51 2143.79 879.82 2076.63 819.23 curveto
stroke
0 0 0 edgecolor
newpath 2078.88 816.55 moveto
2069.11 812.45 lineto
2074.19 821.74 lineto
closepath fill
1 setlinewidth
solid
0 0 0 edgecolor
newpath 2078.88 816.55 moveto
2069.11 812.45 lineto
2074.19 821.74 lineto
closepath stroke
grestore
% node19
gsave
0 1 1 nodecolor
2289.82 777 121.83 37.48 ellipse_path fill
1 setlinewidth
filled
0 0 0 nodecolor
2289.82 777 121.83 37.48 ellipse_path stroke
0 0 0 nodecolor
14 /Times-Roman set_font
2252.32 786.9 moveto 75 (GO:0030688) alignedtext
0 0 0 nodecolor
14 /Times-Roman set_font
2211.32 771.9 moveto 157 (preribosome, small subunit) alignedtext
0 0 0 nodecolor
14 /Times-Roman set_font
2262.82 756.9 moveto 54 (precursor) alignedtext
grestore
% node16->node19
gsave
1 setlinewidth
0 0 0 edgecolor
newpath 2341.41 1035.84 moveto
2331.74 987.33 2311.4 885.25 2299.35 824.79 curveto
stroke
0 0 0 edgecolor
newpath 2302.73 823.85 moveto
2297.34 814.73 lineto
2295.86 825.22 lineto
closepath fill
1 setlinewidth
solid
0 0 0 edgecolor
newpath 2302.73 823.85 moveto
2297.34 814.73 lineto
2295.86 825.22 lineto
closepath stroke
grestore
% node42
gsave
0 1 1 nodecolor
1825.82 777 65.97 37.48 ellipse_path fill
1 setlinewidth
filled
0 0 0 nodecolor
1825.82 777 65.97 37.48 ellipse_path stroke
0 0 0 nodecolor
14 /Times-Roman set_font
1787.82 786.9 moveto 76 (GO:0032040) alignedtext
0 0 0 nodecolor
14 /Times-Roman set_font
1786.82 771.9 moveto 78 (small-subunit) alignedtext
0 0 0 nodecolor
14 /Times-Roman set_font
1791.32 756.9 moveto 69 (processome) alignedtext
grestore
% node16->node42
gsave
1 setlinewidth
0 0 0 edgecolor
newpath 2313.12 1039.85 moveto
2300.67 1031.65 2286.31 1022.58 2272.82 1015 curveto
2112.87 925.12 2056.52 933.08 1900.82 836 curveto
1890.61 829.63 1880.15 822.13 1870.41 814.64 curveto
stroke
0 0 0 edgecolor
newpath 1872.45 811.79 moveto
1862.42 808.38 lineto
1868.13 817.3 lineto
closepath fill
1 setlinewidth
solid
0 0 0 edgecolor
newpath 1872.45 811.79 moveto
1862.42 808.38 lineto
1868.13 817.3 lineto
closepath stroke
grestore
% node17->node46
gsave
1 setlinewidth
0 0 0 edgecolor
newpath 3033.18 749.99 moveto
3022.02 696.63 2996.92 576.61 2981.88 504.67 curveto
stroke
0 0 0 edgecolor
newpath 2985.3 503.92 moveto
2979.83 494.85 lineto
2978.45 505.35 lineto
closepath fill
1 setlinewidth
solid
0 0 0 edgecolor
newpath 2985.3 503.92 moveto
2979.83 494.85 lineto
2978.45 505.35 lineto
closepath stroke
grestore
% node17->node48
gsave
1 setlinewidth
0 0 0 edgecolor
newpath 3048.31 749.99 moveto
3069.06 690.99 3118.44 550.5 3141.95 483.61 curveto
stroke
0 0 0 edgecolor
newpath 3145.35 484.51 moveto
3145.36 473.92 lineto
3138.74 482.19 lineto
closepath fill
1 setlinewidth
solid
0 0 0 edgecolor
newpath 3145.35 484.51 moveto
3145.36 473.92 lineto
3138.74 482.19 lineto
closepath stroke
grestore
% node17->node87
gsave
1 setlinewidth
0 0 0 edgecolor
newpath 3061.9 750.83 moveto
3114.22 691.5 3241.8 546.82 3300 480.82 curveto
stroke
0 0 0 edgecolor
newpath 3302.75 482.99 moveto
3306.74 473.17 lineto
3297.5 478.36 lineto
closepath fill
1 setlinewidth
solid
0 0 0 edgecolor
newpath 3302.75 482.99 moveto
3306.74 473.17 lineto
3297.5 478.36 lineto
closepath stroke
grestore
% node82
gsave
0 0.97642 1 nodecolor
3265.82 1063 82.02 48.08 ellipse_path fill
1 setlinewidth
filled
0 0 0 nodecolor
3265.82 1063 82.02 48.08 ellipse_path stroke
0 0 0 nodecolor
14 /Times-Roman set_font
3227.82 1080.4 moveto 76 (GO:0000428) alignedtext
0 0 0 nodecolor
14 /Times-Roman set_font
3223.82 1065.4 moveto 84 (DNA-directed) alignedtext
0 0 0 nodecolor
14 /Times-Roman set_font
3215.82 1050.4 moveto 100 (RNA polymerase) alignedtext
0 0 0 nodecolor
14 /Times-Roman set_font
3240.32 1035.4 moveto 51 (complex) alignedtext
grestore
% node21->node82
gsave
1 setlinewidth
0 0 0 edgecolor
newpath 3200.82 1332.66 moveto
3213.56 1279.83 3236.94 1182.8 3251.92 1120.67 curveto
stroke
0 0 0 edgecolor
newpath 3255.4 1121.18 moveto
3254.34 1110.63 lineto
3248.59 1119.54 lineto
closepath fill
1 setlinewidth
solid
0 0 0 edgecolor
newpath 3255.4 1121.18 moveto
3254.34 1110.63 lineto
3248.59 1119.54 lineto
closepath stroke
grestore
% node22
gsave
0 0.85748 1 nodecolor
4704.82 777 103.24 26.87 ellipse_path fill
1 setlinewidth
filled
0 0 0 nodecolor
4704.82 777 103.24 26.87 ellipse_path stroke
0 0 0 nodecolor
14 /Times-Roman set_font
4667.32 779.4 moveto 75 (GO:0032993) alignedtext
0 0 0 nodecolor
14 /Times-Roman set_font
4639.82 764.4 moveto 130 (protein-DNA complex) alignedtext
grestore
% node23
gsave
0 0.85748 1 nodecolor
4521.82 447 79.9 48.08 ellipse_path fill
1 setlinewidth
filled
0 0 0 nodecolor
4521.82 447 79.9 48.08 ellipse_path stroke
0 0 0 nodecolor
14 /Times-Roman set_font
4484.82 464.4 moveto 74 (GO:0031261) alignedtext
0 0 0 nodecolor
14 /Times-Roman set_font
4473.32 449.4 moveto 97 (DNA replication) alignedtext
0 0 0 nodecolor
14 /Times-Roman set_font
4486.32 434.4 moveto 71 (preinitiation) alignedtext
0 0 0 nodecolor
14 /Times-Roman set_font
4496.32 419.4 moveto 51 (complex) alignedtext
grestore
% node22->node23
gsave
1 setlinewidth
0 0 0 edgecolor
newpath 4690 750.27 moveto
4660.05 696.27 4591.81 573.21 4552.07 501.55 curveto
stroke
0 0 0 edgecolor
newpath 4555.04 499.69 moveto
4547.13 492.64 lineto
4548.92 503.09 lineto
closepath fill
1 setlinewidth
solid
0 0 0 edgecolor
newpath 4555.04 499.69 moveto
4547.13 492.64 lineto
4548.92 503.09 lineto
closepath stroke
grestore
% node96
gsave
0 0.85748 1 nodecolor
4695.82 447 70.92 37.48 ellipse_path fill
1 setlinewidth
filled
0 0 0 nodecolor
4695.82 447 70.92 37.48 ellipse_path stroke
0 0 0 nodecolor
14 /Times-Roman set_font
4657.32 456.9 moveto 77 (GO:0005656) alignedtext
0 0 0 nodecolor
14 /Times-Roman set_font
4653.32 441.9 moveto 85 (pre-replicative) alignedtext
0 0 0 nodecolor
14 /Times-Roman set_font
4670.32 426.9 moveto 51 (complex) alignedtext
grestore
% node22->node96
gsave
1 setlinewidth
0 0 0 edgecolor
newpath 4704.09 749.99 moveto
4702.56 694.14 4699.05 565.26 4697.13 494.92 curveto
stroke
0 0 0 edgecolor
newpath 4700.62 494.47 moveto
4696.85 484.57 lineto
4693.62 494.66 lineto
closepath fill
1 setlinewidth
solid
0 0 0 edgecolor
newpath 4700.62 494.47 moveto
4696.85 484.57 lineto
4693.62 494.66 lineto
closepath stroke
grestore
% node24->node23
gsave
1 setlinewidth
0 0 0 edgecolor
newpath 4517.39 739.47 moveto
4518.26 682.26 4519.92 572.8 4520.94 505.22 curveto
stroke
0 0 0 edgecolor
newpath 4524.44 505.21 moveto
4521.09 495.16 lineto
4517.44 505.1 lineto
closepath fill
1 setlinewidth
solid
0 0 0 edgecolor
newpath 4524.44 505.21 moveto
4521.09 495.16 lineto
4517.44 505.1 lineto
closepath stroke
grestore
% node24->node55
gsave
1 setlinewidth
0 0 0 edgecolor
newpath 4492.32 742 moveto
4447.85 678.47 4354.37 544.92 4310.08 481.65 curveto
stroke
0 0 0 edgecolor
newpath 4312.77 479.39 moveto
4304.16 473.2 lineto
4307.03 483.4 lineto
closepath fill
1 setlinewidth
solid
0 0 0 edgecolor
newpath 4312.77 479.39 moveto
4304.16 473.2 lineto
4307.03 483.4 lineto
closepath stroke
grestore
% node24->node96
gsave
1 setlinewidth
0 0 0 edgecolor
newpath 4536.32 741.06 moveto
4569.16 680.51 4635.44 558.32 4671.35 492.11 curveto
stroke
0 0 0 edgecolor
newpath 4674.52 493.61 moveto
4676.21 483.15 lineto
4668.37 490.27 lineto
closepath fill
1 setlinewidth
solid
0 0 0 edgecolor
newpath 4674.52 493.61 moveto
4676.21 483.15 lineto
4668.37 490.27 lineto
closepath stroke
grestore
% node97
gsave
0 0.94594 1 nodecolor
4110.82 447 82.02 48.08 ellipse_path fill
1 setlinewidth
filled
0 0 0 nodecolor
4110.82 447 82.02 48.08 ellipse_path stroke
0 0 0 nodecolor
14 /Times-Roman set_font
4072.32 464.4 moveto 77 (GO:0005666) alignedtext
0 0 0 nodecolor
14 /Times-Roman set_font
4068.82 449.4 moveto 84 (DNA-directed) alignedtext
0 0 0 nodecolor
14 /Times-Roman set_font
4060.82 434.4 moveto 100 (RNA polymerase) alignedtext
0 0 0 nodecolor
14 /Times-Roman set_font
4076.82 419.4 moveto 68 (III complex) alignedtext
grestore
% node24->node97
gsave
1 setlinewidth
0 0 0 edgecolor
newpath 4478.63 745.95 moveto
4406.63 687.43 4250.56 560.58 4166.73 492.45 curveto
stroke
0 0 0 edgecolor
newpath 4168.82 489.63 moveto
4158.85 486.04 lineto
4164.4 495.06 lineto
closepath fill
1 setlinewidth
solid
0 0 0 edgecolor
newpath 4168.82 489.63 moveto
4158.85 486.04 lineto
4164.4 495.06 lineto
closepath stroke
grestore
% node26->node25
gsave
1 setlinewidth
0 0 0 edgecolor
newpath 3987.69 1014.92 moveto
3978.07 903.22 3954.26 626.48 3943.84 505.35 curveto
stroke
0 0 0 edgecolor
newpath 3947.31 504.83 moveto
3942.97 495.17 lineto
3940.34 505.43 lineto
closepath fill
1 setlinewidth
solid
0 0 0 edgecolor
newpath 3947.31 504.83 moveto
3942.97 495.17 lineto
3940.34 505.43 lineto
closepath stroke
grestore
% node27
gsave
0 0.60263 1 nodecolor
3877.82 777 65.76 48.08 ellipse_path fill
1 setlinewidth
filled
0 0 0 nodecolor
3877.82 777 65.76 48.08 ellipse_path stroke
0 0 0 nodecolor
14 /Times-Roman set_font
3839.32 794.4 moveto 77 (GO:0043596) alignedtext
0 0 0 nodecolor
14 /Times-Roman set_font
3856.32 779.4 moveto 43 (nuclear) alignedtext
0 0 0 nodecolor
14 /Times-Roman set_font
3846.32 764.4 moveto 63 (replication) alignedtext
0 0 0 nodecolor
14 /Times-Roman set_font
3865.82 749.4 moveto 24 (fork) alignedtext
grestore
% node26->node27
gsave
1 setlinewidth
0 0 0 edgecolor
newpath 3973.38 1016.73 moveto
3953.35 966.47 3921.35 886.2 3899.97 832.56 curveto
stroke
0 0 0 edgecolor
newpath 3903.19 831.2 moveto
3896.24 823.2 lineto
3896.69 833.79 lineto
closepath fill
1 setlinewidth
solid
0 0 0 edgecolor
newpath 3903.19 831.2 moveto
3896.24 823.2 lineto
3896.69 833.79 lineto
closepath stroke
grestore
% node26->node55
gsave
1 setlinewidth
0 0 0 edgecolor
newpath 3995.23 1014.99 moveto
4001.63 946.19 4019.41 816.94 4066.82 718 curveto
4113.59 620.39 4201.97 526.84 4250.94 479.36 curveto
stroke
0 0 0 edgecolor
newpath 4253.67 481.59 moveto
4258.45 472.14 lineto
4248.82 476.55 lineto
closepath fill
1 setlinewidth
solid
0 0 0 edgecolor
newpath 4253.67 481.59 moveto
4258.45 472.14 lineto
4248.82 476.55 lineto
closepath stroke
grestore
% node112
gsave
0 0.15214 1 nodecolor
3728.82 777 65.05 37.48 ellipse_path fill
1 setlinewidth
filled
0 0 0 nodecolor
3728.82 777 65.05 37.48 ellipse_path stroke
0 0 0 nodecolor
14 /Times-Roman set_font
3690.82 786.9 moveto 76 (GO:0000790) alignedtext
0 0 0 nodecolor
14 /Times-Roman set_font
3707.32 771.9 moveto 43 (nuclear) alignedtext
0 0 0 nodecolor
14 /Times-Roman set_font
3699.82 756.9 moveto 58 (chromatin) alignedtext
grestore
% node26->node112
gsave
1 setlinewidth
0 0 0 edgecolor
newpath 3954.7 1022.63 moveto
3904.8 968.36 3816.57 872.43 3766.43 817.89 curveto
stroke
0 0 0 edgecolor
newpath 3768.96 815.47 moveto
3759.61 810.48 lineto
3763.8 820.21 lineto
closepath fill
1 setlinewidth
solid
0 0 0 edgecolor
newpath 3768.96 815.47 moveto
3759.61 810.48 lineto
3763.8 820.21 lineto
closepath stroke
grestore
% node27->node25
gsave
1 setlinewidth
0 0 0 edgecolor
newpath 3886.63 729.37 moveto
3897.6 669.98 3916.35 568.55 3928.14 504.78 curveto
stroke
0 0 0 edgecolor
newpath 3931.59 505.36 moveto
3929.97 494.89 lineto
3924.71 504.08 lineto
closepath fill
1 setlinewidth
solid
0 0 0 edgecolor
newpath 3931.59 505.36 moveto
3929.97 494.89 lineto
3924.71 504.08 lineto
closepath stroke
grestore
% node29
gsave
0 1 1 nodecolor
2550.82 447 80.82 37.48 ellipse_path fill
1 setlinewidth
filled
0 0 0 nodecolor
2550.82 447 80.82 37.48 ellipse_path stroke
0 0 0 nodecolor
14 /Times-Roman set_font
2513.32 456.9 moveto 75 (GO:0031428) alignedtext
0 0 0 nodecolor
14 /Times-Roman set_font
2501.32 441.9 moveto 99 (box C/D snoRNP) alignedtext
0 0 0 nodecolor
14 /Times-Roman set_font
2525.32 426.9 moveto 51 (complex) alignedtext
grestore
% node28->node29
gsave
1 setlinewidth
0 0 0 edgecolor
newpath 2493.24 1642.89 moveto
2575.39 1591.3 2719.57 1495.17 2746.82 1440 curveto
2802.88 1326.51 2863.55 1267.84 2698.82 718 curveto
2673.1 632.14 2617.85 542.84 2582.61 491.21 curveto
stroke
0 0 0 edgecolor
newpath 2585.47 489.2 moveto
2576.92 482.95 lineto
2579.71 493.17 lineto
closepath fill
1 setlinewidth
solid
0 0 0 edgecolor
newpath 2585.47 489.2 moveto
2576.92 482.95 lineto
2579.71 493.17 lineto
closepath stroke
grestore
% node30->node29
gsave
1 setlinewidth
0 0 0 edgecolor
newpath 3225.63 755.58 moveto
3080.31 699.05 2694.61 548.04 2640.82 517 curveto
2625.91 508.4 2610.75 497.56 2597.22 487 curveto
stroke
0 0 0 edgecolor
newpath 2599.04 483.97 moveto
2589.03 480.49 lineto
2594.68 489.45 lineto
closepath fill
1 setlinewidth
solid
0 0 0 edgecolor
newpath 2599.04 483.97 moveto
2589.03 480.49 lineto
2594.68 489.45 lineto
closepath stroke
grestore
% node30->node46
gsave
1 setlinewidth
0 0 0 edgecolor
newpath 3249.29 743.54 moveto
3194.65 685.56 3082.04 566.07 3017.69 497.8 curveto
stroke
0 0 0 edgecolor
newpath 3019.88 495.02 moveto
3010.48 490.14 lineto
3014.79 499.82 lineto
closepath fill
1 setlinewidth
solid
0 0 0 edgecolor
newpath 3019.88 495.02 moveto
3010.48 490.14 lineto
3014.79 499.82 lineto
closepath stroke
grestore
% node30->node48
gsave
1 setlinewidth
0 0 0 edgecolor
newpath 3266.73 740.11 moveto
3242.47 676.57 3193.08 547.21 3168.86 483.76 curveto
stroke
0 0 0 edgecolor
newpath 3172.03 482.26 moveto
3165.19 474.17 lineto
3165.49 484.76 lineto
closepath fill
1 setlinewidth
solid
0 0 0 edgecolor
newpath 3172.03 482.26 moveto
3165.19 474.17 lineto
3165.49 484.76 lineto
closepath stroke
grestore
% node30->node87
gsave
1 setlinewidth
0 0 0 edgecolor
newpath 3286.4 739.47 moveto
3295.85 675.78 3314.93 547.3 3324.33 483.99 curveto
stroke
0 0 0 edgecolor
newpath 3327.8 484.45 moveto
3325.81 474.04 lineto
3320.88 483.42 lineto
closepath fill
1 setlinewidth
solid
0 0 0 edgecolor
newpath 3327.8 484.45 moveto
3325.81 474.04 lineto
3320.88 483.42 lineto
closepath stroke
grestore
% node99
gsave
0 0.94594 1 nodecolor
3518.82 447 82.02 48.08 ellipse_path fill
1 setlinewidth
filled
0 0 0 nodecolor
3518.82 447 82.02 48.08 ellipse_path stroke
0 0 0 nodecolor
14 /Times-Roman set_font
3480.82 464.4 moveto 76 (GO:0005736) alignedtext
0 0 0 nodecolor
14 /Times-Roman set_font
3476.82 449.4 moveto 84 (DNA-directed) alignedtext
0 0 0 nodecolor
14 /Times-Roman set_font
3468.82 434.4 moveto 100 (RNA polymerase) alignedtext
0 0 0 nodecolor
14 /Times-Roman set_font
3489.32 419.4 moveto 59 (I complex) alignedtext
grestore
% node30->node99
gsave
1 setlinewidth
0 0 0 edgecolor
newpath 3306.07 742 moveto
3347.88 684.01 3431.77 567.7 3480.79 499.74 curveto
stroke
0 0 0 edgecolor
newpath 3483.87 501.45 moveto
3486.88 491.29 lineto
3478.19 497.35 lineto
closepath fill
1 setlinewidth
solid
0 0 0 edgecolor
newpath 3483.87 501.45 moveto
3486.88 491.29 lineto
3478.19 497.35 lineto
closepath stroke
grestore
% node31->node32
gsave
1 setlinewidth
0 0 0 edgecolor
newpath 1357.18 1644.47 moveto
1315.78 1599.74 1242.11 1517.2 1187.82 1440 curveto
1146.47 1381.2 1163.21 1344.59 1106.82 1300 curveto
877.86 1118.94 745.75 1226.85 477.82 1111 curveto
468.21 1106.84 458.31 1101.83 448.85 1096.64 curveto
stroke
0 0 0 edgecolor
newpath 450.36 1093.47 moveto
439.93 1091.62 lineto
446.93 1099.58 lineto
closepath fill
1 setlinewidth
solid
0 0 0 edgecolor
newpath 450.36 1093.47 moveto
439.93 1091.62 lineto
446.93 1099.58 lineto
closepath stroke
grestore
% node31->node33
gsave
1 setlinewidth
0 0 0 edgecolor
newpath 1334.99 1654.34 moveto
1315.57 1646.18 1293.37 1637.26 1272.82 1630 curveto
991.87 1530.67 909.64 1542.47 629.82 1440 curveto
596.98 1427.97 561.27 1412.48 532.03 1399.13 curveto
stroke
0 0 0 edgecolor
newpath 533.32 1395.87 moveto
522.77 1394.88 lineto
530.4 1402.23 lineto
closepath fill
1 setlinewidth
solid
0 0 0 edgecolor
newpath 533.32 1395.87 moveto
522.77 1394.88 lineto
530.4 1402.23 lineto
closepath stroke
grestore
% node39
gsave
0 1 1 nodecolor
1450.82 1370 68.8 37.48 ellipse_path fill
1 setlinewidth
filled
0 0 0 nodecolor
1450.82 1370 68.8 37.48 ellipse_path stroke
0 0 0 nodecolor
14 /Times-Roman set_font
1413.32 1379.9 moveto 75 (GO:0031980) alignedtext
0 0 0 nodecolor
14 /Times-Roman set_font
1409.82 1364.9 moveto 82 (mitochondrial) alignedtext
0 0 0 nodecolor
14 /Times-Roman set_font
1432.32 1349.9 moveto 37 (lumen) alignedtext
grestore
% node31->node39
gsave
1 setlinewidth
0 0 0 edgecolor
newpath 1396.36 1640.54 moveto
1407.64 1584.5 1428.9 1478.89 1441.26 1417.5 curveto
stroke
0 0 0 edgecolor
newpath 1444.69 1418.17 moveto
1443.24 1407.68 lineto
1437.83 1416.79 lineto
closepath fill
1 setlinewidth
solid
0 0 0 edgecolor
newpath 1444.69 1418.17 moveto
1443.24 1407.68 lineto
1437.83 1416.79 lineto
closepath stroke
grestore
% node57
gsave
0 1 1 nodecolor
1672.82 777 68.8 37.48 ellipse_path fill
1 setlinewidth
filled
0 0 0 nodecolor
1672.82 777 68.8 37.48 ellipse_path stroke
0 0 0 nodecolor
14 /Times-Roman set_font
1633.82 786.9 moveto 78 (GO:0042645) alignedtext
0 0 0 nodecolor
14 /Times-Roman set_font
1631.82 771.9 moveto 82 (mitochondrial) alignedtext
0 0 0 nodecolor
14 /Times-Roman set_font
1646.82 756.9 moveto 52 (nucleoid) alignedtext
grestore
% node31->node57
gsave
1 setlinewidth
0 0 0 edgecolor
newpath 1375.35 1641.03 moveto
1351.87 1569.88 1311.49 1411.13 1372.82 1300 curveto
1448.97 1162.03 1596.68 1248.97 1672.82 1111 curveto
1723.13 1019.86 1702.87 892.28 1686.29 824.2 curveto
stroke
0 0 0 edgecolor
newpath 1689.6 823.04 moveto
1683.77 814.2 lineto
1682.82 824.75 lineto
closepath fill
1 setlinewidth
solid
0 0 0 edgecolor
newpath 1689.6 823.04 moveto
1683.77 814.2 lineto
1682.82 824.75 lineto
closepath stroke
grestore
% node58
gsave
0 1 1 nodecolor
1594.82 1063 68.8 37.48 ellipse_path fill
1 setlinewidth
filled
0 0 0 nodecolor
1594.82 1063 68.8 37.48 ellipse_path stroke
0 0 0 nodecolor
14 /Times-Roman set_font
1556.82 1072.9 moveto 76 (GO:0005759) alignedtext
0 0 0 nodecolor
14 /Times-Roman set_font
1553.82 1057.9 moveto 82 (mitochondrial) alignedtext
0 0 0 nodecolor
14 /Times-Roman set_font
1576.32 1042.9 moveto 37 (matrix) alignedtext
grestore
% node31->node58
gsave
1 setlinewidth
0 0 0 edgecolor
newpath 1371.99 1641.59 moveto
1342.42 1572.07 1288.86 1416.93 1339.82 1300 curveto
1380.12 1207.53 1476.26 1134.9 1538.3 1095.54 curveto
stroke
0 0 0 edgecolor
newpath 1540.2 1098.48 moveto
1546.82 1090.21 lineto
1536.48 1092.55 lineto
closepath fill
1 setlinewidth
solid
0 0 0 edgecolor
newpath 1540.2 1098.48 moveto
1546.82 1090.21 lineto
1536.48 1092.55 lineto
closepath stroke
grestore
% node31->node59
gsave
1 setlinewidth
0 0 0 edgecolor
newpath 1456.15 1669.05 moveto
1655.06 1642.01 2256.77 1555.82 2746.82 1440 curveto
2799.11 1427.64 2856.96 1410.37 2902.06 1396.08 curveto
stroke
0 0 0 edgecolor
newpath 2903.31 1399.35 moveto
2911.77 1392.98 lineto
2901.18 1392.68 lineto
closepath fill
1 setlinewidth
solid
0 0 0 edgecolor
newpath 2903.31 1399.35 moveto
2911.77 1392.98 lineto
2901.18 1392.68 lineto
closepath stroke
grestore
% node31->node78
gsave
1 setlinewidth
0 0 0 edgecolor
newpath 1334.46 1654.84 moveto
1315.09 1646.77 1293.06 1637.78 1272.82 1630 curveto
1037.7 1539.59 959.65 1561.22 738.82 1440 curveto
712.76 1425.7 334.7 1134.75 316.82 1111 curveto
252.55 1025.59 214.34 905.16 196.06 834.67 curveto
stroke
0 0 0 edgecolor
newpath 199.36 833.47 moveto
193.5 824.64 lineto
192.58 835.2 lineto
closepath fill
1 setlinewidth
solid
0 0 0 edgecolor
newpath 199.36 833.47 moveto
193.5 824.64 lineto
192.58 835.2 lineto
closepath stroke
grestore
% node104
gsave
0 1 1 nodecolor
1516.82 777 68.8 37.48 ellipse_path fill
1 setlinewidth
filled
0 0 0 nodecolor
1516.82 777 68.8 37.48 ellipse_path stroke
0 0 0 nodecolor
14 /Times-Roman set_font
1478.82 786.9 moveto 76 (GO:0005761) alignedtext
0 0 0 nodecolor
14 /Times-Roman set_font
1475.82 771.9 moveto 82 (mitochondrial) alignedtext
0 0 0 nodecolor
14 /Times-Roman set_font
1489.32 756.9 moveto 55 (ribosome) alignedtext
grestore
% node31->node104
gsave
1 setlinewidth
0 0 0 edgecolor
newpath 1368.92 1642.02 moveto
1333.79 1573.56 1268.59 1420.59 1313.82 1300 curveto
1352.98 1195.6 1433.81 1213.02 1478.82 1111 curveto
1520.69 1016.1 1522.74 891.97 1520.08 824.95 curveto
stroke
0 0 0 edgecolor
newpath 1523.56 824.53 moveto
1519.62 814.7 lineto
1516.57 824.84 lineto
closepath fill
1 setlinewidth
solid
0 0 0 edgecolor
newpath 1523.56 824.53 moveto
1519.62 814.7 lineto
1516.57 824.84 lineto
closepath stroke
grestore
% node105
gsave
0 1 1 nodecolor
1516.82 447 75.16 48.08 ellipse_path fill
1 setlinewidth
filled
0 0 0 nodecolor
1516.82 447 75.16 48.08 ellipse_path stroke
0 0 0 nodecolor
14 /Times-Roman set_font
1478.82 464.4 moveto 76 (GO:0005762) alignedtext
0 0 0 nodecolor
14 /Times-Roman set_font
1475.82 449.4 moveto 82 (mitochondrial) alignedtext
0 0 0 nodecolor
14 /Times-Roman set_font
1471.32 434.4 moveto 91 (large ribosomal) alignedtext
0 0 0 nodecolor
14 /Times-Roman set_font
1496.32 419.4 moveto 41 (subunit) alignedtext
grestore
% node31->node105
gsave
1 setlinewidth
0 0 0 edgecolor
newpath 1413.55 1642.88 moveto
1444.33 1597.78 1496.74 1516.22 1528.82 1440 curveto
1553.83 1380.58 1520.17 1344.5 1566.82 1300 curveto
1848.12 1031.69 2177.45 1414.13 2420.82 1111 curveto
2475.5 1042.9 2472.96 788.06 2420.82 718 curveto
2320.9 583.73 1804.72 491.17 1600.31 459.27 curveto
stroke
0 0 0 edgecolor
newpath 1600.65 455.78 moveto
1590.23 457.7 lineto
1599.57 462.69 lineto
closepath fill
1 setlinewidth
solid
0 0 0 edgecolor
newpath 1600.65 455.78 moveto
1590.23 457.7 lineto
1599.57 462.69 lineto
closepath stroke
grestore
% node106
gsave
0 1 1 nodecolor
1183.82 447 77.78 48.08 ellipse_path fill
1 setlinewidth
filled
0 0 0 nodecolor
1183.82 447 77.78 48.08 ellipse_path stroke
0 0 0 nodecolor
14 /Times-Roman set_font
1145.82 464.4 moveto 76 (GO:0005763) alignedtext
0 0 0 nodecolor
14 /Times-Roman set_font
1142.82 449.4 moveto 82 (mitochondrial) alignedtext
0 0 0 nodecolor
14 /Times-Roman set_font
1136.82 434.4 moveto 94 (small ribosomal) alignedtext
0 0 0 nodecolor
14 /Times-Roman set_font
1163.32 419.4 moveto 41 (subunit) alignedtext
grestore
% node31->node106
gsave
1 setlinewidth
0 0 0 edgecolor
newpath 1359.16 1643.82 moveto
1322.41 1599.7 1260.44 1519.15 1225.82 1440 curveto
1115.82 1188.51 1123.39 1109.21 1096.82 836 curveto
1091.75 783.8 1088.71 769.81 1096.82 718 curveto
1108.79 641.55 1138.67 557.23 1160.07 503.27 curveto
stroke
0 0 0 edgecolor
newpath 1163.36 504.47 moveto
1163.83 493.88 lineto
1156.86 501.87 lineto
closepath fill
1 setlinewidth
solid
0 0 0 edgecolor
newpath 1163.36 504.47 moveto
1163.83 493.88 lineto
1156.86 501.87 lineto
closepath stroke
grestore
% node32->node78
gsave
1 setlinewidth
0 0 0 edgecolor
newpath 368.83 1027.93 moveto
331.73 977.89 263.38 885.68 220.67 828.06 curveto
stroke
0 0 0 edgecolor
newpath 223.33 825.77 moveto
214.56 819.82 lineto
217.7 829.93 lineto
closepath fill
1 setlinewidth
solid
0 0 0 edgecolor
newpath 223.33 825.77 moveto
214.56 819.82 lineto
217.7 829.93 lineto
closepath stroke
grestore
% node32->node100
gsave
1 setlinewidth
0 0 0 edgecolor
newpath 402.09 1025.39 moveto
421.64 924.2 475.57 645 500.67 515.1 curveto
stroke
0 0 0 edgecolor
newpath 504.11 515.75 moveto
502.57 505.26 lineto
497.23 514.42 lineto
closepath fill
1 setlinewidth
solid
0 0 0 edgecolor
newpath 504.11 515.75 moveto
502.57 505.26 lineto
497.23 514.42 lineto
closepath stroke
grestore
% node32->node101
gsave
1 setlinewidth
0 0 0 edgecolor
newpath 388.68 1025.61 moveto
380.2 974.01 364.91 880.96 355.63 824.5 curveto
stroke
0 0 0 edgecolor
newpath 359.04 823.7 moveto
353.97 814.4 lineto
352.14 824.83 lineto
closepath fill
1 setlinewidth
solid
0 0 0 edgecolor
newpath 359.04 823.7 moveto
353.97 814.4 lineto
352.14 824.83 lineto
closepath stroke
grestore
% node33->node32
gsave
1 setlinewidth
0 0 0 edgecolor
newpath 461.58 1332.66 moveto
447.75 1276.81 421.69 1171.53 406.54 1110.35 curveto
stroke
0 0 0 edgecolor
newpath 409.92 1109.42 moveto
404.12 1100.56 lineto
403.13 1111.11 lineto
closepath fill
1 setlinewidth
solid
0 0 0 edgecolor
newpath 409.92 1109.42 moveto
404.12 1100.56 lineto
403.13 1111.11 lineto
closepath stroke
grestore
% node34->node11
gsave
1 setlinewidth
0 0 0 edgecolor
newpath 821.88 2860.19 moveto
686.63 2819.44 343.82 2692.15 343.82 2449 curveto
343.82 2449 343.82 2449 343.82 2205 curveto
343.82 2022.47 418.24 1814.46 454.47 1724.02 curveto
stroke
0 0 0 edgecolor
newpath 457.77 1725.19 moveto
458.27 1714.61 lineto
451.28 1722.57 lineto
closepath fill
1 setlinewidth
solid
0 0 0 edgecolor
newpath 457.77 1725.19 moveto
458.27 1714.61 lineto
451.28 1722.57 lineto
closepath stroke
grestore
% node35->node1
gsave
1 setlinewidth
0 0 0 edgecolor
newpath 2262.44 1902.67 moveto
2194.78 1837.17 2049.62 1705.49 1903.82 1630 curveto
1759.28 1555.16 1281.55 1431.65 1102.97 1386.88 curveto
stroke
0 0 0 edgecolor
newpath 1103.72 1383.46 moveto
1093.17 1384.42 lineto
1102.02 1390.25 lineto
closepath fill
1 setlinewidth
solid
0 0 0 edgecolor
newpath 1103.72 1383.46 moveto
1093.17 1384.42 lineto
1102.02 1390.25 lineto
closepath stroke
grestore
% node35->node6
gsave
1 setlinewidth
0 0 0 edgecolor
newpath 2350.1 1908.16 moveto
2359.32 1902.79 2369.13 1897.77 2378.82 1894 curveto
2766.4 1743.16 3269.19 1695.58 3457.87 1682.46 curveto
stroke
0 0 0 edgecolor
newpath 3458.23 1685.94 moveto
3467.96 1681.77 lineto
3457.75 1678.96 lineto
closepath fill
1 setlinewidth
solid
0 0 0 edgecolor
newpath 3458.23 1685.94 moveto
3467.96 1681.77 lineto
3457.75 1678.96 lineto
closepath stroke
grestore
% node35->node11
gsave
1 setlinewidth
0 0 0 edgecolor
newpath 2234.91 1933.46 moveto
2159.01 1923.8 2031.53 1907.63 1921.82 1894 curveto
1310.86 1818.09 1124.81 1938.04 546.82 1726 curveto
538.14 1722.82 529.46 1718.43 521.26 1713.59 curveto
stroke
0 0 0 edgecolor
newpath 522.93 1710.5 moveto
512.58 1708.19 lineto
519.23 1716.45 lineto
closepath fill
1 setlinewidth
solid
0 0 0 edgecolor
newpath 522.93 1710.5 moveto
512.58 1708.19 lineto
519.23 1716.45 lineto
closepath stroke
grestore
% node35->node31
gsave
1 setlinewidth
0 0 0 edgecolor
newpath 2238.71 1923.75 moveto
2074.09 1876.15 1632.48 1748.46 1459.6 1698.47 curveto
stroke
0 0 0 edgecolor
newpath 1460.42 1695.06 moveto
1449.84 1695.64 lineto
1458.48 1701.78 lineto
closepath fill
1 setlinewidth
solid
0 0 0 edgecolor
newpath 1460.42 1695.06 moveto
1449.84 1695.64 lineto
1458.48 1701.78 lineto
closepath stroke
grestore
% node40
gsave
0 1 1 nodecolor
2601.82 1678 63.85 48.08 ellipse_path fill
1 setlinewidth
filled
0 0 0 nodecolor
2601.82 1678 63.85 48.08 ellipse_path stroke
0 0 0 nodecolor
14 /Times-Roman set_font
2564.32 1695.4 moveto 75 (GO:0070013) alignedtext
0 0 0 nodecolor
14 /Times-Roman set_font
2566.82 1680.4 moveto 70 (intracellular) alignedtext
0 0 0 nodecolor
14 /Times-Roman set_font
2574.32 1665.4 moveto 55 (organelle) alignedtext
0 0 0 nodecolor
14 /Times-Roman set_font
2583.32 1650.4 moveto 37 (lumen) alignedtext
grestore
% node35->node40
gsave
1 setlinewidth
0 0 0 edgecolor
newpath 2344.49 1904.46 moveto
2399.45 1856.09 2494.78 1772.2 2552.7 1721.23 curveto
stroke
0 0 0 edgecolor
newpath 2555.08 1723.8 moveto
2560.27 1714.57 lineto
2550.45 1718.54 lineto
closepath fill
1 setlinewidth
solid
0 0 0 edgecolor
newpath 2555.08 1723.8 moveto
2560.27 1714.57 lineto
2550.45 1718.54 lineto
closepath stroke
grestore
% node67
gsave
0 0.60263 1 nodecolor
3992.82 1370 67.18 37.48 ellipse_path fill
1 setlinewidth
filled
0 0 0 nodecolor
3992.82 1370 67.18 37.48 ellipse_path stroke
0 0 0 nodecolor
14 /Times-Roman set_font
3953.82 1379.9 moveto 78 (GO:0044427) alignedtext
0 0 0 nodecolor
14 /Times-Roman set_font
3953.32 1364.9 moveto 79 (chromosomal) alignedtext
0 0 0 nodecolor
14 /Times-Roman set_font
3981.82 1349.9 moveto 22 (part) alignedtext
grestore
% node35->node67
gsave
1 setlinewidth
0 0 0 edgecolor
newpath 2349.95 1907.76 moveto
2359.19 1902.43 2369.04 1897.53 2378.82 1894 curveto
2897.76 1706.58 3174.58 2066.38 3608.82 1726 curveto
3644.94 1697.69 3618.58 1666.17 3646.82 1630 curveto
3736 1515.77 3797.99 1529.69 3911.82 1440 curveto
3924.28 1430.19 3937.43 1419.14 3949.42 1408.77 curveto
stroke
0 0 0 edgecolor
newpath 3951.87 1411.28 moveto
3957.12 1402.08 lineto
3947.28 1406 lineto
closepath fill
1 setlinewidth
solid
0 0 0 edgecolor
newpath 3951.87 1411.28 moveto
3957.12 1402.08 lineto
3947.28 1406 lineto
closepath stroke
grestore
% node36
gsave
0 1 1 nodecolor
2227.82 2449 92.13 37.48 ellipse_path fill
1 setlinewidth
filled
0 0 0 nodecolor
2227.82 2449 92.13 37.48 ellipse_path stroke
0 0 0 nodecolor
14 /Times-Roman set_font
2190.32 2458.9 moveto 75 (GO:0043227) alignedtext
0 0 0 nodecolor
14 /Times-Roman set_font
2170.32 2443.9 moveto 115 (membrane-bounded) alignedtext
0 0 0 nodecolor
14 /Times-Roman set_font
2200.32 2428.9 moveto 55 (organelle) alignedtext
grestore
% node36->node11
gsave
1 setlinewidth
0 0 0 edgecolor
newpath 2138.81 2439.15 moveto
1816.7 2401.5 719.99 2255.33 514.82 1990 curveto
455.26 1912.98 458.76 1791.99 466.38 1725.58 curveto
stroke
0 0 0 edgecolor
newpath 469.89 1725.75 moveto
467.63 1715.4 lineto
462.94 1724.9 lineto
closepath fill
1 setlinewidth
solid
0 0 0 edgecolor
newpath 469.89 1725.75 moveto
467.63 1715.4 lineto
462.94 1724.9 lineto
closepath stroke
grestore
% node63
gsave
0 1 1 nodecolor
2241.82 2205 92.13 48.08 ellipse_path fill
1 setlinewidth
filled
0 0 0 nodecolor
2241.82 2205 92.13 48.08 ellipse_path stroke
0 0 0 nodecolor
14 /Times-Roman set_font
2204.32 2222.4 moveto 75 (GO:0043231) alignedtext
0 0 0 nodecolor
14 /Times-Roman set_font
2206.82 2207.4 moveto 70 (intracellular) alignedtext
0 0 0 nodecolor
14 /Times-Roman set_font
2184.32 2192.4 moveto 115 (membrane-bounded) alignedtext
0 0 0 nodecolor
14 /Times-Roman set_font
2214.32 2177.4 moveto 55 (organelle) alignedtext
grestore
% node36->node63
gsave
1 setlinewidth
0 0 0 edgecolor
newpath 2229.98 2411.41 moveto
2232.25 2371.89 2235.84 2309.19 2238.48 2263.25 curveto
stroke
0 0 0 edgecolor
newpath 2241.98 2263.32 moveto
2239.06 2253.14 lineto
2234.99 2262.92 lineto
closepath fill
1 setlinewidth
solid
0 0 0 edgecolor
newpath 2241.98 2263.32 moveto
2239.06 2253.14 lineto
2234.99 2262.92 lineto
closepath stroke
grestore
% node37
gsave
0 1 1 nodecolor
2616.82 3414 92.13 26.87 ellipse_path fill
1 setlinewidth
filled
0 0 0 nodecolor
2616.82 3414 92.13 26.87 ellipse_path stroke
0 0 0 nodecolor
14 /Times-Roman set_font
2578.82 3416.4 moveto 76 (GO:0005575) alignedtext
0 0 0 nodecolor
14 /Times-Roman set_font
2559.32 3401.4 moveto 115 (cellular_component) alignedtext
grestore
% node37->node12
gsave
1 setlinewidth
0 0 0 edgecolor
newpath 2553.03 3394.39 moveto
2348.88 3331.63 1713.06 3136.16 1509.32 3073.52 curveto
stroke
0 0 0 edgecolor
newpath 1510.25 3070.14 moveto
1499.66 3070.55 lineto
1508.19 3076.84 lineto
closepath fill
1 setlinewidth
solid
0 0 0 edgecolor
newpath 1510.25 3070.14 moveto
1499.66 3070.55 lineto
1508.19 3076.84 lineto
closepath stroke
grestore
% node38
gsave
0 1 1 nodecolor
2936.82 2205 94.75 37.48 ellipse_path fill
1 setlinewidth
filled
0 0 0 nodecolor
2936.82 2205 94.75 37.48 ellipse_path stroke
0 0 0 nodecolor
14 /Times-Roman set_font
2898.82 2214.9 moveto 76 (GO:0031974) alignedtext
0 0 0 nodecolor
14 /Times-Roman set_font
2877.82 2199.9 moveto 118 (membrane-enclosed) alignedtext
0 0 0 nodecolor
14 /Times-Roman set_font
2918.32 2184.9 moveto 37 (lumen) alignedtext
grestore
% node37->node38
gsave
1 setlinewidth
0 0 0 edgecolor
newpath 2662.33 3390.39 moveto
2750.68 3340.9 2936.82 3217.27 2936.82 3054 curveto
2936.82 3054 2936.82 3054 2936.82 2673 curveto
2936.82 2519.35 2936.82 2337.32 2936.82 2252.68 curveto
stroke
0 0 0 edgecolor
newpath 2940.32 2252.61 moveto
2936.82 2242.61 lineto
2933.32 2252.61 lineto
closepath fill
1 setlinewidth
solid
0 0 0 edgecolor
newpath 2940.32 2252.61 moveto
2936.82 2242.61 lineto
2933.32 2252.61 lineto
closepath stroke
grestore
% node43
gsave
0 1 1 nodecolor
3127.82 2205 77.99 37.48 ellipse_path fill
1 setlinewidth
filled
0 0 0 nodecolor
3127.82 2205 77.99 37.48 ellipse_path stroke
0 0 0 nodecolor
14 /Times-Roman set_font
3090.32 2214.9 moveto 75 (GO:0032991) alignedtext
0 0 0 nodecolor
14 /Times-Roman set_font
3080.32 2199.9 moveto 95 (macromolecular) alignedtext
0 0 0 nodecolor
14 /Times-Roman set_font
3102.32 2184.9 moveto 51 (complex) alignedtext
grestore
% node37->node43
gsave
1 setlinewidth
0 0 0 edgecolor
newpath 2675.85 3393.08 moveto
2787.79 3349.19 3019.82 3236.24 3019.82 3054 curveto
3019.82 3054 3019.82 3054 3019.82 2673 curveto
3019.82 2514.99 3079 2334.47 3109.74 2251.35 curveto
stroke
0 0 0 edgecolor
newpath 3113.04 2252.53 moveto
3113.26 2241.94 lineto
3106.48 2250.08 lineto
closepath fill
1 setlinewidth
solid
0 0 0 edgecolor
newpath 3113.04 2252.53 moveto
3113.26 2241.94 lineto
3106.48 2250.08 lineto
closepath stroke
grestore
% node60
gsave
0 1 1 nodecolor
2565.82 2673 65.05 26.87 ellipse_path fill
1 setlinewidth
filled
0 0 0 nodecolor
2565.82 2673 65.05 26.87 ellipse_path stroke
0 0 0 nodecolor
14 /Times-Roman set_font
2527.82 2675.4 moveto 76 (GO:0043226) alignedtext
0 0 0 nodecolor
14 /Times-Roman set_font
2538.32 2660.4 moveto 55 (organelle) alignedtext
grestore
% node37->node60
gsave
1 setlinewidth
0 0 0 edgecolor
newpath 2614.95 3386.75 moveto
2607.16 3273.61 2577.37 2840.74 2568.39 2710.37 curveto
stroke
0 0 0 edgecolor
newpath 2571.87 2709.84 moveto
2567.69 2700.11 lineto
2564.88 2710.32 lineto
closepath fill
1 setlinewidth
solid
0 0 0 edgecolor
newpath 2571.87 2709.84 moveto
2567.69 2700.11 lineto
2564.88 2710.32 lineto
closepath stroke
grestore
% node66
gsave
0 1 1 nodecolor
2601.82 2205 65.97 37.48 ellipse_path fill
1 setlinewidth
filled
0 0 0 nodecolor
2601.82 2205 65.97 37.48 ellipse_path stroke
0 0 0 nodecolor
14 /Times-Roman set_font
2562.82 2214.9 moveto 78 (GO:0044422) alignedtext
0 0 0 nodecolor
14 /Times-Roman set_font
2574.32 2199.9 moveto 55 (organelle) alignedtext
0 0 0 nodecolor
14 /Times-Roman set_font
2590.82 2184.9 moveto 22 (part) alignedtext
grestore
% node37->node66
gsave
1 setlinewidth
0 0 0 edgecolor
newpath 2622.14 3387.03 moveto
2633.44 3327.3 2658.82 3179.22 2658.82 3054 curveto
2658.82 3054 2658.82 3054 2658.82 2673 curveto
2658.82 2518.21 2627.72 2336.72 2611.46 2252.45 curveto
stroke
0 0 0 edgecolor
newpath 2614.86 2251.57 moveto
2609.51 2242.42 lineto
2607.99 2252.91 lineto
closepath fill
1 setlinewidth
solid
0 0 0 edgecolor
newpath 2614.86 2251.57 moveto
2609.51 2242.42 lineto
2607.99 2252.91 lineto
closepath stroke
grestore
% node79
gsave
0 1 1 nodecolor
2245.82 3234 65.05 26.87 ellipse_path fill
1 setlinewidth
filled
0 0 0 nodecolor
2245.82 3234 65.05 26.87 ellipse_path stroke
0 0 0 nodecolor
14 /Times-Roman set_font
2207.82 3236.4 moveto 76 (GO:0005623) alignedtext
0 0 0 nodecolor
14 /Times-Roman set_font
2234.32 3221.4 moveto 23 (cell) alignedtext
grestore
% node37->node79
gsave
1 setlinewidth
0 0 0 edgecolor
newpath 2569.08 3390.84 moveto
2499.22 3356.94 2369.64 3294.07 2297.57 3259.11 curveto
stroke
0 0 0 edgecolor
newpath 2298.75 3255.79 moveto
2288.22 3254.57 lineto
2295.69 3262.08 lineto
closepath fill
1 setlinewidth
solid
0 0 0 edgecolor
newpath 2298.75 3255.79 moveto
2288.22 3254.57 lineto
2295.69 3262.08 lineto
closepath stroke
grestore
% node38->node59
gsave
1 setlinewidth
0 0 0 edgecolor
newpath 2946.21 2167.49 moveto
2968.08 2076 3019.77 1833.94 3008.82 1630 curveto
3005.55 1569.12 2998.01 1500.56 2991.57 1449.13 curveto
stroke
0 0 0 edgecolor
newpath 2995.03 1448.57 moveto
2990.3 1439.09 lineto
2988.08 1449.45 lineto
closepath fill
1 setlinewidth
solid
0 0 0 edgecolor
newpath 2995.03 1448.57 moveto
2990.3 1439.09 lineto
2988.08 1449.45 lineto
closepath stroke
grestore
% node65
gsave
0 1 1 nodecolor
2601.82 1942 63.85 37.48 ellipse_path fill
1 setlinewidth
filled
0 0 0 nodecolor
2601.82 1942 63.85 37.48 ellipse_path stroke
0 0 0 nodecolor
14 /Times-Roman set_font
2564.32 1951.9 moveto 75 (GO:0043233) alignedtext
0 0 0 nodecolor
14 /Times-Roman set_font
2574.32 1936.9 moveto 55 (organelle) alignedtext
0 0 0 nodecolor
14 /Times-Roman set_font
2583.32 1921.9 moveto 37 (lumen) alignedtext
grestore
% node38->node65
gsave
1 setlinewidth
0 0 0 edgecolor
newpath 2894.05 2171.42 moveto
2830.96 2121.89 2713.39 2029.59 2648.26 1978.45 curveto
stroke
0 0 0 edgecolor
newpath 2650.22 1975.55 moveto
2640.2 1972.13 lineto
2645.9 1981.05 lineto
closepath fill
1 setlinewidth
solid
0 0 0 edgecolor
newpath 2650.22 1975.55 moveto
2640.2 1972.13 lineto
2645.9 1981.05 lineto
closepath stroke
grestore
% node39->node58
gsave
1 setlinewidth
0 0 0 edgecolor
newpath 1467.91 1333.58 moveto
1494.21 1277.49 1544.6 1170.07 1573.34 1108.8 curveto
stroke
0 0 0 edgecolor
newpath 1576.68 1109.91 moveto
1577.76 1099.38 lineto
1570.34 1106.94 lineto
closepath fill
1 setlinewidth
solid
0 0 0 edgecolor
newpath 1576.68 1109.91 moveto
1577.76 1099.38 lineto
1570.34 1106.94 lineto
closepath stroke
grestore
% node40->node39
gsave
1 setlinewidth
0 0 0 edgecolor
newpath 2556.19 1644.19 moveto
2547.43 1638.82 2538.09 1633.79 2528.82 1630 curveto
2125.46 1464.98 1973.31 1597.18 1566.82 1440 curveto
1544.08 1431.21 1520.74 1418.06 1501.01 1405.52 curveto
stroke
0 0 0 edgecolor
newpath 1502.79 1402.51 moveto
1492.5 1400.01 lineto
1498.99 1408.38 lineto
closepath fill
1 setlinewidth
solid
0 0 0 edgecolor
newpath 1502.79 1402.51 moveto
1492.5 1400.01 lineto
1498.99 1408.38 lineto
closepath stroke
grestore
% node40->node41
gsave
1 setlinewidth
0 0 0 edgecolor
newpath 2647.98 1644.25 moveto
2656.61 1638.94 2665.77 1633.91 2674.82 1630 curveto
3007.85 1485.94 3134.73 1581.57 3468.82 1440 curveto
3490.42 1430.85 3512.56 1417.63 3531.26 1405.15 curveto
stroke
0 0 0 edgecolor
newpath 3533.29 1408 moveto
3539.59 1399.48 lineto
3529.36 1402.21 lineto
closepath fill
1 setlinewidth
solid
0 0 0 edgecolor
newpath 3533.29 1408 moveto
3539.59 1399.48 lineto
3529.36 1402.21 lineto
closepath stroke
grestore
% node41->node47
gsave
1 setlinewidth
0 0 0 edgecolor
newpath 3583.48 1332.36 moveto
3590.39 1276.51 3603.36 1171.73 3610.93 1110.62 curveto
stroke
0 0 0 edgecolor
newpath 3614.43 1110.83 moveto
3612.18 1100.47 lineto
3607.48 1109.97 lineto
closepath fill
1 setlinewidth
solid
0 0 0 edgecolor
newpath 3614.43 1110.83 moveto
3612.18 1100.47 lineto
3607.48 1109.97 lineto
closepath stroke
grestore
% node41->node75
gsave
1 setlinewidth
0 0 0 edgecolor
newpath 3618.02 1340.46 moveto
3638.26 1326.43 3663.89 1310.48 3688.82 1300 curveto
4029.6 1156.73 4158.23 1254.71 4498.82 1111 curveto
4510.62 1106.02 4522.64 1099.24 4533.5 1092.34 curveto
stroke
0 0 0 edgecolor
newpath 4535.49 1095.22 moveto
4541.93 1086.81 lineto
4531.65 1089.37 lineto
closepath fill
1 setlinewidth
solid
0 0 0 edgecolor
newpath 4535.49 1095.22 moveto
4541.93 1086.81 lineto
4531.65 1089.37 lineto
closepath stroke
grestore
% node41->node76
gsave
1 setlinewidth
0 0 0 edgecolor
newpath 3565.66 1333.27 moveto
3544.48 1274.15 3503.05 1158.53 3481.91 1099.53 curveto
stroke
0 0 0 edgecolor
newpath 3485.12 1098.11 moveto
3478.45 1089.88 lineto
3478.53 1100.47 lineto
closepath fill
1 setlinewidth
solid
0 0 0 edgecolor
newpath 3485.12 1098.11 moveto
3478.45 1089.88 lineto
3478.53 1100.47 lineto
closepath stroke
grestore
% node43->node4
gsave
1 setlinewidth
0 0 0 edgecolor
newpath 3114.25 2167.94 moveto
3079.92 2074.2 2989.68 1827.79 2951.87 1724.55 curveto
stroke
0 0 0 edgecolor
newpath 2955.1 1723.2 moveto
2948.38 1715.02 lineto
2948.53 1725.61 lineto
closepath fill
1 setlinewidth
solid
0 0 0 edgecolor
newpath 2955.1 1723.2 moveto
2948.38 1715.02 lineto
2948.53 1725.61 lineto
closepath stroke
grestore
% node43->node15
gsave
1 setlinewidth
0 0 0 edgecolor
newpath 3080.37 2175.15 moveto
3067.88 2168.33 3054.16 2161.72 3040.82 2157 curveto
2831.54 2083 2163.77 1987.52 1919.47 1954.15 curveto
stroke
0 0 0 edgecolor
newpath 1919.94 1950.68 moveto
1909.56 1952.8 lineto
1918.99 1957.62 lineto
closepath fill
1 setlinewidth
solid
0 0 0 edgecolor
newpath 1919.94 1950.68 moveto
1909.56 1952.8 lineto
1918.99 1957.62 lineto
closepath stroke
grestore
% node43->node22
gsave
1 setlinewidth
0 0 0 edgecolor
newpath 3204.8 2198.39 moveto
3538.31 2167.7 4841.82 2025.51 4841.82 1678 curveto
4841.82 1678 4841.82 1678 4841.82 1370 curveto
4841.82 1154.12 4754.56 905.13 4719.32 813.37 curveto
stroke
0 0 0 edgecolor
newpath 4722.56 812.03 moveto
4715.69 803.97 lineto
4716.03 814.56 lineto
closepath fill
1 setlinewidth
solid
0 0 0 edgecolor
newpath 4722.56 812.03 moveto
4715.69 803.97 lineto
4716.03 814.56 lineto
closepath stroke
grestore
% node44
gsave
0 0.95332 1 nodecolor
2823.82 777 77.78 26.87 ellipse_path fill
1 setlinewidth
filled
0 0 0 nodecolor
2823.82 777 77.78 26.87 ellipse_path stroke
0 0 0 nodecolor
14 /Times-Roman set_font
2785.82 779.4 moveto 76 (GO:0000792) alignedtext
0 0 0 nodecolor
14 /Times-Roman set_font
2776.82 764.4 moveto 94 (heterochromatin) alignedtext
grestore
% node45
gsave
0 0.9081 1 nodecolor
2754.82 447 104.86 26.87 ellipse_path fill
1 setlinewidth
filled
0 0 0 nodecolor
2754.82 447 104.86 26.87 ellipse_path stroke
0 0 0 nodecolor
14 /Times-Roman set_font
2717.32 449.4 moveto 75 (GO:0033553) alignedtext
0 0 0 nodecolor
14 /Times-Roman set_font
2688.32 434.4 moveto 133 (rDNA heterochromatin) alignedtext
grestore
% node44->node45
gsave
1 setlinewidth
0 0 0 edgecolor
newpath 2818.18 749.99 moveto
2805.89 691.26 2776.73 551.77 2762.67 484.53 curveto
stroke
0 0 0 edgecolor
newpath 2766.02 483.45 moveto
2760.55 474.38 lineto
2759.17 484.88 lineto
closepath fill
1 setlinewidth
solid
0 0 0 edgecolor
newpath 2766.02 483.45 moveto
2760.55 474.38 lineto
2759.17 484.88 lineto
closepath stroke
grestore
% node49->node50
gsave
1 setlinewidth
0 0 0 edgecolor
newpath 2236.22 1332.36 moveto
2225.54 1279.5 2206.02 1182.82 2193.5 1120.81 curveto
stroke
0 0 0 edgecolor
newpath 2196.88 1119.9 moveto
2191.47 1110.79 lineto
2190.02 1121.28 lineto
closepath fill
1 setlinewidth
solid
0 0 0 edgecolor
newpath 2196.88 1119.9 moveto
2191.47 1110.79 lineto
2190.02 1121.28 lineto
closepath stroke
grestore
% node49->node51
gsave
1 setlinewidth
0 0 0 edgecolor
newpath 2193.63 1340.07 moveto
2169.02 1326.37 2138.56 1310.82 2109.82 1300 curveto
1777.2 1174.8 1665.19 1236.86 1332.82 1111 curveto
1325.22 1108.12 1317.45 1104.75 1309.8 1101.15 curveto
stroke
0 0 0 edgecolor
newpath 1311.09 1097.88 moveto
1300.56 1096.67 lineto
1308.03 1104.18 lineto
closepath fill
1 setlinewidth
solid
0 0 0 edgecolor
newpath 1311.09 1097.88 moveto
1300.56 1096.67 lineto
1308.03 1104.18 lineto
closepath stroke
grestore
% node53->node52
gsave
1 setlinewidth
0 0 0 edgecolor
newpath 631.89 1640.72 moveto
662.21 1500.61 769.48 1004.97 806.31 834.83 curveto
stroke
0 0 0 edgecolor
newpath 809.78 835.33 moveto
808.47 824.82 lineto
802.94 833.85 lineto
closepath fill
1 setlinewidth
solid
0 0 0 edgecolor
newpath 809.78 835.33 moveto
808.47 824.82 lineto
802.94 833.85 lineto
closepath stroke
grestore
% node53->node54
gsave
1 setlinewidth
0 0 0 edgecolor
newpath 616.99 1640.45 moveto
599.58 1539.12 556.96 1251.76 586.82 1015 curveto
594.77 951.98 614.11 881.75 628.9 834.02 curveto
stroke
0 0 0 edgecolor
newpath 632.33 834.77 moveto
631.98 824.19 lineto
625.65 832.68 lineto
closepath fill
1 setlinewidth
solid
0 0 0 edgecolor
newpath 632.33 834.77 moveto
631.98 824.19 lineto
625.65 832.68 lineto
closepath stroke
grestore
% node53->node107
gsave
1 setlinewidth
0 0 0 edgecolor
newpath 649.64 1642.97 moveto
691.04 1586.8 772.22 1476.64 817.79 1414.82 curveto
stroke
0 0 0 edgecolor
newpath 820.86 1416.56 moveto
823.97 1406.43 lineto
815.22 1412.4 lineto
closepath fill
1 setlinewidth
solid
0 0 0 edgecolor
newpath 820.86 1416.56 moveto
823.97 1406.43 lineto
815.22 1412.4 lineto
closepath stroke
grestore
% node56
gsave
0 1 1 nodecolor
2748.82 1678 65.05 26.87 ellipse_path fill
1 setlinewidth
filled
0 0 0 nodecolor
2748.82 1678 65.05 26.87 ellipse_path stroke
0 0 0 nodecolor
14 /Times-Roman set_font
2710.82 1680.4 moveto 76 (GO:0009295) alignedtext
0 0 0 nodecolor
14 /Times-Roman set_font
2722.82 1665.4 moveto 52 (nucleoid) alignedtext
grestore
% node56->node57
gsave
1 setlinewidth
0 0 0 edgecolor
newpath 2716.25 1654.6 moveto
2703.68 1646.18 2688.94 1637.03 2674.82 1630 curveto
2453.84 1519.9 2349.87 1588.75 2152.82 1440 curveto
2122.31 1416.97 1803.87 964.1 1703.17 820.37 curveto
stroke
0 0 0 edgecolor
newpath 1706.02 818.34 moveto
1697.41 812.16 lineto
1700.29 822.36 lineto
closepath fill
1 setlinewidth
solid
0 0 0 edgecolor
newpath 1706.02 818.34 moveto
1697.41 812.16 lineto
1700.29 822.36 lineto
closepath stroke
grestore
% node58->node57
gsave
1 setlinewidth
0 0 0 edgecolor
newpath 1604.94 1025.9 moveto
1619.02 974.29 1644.51 880.8 1659.93 824.25 curveto
stroke
0 0 0 edgecolor
newpath 1663.34 825.05 moveto
1662.6 814.48 lineto
1656.59 823.21 lineto
closepath fill
1 setlinewidth
solid
0 0 0 edgecolor
newpath 1663.34 825.05 moveto
1662.6 814.48 lineto
1656.59 823.21 lineto
closepath stroke
grestore
% node58->node104
gsave
1 setlinewidth
0 0 0 edgecolor
newpath 1584.7 1025.9 moveto
1570.63 974.29 1545.13 880.8 1529.71 824.25 curveto
stroke
0 0 0 edgecolor
newpath 1533.05 823.21 moveto
1527.04 814.48 lineto
1526.3 825.05 lineto
closepath fill
1 setlinewidth
solid
0 0 0 edgecolor
newpath 1533.05 823.21 moveto
1527.04 814.48 lineto
1526.3 825.05 lineto
closepath stroke
grestore
% node60->node36
gsave
1 setlinewidth
0 0 0 edgecolor
newpath 2531.24 2650.08 moveto
2473.03 2611.51 2354.97 2533.26 2284.5 2486.56 curveto
stroke
0 0 0 edgecolor
newpath 2286.42 2483.64 moveto
2276.15 2481.03 lineto
2282.56 2489.47 lineto
closepath fill
1 setlinewidth
solid
0 0 0 edgecolor
newpath 2286.42 2483.64 moveto
2276.15 2481.03 lineto
2282.56 2489.47 lineto
closepath stroke
grestore
% node61
gsave
0 1 1 nodecolor
2797.82 2449 111.22 37.48 ellipse_path fill
1 setlinewidth
filled
0 0 0 nodecolor
2797.82 2449 111.22 37.48 ellipse_path stroke
0 0 0 nodecolor
14 /Times-Roman set_font
2760.32 2458.9 moveto 75 (GO:0043228) alignedtext
0 0 0 nodecolor
14 /Times-Roman set_font
2726.82 2443.9 moveto 142 (non-membrane-bounded) alignedtext
0 0 0 nodecolor
14 /Times-Roman set_font
2770.32 2428.9 moveto 55 (organelle) alignedtext
grestore
% node60->node61
gsave
1 setlinewidth
0 0 0 edgecolor
newpath 2591.54 2648.17 moveto
2630.62 2610.44 2705.49 2538.15 2753.47 2491.82 curveto
stroke
0 0 0 edgecolor
newpath 2756.17 2494.08 moveto
2760.93 2484.62 lineto
2751.31 2489.05 lineto
closepath fill
1 setlinewidth
solid
0 0 0 edgecolor
newpath 2756.17 2494.08 moveto
2760.93 2484.62 lineto
2751.31 2489.05 lineto
closepath stroke
grestore
% node60->node62
gsave
1 setlinewidth
0 0 0 edgecolor
newpath 2546.8 2646.87 moveto
2519.13 2608.84 2467.45 2537.81 2434.12 2492.01 curveto
stroke
0 0 0 edgecolor
newpath 2436.83 2489.79 moveto
2428.12 2483.76 lineto
2431.17 2493.91 lineto
closepath fill
1 setlinewidth
solid
0 0 0 edgecolor
newpath 2436.83 2489.79 moveto
2428.12 2483.76 lineto
2431.17 2493.91 lineto
closepath stroke
grestore
% node60->node66
gsave
1 setlinewidth
0 0 0 edgecolor
newpath 2567.91 2645.82 moveto
2573.81 2569.11 2590.65 2350.27 2598.14 2252.82 curveto
stroke
0 0 0 edgecolor
newpath 2601.65 2252.9 moveto
2598.92 2242.66 lineto
2594.67 2252.36 lineto
closepath fill
1 setlinewidth
solid
0 0 0 edgecolor
newpath 2601.65 2252.9 moveto
2598.92 2242.66 lineto
2594.67 2252.36 lineto
closepath stroke
grestore
% node64
gsave
0 1 1 nodecolor
2794.82 1942 111.22 48.08 ellipse_path fill
1 setlinewidth
filled
0 0 0 nodecolor
2794.82 1942 111.22 48.08 ellipse_path stroke
0 0 0 nodecolor
14 /Times-Roman set_font
2757.32 1959.4 moveto 75 (GO:0043232) alignedtext
0 0 0 nodecolor
14 /Times-Roman set_font
2759.82 1944.4 moveto 70 (intracellular) alignedtext
0 0 0 nodecolor
14 /Times-Roman set_font
2723.82 1929.4 moveto 142 (non-membrane-bounded) alignedtext
0 0 0 nodecolor
14 /Times-Roman set_font
2767.32 1914.4 moveto 55 (organelle) alignedtext
grestore
% node61->node64
gsave
1 setlinewidth
0 0 0 edgecolor
newpath 2797.6 2411.31 moveto
2797.08 2323.58 2795.79 2105.24 2795.17 2000.22 curveto
stroke
0 0 0 edgecolor
newpath 2798.67 2000.1 moveto
2795.11 1990.12 lineto
2791.67 2000.14 lineto
closepath fill
1 setlinewidth
solid
0 0 0 edgecolor
newpath 2798.67 2000.1 moveto
2795.11 1990.12 lineto
2791.67 2000.14 lineto
closepath stroke
grestore
% node62->node35
gsave
1 setlinewidth
0 0 0 edgecolor
newpath 2395.4 2411.72 moveto
2377.96 2324.19 2334.3 2105.02 2313.37 1999.95 curveto
stroke
0 0 0 edgecolor
newpath 2316.74 1998.97 moveto
2311.35 1989.84 lineto
2309.87 2000.33 lineto
closepath fill
1 setlinewidth
solid
0 0 0 edgecolor
newpath 2316.74 1998.97 moveto
2311.35 1989.84 lineto
2309.87 2000.33 lineto
closepath stroke
grestore
% node62->node63
gsave
1 setlinewidth
0 0 0 edgecolor
newpath 2379.58 2413.78 moveto
2352.86 2373.28 2308.67 2306.32 2277.56 2259.17 curveto
stroke
0 0 0 edgecolor
newpath 2280.34 2257.03 moveto
2271.92 2250.61 lineto
2274.5 2260.88 lineto
closepath fill
1 setlinewidth
solid
0 0 0 edgecolor
newpath 2280.34 2257.03 moveto
2271.92 2250.61 lineto
2274.5 2260.88 lineto
closepath stroke
grestore
% node62->node64
gsave
1 setlinewidth
0 0 0 edgecolor
newpath 2452.93 2424.87 moveto
2513.75 2393.25 2615.71 2332.35 2676.82 2253 curveto
2735.98 2176.19 2768.29 2066.37 2783.53 1999.87 curveto
stroke
0 0 0 edgecolor
newpath 2786.97 2000.51 moveto
2785.74 1989.99 lineto
2780.14 1998.98 lineto
closepath fill
1 setlinewidth
solid
0 0 0 edgecolor
newpath 2786.97 2000.51 moveto
2785.74 1989.99 lineto
2780.14 1998.98 lineto
closepath stroke
grestore
% node71
gsave
0 1 1 nodecolor
2453.82 1942 65.76 26.87 ellipse_path fill
1 setlinewidth
filled
0 0 0 nodecolor
2453.82 1942 65.76 26.87 ellipse_path stroke
0 0 0 nodecolor
14 /Times-Roman set_font
2415.32 1944.4 moveto 77 (GO:0005634) alignedtext
0 0 0 nodecolor
14 /Times-Roman set_font
2431.82 1929.4 moveto 44 (nucleus) alignedtext
grestore
% node63->node71
gsave
1 setlinewidth
0 0 0 edgecolor
newpath 2277.54 2160.68 moveto
2319.62 2108.48 2388.6 2022.92 2426.59 1975.78 curveto
stroke
0 0 0 edgecolor
newpath 2429.53 1977.71 moveto
2433.08 1967.73 lineto
2424.08 1973.31 lineto
closepath fill
1 setlinewidth
solid
0 0 0 edgecolor
newpath 2429.53 1977.71 moveto
2433.08 1967.73 lineto
2424.08 1973.31 lineto
closepath stroke
grestore
% node63->node72
gsave
1 setlinewidth
0 0 0 edgecolor
newpath 2163.39 2179.78 moveto
2002.34 2128 1637.04 2010.55 1488.48 1962.79 curveto
stroke
0 0 0 edgecolor
newpath 1489.18 1959.34 moveto
1478.58 1959.61 lineto
1487.03 1966 lineto
closepath fill
1 setlinewidth
solid
0 0 0 edgecolor
newpath 1489.18 1959.34 moveto
1478.58 1959.61 lineto
1487.03 1966 lineto
closepath stroke
grestore
% node64->node13
gsave
1 setlinewidth
0 0 0 edgecolor
newpath 2717.04 1907.53 moveto
2703.18 1902.36 2688.73 1897.57 2674.82 1894 curveto
2083.24 1741.98 1900.76 1884.27 1310.82 1726 curveto
1289.86 1720.38 1267.69 1711.63 1248.6 1703.14 curveto
stroke
0 0 0 edgecolor
newpath 1250.04 1699.95 moveto
1239.49 1699 lineto
1247.15 1706.32 lineto
closepath fill
1 setlinewidth
solid
0 0 0 edgecolor
newpath 1250.04 1699.95 moveto
1239.49 1699 lineto
1247.15 1706.32 lineto
closepath stroke
grestore
% node64->node56
gsave
1 setlinewidth
0 0 0 edgecolor
newpath 2786.44 1893.89 moveto
2777.48 1842.45 2763.46 1762 2755.3 1715.2 curveto
stroke
0 0 0 edgecolor
newpath 2758.72 1714.44 moveto
2753.56 1705.19 lineto
2751.83 1715.64 lineto
closepath fill
1 setlinewidth
solid
0 0 0 edgecolor
newpath 2758.72 1714.44 moveto
2753.56 1705.19 lineto
2751.83 1715.64 lineto
closepath stroke
grestore
% node70
gsave
0 1 1 nodecolor
3721.82 1678 65.97 26.87 ellipse_path fill
1 setlinewidth
filled
0 0 0 nodecolor
3721.82 1678 65.97 26.87 ellipse_path stroke
0 0 0 nodecolor
14 /Times-Roman set_font
3682.82 1680.4 moveto 78 (GO:0005694) alignedtext
0 0 0 nodecolor
14 /Times-Roman set_font
3683.82 1665.4 moveto 76 (chromosome) alignedtext
grestore
% node64->node70
gsave
1 setlinewidth
0 0 0 edgecolor
newpath 2899.3 1925.46 moveto
3062.38 1897.42 3385.33 1832.95 3641.82 1726 curveto
3654.45 1720.73 3667.45 1713.72 3679.21 1706.68 curveto
stroke
0 0 0 edgecolor
newpath 3681.24 1709.54 moveto
3687.93 1701.32 lineto
3677.58 1703.57 lineto
closepath fill
1 setlinewidth
solid
0 0 0 edgecolor
newpath 3681.24 1709.54 moveto
3687.93 1701.32 lineto
3677.58 1703.57 lineto
closepath stroke
grestore
% node64->node76
gsave
1 setlinewidth
0 0 0 edgecolor
newpath 2801.3 1893.96 moveto
2821.04 1748.84 2880.23 1323.47 2898.82 1300 curveto
3035.57 1127.4 3153.84 1196.37 3356.82 1111 curveto
3375.59 1103.11 3396.07 1094.37 3414.33 1086.53 curveto
stroke
0 0 0 edgecolor
newpath 3415.84 1089.69 moveto
3423.65 1082.52 lineto
3413.08 1083.26 lineto
closepath fill
1 setlinewidth
solid
0 0 0 edgecolor
newpath 3415.84 1089.69 moveto
3423.65 1082.52 lineto
3413.08 1083.26 lineto
closepath stroke
grestore
% node65->node40
gsave
1 setlinewidth
0 0 0 edgecolor
newpath 2601.82 1904.46 moveto
2601.82 1860.64 2601.82 1787.66 2601.82 1736.42 curveto
stroke
0 0 0 edgecolor
newpath 2605.32 1736.16 moveto
2601.82 1726.16 lineto
2598.32 1736.16 lineto
closepath fill
1 setlinewidth
solid
0 0 0 edgecolor
newpath 2605.32 1736.16 moveto
2601.82 1726.16 lineto
2598.32 1736.16 lineto
closepath stroke
grestore
% node66->node35
gsave
1 setlinewidth
0 0 0 edgecolor
newpath 2565.63 2173.28 moveto
2512.43 2126.63 2412.88 2039.36 2352.45 1986.39 curveto
stroke
0 0 0 edgecolor
newpath 2354.75 1983.74 moveto
2344.92 1979.78 lineto
2350.13 1989.01 lineto
closepath fill
1 setlinewidth
solid
0 0 0 edgecolor
newpath 2354.75 1983.74 moveto
2344.92 1979.78 lineto
2350.13 1989.01 lineto
closepath stroke
grestore
% node66->node65
gsave
1 setlinewidth
0 0 0 edgecolor
newpath 2601.82 2167.32 moveto
2601.82 2120.54 2601.82 2040.73 2601.82 1989.72 curveto
stroke
0 0 0 edgecolor
newpath 2605.32 1989.61 moveto
2601.82 1979.61 lineto
2598.32 1989.61 lineto
closepath fill
1 setlinewidth
solid
0 0 0 edgecolor
newpath 2605.32 1989.61 moveto
2601.82 1979.61 lineto
2598.32 1989.61 lineto
closepath stroke
grestore
% node66->node91
gsave
1 setlinewidth
0 0 0 edgecolor
newpath 2539.48 2192.26 moveto
2352.11 2153.6 1802.82 2037.37 1735.82 1990 curveto
1676.03 1947.73 1393.88 1510.13 1372.82 1440 curveto
1338.31 1325.06 1369.85 1182.21 1390.75 1109.8 curveto
stroke
0 0 0 edgecolor
newpath 1394.15 1110.64 moveto
1393.62 1100.06 lineto
1387.44 1108.66 lineto
closepath fill
1 setlinewidth
solid
0 0 0 edgecolor
newpath 1394.15 1110.64 moveto
1393.62 1100.06 lineto
1387.44 1108.66 lineto
closepath stroke
grestore
% node67->node26
gsave
1 setlinewidth
0 0 0 edgecolor
newpath 3992.7 1332.36 moveto
3992.53 1279.57 3992.21 1183.1 3992.01 1121.08 curveto
stroke
0 0 0 edgecolor
newpath 3995.51 1121.04 moveto
3991.98 1111.05 lineto
3988.51 1121.06 lineto
closepath fill
1 setlinewidth
solid
0 0 0 edgecolor
newpath 3995.51 1121.04 moveto
3991.98 1111.05 lineto
3988.51 1121.06 lineto
closepath stroke
grestore
% node67->node27
gsave
1 setlinewidth
0 0 0 edgecolor
newpath 3979.43 1333.23 moveto
3961.85 1283.51 3931.31 1191.75 3914.82 1111 curveto
3895.32 1015.5 3885.52 902.41 3881.06 835.35 curveto
stroke
0 0 0 edgecolor
newpath 3884.52 834.74 moveto
3880.38 824.99 lineto
3877.54 835.2 lineto
closepath fill
1 setlinewidth
solid
0 0 0 edgecolor
newpath 3884.52 834.74 moveto
3880.38 824.99 lineto
3877.54 835.2 lineto
closepath stroke
grestore
% node111
gsave
0 0.95332 1 nodecolor
3802.82 1063 65.05 26.87 ellipse_path fill
1 setlinewidth
filled
0 0 0 nodecolor
3802.82 1063 65.05 26.87 ellipse_path stroke
0 0 0 nodecolor
14 /Times-Roman set_font
3764.82 1065.4 moveto 76 (GO:0000785) alignedtext
0 0 0 nodecolor
14 /Times-Roman set_font
3773.82 1050.4 moveto 58 (chromatin) alignedtext
grestore
% node67->node111
gsave
1 setlinewidth
0 0 0 edgecolor
newpath 3970.84 1334.48 moveto
3934.14 1275.18 3860.83 1156.72 3824.4 1097.86 curveto
stroke
0 0 0 edgecolor
newpath 3827.33 1095.95 moveto
3819.09 1089.28 lineto
3821.38 1099.63 lineto
closepath fill
1 setlinewidth
solid
0 0 0 edgecolor
newpath 3827.33 1095.95 moveto
3819.09 1089.28 lineto
3821.38 1099.63 lineto
closepath stroke
grestore
% node69->node9
gsave
1 setlinewidth
0 0 0 edgecolor
newpath 1538.82 2847.76 moveto
1538.82 2815.33 1538.82 2760.61 1538.82 2721.02 curveto
stroke
0 0 0 edgecolor
newpath 1542.32 2720.8 moveto
1538.82 2710.8 lineto
1535.32 2720.8 lineto
closepath fill
1 setlinewidth
solid
0 0 0 edgecolor
newpath 1542.32 2720.8 moveto
1538.82 2710.8 lineto
1535.32 2720.8 lineto
closepath stroke
grestore
% node70->node67
gsave
1 setlinewidth
0 0 0 edgecolor
newpath 3744.23 1652.53 moveto
3791.02 1599.35 3899.49 1476.07 3956.43 1411.36 curveto
stroke
0 0 0 edgecolor
newpath 3959.13 1413.59 moveto
3963.11 1403.77 lineto
3953.88 1408.96 lineto
closepath fill
1 setlinewidth
solid
0 0 0 edgecolor
newpath 3959.13 1413.59 moveto
3963.11 1403.77 lineto
3953.88 1408.96 lineto
closepath stroke
grestore
% node70->node77
gsave
1 setlinewidth
0 0 0 edgecolor
newpath 3757.45 1655.14 moveto
3771.08 1646.79 3786.94 1637.54 3801.82 1630 curveto
3996.19 1531.47 4069.37 1556.03 4253.82 1440 curveto
4267.44 1431.44 4281 1420.52 4292.95 1409.86 curveto
stroke
0 0 0 edgecolor
newpath 4295.53 1412.25 moveto
4300.56 1402.93 lineto
4290.81 1407.08 lineto
closepath fill
1 setlinewidth
solid
0 0 0 edgecolor
newpath 4295.53 1412.25 moveto
4300.56 1402.93 lineto
4290.81 1407.08 lineto
closepath stroke
grestore
% node71->node6
gsave
1 setlinewidth
0 0 0 edgecolor
newpath 2485.65 1918.05 moveto
2498.5 1909.36 2513.81 1900.18 2528.82 1894 curveto
2859.14 1758.02 3287.31 1702.63 3458.38 1684.94 curveto
stroke
0 0 0 edgecolor
newpath 3458.95 1688.4 moveto
3468.54 1683.9 lineto
3458.24 1681.44 lineto
closepath fill
1 setlinewidth
solid
0 0 0 edgecolor
newpath 3458.95 1688.4 moveto
3468.54 1683.9 lineto
3458.24 1681.44 lineto
closepath stroke
grestore
% node72->node31
gsave
1 setlinewidth
0 0 0 edgecolor
newpath 1420.21 1914.74 moveto
1414.3 1870.19 1402.5 1781.2 1395.17 1725.91 curveto
stroke
0 0 0 edgecolor
newpath 1398.6 1725.12 moveto
1393.82 1715.67 lineto
1391.66 1726.04 lineto
closepath fill
1 setlinewidth
solid
0 0 0 edgecolor
newpath 1398.6 1725.12 moveto
1393.82 1715.67 lineto
1391.66 1726.04 lineto
closepath stroke
grestore
% node73->node8
gsave
1 setlinewidth
0 0 0 edgecolor
newpath 1418.9 2423.35 moveto
1384.71 2381.42 1316.52 2297.81 1275.15 2247.09 curveto
stroke
0 0 0 edgecolor
newpath 1277.79 2244.78 moveto
1268.75 2239.25 lineto
1272.36 2249.21 lineto
closepath fill
1 setlinewidth
solid
0 0 0 edgecolor
newpath 1277.79 2244.78 moveto
1268.75 2239.25 lineto
1272.36 2249.21 lineto
closepath stroke
grestore
% node74->node53
gsave
1 setlinewidth
0 0 0 edgecolor
newpath 592.44 1914.74 moveto
598.34 1870.19 610.14 1781.2 617.47 1725.91 curveto
stroke
0 0 0 edgecolor
newpath 620.98 1726.04 moveto
618.83 1715.67 lineto
614.04 1725.12 lineto
closepath fill
1 setlinewidth
solid
0 0 0 edgecolor
newpath 620.98 1726.04 moveto
618.83 1715.67 lineto
614.04 1725.12 lineto
closepath stroke
grestore
% node75->node24
gsave
1 setlinewidth
0 0 0 edgecolor
newpath 4568.41 1035.84 moveto
4558.74 987.33 4538.4 885.25 4526.35 824.79 curveto
stroke
0 0 0 edgecolor
newpath 4529.73 823.85 moveto
4524.34 814.73 lineto
4522.86 825.22 lineto
closepath fill
1 setlinewidth
solid
0 0 0 edgecolor
newpath 4529.73 823.85 moveto
4524.34 814.73 lineto
4522.86 825.22 lineto
closepath stroke
grestore
% node76->node30
gsave
1 setlinewidth
0 0 0 edgecolor
newpath 3451.64 1036.86 moveto
3419.33 987.71 3349.21 881.03 3309.59 820.76 curveto
stroke
0 0 0 edgecolor
newpath 3312.39 818.65 moveto
3303.97 812.22 lineto
3306.54 822.5 lineto
closepath fill
1 setlinewidth
solid
0 0 0 edgecolor
newpath 3312.39 818.65 moveto
3303.97 812.22 lineto
3306.54 822.5 lineto
closepath stroke
grestore
% node77->node26
gsave
1 setlinewidth
0 0 0 edgecolor
newpath 4297.61 1338.3 moveto
4236.74 1283.5 4111.66 1170.89 4041.81 1108 curveto
stroke
0 0 0 edgecolor
newpath 4043.76 1105.05 moveto
4033.98 1100.96 lineto
4039.07 1110.25 lineto
closepath fill
1 setlinewidth
solid
0 0 0 edgecolor
newpath 4043.76 1105.05 moveto
4033.98 1100.96 lineto
4039.07 1110.25 lineto
closepath stroke
grestore
% node78->node100
gsave
1 setlinewidth
0 0 0 edgecolor
newpath 222.42 737.52 moveto
281.53 678.59 392.99 567.46 459.62 501.04 curveto
stroke
0 0 0 edgecolor
newpath 462.1 503.5 moveto
466.72 493.96 lineto
457.16 498.55 lineto
closepath fill
1 setlinewidth
solid
0 0 0 edgecolor
newpath 462.1 503.5 moveto
466.72 493.96 lineto
457.16 498.55 lineto
closepath stroke
grestore
% node78->node102
gsave
1 setlinewidth
0 0 0 edgecolor
newpath 204.65 731.11 moveto
230.59 676.59 274.21 584.92 304.86 520.48 curveto
stroke
0 0 0 edgecolor
newpath 308.15 521.71 moveto
309.29 511.18 lineto
301.83 518.7 lineto
closepath fill
1 setlinewidth
solid
0 0 0 edgecolor
newpath 308.15 521.71 moveto
309.29 511.18 lineto
301.83 518.7 lineto
closepath stroke
grestore
% node103
gsave
0 0.2826 1 nodecolor
113.82 447 70.92 58.69 ellipse_path fill
1 setlinewidth
filled
0 0 0 nodecolor
113.82 447 70.92 58.69 ellipse_path stroke
0 0 0 nodecolor
14 /Times-Roman set_font
75.82 471.9 moveto 76 (GO:0005750) alignedtext
0 0 0 nodecolor
14 /Times-Roman set_font
72.82 456.9 moveto 82 (mitochondrial) alignedtext
0 0 0 nodecolor
14 /Times-Roman set_font
82.82 441.9 moveto 62 (respiratory) alignedtext
0 0 0 nodecolor
14 /Times-Roman set_font
71.32 426.9 moveto 85 (chain complex) alignedtext
0 0 0 nodecolor
14 /Times-Roman set_font
106.82 411.9 moveto 14 (III) alignedtext
grestore
% node78->node103
gsave
1 setlinewidth
0 0 0 edgecolor
newpath 172.86 729.37 moveto
161.08 673.03 141.39 578.85 128.02 514.89 curveto
stroke
0 0 0 edgecolor
newpath 131.4 513.97 moveto
125.93 504.9 lineto
124.55 515.4 lineto
closepath fill
1 setlinewidth
solid
0 0 0 edgecolor
newpath 131.4 513.97 moveto
125.93 504.9 lineto
124.55 515.4 lineto
closepath stroke
grestore
% node78->node114
gsave
1 setlinewidth
0 0 0 edgecolor
newpath 188.82 729.1 moveto
198.82 653.54 220.98 502.39 252.82 377 curveto
269.69 310.56 295.24 236.6 314.29 184.78 curveto
stroke
0 0 0 edgecolor
newpath 317.58 185.97 moveto
317.77 175.37 lineto
311.02 183.54 lineto
closepath fill
1 setlinewidth
solid
0 0 0 edgecolor
newpath 317.58 185.97 moveto
317.77 175.37 lineto
311.02 183.54 lineto
closepath stroke
grestore
% node79->node12
gsave
1 setlinewidth
0 0 0 edgecolor
newpath 2188.61 3221.13 moveto
2045.14 3188.85 1670.44 3104.54 1514.98 3069.56 curveto
stroke
0 0 0 edgecolor
newpath 1515.58 3066.11 moveto
1505.06 3067.33 lineto
1514.05 3072.94 lineto
closepath fill
1 setlinewidth
solid
0 0 0 edgecolor
newpath 1515.58 3066.11 moveto
1505.06 3067.33 lineto
1514.05 3072.94 lineto
closepath stroke
grestore
% node80->node103
gsave
1 setlinewidth
0 0 0 edgecolor
newpath 134.72 1321.82 moveto
126.99 1228.26 110.53 1015.43 104.82 836 curveto
103.15 783.58 103.95 770.44 104.82 718 curveto
105.96 649.24 108.73 570.71 110.9 515.95 curveto
stroke
0 0 0 edgecolor
newpath 114.41 515.8 moveto
111.31 505.66 lineto
107.41 515.52 lineto
closepath fill
1 setlinewidth
solid
0 0 0 edgecolor
newpath 114.41 515.8 moveto
111.31 505.66 lineto
107.41 515.52 lineto
closepath stroke
grestore
% node98
gsave
0 0.83321 1 nodecolor
2016.82 1063 65.05 26.87 ellipse_path fill
1 setlinewidth
filled
0 0 0 nodecolor
2016.82 1063 65.05 26.87 ellipse_path stroke
0 0 0 nodecolor
14 /Times-Roman set_font
1978.82 1065.4 moveto 76 (GO:0005685) alignedtext
0 0 0 nodecolor
14 /Times-Roman set_font
1986.32 1050.4 moveto 61 (U1 snRNP) alignedtext
grestore
% node81->node98
gsave
1 setlinewidth
0 0 0 edgecolor
newpath 2376.69 1331.44 moveto
2363.09 1321.21 2348.41 1310.18 2334.82 1300 curveto
2235.08 1225.29 2117.42 1137.76 2057.04 1092.88 curveto
stroke
0 0 0 edgecolor
newpath 2059.02 1089.99 moveto
2048.91 1086.83 lineto
2054.84 1095.61 lineto
closepath fill
1 setlinewidth
solid
0 0 0 edgecolor
newpath 2059.02 1089.99 moveto
2048.91 1086.83 lineto
2054.84 1095.61 lineto
closepath stroke
grestore
% node82->node83
gsave
1 setlinewidth
0 0 0 edgecolor
newpath 3304 1020.18 moveto
3348.05 970.77 3420.7 889.29 3469.63 834.41 curveto
stroke
0 0 0 edgecolor
newpath 3472.33 836.65 moveto
3476.37 826.85 lineto
3467.1 831.99 lineto
closepath fill
1 setlinewidth
solid
0 0 0 edgecolor
newpath 3472.33 836.65 moveto
3476.37 826.85 lineto
3467.1 831.99 lineto
closepath stroke
grestore
% node83->node97
gsave
1 setlinewidth
0 0 0 edgecolor
newpath 3590.33 745.54 moveto
3688.74 699.95 3873.04 610.67 4019.82 517 curveto
4031.45 509.58 4043.44 501.06 4054.75 492.57 curveto
stroke
0 0 0 edgecolor
newpath 4057.01 495.25 moveto
4062.85 486.41 lineto
4052.77 489.68 lineto
closepath fill
1 setlinewidth
solid
0 0 0 edgecolor
newpath 4057.01 495.25 moveto
4062.85 486.41 lineto
4052.77 489.68 lineto
closepath stroke
grestore
% node83->node99
gsave
1 setlinewidth
0 0 0 edgecolor
newpath 3520.47 718.38 moveto
3520.1 658.24 3519.54 565.23 3519.17 505.23 curveto
stroke
0 0 0 edgecolor
newpath 3522.67 505.14 moveto
3519.11 495.16 lineto
3515.67 505.18 lineto
closepath fill
1 setlinewidth
solid
0 0 0 edgecolor
newpath 3522.67 505.14 moveto
3519.11 495.16 lineto
3515.67 505.18 lineto
closepath stroke
grestore
% node85->node84
gsave
1 setlinewidth
0 0 0 edgecolor
newpath 4392.24 1029.91 moveto
4339.69 974.86 4234.91 865.09 4182.38 810.06 curveto
stroke
0 0 0 edgecolor
newpath 4184.76 807.48 moveto
4175.32 802.67 lineto
4179.7 812.32 lineto
closepath fill
1 setlinewidth
solid
0 0 0 edgecolor
newpath 4184.76 807.48 moveto
4175.32 802.67 lineto
4179.7 812.32 lineto
closepath stroke
grestore
% node85->node86
gsave
1 setlinewidth
0 0 0 edgecolor
newpath 4415.06 1025.61 moveto
4402.2 970.7 4378.34 868.86 4365.52 814.11 curveto
stroke
0 0 0 edgecolor
newpath 4368.87 813.08 moveto
4363.18 804.14 lineto
4362.05 814.67 lineto
closepath fill
1 setlinewidth
solid
0 0 0 edgecolor
newpath 4368.87 813.08 moveto
4363.18 804.14 lineto
4362.05 814.67 lineto
closepath stroke
grestore
% node88
gsave
0 0.30543 1 nodecolor
2573.82 1063 75.16 26.87 ellipse_path fill
1 setlinewidth
filled
0 0 0 nodecolor
2573.82 1063 75.16 26.87 ellipse_path stroke
0 0 0 nodecolor
14 /Times-Roman set_font
2536.32 1065.4 moveto 75 (GO:0071010) alignedtext
0 0 0 nodecolor
14 /Times-Roman set_font
2528.32 1050.4 moveto 91 (prespliceosome) alignedtext
grestore
% node89
gsave
0 0.30543 1 nodecolor
2578.82 777 111.22 26.87 ellipse_path fill
1 setlinewidth
filled
0 0 0 nodecolor
2578.82 777 111.22 26.87 ellipse_path stroke
0 0 0 nodecolor
14 /Times-Roman set_font
2540.82 779.4 moveto 76 (GO:0071004) alignedtext
0 0 0 nodecolor
14 /Times-Roman set_font
2507.82 764.4 moveto 142 (U2-type prespliceosome) alignedtext
grestore
% node88->node89
gsave
1 setlinewidth
0 0 0 edgecolor
newpath 2574.3 1035.84 moveto
2575.19 984.51 2577.14 873.2 2578.16 814.69 curveto
stroke
0 0 0 edgecolor
newpath 2581.67 814.46 moveto
2578.34 804.4 lineto
2574.67 814.34 lineto
closepath fill
1 setlinewidth
solid
0 0 0 edgecolor
newpath 2581.67 814.46 moveto
2578.34 804.4 lineto
2574.67 814.34 lineto
closepath stroke
grestore
% node90->node88
gsave
1 setlinewidth
0 0 0 edgecolor
newpath 2660 1332.97 moveto
2641.14 1273.87 2604.44 1158.9 2585.6 1099.89 curveto
stroke
0 0 0 edgecolor
newpath 2588.89 1098.7 moveto
2582.52 1090.24 lineto
2582.22 1100.83 lineto
closepath fill
1 setlinewidth
solid
0 0 0 edgecolor
newpath 2588.89 1098.7 moveto
2582.52 1090.24 lineto
2582.22 1100.83 lineto
closepath stroke
grestore
% node90->node89
gsave
1 setlinewidth
0 0 0 edgecolor
newpath 2673.78 1332.31 moveto
2676.4 1267.06 2678.58 1129.09 2657.82 1015 curveto
2644.44 941.42 2613.44 859.42 2594.5 813.44 curveto
stroke
0 0 0 edgecolor
newpath 2597.72 812.07 moveto
2590.65 804.19 lineto
2591.26 814.76 lineto
closepath fill
1 setlinewidth
solid
0 0 0 edgecolor
newpath 2597.72 812.07 moveto
2590.65 804.19 lineto
2591.26 814.76 lineto
closepath stroke
grestore
% node91->node92
gsave
1 setlinewidth
0 0 0 edgecolor
newpath 1379.26 1028.79 moveto
1340.68 979.08 1268.84 886.52 1223.83 828.54 curveto
stroke
0 0 0 edgecolor
newpath 1226.56 826.35 moveto
1217.66 820.59 lineto
1221.03 830.64 lineto
closepath fill
1 setlinewidth
solid
0 0 0 edgecolor
newpath 1226.56 826.35 moveto
1217.66 820.59 lineto
1221.03 830.64 lineto
closepath stroke
grestore
% node91->node93
gsave
1 setlinewidth
0 0 0 edgecolor
newpath 1399.15 1025.61 moveto
1390.49 977.05 1375.29 891.76 1365.13 834.83 curveto
stroke
0 0 0 edgecolor
newpath 1368.56 834.12 moveto
1363.36 824.89 lineto
1361.67 835.35 lineto
closepath fill
1 setlinewidth
solid
0 0 0 edgecolor
newpath 1368.56 834.12 moveto
1363.36 824.89 lineto
1361.67 835.35 lineto
closepath stroke
grestore
% node91->node104
gsave
1 setlinewidth
0 0 0 edgecolor
newpath 1420.11 1026.2 moveto
1440.2 974.43 1476.8 880.11 1498.76 823.54 curveto
stroke
0 0 0 edgecolor
newpath 1502.06 824.7 moveto
1502.42 814.12 lineto
1495.54 822.17 lineto
closepath fill
1 setlinewidth
solid
0 0 0 edgecolor
newpath 1502.06 824.7 moveto
1502.42 814.12 lineto
1495.54 822.17 lineto
closepath stroke
grestore
% node92->node106
gsave
1 setlinewidth
0 0 0 edgecolor
newpath 1183.82 728.66 moveto
1183.82 669.39 1183.82 569 1183.82 505.46 curveto
stroke
0 0 0 edgecolor
newpath 1187.32 505.2 moveto
1183.82 495.2 lineto
1180.32 505.2 lineto
closepath fill
1 setlinewidth
solid
0 0 0 edgecolor
newpath 1187.32 505.2 moveto
1183.82 495.2 lineto
1180.32 505.2 lineto
closepath stroke
grestore
% node93->node105
gsave
1 setlinewidth
0 0 0 edgecolor
newpath 1377.35 731.11 moveto
1406.76 671.19 1458.21 566.39 1489.73 502.19 curveto
stroke
0 0 0 edgecolor
newpath 1492.96 503.55 moveto
1494.23 493.03 lineto
1486.68 500.46 lineto
closepath fill
1 setlinewidth
solid
0 0 0 edgecolor
newpath 1492.96 503.55 moveto
1494.23 493.03 lineto
1486.68 500.46 lineto
closepath stroke
grestore
% node94->node85
gsave
1 setlinewidth
0 0 0 edgecolor
newpath 4473.89 1332.66 moveto
4463.54 1276.92 4444.05 1171.97 4432.68 1110.73 curveto
stroke
0 0 0 edgecolor
newpath 4436.06 1109.75 moveto
4430.79 1100.56 lineto
4429.18 1111.03 lineto
closepath fill
1 setlinewidth
solid
0 0 0 edgecolor
newpath 4436.06 1109.75 moveto
4430.79 1100.56 lineto
4429.18 1111.03 lineto
closepath stroke
grestore
% node95->node85
gsave
1 setlinewidth
0 0 0 edgecolor
newpath 4649.06 1344.09 moveto
4606.63 1291.13 4509.61 1170.06 4457.84 1105.45 curveto
stroke
0 0 0 edgecolor
newpath 4460.44 1103.1 moveto
4451.45 1097.48 lineto
4454.97 1107.47 lineto
closepath fill
1 setlinewidth
solid
0 0 0 edgecolor
newpath 4460.44 1103.1 moveto
4451.45 1097.48 lineto
4454.97 1107.47 lineto
closepath stroke
grestore
% node101->node102
gsave
1 setlinewidth
0 0 0 edgecolor
newpath 346.91 739.47 moveto
345.67 688.05 343.4 594.4 341.76 526.91 curveto
stroke
0 0 0 edgecolor
newpath 345.25 526.64 moveto
341.51 516.73 lineto
338.26 526.81 lineto
closepath fill
1 setlinewidth
solid
0 0 0 edgecolor
newpath 345.25 526.64 moveto
341.51 516.73 lineto
338.26 526.81 lineto
closepath stroke
grestore
% node102->node114
gsave
1 setlinewidth
0 0 0 edgecolor
newpath 339.82 377.23 moveto
339.82 321.12 339.82 242.7 339.82 186.83 curveto
stroke
0 0 0 edgecolor
newpath 343.32 186.68 moveto
339.82 176.68 lineto
336.32 186.68 lineto
closepath fill
1 setlinewidth
solid
0 0 0 edgecolor
newpath 343.32 186.68 moveto
339.82 176.68 lineto
336.32 186.68 lineto
closepath stroke
grestore
% node104->node105
gsave
1 setlinewidth
0 0 0 edgecolor
newpath 1516.82 739.47 moveto
1516.82 682.26 1516.82 572.8 1516.82 505.22 curveto
stroke
0 0 0 edgecolor
newpath 1520.32 505.16 moveto
1516.82 495.16 lineto
1513.32 505.16 lineto
closepath fill
1 setlinewidth
solid
0 0 0 edgecolor
newpath 1520.32 505.16 moveto
1516.82 495.16 lineto
1513.32 505.16 lineto
closepath stroke
grestore
% node104->node106
gsave
1 setlinewidth
0 0 0 edgecolor
newpath 1483.37 743.85 moveto
1424.17 685.18 1300.76 562.89 1232.26 495.01 curveto
stroke
0 0 0 edgecolor
newpath 1234.57 492.36 moveto
1225 487.81 lineto
1229.64 497.33 lineto
closepath fill
1 setlinewidth
solid
0 0 0 edgecolor
newpath 1234.57 492.36 moveto
1225 487.81 lineto
1229.64 497.33 lineto
closepath stroke
grestore
% node111->node44
gsave
1 setlinewidth
0 0 0 edgecolor
newpath 3759.86 1042.58 moveto
3739.29 1033.32 3714.11 1022.74 3690.82 1015 curveto
3368.89 908.03 3268.77 948.77 2948.82 836 curveto
2924.07 827.28 2897.65 815.24 2875.5 804.31 curveto
stroke
0 0 0 edgecolor
newpath 2876.8 801.04 moveto
2866.29 799.7 lineto
2873.67 807.31 lineto
closepath fill
1 setlinewidth
solid
0 0 0 edgecolor
newpath 2876.8 801.04 moveto
2866.29 799.7 lineto
2873.67 807.31 lineto
closepath stroke
grestore
% node111->node112
gsave
1 setlinewidth
0 0 0 edgecolor
newpath 3795.86 1036.09 moveto
3783.28 987.49 3756.63 884.49 3740.99 824.02 curveto
stroke
0 0 0 edgecolor
newpath 3744.38 823.14 moveto
3738.48 814.34 lineto
3737.6 824.89 lineto
closepath fill
1 setlinewidth
solid
0 0 0 edgecolor
newpath 3744.38 823.14 moveto
3738.48 814.34 lineto
3737.6 824.89 lineto
closepath stroke
grestore
% node112->node113
gsave
1 setlinewidth
0 0 0 edgecolor
newpath 3727.34 739.47 moveto
3724.84 675.91 3719.79 547.83 3717.29 484.38 curveto
stroke
0 0 0 edgecolor
newpath 3720.78 483.9 moveto
3716.89 474.04 lineto
3713.78 484.17 lineto
closepath fill
1 setlinewidth
solid
0 0 0 edgecolor
newpath 3720.78 483.9 moveto
3716.89 474.04 lineto
3713.78 484.17 lineto
closepath stroke
grestore
endpage
showpage
grestore
%%PageTrailer
%%EndPage: 1
%%Trailer
%%Pages: 1
%%BoundingBox: 36 36 756 548
end
restore
%%EOF
