# Supplementary material for: The Transcriptomic Signature of RacA Activation and Inactivation Provides New Insights into the Morphogenetic Network of Aspergillus niger
Source: PLoS One. 2013 Jul 24;8(7):e68946. doi: 10.1371/journal.pone.0068946 (PMC3722221; doi:10.1371/journal.pone.0068946)
Supplement: Table S3 — ZIP archive file containing FetGOat enrichment results for the up- and down-regulated gene sets of all six comparisons. (ZIP) [file pone.0068946.s003.zip › FetGOat/04.UP/plots/04.up.txt_MFover.ps]

90 rotate 0 -612 translate
%!PS-Adobe-3.0
%%Creator: graphviz version 2.26.3 (20100126.1600)
%%Title: test
%%Pages: (atend)
%%BoundingBox: (atend)
%%EndComments
save
%%BeginProlog
/DotDict 200 dict def
DotDict begin

/setupLatin1 {
mark
/EncodingVector 256 array def
 EncodingVector 0

ISOLatin1Encoding 0 255 getinterval putinterval
EncodingVector 45 /hyphen put

% Set up ISO Latin 1 character encoding
/starnetISO {
        dup dup findfont dup length dict begin
        { 1 index /FID ne { def }{ pop pop } ifelse
        } forall
        /Encoding EncodingVector def
        currentdict end definefont
} def
/Times-Roman starnetISO def
/Times-Italic starnetISO def
/Times-Bold starnetISO def
/Times-BoldItalic starnetISO def
/Helvetica starnetISO def
/Helvetica-Oblique starnetISO def
/Helvetica-Bold starnetISO def
/Helvetica-BoldOblique starnetISO def
/Courier starnetISO def
/Courier-Oblique starnetISO def
/Courier-Bold starnetISO def
/Courier-BoldOblique starnetISO def
cleartomark
} bind def

%%BeginResource: procset graphviz 0 0
/coord-font-family /Times-Roman def
/default-font-family /Times-Roman def
/coordfont coord-font-family findfont 8 scalefont def

/InvScaleFactor 1.0 def
/set_scale {
       dup 1 exch div /InvScaleFactor exch def
       scale
} bind def

% styles
/solid { [] 0 setdash } bind def
/dashed { [9 InvScaleFactor mul dup ] 0 setdash } bind def
/dotted { [1 InvScaleFactor mul 6 InvScaleFactor mul] 0 setdash } bind def
/invis {/fill {newpath} def /stroke {newpath} def /show {pop newpath} def} bind def
/bold { 2 setlinewidth } bind def
/filled { } bind def
/unfilled { } bind def
/rounded { } bind def
/diagonals { } bind def

% hooks for setting color 
/nodecolor { sethsbcolor } bind def
/edgecolor { sethsbcolor } bind def
/graphcolor { sethsbcolor } bind def
/nopcolor {pop pop pop} bind def

/beginpage {	% i j npages
	/npages exch def
	/j exch def
	/i exch def
	/str 10 string def
	npages 1 gt {
		gsave
			coordfont setfont
			0 0 moveto
			(\() show i str cvs show (,) show j str cvs show (\)) show
		grestore
	} if
} bind def

/set_font {
	findfont exch
	scalefont setfont
} def

% draw text fitted to its expected width
/alignedtext {			% width text
	/text exch def
	/width exch def
	gsave
		width 0 gt {
			[] 0 setdash
			text stringwidth pop width exch sub text length div 0 text ashow
		} if
	grestore
} def

/boxprim {				% xcorner ycorner xsize ysize
		4 2 roll
		moveto
		2 copy
		exch 0 rlineto
		0 exch rlineto
		pop neg 0 rlineto
		closepath
} bind def

/ellipse_path {
	/ry exch def
	/rx exch def
	/y exch def
	/x exch def
	matrix currentmatrix
	newpath
	x y translate
	rx ry scale
	0 0 1 0 360 arc
	setmatrix
} bind def

/endpage { showpage } bind def
/showpage { } def

/layercolorseq
	[	% layer color sequence - darkest to lightest
		[0 0 0]
		[.2 .8 .8]
		[.4 .8 .8]
		[.6 .8 .8]
		[.8 .8 .8]
	]
def

/layerlen layercolorseq length def

/setlayer {/maxlayer exch def /curlayer exch def
	layercolorseq curlayer 1 sub layerlen mod get
	aload pop sethsbcolor
	/nodecolor {nopcolor} def
	/edgecolor {nopcolor} def
	/graphcolor {nopcolor} def
} bind def

/onlayer { curlayer ne {invis} if } def

/onlayers {
	/myupper exch def
	/mylower exch def
	curlayer mylower lt
	curlayer myupper gt
	or
	{invis} if
} def

/curlayer 0 def

%%EndResource
%%EndProlog
%%BeginSetup
14 default-font-family set_font
1 setmiterlimit
% /arrowlength 10 def
% /arrowwidth 5 def

% make sure pdfmark is harmless for PS-interpreters other than Distiller
/pdfmark where {pop} {userdict /pdfmark /cleartomark load put} ifelse
% make '<<' and '>>' safe on PS Level 1 devices
/languagelevel where {pop languagelevel}{1} ifelse
2 lt {
    userdict (<<) cvn ([) cvn load put
    userdict (>>) cvn ([) cvn load put
} if

%%EndSetup
setupLatin1
%%Page: 1 1
%%PageBoundingBox: 36 36 755 560
%%PageOrientation: Portrait
0 0 1 beginpage
gsave
36 36 719 524 boxprim clip newpath
0.216607 0.216607 set_scale 0 rotate 170.2 171.2 translate
% node1
gsave
0 0.54232 1 nodecolor
93 1037 92.84 37.48 ellipse_path fill
1 setlinewidth
filled
0 0 0 nodecolor
93 1037 92.84 37.48 ellipse_path stroke
0 0 0 nodecolor
14 /Times-Roman set_font
55.5 1046.9 moveto 75 (GO:0008170) alignedtext
0 0 0 nodecolor
14 /Times-Roman set_font
35 1031.9 moveto 116 (N-methyltransferase) alignedtext
0 0 0 nodecolor
14 /Times-Roman set_font
71 1016.9 moveto 44 (activity) alignedtext
grestore
% node2
gsave
0 0.54232 1 nodecolor
353 574 92.84 48.08 ellipse_path fill
1 setlinewidth
filled
0 0 0 nodecolor
353 574 92.84 48.08 ellipse_path stroke
0 0 0 nodecolor
14 /Times-Roman set_font
316 591.4 moveto 74 (GO:0016273) alignedtext
0 0 0 nodecolor
14 /Times-Roman set_font
329 576.4 moveto 48 (arginine) alignedtext
0 0 0 nodecolor
14 /Times-Roman set_font
295 561.4 moveto 116 (N-methyltransferase) alignedtext
0 0 0 nodecolor
14 /Times-Roman set_font
331 546.4 moveto 44 (activity) alignedtext
grestore
% node1->node2
gsave
1 setlinewidth
0 0 0 edgecolor
newpath 113.62 1000.28 moveto
159.11 919.27 268.31 724.81 322.06 629.11 curveto
stroke
0 0 0 edgecolor
newpath 325.23 630.59 moveto
327.08 620.16 lineto
319.13 627.16 lineto
closepath fill
1 setlinewidth
solid
0 0 0 edgecolor
newpath 325.23 630.59 moveto
327.08 620.16 lineto
319.13 627.16 lineto
closepath stroke
grestore
% node5
gsave
0 0.54232 1 nodecolor
446 144 92.84 48.08 ellipse_path fill
1 setlinewidth
filled
0 0 0 nodecolor
446 144 92.84 48.08 ellipse_path stroke
0 0 0 nodecolor
14 /Times-Roman set_font
408 161.4 moveto 76 (GO:0016274) alignedtext
0 0 0 nodecolor
14 /Times-Roman set_font
399 146.4 moveto 94 (protein-arginine) alignedtext
0 0 0 nodecolor
14 /Times-Roman set_font
388 131.4 moveto 116 (N-methyltransferase) alignedtext
0 0 0 nodecolor
14 /Times-Roman set_font
424 116.4 moveto 44 (activity) alignedtext
grestore
% node2->node5
gsave
1 setlinewidth
0 0 0 edgecolor
newpath 363.4 525.93 moveto
380.63 446.24 415.05 287.12 433.55 201.57 curveto
stroke
0 0 0 edgecolor
newpath 436.98 202.28 moveto
435.67 191.77 lineto
430.13 200.8 lineto
closepath fill
1 setlinewidth
solid
0 0 0 edgecolor
newpath 436.98 202.28 moveto
435.67 191.77 lineto
430.13 200.8 lineto
closepath stroke
grestore
% node3
gsave
0 0.54232 1 nodecolor
353 1037 149.2 48.08 ellipse_path fill
1 setlinewidth
filled
0 0 0 nodecolor
353 1037 149.2 48.08 ellipse_path stroke
0 0 0 nodecolor
14 /Times-Roman set_font
315.5 1054.4 moveto 75 (GO:0008757) alignedtext
0 0 0 nodecolor
14 /Times-Roman set_font
255.5 1039.4 moveto 195 (S-adenosylmethionine-dependent) alignedtext
0 0 0 nodecolor
14 /Times-Roman set_font
302.5 1024.4 moveto 101 (methyltransferase) alignedtext
0 0 0 nodecolor
14 /Times-Roman set_font
331 1009.4 moveto 44 (activity) alignedtext
grestore
% node3->node2
gsave
1 setlinewidth
0 0 0 edgecolor
newpath 353 988.76 moveto
353 903.04 353 724.5 353 632.14 curveto
stroke
0 0 0 edgecolor
newpath 356.5 632.13 moveto
353 622.13 lineto
349.5 632.13 lineto
closepath fill
1 setlinewidth
solid
0 0 0 edgecolor
newpath 356.5 632.13 moveto
353 622.13 lineto
349.5 632.13 lineto
closepath stroke
grestore
% node4
gsave
0 0.54232 1 nodecolor
602 1037 82.23 48.08 ellipse_path fill
1 setlinewidth
filled
0 0 0 nodecolor
602 1037 82.23 48.08 ellipse_path stroke
0 0 0 nodecolor
14 /Times-Roman set_font
564.5 1054.4 moveto 75 (GO:0008276) alignedtext
0 0 0 nodecolor
14 /Times-Roman set_font
581.5 1039.4 moveto 41 (protein) alignedtext
0 0 0 nodecolor
14 /Times-Roman set_font
551.5 1024.4 moveto 101 (methyltransferase) alignedtext
0 0 0 nodecolor
14 /Times-Roman set_font
580 1009.4 moveto 44 (activity) alignedtext
grestore
% node4->node5
gsave
1 setlinewidth
0 0 0 edgecolor
newpath 593.61 988.99 moveto
567.07 837.03 484.94 366.9 456.12 201.93 curveto
stroke
0 0 0 edgecolor
newpath 459.55 201.23 moveto
454.38 191.98 lineto
452.65 202.43 lineto
closepath fill
1 setlinewidth
solid
0 0 0 edgecolor
newpath 459.55 201.23 moveto
454.38 191.98 lineto
452.65 202.43 lineto
closepath stroke
grestore
% node6
gsave
0 0 1 nodecolor
2241 2330 91.22 26.87 ellipse_path fill
1 setlinewidth
filled
0 0 0 nodecolor
2241 2330 91.22 26.87 ellipse_path stroke
0 0 0 nodecolor
14 /Times-Roman set_font
2203 2332.4 moveto 76 (GO:0003674) alignedtext
0 0 0 nodecolor
14 /Times-Roman set_font
2184.5 2317.4 moveto 113 (molecular_function) alignedtext
grestore
% node7
gsave
0 0 1 nodecolor
888 1963 191.83 58.69 ellipse_path fill
1 setlinewidth
filled
0 0 0 nodecolor
888 1963 191.83 58.69 ellipse_path stroke
0 0 0 nodecolor
14 /Times-Roman set_font
850 1987.9 moveto 76 (GO:0016668) alignedtext
0 0 0 nodecolor
14 /Times-Roman set_font
844 1972.9 moveto 88 (oxidoreductase) alignedtext
0 0 0 nodecolor
14 /Times-Roman set_font
844 1957.9 moveto 88 (activity, acting) alignedtext
0 0 0 nodecolor
14 /Times-Roman set_font
862.5 1942.9 moveto 51 (on sulfur) alignedtext
0 0 0 nodecolor
14 /Times-Roman set_font
760 1927.9 moveto 256 (group of donors, NAD or NADP as acceptor) alignedtext
grestore
% node6->node7
gsave
1 setlinewidth
0 0 0 edgecolor
newpath 2172.35 2312.27 moveto
1993.54 2265.94 1498.89 2136.93 1089 2022 curveto
1071.72 2017.15 1053.62 2011.98 1035.68 2006.79 curveto
stroke
0 0 0 edgecolor
newpath 1036.31 2003.33 moveto
1025.73 2003.91 lineto
1034.36 2010.05 lineto
closepath fill
1 setlinewidth
solid
0 0 0 edgecolor
newpath 1036.31 2003.33 moveto
1025.73 2003.91 lineto
1034.36 2010.05 lineto
closepath stroke
grestore
% node8
gsave
0 0.79469 1 nodecolor
583 1963 94.75 58.69 ellipse_path fill
1 setlinewidth
filled
0 0 0 nodecolor
583 1963 94.75 58.69 ellipse_path stroke
0 0 0 nodecolor
14 /Times-Roman set_font
545 1987.9 moveto 76 (GO:0016741) alignedtext
0 0 0 nodecolor
14 /Times-Roman set_font
552.5 1972.9 moveto 61 (transferase) alignedtext
0 0 0 nodecolor
14 /Times-Roman set_font
524 1957.9 moveto 118 (activity, transferring) alignedtext
0 0 0 nodecolor
14 /Times-Roman set_font
550.5 1942.9 moveto 65 (one-carbon) alignedtext
0 0 0 nodecolor
14 /Times-Roman set_font
563.5 1927.9 moveto 39 (groups) alignedtext
grestore
% node6->node8
gsave
1 setlinewidth
0 0 0 edgecolor
newpath 2153.28 2322.52 moveto
1912.31 2299.88 1222.6 2221.07 687 2022 curveto
677.49 2018.47 667.82 2014.13 658.4 2009.43 curveto
stroke
0 0 0 edgecolor
newpath 659.94 2006.29 moveto
649.45 2004.82 lineto
656.74 2012.51 lineto
closepath fill
1 setlinewidth
solid
0 0 0 edgecolor
newpath 659.94 2006.29 moveto
649.45 2004.82 lineto
656.74 2012.51 lineto
closepath stroke
grestore
% node9
gsave
0 0.64495 1 nodecolor
1179 1963 80.82 58.69 ellipse_path fill
1 setlinewidth
filled
0 0 0 nodecolor
1179 1963 80.82 58.69 ellipse_path stroke
0 0 0 nodecolor
14 /Times-Roman set_font
1141.5 1987.9 moveto 75 (GO:0016875) alignedtext
0 0 0 nodecolor
14 /Times-Roman set_font
1161.5 1972.9 moveto 35 (ligase) alignedtext
0 0 0 nodecolor
14 /Times-Roman set_font
1129.5 1957.9 moveto 99 (activity, forming) alignedtext
0 0 0 nodecolor
14 /Times-Roman set_font
1135.5 1942.9 moveto 87 (carbon-oxygen) alignedtext
0 0 0 nodecolor
14 /Times-Roman set_font
1162 1927.9 moveto 34 (bonds) alignedtext
grestore
% node6->node9
gsave
1 setlinewidth
0 0 0 edgecolor
newpath 2167.41 2313.97 moveto
2001.65 2276.33 1588.58 2173.85 1269 2022 curveto
1261.15 2018.27 1253.19 2013.95 1245.4 2009.38 curveto
stroke
0 0 0 edgecolor
newpath 1247.08 2006.3 moveto
1236.71 2004.12 lineto
1243.46 2012.29 lineto
closepath fill
1 setlinewidth
solid
0 0 0 edgecolor
newpath 1247.08 2006.3 moveto
1236.71 2004.12 lineto
1243.46 2012.29 lineto
closepath stroke
grestore
% node11
gsave
0 0 1 nodecolor
1387 1963 109.1 58.69 ellipse_path fill
1 setlinewidth
filled
0 0 0 nodecolor
1387 1963 109.1 58.69 ellipse_path stroke
0 0 0 nodecolor
14 /Times-Roman set_font
1349 1987.9 moveto 76 (GO:0016884) alignedtext
0 0 0 nodecolor
14 /Times-Roman set_font
1341 1972.9 moveto 92 (carbon-nitrogen) alignedtext
0 0 0 nodecolor
14 /Times-Roman set_font
1369.5 1957.9 moveto 35 (ligase) alignedtext
0 0 0 nodecolor
14 /Times-Roman set_font
1317.5 1942.9 moveto 139 (activity, with glutamine) alignedtext
0 0 0 nodecolor
14 /Times-Roman set_font
1334 1927.9 moveto 106 (as amido-N-donor) alignedtext
grestore
% node6->node11
gsave
1 setlinewidth
0 0 0 edgecolor
newpath 2185.98 2308.45 moveto
2062.85 2259.9 1756.18 2137.19 1505 2022 curveto
1495.28 2017.54 1485.17 2012.75 1475.15 2007.88 curveto
stroke
0 0 0 edgecolor
newpath 1476.51 2004.65 moveto
1465.99 2003.41 lineto
1473.44 2010.94 lineto
closepath fill
1 setlinewidth
solid
0 0 0 edgecolor
newpath 1476.51 2004.65 moveto
1465.99 2003.41 lineto
1473.44 2010.94 lineto
closepath stroke
grestore
% node14
gsave
0 0.47444 1 nodecolor
1587 1963 72.83 58.69 ellipse_path fill
1 setlinewidth
filled
0 0 0 nodecolor
1587 1963 72.83 58.69 ellipse_path stroke
0 0 0 nodecolor
14 /Times-Roman set_font
1550 1987.9 moveto 74 (GO:0022803) alignedtext
0 0 0 nodecolor
14 /Times-Roman set_font
1566 1972.9 moveto 42 (passive) alignedtext
0 0 0 nodecolor
14 /Times-Roman set_font
1543.5 1957.9 moveto 87 (transmembrane) alignedtext
0 0 0 nodecolor
14 /Times-Roman set_font
1556.5 1942.9 moveto 61 (transporter) alignedtext
0 0 0 nodecolor
14 /Times-Roman set_font
1565 1927.9 moveto 44 (activity) alignedtext
grestore
% node6->node14
gsave
1 setlinewidth
0 0 0 edgecolor
newpath 2193.12 2306.86 moveto
2093.36 2258.09 1856.91 2139.5 1669 2022 curveto
1662.41 2017.88 1655.65 2013.42 1648.97 2008.86 curveto
stroke
0 0 0 edgecolor
newpath 1650.79 2005.86 moveto
1640.57 2003.05 lineto
1646.8 2011.62 lineto
closepath fill
1 setlinewidth
solid
0 0 0 edgecolor
newpath 1650.79 2005.86 moveto
1640.57 2003.05 lineto
1646.8 2011.62 lineto
closepath stroke
grestore
% node15
gsave
0 0.75406 1 nodecolor
1753 1963 75.16 58.69 ellipse_path fill
1 setlinewidth
filled
0 0 0 nodecolor
1753 1963 75.16 58.69 ellipse_path stroke
0 0 0 nodecolor
14 /Times-Roman set_font
1715.5 1987.9 moveto 75 (GO:0022884) alignedtext
0 0 0 nodecolor
14 /Times-Roman set_font
1707.5 1972.9 moveto 91 (macromolecule) alignedtext
0 0 0 nodecolor
14 /Times-Roman set_font
1709.5 1957.9 moveto 87 (transmembrane) alignedtext
0 0 0 nodecolor
14 /Times-Roman set_font
1722.5 1942.9 moveto 61 (transporter) alignedtext
0 0 0 nodecolor
14 /Times-Roman set_font
1731 1927.9 moveto 44 (activity) alignedtext
grestore
% node6->node15
gsave
1 setlinewidth
0 0 0 edgecolor
newpath 2207.46 2304.77 moveto
2126.63 2243.99 1920.08 2088.66 1815.58 2010.06 curveto
stroke
0 0 0 edgecolor
newpath 1817.41 2007.06 moveto
1807.31 2003.85 lineto
1813.2 2012.66 lineto
closepath fill
1 setlinewidth
solid
0 0 0 edgecolor
newpath 1817.41 2007.06 moveto
1807.31 2003.85 lineto
1813.2 2012.66 lineto
closepath stroke
grestore
% node20
gsave
0 0.59922 1 nodecolor
2076 1963 82.02 37.48 ellipse_path fill
1 setlinewidth
filled
0 0 0 nodecolor
2076 1963 82.02 37.48 ellipse_path stroke
0 0 0 nodecolor
14 /Times-Roman set_font
2038 1972.9 moveto 76 (GO:0034062) alignedtext
0 0 0 nodecolor
14 /Times-Roman set_font
2026 1957.9 moveto 100 (RNA polymerase) alignedtext
0 0 0 nodecolor
14 /Times-Roman set_font
2054 1942.9 moveto 44 (activity) alignedtext
grestore
% node6->node20
gsave
1 setlinewidth
0 0 0 edgecolor
newpath 2228.87 2303.01 moveto
2200.93 2240.86 2131.76 2087.03 2096.86 2009.4 curveto
stroke
0 0 0 edgecolor
newpath 2099.87 2007.55 moveto
2092.57 1999.87 lineto
2093.48 2010.42 lineto
closepath fill
1 setlinewidth
solid
0 0 0 edgecolor
newpath 2099.87 2007.55 moveto
2092.57 1999.87 lineto
2093.48 2010.42 lineto
closepath stroke
grestore
% node21
gsave
0 0 1 nodecolor
2241 1963 65.05 26.87 ellipse_path fill
1 setlinewidth
filled
0 0 0 nodecolor
2241 1963 65.05 26.87 ellipse_path stroke
0 0 0 nodecolor
14 /Times-Roman set_font
2203 1965.4 moveto 76 (GO:0005488) alignedtext
0 0 0 nodecolor
14 /Times-Roman set_font
2218.5 1950.4 moveto 45 (binding) alignedtext
grestore
% node6->node21
gsave
1 setlinewidth
0 0 0 edgecolor
newpath 2241 2302.72 moveto
2241 2237.96 2241 2074.88 2241 2000.74 curveto
stroke
0 0 0 edgecolor
newpath 2244.5 2000.46 moveto
2241 1990.46 lineto
2237.5 2000.46 lineto
closepath fill
1 setlinewidth
solid
0 0 0 edgecolor
newpath 2244.5 2000.46 moveto
2241 1990.46 lineto
2237.5 2000.46 lineto
closepath stroke
grestore
% node24
gsave
0 0 1 nodecolor
2427 1963 65.05 37.48 ellipse_path fill
1 setlinewidth
filled
0 0 0 nodecolor
2427 1963 65.05 37.48 ellipse_path stroke
0 0 0 nodecolor
14 /Times-Roman set_font
2389 1972.9 moveto 76 (GO:0004386) alignedtext
0 0 0 nodecolor
14 /Times-Roman set_font
2403 1957.9 moveto 48 (helicase) alignedtext
0 0 0 nodecolor
14 /Times-Roman set_font
2405 1942.9 moveto 44 (activity) alignedtext
grestore
% node6->node24
gsave
1 setlinewidth
0 0 0 edgecolor
newpath 2254.68 2303.01 moveto
2286.36 2240.5 2365.06 2085.22 2404.18 2008.04 curveto
stroke
0 0 0 edgecolor
newpath 2407.35 2009.52 moveto
2408.74 1999.02 lineto
2401.1 2006.36 lineto
closepath fill
1 setlinewidth
solid
0 0 0 edgecolor
newpath 2407.35 2009.52 moveto
2408.74 1999.02 lineto
2401.1 2006.36 lineto
closepath stroke
grestore
% node26
gsave
0 0 1 nodecolor
2530 574 77.07 48.08 ellipse_path fill
1 setlinewidth
filled
0 0 0 nodecolor
2530 574 77.07 48.08 ellipse_path stroke
0 0 0 nodecolor
14 /Times-Roman set_font
2491.5 591.4 moveto 77 (GO:0004003) alignedtext
0 0 0 nodecolor
14 /Times-Roman set_font
2483.5 576.4 moveto 93 (ATP-dependent) alignedtext
0 0 0 nodecolor
14 /Times-Roman set_font
2489 561.4 moveto 82 (DNA helicase) alignedtext
0 0 0 nodecolor
14 /Times-Roman set_font
2508 546.4 moveto 44 (activity) alignedtext
grestore
% node6->node26
gsave
1 setlinewidth
0 0 0 edgecolor
newpath 2249.33 2302.72 moveto
2265.21 2249.38 2299.61 2127.29 2315 2022 curveto
2382.22 1562.2 2273.46 1432.12 2372 978 curveto
2400.18 848.13 2464.58 705.35 2501.88 629.16 curveto
stroke
0 0 0 edgecolor
newpath 2505.23 630.28 moveto
2506.51 619.76 lineto
2498.95 627.18 lineto
closepath fill
1 setlinewidth
solid
0 0 0 edgecolor
newpath 2505.23 630.28 moveto
2506.51 619.76 lineto
2498.95 627.18 lineto
closepath stroke
grestore
% node28
gsave
0 0 1 nodecolor
2771 1963 77.99 58.69 ellipse_path fill
1 setlinewidth
filled
0 0 0 nodecolor
2771 1963 77.99 58.69 ellipse_path stroke
0 0 0 nodecolor
14 /Times-Roman set_font
2733 1987.9 moveto 76 (GO:0043142) alignedtext
0 0 0 nodecolor
14 /Times-Roman set_font
2726.5 1972.9 moveto 89 (single-stranded) alignedtext
0 0 0 nodecolor
14 /Times-Roman set_font
2723.5 1957.9 moveto 95 (DNA-dependent) alignedtext
0 0 0 nodecolor
14 /Times-Roman set_font
2748 1942.9 moveto 46 (ATPase) alignedtext
0 0 0 nodecolor
14 /Times-Roman set_font
2749 1927.9 moveto 44 (activity) alignedtext
grestore
% node6->node28
gsave
1 setlinewidth
0 0 0 edgecolor
newpath 2277.01 2305.06 moveto
2365.09 2244.07 2592.41 2086.66 2705.33 2008.47 curveto
stroke
0 0 0 edgecolor
newpath 2707.36 2011.32 moveto
2713.59 2002.75 lineto
2703.38 2005.57 lineto
closepath fill
1 setlinewidth
solid
0 0 0 edgecolor
newpath 2707.36 2011.32 moveto
2713.59 2002.75 lineto
2703.38 2005.57 lineto
closepath stroke
grestore
% node35
gsave
0 0 1 nodecolor
2932 1963 65.05 48.08 ellipse_path fill
1 setlinewidth
filled
0 0 0 nodecolor
2932 1963 65.05 48.08 ellipse_path stroke
0 0 0 nodecolor
14 /Times-Roman set_font
2894 1980.4 moveto 76 (GO:0005198) alignedtext
0 0 0 nodecolor
14 /Times-Roman set_font
2905.5 1965.4 moveto 53 (structural) alignedtext
0 0 0 nodecolor
14 /Times-Roman set_font
2904.5 1950.4 moveto 55 (molecule) alignedtext
0 0 0 nodecolor
14 /Times-Roman set_font
2910 1935.4 moveto 44 (activity) alignedtext
grestore
% node6->node35
gsave
1 setlinewidth
0 0 0 edgecolor
newpath 2294.19 2307.98 moveto
2403.6 2261.72 2660.2 2148.24 2858 2022 curveto
2865.73 2017.07 2873.61 2011.48 2881.2 2005.76 curveto
stroke
0 0 0 edgecolor
newpath 2883.51 2008.39 moveto
2889.31 1999.52 lineto
2879.25 2002.85 lineto
closepath fill
1 setlinewidth
solid
0 0 0 edgecolor
newpath 2883.51 2008.39 moveto
2889.31 1999.52 lineto
2879.25 2002.85 lineto
closepath stroke
grestore
% node41
gsave
0 0 1 nodecolor
2671 1037 77.07 48.08 ellipse_path fill
1 setlinewidth
filled
0 0 0 nodecolor
2671 1037 77.07 48.08 ellipse_path stroke
0 0 0 nodecolor
14 /Times-Roman set_font
2633 1054.4 moveto 76 (GO:0008026) alignedtext
0 0 0 nodecolor
14 /Times-Roman set_font
2624.5 1039.4 moveto 93 (ATP-dependent) alignedtext
0 0 0 nodecolor
14 /Times-Roman set_font
2647 1024.4 moveto 48 (helicase) alignedtext
0 0 0 nodecolor
14 /Times-Roman set_font
2649 1009.4 moveto 44 (activity) alignedtext
grestore
% node6->node41
gsave
1 setlinewidth
0 0 0 edgecolor
newpath 2268.32 2304.05 moveto
2361.75 2212.99 2667.4 1895.35 2753 1559 curveto
2795.44 1392.26 2731.68 1189.64 2694.55 1093.23 curveto
stroke
0 0 0 edgecolor
newpath 2697.72 1091.72 moveto
2690.82 1083.67 lineto
2691.2 1094.26 lineto
closepath fill
1 setlinewidth
solid
0 0 0 edgecolor
newpath 2697.72 1091.72 moveto
2690.82 1083.67 lineto
2691.2 1094.26 lineto
closepath stroke
grestore
% node43
gsave
0 0 1 nodecolor
2878 1500 77.78 48.08 ellipse_path fill
1 setlinewidth
filled
0 0 0 nodecolor
2878 1500 77.78 48.08 ellipse_path stroke
0 0 0 nodecolor
14 /Times-Roman set_font
2840.5 1517.4 moveto 75 (GO:0008186) alignedtext
0 0 0 nodecolor
14 /Times-Roman set_font
2831 1502.4 moveto 94 (RNA-dependent) alignedtext
0 0 0 nodecolor
14 /Times-Roman set_font
2855 1487.4 moveto 46 (ATPase) alignedtext
0 0 0 nodecolor
14 /Times-Roman set_font
2856 1472.4 moveto 44 (activity) alignedtext
grestore
% node6->node43
gsave
1 setlinewidth
0 0 0 edgecolor
newpath 2286.46 2306.46 moveto
2368.57 2261.76 2542.23 2156.89 2641 2022 curveto
2673.98 1976.96 2662.34 1955.44 2684 1904 curveto
2737.54 1776.87 2809.97 1632.06 2849.44 1555.03 curveto
stroke
0 0 0 edgecolor
newpath 2852.64 1556.47 moveto
2854.09 1545.98 lineto
2846.41 1553.28 lineto
closepath fill
1 setlinewidth
solid
0 0 0 edgecolor
newpath 2852.64 1556.47 moveto
2854.09 1545.98 lineto
2846.41 1553.28 lineto
closepath stroke
grestore
% node46
gsave
0 0 1 nodecolor
3086 1963 70.92 48.08 ellipse_path fill
1 setlinewidth
filled
0 0 0 nodecolor
3086 1963 70.92 48.08 ellipse_path stroke
0 0 0 nodecolor
14 /Times-Roman set_font
3046.5 1980.4 moveto 79 (GO:0004549) alignedtext
0 0 0 nodecolor
14 /Times-Roman set_font
3043.5 1965.4 moveto 85 (tRNA-specific) alignedtext
0 0 0 nodecolor
14 /Times-Roman set_font
3049.5 1950.4 moveto 73 (ribonuclease) alignedtext
0 0 0 nodecolor
14 /Times-Roman set_font
3064 1935.4 moveto 44 (activity) alignedtext
grestore
% node6->node46
gsave
1 setlinewidth
0 0 0 edgecolor
newpath 2304.42 2310.53 moveto
2438.65 2268.03 2759.41 2159.64 3006 2022 curveto
3014.59 2017.21 3023.32 2011.62 3031.7 2005.84 curveto
stroke
0 0 0 edgecolor
newpath 3033.81 2008.64 moveto
3039.95 2000.01 lineto
3029.77 2002.92 lineto
closepath fill
1 setlinewidth
solid
0 0 0 edgecolor
newpath 3033.81 2008.64 moveto
3039.95 2000.01 lineto
3029.77 2002.92 lineto
closepath stroke
grestore
% node51
gsave
0 0 1 nodecolor
1911 1963 65.05 48.08 ellipse_path fill
1 setlinewidth
filled
0 0 0 nodecolor
1911 1963 65.05 48.08 ellipse_path stroke
0 0 0 nodecolor
14 /Times-Roman set_font
1873 1980.4 moveto 76 (GO:0008565) alignedtext
0 0 0 nodecolor
14 /Times-Roman set_font
1890.5 1965.4 moveto 41 (protein) alignedtext
0 0 0 nodecolor
14 /Times-Roman set_font
1880.5 1950.4 moveto 61 (transporter) alignedtext
0 0 0 nodecolor
14 /Times-Roman set_font
1889 1935.4 moveto 44 (activity) alignedtext
grestore
% node6->node51
gsave
1 setlinewidth
0 0 0 edgecolor
newpath 2217.53 2303.9 moveto
2162.51 2242.71 2024.53 2089.26 1953.99 2010.81 curveto
stroke
0 0 0 edgecolor
newpath 1956.25 2008.09 moveto
1946.96 2003 lineto
1951.05 2012.77 lineto
closepath fill
1 setlinewidth
solid
0 0 0 edgecolor
newpath 1956.25 2008.09 moveto
1946.96 2003 lineto
1951.05 2012.77 lineto
closepath stroke
grestore
% node54
gsave
0 0 1 nodecolor
3244 1963 68.8 48.08 ellipse_path fill
1 setlinewidth
filled
0 0 0 nodecolor
3244 1963 68.8 48.08 ellipse_path stroke
0 0 0 nodecolor
14 /Times-Roman set_font
3206 1980.4 moveto 76 (GO:0009982) alignedtext
0 0 0 nodecolor
14 /Times-Roman set_font
3203 1965.4 moveto 82 (pseudouridine) alignedtext
0 0 0 nodecolor
14 /Times-Roman set_font
3219.5 1950.4 moveto 49 (synthase) alignedtext
0 0 0 nodecolor
14 /Times-Roman set_font
3222 1935.4 moveto 44 (activity) alignedtext
grestore
% node6->node54
gsave
1 setlinewidth
0 0 0 edgecolor
newpath 2314.73 2314.12 moveto
2475.81 2277.6 2868.5 2178.59 3166 2022 curveto
3174.68 2017.43 3183.41 2011.92 3191.73 2006.13 curveto
stroke
0 0 0 edgecolor
newpath 3193.81 2008.94 moveto
3199.89 2000.27 lineto
3189.73 2003.26 lineto
closepath fill
1 setlinewidth
solid
0 0 0 edgecolor
newpath 3193.81 2008.94 moveto
3199.89 2000.27 lineto
3189.73 2003.26 lineto
closepath stroke
grestore
% node48
gsave
0 0.54232 1 nodecolor
583 1500 82.23 37.48 ellipse_path fill
1 setlinewidth
filled
0 0 0 nodecolor
583 1500 82.23 37.48 ellipse_path stroke
0 0 0 nodecolor
14 /Times-Roman set_font
545.5 1509.9 moveto 75 (GO:0008168) alignedtext
0 0 0 nodecolor
14 /Times-Roman set_font
532.5 1494.9 moveto 101 (methyltransferase) alignedtext
0 0 0 nodecolor
14 /Times-Roman set_font
561 1479.9 moveto 44 (activity) alignedtext
grestore
% node8->node48
gsave
1 setlinewidth
0 0 0 edgecolor
newpath 583 1904.36 moveto
583 1811.74 583 1633.36 583 1547.91 curveto
stroke
0 0 0 edgecolor
newpath 586.5 1547.72 moveto
583 1537.72 lineto
579.5 1547.72 lineto
closepath fill
1 setlinewidth
solid
0 0 0 edgecolor
newpath 586.5 1547.72 moveto
583 1537.72 lineto
579.5 1547.72 lineto
closepath stroke
grestore
% node10
gsave
0 0.64495 1 nodecolor
1059 1500 128.9 58.69 ellipse_path fill
1 setlinewidth
filled
0 0 0 nodecolor
1059 1500 128.9 58.69 ellipse_path stroke
0 0 0 nodecolor
14 /Times-Roman set_font
1021.5 1524.9 moveto 75 (GO:0016876) alignedtext
0 0 0 nodecolor
14 /Times-Roman set_font
1041.5 1509.9 moveto 35 (ligase) alignedtext
0 0 0 nodecolor
14 /Times-Roman set_font
1009.5 1494.9 moveto 99 (activity, forming) alignedtext
0 0 0 nodecolor
14 /Times-Roman set_font
975.5 1479.9 moveto 167 (aminoacyl-tRNA and related) alignedtext
0 0 0 nodecolor
14 /Times-Roman set_font
1025.5 1464.9 moveto 67 (compounds) alignedtext
grestore
% node9->node10
gsave
1 setlinewidth
0 0 0 edgecolor
newpath 1164.04 1905.3 moveto
1141.86 1819.69 1100.31 1659.37 1076.66 1568.12 curveto
stroke
0 0 0 edgecolor
newpath 1080.04 1567.23 moveto
1074.14 1558.43 lineto
1073.26 1568.99 lineto
closepath fill
1 setlinewidth
solid
0 0 0 edgecolor
newpath 1080.04 1567.23 moveto
1074.14 1558.43 lineto
1073.26 1568.99 lineto
closepath stroke
grestore
% node47
gsave
0 0.64495 1 nodecolor
1059 1037 108.89 37.48 ellipse_path fill
1 setlinewidth
filled
0 0 0 nodecolor
1059 1037 108.89 37.48 ellipse_path stroke
0 0 0 nodecolor
14 /Times-Roman set_font
1021 1046.9 moveto 76 (GO:0004812) alignedtext
0 0 0 nodecolor
14 /Times-Roman set_font
990 1031.9 moveto 138 (aminoacyl-tRNA ligase) alignedtext
0 0 0 nodecolor
14 /Times-Roman set_font
1037 1016.9 moveto 44 (activity) alignedtext
grestore
% node10->node47
gsave
1 setlinewidth
0 0 0 edgecolor
newpath 1059 1441.36 moveto
1059 1348.74 1059 1170.36 1059 1084.91 curveto
stroke
0 0 0 edgecolor
newpath 1062.5 1084.72 moveto
1059 1074.72 lineto
1055.5 1084.72 lineto
closepath fill
1 setlinewidth
solid
0 0 0 edgecolor
newpath 1062.5 1084.72 moveto
1059 1074.72 lineto
1055.5 1084.72 lineto
closepath stroke
grestore
% node12
gsave
0 1 1 nodecolor
1967 1037 65.97 26.87 ellipse_path fill
1 setlinewidth
filled
0 0 0 nodecolor
1967 1037 65.97 26.87 ellipse_path stroke
0 0 0 nodecolor
14 /Times-Roman set_font
1930 1039.4 moveto 74 (GO:0003723) alignedtext
0 0 0 nodecolor
14 /Times-Roman set_font
1928 1024.4 moveto 78 (RNA binding) alignedtext
grestore
% node13
gsave
0 0.99994 1 nodecolor
1556 574 68.8 26.87 ellipse_path fill
1 setlinewidth
filled
0 0 0 nodecolor
1556 574 68.8 26.87 ellipse_path stroke
0 0 0 nodecolor
14 /Times-Roman set_font
1518 576.4 moveto 76 (GO:0019843) alignedtext
0 0 0 nodecolor
14 /Times-Roman set_font
1515 561.4 moveto 82 (rRNA binding) alignedtext
grestore
% node12->node13
gsave
1 setlinewidth
0 0 0 edgecolor
newpath 1944.32 1011.45 moveto
1874.65 932.96 1663.75 695.38 1585.57 607.32 curveto
stroke
0 0 0 edgecolor
newpath 1588.12 604.91 moveto
1578.87 599.76 lineto
1582.89 609.56 lineto
closepath fill
1 setlinewidth
solid
0 0 0 edgecolor
newpath 1588.12 604.91 moveto
1578.87 599.76 lineto
1582.89 609.56 lineto
closepath stroke
grestore
% node16
gsave
0 1 1 nodecolor
1708 574 65.05 37.48 ellipse_path fill
1 setlinewidth
filled
0 0 0 nodecolor
1708 574 65.05 37.48 ellipse_path stroke
0 0 0 nodecolor
14 /Times-Roman set_font
1670 583.9 moveto 76 (GO:0030515) alignedtext
0 0 0 nodecolor
14 /Times-Roman set_font
1683.5 568.9 moveto 49 (snoRNA) alignedtext
0 0 0 nodecolor
14 /Times-Roman set_font
1685.5 553.9 moveto 45 (binding) alignedtext
grestore
% node12->node16
gsave
1 setlinewidth
0 0 0 edgecolor
newpath 1952.14 1010.44 moveto
1909.5 934.22 1786.37 714.1 1733.08 618.83 curveto
stroke
0 0 0 edgecolor
newpath 1736.08 617.03 moveto
1728.14 610.01 lineto
1729.97 620.45 lineto
closepath fill
1 setlinewidth
solid
0 0 0 edgecolor
newpath 1736.08 617.03 moveto
1728.14 610.01 lineto
1729.97 620.45 lineto
closepath stroke
grestore
% node17
gsave
0 1 1 nodecolor
1869 574 77.78 37.48 ellipse_path fill
1 setlinewidth
filled
0 0 0 nodecolor
1869 574 77.78 37.48 ellipse_path stroke
0 0 0 nodecolor
14 /Times-Roman set_font
1831.5 583.9 moveto 75 (GO:0003725) alignedtext
0 0 0 nodecolor
14 /Times-Roman set_font
1822 568.9 moveto 94 (double-stranded) alignedtext
0 0 0 nodecolor
14 /Times-Roman set_font
1830 553.9 moveto 78 (RNA binding) alignedtext
grestore
% node12->node17
gsave
1 setlinewidth
0 0 0 edgecolor
newpath 1961.24 1009.77 moveto
1945.12 933.65 1899.47 717.95 1879.07 621.56 curveto
stroke
0 0 0 edgecolor
newpath 1882.43 620.57 moveto
1876.94 611.51 lineto
1875.59 622.02 lineto
closepath fill
1 setlinewidth
solid
0 0 0 edgecolor
newpath 1882.43 620.57 moveto
1876.94 611.51 lineto
1875.59 622.02 lineto
closepath stroke
grestore
% node19
gsave
0 1 1 nodecolor
2039 574 74.25 37.48 ellipse_path fill
1 setlinewidth
filled
0 0 0 nodecolor
2039 574 74.25 37.48 ellipse_path stroke
0 0 0 nodecolor
14 /Times-Roman set_font
2002 583.9 moveto 74 (GO:0003727) alignedtext
0 0 0 nodecolor
14 /Times-Roman set_font
1994.5 568.9 moveto 89 (single-stranded) alignedtext
0 0 0 nodecolor
14 /Times-Roman set_font
2000 553.9 moveto 78 (RNA binding) alignedtext
grestore
% node12->node19
gsave
1 setlinewidth
0 0 0 edgecolor
newpath 1971.24 1009.77 moveto
1983.07 933.65 2016.61 717.95 2031.6 621.56 curveto
stroke
0 0 0 edgecolor
newpath 2035.09 621.93 moveto
2033.17 611.51 lineto
2028.17 620.85 lineto
closepath fill
1 setlinewidth
solid
0 0 0 edgecolor
newpath 2035.09 621.93 moveto
2033.17 611.51 lineto
2028.17 620.85 lineto
closepath stroke
grestore
% node34
gsave
0 1 1 nodecolor
2205 574 74.25 26.87 ellipse_path fill
1 setlinewidth
filled
0 0 0 nodecolor
2205 574 74.25 26.87 ellipse_path stroke
0 0 0 nodecolor
14 /Times-Roman set_font
2167.5 576.4 moveto 75 (GO:0003729) alignedtext
0 0 0 nodecolor
14 /Times-Roman set_font
2160.5 561.4 moveto 89 (mRNA binding) alignedtext
grestore
% node12->node34
gsave
1 setlinewidth
0 0 0 edgecolor
newpath 1980.65 1010.44 moveto
2021.15 931.66 2140.64 699.19 2186.65 609.69 curveto
stroke
0 0 0 edgecolor
newpath 2189.8 611.23 moveto
2191.26 600.74 lineto
2183.57 608.03 lineto
closepath fill
1 setlinewidth
solid
0 0 0 edgecolor
newpath 2189.8 611.23 moveto
2191.26 600.74 lineto
2183.57 608.03 lineto
closepath stroke
grestore
% node53
gsave
0 1 1 nodecolor
2366 574 68.8 26.87 ellipse_path fill
1 setlinewidth
filled
0 0 0 nodecolor
2366 574 68.8 26.87 ellipse_path stroke
0 0 0 nodecolor
14 /Times-Roman set_font
2327 576.4 moveto 78 (GO:0000049) alignedtext
0 0 0 nodecolor
14 /Times-Roman set_font
2325 561.4 moveto 82 (tRNA binding) alignedtext
grestore
% node12->node53
gsave
1 setlinewidth
0 0 0 edgecolor
newpath 1989.02 1011.45 moveto
2056.59 933.04 2260.98 695.86 2337.06 607.58 curveto
stroke
0 0 0 edgecolor
newpath 2339.93 609.62 moveto
2343.8 599.76 lineto
2334.62 605.05 lineto
closepath fill
1 setlinewidth
solid
0 0 0 edgecolor
newpath 2339.93 609.62 moveto
2343.8 599.76 lineto
2334.62 605.05 lineto
closepath stroke
grestore
% node45
gsave
0 0.99994 1 nodecolor
1556 144 90.01 26.87 ellipse_path fill
1 setlinewidth
filled
0 0 0 nodecolor
1556 144 90.01 26.87 ellipse_path stroke
0 0 0 nodecolor
14 /Times-Roman set_font
1519 146.4 moveto 74 (GO:0070181) alignedtext
0 0 0 nodecolor
14 /Times-Roman set_font
1500 131.4 moveto 112 (SSU rRNA binding) alignedtext
grestore
% node13->node45
gsave
1 setlinewidth
0 0 0 edgecolor
newpath 1556 546.78 moveto
1556 472.51 1556 266.29 1556 181.32 curveto
stroke
0 0 0 edgecolor
newpath 1559.5 181.11 moveto
1556 171.11 lineto
1552.5 181.11 lineto
closepath fill
1 setlinewidth
solid
0 0 0 edgecolor
newpath 1559.5 181.11 moveto
1556 171.11 lineto
1552.5 181.11 lineto
closepath stroke
grestore
% node56
gsave
0 0.47444 1 nodecolor
1270 1500 63.85 37.48 ellipse_path fill
1 setlinewidth
filled
0 0 0 nodecolor
1270 1500 63.85 37.48 ellipse_path stroke
0 0 0 nodecolor
14 /Times-Roman set_font
1232.5 1509.9 moveto 75 (GO:0015267) alignedtext
0 0 0 nodecolor
14 /Times-Roman set_font
1247.5 1494.9 moveto 45 (channel) alignedtext
0 0 0 nodecolor
14 /Times-Roman set_font
1248 1479.9 moveto 44 (activity) alignedtext
grestore
% node14->node56
gsave
1 setlinewidth
0 0 0 edgecolor
newpath 1551.86 1911.68 moveto
1488.98 1819.83 1358.29 1628.96 1299.63 1543.28 curveto
stroke
0 0 0 edgecolor
newpath 1302.38 1541.1 moveto
1293.85 1534.83 lineto
1296.61 1545.06 lineto
closepath fill
1 setlinewidth
solid
0 0 0 edgecolor
newpath 1302.38 1541.1 moveto
1293.85 1534.83 lineto
1296.61 1545.06 lineto
closepath stroke
grestore
% node52
gsave
0 0.75406 1 nodecolor
1425 1500 72.83 58.69 ellipse_path fill
1 setlinewidth
filled
0 0 0 nodecolor
1425 1500 72.83 58.69 ellipse_path stroke
0 0 0 nodecolor
14 /Times-Roman set_font
1387.5 1524.9 moveto 75 (GO:0008320) alignedtext
0 0 0 nodecolor
14 /Times-Roman set_font
1404.5 1509.9 moveto 41 (protein) alignedtext
0 0 0 nodecolor
14 /Times-Roman set_font
1381.5 1494.9 moveto 87 (transmembrane) alignedtext
0 0 0 nodecolor
14 /Times-Roman set_font
1394.5 1479.9 moveto 61 (transporter) alignedtext
0 0 0 nodecolor
14 /Times-Roman set_font
1403 1464.9 moveto 44 (activity) alignedtext
grestore
% node15->node52
gsave
1 setlinewidth
0 0 0 edgecolor
newpath 1716.65 1911.68 moveto
1655.42 1825.26 1532.1 1651.18 1467.17 1559.53 curveto
stroke
0 0 0 edgecolor
newpath 1469.9 1557.33 moveto
1461.27 1551.19 lineto
1464.19 1561.38 lineto
closepath fill
1 setlinewidth
solid
0 0 0 edgecolor
newpath 1469.9 1557.33 moveto
1461.27 1551.19 lineto
1464.19 1561.38 lineto
closepath stroke
grestore
% node18
gsave
0 0.9562 1 nodecolor
1954 144 63.85 48.08 ellipse_path fill
1 setlinewidth
filled
0 0 0 nodecolor
1954 144 63.85 48.08 ellipse_path stroke
0 0 0 nodecolor
14 /Times-Roman set_font
1916.5 161.4 moveto 75 (GO:0033592) alignedtext
0 0 0 nodecolor
14 /Times-Roman set_font
1920.5 146.4 moveto 67 (RNA strand) alignedtext
0 0 0 nodecolor
14 /Times-Roman set_font
1926 131.4 moveto 56 (annealing) alignedtext
0 0 0 nodecolor
14 /Times-Roman set_font
1932 116.4 moveto 44 (activity) alignedtext
grestore
% node17->node18
gsave
1 setlinewidth
0 0 0 edgecolor
newpath 1876.39 536.59 moveto
1891.27 461.34 1924.9 291.2 1942.61 201.63 curveto
stroke
0 0 0 edgecolor
newpath 1946.08 202.13 moveto
1944.58 191.64 lineto
1939.21 200.77 lineto
closepath fill
1 setlinewidth
solid
0 0 0 edgecolor
newpath 1946.08 202.13 moveto
1944.58 191.64 lineto
1939.21 200.77 lineto
closepath stroke
grestore
% node19->node18
gsave
1 setlinewidth
0 0 0 edgecolor
newpath 2031.61 536.59 moveto
2016.73 461.34 1983.1 291.2 1965.39 201.63 curveto
stroke
0 0 0 edgecolor
newpath 1968.79 200.77 moveto
1963.42 191.64 lineto
1961.92 202.13 lineto
closepath fill
1 setlinewidth
solid
0 0 0 edgecolor
newpath 1968.79 200.77 moveto
1963.42 191.64 lineto
1961.92 202.13 lineto
closepath stroke
grestore
% node40
gsave
0 0.59922 1 nodecolor
1598 1500 82.02 48.08 ellipse_path fill
1 setlinewidth
filled
0 0 0 nodecolor
1598 1500 82.02 48.08 ellipse_path stroke
0 0 0 nodecolor
14 /Times-Roman set_font
1560 1517.4 moveto 76 (GO:0003899) alignedtext
0 0 0 nodecolor
14 /Times-Roman set_font
1556 1502.4 moveto 84 (DNA-directed) alignedtext
0 0 0 nodecolor
14 /Times-Roman set_font
1548 1487.4 moveto 100 (RNA polymerase) alignedtext
0 0 0 nodecolor
14 /Times-Roman set_font
1576 1472.4 moveto 44 (activity) alignedtext
grestore
% node20->node40
gsave
1 setlinewidth
0 0 0 edgecolor
newpath 2040.85 1928.95 moveto
1957.01 1847.74 1745.06 1642.45 1647.97 1548.4 curveto
stroke
0 0 0 edgecolor
newpath 1650.24 1545.73 moveto
1640.62 1541.28 lineto
1645.37 1550.76 lineto
closepath fill
1 setlinewidth
solid
0 0 0 edgecolor
newpath 1650.24 1545.73 moveto
1640.62 1541.28 lineto
1645.37 1550.76 lineto
closepath stroke
grestore
% node22
gsave
0 0.88866 1 nodecolor
1928 1500 84.15 37.48 ellipse_path fill
1 setlinewidth
filled
0 0 0 nodecolor
1928 1500 84.15 37.48 ellipse_path stroke
0 0 0 nodecolor
14 /Times-Roman set_font
1890 1509.9 moveto 76 (GO:0043021) alignedtext
0 0 0 nodecolor
14 /Times-Roman set_font
1876.5 1494.9 moveto 103 (ribonucleoprotein) alignedtext
0 0 0 nodecolor
14 /Times-Roman set_font
1905.5 1479.9 moveto 45 (binding) alignedtext
grestore
% node21->node22
gsave
1 setlinewidth
0 0 0 edgecolor
newpath 2223.27 1936.78 moveto
2171.92 1860.82 2022.61 1639.94 1958.18 1544.64 curveto
stroke
0 0 0 edgecolor
newpath 1960.9 1542.41 moveto
1952.4 1536.09 lineto
1955.1 1546.33 lineto
closepath fill
1 setlinewidth
solid
0 0 0 edgecolor
newpath 1960.9 1542.41 moveto
1952.4 1536.09 lineto
1955.1 1546.33 lineto
closepath stroke
grestore
% node29
gsave
0 1 1 nodecolor
2095 1500 65.05 37.48 ellipse_path fill
1 setlinewidth
filled
0 0 0 nodecolor
2095 1500 65.05 37.48 ellipse_path stroke
0 0 0 nodecolor
14 /Times-Roman set_font
2057 1509.9 moveto 76 (GO:0003676) alignedtext
0 0 0 nodecolor
14 /Times-Roman set_font
2073.5 1494.9 moveto 43 (nucleic) alignedtext
0 0 0 nodecolor
14 /Times-Roman set_font
2058.5 1479.9 moveto 73 (acid binding) alignedtext
grestore
% node21->node29
gsave
1 setlinewidth
0 0 0 edgecolor
newpath 2232.52 1936.11 moveto
2208.54 1860.05 2140.01 1642.74 2109.71 1546.66 curveto
stroke
0 0 0 edgecolor
newpath 2112.99 1545.41 moveto
2106.64 1536.92 lineto
2106.31 1547.51 lineto
closepath fill
1 setlinewidth
solid
0 0 0 edgecolor
newpath 2112.99 1545.41 moveto
2106.64 1536.92 lineto
2106.31 1547.51 lineto
closepath stroke
grestore
% node30
gsave
0 0.94307 1 nodecolor
2242 1500 63.85 37.48 ellipse_path fill
1 setlinewidth
filled
0 0 0 nodecolor
2242 1500 63.85 37.48 ellipse_path stroke
0 0 0 nodecolor
14 /Times-Roman set_font
2204.5 1509.9 moveto 75 (GO:0003682) alignedtext
0 0 0 nodecolor
14 /Times-Roman set_font
2213 1494.9 moveto 58 (chromatin) alignedtext
0 0 0 nodecolor
14 /Times-Roman set_font
2219.5 1479.9 moveto 45 (binding) alignedtext
grestore
% node21->node30
gsave
1 setlinewidth
0 0 0 edgecolor
newpath 2241.06 1935.77 moveto
2241.22 1859.65 2241.69 1643.95 2241.9 1547.56 curveto
stroke
0 0 0 edgecolor
newpath 2245.4 1547.52 moveto
2241.92 1537.51 lineto
2238.4 1547.5 lineto
closepath fill
1 setlinewidth
solid
0 0 0 edgecolor
newpath 2245.4 1547.52 moveto
2241.92 1537.51 lineto
2238.4 1547.5 lineto
closepath stroke
grestore
% node32
gsave
0 0.94307 1 nodecolor
1762 1500 63.85 48.08 ellipse_path fill
1 setlinewidth
filled
0 0 0 nodecolor
1762 1500 63.85 48.08 ellipse_path stroke
0 0 0 nodecolor
14 /Times-Roman set_font
1724.5 1517.4 moveto 75 (GO:0051082) alignedtext
0 0 0 nodecolor
14 /Times-Roman set_font
1736 1502.4 moveto 52 (unfolded) alignedtext
0 0 0 nodecolor
14 /Times-Roman set_font
1741.5 1487.4 moveto 41 (protein) alignedtext
0 0 0 nodecolor
14 /Times-Roman set_font
1739.5 1472.4 moveto 45 (binding) alignedtext
grestore
% node21->node32
gsave
1 setlinewidth
0 0 0 edgecolor
newpath 2215.25 1938.11 moveto
2138.09 1863.53 1908.01 1641.13 1808.6 1545.05 curveto
stroke
0 0 0 edgecolor
newpath 1811.01 1542.51 moveto
1801.39 1538.07 lineto
1806.15 1547.54 lineto
closepath fill
1 setlinewidth
solid
0 0 0 edgecolor
newpath 1811.01 1542.51 moveto
1801.39 1538.07 lineto
1806.15 1547.54 lineto
closepath stroke
grestore
% node23
gsave
0 0.88866 1 nodecolor
1549 1037 65.05 37.48 ellipse_path fill
1 setlinewidth
filled
0 0 0 nodecolor
1549 1037 65.05 37.48 ellipse_path stroke
0 0 0 nodecolor
14 /Times-Roman set_font
1511 1046.9 moveto 76 (GO:0043022) alignedtext
0 0 0 nodecolor
14 /Times-Roman set_font
1521.5 1031.9 moveto 55 (ribosome) alignedtext
0 0 0 nodecolor
14 /Times-Roman set_font
1526.5 1016.9 moveto 45 (binding) alignedtext
grestore
% node22->node23
gsave
1 setlinewidth
0 0 0 edgecolor
newpath 1898.89 1464.44 moveto
1829.99 1380.27 1657.18 1169.15 1583.33 1078.94 curveto
stroke
0 0 0 edgecolor
newpath 1585.96 1076.63 moveto
1576.92 1071.11 lineto
1580.55 1081.06 lineto
closepath fill
1 setlinewidth
solid
0 0 0 edgecolor
newpath 1585.96 1076.63 moveto
1576.92 1071.11 lineto
1580.55 1081.06 lineto
closepath stroke
grestore
% node25
gsave
0 0.54232 1 nodecolor
2488 1037 87.89 37.48 ellipse_path fill
1 setlinewidth
filled
0 0 0 nodecolor
2488 1037 87.89 37.48 ellipse_path stroke
0 0 0 nodecolor
14 /Times-Roman set_font
2450.5 1046.9 moveto 75 (GO:0043138) alignedtext
0 0 0 nodecolor
14 /Times-Roman set_font
2433.5 1031.9 moveto 109 (3'-5' DNA helicase) alignedtext
0 0 0 nodecolor
14 /Times-Roman set_font
2466 1016.9 moveto 44 (activity) alignedtext
grestore
% node24->node25
gsave
1 setlinewidth
0 0 0 edgecolor
newpath 2425.32 1925.26 moveto
2421.9 1839.22 2415.51 1621.98 2429 1441 curveto
2438.68 1311.21 2464.82 1159.77 2478.84 1084.5 curveto
stroke
0 0 0 edgecolor
newpath 2482.33 1084.87 moveto
2480.73 1074.4 lineto
2475.45 1083.58 lineto
closepath fill
1 setlinewidth
solid
0 0 0 edgecolor
newpath 2482.33 1084.87 moveto
2480.73 1074.4 lineto
2475.45 1083.58 lineto
closepath stroke
grestore
% node24->node26
gsave
1 setlinewidth
0 0 0 edgecolor
newpath 2420.25 1925.53 moveto
2397.73 1794.2 2329.97 1342.98 2391 978 curveto
2412.56 849.09 2470.3 706.23 2504.19 629.7 curveto
stroke
0 0 0 edgecolor
newpath 2507.53 630.81 moveto
2508.41 620.25 lineto
2501.14 627.96 lineto
closepath fill
1 setlinewidth
solid
0 0 0 edgecolor
newpath 2507.53 630.81 moveto
2508.41 620.25 lineto
2501.14 627.96 lineto
closepath stroke
grestore
% node33
gsave
0 0.99998 1 nodecolor
2676 1500 68.09 37.48 ellipse_path fill
1 setlinewidth
filled
0 0 0 nodecolor
2676 1500 68.09 37.48 ellipse_path stroke
0 0 0 nodecolor
14 /Times-Roman set_font
2638 1509.9 moveto 76 (GO:0003724) alignedtext
0 0 0 nodecolor
14 /Times-Roman set_font
2635.5 1494.9 moveto 81 (RNA helicase) alignedtext
0 0 0 nodecolor
14 /Times-Roman set_font
2654 1479.9 moveto 44 (activity) alignedtext
grestore
% node24->node33
gsave
1 setlinewidth
0 0 0 edgecolor
newpath 2446.33 1927.05 moveto
2491.18 1843.66 2602.25 1637.14 2651.64 1545.29 curveto
stroke
0 0 0 edgecolor
newpath 2654.86 1546.71 moveto
2656.51 1536.24 lineto
2648.69 1543.39 lineto
closepath fill
1 setlinewidth
solid
0 0 0 edgecolor
newpath 2654.86 1546.71 moveto
2656.51 1536.24 lineto
2648.69 1543.39 lineto
closepath stroke
grestore
% node44
gsave
0 0.99977 1 nodecolor
2514 1500 75.87 58.69 ellipse_path fill
1 setlinewidth
filled
0 0 0 nodecolor
2514 1500 75.87 58.69 ellipse_path stroke
0 0 0 nodecolor
14 /Times-Roman set_font
2476 1524.9 moveto 76 (GO:0070035) alignedtext
0 0 0 nodecolor
14 /Times-Roman set_font
2495.5 1509.9 moveto 37 (purine) alignedtext
0 0 0 nodecolor
14 /Times-Roman set_font
2468 1494.9 moveto 92 (NTP-dependent) alignedtext
0 0 0 nodecolor
14 /Times-Roman set_font
2490 1479.9 moveto 48 (helicase) alignedtext
0 0 0 nodecolor
14 /Times-Roman set_font
2492 1464.9 moveto 44 (activity) alignedtext
grestore
% node24->node44
gsave
1 setlinewidth
0 0 0 edgecolor
newpath 2434.05 1925.5 moveto
2448.69 1847.56 2482.61 1667.07 2501.21 1568.04 curveto
stroke
0 0 0 edgecolor
newpath 2504.67 1568.61 moveto
2503.08 1558.14 lineto
2497.79 1567.32 lineto
closepath fill
1 setlinewidth
solid
0 0 0 edgecolor
newpath 2504.67 1568.61 moveto
2503.08 1558.14 lineto
2497.79 1567.32 lineto
closepath stroke
grestore
% node27
gsave
0 0.54232 1 nodecolor
2582 144 87.89 48.08 ellipse_path fill
1 setlinewidth
filled
0 0 0 nodecolor
2582 144 87.89 48.08 ellipse_path stroke
0 0 0 nodecolor
14 /Times-Roman set_font
2543.5 161.4 moveto 77 (GO:0043140) alignedtext
0 0 0 nodecolor
14 /Times-Roman set_font
2535.5 146.4 moveto 93 (ATP-dependent) alignedtext
0 0 0 nodecolor
14 /Times-Roman set_font
2527.5 131.4 moveto 109 (3'-5' DNA helicase) alignedtext
0 0 0 nodecolor
14 /Times-Roman set_font
2560 116.4 moveto 44 (activity) alignedtext
grestore
% node25->node27
gsave
1 setlinewidth
0 0 0 edgecolor
newpath 2503.95 1000.05 moveto
2533.21 930.05 2594.41 772.61 2616 633 curveto
2639.91 478.37 2611.94 293.62 2594.27 201.78 curveto
stroke
0 0 0 edgecolor
newpath 2597.69 200.99 moveto
2592.34 191.84 lineto
2590.82 202.33 lineto
closepath fill
1 setlinewidth
solid
0 0 0 edgecolor
newpath 2597.69 200.99 moveto
2592.34 191.84 lineto
2590.82 202.33 lineto
closepath stroke
grestore
% node26->node27
gsave
1 setlinewidth
0 0 0 edgecolor
newpath 2535.81 525.93 moveto
2545.43 446.43 2564.6 287.86 2574.97 202.17 curveto
stroke
0 0 0 edgecolor
newpath 2578.46 202.44 moveto
2576.18 192.09 lineto
2571.51 201.6 lineto
closepath fill
1 setlinewidth
solid
0 0 0 edgecolor
newpath 2578.46 202.44 moveto
2576.18 192.09 lineto
2571.51 201.6 lineto
closepath stroke
grestore
% node29->node12
gsave
1 setlinewidth
0 0 0 edgecolor
newpath 2084.74 1462.89 moveto
2060.72 1375.99 2001.04 1160.12 1977.14 1073.66 curveto
stroke
0 0 0 edgecolor
newpath 1980.51 1072.72 moveto
1974.47 1064.02 lineto
1973.76 1074.59 lineto
closepath fill
1 setlinewidth
solid
0 0 0 edgecolor
newpath 1980.51 1072.72 moveto
1974.47 1064.02 lineto
1973.76 1074.59 lineto
closepath stroke
grestore
% node31
gsave
0 1 1 nodecolor
2131 1037 79.9 48.08 ellipse_path fill
1 setlinewidth
filled
0 0 0 nodecolor
2131 1037 79.9 48.08 ellipse_path stroke
0 0 0 nodecolor
14 /Times-Roman set_font
2093.5 1054.4 moveto 75 (GO:0003688) alignedtext
0 0 0 nodecolor
14 /Times-Roman set_font
2082.5 1039.4 moveto 97 (DNA replication) alignedtext
0 0 0 nodecolor
14 /Times-Roman set_font
2113 1024.4 moveto 36 (origin) alignedtext
0 0 0 nodecolor
14 /Times-Roman set_font
2108.5 1009.4 moveto 45 (binding) alignedtext
grestore
% node29->node31
gsave
1 setlinewidth
0 0 0 edgecolor
newpath 2097.92 1462.5 moveto
2104.18 1381.91 2118.97 1191.69 2126.47 1095.25 curveto
stroke
0 0 0 edgecolor
newpath 2129.98 1095.33 moveto
2127.26 1085.09 lineto
2123 1094.78 lineto
closepath fill
1 setlinewidth
solid
0 0 0 edgecolor
newpath 2129.98 1095.33 moveto
2127.26 1085.09 lineto
2123 1094.78 lineto
closepath stroke
grestore
% node37
gsave
0 1 1 nodecolor
1710 1037 77.99 58.69 ellipse_path fill
1 setlinewidth
filled
0 0 0 nodecolor
1710 1037 77.99 58.69 ellipse_path stroke
0 0 0 nodecolor
14 /Times-Roman set_font
1672.5 1061.9 moveto 75 (GO:0008135) alignedtext
0 0 0 nodecolor
14 /Times-Roman set_font
1680 1046.9 moveto 60 (translation) alignedtext
0 0 0 nodecolor
14 /Times-Roman set_font
1693 1031.9 moveto 34 (factor) alignedtext
0 0 0 nodecolor
14 /Times-Roman set_font
1662.5 1016.9 moveto 95 (activity, nucleic) alignedtext
0 0 0 nodecolor
14 /Times-Roman set_font
1673.5 1001.9 moveto 73 (acid binding) alignedtext
grestore
% node29->node37
gsave
1 setlinewidth
0 0 0 edgecolor
newpath 2066.69 1465.95 moveto
2001.26 1387.27 1838.95 1192.08 1757.79 1094.48 curveto
stroke
0 0 0 edgecolor
newpath 1760.47 1092.22 moveto
1751.38 1086.77 lineto
1755.09 1096.69 lineto
closepath fill
1 setlinewidth
solid
0 0 0 edgecolor
newpath 1760.47 1092.22 moveto
1751.38 1086.77 lineto
1755.09 1096.69 lineto
closepath stroke
grestore
% node42
gsave
0 0.99995 1 nodecolor
2776 574 77.07 48.08 ellipse_path fill
1 setlinewidth
filled
0 0 0 nodecolor
2776 574 77.07 48.08 ellipse_path stroke
0 0 0 nodecolor
14 /Times-Roman set_font
2736.5 591.4 moveto 79 (GO:0004004) alignedtext
0 0 0 nodecolor
14 /Times-Roman set_font
2729.5 576.4 moveto 93 (ATP-dependent) alignedtext
0 0 0 nodecolor
14 /Times-Roman set_font
2735.5 561.4 moveto 81 (RNA helicase) alignedtext
0 0 0 nodecolor
14 /Times-Roman set_font
2754 546.4 moveto 44 (activity) alignedtext
grestore
% node33->node42
gsave
1 setlinewidth
0 0 0 edgecolor
newpath 2685.58 1462.73 moveto
2703.31 1391.87 2740.93 1232.58 2757 1096 curveto
2776.71 928.51 2777.81 728.88 2776.94 632.21 curveto
stroke
0 0 0 edgecolor
newpath 2780.44 632.02 moveto
2776.83 622.06 lineto
2773.44 632.09 lineto
closepath fill
1 setlinewidth
solid
0 0 0 edgecolor
newpath 2780.44 632.02 moveto
2776.83 622.06 lineto
2773.44 632.09 lineto
closepath stroke
grestore
% node36
gsave
0 1 1 nodecolor
3038 1500 63.85 48.08 ellipse_path fill
1 setlinewidth
filled
0 0 0 nodecolor
3038 1500 63.85 48.08 ellipse_path stroke
0 0 0 nodecolor
14 /Times-Roman set_font
3000.5 1517.4 moveto 75 (GO:0003735) alignedtext
0 0 0 nodecolor
14 /Times-Roman set_font
3011.5 1502.4 moveto 53 (structural) alignedtext
0 0 0 nodecolor
14 /Times-Roman set_font
3006.5 1487.4 moveto 63 (constituent) alignedtext
0 0 0 nodecolor
14 /Times-Roman set_font
3003 1472.4 moveto 70 (of ribosome) alignedtext
grestore
% node35->node36
gsave
1 setlinewidth
0 0 0 edgecolor
newpath 2942.85 1915.63 moveto
2962.45 1830.01 3003.69 1649.85 3024.86 1557.4 curveto
stroke
0 0 0 edgecolor
newpath 3028.27 1558.18 moveto
3027.09 1547.65 lineto
3021.45 1556.62 lineto
closepath fill
1 setlinewidth
solid
0 0 0 edgecolor
newpath 3028.27 1558.18 moveto
3027.09 1547.65 lineto
3021.45 1556.62 lineto
closepath stroke
grestore
% node38
gsave
0 1 1 nodecolor
1256 574 65.05 58.69 ellipse_path fill
1 setlinewidth
filled
0 0 0 nodecolor
1256 574 65.05 58.69 ellipse_path stroke
0 0 0 nodecolor
14 /Times-Roman set_font
1218 598.9 moveto 76 (GO:0003743) alignedtext
0 0 0 nodecolor
14 /Times-Roman set_font
1226 583.9 moveto 60 (translation) alignedtext
0 0 0 nodecolor
14 /Times-Roman set_font
1229.5 568.9 moveto 53 (initiation) alignedtext
0 0 0 nodecolor
14 /Times-Roman set_font
1239 553.9 moveto 34 (factor) alignedtext
0 0 0 nodecolor
14 /Times-Roman set_font
1234 538.9 moveto 44 (activity) alignedtext
grestore
% node37->node38
gsave
1 setlinewidth
0 0 0 edgecolor
newpath 1663.55 989.63 moveto
1577.71 902.09 1394.94 715.7 1306.3 625.3 curveto
stroke
0 0 0 edgecolor
newpath 1308.55 622.59 moveto
1299.05 617.9 lineto
1303.55 627.49 lineto
closepath fill
1 setlinewidth
solid
0 0 0 edgecolor
newpath 1308.55 622.59 moveto
1299.05 617.9 lineto
1303.55 627.49 lineto
closepath stroke
grestore
% node39
gsave
0 1 1 nodecolor
1404 574 65.05 58.69 ellipse_path fill
1 setlinewidth
filled
0 0 0 nodecolor
1404 574 65.05 58.69 ellipse_path stroke
0 0 0 nodecolor
14 /Times-Roman set_font
1366 598.9 moveto 76 (GO:0003746) alignedtext
0 0 0 nodecolor
14 /Times-Roman set_font
1374 583.9 moveto 60 (translation) alignedtext
0 0 0 nodecolor
14 /Times-Roman set_font
1373 568.9 moveto 62 (elongation) alignedtext
0 0 0 nodecolor
14 /Times-Roman set_font
1387 553.9 moveto 34 (factor) alignedtext
0 0 0 nodecolor
14 /Times-Roman set_font
1382 538.9 moveto 44 (activity) alignedtext
grestore
% node37->node39
gsave
1 setlinewidth
0 0 0 edgecolor
newpath 1675.2 984.34 moveto
1617.68 897.32 1503.2 724.09 1443.02 633.05 curveto
stroke
0 0 0 edgecolor
newpath 1445.81 630.91 moveto
1437.37 624.5 lineto
1439.97 634.77 lineto
closepath fill
1 setlinewidth
solid
0 0 0 edgecolor
newpath 1445.81 630.91 moveto
1437.37 624.5 lineto
1439.97 634.77 lineto
closepath stroke
grestore
% node41->node26
gsave
1 setlinewidth
0 0 0 edgecolor
newpath 2656.57 989.63 moveto
2630.47 903.9 2575.49 723.38 2547.37 631.04 curveto
stroke
0 0 0 edgecolor
newpath 2550.67 629.85 moveto
2544.41 621.31 lineto
2543.97 631.89 lineto
closepath fill
1 setlinewidth
solid
0 0 0 edgecolor
newpath 2550.67 629.85 moveto
2544.41 621.31 lineto
2543.97 631.89 lineto
closepath stroke
grestore
% node41->node42
gsave
1 setlinewidth
0 0 0 edgecolor
newpath 2681.84 989.19 moveto
2701.29 903.46 2742.01 723.9 2762.95 631.55 curveto
stroke
0 0 0 edgecolor
newpath 2766.42 632.07 moveto
2765.22 621.55 lineto
2759.59 630.52 lineto
closepath fill
1 setlinewidth
solid
0 0 0 edgecolor
newpath 2766.42 632.07 moveto
2765.22 621.55 lineto
2759.59 630.52 lineto
closepath stroke
grestore
% node43->node42
gsave
1 setlinewidth
0 0 0 edgecolor
newpath 2872.7 1451.84 moveto
2855.46 1295.4 2801.1 801.84 2782.39 632.05 curveto
stroke
0 0 0 edgecolor
newpath 2785.87 631.61 moveto
2781.29 622.05 lineto
2778.91 632.38 lineto
closepath fill
1 setlinewidth
solid
0 0 0 edgecolor
newpath 2785.87 631.61 moveto
2781.29 622.05 lineto
2778.91 632.38 lineto
closepath stroke
grestore
% node44->node41
gsave
1 setlinewidth
0 0 0 edgecolor
newpath 2533.25 1443.23 moveto
2563.44 1354.2 2621.58 1182.75 2651.76 1093.74 curveto
stroke
0 0 0 edgecolor
newpath 2655.14 1094.68 moveto
2655.03 1084.09 lineto
2648.51 1092.44 lineto
closepath fill
1 setlinewidth
solid
0 0 0 edgecolor
newpath 2655.14 1094.68 moveto
2655.03 1084.09 lineto
2648.51 1092.44 lineto
closepath stroke
grestore
% node48->node1
gsave
1 setlinewidth
0 0 0 edgecolor
newpath 546.97 1465.95 moveto
458.96 1382.79 233.24 1169.51 137.26 1078.82 curveto
stroke
0 0 0 edgecolor
newpath 139.42 1076.05 moveto
129.75 1071.72 lineto
134.61 1081.14 lineto
closepath fill
1 setlinewidth
solid
0 0 0 edgecolor
newpath 139.42 1076.05 moveto
129.75 1071.72 lineto
134.61 1081.14 lineto
closepath stroke
grestore
% node48->node3
gsave
1 setlinewidth
0 0 0 edgecolor
newpath 564.76 1463.28 moveto
524.72 1382.68 428.9 1189.8 381.11 1093.58 curveto
stroke
0 0 0 edgecolor
newpath 384.22 1091.98 moveto
376.64 1084.58 lineto
377.95 1095.09 lineto
closepath fill
1 setlinewidth
solid
0 0 0 edgecolor
newpath 384.22 1091.98 moveto
376.64 1084.58 lineto
377.95 1095.09 lineto
closepath stroke
grestore
% node48->node4
gsave
1 setlinewidth
0 0 0 edgecolor
newpath 584.54 1462.5 moveto
587.85 1381.91 595.65 1191.69 599.61 1095.25 curveto
stroke
0 0 0 edgecolor
newpath 603.11 1095.22 moveto
600.03 1085.09 lineto
596.12 1094.93 lineto
closepath fill
1 setlinewidth
solid
0 0 0 edgecolor
newpath 603.11 1095.22 moveto
600.03 1085.09 lineto
596.12 1094.93 lineto
closepath stroke
grestore
% node49
gsave
0 0.77375 1 nodecolor
808 1037 106.07 37.48 ellipse_path fill
1 setlinewidth
filled
0 0 0 nodecolor
808 1037 106.07 37.48 ellipse_path stroke
0 0 0 nodecolor
14 /Times-Roman set_font
771 1046.9 moveto 74 (GO:0008173) alignedtext
0 0 0 nodecolor
14 /Times-Roman set_font
741 1031.9 moveto 134 (RNA methyltransferase) alignedtext
0 0 0 nodecolor
14 /Times-Roman set_font
786 1016.9 moveto 44 (activity) alignedtext
grestore
% node48->node49
gsave
1 setlinewidth
0 0 0 edgecolor
newpath 600.84 1463.28 moveto
641.49 1379.64 740.9 1175.08 785.59 1083.11 curveto
stroke
0 0 0 edgecolor
newpath 788.78 1084.57 moveto
790 1074.04 lineto
782.48 1081.51 lineto
closepath fill
1 setlinewidth
solid
0 0 0 edgecolor
newpath 788.78 1084.57 moveto
790 1074.04 lineto
782.48 1081.51 lineto
closepath stroke
grestore
% node50
gsave
0 0.77375 1 nodecolor
808 574 108.89 37.48 ellipse_path fill
1 setlinewidth
filled
0 0 0 nodecolor
808 574 108.89 37.48 ellipse_path stroke
0 0 0 nodecolor
14 /Times-Roman set_font
770.5 583.9 moveto 75 (GO:0008175) alignedtext
0 0 0 nodecolor
14 /Times-Roman set_font
739 568.9 moveto 138 (tRNA methyltransferase) alignedtext
0 0 0 nodecolor
14 /Times-Roman set_font
786 553.9 moveto 44 (activity) alignedtext
grestore
% node49->node50
gsave
1 setlinewidth
0 0 0 edgecolor
newpath 808 999.11 moveto
808 915.3 808 714.34 808 621.95 curveto
stroke
0 0 0 edgecolor
newpath 811.5 621.76 moveto
808 611.76 lineto
804.5 621.76 lineto
closepath fill
1 setlinewidth
solid
0 0 0 edgecolor
newpath 811.5 621.76 moveto
808 611.76 lineto
804.5 621.76 lineto
closepath stroke
grestore
% node51->node52
gsave
1 setlinewidth
0 0 0 edgecolor
newpath 1870.82 1924.72 moveto
1783.93 1841.94 1578.48 1646.22 1479.79 1552.2 curveto
stroke
0 0 0 edgecolor
newpath 1481.95 1549.42 moveto
1472.3 1545.06 lineto
1477.12 1554.49 lineto
closepath fill
1 setlinewidth
solid
0 0 0 edgecolor
newpath 1481.95 1549.42 moveto
1472.3 1545.06 lineto
1477.12 1554.49 lineto
closepath stroke
grestore
% node55
gsave
0 0.47444 1 nodecolor
1317 1037 65.05 48.08 ellipse_path fill
1 setlinewidth
filled
0 0 0 nodecolor
1317 1037 65.05 48.08 ellipse_path stroke
0 0 0 nodecolor
14 /Times-Roman set_font
1279 1054.4 moveto 76 (GO:0015266) alignedtext
0 0 0 nodecolor
14 /Times-Roman set_font
1296.5 1039.4 moveto 41 (protein) alignedtext
0 0 0 nodecolor
14 /Times-Roman set_font
1294.5 1024.4 moveto 45 (channel) alignedtext
0 0 0 nodecolor
14 /Times-Roman set_font
1295 1009.4 moveto 44 (activity) alignedtext
grestore
% node52->node55
gsave
1 setlinewidth
0 0 0 edgecolor
newpath 1411.54 1442.3 moveto
1390.77 1353.25 1351.14 1183.35 1330.4 1094.45 curveto
stroke
0 0 0 edgecolor
newpath 1333.77 1093.49 moveto
1328.09 1084.54 lineto
1326.95 1095.08 lineto
closepath fill
1 setlinewidth
solid
0 0 0 edgecolor
newpath 1333.77 1093.49 moveto
1328.09 1084.54 lineto
1326.95 1095.08 lineto
closepath stroke
grestore
% node56->node55
gsave
1 setlinewidth
0 0 0 edgecolor
newpath 1273.81 1462.5 moveto
1281.99 1381.91 1301.3 1191.69 1311.09 1095.25 curveto
stroke
0 0 0 edgecolor
newpath 1314.59 1095.39 moveto
1312.12 1085.09 lineto
1307.63 1094.68 lineto
closepath fill
1 setlinewidth
solid
0 0 0 edgecolor
newpath 1314.59 1095.39 moveto
1312.12 1085.09 lineto
1307.63 1094.68 lineto
closepath stroke
grestore
endpage
showpage
grestore
%%PageTrailer
%%EndPage: 1
%%Trailer
%%Pages: 1
%%BoundingBox: 36 36 755 560
end
restore
%%EOF
