# Supplementary material for: The Transcriptomic Signature of RacA Activation and Inactivation Provides New Insights into the Morphogenetic Network of Aspergillus niger
Source: PLoS One. 2013 Jul 24;8(7):e68946. doi: 10.1371/journal.pone.0068946 (PMC3722221; doi:10.1371/journal.pone.0068946)
Supplement: Table S3 — ZIP archive file containing FetGOat enrichment results for the up- and down-regulated gene sets of all six comparisons. (ZIP) [file pone.0068946.s003.zip › FetGOat/04.UP/plots/04.up.txt_BPover.ps]

90 rotate 0 -612 translate
%!PS-Adobe-3.0
%%Creator: graphviz version 2.26.3 (20100126.1600)
%%Title: test
%%Pages: (atend)
%%BoundingBox: (atend)
%%EndComments
save
%%BeginProlog
/DotDict 200 dict def
DotDict begin

/setupLatin1 {
mark
/EncodingVector 256 array def
 EncodingVector 0

ISOLatin1Encoding 0 255 getinterval putinterval
EncodingVector 45 /hyphen put

% Set up ISO Latin 1 character encoding
/starnetISO {
        dup dup findfont dup length dict begin
        { 1 index /FID ne { def }{ pop pop } ifelse
        } forall
        /Encoding EncodingVector def
        currentdict end definefont
} def
/Times-Roman starnetISO def
/Times-Italic starnetISO def
/Times-Bold starnetISO def
/Times-BoldItalic starnetISO def
/Helvetica starnetISO def
/Helvetica-Oblique starnetISO def
/Helvetica-Bold starnetISO def
/Helvetica-BoldOblique starnetISO def
/Courier starnetISO def
/Courier-Oblique starnetISO def
/Courier-Bold starnetISO def
/Courier-BoldOblique starnetISO def
cleartomark
} bind def

%%BeginResource: procset graphviz 0 0
/coord-font-family /Times-Roman def
/default-font-family /Times-Roman def
/coordfont coord-font-family findfont 8 scalefont def

/InvScaleFactor 1.0 def
/set_scale {
       dup 1 exch div /InvScaleFactor exch def
       scale
} bind def

% styles
/solid { [] 0 setdash } bind def
/dashed { [9 InvScaleFactor mul dup ] 0 setdash } bind def
/dotted { [1 InvScaleFactor mul 6 InvScaleFactor mul] 0 setdash } bind def
/invis {/fill {newpath} def /stroke {newpath} def /show {pop newpath} def} bind def
/bold { 2 setlinewidth } bind def
/filled { } bind def
/unfilled { } bind def
/rounded { } bind def
/diagonals { } bind def

% hooks for setting color 
/nodecolor { sethsbcolor } bind def
/edgecolor { sethsbcolor } bind def
/graphcolor { sethsbcolor } bind def
/nopcolor {pop pop pop} bind def

/beginpage {	% i j npages
	/npages exch def
	/j exch def
	/i exch def
	/str 10 string def
	npages 1 gt {
		gsave
			coordfont setfont
			0 0 moveto
			(\() show i str cvs show (,) show j str cvs show (\)) show
		grestore
	} if
} bind def

/set_font {
	findfont exch
	scalefont setfont
} def

% draw text fitted to its expected width
/alignedtext {			% width text
	/text exch def
	/width exch def
	gsave
		width 0 gt {
			[] 0 setdash
			text stringwidth pop width exch sub text length div 0 text ashow
		} if
	grestore
} def

/boxprim {				% xcorner ycorner xsize ysize
		4 2 roll
		moveto
		2 copy
		exch 0 rlineto
		0 exch rlineto
		pop neg 0 rlineto
		closepath
} bind def

/ellipse_path {
	/ry exch def
	/rx exch def
	/y exch def
	/x exch def
	matrix currentmatrix
	newpath
	x y translate
	rx ry scale
	0 0 1 0 360 arc
	setmatrix
} bind def

/endpage { showpage } bind def
/showpage { } def

/layercolorseq
	[	% layer color sequence - darkest to lightest
		[0 0 0]
		[.2 .8 .8]
		[.4 .8 .8]
		[.6 .8 .8]
		[.8 .8 .8]
	]
def

/layerlen layercolorseq length def

/setlayer {/maxlayer exch def /curlayer exch def
	layercolorseq curlayer 1 sub layerlen mod get
	aload pop sethsbcolor
	/nodecolor {nopcolor} def
	/edgecolor {nopcolor} def
	/graphcolor {nopcolor} def
} bind def

/onlayer { curlayer ne {invis} if } def

/onlayers {
	/myupper exch def
	/mylower exch def
	curlayer mylower lt
	curlayer myupper gt
	or
	{invis} if
} def

/curlayer 0 def

%%EndResource
%%EndProlog
%%BeginSetup
14 default-font-family set_font
1 setmiterlimit
% /arrowlength 10 def
% /arrowwidth 5 def

% make sure pdfmark is harmless for PS-interpreters other than Distiller
/pdfmark where {pop} {userdict /pdfmark /cleartomark load put} ifelse
% make '<<' and '>>' safe on PS Level 1 devices
/languagelevel where {pop languagelevel}{1} ifelse
2 lt {
    userdict (<<) cvn ([) cvn load put
    userdict (>>) cvn ([) cvn load put
} if

%%EndSetup
setupLatin1
%%Page: 1 1
%%PageBoundingBox: 36 36 756 558
%%PageOrientation: Portrait
0 0 1 beginpage
gsave
36 36 720 522 boxprim clip newpath
0.118871 0.118871 set_scale 0 rotate 306.85 307.85 translate
% node1
gsave
1 0 1 nodecolor
2527 4330 89.1 26.87 ellipse_path fill
1 setlinewidth
filled
0 0 0 nodecolor
2527 4330 89.1 26.87 ellipse_path stroke
0 0 0 nodecolor
14 /Times-Roman set_font
2489 4332.4 moveto 76 (GO:0008150) alignedtext
0 0 0 nodecolor
14 /Times-Roman set_font
2472 4317.4 moveto 110 (biological_process) alignedtext
grestore
% node2
gsave
1 0.99994 1 nodecolor
1890 4094 155.77 48.08 ellipse_path fill
1 setlinewidth
filled
0 0 0 nodecolor
1890 4094 155.77 48.08 ellipse_path stroke
0 0 0 nodecolor
14 /Times-Roman set_font
1852.5 4111.4 moveto 75 (GO:0015931) alignedtext
0 0 0 nodecolor
14 /Times-Roman set_font
1787.5 4096.4 moveto 205 (nucleobase, nucleoside, nucleotide) alignedtext
0 0 0 nodecolor
14 /Times-Roman set_font
1856.5 4081.4 moveto 67 (and nucleic) alignedtext
0 0 0 nodecolor
14 /Times-Roman set_font
1851 4066.4 moveto 78 (acid transport) alignedtext
grestore
% node1->node2
gsave
1 setlinewidth
0 0 0 edgecolor
newpath 2470.47 4309.06 moveto
2364.91 4269.95 2136.17 4185.2 1999.46 4134.55 curveto
stroke
0 0 0 edgecolor
newpath 2000.37 4131.16 moveto
1989.78 4130.97 lineto
1997.94 4137.72 lineto
closepath fill
1 setlinewidth
solid
0 0 0 edgecolor
newpath 2000.37 4131.16 moveto
1989.78 4130.97 lineto
1997.94 4137.72 lineto
closepath stroke
grestore
% node9
gsave
1 0.97937 1 nodecolor
1293 4094 65.05 37.48 ellipse_path fill
1 setlinewidth
filled
0 0 0 nodecolor
1293 4094 65.05 37.48 ellipse_path stroke
0 0 0 nodecolor
14 /Times-Roman set_font
1255 4103.9 moveto 76 (GO:0009987) alignedtext
0 0 0 nodecolor
14 /Times-Roman set_font
1270.5 4088.9 moveto 45 (cellular) alignedtext
0 0 0 nodecolor
14 /Times-Roman set_font
1271.5 4073.9 moveto 43 (process) alignedtext
grestore
% node1->node9
gsave
1 setlinewidth
0 0 0 edgecolor
newpath 2441.27 4322.69 moveto
2207.13 4301.83 1561.35 4237.99 1367 4153 curveto
1355.48 4147.96 1344.23 4140.66 1334.12 4132.9 curveto
stroke
0 0 0 edgecolor
newpath 1336.27 4130.14 moveto
1326.28 4126.62 lineto
1331.89 4135.6 lineto
closepath fill
1 setlinewidth
solid
0 0 0 edgecolor
newpath 1336.27 4130.14 moveto
1326.28 4126.62 lineto
1331.89 4135.6 lineto
closepath stroke
grestore
% node20
gsave
1 0.52326 1 nodecolor
5556 2380 86.97 69.3 ellipse_path fill
1 setlinewidth
filled
0 0 0 nodecolor
5556 2380 86.97 69.3 ellipse_path stroke
0 0 0 nodecolor
14 /Times-Roman set_font
5518 2412.4 moveto 76 (GO:0010558) alignedtext
0 0 0 nodecolor
14 /Times-Roman set_font
5531.5 2397.4 moveto 49 (negative) alignedtext
0 0 0 nodecolor
14 /Times-Roman set_font
5526.5 2382.4 moveto 59 (regulation) alignedtext
0 0 0 nodecolor
14 /Times-Roman set_font
5502.5 2367.4 moveto 107 (of macromolecule) alignedtext
0 0 0 nodecolor
14 /Times-Roman set_font
5520.5 2352.4 moveto 71 (biosynthetic) alignedtext
0 0 0 nodecolor
14 /Times-Roman set_font
5534.5 2337.4 moveto 43 (process) alignedtext
grestore
% node1->node20
gsave
1 setlinewidth
0 0 0 edgecolor
newpath 2615.49 4326.94 moveto
3071.51 4310.85 5139.14 4233.66 5247 4153 curveto
5363.77 4065.68 5325.01 3986.55 5360 3845 curveto
5488.19 3326.37 5537.51 2682.36 5551.46 2459.92 curveto
stroke
0 0 0 edgecolor
newpath 5554.97 2459.85 moveto
5552.1 2449.65 lineto
5547.98 2459.41 lineto
closepath fill
1 setlinewidth
solid
0 0 0 edgecolor
newpath 5554.97 2459.85 moveto
5552.1 2449.65 lineto
5547.98 2459.41 lineto
closepath stroke
grestore
% node21
gsave
1 0.74563 1 nodecolor
5464 2083 73.04 48.08 ellipse_path fill
1 setlinewidth
filled
0 0 0 nodecolor
5464 2083 73.04 48.08 ellipse_path stroke
0 0 0 nodecolor
14 /Times-Roman set_font
5426 2100.4 moveto 76 (GO:0016481) alignedtext
0 0 0 nodecolor
14 /Times-Roman set_font
5439.5 2085.4 moveto 49 (negative) alignedtext
0 0 0 nodecolor
14 /Times-Roman set_font
5434.5 2070.4 moveto 59 (regulation) alignedtext
0 0 0 nodecolor
14 /Times-Roman set_font
5420 2055.4 moveto 88 (of transcription) alignedtext
grestore
% node1->node21
gsave
1 setlinewidth
0 0 0 edgecolor
newpath 2615.87 4327.2 moveto
3078.59 4312.27 5195.01 4239.45 5302 4153 curveto
5412.64 4063.6 5355.66 3983.28 5389 3845 curveto
5426.09 3691.21 5432.65 3651.99 5459 3496 curveto
5460.95 3484.44 5571.14 2671.37 5574 2660 curveto
5598.26 2563.44 5634.39 2547.99 5652 2450 curveto
5663.01 2388.76 5673.09 2368.54 5652 2310 curveto
5625.38 2236.12 5563.12 2169.25 5517.51 2127.53 curveto
stroke
0 0 0 edgecolor
newpath 5519.83 2124.9 moveto
5510.06 2120.8 lineto
5515.14 2130.1 lineto
closepath fill
1 setlinewidth
solid
0 0 0 edgecolor
newpath 5519.83 2124.9 moveto
5510.06 2120.8 lineto
5515.14 2130.1 lineto
closepath stroke
grestore
% node22
gsave
1 0.8123 1 nodecolor
5750 2740 167.08 79.9 ellipse_path fill
1 setlinewidth
filled
0 0 0 nodecolor
5750 2740 167.08 79.9 ellipse_path stroke
0 0 0 nodecolor
14 /Times-Roman set_font
5711 2779.9 moveto 78 (GO:0045934) alignedtext
0 0 0 nodecolor
14 /Times-Roman set_font
5725.5 2764.9 moveto 49 (negative) alignedtext
0 0 0 nodecolor
14 /Times-Roman set_font
5720.5 2749.9 moveto 59 (regulation) alignedtext
0 0 0 nodecolor
14 /Times-Roman set_font
5639.5 2734.9 moveto 221 (of nucleobase, nucleoside, nucleotide) alignedtext
0 0 0 nodecolor
14 /Times-Roman set_font
5716.5 2719.9 moveto 67 (and nucleic) alignedtext
0 0 0 nodecolor
14 /Times-Roman set_font
5706.5 2704.9 moveto 87 (acid metabolic) alignedtext
0 0 0 nodecolor
14 /Times-Roman set_font
5728.5 2689.9 moveto 43 (process) alignedtext
grestore
% node1->node22
gsave
1 setlinewidth
0 0 0 edgecolor
newpath 2615.89 4327.44 moveto
3113.29 4312.81 5534.03 4237.44 5666 4153 curveto
5826.27 4050.45 5867 3965.27 5867 3775 curveto
5867 3775 5867 3775 5867 3416 curveto
5867 3202.99 5809.9 2957.68 5775.48 2829.16 curveto
stroke
0 0 0 edgecolor
newpath 5778.82 2828.1 moveto
5772.84 2819.36 lineto
5772.06 2829.92 lineto
closepath fill
1 setlinewidth
solid
0 0 0 edgecolor
newpath 5778.82 2828.1 moveto
5772.84 2819.36 lineto
5772.06 2829.92 lineto
closepath stroke
grestore
% node25
gsave
1 0.99996 1 nodecolor
2343 3416 63.14 37.48 ellipse_path fill
1 setlinewidth
filled
0 0 0 nodecolor
2343 3416 63.14 37.48 ellipse_path stroke
0 0 0 nodecolor
14 /Times-Roman set_font
2306 3425.9 moveto 74 (GO:0017038) alignedtext
0 0 0 nodecolor
14 /Times-Roman set_font
2322.5 3410.9 moveto 41 (protein) alignedtext
0 0 0 nodecolor
14 /Times-Roman set_font
2323.5 3395.9 moveto 39 (import) alignedtext
grestore
% node1->node25
gsave
1 setlinewidth
0 0 0 edgecolor
newpath 2501.96 4304.04 moveto
2472.33 4271.6 2424.11 4213.02 2401 4153 curveto
2306.68 3908.01 2326.05 3584.03 2337.65 3463.67 curveto
stroke
0 0 0 edgecolor
newpath 2341.14 3463.97 moveto
2338.65 3453.67 lineto
2334.18 3463.28 lineto
closepath fill
1 setlinewidth
solid
0 0 0 edgecolor
newpath 2341.14 3463.97 moveto
2338.65 3453.67 lineto
2334.18 3463.28 lineto
closepath stroke
grestore
% node34
gsave
1 1 1 nodecolor
551 4094 65.97 48.08 ellipse_path fill
1 setlinewidth
filled
0 0 0 nodecolor
551 4094 65.97 48.08 ellipse_path stroke
0 0 0 nodecolor
14 /Times-Roman set_font
512 4111.4 moveto 78 (GO:0044085) alignedtext
0 0 0 nodecolor
14 /Times-Roman set_font
528.5 4096.4 moveto 45 (cellular) alignedtext
0 0 0 nodecolor
14 /Times-Roman set_font
519 4081.4 moveto 64 (component) alignedtext
0 0 0 nodecolor
14 /Times-Roman set_font
520 4066.4 moveto 62 (biogenesis) alignedtext
grestore
% node1->node34
gsave
1 setlinewidth
0 0 0 edgecolor
newpath 2437.95 4328.35 moveto
2108.74 4321.24 962.23 4287.18 626 4153 curveto
616.77 4149.32 607.74 4144.12 599.34 4138.32 curveto
stroke
0 0 0 edgecolor
newpath 601.29 4135.41 moveto
591.15 4132.35 lineto
597.17 4141.07 lineto
closepath fill
1 setlinewidth
solid
0 0 0 edgecolor
newpath 601.29 4135.41 moveto
591.15 4132.35 lineto
597.17 4141.07 lineto
closepath stroke
grestore
% node37
gsave
1 0.9997 1 nodecolor
1470 3078 82.23 48.08 ellipse_path fill
1 setlinewidth
filled
0 0 0 nodecolor
1470 3078 82.23 48.08 ellipse_path stroke
0 0 0 nodecolor
14 /Times-Roman set_font
1432 3095.4 moveto 76 (GO:0006626) alignedtext
0 0 0 nodecolor
14 /Times-Roman set_font
1449.5 3080.4 moveto 41 (protein) alignedtext
0 0 0 nodecolor
14 /Times-Roman set_font
1444 3065.4 moveto 52 (targeting) alignedtext
0 0 0 nodecolor
14 /Times-Roman set_font
1419.5 3050.4 moveto 101 (to mitochondrion) alignedtext
grestore
% node1->node37
gsave
1 setlinewidth
0 0 0 edgecolor
newpath 2438.41 4327.09 moveto
2222.31 4317.99 1677.31 4282.43 1561 4153 curveto
1500.16 4085.29 1508.65 3426.62 1500 3336 curveto
1493.43 3267.19 1483.98 3188.29 1477.44 3136.05 curveto
stroke
0 0 0 edgecolor
newpath 1480.9 3135.45 moveto
1476.18 3125.96 lineto
1473.95 3136.32 lineto
closepath fill
1 setlinewidth
solid
0 0 0 edgecolor
newpath 1480.9 3135.45 moveto
1476.18 3125.96 lineto
1473.95 3136.32 lineto
closepath stroke
grestore
% node39
gsave
1 0.94484 1 nodecolor
1643 4094 72.83 58.69 ellipse_path fill
1 setlinewidth
filled
0 0 0 nodecolor
1643 4094 72.83 58.69 ellipse_path stroke
0 0 0 nodecolor
14 /Times-Roman set_font
1605 4118.9 moveto 76 (GO:0065002) alignedtext
0 0 0 nodecolor
14 /Times-Roman set_font
1608 4103.9 moveto 70 (intracellular) alignedtext
0 0 0 nodecolor
14 /Times-Roman set_font
1622.5 4088.9 moveto 41 (protein) alignedtext
0 0 0 nodecolor
14 /Times-Roman set_font
1599.5 4073.9 moveto 87 (transmembrane) alignedtext
0 0 0 nodecolor
14 /Times-Roman set_font
1618.5 4058.9 moveto 49 (transport) alignedtext
grestore
% node1->node39
gsave
1 setlinewidth
0 0 0 edgecolor
newpath 2441.21 4322.55 moveto
2290.49 4307 1970.85 4262.93 1725 4153 curveto
1717.68 4149.73 1710.36 4145.74 1703.28 4141.41 curveto
stroke
0 0 0 edgecolor
newpath 1704.75 4138.2 moveto
1694.45 4135.75 lineto
1700.98 4144.09 lineto
closepath fill
1 setlinewidth
solid
0 0 0 edgecolor
newpath 1704.75 4138.2 moveto
1694.45 4135.75 lineto
1700.98 4144.09 lineto
closepath stroke
grestore
% node57
gsave
1 0.062955 1 nodecolor
5631 3416 63.85 69.3 ellipse_path fill
1 setlinewidth
filled
0 0 0 nodecolor
5631 3416 63.85 69.3 ellipse_path stroke
0 0 0 nodecolor
14 /Times-Roman set_font
5593.5 3448.4 moveto 75 (GO:0031324) alignedtext
0 0 0 nodecolor
14 /Times-Roman set_font
5606.5 3433.4 moveto 49 (negative) alignedtext
0 0 0 nodecolor
14 /Times-Roman set_font
5601.5 3418.4 moveto 59 (regulation) alignedtext
0 0 0 nodecolor
14 /Times-Roman set_font
5600.5 3403.4 moveto 61 (of cellular) alignedtext
0 0 0 nodecolor
14 /Times-Roman set_font
5602 3388.4 moveto 58 (metabolic) alignedtext
0 0 0 nodecolor
14 /Times-Roman set_font
5609.5 3373.4 moveto 43 (process) alignedtext
grestore
% node1->node57
gsave
1 setlinewidth
0 0 0 edgecolor
newpath 2616.04 4328.01 moveto
3104.82 4316.66 5443.92 4257.07 5553 4153 curveto
5734.1 3980.22 5685.01 3644.47 5650.99 3493.19 curveto
stroke
0 0 0 edgecolor
newpath 5654.32 3492.02 moveto
5648.67 3483.05 lineto
5647.49 3493.58 lineto
closepath fill
1 setlinewidth
solid
0 0 0 edgecolor
newpath 5654.32 3492.02 moveto
5648.67 3483.05 lineto
5647.49 3493.58 lineto
closepath stroke
grestore
% node60
gsave
1 0.85623 1 nodecolor
4594 2380 63.14 69.3 ellipse_path fill
1 setlinewidth
filled
0 0 0 nodecolor
4594 2380 63.14 69.3 ellipse_path stroke
0 0 0 nodecolor
14 /Times-Roman set_font
4557 2412.4 moveto 74 (GO:0032268) alignedtext
0 0 0 nodecolor
14 /Times-Roman set_font
4564.5 2397.4 moveto 59 (regulation) alignedtext
0 0 0 nodecolor
14 /Times-Roman set_font
4563.5 2382.4 moveto 61 (of cellular) alignedtext
0 0 0 nodecolor
14 /Times-Roman set_font
4573.5 2367.4 moveto 41 (protein) alignedtext
0 0 0 nodecolor
14 /Times-Roman set_font
4565 2352.4 moveto 58 (metabolic) alignedtext
0 0 0 nodecolor
14 /Times-Roman set_font
4572.5 2337.4 moveto 43 (process) alignedtext
grestore
% node1->node60
gsave
1 setlinewidth
0 0 0 edgecolor
newpath 2615.78 4327.18 moveto
3005.11 4314.27 4550.42 4256.8 4739 4153 curveto
4923.09 4051.68 5023 3985.13 5023 3775 curveto
5023 3775 5023 3775 5023 3416 curveto
5023 3239.35 5066.64 3184.17 5004 3019 curveto
4963.76 2912.89 4893.89 2921.93 4844 2820 curveto
4811.87 2754.35 4837.17 2726.11 4806 2660 curveto
4765.48 2574.06 4695.73 2488.99 4647.36 2435.58 curveto
stroke
0 0 0 edgecolor
newpath 4649.71 2432.96 moveto
4640.38 2427.93 lineto
4644.53 2437.68 lineto
closepath fill
1 setlinewidth
solid
0 0 0 edgecolor
newpath 4649.71 2432.96 moveto
4640.38 2427.93 lineto
4644.53 2437.68 lineto
closepath stroke
grestore
% node65
gsave
1 0.99194 1 nodecolor
2216 3775 63.85 48.08 ellipse_path fill
1 setlinewidth
filled
0 0 0 nodecolor
2216 3775 63.85 48.08 ellipse_path stroke
0 0 0 nodecolor
14 /Times-Roman set_font
2178.5 3792.4 moveto 75 (GO:0033365) alignedtext
0 0 0 nodecolor
14 /Times-Roman set_font
2195.5 3777.4 moveto 41 (protein) alignedtext
0 0 0 nodecolor
14 /Times-Roman set_font
2181 3762.4 moveto 70 (localization) alignedtext
0 0 0 nodecolor
14 /Times-Roman set_font
2181 3747.4 moveto 70 (in organelle) alignedtext
grestore
% node1->node65
gsave
1 setlinewidth
0 0 0 edgecolor
newpath 2486.83 4305.81 moveto
2440.3 4275.73 2364.61 4220.07 2322 4153 curveto
2288.05 4099.56 2247.55 3924.6 2227.89 3832.65 curveto
stroke
0 0 0 edgecolor
newpath 2231.27 3831.72 moveto
2225.76 3822.67 lineto
2224.42 3833.18 lineto
closepath fill
1 setlinewidth
solid
0 0 0 edgecolor
newpath 2231.27 3831.72 moveto
2225.76 3822.67 lineto
2224.42 3833.18 lineto
closepath stroke
grestore
% node67
gsave
1 1 1 nodecolor
1221 3416 67.18 48.08 ellipse_path fill
1 setlinewidth
filled
0 0 0 nodecolor
1221 3416 67.18 48.08 ellipse_path stroke
0 0 0 nodecolor
14 /Times-Roman set_font
1184 3433.4 moveto 74 (GO:0033753) alignedtext
0 0 0 nodecolor
14 /Times-Roman set_font
1181.5 3418.4 moveto 79 (establishment) alignedtext
0 0 0 nodecolor
14 /Times-Roman set_font
1186 3403.4 moveto 70 (of ribosome) alignedtext
0 0 0 nodecolor
14 /Times-Roman set_font
1186 3388.4 moveto 70 (localization) alignedtext
grestore
% node1->node67
gsave
1 setlinewidth
0 0 0 edgecolor
newpath 2440.27 4323.92 moveto
2162.83 4303.7 1309.84 4235.33 1219 4153 curveto
1025.03 3977.21 1142.37 3611.68 1197.32 3471.96 curveto
stroke
0 0 0 edgecolor
newpath 1200.72 3472.88 moveto
1201.17 3462.3 lineto
1194.22 3470.3 lineto
closepath fill
1 setlinewidth
solid
0 0 0 edgecolor
newpath 1200.72 3472.88 moveto
1201.17 3462.3 lineto
1194.22 3470.3 lineto
closepath stroke
grestore
% node74
gsave
1 1 1 nodecolor
713 4094 77.99 58.69 ellipse_path fill
1 setlinewidth
filled
0 0 0 nodecolor
713 4094 77.99 58.69 ellipse_path stroke
0 0 0 nodecolor
14 /Times-Roman set_font
675 4118.9 moveto 76 (GO:0043933) alignedtext
0 0 0 nodecolor
14 /Times-Roman set_font
665.5 4103.9 moveto 95 (macromolecular) alignedtext
0 0 0 nodecolor
14 /Times-Roman set_font
687.5 4088.9 moveto 51 (complex) alignedtext
0 0 0 nodecolor
14 /Times-Roman set_font
692.5 4073.9 moveto 41 (subunit) alignedtext
0 0 0 nodecolor
14 /Times-Roman set_font
676.5 4058.9 moveto 73 (organization) alignedtext
grestore
% node1->node74
gsave
1 setlinewidth
0 0 0 edgecolor
newpath 2438.93 4325.32 moveto
2195.8 4311.32 1495.41 4263.67 924 4153 curveto
880.8 4144.63 833.55 4131.78 794.73 4120.2 curveto
stroke
0 0 0 edgecolor
newpath 795.64 4116.82 moveto
785.05 4117.29 lineto
793.62 4123.52 lineto
closepath fill
1 setlinewidth
solid
0 0 0 edgecolor
newpath 795.64 4116.82 moveto
785.05 4117.29 lineto
793.62 4123.52 lineto
closepath stroke
grestore
% node97
gsave
1 0.96906 1 nodecolor
3746 4094 63.85 37.48 ellipse_path fill
1 setlinewidth
filled
0 0 0 nodecolor
3746 4094 63.85 37.48 ellipse_path stroke
0 0 0 nodecolor
14 /Times-Roman set_font
3708.5 4103.9 moveto 75 (GO:0008152) alignedtext
0 0 0 nodecolor
14 /Times-Roman set_font
3717 4088.9 moveto 58 (metabolic) alignedtext
0 0 0 nodecolor
14 /Times-Roman set_font
3724.5 4073.9 moveto 43 (process) alignedtext
grestore
% node1->node97
gsave
1 setlinewidth
0 0 0 edgecolor
newpath 2602.33 4315.42 moveto
2822.18 4272.85 3460.88 4149.2 3675.05 4107.74 curveto
stroke
0 0 0 edgecolor
newpath 3675.77 4111.16 moveto
3684.92 4105.82 lineto
3674.44 4104.29 lineto
closepath fill
1 setlinewidth
solid
0 0 0 edgecolor
newpath 3675.77 4111.16 moveto
3684.92 4105.82 lineto
3674.44 4104.29 lineto
closepath stroke
grestore
% node102
gsave
1 0.52878 1 nodecolor
1046 2380 87.89 58.69 ellipse_path fill
1 setlinewidth
filled
0 0 0 nodecolor
1046 2380 87.89 58.69 ellipse_path stroke
0 0 0 nodecolor
14 /Times-Roman set_font
1007.5 2404.9 moveto 77 (GO:0045039) alignedtext
0 0 0 nodecolor
14 /Times-Roman set_font
1025.5 2389.9 moveto 41 (protein) alignedtext
0 0 0 nodecolor
14 /Times-Roman set_font
1026.5 2374.9 moveto 39 (import) alignedtext
0 0 0 nodecolor
14 /Times-Roman set_font
991.5 2359.9 moveto 109 (into mitochondrial) alignedtext
0 0 0 nodecolor
14 /Times-Roman set_font
999 2344.9 moveto 94 (inner membrane) alignedtext
grestore
% node1->node102
gsave
1 setlinewidth
0 0 0 edgecolor
newpath 2439.68 4324.39 moveto
2150.63 4305.07 1237.5 4237.81 1138 4153 curveto
1080.1 4103.64 955.83 3571.31 945 3496 curveto
892.1 3128.23 881.01 3026 945 2660 curveto
958.34 2583.73 990.66 2500.82 1015.18 2445.17 curveto
stroke
0 0 0 edgecolor
newpath 1018.48 2446.36 moveto
1019.35 2435.8 lineto
1012.08 2443.51 lineto
closepath fill
1 setlinewidth
solid
0 0 0 edgecolor
newpath 1018.48 2446.36 moveto
1019.35 2435.8 lineto
1012.08 2443.51 lineto
closepath stroke
grestore
% node110
gsave
1 0.77223 1 nodecolor
5776 3416 63.14 79.9 ellipse_path fill
1 setlinewidth
filled
0 0 0 nodecolor
5776 3416 63.14 79.9 ellipse_path stroke
0 0 0 nodecolor
14 /Times-Roman set_font
5739 3455.9 moveto 74 (GO:0051172) alignedtext
0 0 0 nodecolor
14 /Times-Roman set_font
5751.5 3440.9 moveto 49 (negative) alignedtext
0 0 0 nodecolor
14 /Times-Roman set_font
5746.5 3425.9 moveto 59 (regulation) alignedtext
0 0 0 nodecolor
14 /Times-Roman set_font
5744 3410.9 moveto 64 (of nitrogen) alignedtext
0 0 0 nodecolor
14 /Times-Roman set_font
5745.5 3395.9 moveto 61 (compound) alignedtext
0 0 0 nodecolor
14 /Times-Roman set_font
5747 3380.9 moveto 58 (metabolic) alignedtext
0 0 0 nodecolor
14 /Times-Roman set_font
5754.5 3365.9 moveto 43 (process) alignedtext
grestore
% node1->node110
gsave
1 setlinewidth
0 0 0 edgecolor
newpath 2616.09 4327.76 moveto
3109.19 4315.01 5486 4248.75 5606 4153 curveto
5801.47 3997.03 5800.2 3665.25 5786.72 3505.55 curveto
stroke
0 0 0 edgecolor
newpath 5790.18 3504.94 moveto
5785.82 3495.29 lineto
5783.21 3505.56 lineto
closepath fill
1 setlinewidth
solid
0 0 0 edgecolor
newpath 5790.18 3504.94 moveto
5785.82 3495.29 lineto
5783.21 3505.56 lineto
closepath stroke
grestore
% node114
gsave
1 0.99996 1 nodecolor
2039 3775 94.75 37.48 ellipse_path fill
1 setlinewidth
filled
0 0 0 nodecolor
2039 3775 94.75 37.48 ellipse_path stroke
0 0 0 nodecolor
14 /Times-Roman set_font
2001.5 3784.9 moveto 75 (GO:0051236) alignedtext
0 0 0 nodecolor
14 /Times-Roman set_font
1999.5 3769.9 moveto 79 (establishment) alignedtext
0 0 0 nodecolor
14 /Times-Roman set_font
1980 3754.9 moveto 118 (of RNA localization) alignedtext
grestore
% node1->node114
gsave
1 setlinewidth
0 0 0 edgecolor
newpath 2476.33 4307.68 moveto
2418.76 4279.74 2326.07 4226.48 2274 4153 curveto
2242.51 4108.57 2265.5 4083.64 2241 4035 curveto
2198.41 3950.44 2126.37 3866.46 2080.82 3817.71 curveto
stroke
0 0 0 edgecolor
newpath 2083.14 3815.07 moveto
2073.74 3810.19 lineto
2078.05 3819.87 lineto
closepath fill
1 setlinewidth
solid
0 0 0 edgecolor
newpath 2083.14 3815.07 moveto
2073.74 3810.19 lineto
2078.05 3819.87 lineto
closepath stroke
grestore
% node119
gsave
1 1 1 nodecolor
2475 4094 65.05 37.48 ellipse_path fill
1 setlinewidth
filled
0 0 0 nodecolor
2475 4094 65.05 37.48 ellipse_path stroke
0 0 0 nodecolor
14 /Times-Roman set_font
2437 4103.9 moveto 76 (GO:0051169) alignedtext
0 0 0 nodecolor
14 /Times-Roman set_font
2453.5 4088.9 moveto 43 (nuclear) alignedtext
0 0 0 nodecolor
14 /Times-Roman set_font
2450.5 4073.9 moveto 49 (transport) alignedtext
grestore
% node1->node119
gsave
1 setlinewidth
0 0 0 edgecolor
newpath 2521.03 4302.93 moveto
2512.37 4263.59 2496.16 4190.05 2485.48 4141.55 curveto
stroke
0 0 0 edgecolor
newpath 2488.86 4140.62 moveto
2483.29 4131.61 lineto
2482.02 4142.13 lineto
closepath fill
1 setlinewidth
solid
0 0 0 edgecolor
newpath 2488.86 4140.62 moveto
2483.29 4131.61 lineto
2482.02 4142.13 lineto
closepath stroke
grestore
% node121
gsave
1 1 1 nodecolor
2148 4094 84.15 26.87 ellipse_path fill
1 setlinewidth
filled
0 0 0 nodecolor
2148 4094 84.15 26.87 ellipse_path stroke
0 0 0 nodecolor
14 /Times-Roman set_font
2109.5 4096.4 moveto 77 (GO:0006403) alignedtext
0 0 0 nodecolor
14 /Times-Roman set_font
2096.5 4081.4 moveto 103 (RNA localization) alignedtext
grestore
% node1->node121
gsave
1 setlinewidth
0 0 0 edgecolor
newpath 2487.87 4305.63 moveto
2417.81 4262.01 2271.21 4170.72 2195.51 4123.58 curveto
stroke
0 0 0 edgecolor
newpath 2196.98 4120.37 moveto
2186.64 4118.06 lineto
2193.28 4126.32 lineto
closepath fill
1 setlinewidth
solid
0 0 0 edgecolor
newpath 2196.98 4120.37 moveto
2186.64 4118.06 lineto
2193.28 4126.32 lineto
closepath stroke
grestore
% node122
gsave
1 0.68268 1 nodecolor
5138 3078 86.97 58.69 ellipse_path fill
1 setlinewidth
filled
0 0 0 nodecolor
5138 3078 86.97 58.69 ellipse_path stroke
0 0 0 nodecolor
14 /Times-Roman set_font
5100 3102.9 moveto 76 (GO:0060255) alignedtext
0 0 0 nodecolor
14 /Times-Roman set_font
5108.5 3087.9 moveto 59 (regulation) alignedtext
0 0 0 nodecolor
14 /Times-Roman set_font
5084.5 3072.9 moveto 107 (of macromolecule) alignedtext
0 0 0 nodecolor
14 /Times-Roman set_font
5109 3057.9 moveto 58 (metabolic) alignedtext
0 0 0 nodecolor
14 /Times-Roman set_font
5116.5 3042.9 moveto 43 (process) alignedtext
grestore
% node1->node122
gsave
1 setlinewidth
0 0 0 edgecolor
newpath 2615.78 4326.93 moveto
3051.76 4311.48 4948.53 4239.43 5037 4153 curveto
5317.41 3879.04 5207.08 3335.27 5157.28 3145.35 curveto
stroke
0 0 0 edgecolor
newpath 5160.61 3144.27 moveto
5154.67 3135.5 lineto
5153.85 3146.06 lineto
closepath fill
1 setlinewidth
solid
0 0 0 edgecolor
newpath 5160.61 3144.27 moveto
5154.67 3135.5 lineto
5153.85 3146.06 lineto
closepath stroke
grestore
% node123
gsave
1 0.23756 1 nodecolor
4762 3078 65.05 58.69 ellipse_path fill
1 setlinewidth
filled
0 0 0 nodecolor
4762 3078 65.05 58.69 ellipse_path stroke
0 0 0 nodecolor
14 /Times-Roman set_font
4724 3102.9 moveto 76 (GO:0080090) alignedtext
0 0 0 nodecolor
14 /Times-Roman set_font
4732.5 3087.9 moveto 59 (regulation) alignedtext
0 0 0 nodecolor
14 /Times-Roman set_font
4731.5 3072.9 moveto 61 (of primary) alignedtext
0 0 0 nodecolor
14 /Times-Roman set_font
4733 3057.9 moveto 58 (metabolic) alignedtext
0 0 0 nodecolor
14 /Times-Roman set_font
4740.5 3042.9 moveto 43 (process) alignedtext
grestore
% node1->node123
gsave
1 setlinewidth
0 0 0 edgecolor
newpath 2616.25 4329.36 moveto
3004.73 4325.71 4535.38 4301.89 4683 4153 curveto
4958.87 3874.76 4836.33 3332.55 4782.54 3144.29 curveto
stroke
0 0 0 edgecolor
newpath 4785.86 3143.16 moveto
4779.72 3134.53 lineto
4779.14 3145.11 lineto
closepath fill
1 setlinewidth
solid
0 0 0 edgecolor
newpath 4785.86 3143.16 moveto
4779.72 3134.53 lineto
4779.14 3145.11 lineto
closepath stroke
grestore
% node124
gsave
1 0.10873 1 nodecolor
5746 2083 86.97 48.08 ellipse_path fill
1 setlinewidth
filled
0 0 0 nodecolor
5746 2083 86.97 48.08 ellipse_path stroke
0 0 0 nodecolor
14 /Times-Roman set_font
5708.5 2100.4 moveto 75 (GO:0051252) alignedtext
0 0 0 nodecolor
14 /Times-Roman set_font
5716.5 2085.4 moveto 59 (regulation) alignedtext
0 0 0 nodecolor
14 /Times-Roman set_font
5692.5 2070.4 moveto 107 (of RNA metabolic) alignedtext
0 0 0 nodecolor
14 /Times-Roman set_font
5724.5 2055.4 moveto 43 (process) alignedtext
grestore
% node1->node124
gsave
1 setlinewidth
0 0 0 edgecolor
newpath 2615.71 4327.59 moveto
3120.35 4313.56 5611.62 4240.08 5747 4153 curveto
5906.5 4050.4 5945 3964.65 5945 3775 curveto
5945 3775 5945 3775 5945 2740 curveto
5945 2508.16 5830.09 2249.29 5774.91 2138.35 curveto
stroke
0 0 0 edgecolor
newpath 5778.01 2136.72 moveto
5770.4 2129.34 lineto
5771.75 2139.85 lineto
closepath fill
1 setlinewidth
solid
0 0 0 edgecolor
newpath 5778.01 2136.72 moveto
5770.4 2129.34 lineto
5771.75 2139.85 lineto
closepath stroke
grestore
% node125
gsave
1 0.15877 1 nodecolor
5364 2740 86.97 69.3 ellipse_path fill
1 setlinewidth
filled
0 0 0 nodecolor
5364 2740 86.97 69.3 ellipse_path stroke
0 0 0 nodecolor
14 /Times-Roman set_font
5326 2772.4 moveto 76 (GO:0010605) alignedtext
0 0 0 nodecolor
14 /Times-Roman set_font
5339.5 2757.4 moveto 49 (negative) alignedtext
0 0 0 nodecolor
14 /Times-Roman set_font
5334.5 2742.4 moveto 59 (regulation) alignedtext
0 0 0 nodecolor
14 /Times-Roman set_font
5310.5 2727.4 moveto 107 (of macromolecule) alignedtext
0 0 0 nodecolor
14 /Times-Roman set_font
5335 2712.4 moveto 58 (metabolic) alignedtext
0 0 0 nodecolor
14 /Times-Roman set_font
5342.5 2697.4 moveto 43 (process) alignedtext
grestore
% node1->node125
gsave
1 setlinewidth
0 0 0 edgecolor
newpath 2616.16 4329.39 moveto
3053.49 4325.69 4959.43 4301.12 5174 4153 curveto
5326.05 4048.04 5347 3959.76 5347 3775 curveto
5347 3775 5347 3775 5347 3416 curveto
5347 3200.47 5355.74 2946.41 5360.69 2819.93 curveto
stroke
0 0 0 edgecolor
newpath 5364.2 2819.7 moveto
5361.1 2809.57 lineto
5357.21 2819.42 lineto
closepath fill
1 setlinewidth
solid
0 0 0 edgecolor
newpath 5364.2 2819.7 moveto
5361.1 2809.57 lineto
5357.21 2819.42 lineto
closepath stroke
grestore
% node126
gsave
1 0.95465 1 nodecolor
2377 3078 65.76 48.08 ellipse_path fill
1 setlinewidth
filled
0 0 0 nodecolor
2377 3078 65.76 48.08 ellipse_path stroke
0 0 0 nodecolor
14 /Times-Roman set_font
2338.5 3095.4 moveto 77 (GO:0006606) alignedtext
0 0 0 nodecolor
14 /Times-Roman set_font
2356.5 3080.4 moveto 41 (protein) alignedtext
0 0 0 nodecolor
14 /Times-Roman set_font
2357.5 3065.4 moveto 39 (import) alignedtext
0 0 0 nodecolor
14 /Times-Roman set_font
2342 3050.4 moveto 70 (into nucleus) alignedtext
grestore
% node1->node126
gsave
1 setlinewidth
0 0 0 edgecolor
newpath 2531.11 4302.78 moveto
2536.18 4268.1 2544.66 4206.24 2549 4153 curveto
2563.75 3972.02 2616.35 3508.93 2561 3336 curveto
2534.18 3252.19 2469.05 3172.4 2423.95 3124.32 curveto
stroke
0 0 0 edgecolor
newpath 2426.31 3121.72 moveto
2416.89 3116.88 lineto
2421.23 3126.54 lineto
closepath fill
1 setlinewidth
solid
0 0 0 edgecolor
newpath 2426.31 3121.72 moveto
2416.89 3116.88 lineto
2421.23 3126.54 lineto
closepath stroke
grestore
% node127
gsave
1 0.99979 1 nodecolor
432 3775 63.85 48.08 ellipse_path fill
1 setlinewidth
filled
0 0 0 nodecolor
432 3775 63.85 48.08 ellipse_path stroke
0 0 0 nodecolor
14 /Times-Roman set_font
394.5 3792.4 moveto 75 (GO:0022607) alignedtext
0 0 0 nodecolor
14 /Times-Roman set_font
409.5 3777.4 moveto 45 (cellular) alignedtext
0 0 0 nodecolor
14 /Times-Roman set_font
400 3762.4 moveto 64 (component) alignedtext
0 0 0 nodecolor
14 /Times-Roman set_font
405 3747.4 moveto 54 (assembly) alignedtext
grestore
% node1->node127
gsave
1 setlinewidth
0 0 0 edgecolor
newpath 2437.84 4328.81 moveto
2061.86 4322.93 618.61 4291.43 476 4153 curveto
390.44 4069.95 403.65 3916.14 418.89 3832.61 curveto
stroke
0 0 0 edgecolor
newpath 422.37 3833.01 moveto
420.8 3822.53 lineto
415.5 3831.7 lineto
closepath fill
1 setlinewidth
solid
0 0 0 edgecolor
newpath 422.37 3833.01 moveto
420.8 3822.53 lineto
415.5 3831.7 lineto
closepath stroke
grestore
% node130
gsave
1 0.18969 1 nodecolor
910 3775 65.76 37.48 ellipse_path fill
1 setlinewidth
filled
0 0 0 nodecolor
910 3775 65.76 37.48 ellipse_path stroke
0 0 0 nodecolor
14 /Times-Roman set_font
871.5 3784.9 moveto 77 (GO:0006996) alignedtext
0 0 0 nodecolor
14 /Times-Roman set_font
882.5 3769.9 moveto 55 (organelle) alignedtext
0 0 0 nodecolor
14 /Times-Roman set_font
873.5 3754.9 moveto 73 (organization) alignedtext
grestore
% node1->node130
gsave
1 setlinewidth
0 0 0 edgecolor
newpath 2438.89 4325.78 moveto
2128.39 4310.13 1097.82 4251.14 990 4153 curveto
896.83 4068.19 897.31 3904.36 904.17 3823.11 curveto
stroke
0 0 0 edgecolor
newpath 907.7 3822.96 moveto
905.13 3812.68 lineto
900.73 3822.32 lineto
closepath fill
1 setlinewidth
solid
0 0 0 edgecolor
newpath 907.7 3822.96 moveto
905.13 3812.68 lineto
900.73 3822.32 lineto
closepath stroke
grestore
% node169
gsave
1 0.93961 1 nodecolor
5955 2083 65.76 37.48 ellipse_path fill
1 setlinewidth
filled
0 0 0 nodecolor
5955 2083 65.76 37.48 ellipse_path stroke
0 0 0 nodecolor
14 /Times-Roman set_font
5916.5 2092.9 moveto 77 (GO:0006415) alignedtext
0 0 0 nodecolor
14 /Times-Roman set_font
5920 2077.9 moveto 70 (translational) alignedtext
0 0 0 nodecolor
14 /Times-Roman set_font
5921.5 2062.9 moveto 67 (termination) alignedtext
grestore
% node1->node169
gsave
1 setlinewidth
0 0 0 edgecolor
newpath 2615.92 4327.87 moveto
3128.88 4315.28 5691.72 4247.77 5827 4153 curveto
5975.85 4048.72 5983 3956.74 5983 3775 curveto
5983 3775 5983 3775 5983 2740 curveto
5983 2511.84 5965.94 2239.53 5958.45 2131.03 curveto
stroke
0 0 0 edgecolor
newpath 5961.92 2130.48 moveto
5957.74 2120.75 lineto
5954.94 2130.97 lineto
closepath fill
1 setlinewidth
solid
0 0 0 edgecolor
newpath 5961.92 2130.48 moveto
5957.74 2120.75 lineto
5954.94 2130.97 lineto
closepath stroke
grestore
% node170
gsave
1 0.62835 1 nodecolor
5172 2740 86.97 58.69 ellipse_path fill
1 setlinewidth
filled
0 0 0 nodecolor
5172 2740 86.97 58.69 ellipse_path stroke
0 0 0 nodecolor
14 /Times-Roman set_font
5134 2764.9 moveto 76 (GO:0010556) alignedtext
0 0 0 nodecolor
14 /Times-Roman set_font
5142.5 2749.9 moveto 59 (regulation) alignedtext
0 0 0 nodecolor
14 /Times-Roman set_font
5118.5 2734.9 moveto 107 (of macromolecule) alignedtext
0 0 0 nodecolor
14 /Times-Roman set_font
5136.5 2719.9 moveto 71 (biosynthetic) alignedtext
0 0 0 nodecolor
14 /Times-Roman set_font
5150.5 2704.9 moveto 43 (process) alignedtext
grestore
% node1->node170
gsave
1 setlinewidth
0 0 0 edgecolor
newpath 2616.15 4328.97 moveto
3044.91 4323.33 4882.88 4291.2 5094 4153 curveto
5252.51 4049.24 5291 3964.45 5291 3775 curveto
5291 3775 5291 3775 5291 3416 curveto
5291 3190.27 5225.85 2928.48 5191.96 2807.58 curveto
stroke
0 0 0 edgecolor
newpath 5195.26 2806.39 moveto
5189.18 2797.72 lineto
5188.52 2808.29 lineto
closepath fill
1 setlinewidth
solid
0 0 0 edgecolor
newpath 5195.26 2806.39 moveto
5189.18 2797.72 lineto
5188.52 2808.29 lineto
closepath stroke
grestore
% node171
gsave
1 0.9808 1 nodecolor
4823 2083 65.05 37.48 ellipse_path fill
1 setlinewidth
filled
0 0 0 nodecolor
4823 2083 65.05 37.48 ellipse_path stroke
0 0 0 nodecolor
14 /Times-Roman set_font
4785 2092.9 moveto 76 (GO:0006417) alignedtext
0 0 0 nodecolor
14 /Times-Roman set_font
4793.5 2077.9 moveto 59 (regulation) alignedtext
0 0 0 nodecolor
14 /Times-Roman set_font
4785 2062.9 moveto 76 (of translation) alignedtext
grestore
% node1->node171
gsave
1 setlinewidth
0 0 0 edgecolor
newpath 2615.3 4326.49 moveto
3018.95 4308.11 4669 4206.57 4669 3775 curveto
4669 3775 4669 3775 4669 3416 curveto
4669 3077.78 4660.01 2989.1 4582 2660 curveto
4545.6 2506.43 4451.61 2451.26 4522 2310 curveto
4535.64 2282.62 4689.86 2174.18 4772.08 2117.67 curveto
stroke
0 0 0 edgecolor
newpath 4774.51 2120.25 moveto
4780.77 2111.71 lineto
4770.55 2114.48 lineto
closepath fill
1 setlinewidth
solid
0 0 0 edgecolor
newpath 4774.51 2120.25 moveto
4780.77 2111.71 lineto
4770.55 2114.48 lineto
closepath stroke
grestore
% node176
gsave
1 0.98661 1 nodecolor
5188 1530 72.12 48.08 ellipse_path fill
1 setlinewidth
filled
0 0 0 nodecolor
5188 1530 72.12 48.08 ellipse_path stroke
0 0 0 nodecolor
14 /Times-Roman set_font
5149 1547.4 moveto 78 (GO:0006450) alignedtext
0 0 0 nodecolor
14 /Times-Roman set_font
5158.5 1532.4 moveto 59 (regulation) alignedtext
0 0 0 nodecolor
14 /Times-Roman set_font
5145 1517.4 moveto 86 (of translational) alignedtext
0 0 0 nodecolor
14 /Times-Roman set_font
5166 1502.4 moveto 44 (fidelity) alignedtext
grestore
% node1->node176
gsave
1 setlinewidth
0 0 0 edgecolor
newpath 2616.11 4328.01 moveto
3135.94 4316.05 5758.55 4250.99 5896 4153 curveto
6043.58 4047.79 6049 3956.24 6049 3775 curveto
6049 3775 6049 3775 6049 2083 curveto
6049 1714 5482.23 1579.75 5268.37 1542.22 curveto
stroke
0 0 0 edgecolor
newpath 5268.91 1538.76 moveto
5258.46 1540.51 lineto
5267.72 1545.66 lineto
closepath fill
1 setlinewidth
solid
0 0 0 edgecolor
newpath 5268.91 1538.76 moveto
5258.46 1540.51 lineto
5267.72 1545.66 lineto
closepath stroke
grestore
% node182
gsave
1 0.99886 1 nodecolor
1445 4094 68.8 37.48 ellipse_path fill
1 setlinewidth
filled
0 0 0 nodecolor
1445 4094 68.8 37.48 ellipse_path stroke
0 0 0 nodecolor
14 /Times-Roman set_font
1407 4103.9 moveto 76 (GO:0006839) alignedtext
0 0 0 nodecolor
14 /Times-Roman set_font
1404 4088.9 moveto 82 (mitochondrial) alignedtext
0 0 0 nodecolor
14 /Times-Roman set_font
1420.5 4073.9 moveto 49 (transport) alignedtext
grestore
% node1->node182
gsave
1 setlinewidth
0 0 0 edgecolor
newpath 2438.17 4327.26 moveto
2259.14 4318.98 1845.01 4285.78 1528 4153 curveto
1515.01 4147.56 1502.07 4139.79 1490.4 4131.67 curveto
stroke
0 0 0 edgecolor
newpath 1492.31 4128.73 moveto
1482.15 4125.72 lineto
1488.21 4134.41 lineto
closepath fill
1 setlinewidth
solid
0 0 0 edgecolor
newpath 1492.31 4128.73 moveto
1482.15 4125.72 lineto
1488.21 4134.41 lineto
closepath stroke
grestore
% node112
gsave
1 0.99996 1 nodecolor
1860 3775 65.97 37.48 ellipse_path fill
1 setlinewidth
filled
0 0 0 nodecolor
1860 3775 65.97 37.48 ellipse_path stroke
0 0 0 nodecolor
14 /Times-Roman set_font
1822 3784.9 moveto 76 (GO:0050657) alignedtext
0 0 0 nodecolor
14 /Times-Roman set_font
1838.5 3769.9 moveto 43 (nucleic) alignedtext
0 0 0 nodecolor
14 /Times-Roman set_font
1821 3754.9 moveto 78 (acid transport) alignedtext
grestore
% node2->node112
gsave
1 setlinewidth
0 0 0 edgecolor
newpath 1885.48 4045.9 moveto
1879.8 3985.51 1870.12 3882.58 1864.47 3822.49 curveto
stroke
0 0 0 edgecolor
newpath 1867.95 3822.13 moveto
1863.53 3812.51 lineto
1860.98 3822.79 lineto
closepath fill
1 setlinewidth
solid
0 0 0 edgecolor
newpath 1867.95 3822.13 moveto
1863.53 3812.51 lineto
1860.98 3822.79 lineto
closepath stroke
grestore
% node3
gsave
1 1 1 nodecolor
3768 3078 75.16 58.69 ellipse_path fill
1 setlinewidth
filled
0 0 0 nodecolor
3768 3078 75.16 58.69 ellipse_path stroke
0 0 0 nodecolor
14 /Times-Roman set_font
3729 3102.9 moveto 78 (GO:0044260) alignedtext
0 0 0 nodecolor
14 /Times-Roman set_font
3745.5 3087.9 moveto 45 (cellular) alignedtext
0 0 0 nodecolor
14 /Times-Roman set_font
3722.5 3072.9 moveto 91 (macromolecule) alignedtext
0 0 0 nodecolor
14 /Times-Roman set_font
3739 3057.9 moveto 58 (metabolic) alignedtext
0 0 0 nodecolor
14 /Times-Roman set_font
3746.5 3042.9 moveto 43 (process) alignedtext
grestore
% node4
gsave
1 1 1 nodecolor
3399 2380 75.16 37.48 ellipse_path fill
1 setlinewidth
filled
0 0 0 nodecolor
3399 2380 75.16 37.48 ellipse_path stroke
0 0 0 nodecolor
14 /Times-Roman set_font
3361 2389.9 moveto 76 (GO:0016070) alignedtext
0 0 0 nodecolor
14 /Times-Roman set_font
3353.5 2374.9 moveto 91 (RNA metabolic) alignedtext
0 0 0 nodecolor
14 /Times-Roman set_font
3377.5 2359.9 moveto 43 (process) alignedtext
grestore
% node3->node4
gsave
1 setlinewidth
0 0 0 edgecolor
newpath 3739.35 3023.81 moveto
3668.9 2890.53 3488.17 2548.68 3422.94 2425.28 curveto
stroke
0 0 0 edgecolor
newpath 3426.03 2423.64 moveto
3418.26 2416.44 lineto
3419.84 2426.91 lineto
closepath fill
1 setlinewidth
solid
0 0 0 edgecolor
newpath 3426.03 2423.64 moveto
3418.26 2416.44 lineto
3419.84 2426.91 lineto
closepath stroke
grestore
% node61
gsave
1 0.92876 1 nodecolor
4507 2740 65.76 58.69 ellipse_path fill
1 setlinewidth
filled
0 0 0 nodecolor
4507 2740 65.76 58.69 ellipse_path stroke
0 0 0 nodecolor
14 /Times-Roman set_font
4468.5 2764.9 moveto 77 (GO:0044267) alignedtext
0 0 0 nodecolor
14 /Times-Roman set_font
4484.5 2749.9 moveto 45 (cellular) alignedtext
0 0 0 nodecolor
14 /Times-Roman set_font
4486.5 2734.9 moveto 41 (protein) alignedtext
0 0 0 nodecolor
14 /Times-Roman set_font
4478 2719.9 moveto 58 (metabolic) alignedtext
0 0 0 nodecolor
14 /Times-Roman set_font
4485.5 2704.9 moveto 43 (process) alignedtext
grestore
% node3->node61
gsave
1 setlinewidth
0 0 0 edgecolor
newpath 3821.82 3037.14 moveto
3831.59 3030.62 3841.89 3024.29 3852 3019 curveto
4079.36 2900.02 4166.86 2939.4 4394 2820 curveto
4412.83 2810.1 4432.15 2797.48 4449.37 2785.21 curveto
stroke
0 0 0 edgecolor
newpath 4451.59 2787.92 moveto
4457.64 2779.23 lineto
4447.49 2782.25 lineto
closepath fill
1 setlinewidth
solid
0 0 0 edgecolor
newpath 4451.59 2787.92 moveto
4457.64 2779.23 lineto
4447.49 2782.25 lineto
closepath stroke
grestore
% node79
gsave
1 1 1 nodecolor
4310 2740 75.16 58.69 ellipse_path fill
1 setlinewidth
filled
0 0 0 nodecolor
4310 2740 75.16 58.69 ellipse_path stroke
0 0 0 nodecolor
14 /Times-Roman set_font
4271 2764.9 moveto 78 (GO:0034645) alignedtext
0 0 0 nodecolor
14 /Times-Roman set_font
4287.5 2749.9 moveto 45 (cellular) alignedtext
0 0 0 nodecolor
14 /Times-Roman set_font
4264.5 2734.9 moveto 91 (macromolecule) alignedtext
0 0 0 nodecolor
14 /Times-Roman set_font
4274.5 2719.9 moveto 71 (biosynthetic) alignedtext
0 0 0 nodecolor
14 /Times-Roman set_font
4288.5 2704.9 moveto 43 (process) alignedtext
grestore
% node3->node79
gsave
1 setlinewidth
0 0 0 edgecolor
newpath 3823.68 3038.13 moveto
3833.06 3031.63 3842.76 3025.05 3852 3019 curveto
3987.5 2930.28 4150.33 2833.3 4240.78 2780.26 curveto
stroke
0 0 0 edgecolor
newpath 4242.71 2783.19 moveto
4249.57 2775.11 lineto
4239.18 2777.15 lineto
closepath fill
1 setlinewidth
solid
0 0 0 edgecolor
newpath 4242.71 2783.19 moveto
4249.57 2775.11 lineto
4239.18 2777.15 lineto
closepath stroke
grestore
% node98
gsave
1 0.80731 1 nodecolor
3914 2740 75.16 37.48 ellipse_path fill
1 setlinewidth
filled
0 0 0 nodecolor
3914 2740 75.16 37.48 ellipse_path stroke
0 0 0 nodecolor
14 /Times-Roman set_font
3875 2749.9 moveto 78 (GO:0043414) alignedtext
0 0 0 nodecolor
14 /Times-Roman set_font
3868.5 2734.9 moveto 91 (macromolecule) alignedtext
0 0 0 nodecolor
14 /Times-Roman set_font
3879 2719.9 moveto 70 (methylation) alignedtext
grestore
% node3->node98
gsave
1 setlinewidth
0 0 0 edgecolor
newpath 3792.11 3022.19 moveto
3820.55 2956.33 3867.33 2848.05 3893.9 2786.53 curveto
stroke
0 0 0 edgecolor
newpath 3897.24 2787.64 moveto
3897.99 2777.07 lineto
3890.81 2784.86 lineto
closepath fill
1 setlinewidth
solid
0 0 0 edgecolor
newpath 3897.24 2787.64 moveto
3897.99 2777.07 lineto
3890.81 2784.86 lineto
closepath stroke
grestore
% node155
gsave
1 0.97414 1 nodecolor
2679 2380 70.92 48.08 ellipse_path fill
1 setlinewidth
filled
0 0 0 nodecolor
2679 2380 70.92 48.08 ellipse_path stroke
0 0 0 nodecolor
14 /Times-Roman set_font
2641 2397.4 moveto 76 (GO:0006267) alignedtext
0 0 0 nodecolor
14 /Times-Roman set_font
2636.5 2382.4 moveto 85 (pre-replicative) alignedtext
0 0 0 nodecolor
14 /Times-Roman set_font
2653.5 2367.4 moveto 51 (complex) alignedtext
0 0 0 nodecolor
14 /Times-Roman set_font
2652 2352.4 moveto 54 (assembly) alignedtext
grestore
% node3->node155
gsave
1 setlinewidth
0 0 0 edgecolor
newpath 3703.52 3047.57 moveto
3614.87 3004.08 3452.62 2918.43 3332 2820 curveto
3257.65 2759.33 3262.27 2719.53 3187 2660 curveto
3044.72 2547.48 2851.16 2454.68 2748.93 2409.56 curveto
stroke
0 0 0 edgecolor
newpath 2750.19 2406.29 moveto
2739.62 2405.47 lineto
2747.37 2412.69 lineto
closepath fill
1 setlinewidth
solid
0 0 0 edgecolor
newpath 2750.19 2406.29 moveto
2739.62 2405.47 lineto
2747.37 2412.69 lineto
closepath stroke
grestore
% node156
gsave
1 0.57396 1 nodecolor
3741 2740 79.9 48.08 ellipse_path fill
1 setlinewidth
filled
0 0 0 nodecolor
3741 2740 79.9 48.08 ellipse_path stroke
0 0 0 nodecolor
14 /Times-Roman set_font
3703 2757.4 moveto 76 (GO:0006270) alignedtext
0 0 0 nodecolor
14 /Times-Roman set_font
3693.5 2742.4 moveto 95 (DNA-dependent) alignedtext
0 0 0 nodecolor
14 /Times-Roman set_font
3692.5 2727.4 moveto 97 (DNA replication) alignedtext
0 0 0 nodecolor
14 /Times-Roman set_font
3714.5 2712.4 moveto 53 (initiation) alignedtext
grestore
% node3->node156
gsave
1 setlinewidth
0 0 0 edgecolor
newpath 3763.33 3019.51 moveto
3758.37 2957.4 3750.57 2859.84 3745.63 2797.94 curveto
stroke
0 0 0 edgecolor
newpath 3749.12 2797.64 moveto
3744.83 2787.95 lineto
3742.14 2798.2 lineto
closepath fill
1 setlinewidth
solid
0 0 0 edgecolor
newpath 3749.12 2797.64 moveto
3744.83 2787.95 lineto
3742.14 2798.2 lineto
closepath stroke
grestore
% node6
gsave
1 0.97333 1 nodecolor
2403 2083 84.15 37.48 ellipse_path fill
1 setlinewidth
filled
0 0 0 nodecolor
2403 2083 84.15 37.48 ellipse_path stroke
0 0 0 nodecolor
14 /Times-Roman set_font
2365.5 2092.9 moveto 75 (GO:0016071) alignedtext
0 0 0 nodecolor
14 /Times-Roman set_font
2351.5 2077.9 moveto 103 (mRNA metabolic) alignedtext
0 0 0 nodecolor
14 /Times-Roman set_font
2381.5 2062.9 moveto 43 (process) alignedtext
grestore
% node4->node6
gsave
1 setlinewidth
0 0 0 edgecolor
newpath 3358.91 2348.28 moveto
3340.34 2334.86 3317.45 2320.05 3295 2310 curveto
3017.13 2185.64 2658.83 2120.66 2493.7 2095.55 curveto
stroke
0 0 0 edgecolor
newpath 2494 2092.06 moveto
2483.59 2094.03 lineto
2492.95 2098.98 lineto
closepath fill
1 setlinewidth
solid
0 0 0 edgecolor
newpath 2494 2092.06 moveto
2483.59 2094.03 lineto
2492.95 2098.98 lineto
closepath stroke
grestore
% node10
gsave
1 1 1 nodecolor
3035 2083 85.06 37.48 ellipse_path fill
1 setlinewidth
filled
0 0 0 nodecolor
3035 2083 85.06 37.48 ellipse_path stroke
0 0 0 nodecolor
14 /Times-Roman set_font
2996.5 2092.9 moveto 77 (GO:0034660) alignedtext
0 0 0 nodecolor
14 /Times-Roman set_font
2982.5 2077.9 moveto 105 (ncRNA metabolic) alignedtext
0 0 0 nodecolor
14 /Times-Roman set_font
3013.5 2062.9 moveto 43 (process) alignedtext
grestore
% node4->node10
gsave
1 setlinewidth
0 0 0 edgecolor
newpath 3359.7 2347.93 moveto
3292.7 2293.27 3156.56 2182.19 3083.66 2122.7 curveto
stroke
0 0 0 edgecolor
newpath 3085.48 2119.67 moveto
3075.52 2116.06 lineto
3081.06 2125.1 lineto
closepath fill
1 setlinewidth
solid
0 0 0 edgecolor
newpath 3085.48 2119.67 moveto
3075.52 2116.06 lineto
3081.06 2125.1 lineto
closepath stroke
grestore
% node50
gsave
1 1 1 nodecolor
3794 2083 77.99 26.87 ellipse_path fill
1 setlinewidth
filled
0 0 0 nodecolor
3794 2083 77.99 26.87 ellipse_path stroke
0 0 0 nodecolor
14 /Times-Roman set_font
3756 2085.4 moveto 76 (GO:0006396) alignedtext
0 0 0 nodecolor
14 /Times-Roman set_font
3746.5 2070.4 moveto 95 (RNA processing) alignedtext
grestore
% node4->node50
gsave
1 setlinewidth
0 0 0 edgecolor
newpath 3440.9 2348.5 moveto
3517.08 2291.21 3677.4 2170.67 3752.95 2113.86 curveto
stroke
0 0 0 edgecolor
newpath 3755.41 2116.39 moveto
3761.3 2107.59 lineto
3751.21 2110.8 lineto
closepath fill
1 setlinewidth
solid
0 0 0 edgecolor
newpath 3755.41 2116.39 moveto
3761.3 2107.59 lineto
3751.21 2110.8 lineto
closepath stroke
grestore
% node62
gsave
1 0.67631 1 nodecolor
2847 2083 84.85 37.48 ellipse_path fill
1 setlinewidth
filled
0 0 0 nodecolor
2847 2083 84.85 37.48 ellipse_path stroke
0 0 0 nodecolor
14 /Times-Roman set_font
2809.5 2092.9 moveto 75 (GO:0032774) alignedtext
0 0 0 nodecolor
14 /Times-Roman set_font
2795 2077.9 moveto 104 (RNA biosynthetic) alignedtext
0 0 0 nodecolor
14 /Times-Roman set_font
2825.5 2062.9 moveto 43 (process) alignedtext
grestore
% node4->node62
gsave
1 setlinewidth
0 0 0 edgecolor
newpath 3355.75 2349.13 moveto
3337.36 2336.47 3315.47 2322 3295 2310 curveto
3142.91 2220.83 3098.18 2210.87 2941 2131 curveto
2931.49 2126.17 2921.45 2121.06 2911.61 2116.04 curveto
stroke
0 0 0 edgecolor
newpath 2913.15 2112.89 moveto
2902.65 2111.46 lineto
2909.97 2119.13 lineto
closepath fill
1 setlinewidth
solid
0 0 0 edgecolor
newpath 2913.15 2112.89 moveto
2902.65 2111.46 lineto
2909.97 2119.13 lineto
closepath stroke
grestore
% node64
gsave
1 0.99919 1 nodecolor
2864 1806 87.89 26.87 ellipse_path fill
1 setlinewidth
filled
0 0 0 nodecolor
2864 1806 87.89 26.87 ellipse_path stroke
0 0 0 nodecolor
14 /Times-Roman set_font
2825.5 1808.4 moveto 77 (GO:0009451) alignedtext
0 0 0 nodecolor
14 /Times-Roman set_font
2809.5 1793.4 moveto 109 (RNA modification) alignedtext
grestore
% node4->node64
gsave
1 setlinewidth
0 0 0 edgecolor
newpath 3374.64 2344.41 moveto
3329.65 2279.73 3228.93 2139.91 3129 2035 curveto
3055.8 1958.15 2959.23 1879.64 2905.19 1837.46 curveto
stroke
0 0 0 edgecolor
newpath 2907.25 1834.63 moveto
2897.21 1831.26 lineto
2902.95 1840.16 lineto
closepath fill
1 setlinewidth
solid
0 0 0 edgecolor
newpath 2907.25 1834.63 moveto
2897.21 1831.26 lineto
2902.95 1840.16 lineto
closepath stroke
grestore
% node80
gsave
1 0.97174 1 nodecolor
1995 2083 72.12 37.48 ellipse_path fill
1 setlinewidth
filled
0 0 0 nodecolor
1995 2083 72.12 37.48 ellipse_path stroke
0 0 0 nodecolor
14 /Times-Roman set_font
1956.5 2092.9 moveto 77 (GO:0006401) alignedtext
0 0 0 nodecolor
14 /Times-Roman set_font
1952 2077.9 moveto 86 (RNA catabolic) alignedtext
0 0 0 nodecolor
14 /Times-Roman set_font
1973.5 2062.9 moveto 43 (process) alignedtext
grestore
% node4->node80
gsave
1 setlinewidth
0 0 0 edgecolor
newpath 3359.75 2347.83 moveto
3341.16 2334.16 3318.02 2319.26 3295 2310 curveto
3237.49 2286.85 2347.75 2140.55 2074.32 2095.91 curveto
stroke
0 0 0 edgecolor
newpath 2074.51 2092.4 moveto
2064.08 2094.24 lineto
2073.38 2099.31 lineto
closepath fill
1 setlinewidth
solid
0 0 0 edgecolor
newpath 2074.51 2092.4 moveto
2064.08 2094.24 lineto
2073.38 2099.31 lineto
closepath stroke
grestore
% node108
gsave
1 0.91984 1 nodecolor
5631 1806 86.97 58.69 ellipse_path fill
1 setlinewidth
filled
0 0 0 nodecolor
5631 1806 86.97 58.69 ellipse_path stroke
0 0 0 nodecolor
14 /Times-Roman set_font
5593.5 1830.9 moveto 75 (GO:0051253) alignedtext
0 0 0 nodecolor
14 /Times-Roman set_font
5606.5 1815.9 moveto 49 (negative) alignedtext
0 0 0 nodecolor
14 /Times-Roman set_font
5601.5 1800.9 moveto 59 (regulation) alignedtext
0 0 0 nodecolor
14 /Times-Roman set_font
5577.5 1785.9 moveto 107 (of RNA metabolic) alignedtext
0 0 0 nodecolor
14 /Times-Roman set_font
5609.5 1770.9 moveto 43 (process) alignedtext
grestore
% node4->node108
gsave
1 setlinewidth
0 0 0 edgecolor
newpath 3452.5 2353.54 moveto
3584.88 2289.16 3939.76 2123.15 4253 2035 curveto
4723.47 1902.61 5307.18 1836.75 5534.28 1814.71 curveto
stroke
0 0 0 edgecolor
newpath 5534.88 1818.17 moveto
5544.5 1813.73 lineto
5534.21 1811.2 lineto
closepath fill
1 setlinewidth
solid
0 0 0 edgecolor
newpath 5534.88 1818.17 moveto
5544.5 1813.73 lineto
5534.21 1811.2 lineto
closepath stroke
grestore
% node4->node124
gsave
1 setlinewidth
0 0 0 edgecolor
newpath 3470.41 2368.07 moveto
3560.56 2353.26 3720.5 2327.77 3858 2310 curveto
4606.21 2213.33 4802.52 2259.08 5546 2131 curveto
5582.83 2124.65 5622.98 2115.47 5657.57 2106.84 curveto
stroke
0 0 0 edgecolor
newpath 5658.81 2110.14 moveto
5667.65 2104.3 lineto
5657.1 2103.35 lineto
closepath fill
1 setlinewidth
solid
0 0 0 edgecolor
newpath 5658.81 2110.14 moveto
5667.65 2104.3 lineto
5657.1 2103.35 lineto
closepath stroke
grestore
% node5
gsave
1 1 1 nodecolor
3414 2740 72.83 48.08 ellipse_path fill
1 setlinewidth
filled
0 0 0 nodecolor
3414 2740 72.83 48.08 ellipse_path stroke
0 0 0 nodecolor
14 /Times-Roman set_font
3375.5 2757.4 moveto 77 (GO:0090304) alignedtext
0 0 0 nodecolor
14 /Times-Roman set_font
3392.5 2742.4 moveto 43 (nucleic) alignedtext
0 0 0 nodecolor
14 /Times-Roman set_font
3370.5 2727.4 moveto 87 (acid metabolic) alignedtext
0 0 0 nodecolor
14 /Times-Roman set_font
3392.5 2712.4 moveto 43 (process) alignedtext
grestore
% node5->node4
gsave
1 setlinewidth
0 0 0 edgecolor
newpath 3411.99 2691.82 moveto
3409.11 2622.75 3403.85 2496.36 3400.98 2427.61 curveto
stroke
0 0 0 edgecolor
newpath 3404.48 2427.34 moveto
3400.56 2417.49 lineto
3397.48 2427.63 lineto
closepath fill
1 setlinewidth
solid
0 0 0 edgecolor
newpath 3404.48 2427.34 moveto
3400.56 2417.49 lineto
3397.48 2427.63 lineto
closepath stroke
grestore
% node23
gsave
1 0.50214 1 nodecolor
4224 2380 65.05 26.87 ellipse_path fill
1 setlinewidth
filled
0 0 0 nodecolor
4224 2380 65.05 26.87 ellipse_path stroke
0 0 0 nodecolor
14 /Times-Roman set_font
4186 2382.4 moveto 76 (GO:0006350) alignedtext
0 0 0 nodecolor
14 /Times-Roman set_font
4188 2367.4 moveto 72 (transcription) alignedtext
grestore
% node5->node23
gsave
1 setlinewidth
0 0 0 edgecolor
newpath 3475.17 2713.67 moveto
3591.94 2663.29 3854.54 2549.41 4074 2450 curveto
4106.72 2435.18 4143.24 2418.15 4172.05 2404.6 curveto
stroke
0 0 0 edgecolor
newpath 4173.57 2407.75 moveto
4181.12 2400.32 lineto
4170.58 2401.42 lineto
closepath fill
1 setlinewidth
solid
0 0 0 edgecolor
newpath 4173.57 2407.75 moveto
4181.12 2400.32 lineto
4170.58 2401.42 lineto
closepath stroke
grestore
% node137
gsave
1 1 1 nodecolor
1317 2083 92.13 48.08 ellipse_path fill
1 setlinewidth
filled
0 0 0 nodecolor
1317 2083 92.13 48.08 ellipse_path stroke
0 0 0 nodecolor
14 /Times-Roman set_font
1279 2100.4 moveto 76 (GO:0090305) alignedtext
0 0 0 nodecolor
14 /Times-Roman set_font
1295.5 2085.4 moveto 43 (nucleic) alignedtext
0 0 0 nodecolor
14 /Times-Roman set_font
1259.5 2070.4 moveto 115 (acid phosphodiester) alignedtext
0 0 0 nodecolor
14 /Times-Roman set_font
1270 2055.4 moveto 94 (bond hydrolysis) alignedtext
grestore
% node5->node137
gsave
1 setlinewidth
0 0 0 edgecolor
newpath 3397.32 2693 moveto
3362.23 2601.75 3271.47 2401.57 3122 2310 curveto
2975.71 2220.37 1777.4 2119.36 1418.32 2090.85 curveto
stroke
0 0 0 edgecolor
newpath 1418.44 2087.35 moveto
1408.19 2090.05 lineto
1417.89 2094.33 lineto
closepath fill
1 setlinewidth
solid
0 0 0 edgecolor
newpath 1418.44 2087.35 moveto
1408.19 2090.05 lineto
1417.89 2094.33 lineto
closepath stroke
grestore
% node162
gsave
1 0.9946 1 nodecolor
1545 1806 79.9 37.48 ellipse_path fill
1 setlinewidth
filled
0 0 0 nodecolor
1545 1806 79.9 37.48 ellipse_path stroke
0 0 0 nodecolor
14 /Times-Roman set_font
1506.5 1815.9 moveto 77 (GO:0006402) alignedtext
0 0 0 nodecolor
14 /Times-Roman set_font
1496.5 1800.9 moveto 97 (mRNA catabolic) alignedtext
0 0 0 nodecolor
14 /Times-Roman set_font
1523.5 1785.9 moveto 43 (process) alignedtext
grestore
% node6->node162
gsave
1 setlinewidth
0 0 0 edgecolor
newpath 2324.91 2069.17 moveto
2182.74 2042.21 1874.2 1975.4 1634 1865 curveto
1621.12 1859.08 1608 1851.44 1595.93 1843.62 curveto
stroke
0 0 0 edgecolor
newpath 1597.61 1840.54 moveto
1587.34 1837.93 lineto
1593.74 1846.37 lineto
closepath fill
1 setlinewidth
solid
0 0 0 edgecolor
newpath 1597.61 1840.54 moveto
1587.34 1837.93 lineto
1593.74 1846.37 lineto
closepath stroke
grestore
% node7
gsave
1 0.99979 1 nodecolor
1403 3775 63.85 26.87 ellipse_path fill
1 setlinewidth
filled
0 0 0 nodecolor
1403 3775 63.85 26.87 ellipse_path stroke
0 0 0 nodecolor
14 /Times-Roman set_font
1365.5 3777.4 moveto 75 (GO:0051320) alignedtext
0 0 0 nodecolor
14 /Times-Roman set_font
1381.5 3762.4 moveto 43 (S phase) alignedtext
grestore
% node8
gsave
1 0.99779 1 nodecolor
1391 3416 85.06 37.48 ellipse_path fill
1 setlinewidth
filled
0 0 0 nodecolor
1391 3416 85.06 37.48 ellipse_path stroke
0 0 0 nodecolor
14 /Times-Roman set_font
1352.5 3425.9 moveto 77 (GO:0000084) alignedtext
0 0 0 nodecolor
14 /Times-Roman set_font
1338.5 3410.9 moveto 105 (S phase of mitotic) alignedtext
0 0 0 nodecolor
14 /Times-Roman set_font
1361.5 3395.9 moveto 59 (cell cycle) alignedtext
grestore
% node7->node8
gsave
1 setlinewidth
0 0 0 edgecolor
newpath 1402.09 3747.72 moveto
1400.06 3687.09 1395.16 3540.45 1392.61 3464.07 curveto
stroke
0 0 0 edgecolor
newpath 1396.09 3463.65 moveto
1392.26 3453.78 lineto
1389.1 3463.89 lineto
closepath fill
1 setlinewidth
solid
0 0 0 edgecolor
newpath 1396.09 3463.65 moveto
1392.26 3453.78 lineto
1389.1 3463.89 lineto
closepath stroke
grestore
% node9->node7
gsave
1 setlinewidth
0 0 0 edgecolor
newpath 1305.73 4057.1 moveto
1326.94 3995.57 1369.28 3872.78 1390.41 3811.52 curveto
stroke
0 0 0 edgecolor
newpath 1393.78 3812.47 moveto
1393.73 3801.88 lineto
1387.16 3810.19 lineto
closepath fill
1 setlinewidth
solid
0 0 0 edgecolor
newpath 1393.78 3812.47 moveto
1393.73 3801.88 lineto
1387.16 3810.19 lineto
closepath stroke
grestore
% node9->node8
gsave
1 setlinewidth
0 0 0 edgecolor
newpath 1295.16 4056.27 moveto
1299.48 3986.59 1310.45 3833.09 1330 3705 curveto
1343.1 3619.16 1365.56 3520.43 1379.26 3463.43 curveto
stroke
0 0 0 edgecolor
newpath 1382.69 3464.16 moveto
1381.63 3453.62 lineto
1375.88 3462.52 lineto
closepath fill
1 setlinewidth
solid
0 0 0 edgecolor
newpath 1382.69 3464.16 moveto
1381.63 3453.62 lineto
1375.88 3462.52 lineto
closepath stroke
grestore
% node18
gsave
1 0.99069 1 nodecolor
4519 2083 70.92 26.87 ellipse_path fill
1 setlinewidth
filled
0 0 0 nodecolor
4519 2083 70.92 26.87 ellipse_path stroke
0 0 0 nodecolor
14 /Times-Roman set_font
4481 2085.4 moveto 76 (GO:0016458) alignedtext
0 0 0 nodecolor
14 /Times-Roman set_font
4476.5 2070.4 moveto 85 (gene silencing) alignedtext
grestore
% node9->node18
gsave
1 setlinewidth
0 0 0 edgecolor
newpath 1325.3 4061.42 moveto
1337.39 4051.18 1351.88 4041 1367 4035 curveto
2319.55 3656.98 2712.39 4222.88 3665 3845 curveto
3926.68 3741.2 4131 3697.51 4131 3416 curveto
4131 3416 4131 3416 4131 2740 curveto
4131 2644.35 4101.5 2392.44 4150 2310 curveto
4186.17 2248.51 4371.32 2153.52 4464.82 2108.43 curveto
stroke
0 0 0 edgecolor
newpath 4466.35 2111.58 moveto
4473.85 2104.09 lineto
4463.32 2105.27 lineto
closepath fill
1 setlinewidth
solid
0 0 0 edgecolor
newpath 4466.35 2111.58 moveto
4473.85 2104.09 lineto
4463.32 2105.27 lineto
closepath stroke
grestore
% node33
gsave
1 1 1 nodecolor
630 3416 84.15 48.08 ellipse_path fill
1 setlinewidth
filled
0 0 0 nodecolor
630 3416 84.15 48.08 ellipse_path stroke
0 0 0 nodecolor
14 /Times-Roman set_font
593 3433.4 moveto 74 (GO:0022613) alignedtext
0 0 0 nodecolor
14 /Times-Roman set_font
578.5 3418.4 moveto 103 (ribonucleoprotein) alignedtext
0 0 0 nodecolor
14 /Times-Roman set_font
604.5 3403.4 moveto 51 (complex) alignedtext
0 0 0 nodecolor
14 /Times-Roman set_font
599 3388.4 moveto 62 (biogenesis) alignedtext
grestore
% node9->node33
gsave
1 setlinewidth
0 0 0 edgecolor
newpath 1233.6 4078.3 moveto
1135.44 4049.24 939.82 3977.59 835 3845 curveto
795.02 3794.42 821.78 3764.52 797 3705 curveto
760.99 3618.5 703.84 3525.97 666.63 3469.54 curveto
stroke
0 0 0 edgecolor
newpath 669.5 3467.54 moveto
661.06 3461.14 lineto
663.67 3471.41 lineto
closepath fill
1 setlinewidth
solid
0 0 0 edgecolor
newpath 669.5 3467.54 moveto
661.06 3461.14 lineto
663.67 3471.41 lineto
closepath stroke
grestore
% node56
gsave
1 1 1 nodecolor
3324 3775 65.05 48.08 ellipse_path fill
1 setlinewidth
filled
0 0 0 nodecolor
3324 3775 65.05 48.08 ellipse_path stroke
0 0 0 nodecolor
14 /Times-Roman set_font
3286 3792.4 moveto 76 (GO:0044237) alignedtext
0 0 0 nodecolor
14 /Times-Roman set_font
3301.5 3777.4 moveto 45 (cellular) alignedtext
0 0 0 nodecolor
14 /Times-Roman set_font
3295 3762.4 moveto 58 (metabolic) alignedtext
0 0 0 nodecolor
14 /Times-Roman set_font
3302.5 3747.4 moveto 43 (process) alignedtext
grestore
% node9->node56
gsave
1 setlinewidth
0 0 0 edgecolor
newpath 1325.84 4061.53 moveto
1337.87 4051.43 1352.19 4041.31 1367 4035 curveto
1543.78 3959.72 2912.4 3816.83 3249.27 3782.54 curveto
stroke
0 0 0 edgecolor
newpath 3249.81 3786 moveto
3259.41 3781.51 lineto
3249.1 3779.04 lineto
closepath fill
1 setlinewidth
solid
0 0 0 edgecolor
newpath 3249.81 3786 moveto
3259.41 3781.51 lineto
3249.1 3779.04 lineto
closepath stroke
grestore
% node66
gsave
1 1 1 nodecolor
1219 3775 63.85 37.48 ellipse_path fill
1 setlinewidth
filled
0 0 0 nodecolor
1219 3775 63.85 37.48 ellipse_path stroke
0 0 0 nodecolor
14 /Times-Roman set_font
1181.5 3784.9 moveto 75 (GO:0033750) alignedtext
0 0 0 nodecolor
14 /Times-Roman set_font
1191.5 3769.9 moveto 55 (ribosome) alignedtext
0 0 0 nodecolor
14 /Times-Roman set_font
1184 3754.9 moveto 70 (localization) alignedtext
grestore
% node9->node66
gsave
1 setlinewidth
0 0 0 edgecolor
newpath 1284.37 4056.78 moveto
1270.87 3998.59 1244.78 3886.13 1229.97 3822.29 curveto
stroke
0 0 0 edgecolor
newpath 1233.36 3821.42 moveto
1227.69 3812.47 lineto
1226.54 3823.01 lineto
closepath fill
1 setlinewidth
solid
0 0 0 edgecolor
newpath 1233.36 3821.42 moveto
1227.69 3812.47 lineto
1226.54 3823.01 lineto
closepath stroke
grestore
% node73
gsave
1 1 1 nodecolor
710 3775 77.99 69.3 ellipse_path fill
1 setlinewidth
filled
0 0 0 nodecolor
710 3775 77.99 69.3 ellipse_path stroke
0 0 0 nodecolor
14 /Times-Roman set_font
672 3807.4 moveto 76 (GO:0034621) alignedtext
0 0 0 nodecolor
14 /Times-Roman set_font
687.5 3792.4 moveto 45 (cellular) alignedtext
0 0 0 nodecolor
14 /Times-Roman set_font
662.5 3777.4 moveto 95 (macromolecular) alignedtext
0 0 0 nodecolor
14 /Times-Roman set_font
684.5 3762.4 moveto 51 (complex) alignedtext
0 0 0 nodecolor
14 /Times-Roman set_font
689.5 3747.4 moveto 41 (subunit) alignedtext
0 0 0 nodecolor
14 /Times-Roman set_font
673.5 3732.4 moveto 73 (organization) alignedtext
grestore
% node9->node73
gsave
1 setlinewidth
0 0 0 edgecolor
newpath 1240.8 4071.31 moveto
1149.23 4030.7 954.86 3940.81 802 3845 curveto
793.58 3839.72 784.98 3833.87 776.58 3827.86 curveto
stroke
0 0 0 edgecolor
newpath 778.41 3824.86 moveto
768.26 3821.82 lineto
774.29 3830.53 lineto
closepath fill
1 setlinewidth
solid
0 0 0 edgecolor
newpath 778.41 3824.86 moveto
768.26 3821.82 lineto
774.29 3830.53 lineto
closepath stroke
grestore
% node9->node130
gsave
1 setlinewidth
0 0 0 edgecolor
newpath 1255.93 4063.12 moveto
1185.38 4004.36 1032.03 3876.63 955.43 3812.84 curveto
stroke
0 0 0 edgecolor
newpath 957.3 3809.84 moveto
947.37 3806.13 lineto
952.82 3815.22 lineto
closepath fill
1 setlinewidth
solid
0 0 0 edgecolor
newpath 957.3 3809.84 moveto
947.37 3806.13 lineto
952.82 3815.22 lineto
closepath stroke
grestore
% node167
gsave
1 1 1 nodecolor
4327 2083 65.05 37.48 ellipse_path fill
1 setlinewidth
filled
0 0 0 nodecolor
4327 2083 65.05 37.48 ellipse_path stroke
0 0 0 nodecolor
14 /Times-Roman set_font
4289 2092.9 moveto 76 (GO:0006413) alignedtext
0 0 0 nodecolor
14 /Times-Roman set_font
4292 2077.9 moveto 70 (translational) alignedtext
0 0 0 nodecolor
14 /Times-Roman set_font
4300.5 2062.9 moveto 53 (initiation) alignedtext
grestore
% node9->node167
gsave
1 setlinewidth
0 0 0 edgecolor
newpath 1325.7 4061.2 moveto
1337.72 4051.08 1352.07 4041.02 1367 4035 curveto
2207.86 3696.04 2538.32 4132.9 3398 3845 curveto
3742.21 3729.73 4093 3779 4093 3416 curveto
4093 3416 4093 3416 4093 2740 curveto
4093 2548.59 4042.26 2486.21 4117 2310 curveto
4151.32 2229.07 4227.65 2158.8 4278.21 2118.66 curveto
stroke
0 0 0 edgecolor
newpath 4280.38 2121.41 moveto
4286.09 2112.48 lineto
4276.06 2115.9 lineto
closepath fill
1 setlinewidth
solid
0 0 0 edgecolor
newpath 4280.38 2121.41 moveto
4286.09 2112.48 lineto
4276.06 2115.9 lineto
closepath stroke
grestore
% node187
gsave
1 0.97937 1 nodecolor
1046 3078 68.8 48.08 ellipse_path fill
1 setlinewidth
filled
0 0 0 nodecolor
1046 3078 68.8 48.08 ellipse_path stroke
0 0 0 nodecolor
14 /Times-Roman set_font
1008 3095.4 moveto 76 (GO:0007006) alignedtext
0 0 0 nodecolor
14 /Times-Roman set_font
1005 3080.4 moveto 82 (mitochondrial) alignedtext
0 0 0 nodecolor
14 /Times-Roman set_font
1015.5 3065.4 moveto 61 (membrane) alignedtext
0 0 0 nodecolor
14 /Times-Roman set_font
1009.5 3050.4 moveto 73 (organization) alignedtext
grestore
% node9->node187
gsave
1 setlinewidth
0 0 0 edgecolor
newpath 1265.79 4059.77 moveto
1231.04 4013.9 1172.3 3928.56 1146 3845 curveto
1077.89 3628.58 1141.87 3560.19 1107 3336 curveto
1096.1 3265.93 1076.23 3186.75 1062.13 3134.81 curveto
stroke
0 0 0 edgecolor
newpath 1065.49 3133.84 moveto
1059.48 3125.11 lineto
1058.74 3135.68 lineto
closepath fill
1 setlinewidth
solid
0 0 0 edgecolor
newpath 1065.49 3133.84 moveto
1059.48 3125.11 lineto
1058.74 3135.68 lineto
closepath stroke
grestore
% node11
gsave
1 1 1 nodecolor
1722 1806 79.2 37.48 ellipse_path fill
1 setlinewidth
filled
0 0 0 nodecolor
1722 1806 79.2 37.48 ellipse_path stroke
0 0 0 nodecolor
14 /Times-Roman set_font
1684.5 1815.9 moveto 75 (GO:0016072) alignedtext
0 0 0 nodecolor
14 /Times-Roman set_font
1674 1800.9 moveto 96 (rRNA metabolic) alignedtext
0 0 0 nodecolor
14 /Times-Roman set_font
1700.5 1785.9 moveto 43 (process) alignedtext
grestore
% node10->node11
gsave
1 setlinewidth
0 0 0 edgecolor
newpath 2983.58 2052.99 moveto
2970.09 2046.17 2955.31 2039.59 2941 2035 curveto
2457.02 1879.62 2283.93 2048.77 1810 1865 curveto
1796.61 1859.81 1783.21 1852.3 1771.04 1844.37 curveto
stroke
0 0 0 edgecolor
newpath 1772.67 1841.24 moveto
1762.42 1838.54 lineto
1768.75 1847.04 lineto
closepath fill
1 setlinewidth
solid
0 0 0 edgecolor
newpath 1772.67 1841.24 moveto
1762.42 1838.54 lineto
1768.75 1847.04 lineto
closepath stroke
grestore
% node12
gsave
1 0.93998 1 nodecolor
2658 1806 84.15 37.48 ellipse_path fill
1 setlinewidth
filled
0 0 0 nodecolor
2658 1806 84.15 37.48 ellipse_path stroke
0 0 0 nodecolor
14 /Times-Roman set_font
2620.5 1815.9 moveto 75 (GO:0016073) alignedtext
0 0 0 nodecolor
14 /Times-Roman set_font
2606.5 1800.9 moveto 103 (snRNA metabolic) alignedtext
0 0 0 nodecolor
14 /Times-Roman set_font
2636.5 1785.9 moveto 43 (process) alignedtext
grestore
% node10->node12
gsave
1 setlinewidth
0 0 0 edgecolor
newpath 2991.02 2050.68 moveto
2921.07 1999.29 2784.77 1899.14 2710.06 1844.25 curveto
stroke
0 0 0 edgecolor
newpath 2711.84 1841.21 moveto
2701.7 1838.11 lineto
2707.69 1846.85 lineto
closepath fill
1 setlinewidth
solid
0 0 0 edgecolor
newpath 2711.84 1841.21 moveto
2701.7 1838.11 lineto
2707.69 1846.85 lineto
closepath stroke
grestore
% node13
gsave
1 0.97478 1 nodecolor
3035 1806 65.05 48.08 ellipse_path fill
1 setlinewidth
filled
0 0 0 nodecolor
3035 1806 65.05 48.08 ellipse_path stroke
0 0 0 nodecolor
14 /Times-Roman set_font
2997 1823.4 moveto 76 (GO:0016074) alignedtext
0 0 0 nodecolor
14 /Times-Roman set_font
3010.5 1808.4 moveto 49 (snoRNA) alignedtext
0 0 0 nodecolor
14 /Times-Roman set_font
3006 1793.4 moveto 58 (metabolic) alignedtext
0 0 0 nodecolor
14 /Times-Roman set_font
3013.5 1778.4 moveto 43 (process) alignedtext
grestore
% node10->node13
gsave
1 setlinewidth
0 0 0 edgecolor
newpath 3035 2045.35 moveto
3035 1998.8 3035 1919.04 3035 1864.49 curveto
stroke
0 0 0 edgecolor
newpath 3038.5 1864.27 moveto
3035 1854.27 lineto
3031.5 1864.27 lineto
closepath fill
1 setlinewidth
solid
0 0 0 edgecolor
newpath 3038.5 1864.27 moveto
3035 1854.27 lineto
3031.5 1864.27 lineto
closepath stroke
grestore
% node15
gsave
1 0.93555 1 nodecolor
2087 1806 82.02 37.48 ellipse_path fill
1 setlinewidth
filled
0 0 0 nodecolor
2087 1806 82.02 37.48 ellipse_path stroke
0 0 0 nodecolor
14 /Times-Roman set_font
2049 1815.9 moveto 76 (GO:0034661) alignedtext
0 0 0 nodecolor
14 /Times-Roman set_font
2037 1800.9 moveto 100 (ncRNA catabolic) alignedtext
0 0 0 nodecolor
14 /Times-Roman set_font
2065.5 1785.9 moveto 43 (process) alignedtext
grestore
% node10->node15
gsave
1 setlinewidth
0 0 0 edgecolor
newpath 2982.29 2053.37 moveto
2969.07 2046.71 2954.74 2040.1 2941 2035 curveto
2642.1 1923.97 2548.68 1959.03 2244 1865 curveto
2215.5 1856.21 2184.68 1845 2157.95 1834.73 curveto
stroke
0 0 0 edgecolor
newpath 2158.89 1831.34 moveto
2148.3 1830.99 lineto
2156.36 1837.87 lineto
closepath fill
1 setlinewidth
solid
0 0 0 edgecolor
newpath 2158.89 1831.34 moveto
2148.3 1830.99 lineto
2156.36 1837.87 lineto
closepath stroke
grestore
% node16
gsave
1 1 1 nodecolor
3390 1806 77.99 37.48 ellipse_path fill
1 setlinewidth
filled
0 0 0 nodecolor
3390 1806 77.99 37.48 ellipse_path stroke
0 0 0 nodecolor
14 /Times-Roman set_font
3352 1815.9 moveto 76 (GO:0006399) alignedtext
0 0 0 nodecolor
14 /Times-Roman set_font
3342.5 1800.9 moveto 95 (tRNA metabolic) alignedtext
0 0 0 nodecolor
14 /Times-Roman set_font
3368.5 1785.9 moveto 43 (process) alignedtext
grestore
% node10->node16
gsave
1 setlinewidth
0 0 0 edgecolor
newpath 3077.12 2050.14 moveto
3143.12 1998.63 3270.63 1899.14 3340.77 1844.41 curveto
stroke
0 0 0 edgecolor
newpath 3343.3 1846.88 moveto
3349.03 1837.97 lineto
3339 1841.36 lineto
closepath fill
1 setlinewidth
solid
0 0 0 edgecolor
newpath 3343.3 1846.88 moveto
3349.03 1837.97 lineto
3339 1841.36 lineto
closepath stroke
grestore
% node14
gsave
1 0.93555 1 nodecolor
1401 1530 75.16 37.48 ellipse_path fill
1 setlinewidth
filled
0 0 0 nodecolor
1401 1530 75.16 37.48 ellipse_path stroke
0 0 0 nodecolor
14 /Times-Roman set_font
1363 1539.9 moveto 76 (GO:0016075) alignedtext
0 0 0 nodecolor
14 /Times-Roman set_font
1355.5 1524.9 moveto 91 (rRNA catabolic) alignedtext
0 0 0 nodecolor
14 /Times-Roman set_font
1379.5 1509.9 moveto 43 (process) alignedtext
grestore
% node11->node14
gsave
1 setlinewidth
0 0 0 edgecolor
newpath 1683.6 1772.98 moveto
1624.23 1721.94 1510.4 1624.06 1446.82 1569.4 curveto
stroke
0 0 0 edgecolor
newpath 1448.81 1566.49 moveto
1438.95 1562.63 lineto
1444.25 1571.8 lineto
closepath fill
1 setlinewidth
solid
0 0 0 edgecolor
newpath 1448.81 1566.49 moveto
1438.95 1562.63 lineto
1444.25 1571.8 lineto
closepath stroke
grestore
% node43
gsave
1 1 1 nodecolor
990 1530 82.02 26.87 ellipse_path fill
1 setlinewidth
filled
0 0 0 nodecolor
990 1530 82.02 26.87 ellipse_path stroke
0 0 0 nodecolor
14 /Times-Roman set_font
951.5 1532.4 moveto 77 (GO:0006364) alignedtext
0 0 0 nodecolor
14 /Times-Roman set_font
940 1517.4 moveto 100 (rRNA processing) alignedtext
grestore
% node11->node43
gsave
1 setlinewidth
0 0 0 edgecolor
newpath 1679.55 1774.13 moveto
1665.53 1764.55 1649.54 1754.58 1634 1747 curveto
1417.49 1641.38 1346.38 1657.58 1119 1578 curveto
1097.49 1570.47 1074.09 1561.89 1053.21 1554.08 curveto
stroke
0 0 0 edgecolor
newpath 1054.4 1550.79 moveto
1043.81 1550.56 lineto
1051.94 1557.34 lineto
closepath fill
1 setlinewidth
solid
0 0 0 edgecolor
newpath 1054.4 1550.79 moveto
1043.81 1550.56 lineto
1051.94 1557.34 lineto
closepath stroke
grestore
% node49
gsave
1 0.52878 1 nodecolor
2461 1530 96.87 26.87 ellipse_path fill
1 setlinewidth
filled
0 0 0 nodecolor
2461 1530 96.87 26.87 ellipse_path stroke
0 0 0 nodecolor
14 /Times-Roman set_font
2423 1532.4 moveto 76 (GO:0040031) alignedtext
0 0 0 nodecolor
14 /Times-Roman set_font
2400.5 1517.4 moveto 121 (snRNA modification) alignedtext
grestore
% node12->node49
gsave
1 setlinewidth
0 0 0 edgecolor
newpath 2632.45 1770.2 moveto
2594.48 1717.01 2523.61 1617.72 2485.98 1565 curveto
stroke
0 0 0 edgecolor
newpath 2488.67 1562.75 moveto
2480.01 1556.64 lineto
2482.98 1566.81 lineto
closepath fill
1 setlinewidth
solid
0 0 0 edgecolor
newpath 2488.67 1562.75 moveto
2480.01 1556.64 lineto
2482.98 1566.81 lineto
closepath stroke
grestore
% node54
gsave
1 0.9367 1 nodecolor
3224 1530 65.97 37.48 ellipse_path fill
1 setlinewidth
filled
0 0 0 nodecolor
3224 1530 65.97 37.48 ellipse_path stroke
0 0 0 nodecolor
14 /Times-Roman set_font
3185 1539.9 moveto 78 (GO:0043144) alignedtext
0 0 0 nodecolor
14 /Times-Roman set_font
3199.5 1524.9 moveto 49 (snoRNA) alignedtext
0 0 0 nodecolor
14 /Times-Roman set_font
3193 1509.9 moveto 62 (processing) alignedtext
grestore
% node13->node54
gsave
1 setlinewidth
0 0 0 edgecolor
newpath 3064.53 1762.88 moveto
3099.94 1711.17 3158.92 1625.04 3194.37 1573.27 curveto
stroke
0 0 0 edgecolor
newpath 3197.3 1575.18 moveto
3200.06 1564.96 lineto
3191.53 1571.23 lineto
closepath fill
1 setlinewidth
solid
0 0 0 edgecolor
newpath 3197.3 1575.18 moveto
3200.06 1564.96 lineto
3191.53 1571.23 lineto
closepath stroke
grestore
% node68
gsave
1 0.59632 1 nodecolor
3020 1530 82.23 48.08 ellipse_path fill
1 setlinewidth
filled
0 0 0 nodecolor
3020 1530 82.23 48.08 ellipse_path stroke
0 0 0 nodecolor
14 /Times-Roman set_font
2982.5 1547.4 moveto 75 (GO:0033967) alignedtext
0 0 0 nodecolor
14 /Times-Roman set_font
2969.5 1532.4 moveto 101 (box C/D snoRNA) alignedtext
0 0 0 nodecolor
14 /Times-Roman set_font
2991 1517.4 moveto 58 (metabolic) alignedtext
0 0 0 nodecolor
14 /Times-Roman set_font
2998.5 1502.4 moveto 43 (process) alignedtext
grestore
% node13->node68
gsave
1 setlinewidth
0 0 0 edgecolor
newpath 3032.39 1757.92 moveto
3029.82 1710.68 3025.9 1638.52 3023.16 1588.09 curveto
stroke
0 0 0 edgecolor
newpath 3026.65 1587.78 moveto
3022.61 1577.99 lineto
3019.66 1588.16 lineto
closepath fill
1 setlinewidth
solid
0 0 0 edgecolor
newpath 3026.65 1587.78 moveto
3022.61 1577.99 lineto
3019.66 1588.16 lineto
closepath stroke
grestore
% node134
gsave
1 0.82171 1 nodecolor
1812 555 123.24 58.69 ellipse_path fill
1 setlinewidth
filled
0 0 0 nodecolor
1812 555 123.24 58.69 ellipse_path stroke
0 0 0 nodecolor
14 /Times-Roman set_font
1774.5 579.9 moveto 75 (GO:0071035) alignedtext
0 0 0 nodecolor
14 /Times-Roman set_font
1790.5 564.9 moveto 43 (nuclear) alignedtext
0 0 0 nodecolor
14 /Times-Roman set_font
1732.5 549.9 moveto 159 (polyadenylation-dependent) alignedtext
0 0 0 nodecolor
14 /Times-Roman set_font
1766.5 534.9 moveto 91 (rRNA catabolic) alignedtext
0 0 0 nodecolor
14 /Times-Roman set_font
1790.5 519.9 moveto 43 (process) alignedtext
grestore
% node14->node134
gsave
1 setlinewidth
0 0 0 edgecolor
newpath 1450.53 1501.6 moveto
1531.58 1454.04 1686.68 1358.09 1718 1303 curveto
1767.38 1216.14 1742.59 954.01 1756 855 curveto
1766.84 774.93 1784.64 683.79 1797.26 623.18 curveto
stroke
0 0 0 edgecolor
newpath 1800.69 623.86 moveto
1799.32 613.35 lineto
1793.84 622.43 lineto
closepath fill
1 setlinewidth
solid
0 0 0 edgecolor
newpath 1800.69 623.86 moveto
1799.32 613.35 lineto
1793.84 622.43 lineto
closepath stroke
grestore
% node15->node14
gsave
1 setlinewidth
0 0 0 edgecolor
newpath 2042.97 1774.22 moveto
2028.47 1764.64 2011.96 1754.66 1996 1747 curveto
1780.33 1643.53 1703.49 1675.38 1485 1578 curveto
1475.91 1573.95 1466.53 1569.2 1457.48 1564.3 curveto
stroke
0 0 0 edgecolor
newpath 1459 1561.14 moveto
1448.56 1559.36 lineto
1455.61 1567.27 lineto
closepath fill
1 setlinewidth
solid
0 0 0 edgecolor
newpath 1459 1561.14 moveto
1448.56 1559.36 lineto
1455.61 1567.27 lineto
closepath stroke
grestore
% node17
gsave
1 0.97814 1 nodecolor
2845 1530 74.95 37.48 ellipse_path fill
1 setlinewidth
filled
0 0 0 nodecolor
2845 1530 74.95 37.48 ellipse_path stroke
0 0 0 nodecolor
14 /Times-Roman set_font
2807.5 1539.9 moveto 75 (GO:0016078) alignedtext
0 0 0 nodecolor
14 /Times-Roman set_font
2800 1524.9 moveto 90 (tRNA catabolic) alignedtext
0 0 0 nodecolor
14 /Times-Roman set_font
2823.5 1509.9 moveto 43 (process) alignedtext
grestore
% node15->node17
gsave
1 setlinewidth
0 0 0 edgecolor
newpath 2149.8 1781.69 moveto
2178.42 1770.79 2212.82 1757.95 2244 1747 curveto
2472.09 1666.91 2540.03 1676.03 2761 1578 curveto
2770.1 1573.96 2779.48 1569.23 2788.54 1564.33 curveto
stroke
0 0 0 edgecolor
newpath 2790.4 1567.29 moveto
2797.46 1559.39 lineto
2787.01 1561.17 lineto
closepath fill
1 setlinewidth
solid
0 0 0 edgecolor
newpath 2790.4 1567.29 moveto
2797.46 1559.39 lineto
2787.01 1561.17 lineto
closepath stroke
grestore
% node133
gsave
1 0.97814 1 nodecolor
1859 1233 94.05 37.48 ellipse_path fill
1 setlinewidth
filled
0 0 0 nodecolor
1859 1233 94.05 37.48 ellipse_path stroke
0 0 0 nodecolor
14 /Times-Roman set_font
1821.5 1242.9 moveto 75 (GO:0071029) alignedtext
0 0 0 nodecolor
14 /Times-Roman set_font
1837.5 1227.9 moveto 43 (nuclear) alignedtext
0 0 0 nodecolor
14 /Times-Roman set_font
1800.5 1212.9 moveto 117 (ncRNA surveillance) alignedtext
grestore
% node15->node133
gsave
1 setlinewidth
0 0 0 edgecolor
newpath 2040.02 1774.99 moveto
2025.94 1765.85 2010.41 1755.91 1996 1747 curveto
1870.09 1669.16 1782.46 1706.51 1709 1578 curveto
1649.47 1473.86 1752.57 1341.56 1815.59 1275.12 curveto
stroke
0 0 0 edgecolor
newpath 1818.28 1277.37 moveto
1822.68 1267.73 lineto
1813.23 1272.52 lineto
closepath fill
1 setlinewidth
solid
0 0 0 edgecolor
newpath 1818.28 1277.37 moveto
1822.68 1267.73 lineto
1813.23 1272.52 lineto
closepath stroke
grestore
% node16->node17
gsave
1 setlinewidth
0 0 0 edgecolor
newpath 3346.67 1774.48 moveto
3333.01 1765.12 3317.65 1755.2 3303 1747 curveto
3143.82 1657.93 3091.48 1660.9 2929 1578 curveto
2920.25 1573.53 2911.11 1568.6 2902.22 1563.65 curveto
stroke
0 0 0 edgecolor
newpath 2903.86 1560.56 moveto
2893.43 1558.71 lineto
2900.43 1566.66 lineto
closepath fill
1 setlinewidth
solid
0 0 0 edgecolor
newpath 2903.86 1560.56 moveto
2893.43 1558.71 lineto
2900.43 1566.66 lineto
closepath stroke
grestore
% node96
gsave
1 0.97245 1 nodecolor
4613 1530 101.12 26.87 ellipse_path fill
1 setlinewidth
filled
0 0 0 nodecolor
4613 1530 101.12 26.87 ellipse_path stroke
0 0 0 nodecolor
14 /Times-Roman set_font
4575 1532.4 moveto 76 (GO:0043039) alignedtext
0 0 0 nodecolor
14 /Times-Roman set_font
4549.5 1517.4 moveto 127 (tRNA aminoacylation) alignedtext
grestore
% node16->node96
gsave
1 setlinewidth
0 0 0 edgecolor
newpath 3429.97 1773.58 moveto
3444.09 1763.62 3460.56 1753.56 3477 1747 curveto
3906.25 1575.76 4059.8 1708.98 4503 1578 curveto
4520.54 1572.82 4538.98 1565.55 4555.65 1558.23 curveto
stroke
0 0 0 edgecolor
newpath 4557.54 1561.21 moveto
4565.23 1553.93 lineto
4554.68 1554.83 lineto
closepath fill
1 setlinewidth
solid
0 0 0 edgecolor
newpath 4557.54 1561.21 moveto
4565.23 1553.93 lineto
4554.68 1554.83 lineto
closepath stroke
grestore
% node161
gsave
1 0.99916 1 nodecolor
3389 1530 80.82 26.87 ellipse_path fill
1 setlinewidth
filled
0 0 0 nodecolor
3389 1530 80.82 26.87 ellipse_path stroke
0 0 0 nodecolor
14 /Times-Roman set_font
3351.5 1532.4 moveto 75 (GO:0008033) alignedtext
0 0 0 nodecolor
14 /Times-Roman set_font
3339.5 1517.4 moveto 99 (tRNA processing) alignedtext
grestore
% node16->node161
gsave
1 setlinewidth
0 0 0 edgecolor
newpath 3389.86 1768.49 moveto
3389.67 1715.68 3389.33 1619.98 3389.14 1567.29 curveto
stroke
0 0 0 edgecolor
newpath 3392.63 1567.03 moveto
3389.1 1557.04 lineto
3385.63 1567.05 lineto
closepath fill
1 setlinewidth
solid
0 0 0 edgecolor
newpath 3392.63 1567.03 moveto
3389.1 1557.04 lineto
3385.63 1567.05 lineto
closepath stroke
grestore
% node136
gsave
1 0.97814 1 nodecolor
2460 555 123.24 58.69 ellipse_path fill
1 setlinewidth
filled
0 0 0 nodecolor
2460 555 123.24 58.69 ellipse_path stroke
0 0 0 nodecolor
14 /Times-Roman set_font
2423 579.9 moveto 74 (GO:0071038) alignedtext
0 0 0 nodecolor
14 /Times-Roman set_font
2438.5 564.9 moveto 43 (nuclear) alignedtext
0 0 0 nodecolor
14 /Times-Roman set_font
2380.5 549.9 moveto 159 (polyadenylation-dependent) alignedtext
0 0 0 nodecolor
14 /Times-Roman set_font
2415 534.9 moveto 90 (tRNA catabolic) alignedtext
0 0 0 nodecolor
14 /Times-Roman set_font
2438.5 519.9 moveto 43 (process) alignedtext
grestore
% node17->node136
gsave
1 setlinewidth
0 0 0 edgecolor
newpath 2830.38 1492.97 moveto
2772.83 1347.24 2561.46 811.94 2486.54 622.22 curveto
stroke
0 0 0 edgecolor
newpath 2489.69 620.66 moveto
2482.76 612.64 lineto
2483.18 623.23 lineto
closepath fill
1 setlinewidth
solid
0 0 0 edgecolor
newpath 2489.69 620.66 moveto
2482.76 612.64 lineto
2483.18 623.23 lineto
closepath stroke
grestore
% node157
gsave
1 0.99394 1 nodecolor
4953 1233 65.05 37.48 ellipse_path fill
1 setlinewidth
filled
0 0 0 nodecolor
4953 1233 65.05 37.48 ellipse_path stroke
0 0 0 nodecolor
14 /Times-Roman set_font
4915 1242.9 moveto 76 (GO:0006342) alignedtext
0 0 0 nodecolor
14 /Times-Roman set_font
4924 1227.9 moveto 58 (chromatin) alignedtext
0 0 0 nodecolor
14 /Times-Roman set_font
4926 1212.9 moveto 54 (silencing) alignedtext
grestore
% node18->node157
gsave
1 setlinewidth
0 0 0 edgecolor
newpath 4534.02 2056.52 moveto
4556.88 2015.87 4601.29 1935.37 4635 1865 curveto
4655 1823.25 4777.65 1523.08 4799 1482 curveto
4837.8 1407.33 4890.83 1325.1 4923.45 1276.31 curveto
stroke
0 0 0 edgecolor
newpath 4926.43 1278.15 moveto
4929.1 1267.9 lineto
4920.62 1274.25 lineto
closepath fill
1 setlinewidth
solid
0 0 0 edgecolor
newpath 4926.43 1278.15 moveto
4929.1 1267.9 lineto
4920.62 1274.25 lineto
closepath stroke
grestore
% node19
gsave
1 0.55918 1 nodecolor
5325 2380 87.89 48.08 ellipse_path fill
1 setlinewidth
filled
0 0 0 nodecolor
5325 2380 87.89 48.08 ellipse_path stroke
0 0 0 nodecolor
14 /Times-Roman set_font
5287 2397.4 moveto 76 (GO:0010629) alignedtext
0 0 0 nodecolor
14 /Times-Roman set_font
5300.5 2382.4 moveto 49 (negative) alignedtext
0 0 0 nodecolor
14 /Times-Roman set_font
5295.5 2367.4 moveto 59 (regulation) alignedtext
0 0 0 nodecolor
14 /Times-Roman set_font
5270.5 2352.4 moveto 109 (of gene expression) alignedtext
grestore
% node19->node18
gsave
1 setlinewidth
0 0 0 edgecolor
newpath 5276.26 2339.79 moveto
5261.43 2328.98 5244.63 2318.06 5228 2310 curveto
4966.43 2183.27 4865.7 2246.55 4599 2131 curveto
4586.68 2125.66 4573.96 2118.75 4562.38 2111.84 curveto
stroke
0 0 0 edgecolor
newpath 4564.13 2108.81 moveto
4553.77 2106.59 lineto
4560.48 2114.79 lineto
closepath fill
1 setlinewidth
solid
0 0 0 edgecolor
newpath 4564.13 2108.81 moveto
4553.77 2106.59 lineto
4560.48 2114.79 lineto
closepath stroke
grestore
% node19->node21
gsave
1 setlinewidth
0 0 0 edgecolor
newpath 5346.87 2333.27 moveto
5371.64 2280.34 5411.96 2194.2 5438.23 2138.06 curveto
stroke
0 0 0 edgecolor
newpath 5441.42 2139.51 moveto
5442.48 2128.97 lineto
5435.08 2136.55 lineto
closepath fill
1 setlinewidth
solid
0 0 0 edgecolor
newpath 5441.42 2139.51 moveto
5442.48 2128.97 lineto
5435.08 2136.55 lineto
closepath stroke
grestore
% node106
gsave
1 0.99394 1 nodecolor
5236 2083 137.18 48.08 ellipse_path fill
1 setlinewidth
filled
0 0 0 nodecolor
5236 2083 137.18 48.08 ellipse_path stroke
0 0 0 nodecolor
14 /Times-Roman set_font
5197.5 2100.4 moveto 77 (GO:0045814) alignedtext
0 0 0 nodecolor
14 /Times-Roman set_font
5211.5 2085.4 moveto 49 (negative) alignedtext
0 0 0 nodecolor
14 /Times-Roman set_font
5206.5 2070.4 moveto 59 (regulation) alignedtext
0 0 0 nodecolor
14 /Times-Roman set_font
5147 2055.4 moveto 178 (of gene expression, epigenetic) alignedtext
grestore
% node19->node106
gsave
1 setlinewidth
0 0 0 edgecolor
newpath 5310.8 2332.61 moveto
5295.2 2280.55 5270.13 2196.9 5253.37 2140.97 curveto
stroke
0 0 0 edgecolor
newpath 5256.67 2139.78 moveto
5250.45 2131.21 lineto
5249.96 2141.79 lineto
closepath fill
1 setlinewidth
solid
0 0 0 edgecolor
newpath 5256.67 2139.78 moveto
5250.45 2131.21 lineto
5249.96 2141.79 lineto
closepath stroke
grestore
% node20->node21
gsave
1 setlinewidth
0 0 0 edgecolor
newpath 5535.01 2312.23 moveto
5518.88 2260.18 5496.87 2189.11 5481.65 2139.96 curveto
stroke
0 0 0 edgecolor
newpath 5484.9 2138.65 moveto
5478.6 2130.13 lineto
5478.22 2140.72 lineto
closepath fill
1 setlinewidth
solid
0 0 0 edgecolor
newpath 5484.9 2138.65 moveto
5478.6 2130.13 lineto
5478.22 2140.72 lineto
closepath stroke
grestore
% node107
gsave
1 0.8681 1 nodecolor
4953 1530 145.16 48.08 ellipse_path fill
1 setlinewidth
filled
0 0 0 nodecolor
4953 1530 145.16 48.08 ellipse_path stroke
0 0 0 nodecolor
14 /Times-Roman set_font
4915 1547.4 moveto 76 (GO:0045892) alignedtext
0 0 0 nodecolor
14 /Times-Roman set_font
4928.5 1532.4 moveto 49 (negative) alignedtext
0 0 0 nodecolor
14 /Times-Roman set_font
4923.5 1517.4 moveto 59 (regulation) alignedtext
0 0 0 nodecolor
14 /Times-Roman set_font
4858 1502.4 moveto 190 (of transcription, DNA-dependent) alignedtext
grestore
% node21->node107
gsave
1 setlinewidth
0 0 0 edgecolor
newpath 5426.01 2041.89 moveto
5334.89 1943.28 5103.96 1693.37 5002.31 1583.36 curveto
stroke
0 0 0 edgecolor
newpath 5004.87 1580.98 moveto
4995.51 1576.01 lineto
4999.73 1585.73 lineto
closepath fill
1 setlinewidth
solid
0 0 0 edgecolor
newpath 5004.87 1580.98 moveto
4995.51 1576.01 lineto
4999.73 1585.73 lineto
closepath stroke
grestore
% node22->node21
gsave
1 setlinewidth
0 0 0 edgecolor
newpath 5762.56 2660.06 moveto
5772.84 2570.04 5777.95 2421.77 5723 2310 curveto
5680.93 2224.42 5590.74 2157.36 5528.73 2118.97 curveto
stroke
0 0 0 edgecolor
newpath 5530.53 2115.97 moveto
5520.17 2113.74 lineto
5526.88 2121.94 lineto
closepath fill
1 setlinewidth
solid
0 0 0 edgecolor
newpath 5530.53 2115.97 moveto
5520.17 2113.74 lineto
5526.88 2121.94 lineto
closepath stroke
grestore
% node22->node108
gsave
1 setlinewidth
0 0 0 edgecolor
newpath 5784.42 2661.62 moveto
5837.81 2528.19 5926.12 2250.44 5842 2035 curveto
5813.26 1961.39 5748.54 1897.18 5698.31 1855.63 curveto
stroke
0 0 0 edgecolor
newpath 5700.34 1852.77 moveto
5690.38 1849.16 lineto
5695.91 1858.19 lineto
closepath fill
1 setlinewidth
solid
0 0 0 edgecolor
newpath 5700.34 1852.77 moveto
5690.38 1849.16 lineto
5695.91 1858.19 lineto
closepath stroke
grestore
% node23->node21
gsave
1 setlinewidth
0 0 0 edgecolor
newpath 4255.07 2355.94 moveto
4276.63 2340.45 4306.64 2321.19 4336 2310 curveto
4776.74 2142.07 4938.87 2292.52 5382 2131 curveto
5388.93 2128.48 5395.93 2125.37 5402.78 2121.96 curveto
stroke
0 0 0 edgecolor
newpath 5404.75 2124.88 moveto
5412 2117.16 lineto
5401.51 2118.68 lineto
closepath fill
1 setlinewidth
solid
0 0 0 edgecolor
newpath 5404.75 2124.88 moveto
5412 2117.16 lineto
5401.51 2118.68 lineto
closepath stroke
grestore
% node109
gsave
1 0.7387 1 nodecolor
2388 1806 135.06 26.87 ellipse_path fill
1 setlinewidth
filled
0 0 0 nodecolor
2388 1806 135.06 26.87 ellipse_path stroke
0 0 0 nodecolor
14 /Times-Roman set_font
2350 1808.4 moveto 76 (GO:0006351) alignedtext
0 0 0 nodecolor
14 /Times-Roman set_font
2300.5 1793.4 moveto 175 (transcription, DNA-dependent) alignedtext
grestore
% node23->node109
gsave
1 setlinewidth
0 0 0 edgecolor
newpath 4183.01 2358.84 moveto
4153.26 2343.98 4111.76 2324.29 4074 2310 curveto
3420.02 2062.57 3232.1 2074.48 2565 1865 curveto
2532.51 1854.8 2496.86 1843.03 2466.12 1832.69 curveto
stroke
0 0 0 edgecolor
newpath 2466.92 1829.27 moveto
2456.32 1829.39 lineto
2464.68 1835.9 lineto
closepath fill
1 setlinewidth
solid
0 0 0 edgecolor
newpath 2466.92 1829.27 moveto
2456.32 1829.39 lineto
2464.68 1835.9 lineto
closepath stroke
grestore
% node24
gsave
1 0.87348 1 nodecolor
4941 2740 87.89 37.48 ellipse_path fill
1 setlinewidth
filled
0 0 0 nodecolor
4941 2740 87.89 37.48 ellipse_path stroke
0 0 0 nodecolor
14 /Times-Roman set_font
4903 2749.9 moveto 76 (GO:0010468) alignedtext
0 0 0 nodecolor
14 /Times-Roman set_font
4911.5 2734.9 moveto 59 (regulation) alignedtext
0 0 0 nodecolor
14 /Times-Roman set_font
4886.5 2719.9 moveto 109 (of gene expression) alignedtext
grestore
% node24->node19
gsave
1 setlinewidth
0 0 0 edgecolor
newpath 4977.47 2705.81 moveto
5046.03 2641.54 5194.29 2502.54 5273.18 2428.59 curveto
stroke
0 0 0 edgecolor
newpath 5275.69 2431.03 moveto
5280.59 2421.64 lineto
5270.9 2425.92 lineto
closepath fill
1 setlinewidth
solid
0 0 0 edgecolor
newpath 5275.69 2431.03 moveto
5280.59 2421.64 lineto
5270.9 2425.92 lineto
closepath stroke
grestore
% node24->node21
gsave
1 setlinewidth
0 0 0 edgecolor
newpath 4981.08 2706.16 moveto
4999.45 2691.29 5021.81 2674.05 5043 2660 curveto
5203.49 2553.57 5314.96 2610.08 5422 2450 curveto
5454.91 2400.78 5462.2 2231.66 5463.7 2141.19 curveto
stroke
0 0 0 edgecolor
newpath 5467.2 2141.14 moveto
5463.85 2131.09 lineto
5460.2 2141.04 lineto
closepath fill
1 setlinewidth
solid
0 0 0 edgecolor
newpath 5467.2 2141.14 moveto
5463.85 2131.09 lineto
5460.2 2141.04 lineto
closepath stroke
grestore
% node82
gsave
1 0.99394 1 nodecolor
5082 2380 137.18 37.48 ellipse_path fill
1 setlinewidth
filled
0 0 0 nodecolor
5082 2380 137.18 37.48 ellipse_path stroke
0 0 0 nodecolor
14 /Times-Roman set_font
5043.5 2389.9 moveto 77 (GO:0040029) alignedtext
0 0 0 nodecolor
14 /Times-Roman set_font
5052.5 2374.9 moveto 59 (regulation) alignedtext
0 0 0 nodecolor
14 /Times-Roman set_font
4993 2359.9 moveto 178 (of gene expression, epigenetic) alignedtext
grestore
% node24->node82
gsave
1 setlinewidth
0 0 0 edgecolor
newpath 4955.56 2702.83 moveto
4981.42 2636.81 5035.3 2499.24 5063.65 2426.85 curveto
stroke
0 0 0 edgecolor
newpath 5066.92 2428.1 moveto
5067.31 2417.51 lineto
5060.4 2425.54 lineto
closepath fill
1 setlinewidth
solid
0 0 0 edgecolor
newpath 5066.92 2428.1 moveto
5067.31 2417.51 lineto
5060.4 2425.54 lineto
closepath stroke
grestore
% node24->node107
gsave
1 setlinewidth
0 0 0 edgecolor
newpath 4940.15 2702.46 moveto
4938.94 2647.19 4936.78 2540.64 4936 2450 curveto
4933.19 2124.35 4945.64 1733.95 4950.82 1588.42 curveto
stroke
0 0 0 edgecolor
newpath 4954.32 1588.49 moveto
4951.18 1578.37 lineto
4947.33 1588.24 lineto
closepath fill
1 setlinewidth
solid
0 0 0 edgecolor
newpath 4954.32 1588.49 moveto
4951.18 1578.37 lineto
4947.33 1588.24 lineto
closepath stroke
grestore
% node172
gsave
1 0.97245 1 nodecolor
4763 2380 87.89 48.08 ellipse_path fill
1 setlinewidth
filled
0 0 0 nodecolor
4763 2380 87.89 48.08 ellipse_path stroke
0 0 0 nodecolor
14 /Times-Roman set_font
4725 2397.4 moveto 76 (GO:0010608) alignedtext
0 0 0 nodecolor
14 /Times-Roman set_font
4710 2382.4 moveto 106 (posttranscriptional) alignedtext
0 0 0 nodecolor
14 /Times-Roman set_font
4733.5 2367.4 moveto 59 (regulation) alignedtext
0 0 0 nodecolor
14 /Times-Roman set_font
4708.5 2352.4 moveto 109 (of gene expression) alignedtext
grestore
% node24->node172
gsave
1 setlinewidth
0 0 0 edgecolor
newpath 4922.79 2703.17 moveto
4891.48 2639.84 4827.27 2509.98 4790.49 2435.6 curveto
stroke
0 0 0 edgecolor
newpath 4793.49 2433.78 moveto
4785.92 2426.37 lineto
4787.22 2436.88 lineto
closepath fill
1 setlinewidth
solid
0 0 0 edgecolor
newpath 4793.49 2433.78 moveto
4785.92 2426.37 lineto
4787.22 2436.88 lineto
closepath stroke
grestore
% node25->node37
gsave
1 setlinewidth
0 0 0 edgecolor
newpath 2318.6 3381.37 moveto
2305.97 3365.62 2289.35 3347.89 2271 3336 curveto
2040.03 3186.39 1715.29 3117.26 1559.82 3091.18 curveto
stroke
0 0 0 edgecolor
newpath 1560.27 3087.71 moveto
1549.83 3089.52 lineto
1559.12 3094.61 lineto
closepath fill
1 setlinewidth
solid
0 0 0 edgecolor
newpath 1560.27 3087.71 moveto
1549.83 3089.52 lineto
1559.12 3094.61 lineto
closepath stroke
grestore
% node25->node126
gsave
1 setlinewidth
0 0 0 edgecolor
newpath 2346.77 3378.54 moveto
2352.67 3319.84 2364.15 3205.76 2371.14 3136.28 curveto
stroke
0 0 0 edgecolor
newpath 2374.66 3136.24 moveto
2372.18 3125.94 lineto
2367.69 3135.54 lineto
closepath fill
1 setlinewidth
solid
0 0 0 edgecolor
newpath 2374.66 3136.24 moveto
2372.18 3125.94 lineto
2367.69 3135.54 lineto
closepath stroke
grestore
% node26
gsave
1 1 1 nodecolor
4530 3416 75.16 48.08 ellipse_path fill
1 setlinewidth
filled
0 0 0 nodecolor
4530 3416 75.16 48.08 ellipse_path stroke
0 0 0 nodecolor
14 /Times-Roman set_font
4492 3433.4 moveto 76 (GO:0043170) alignedtext
0 0 0 nodecolor
14 /Times-Roman set_font
4484.5 3418.4 moveto 91 (macromolecule) alignedtext
0 0 0 nodecolor
14 /Times-Roman set_font
4501 3403.4 moveto 58 (metabolic) alignedtext
0 0 0 nodecolor
14 /Times-Roman set_font
4508.5 3388.4 moveto 43 (process) alignedtext
grestore
% node26->node3
gsave
1 setlinewidth
0 0 0 edgecolor
newpath 4492.82 3373.83 moveto
4479.18 3360.29 4462.91 3346.18 4446 3336 curveto
4207.5 3192.34 4100.51 3262.55 3852 3137 curveto
3844.84 3133.38 3837.61 3129.22 3830.54 3124.8 curveto
stroke
0 0 0 edgecolor
newpath 3832 3121.58 moveto
3821.7 3119.1 lineto
3828.2 3127.46 lineto
closepath fill
1 setlinewidth
solid
0 0 0 edgecolor
newpath 3832 3121.58 moveto
3821.7 3119.1 lineto
3828.2 3127.46 lineto
closepath stroke
grestore
% node27
gsave
1 0.59632 1 nodecolor
4559 3078 82.23 37.48 ellipse_path fill
1 setlinewidth
filled
0 0 0 nodecolor
4559 3078 82.23 37.48 ellipse_path stroke
0 0 0 nodecolor
14 /Times-Roman set_font
4521.5 3087.9 moveto 75 (GO:0018195) alignedtext
0 0 0 nodecolor
14 /Times-Roman set_font
4508.5 3072.9 moveto 101 (peptidyl-arginine) alignedtext
0 0 0 nodecolor
14 /Times-Roman set_font
4521 3057.9 moveto 76 (modification) alignedtext
grestore
% node26->node27
gsave
1 setlinewidth
0 0 0 edgecolor
newpath 4534.12 3367.93 moveto
4539.65 3303.53 4549.4 3189.94 4554.91 3125.72 curveto
stroke
0 0 0 edgecolor
newpath 4558.42 3125.74 moveto
4555.78 3115.47 lineto
4551.44 3125.14 lineto
closepath fill
1 setlinewidth
solid
0 0 0 edgecolor
newpath 4558.42 3125.74 moveto
4555.78 3115.47 lineto
4551.44 3125.14 lineto
closepath stroke
grestore
% node28
gsave
1 0.77223 1 nodecolor
4395 3078 63.85 48.08 ellipse_path fill
1 setlinewidth
filled
0 0 0 nodecolor
4395 3078 63.85 48.08 ellipse_path stroke
0 0 0 nodecolor
14 /Times-Roman set_font
4357.5 3095.4 moveto 75 (GO:0019538) alignedtext
0 0 0 nodecolor
14 /Times-Roman set_font
4374.5 3080.4 moveto 41 (protein) alignedtext
0 0 0 nodecolor
14 /Times-Roman set_font
4366 3065.4 moveto 58 (metabolic) alignedtext
0 0 0 nodecolor
14 /Times-Roman set_font
4373.5 3050.4 moveto 43 (process) alignedtext
grestore
% node26->node28
gsave
1 setlinewidth
0 0 0 edgecolor
newpath 4511.37 3369.36 moveto
4486.76 3307.74 4443.46 3199.34 4417.19 3133.55 curveto
stroke
0 0 0 edgecolor
newpath 4420.4 3132.15 moveto
4413.44 3124.16 lineto
4413.9 3134.75 lineto
closepath fill
1 setlinewidth
solid
0 0 0 edgecolor
newpath 4420.4 3132.15 moveto
4413.44 3124.16 lineto
4413.9 3134.75 lineto
closepath stroke
grestore
% node26->node64
gsave
1 setlinewidth
0 0 0 edgecolor
newpath 4493.62 3373.59 moveto
4479.93 3359.86 4463.42 3345.7 4446 3336 curveto
4140.22 3165.67 3929.39 3386.6 3684 3137 curveto
3650.85 3103.28 3507.08 2350.69 3483 2310 curveto
3408.82 2184.68 3039.23 1925.43 2909.28 1836.62 curveto
stroke
0 0 0 edgecolor
newpath 2910.94 1833.52 moveto
2900.71 1830.78 lineto
2907 1839.3 lineto
closepath fill
1 setlinewidth
solid
0 0 0 edgecolor
newpath 2910.94 1833.52 moveto
2900.71 1830.78 lineto
2907 1839.3 lineto
closepath stroke
grestore
% node78
gsave
1 1 1 nodecolor
4920 3078 75.16 48.08 ellipse_path fill
1 setlinewidth
filled
0 0 0 nodecolor
4920 3078 75.16 48.08 ellipse_path stroke
0 0 0 nodecolor
14 /Times-Roman set_font
4881.5 3095.4 moveto 77 (GO:0009059) alignedtext
0 0 0 nodecolor
14 /Times-Roman set_font
4874.5 3080.4 moveto 91 (macromolecule) alignedtext
0 0 0 nodecolor
14 /Times-Roman set_font
4884.5 3065.4 moveto 71 (biosynthetic) alignedtext
0 0 0 nodecolor
14 /Times-Roman set_font
4898.5 3050.4 moveto 43 (process) alignedtext
grestore
% node26->node78
gsave
1 setlinewidth
0 0 0 edgecolor
newpath 4574.74 3377.23 moveto
4647.28 3314.36 4790.2 3190.49 4867.46 3123.53 curveto
stroke
0 0 0 edgecolor
newpath 4869.92 3126.03 moveto
4875.18 3116.84 lineto
4865.34 3120.74 lineto
closepath fill
1 setlinewidth
solid
0 0 0 edgecolor
newpath 4869.92 3126.03 moveto
4875.18 3116.84 lineto
4865.34 3120.74 lineto
closepath stroke
grestore
% node26->node98
gsave
1 setlinewidth
0 0 0 edgecolor
newpath 4489.82 3375.09 moveto
4476.33 3362.08 4460.92 3347.98 4446 3336 curveto
4322.38 3236.76 4258.94 3252.16 4150 3137 curveto
4046.49 3027.57 3967.81 2864.95 3933.26 2786.14 curveto
stroke
0 0 0 edgecolor
newpath 3936.46 2784.73 moveto
3929.26 2776.96 lineto
3930.04 2787.52 lineto
closepath fill
1 setlinewidth
solid
0 0 0 edgecolor
newpath 3936.46 2784.73 moveto
3929.26 2776.96 lineto
3930.04 2787.52 lineto
closepath stroke
grestore
% node26->node122
gsave
1 setlinewidth
0 0 0 edgecolor
newpath 4586.65 3384.51 moveto
4696.37 3323.51 4937.92 3189.23 5061.66 3120.44 curveto
stroke
0 0 0 edgecolor
newpath 5063.68 3123.32 moveto
5070.72 3115.4 lineto
5060.28 3117.2 lineto
closepath fill
1 setlinewidth
solid
0 0 0 edgecolor
newpath 5063.68 3123.32 moveto
5070.72 3115.4 lineto
5060.28 3117.2 lineto
closepath stroke
grestore
% node26->node125
gsave
1 setlinewidth
0 0 0 edgecolor
newpath 4603.95 3407.4 moveto
4746.26 3386.95 5059.56 3322.39 5234 3137 curveto
5316.67 3049.14 5346.79 2907.85 5357.75 2819.65 curveto
stroke
0 0 0 edgecolor
newpath 5361.23 2820.04 moveto
5358.94 2809.7 lineto
5354.28 2819.21 lineto
closepath fill
1 setlinewidth
solid
0 0 0 edgecolor
newpath 5361.23 2820.04 moveto
5358.94 2809.7 lineto
5354.28 2819.21 lineto
closepath stroke
grestore
% node159
gsave
1 1 1 nodecolor
4236 3078 77.07 26.87 ellipse_path fill
1 setlinewidth
filled
0 0 0 nodecolor
4236 3078 77.07 26.87 ellipse_path stroke
0 0 0 nodecolor
14 /Times-Roman set_font
4198 3080.4 moveto 76 (GO:0010467) alignedtext
0 0 0 nodecolor
14 /Times-Roman set_font
4189.5 3065.4 moveto 93 (gene expression) alignedtext
grestore
% node26->node159
gsave
1 setlinewidth
0 0 0 edgecolor
newpath 4493.36 3373.88 moveto
4434.31 3305.99 4319.28 3173.75 4265.3 3111.69 curveto
stroke
0 0 0 edgecolor
newpath 4267.92 3109.37 moveto
4258.72 3104.12 lineto
4262.64 3113.96 lineto
closepath fill
1 setlinewidth
solid
0 0 0 edgecolor
newpath 4267.92 3109.37 moveto
4258.72 3104.12 lineto
4262.64 3113.96 lineto
closepath stroke
grestore
% node59
gsave
1 0.67749 1 nodecolor
4732 2740 65.05 58.69 ellipse_path fill
1 setlinewidth
filled
0 0 0 nodecolor
4732 2740 65.05 58.69 ellipse_path stroke
0 0 0 nodecolor
14 /Times-Roman set_font
4694 2764.9 moveto 76 (GO:0051246) alignedtext
0 0 0 nodecolor
14 /Times-Roman set_font
4702.5 2749.9 moveto 59 (regulation) alignedtext
0 0 0 nodecolor
14 /Times-Roman set_font
4703.5 2734.9 moveto 57 (of protein) alignedtext
0 0 0 nodecolor
14 /Times-Roman set_font
4703 2719.9 moveto 58 (metabolic) alignedtext
0 0 0 nodecolor
14 /Times-Roman set_font
4710.5 2704.9 moveto 43 (process) alignedtext
grestore
% node28->node59
gsave
1 setlinewidth
0 0 0 edgecolor
newpath 4433.54 3039.61 moveto
4484.04 2989.28 4575.31 2898.18 4653 2820 curveto
4662.21 2810.73 4672 2800.84 4681.45 2791.29 curveto
stroke
0 0 0 edgecolor
newpath 4684.05 2793.64 moveto
4688.59 2784.06 lineto
4679.07 2788.72 lineto
closepath fill
1 setlinewidth
solid
0 0 0 edgecolor
newpath 4684.05 2793.64 moveto
4688.59 2784.06 lineto
4679.07 2788.72 lineto
closepath stroke
grestore
% node28->node61
gsave
1 setlinewidth
0 0 0 edgecolor
newpath 4410.46 3031.36 moveto
4429.84 2972.84 4463.21 2872.15 4485.19 2805.81 curveto
stroke
0 0 0 edgecolor
newpath 4488.53 2806.88 moveto
4488.35 2796.29 lineto
4481.88 2804.68 lineto
closepath fill
1 setlinewidth
solid
0 0 0 edgecolor
newpath 4488.53 2806.88 moveto
4488.35 2796.29 lineto
4481.88 2804.68 lineto
closepath stroke
grestore
% node29
gsave
1 1 1 nodecolor
4224 3416 65.05 48.08 ellipse_path fill
1 setlinewidth
filled
0 0 0 nodecolor
4224 3416 65.05 48.08 ellipse_path stroke
0 0 0 nodecolor
14 /Times-Roman set_font
4186 3433.4 moveto 76 (GO:0044238) alignedtext
0 0 0 nodecolor
14 /Times-Roman set_font
4201 3418.4 moveto 46 (primary) alignedtext
0 0 0 nodecolor
14 /Times-Roman set_font
4195 3403.4 moveto 58 (metabolic) alignedtext
0 0 0 nodecolor
14 /Times-Roman set_font
4202.5 3388.4 moveto 43 (process) alignedtext
grestore
% node29->node28
gsave
1 setlinewidth
0 0 0 edgecolor
newpath 4246.88 3370.77 moveto
4278.18 3308.92 4334.24 3198.11 4367.69 3131.99 curveto
stroke
0 0 0 edgecolor
newpath 4370.86 3133.47 moveto
4372.25 3122.97 lineto
4364.61 3130.31 lineto
closepath fill
1 setlinewidth
solid
0 0 0 edgecolor
newpath 4370.86 3133.47 moveto
4372.25 3122.97 lineto
4364.61 3130.31 lineto
closepath stroke
grestore
% node111
gsave
1 1 1 nodecolor
3481 3078 155.77 58.69 ellipse_path fill
1 setlinewidth
filled
0 0 0 nodecolor
3481 3078 155.77 58.69 ellipse_path stroke
0 0 0 nodecolor
14 /Times-Roman set_font
3443 3102.9 moveto 76 (GO:0006139) alignedtext
0 0 0 nodecolor
14 /Times-Roman set_font
3378.5 3087.9 moveto 205 (nucleobase, nucleoside, nucleotide) alignedtext
0 0 0 nodecolor
14 /Times-Roman set_font
3447.5 3072.9 moveto 67 (and nucleic) alignedtext
0 0 0 nodecolor
14 /Times-Roman set_font
3437.5 3057.9 moveto 87 (acid metabolic) alignedtext
0 0 0 nodecolor
14 /Times-Roman set_font
3459.5 3042.9 moveto 43 (process) alignedtext
grestore
% node29->node111
gsave
1 setlinewidth
0 0 0 edgecolor
newpath 4168.46 3390.73 moveto
4045.91 3334.98 3750.5 3200.6 3589.7 3127.45 curveto
stroke
0 0 0 edgecolor
newpath 3590.81 3124.11 moveto
3580.26 3123.15 lineto
3587.91 3130.48 lineto
closepath fill
1 setlinewidth
solid
0 0 0 edgecolor
newpath 3590.81 3124.11 moveto
3580.26 3123.15 lineto
3587.91 3130.48 lineto
closepath stroke
grestore
% node29->node123
gsave
1 setlinewidth
0 0 0 edgecolor
newpath 4257.85 3374.46 moveto
4269.74 3361.28 4283.72 3347.22 4298 3336 curveto
4332.88 3308.6 4577.63 3176.54 4696.93 3112.7 curveto
stroke
0 0 0 edgecolor
newpath 4698.82 3115.66 moveto
4705.99 3107.86 lineto
4695.52 3109.49 lineto
closepath fill
1 setlinewidth
solid
0 0 0 edgecolor
newpath 4698.82 3115.66 moveto
4705.99 3107.86 lineto
4695.52 3109.49 lineto
closepath stroke
grestore
% node30
gsave
1 0.81803 1 nodecolor
2957 2740 72.83 48.08 ellipse_path fill
1 setlinewidth
filled
0 0 0 nodecolor
2957 2740 72.83 48.08 ellipse_path stroke
0 0 0 nodecolor
14 /Times-Roman set_font
2919 2757.4 moveto 76 (GO:0006206) alignedtext
0 0 0 nodecolor
14 /Times-Roman set_font
2924.5 2742.4 moveto 65 (pyrimidine) alignedtext
0 0 0 nodecolor
14 /Times-Roman set_font
2913.5 2727.4 moveto 87 (base metabolic) alignedtext
0 0 0 nodecolor
14 /Times-Roman set_font
2935.5 2712.4 moveto 43 (process) alignedtext
grestore
% node31
gsave
1 0.54538 1 nodecolor
3031 2380 82.02 48.08 ellipse_path fill
1 setlinewidth
filled
0 0 0 nodecolor
3031 2380 82.02 48.08 ellipse_path stroke
0 0 0 nodecolor
14 /Times-Roman set_font
2993 2397.4 moveto 76 (GO:0019856) alignedtext
0 0 0 nodecolor
14 /Times-Roman set_font
2998.5 2382.4 moveto 65 (pyrimidine) alignedtext
0 0 0 nodecolor
14 /Times-Roman set_font
2981 2367.4 moveto 100 (base biosynthetic) alignedtext
0 0 0 nodecolor
14 /Times-Roman set_font
3009.5 2352.4 moveto 43 (process) alignedtext
grestore
% node30->node31
gsave
1 setlinewidth
0 0 0 edgecolor
newpath 2966.83 2692.19 moveto
2980.34 2626.48 3004.61 2508.36 3019.12 2437.77 curveto
stroke
0 0 0 edgecolor
newpath 3022.61 2438.22 moveto
3021.19 2427.72 lineto
3015.75 2436.81 lineto
closepath fill
1 setlinewidth
solid
0 0 0 edgecolor
newpath 3022.61 2438.22 moveto
3021.19 2427.72 lineto
3015.75 2436.81 lineto
closepath stroke
grestore
% node32
gsave
1 0.40022 1 nodecolor
3113 2740 65.05 48.08 ellipse_path fill
1 setlinewidth
filled
0 0 0 nodecolor
3113 2740 65.05 48.08 ellipse_path stroke
0 0 0 nodecolor
14 /Times-Roman set_font
3075 2757.4 moveto 76 (GO:0046112) alignedtext
0 0 0 nodecolor
14 /Times-Roman set_font
3081 2742.4 moveto 64 (nucleobase) alignedtext
0 0 0 nodecolor
14 /Times-Roman set_font
3077.5 2727.4 moveto 71 (biosynthetic) alignedtext
0 0 0 nodecolor
14 /Times-Roman set_font
3091.5 2712.4 moveto 43 (process) alignedtext
grestore
% node32->node31
gsave
1 setlinewidth
0 0 0 edgecolor
newpath 3102.2 2692.57 moveto
3087.25 2626.96 3060.3 2508.64 3044.19 2437.91 curveto
stroke
0 0 0 edgecolor
newpath 3047.53 2436.8 moveto
3041.89 2427.83 lineto
3040.7 2438.35 lineto
closepath fill
1 setlinewidth
solid
0 0 0 edgecolor
newpath 3047.53 2436.8 moveto
3041.89 2427.83 lineto
3040.7 2438.35 lineto
closepath stroke
grestore
% node36
gsave
1 1 1 nodecolor
212 2740 84.15 48.08 ellipse_path fill
1 setlinewidth
filled
0 0 0 nodecolor
212 2740 84.15 48.08 ellipse_path stroke
0 0 0 nodecolor
14 /Times-Roman set_font
175 2757.4 moveto 74 (GO:0022618) alignedtext
0 0 0 nodecolor
14 /Times-Roman set_font
160.5 2742.4 moveto 103 (ribonucleoprotein) alignedtext
0 0 0 nodecolor
14 /Times-Roman set_font
186.5 2727.4 moveto 51 (complex) alignedtext
0 0 0 nodecolor
14 /Times-Roman set_font
185 2712.4 moveto 54 (assembly) alignedtext
grestore
% node33->node36
gsave
1 setlinewidth
0 0 0 edgecolor
newpath 613.07 3368.98 moveto
584.5 3292.48 522.39 3137.67 447 3019 curveto
391.7 2931.95 311.67 2842.76 260.74 2789.37 curveto
stroke
0 0 0 edgecolor
newpath 263.2 2786.88 moveto
253.75 2782.08 lineto
258.15 2791.72 lineto
closepath fill
1 setlinewidth
solid
0 0 0 edgecolor
newpath 263.2 2786.88 moveto
253.75 2782.08 lineto
258.15 2791.72 lineto
closepath stroke
grestore
% node85
gsave
1 1 1 nodecolor
787 3078 65.76 37.48 ellipse_path fill
1 setlinewidth
filled
0 0 0 nodecolor
787 3078 65.76 37.48 ellipse_path stroke
0 0 0 nodecolor
14 /Times-Roman set_font
748.5 3087.9 moveto 77 (GO:0042254) alignedtext
0 0 0 nodecolor
14 /Times-Roman set_font
759.5 3072.9 moveto 55 (ribosome) alignedtext
0 0 0 nodecolor
14 /Times-Roman set_font
756 3057.9 moveto 62 (biogenesis) alignedtext
grestore
% node33->node85
gsave
1 setlinewidth
0 0 0 edgecolor
newpath 651.67 3369.36 moveto
681.81 3304.46 736.06 3187.67 765.9 3123.42 curveto
stroke
0 0 0 edgecolor
newpath 769.08 3124.88 moveto
770.12 3114.34 lineto
762.73 3121.93 lineto
closepath fill
1 setlinewidth
solid
0 0 0 edgecolor
newpath 769.08 3124.88 moveto
770.12 3114.34 lineto
762.73 3121.93 lineto
closepath stroke
grestore
% node87
gsave
1 1 1 nodecolor
640 2740 63.85 48.08 ellipse_path fill
1 setlinewidth
filled
0 0 0 nodecolor
640 2740 63.85 48.08 ellipse_path stroke
0 0 0 nodecolor
14 /Times-Roman set_font
602.5 2757.4 moveto 75 (GO:0042273) alignedtext
0 0 0 nodecolor
14 /Times-Roman set_font
611 2742.4 moveto 58 (ribosomal) alignedtext
0 0 0 nodecolor
14 /Times-Roman set_font
603 2727.4 moveto 74 (large subunit) alignedtext
0 0 0 nodecolor
14 /Times-Roman set_font
609 2712.4 moveto 62 (biogenesis) alignedtext
grestore
% node33->node87
gsave
1 setlinewidth
0 0 0 edgecolor
newpath 630.71 3367.93 moveto
632.5 3246.93 637.19 2930.09 639.13 2798.55 curveto
stroke
0 0 0 edgecolor
newpath 642.64 2798.33 moveto
639.29 2788.28 lineto
635.64 2798.23 lineto
closepath fill
1 setlinewidth
solid
0 0 0 edgecolor
newpath 642.64 2798.33 moveto
639.29 2788.28 lineto
635.64 2798.23 lineto
closepath stroke
grestore
% node88
gsave
1 0.99998 1 nodecolor
787 2740 65.05 48.08 ellipse_path fill
1 setlinewidth
filled
0 0 0 nodecolor
787 2740 65.05 48.08 ellipse_path stroke
0 0 0 nodecolor
14 /Times-Roman set_font
749 2757.4 moveto 76 (GO:0042274) alignedtext
0 0 0 nodecolor
14 /Times-Roman set_font
758 2742.4 moveto 58 (ribosomal) alignedtext
0 0 0 nodecolor
14 /Times-Roman set_font
749 2727.4 moveto 76 (small subunit) alignedtext
0 0 0 nodecolor
14 /Times-Roman set_font
756 2712.4 moveto 62 (biogenesis) alignedtext
grestore
% node33->node88
gsave
1 setlinewidth
0 0 0 edgecolor
newpath 638.94 3368.13 moveto
653.13 3293.33 682.24 3144.31 712 3019 curveto
730.37 2941.66 754.74 2853.15 770.64 2796.94 curveto
stroke
0 0 0 edgecolor
newpath 774.05 2797.75 moveto
773.41 2787.18 lineto
767.31 2795.84 lineto
closepath fill
1 setlinewidth
solid
0 0 0 edgecolor
newpath 774.05 2797.75 moveto
773.41 2787.18 lineto
767.31 2795.84 lineto
closepath stroke
grestore
% node34->node33
gsave
1 setlinewidth
0 0 0 edgecolor
newpath 556.59 4046.05 moveto
570.72 3924.77 607.85 3606.08 623.21 3474.31 curveto
stroke
0 0 0 edgecolor
newpath 626.72 3474.36 moveto
624.4 3464.02 lineto
619.77 3473.55 lineto
closepath fill
1 setlinewidth
solid
0 0 0 edgecolor
newpath 626.72 3474.36 moveto
624.4 3464.02 lineto
619.77 3473.55 lineto
closepath stroke
grestore
% node34->node127
gsave
1 setlinewidth
0 0 0 edgecolor
newpath 533.7 4047.61 moveto
512.28 3990.21 475.84 3892.52 452.89 3830.99 curveto
stroke
0 0 0 edgecolor
newpath 456.1 3829.59 moveto
449.32 3821.44 lineto
449.54 3832.03 lineto
closepath fill
1 setlinewidth
solid
0 0 0 edgecolor
newpath 456.1 3829.59 moveto
449.32 3821.44 lineto
449.54 3832.03 lineto
closepath stroke
grestore
% node35
gsave
1 1 1 nodecolor
360 3078 77.99 58.69 ellipse_path fill
1 setlinewidth
filled
0 0 0 nodecolor
360 3078 77.99 58.69 ellipse_path stroke
0 0 0 nodecolor
14 /Times-Roman set_font
322 3102.9 moveto 76 (GO:0034622) alignedtext
0 0 0 nodecolor
14 /Times-Roman set_font
337.5 3087.9 moveto 45 (cellular) alignedtext
0 0 0 nodecolor
14 /Times-Roman set_font
312.5 3072.9 moveto 95 (macromolecular) alignedtext
0 0 0 nodecolor
14 /Times-Roman set_font
334.5 3057.9 moveto 51 (complex) alignedtext
0 0 0 nodecolor
14 /Times-Roman set_font
333 3042.9 moveto 54 (assembly) alignedtext
grestore
% node35->node36
gsave
1 setlinewidth
0 0 0 edgecolor
newpath 335.56 3022.19 moveto
308.15 2959.59 263.95 2858.64 236.51 2795.97 curveto
stroke
0 0 0 edgecolor
newpath 239.64 2794.39 moveto
232.42 2786.64 lineto
233.23 2797.2 lineto
closepath fill
1 setlinewidth
solid
0 0 0 edgecolor
newpath 239.64 2794.39 moveto
232.42 2786.64 lineto
233.23 2797.2 lineto
closepath stroke
grestore
% node128
gsave
1 0.52878 1 nodecolor
455 2740 103.24 37.48 ellipse_path fill
1 setlinewidth
filled
0 0 0 nodecolor
455 2740 103.24 37.48 ellipse_path stroke
0 0 0 nodecolor
14 /Times-Roman set_font
416 2749.9 moveto 78 (GO:0065004) alignedtext
0 0 0 nodecolor
14 /Times-Roman set_font
390 2734.9 moveto 130 (protein-DNA complex) alignedtext
0 0 0 nodecolor
14 /Times-Roman set_font
428 2719.9 moveto 54 (assembly) alignedtext
grestore
% node35->node128
gsave
1 setlinewidth
0 0 0 edgecolor
newpath 376.12 3020.66 moveto
394.57 2955.01 424.46 2848.65 441.66 2787.45 curveto
stroke
0 0 0 edgecolor
newpath 445.08 2788.24 moveto
444.41 2777.67 lineto
438.34 2786.35 lineto
closepath fill
1 setlinewidth
solid
0 0 0 edgecolor
newpath 445.08 2788.24 moveto
444.41 2777.67 lineto
438.34 2786.35 lineto
closepath stroke
grestore
% node83
gsave
1 1 1 nodecolor
268 2380 65.05 37.48 ellipse_path fill
1 setlinewidth
filled
0 0 0 nodecolor
268 2380 65.05 37.48 ellipse_path stroke
0 0 0 nodecolor
14 /Times-Roman set_font
230 2389.9 moveto 76 (GO:0042255) alignedtext
0 0 0 nodecolor
14 /Times-Roman set_font
240.5 2374.9 moveto 55 (ribosome) alignedtext
0 0 0 nodecolor
14 /Times-Roman set_font
241 2359.9 moveto 54 (assembly) alignedtext
grestore
% node36->node83
gsave
1 setlinewidth
0 0 0 edgecolor
newpath 219.49 2691.82 moveto
230.24 2622.75 249.9 2496.36 260.59 2427.61 curveto
stroke
0 0 0 edgecolor
newpath 264.09 2427.91 moveto
262.17 2417.49 lineto
257.17 2426.84 lineto
closepath fill
1 setlinewidth
solid
0 0 0 edgecolor
newpath 264.09 2427.91 moveto
262.17 2417.49 lineto
257.17 2426.84 lineto
closepath stroke
grestore
% node38
gsave
1 0.99905 1 nodecolor
1525 2740 87.89 58.69 ellipse_path fill
1 setlinewidth
filled
0 0 0 nodecolor
1525 2740 87.89 58.69 ellipse_path stroke
0 0 0 nodecolor
14 /Times-Roman set_font
1487 2764.9 moveto 76 (GO:0030150) alignedtext
0 0 0 nodecolor
14 /Times-Roman set_font
1504.5 2749.9 moveto 41 (protein) alignedtext
0 0 0 nodecolor
14 /Times-Roman set_font
1505.5 2734.9 moveto 39 (import) alignedtext
0 0 0 nodecolor
14 /Times-Roman set_font
1470.5 2719.9 moveto 109 (into mitochondrial) alignedtext
0 0 0 nodecolor
14 /Times-Roman set_font
1506.5 2704.9 moveto 37 (matrix) alignedtext
grestore
% node37->node38
gsave
1 setlinewidth
0 0 0 edgecolor
newpath 1477.82 3029.93 moveto
1487.24 2972.06 1503.12 2874.47 1513.83 2808.67 curveto
stroke
0 0 0 edgecolor
newpath 1517.35 2808.83 moveto
1515.5 2798.4 lineto
1510.44 2807.7 lineto
closepath fill
1 setlinewidth
solid
0 0 0 edgecolor
newpath 1517.35 2808.83 moveto
1515.5 2798.4 lineto
1510.44 2807.7 lineto
closepath stroke
grestore
% node37->node102
gsave
1 setlinewidth
0 0 0 edgecolor
newpath 1413.81 3042.69 moveto
1348.55 2998.66 1242.51 2917.23 1185 2820 curveto
1147.79 2757.09 1167.88 2730.04 1147 2660 curveto
1124.88 2585.8 1094.06 2502.54 1072.29 2446.24 curveto
stroke
0 0 0 edgecolor
newpath 1075.49 2444.81 moveto
1068.61 2436.75 lineto
1068.96 2447.34 lineto
closepath fill
1 setlinewidth
solid
0 0 0 edgecolor
newpath 1075.49 2444.81 moveto
1068.61 2436.75 lineto
1068.96 2447.34 lineto
closepath stroke
grestore
% node39->node38
gsave
1 setlinewidth
0 0 0 edgecolor
newpath 1638.7 4035.24 moveto
1623.31 3825.43 1571.39 3120.24 1561 3019 curveto
1553.62 2947.08 1542.74 2865.04 1534.87 2808.64 curveto
stroke
0 0 0 edgecolor
newpath 1538.29 2807.83 moveto
1533.44 2798.41 lineto
1531.36 2808.8 lineto
closepath fill
1 setlinewidth
solid
0 0 0 edgecolor
newpath 1538.29 2807.83 moveto
1533.44 2798.41 lineto
1531.36 2808.8 lineto
closepath stroke
grestore
% node40
gsave
1 0.8175 1 nodecolor
3822 1530 84.15 26.87 ellipse_path fill
1 setlinewidth
filled
0 0 0 nodecolor
3822 1530 84.15 26.87 ellipse_path stroke
0 0 0 nodecolor
14 /Times-Roman set_font
3784 1532.4 moveto 76 (GO:0001510) alignedtext
0 0 0 nodecolor
14 /Times-Roman set_font
3770.5 1517.4 moveto 103 (RNA methylation) alignedtext
grestore
% node41
gsave
1 0.52878 1 nodecolor
3572 914 85.77 26.87 ellipse_path fill
1 setlinewidth
filled
0 0 0 nodecolor
3572 914 85.77 26.87 ellipse_path stroke
0 0 0 nodecolor
14 /Times-Roman set_font
3534 916.4 moveto 76 (GO:0030488) alignedtext
0 0 0 nodecolor
14 /Times-Roman set_font
3519 901.4 moveto 106 (tRNA methylation) alignedtext
grestore
% node40->node41
gsave
1 setlinewidth
0 0 0 edgecolor
newpath 3812.28 1503.11 moveto
3790.15 1442.18 3733.88 1289.14 3682 1163 curveto
3650.57 1086.58 3610.76 998.4 3588.68 950.17 curveto
stroke
0 0 0 edgecolor
newpath 3591.86 948.7 moveto
3584.51 941.07 lineto
3585.49 951.62 lineto
closepath fill
1 setlinewidth
solid
0 0 0 edgecolor
newpath 3591.86 948.7 moveto
3584.51 941.07 lineto
3585.49 951.62 lineto
closepath stroke
grestore
% node42
gsave
1 0.97304 1 nodecolor
3389 1233 90.01 26.87 ellipse_path fill
1 setlinewidth
filled
0 0 0 nodecolor
3389 1233 90.01 26.87 ellipse_path stroke
0 0 0 nodecolor
14 /Times-Roman set_font
3350 1235.4 moveto 78 (GO:0006400) alignedtext
0 0 0 nodecolor
14 /Times-Roman set_font
3333 1220.4 moveto 112 (tRNA modification) alignedtext
grestore
% node42->node41
gsave
1 setlinewidth
0 0 0 edgecolor
newpath 3404.29 1206.35 moveto
3437.12 1149.12 3514.39 1014.42 3551.46 949.81 curveto
stroke
0 0 0 edgecolor
newpath 3554.69 951.21 moveto
3556.63 940.8 lineto
3548.62 947.73 lineto
closepath fill
1 setlinewidth
solid
0 0 0 edgecolor
newpath 3554.69 951.21 moveto
3556.63 940.8 lineto
3548.62 947.73 lineto
closepath stroke
grestore
% node44
gsave
1 1 1 nodecolor
418 914 68.09 37.48 ellipse_path fill
1 setlinewidth
filled
0 0 0 nodecolor
418 914 68.09 37.48 ellipse_path stroke
0 0 0 nodecolor
14 /Times-Roman set_font
379.5 923.9 moveto 77 (GO:0030490) alignedtext
0 0 0 nodecolor
14 /Times-Roman set_font
387.5 908.9 moveto 61 (maturation) alignedtext
0 0 0 nodecolor
14 /Times-Roman set_font
377.5 893.9 moveto 81 (of SSU-rRNA) alignedtext
grestore
% node43->node44
gsave
1 setlinewidth
0 0 0 edgecolor
newpath 933.13 1510.43 moveto
848.91 1478.87 690.59 1409.3 594 1303 curveto
500.85 1200.49 449.91 1040.37 429.2 961.36 curveto
stroke
0 0 0 edgecolor
newpath 432.47 960.04 moveto
426.59 951.23 lineto
425.69 961.78 lineto
closepath fill
1 setlinewidth
solid
0 0 0 edgecolor
newpath 432.47 960.04 moveto
426.59 951.23 lineto
425.69 961.78 lineto
closepath stroke
grestore
% node45
gsave
1 0.93961 1 nodecolor
2062 1233 91.22 26.87 ellipse_path fill
1 setlinewidth
filled
0 0 0 nodecolor
2062 1233 91.22 26.87 ellipse_path stroke
0 0 0 nodecolor
14 /Times-Roman set_font
2023.5 1235.4 moveto 77 (GO:0000154) alignedtext
0 0 0 nodecolor
14 /Times-Roman set_font
2005.5 1220.4 moveto 113 (rRNA modification) alignedtext
grestore
% node43->node45
gsave
1 setlinewidth
0 0 0 edgecolor
newpath 1041.51 1508.85 moveto
1064.9 1499.77 1093.07 1489.53 1119 1482 curveto
1486.81 1375.15 1610.72 1455.67 1962 1303 curveto
1983.88 1293.49 2005.86 1278.81 2023.61 1265.34 curveto
stroke
0 0 0 edgecolor
newpath 2026.21 1267.75 moveto
2031.97 1258.86 lineto
2021.92 1262.22 lineto
closepath fill
1 setlinewidth
solid
0 0 0 edgecolor
newpath 2026.21 1267.75 moveto
2031.97 1258.86 lineto
2021.92 1262.22 lineto
closepath stroke
grestore
% node52
gsave
1 0.97414 1 nodecolor
1066 1233 109.1 26.87 ellipse_path fill
1 setlinewidth
filled
0 0 0 nodecolor
1066 1233 109.1 26.87 ellipse_path stroke
0 0 0 nodecolor
14 /Times-Roman set_font
1029 1235.4 moveto 74 (GO:0031125) alignedtext
0 0 0 nodecolor
14 /Times-Roman set_font
996.5 1220.4 moveto 139 (rRNA 3'-end processing) alignedtext
grestore
% node43->node52
gsave
1 setlinewidth
0 0 0 edgecolor
newpath 996.95 1502.86 moveto
1010.63 1449.39 1041.08 1330.38 1056.57 1269.86 curveto
stroke
0 0 0 edgecolor
newpath 1060.01 1270.53 moveto
1059.1 1259.97 lineto
1053.23 1268.79 lineto
closepath fill
1 setlinewidth
solid
0 0 0 edgecolor
newpath 1060.01 1270.53 moveto
1059.1 1259.97 lineto
1053.23 1268.79 lineto
closepath stroke
grestore
% node145
gsave
1 1 1 nodecolor
847 1233 92.13 48.08 ellipse_path fill
1 setlinewidth
filled
0 0 0 nodecolor
847 1233 92.13 48.08 ellipse_path stroke
0 0 0 nodecolor
14 /Times-Roman set_font
808 1250.4 moveto 78 (GO:0000469) alignedtext
0 0 0 nodecolor
14 /Times-Roman set_font
821 1235.4 moveto 52 (cleavage) alignedtext
0 0 0 nodecolor
14 /Times-Roman set_font
821 1220.4 moveto 52 (involved) alignedtext
0 0 0 nodecolor
14 /Times-Roman set_font
789.5 1205.4 moveto 115 (in rRNA processing) alignedtext
grestore
% node43->node145
gsave
1 setlinewidth
0 0 0 edgecolor
newpath 977.06 1503.12 moveto
953.83 1454.87 904.62 1352.67 873.83 1288.73 curveto
stroke
0 0 0 edgecolor
newpath 876.92 1287.08 moveto
869.43 1279.59 lineto
870.62 1290.12 lineto
closepath fill
1 setlinewidth
solid
0 0 0 edgecolor
newpath 876.92 1287.08 moveto
869.43 1279.59 lineto
870.62 1290.12 lineto
closepath stroke
grestore
% node147
gsave
1 1 1 nodecolor
670 1233 67.18 37.48 ellipse_path fill
1 setlinewidth
filled
0 0 0 nodecolor
670 1233 67.18 37.48 ellipse_path stroke
0 0 0 nodecolor
14 /Times-Roman set_font
631 1242.9 moveto 78 (GO:0000460) alignedtext
0 0 0 nodecolor
14 /Times-Roman set_font
639.5 1227.9 moveto 61 (maturation) alignedtext
0 0 0 nodecolor
14 /Times-Roman set_font
630.5 1212.9 moveto 79 (of 5.8S rRNA) alignedtext
grestore
% node43->node147
gsave
1 setlinewidth
0 0 0 edgecolor
newpath 962.44 1504.42 moveto
906.39 1452.39 778.78 1333.96 712.2 1272.16 curveto
stroke
0 0 0 edgecolor
newpath 714.49 1269.52 moveto
704.78 1265.28 lineto
709.73 1274.65 lineto
closepath fill
1 setlinewidth
solid
0 0 0 edgecolor
newpath 714.49 1269.52 moveto
704.78 1265.28 lineto
709.73 1274.65 lineto
closepath stroke
grestore
% node148
gsave
1 0.9997 1 nodecolor
243 1233 68.8 37.48 ellipse_path fill
1 setlinewidth
filled
0 0 0 nodecolor
243 1233 68.8 37.48 ellipse_path stroke
0 0 0 nodecolor
14 /Times-Roman set_font
204.5 1242.9 moveto 77 (GO:0000470) alignedtext
0 0 0 nodecolor
14 /Times-Roman set_font
212.5 1227.9 moveto 61 (maturation) alignedtext
0 0 0 nodecolor
14 /Times-Roman set_font
202 1212.9 moveto 82 (of LSU-rRNA) alignedtext
grestore
% node43->node148
gsave
1 setlinewidth
0 0 0 edgecolor
newpath 937.47 1509.12 moveto
804.32 1456.18 453.83 1316.82 308.05 1258.86 curveto
stroke
0 0 0 edgecolor
newpath 309.33 1255.61 moveto
298.75 1255.17 lineto
306.75 1262.11 lineto
closepath fill
1 setlinewidth
solid
0 0 0 edgecolor
newpath 309.33 1255.61 moveto
298.75 1255.17 lineto
306.75 1262.11 lineto
closepath stroke
grestore
% node143
gsave
1 1 1 nodecolor
568 555 166.17 58.69 ellipse_path fill
1 setlinewidth
filled
0 0 0 nodecolor
568 555 166.17 58.69 ellipse_path stroke
0 0 0 nodecolor
14 /Times-Roman set_font
529.5 579.9 moveto 77 (GO:0000462) alignedtext
0 0 0 nodecolor
14 /Times-Roman set_font
537.5 564.9 moveto 61 (maturation) alignedtext
0 0 0 nodecolor
14 /Times-Roman set_font
478.5 549.9 moveto 179 (of SSU-rRNA from tricistronic) alignedtext
0 0 0 nodecolor
14 /Times-Roman set_font
522.5 534.9 moveto 91 (rRNA transcript) alignedtext
0 0 0 nodecolor
14 /Times-Roman set_font
458.5 519.9 moveto 219 (\(SSU-rRNA, 5.8S rRNA, LSU-rRNA\)) alignedtext
grestore
% node44->node143
gsave
1 setlinewidth
0 0 0 edgecolor
newpath 433.35 877.27 moveto
458.37 817.37 508.34 697.79 539.86 622.34 curveto
stroke
0 0 0 edgecolor
newpath 543.18 623.48 moveto
543.8 612.91 lineto
536.72 620.78 lineto
closepath fill
1 setlinewidth
solid
0 0 0 edgecolor
newpath 543.18 623.48 moveto
543.8 612.91 lineto
536.72 620.78 lineto
closepath stroke
grestore
% node46
gsave
1 0.59632 1 nodecolor
2404 914 96.17 37.48 ellipse_path fill
1 setlinewidth
filled
0 0 0 nodecolor
2404 914 96.17 37.48 ellipse_path stroke
0 0 0 nodecolor
14 /Times-Roman set_font
2367.5 923.9 moveto 73 (GO:0031118) alignedtext
0 0 0 nodecolor
14 /Times-Roman set_font
2344 908.9 moveto 120 (rRNA pseudouridine) alignedtext
0 0 0 nodecolor
14 /Times-Roman set_font
2378 893.9 moveto 52 (synthesis) alignedtext
grestore
% node45->node46
gsave
1 setlinewidth
0 0 0 edgecolor
newpath 2089.7 1207.17 moveto
2148.77 1152.07 2287.57 1022.6 2359.31 955.68 curveto
stroke
0 0 0 edgecolor
newpath 2361.95 958 moveto
2366.88 948.62 lineto
2357.18 952.89 lineto
closepath fill
1 setlinewidth
solid
0 0 0 edgecolor
newpath 2361.95 958 moveto
2366.88 948.62 lineto
2357.18 952.89 lineto
closepath stroke
grestore
% node47
gsave
1 0.93961 1 nodecolor
2683 1530 68.8 37.48 ellipse_path fill
1 setlinewidth
filled
0 0 0 nodecolor
2683 1530 68.8 37.48 ellipse_path stroke
0 0 0 nodecolor
14 /Times-Roman set_font
2645.5 1539.9 moveto 75 (GO:0001522) alignedtext
0 0 0 nodecolor
14 /Times-Roman set_font
2642 1524.9 moveto 82 (pseudouridine) alignedtext
0 0 0 nodecolor
14 /Times-Roman set_font
2657 1509.9 moveto 52 (synthesis) alignedtext
grestore
% node47->node46
gsave
1 setlinewidth
0 0 0 edgecolor
newpath 2689.76 1492.46 moveto
2700.34 1423.56 2714.73 1273.8 2664 1163 curveto
2621.38 1069.92 2526.86 994.01 2464.3 951.41 curveto
stroke
0 0 0 edgecolor
newpath 2465.95 948.3 moveto
2455.7 945.62 lineto
2462.04 954.11 lineto
closepath fill
1 setlinewidth
solid
0 0 0 edgecolor
newpath 2465.95 948.3 moveto
2455.7 945.62 lineto
2462.04 954.11 lineto
closepath stroke
grestore
% node48
gsave
1 0.52878 1 nodecolor
2554 1233 101.12 37.48 ellipse_path fill
1 setlinewidth
filled
0 0 0 nodecolor
2554 1233 101.12 37.48 ellipse_path stroke
0 0 0 nodecolor
14 /Times-Roman set_font
2517 1242.9 moveto 74 (GO:0031120) alignedtext
0 0 0 nodecolor
14 /Times-Roman set_font
2490.5 1227.9 moveto 127 (snRNA pseudouridine) alignedtext
0 0 0 nodecolor
14 /Times-Roman set_font
2528 1212.9 moveto 52 (synthesis) alignedtext
grestore
% node47->node48
gsave
1 setlinewidth
0 0 0 edgecolor
newpath 2667.05 1493.28 moveto
2643.62 1439.33 2599.89 1338.64 2574.22 1279.56 curveto
stroke
0 0 0 edgecolor
newpath 2577.31 1277.88 moveto
2570.11 1270.1 lineto
2570.89 1280.66 lineto
closepath fill
1 setlinewidth
solid
0 0 0 edgecolor
newpath 2577.31 1277.88 moveto
2570.11 1270.1 lineto
2570.89 1280.66 lineto
closepath stroke
grestore
% node49->node48
gsave
1 setlinewidth
0 0 0 edgecolor
newpath 2469.5 1502.86 moveto
2485.33 1452.29 2519.52 1343.12 2539.21 1280.23 curveto
stroke
0 0 0 edgecolor
newpath 2542.59 1281.14 moveto
2542.24 1270.55 lineto
2535.91 1279.04 lineto
closepath fill
1 setlinewidth
solid
0 0 0 edgecolor
newpath 2542.59 1281.14 moveto
2542.24 1270.55 lineto
2535.91 1279.04 lineto
closepath stroke
grestore
% node51
gsave
1 0.73034 1 nodecolor
3592 1806 106.07 26.87 ellipse_path fill
1 setlinewidth
filled
0 0 0 nodecolor
3592 1806 106.07 26.87 ellipse_path stroke
0 0 0 nodecolor
14 /Times-Roman set_font
3555.5 1808.4 moveto 73 (GO:0031123) alignedtext
0 0 0 nodecolor
14 /Times-Roman set_font
3525 1793.4 moveto 134 (RNA 3'-end processing) alignedtext
grestore
% node50->node51
gsave
1 setlinewidth
0 0 0 edgecolor
newpath 3774.81 2056.69 moveto
3738.28 2006.59 3658.72 1897.49 3617.66 1841.19 curveto
stroke
0 0 0 edgecolor
newpath 3620.37 1838.96 moveto
3611.65 1832.95 lineto
3614.71 1843.09 lineto
closepath fill
1 setlinewidth
solid
0 0 0 edgecolor
newpath 3620.37 1838.96 moveto
3611.65 1832.95 lineto
3614.71 1843.09 lineto
closepath stroke
grestore
% node69
gsave
1 1 1 nodecolor
3206 1806 87.89 26.87 ellipse_path fill
1 setlinewidth
filled
0 0 0 nodecolor
3206 1806 87.89 26.87 ellipse_path stroke
0 0 0 nodecolor
14 /Times-Roman set_font
3167.5 1808.4 moveto 77 (GO:0034470) alignedtext
0 0 0 nodecolor
14 /Times-Roman set_font
3151.5 1793.4 moveto 109 (ncRNA processing) alignedtext
grestore
% node50->node69
gsave
1 setlinewidth
0 0 0 edgecolor
newpath 3742.44 2062.67 moveto
3651.86 2026.4 3458.97 1946.63 3303 1865 curveto
3286.2 1856.21 3268.33 1845.69 3252.57 1835.99 curveto
stroke
0 0 0 edgecolor
newpath 3254.39 1833 moveto
3244.05 1830.7 lineto
3250.7 1838.95 lineto
closepath fill
1 setlinewidth
solid
0 0 0 edgecolor
newpath 3254.39 1833 moveto
3244.05 1830.7 lineto
3250.7 1838.95 lineto
closepath stroke
grestore
% node70
gsave
1 1 1 nodecolor
3823 1806 106.77 26.87 ellipse_path fill
1 setlinewidth
filled
0 0 0 nodecolor
3823 1806 106.77 26.87 ellipse_path stroke
0 0 0 nodecolor
14 /Times-Roman set_font
3784.5 1808.4 moveto 77 (GO:0000966) alignedtext
0 0 0 nodecolor
14 /Times-Roman set_font
3755.5 1793.4 moveto 135 (RNA 5'-end processing) alignedtext
grestore
% node50->node70
gsave
1 setlinewidth
0 0 0 edgecolor
newpath 3796.83 2055.94 moveto
3802.05 2006.08 3813.19 1899.68 3819.11 1843.13 curveto
stroke
0 0 0 edgecolor
newpath 3822.59 1843.48 moveto
3820.16 1833.17 lineto
3815.63 1842.76 lineto
closepath fill
1 setlinewidth
solid
0 0 0 edgecolor
newpath 3822.59 1843.48 moveto
3820.16 1833.17 lineto
3815.63 1842.76 lineto
closepath stroke
grestore
% node138
gsave
1 0.97245 1 nodecolor
4016 1806 67.88 26.87 ellipse_path fill
1 setlinewidth
filled
0 0 0 nodecolor
4016 1806 67.88 26.87 ellipse_path stroke
0 0 0 nodecolor
14 /Times-Roman set_font
3978.5 1808.4 moveto 75 (GO:0008380) alignedtext
0 0 0 nodecolor
14 /Times-Roman set_font
3976 1793.4 moveto 80 (RNA splicing) alignedtext
grestore
% node50->node138
gsave
1 setlinewidth
0 0 0 edgecolor
newpath 3814.89 2056.94 moveto
3855.32 2006.49 3944.23 1895.55 3989.05 1839.63 curveto
stroke
0 0 0 edgecolor
newpath 3991.81 1841.78 moveto
3995.33 1831.79 lineto
3986.35 1837.4 lineto
closepath fill
1 setlinewidth
solid
0 0 0 edgecolor
newpath 3991.81 1841.78 moveto
3995.33 1831.79 lineto
3986.35 1837.4 lineto
closepath stroke
grestore
% node53
gsave
1 0.99689 1 nodecolor
3604 1530 115.97 26.87 ellipse_path fill
1 setlinewidth
filled
0 0 0 nodecolor
3604 1530 115.97 26.87 ellipse_path stroke
0 0 0 nodecolor
14 /Times-Roman set_font
3566 1532.4 moveto 76 (GO:0043628) alignedtext
0 0 0 nodecolor
14 /Times-Roman set_font
3530 1517.4 moveto 148 (ncRNA 3'-end processing) alignedtext
grestore
% node51->node53
gsave
1 setlinewidth
0 0 0 edgecolor
newpath 3593.18 1778.78 moveto
3595.34 1729.08 3599.93 1623.59 3602.38 1567.26 curveto
stroke
0 0 0 edgecolor
newpath 3605.89 1567.16 moveto
3602.83 1557.02 lineto
3598.89 1566.85 lineto
closepath fill
1 setlinewidth
solid
0 0 0 edgecolor
newpath 3605.89 1567.16 moveto
3602.83 1557.02 lineto
3598.89 1566.85 lineto
closepath stroke
grestore
% node150
gsave
1 0.9367 1 nodecolor
1268 555 166.17 90.51 ellipse_path fill
1 setlinewidth
filled
0 0 0 nodecolor
1268 555 166.17 90.51 ellipse_path stroke
0 0 0 nodecolor
14 /Times-Roman set_font
1229.5 602.4 moveto 77 (GO:0000467) alignedtext
0 0 0 nodecolor
14 /Times-Roman set_font
1224 587.4 moveto 88 (exonucleolytic) alignedtext
0 0 0 nodecolor
14 /Times-Roman set_font
1240.5 572.4 moveto 55 (trimming) alignedtext
0 0 0 nodecolor
14 /Times-Roman set_font
1236 557.4 moveto 64 (to generate) alignedtext
0 0 0 nodecolor
14 /Times-Roman set_font
1248 542.4 moveto 40 (mature) alignedtext
0 0 0 nodecolor
14 /Times-Roman set_font
1160 527.4 moveto 216 (3'-end of 5.8S rRNA from tricistronic) alignedtext
0 0 0 nodecolor
14 /Times-Roman set_font
1222.5 512.4 moveto 91 (rRNA transcript) alignedtext
0 0 0 nodecolor
14 /Times-Roman set_font
1158.5 497.4 moveto 219 (\(SSU-rRNA, 5.8S rRNA, LSU-rRNA\)) alignedtext
grestore
% node52->node150
gsave
1 setlinewidth
0 0 0 edgecolor
newpath 1092.46 1206.75 moveto
1134.67 1162.88 1215.88 1069.89 1249 973 curveto
1284.54 869.02 1284.72 741.99 1278.91 655.44 curveto
stroke
0 0 0 edgecolor
newpath 1282.39 655.08 moveto
1278.19 645.36 lineto
1275.41 655.58 lineto
closepath fill
1 setlinewidth
solid
0 0 0 edgecolor
newpath 1282.39 655.08 moveto
1278.19 645.36 lineto
1275.41 655.58 lineto
closepath stroke
grestore
% node53->node52
gsave
1 setlinewidth
0 0 0 edgecolor
newpath 3551.22 1505.84 moveto
3529.32 1496.85 3503.38 1487.51 3479 1482 curveto
2481.06 1256.5 2159.38 1611.82 1184 1303 curveto
1157.04 1294.46 1129.7 1278.79 1108.14 1264.43 curveto
stroke
0 0 0 edgecolor
newpath 1110.11 1261.54 moveto
1099.87 1258.8 lineto
1106.17 1267.32 lineto
closepath fill
1 setlinewidth
solid
0 0 0 edgecolor
newpath 1110.11 1261.54 moveto
1099.87 1258.8 lineto
1106.17 1267.32 lineto
closepath stroke
grestore
% node55
gsave
1 0.047619 1 nodecolor
3591 1233 82.23 37.48 ellipse_path fill
1 setlinewidth
filled
0 0 0 nodecolor
3591 1233 82.23 37.48 ellipse_path stroke
0 0 0 nodecolor
14 /Times-Roman set_font
3554 1242.9 moveto 74 (GO:0031126) alignedtext
0 0 0 nodecolor
14 /Times-Roman set_font
3566.5 1227.9 moveto 49 (snoRNA) alignedtext
0 0 0 nodecolor
14 /Times-Roman set_font
3540.5 1212.9 moveto 101 (3'-end processing) alignedtext
grestore
% node53->node55
gsave
1 setlinewidth
0 0 0 edgecolor
newpath 3602.81 1502.86 moveto
3600.6 1452.4 3595.84 1343.57 3593.08 1280.62 curveto
stroke
0 0 0 edgecolor
newpath 3596.58 1280.38 moveto
3592.64 1270.55 lineto
3589.58 1280.69 lineto
closepath fill
1 setlinewidth
solid
0 0 0 edgecolor
newpath 3596.58 1280.38 moveto
3592.64 1270.55 lineto
3589.58 1280.69 lineto
closepath stroke
grestore
% node54->node55
gsave
1 setlinewidth
0 0 0 edgecolor
newpath 3262.24 1499.06 moveto
3329.55 1444.58 3469.04 1331.69 3542.83 1271.99 curveto
stroke
0 0 0 edgecolor
newpath 3545.05 1274.69 moveto
3550.62 1265.68 lineto
3540.65 1269.25 lineto
closepath fill
1 setlinewidth
solid
0 0 0 edgecolor
newpath 3545.05 1274.69 moveto
3550.62 1265.68 lineto
3540.65 1269.25 lineto
closepath stroke
grestore
% node81
gsave
1 0.59632 1 nodecolor
3109 1233 82.23 37.48 ellipse_path fill
1 setlinewidth
filled
0 0 0 nodecolor
3109 1233 82.23 37.48 ellipse_path stroke
0 0 0 nodecolor
14 /Times-Roman set_font
3071 1242.9 moveto 76 (GO:0034963) alignedtext
0 0 0 nodecolor
14 /Times-Roman set_font
3058.5 1227.9 moveto 101 (box C/D snoRNA) alignedtext
0 0 0 nodecolor
14 /Times-Roman set_font
3078 1212.9 moveto 62 (processing) alignedtext
grestore
% node54->node81
gsave
1 setlinewidth
0 0 0 edgecolor
newpath 3209.78 1493.28 moveto
3188.89 1439.33 3149.91 1338.64 3127.03 1279.56 curveto
stroke
0 0 0 edgecolor
newpath 3130.24 1278.16 moveto
3123.36 1270.1 lineto
3123.71 1280.69 lineto
closepath fill
1 setlinewidth
solid
0 0 0 edgecolor
newpath 3130.24 1278.16 moveto
3123.36 1270.1 lineto
3123.71 1280.69 lineto
closepath stroke
grestore
% node56->node3
gsave
1 setlinewidth
0 0 0 edgecolor
newpath 3357.33 3733.18 moveto
3398.15 3680.41 3467.35 3585.67 3512 3496 curveto
3545.52 3428.69 3531.18 3402.12 3567 3336 curveto
3608.29 3259.78 3671.81 3182.72 3716.37 3132.92 curveto
stroke
0 0 0 edgecolor
newpath 3718.99 3135.25 moveto
3723.08 3125.47 lineto
3713.78 3130.56 lineto
closepath fill
1 setlinewidth
solid
0 0 0 edgecolor
newpath 3718.99 3135.25 moveto
3723.08 3125.47 lineto
3713.78 3130.56 lineto
closepath stroke
grestore
% node56->node30
gsave
1 setlinewidth
0 0 0 edgecolor
newpath 3319.49 3727.11 moveto
3309.11 3620.24 3282.92 3369.08 3263 3336 curveto
3184.98 3206.45 3060.93 3268.93 2987 3137 curveto
2926.81 3029.59 2935.86 2879.44 2946.93 2798.03 curveto
stroke
0 0 0 edgecolor
newpath 2950.42 2798.37 moveto
2948.36 2787.98 lineto
2943.49 2797.39 lineto
closepath fill
1 setlinewidth
solid
0 0 0 edgecolor
newpath 2950.42 2798.37 moveto
2948.36 2787.98 lineto
2943.49 2797.39 lineto
closepath stroke
grestore
% node56->node32
gsave
1 setlinewidth
0 0 0 edgecolor
newpath 3326.56 3727.02 moveto
3331.06 3627.37 3336.71 3401.83 3300 3336 curveto
3224.57 3200.76 3085.71 3274.25 3014 3137 curveto
2954.14 3022.42 3029.42 2870.12 3077.95 2791.63 curveto
stroke
0 0 0 edgecolor
newpath 3081.08 2793.22 moveto
3083.43 2782.89 lineto
3075.15 2789.5 lineto
closepath fill
1 setlinewidth
solid
0 0 0 edgecolor
newpath 3081.08 2793.22 moveto
3083.43 2782.89 lineto
3075.15 2789.5 lineto
closepath stroke
grestore
% node56->node57
gsave
1 setlinewidth
0 0 0 edgecolor
newpath 3387.81 3765.07 moveto
3715.51 3714.08 5207.55 3481.89 5557.42 3427.45 curveto
stroke
0 0 0 edgecolor
newpath 5558.1 3430.89 moveto
5567.44 3425.89 lineto
5557.02 3423.97 lineto
closepath fill
1 setlinewidth
solid
0 0 0 edgecolor
newpath 5558.1 3430.89 moveto
5567.44 3425.89 lineto
5557.02 3423.97 lineto
closepath stroke
grestore
% node58
gsave
1 0.80731 1 nodecolor
3925 3078 63.85 26.87 ellipse_path fill
1 setlinewidth
filled
0 0 0 nodecolor
3925 3078 63.85 26.87 ellipse_path stroke
0 0 0 nodecolor
14 /Times-Roman set_font
3887.5 3080.4 moveto 75 (GO:0032259) alignedtext
0 0 0 nodecolor
14 /Times-Roman set_font
3890 3065.4 moveto 70 (methylation) alignedtext
grestore
% node56->node58
gsave
1 setlinewidth
0 0 0 edgecolor
newpath 3378.04 3747.91 moveto
3460.28 3704.43 3617.74 3612.05 3717 3496 curveto
3821 3374.41 3888.28 3191.82 3913.64 3114.58 curveto
stroke
0 0 0 edgecolor
newpath 3917.04 3115.42 moveto
3916.8 3104.83 lineto
3910.39 3113.26 lineto
closepath fill
1 setlinewidth
solid
0 0 0 edgecolor
newpath 3917.04 3115.42 moveto
3916.8 3104.83 lineto
3910.39 3113.26 lineto
closepath stroke
grestore
% node63
gsave
1 0.99995 1 nodecolor
3240 3078 67.18 48.08 ellipse_path fill
1 setlinewidth
filled
0 0 0 nodecolor
3240 3078 67.18 48.08 ellipse_path stroke
0 0 0 nodecolor
14 /Times-Roman set_font
3200.5 3095.4 moveto 79 (GO:0044249) alignedtext
0 0 0 nodecolor
14 /Times-Roman set_font
3217.5 3080.4 moveto 45 (cellular) alignedtext
0 0 0 nodecolor
14 /Times-Roman set_font
3204.5 3065.4 moveto 71 (biosynthetic) alignedtext
0 0 0 nodecolor
14 /Times-Roman set_font
3218.5 3050.4 moveto 43 (process) alignedtext
grestore
% node56->node63
gsave
1 setlinewidth
0 0 0 edgecolor
newpath 3360.12 3734.82 moveto
3425.23 3657.28 3550.23 3481.81 3491 3336 curveto
3470.14 3284.64 3357.64 3180.56 3290.54 3121.49 curveto
stroke
0 0 0 edgecolor
newpath 3292.82 3118.83 moveto
3282.99 3114.87 lineto
3288.2 3124.1 lineto
closepath fill
1 setlinewidth
solid
0 0 0 edgecolor
newpath 3292.82 3118.83 moveto
3282.99 3114.87 lineto
3288.2 3124.1 lineto
closepath stroke
grestore
% node77
gsave
1 1 1 nodecolor
3642 3416 65.76 69.3 ellipse_path fill
1 setlinewidth
filled
0 0 0 nodecolor
3642 3416 65.76 69.3 ellipse_path stroke
0 0 0 nodecolor
14 /Times-Roman set_font
3603.5 3448.4 moveto 77 (GO:0034641) alignedtext
0 0 0 nodecolor
14 /Times-Roman set_font
3619.5 3433.4 moveto 45 (cellular) alignedtext
0 0 0 nodecolor
14 /Times-Roman set_font
3617.5 3418.4 moveto 49 (nitrogen) alignedtext
0 0 0 nodecolor
14 /Times-Roman set_font
3611.5 3403.4 moveto 61 (compound) alignedtext
0 0 0 nodecolor
14 /Times-Roman set_font
3613 3388.4 moveto 58 (metabolic) alignedtext
0 0 0 nodecolor
14 /Times-Roman set_font
3620.5 3373.4 moveto 43 (process) alignedtext
grestore
% node56->node77
gsave
1 setlinewidth
0 0 0 edgecolor
newpath 3359.86 3734.52 moveto
3416.05 3671.09 3525.09 3547.99 3589.92 3474.79 curveto
stroke
0 0 0 edgecolor
newpath 3592.82 3476.8 moveto
3596.83 3466.99 lineto
3587.58 3472.16 lineto
closepath fill
1 setlinewidth
solid
0 0 0 edgecolor
newpath 3592.82 3476.8 moveto
3596.83 3466.99 lineto
3587.58 3472.16 lineto
closepath stroke
grestore
% node89
gsave
1 0.59632 1 nodecolor
2749 3416 65.05 58.69 ellipse_path fill
1 setlinewidth
filled
0 0 0 nodecolor
2749 3416 65.05 58.69 ellipse_path stroke
0 0 0 nodecolor
14 /Times-Roman set_font
2711 3440.9 moveto 76 (GO:0042375) alignedtext
0 0 0 nodecolor
14 /Times-Roman set_font
2725.5 3425.9 moveto 47 (quinone) alignedtext
0 0 0 nodecolor
14 /Times-Roman set_font
2725 3410.9 moveto 48 (cofactor) alignedtext
0 0 0 nodecolor
14 /Times-Roman set_font
2720 3395.9 moveto 58 (metabolic) alignedtext
0 0 0 nodecolor
14 /Times-Roman set_font
2727.5 3380.9 moveto 43 (process) alignedtext
grestore
% node56->node89
gsave
1 setlinewidth
0 0 0 edgecolor
newpath 3267.49 3750.71 moveto
3170.83 3707.66 2969.95 3611.52 2823 3496 curveto
2813.47 3488.51 2804.08 3479.76 2795.35 3470.85 curveto
stroke
0 0 0 edgecolor
newpath 2797.62 3468.16 moveto
2788.18 3463.35 lineto
2792.56 3472.99 lineto
closepath fill
1 setlinewidth
solid
0 0 0 edgecolor
newpath 2797.62 3468.16 moveto
2788.18 3463.35 lineto
2792.56 3472.99 lineto
closepath stroke
grestore
% node95
gsave
1 0.95465 1 nodecolor
3966 2380 99.2 26.87 ellipse_path fill
1 setlinewidth
filled
0 0 0 nodecolor
3966 2380 99.2 26.87 ellipse_path stroke
0 0 0 nodecolor
14 /Times-Roman set_font
3928 2382.4 moveto 76 (GO:0043038) alignedtext
0 0 0 nodecolor
14 /Times-Roman set_font
3903.5 2367.4 moveto 125 (amino acid activation) alignedtext
grestore
% node56->node95
gsave
1 setlinewidth
0 0 0 edgecolor
newpath 3380.77 3751.43 moveto
3473.84 3710.58 3660.75 3619.05 3783 3496 curveto
3914.08 3364.06 3948.43 3316.25 3998 3137 curveto
4072.03 2869.29 4002.16 2528.19 3975.42 2416.9 curveto
stroke
0 0 0 edgecolor
newpath 3978.81 2416.05 moveto
3973.04 2407.16 lineto
3972.01 2417.7 lineto
closepath fill
1 setlinewidth
solid
0 0 0 edgecolor
newpath 3978.81 2416.05 moveto
3973.04 2407.16 lineto
3972.01 2417.7 lineto
closepath stroke
grestore
% node104
gsave
1 0.38201 1 nodecolor
3417 3416 65.05 37.48 ellipse_path fill
1 setlinewidth
filled
0 0 0 nodecolor
3417 3416 65.05 37.48 ellipse_path stroke
0 0 0 nodecolor
14 /Times-Roman set_font
3379 3425.9 moveto 76 (GO:0045333) alignedtext
0 0 0 nodecolor
14 /Times-Roman set_font
3394.5 3410.9 moveto 45 (cellular) alignedtext
0 0 0 nodecolor
14 /Times-Roman set_font
3386.5 3395.9 moveto 61 (respiration) alignedtext
grestore
% node56->node104
gsave
1 setlinewidth
0 0 0 edgecolor
newpath 3336.25 3727.7 moveto
3354.09 3658.83 3387.03 3531.7 3404.82 3463 curveto
stroke
0 0 0 edgecolor
newpath 3408.22 3463.86 moveto
3407.34 3453.3 lineto
3401.44 3462.11 lineto
closepath fill
1 setlinewidth
solid
0 0 0 edgecolor
newpath 3408.22 3463.86 moveto
3407.34 3453.3 lineto
3401.44 3462.11 lineto
closepath stroke
grestore
% node105
gsave
1 0.59632 1 nodecolor
2713 3078 65.97 58.69 ellipse_path fill
1 setlinewidth
filled
0 0 0 nodecolor
2713 3078 65.97 58.69 ellipse_path stroke
0 0 0 nodecolor
14 /Times-Roman set_font
2674 3102.9 moveto 78 (GO:0045426) alignedtext
0 0 0 nodecolor
14 /Times-Roman set_font
2689.5 3087.9 moveto 47 (quinone) alignedtext
0 0 0 nodecolor
14 /Times-Roman set_font
2689 3072.9 moveto 48 (cofactor) alignedtext
0 0 0 nodecolor
14 /Times-Roman set_font
2677.5 3057.9 moveto 71 (biosynthetic) alignedtext
0 0 0 nodecolor
14 /Times-Roman set_font
2691.5 3042.9 moveto 43 (process) alignedtext
grestore
% node56->node105
gsave
1 setlinewidth
0 0 0 edgecolor
newpath 3273.29 3744.53 moveto
3202.71 3699.38 3075.99 3607.88 3009 3496 curveto
2971.45 3433.29 3006.64 3399.81 2971 3336 curveto
2944.2 3288.01 2835.15 3186.5 2767.7 3126.1 curveto
stroke
0 0 0 edgecolor
newpath 2769.88 3123.36 moveto
2760.09 3119.31 lineto
2765.22 3128.58 lineto
closepath fill
1 setlinewidth
solid
0 0 0 edgecolor
newpath 2769.88 3123.36 moveto
2760.09 3119.31 lineto
2765.22 3128.58 lineto
closepath stroke
grestore
% node178
gsave
1 0.94484 1 nodecolor
2897 3416 65.05 48.08 ellipse_path fill
1 setlinewidth
filled
0 0 0 nodecolor
2897 3416 65.05 48.08 ellipse_path stroke
0 0 0 nodecolor
14 /Times-Roman set_font
2859 3433.4 moveto 76 (GO:0006525) alignedtext
0 0 0 nodecolor
14 /Times-Roman set_font
2873 3418.4 moveto 48 (arginine) alignedtext
0 0 0 nodecolor
14 /Times-Roman set_font
2868 3403.4 moveto 58 (metabolic) alignedtext
0 0 0 nodecolor
14 /Times-Roman set_font
2875.5 3388.4 moveto 43 (process) alignedtext
grestore
% node56->node178
gsave
1 setlinewidth
0 0 0 edgecolor
newpath 3278.13 3740.94 moveto
3210.23 3689.91 3079.81 3589.6 2976 3496 curveto
2964.46 3485.6 2952.47 3473.94 2941.41 3462.8 curveto
stroke
0 0 0 edgecolor
newpath 2943.81 3460.24 moveto
2934.3 3455.57 lineto
2938.82 3465.15 lineto
closepath fill
1 setlinewidth
solid
0 0 0 edgecolor
newpath 2943.81 3460.24 moveto
2934.3 3455.57 lineto
2938.82 3465.15 lineto
closepath stroke
grestore
% node179
gsave
1 0.21177 1 nodecolor
3119 3416 101.12 58.69 ellipse_path fill
1 setlinewidth
filled
0 0 0 nodecolor
3119 3416 101.12 58.69 ellipse_path stroke
0 0 0 nodecolor
14 /Times-Roman set_font
3081 3440.9 moveto 76 (GO:0009075) alignedtext
0 0 0 nodecolor
14 /Times-Roman set_font
3093.5 3425.9 moveto 51 (histidine) alignedtext
0 0 0 nodecolor
14 /Times-Roman set_font
3099.5 3410.9 moveto 39 (family) alignedtext
0 0 0 nodecolor
14 /Times-Roman set_font
3055.5 3395.9 moveto 127 (amino acid metabolic) alignedtext
0 0 0 nodecolor
14 /Times-Roman set_font
3097.5 3380.9 moveto 43 (process) alignedtext
grestore
% node56->node179
gsave
1 setlinewidth
0 0 0 edgecolor
newpath 3298.66 3730.62 moveto
3262.86 3667.92 3197.24 3553.02 3155.99 3480.79 curveto
stroke
0 0 0 edgecolor
newpath 3158.84 3478.71 moveto
3150.84 3471.76 lineto
3152.76 3482.18 lineto
closepath fill
1 setlinewidth
solid
0 0 0 edgecolor
newpath 3158.84 3478.71 moveto
3150.84 3471.76 lineto
3152.76 3482.18 lineto
closepath stroke
grestore
% node180
gsave
1 0.21177 1 nodecolor
2863 3078 65.76 48.08 ellipse_path fill
1 setlinewidth
filled
0 0 0 nodecolor
2863 3078 65.76 48.08 ellipse_path stroke
0 0 0 nodecolor
14 /Times-Roman set_font
2824.5 3095.4 moveto 77 (GO:0006547) alignedtext
0 0 0 nodecolor
14 /Times-Roman set_font
2837.5 3080.4 moveto 51 (histidine) alignedtext
0 0 0 nodecolor
14 /Times-Roman set_font
2834 3065.4 moveto 58 (metabolic) alignedtext
0 0 0 nodecolor
14 /Times-Roman set_font
2841.5 3050.4 moveto 43 (process) alignedtext
grestore
% node56->node180
gsave
1 setlinewidth
0 0 0 edgecolor
newpath 3315.67 3727.03 moveto
3296.79 3620.01 3250.71 3368.56 3229 3336 curveto
3143.1 3207.15 3068.88 3227.19 2943 3137 curveto
2934.71 3131.06 2925.98 3124.72 2917.46 3118.47 curveto
stroke
0 0 0 edgecolor
newpath 2919.51 3115.63 moveto
2909.37 3112.54 lineto
2915.36 3121.28 lineto
closepath fill
1 setlinewidth
solid
0 0 0 edgecolor
newpath 2919.51 3115.63 moveto
2909.37 3112.54 lineto
2915.36 3121.28 lineto
closepath stroke
grestore
% node184
gsave
1 0.59632 1 nodecolor
2564 3078 65.05 48.08 ellipse_path fill
1 setlinewidth
filled
0 0 0 nodecolor
2564 3078 65.05 48.08 ellipse_path stroke
0 0 0 nodecolor
14 /Times-Roman set_font
2526 3095.4 moveto 76 (GO:0006743) alignedtext
0 0 0 nodecolor
14 /Times-Roman set_font
2531.5 3080.4 moveto 65 (ubiquinone) alignedtext
0 0 0 nodecolor
14 /Times-Roman set_font
2535 3065.4 moveto 58 (metabolic) alignedtext
0 0 0 nodecolor
14 /Times-Roman set_font
2542.5 3050.4 moveto 43 (process) alignedtext
grestore
% node56->node184
gsave
1 setlinewidth
0 0 0 edgecolor
newpath 3259.65 3766.19 moveto
3129.07 3744.84 2832.09 3677.96 2675 3496 curveto
2674.25 3495.13 2609.37 3249.76 2579.16 3135.41 curveto
stroke
0 0 0 edgecolor
newpath 2582.46 3134.2 moveto
2576.52 3125.42 lineto
2575.69 3135.99 lineto
closepath fill
1 setlinewidth
solid
0 0 0 edgecolor
newpath 2582.46 3134.2 moveto
2576.52 3125.42 lineto
2575.69 3135.99 lineto
closepath stroke
grestore
% node57->node22
gsave
1 setlinewidth
0 0 0 edgecolor
newpath 5643.07 3347.46 moveto
5664.7 3224.58 5710.06 2966.86 5734.17 2829.95 curveto
stroke
0 0 0 edgecolor
newpath 5737.65 2830.35 moveto
5735.93 2819.9 lineto
5730.75 2829.14 lineto
closepath fill
1 setlinewidth
solid
0 0 0 edgecolor
newpath 5737.65 2830.35 moveto
5735.93 2819.9 lineto
5730.75 2829.14 lineto
closepath stroke
grestore
% node58->node98
gsave
1 setlinewidth
0 0 0 edgecolor
newpath 3924.12 3050.91 moveto
3922.25 2993.65 3917.9 2859.69 3915.55 2787.72 curveto
stroke
0 0 0 edgecolor
newpath 3919.05 2787.45 moveto
3915.22 2777.57 lineto
3912.05 2787.68 lineto
closepath fill
1 setlinewidth
solid
0 0 0 edgecolor
newpath 3919.05 2787.45 moveto
3915.22 2777.57 lineto
3912.05 2787.68 lineto
closepath stroke
grestore
% node59->node60
gsave
1 setlinewidth
0 0 0 edgecolor
newpath 4710.74 2684.54 moveto
4686.98 2622.56 4648.42 2521.96 4622.17 2453.48 curveto
stroke
0 0 0 edgecolor
newpath 4625.39 2452.12 moveto
4618.55 2444.04 lineto
4618.86 2454.63 lineto
closepath fill
1 setlinewidth
solid
0 0 0 edgecolor
newpath 4625.39 2452.12 moveto
4618.55 2444.04 lineto
4618.86 2454.63 lineto
closepath stroke
grestore
% node60->node171
gsave
1 setlinewidth
0 0 0 edgecolor
newpath 4634.94 2326.9 moveto
4679.27 2269.41 4749.11 2178.84 4790.04 2125.75 curveto
stroke
0 0 0 edgecolor
newpath 4793.02 2127.61 moveto
4796.35 2117.56 lineto
4787.48 2123.34 lineto
closepath fill
1 setlinewidth
solid
0 0 0 edgecolor
newpath 4793.02 2127.61 moveto
4796.35 2117.56 lineto
4787.48 2123.34 lineto
closepath stroke
grestore
% node61->node60
gsave
1 setlinewidth
0 0 0 edgecolor
newpath 4520.88 2682.56 moveto
4535.63 2621.54 4559.02 2524.74 4575.37 2457.11 curveto
stroke
0 0 0 edgecolor
newpath 4578.78 2457.89 moveto
4577.72 2447.35 lineto
4571.97 2456.25 lineto
closepath fill
1 setlinewidth
solid
0 0 0 edgecolor
newpath 4578.78 2457.89 moveto
4577.72 2447.35 lineto
4571.97 2456.25 lineto
closepath stroke
grestore
% node166
gsave
1 1 1 nodecolor
4410 2380 65.05 26.87 ellipse_path fill
1 setlinewidth
filled
0 0 0 nodecolor
4410 2380 65.05 26.87 ellipse_path stroke
0 0 0 nodecolor
14 /Times-Roman set_font
4372 2382.4 moveto 76 (GO:0006412) alignedtext
0 0 0 nodecolor
14 /Times-Roman set_font
4380 2367.4 moveto 60 (translation) alignedtext
grestore
% node61->node166
gsave
1 setlinewidth
0 0 0 edgecolor
newpath 4491.63 2682.96 moveto
4471.54 2608.4 4436.92 2479.92 4419.96 2416.96 curveto
stroke
0 0 0 edgecolor
newpath 4423.28 2415.82 moveto
4417.29 2407.07 lineto
4416.52 2417.64 lineto
closepath fill
1 setlinewidth
solid
0 0 0 edgecolor
newpath 4423.28 2415.82 moveto
4417.29 2407.07 lineto
4416.52 2417.64 lineto
closepath stroke
grestore
% node62->node109
gsave
1 setlinewidth
0 0 0 edgecolor
newpath 2796.57 2052.56 moveto
2708.64 1999.5 2528.24 1890.63 2439.55 1837.11 curveto
stroke
0 0 0 edgecolor
newpath 2441.11 1833.96 moveto
2430.74 1831.79 lineto
2437.49 1839.96 lineto
closepath fill
1 setlinewidth
solid
0 0 0 edgecolor
newpath 2441.11 1833.96 moveto
2430.74 1831.79 lineto
2437.49 1839.96 lineto
closepath stroke
grestore
% node63->node62
gsave
1 setlinewidth
0 0 0 edgecolor
newpath 3244.32 3029.89 moveto
3253.44 2902.54 3263.35 2550.04 3122 2310 curveto
3071 2223.39 2974.07 2155.33 2909.99 2117.13 curveto
stroke
0 0 0 edgecolor
newpath 2911.57 2114 moveto
2901.17 2111.94 lineto
2908.01 2120.03 lineto
closepath fill
1 setlinewidth
solid
0 0 0 edgecolor
newpath 2911.57 2114 moveto
2901.17 2111.94 lineto
2908.01 2120.03 lineto
closepath stroke
grestore
% node63->node79
gsave
1 setlinewidth
0 0 0 edgecolor
newpath 3282.26 3040.6 moveto
3292.77 3032.63 3304.37 3024.86 3316 3019 curveto
3399.4 2976.96 4005.86 2818.44 4228.4 2760.97 curveto
stroke
0 0 0 edgecolor
newpath 4229.58 2764.28 moveto
4238.39 2758.4 lineto
4227.83 2757.51 lineto
closepath fill
1 setlinewidth
solid
0 0 0 edgecolor
newpath 4229.58 2764.28 moveto
4238.39 2758.4 lineto
4227.83 2757.51 lineto
closepath stroke
grestore
% node64->node40
gsave
1 setlinewidth
0 0 0 edgecolor
newpath 2898.9 1780.9 moveto
2916.74 1769.1 2939.23 1755.73 2961 1747 curveto
3285.37 1616.87 3400.28 1696.7 3729 1578 curveto
3743.44 1572.79 3758.48 1565.78 3772.15 1558.74 curveto
stroke
0 0 0 edgecolor
newpath 3774.16 1561.64 moveto
3781.37 1553.88 lineto
3770.89 1555.45 lineto
closepath fill
1 setlinewidth
solid
0 0 0 edgecolor
newpath 3774.16 1561.64 moveto
3781.37 1553.88 lineto
3770.89 1555.45 lineto
closepath stroke
grestore
% node64->node42
gsave
1 setlinewidth
0 0 0 edgecolor
newpath 2899.8 1781.19 moveto
2952.52 1743.02 3051.26 1665.11 3111 1578 curveto
3136.95 1540.16 3124.16 1520.58 3149 1482 curveto
3206.03 1393.4 3297.65 1309.26 3349.64 1265.1 curveto
stroke
0 0 0 edgecolor
newpath 3351.94 1267.75 moveto
3357.32 1258.62 lineto
3347.42 1262.4 lineto
closepath fill
1 setlinewidth
solid
0 0 0 edgecolor
newpath 3351.94 1267.75 moveto
3357.32 1258.62 lineto
3347.42 1262.4 lineto
closepath stroke
grestore
% node64->node45
gsave
1 setlinewidth
0 0 0 edgecolor
newpath 2825.94 1781.28 moveto
2770.45 1743.52 2667.2 1666.45 2605 1578 curveto
2578.6 1540.47 2598.8 1515.08 2567 1482 curveto
2430.6 1340.14 2333.42 1399.66 2162 1303 curveto
2141.85 1291.64 2120.71 1277.24 2103.08 1264.46 curveto
stroke
0 0 0 edgecolor
newpath 2104.86 1261.43 moveto
2094.73 1258.34 lineto
2100.72 1267.08 lineto
closepath fill
1 setlinewidth
solid
0 0 0 edgecolor
newpath 2104.86 1261.43 moveto
2094.73 1258.34 lineto
2100.72 1267.08 lineto
closepath stroke
grestore
% node64->node47
gsave
1 setlinewidth
0 0 0 edgecolor
newpath 2846.48 1779.29 moveto
2815.26 1731.67 2749.72 1631.73 2711.79 1573.9 curveto
stroke
0 0 0 edgecolor
newpath 2714.59 1571.78 moveto
2706.17 1565.34 lineto
2708.73 1575.62 lineto
closepath fill
1 setlinewidth
solid
0 0 0 edgecolor
newpath 2714.59 1571.78 moveto
2706.17 1565.34 lineto
2708.73 1575.62 lineto
closepath stroke
grestore
% node64->node49
gsave
1 setlinewidth
0 0 0 edgecolor
newpath 2827.88 1781.26 moveto
2754.25 1730.84 2586.96 1616.26 2506.23 1560.98 curveto
stroke
0 0 0 edgecolor
newpath 2507.99 1557.94 moveto
2497.76 1555.18 lineto
2504.04 1563.72 lineto
closepath fill
1 setlinewidth
solid
0 0 0 edgecolor
newpath 2507.99 1557.94 moveto
2497.76 1555.18 lineto
2504.04 1563.72 lineto
closepath stroke
grestore
% node72
gsave
1 0.83943 1 nodecolor
2196 3416 65.97 48.08 ellipse_path fill
1 setlinewidth
filled
0 0 0 nodecolor
2196 3416 65.97 48.08 ellipse_path stroke
0 0 0 nodecolor
14 /Times-Roman set_font
2157 3433.4 moveto 78 (GO:0034504) alignedtext
0 0 0 nodecolor
14 /Times-Roman set_font
2175.5 3418.4 moveto 41 (protein) alignedtext
0 0 0 nodecolor
14 /Times-Roman set_font
2161 3403.4 moveto 70 (localization) alignedtext
0 0 0 nodecolor
14 /Times-Roman set_font
2166.5 3388.4 moveto 59 (in nucleus) alignedtext
grestore
% node65->node72
gsave
1 setlinewidth
0 0 0 edgecolor
newpath 2213.32 3726.96 moveto
2209.68 3661.49 2203.15 3544.38 2199.23 3474.07 curveto
stroke
0 0 0 edgecolor
newpath 2202.73 3473.84 moveto
2198.68 3464.05 lineto
2195.74 3474.22 lineto
closepath fill
1 setlinewidth
solid
0 0 0 edgecolor
newpath 2202.73 3473.84 moveto
2198.68 3464.05 lineto
2195.74 3474.22 lineto
closepath stroke
grestore
% node129
gsave
1 0.9997 1 nodecolor
1690 3416 82.23 48.08 ellipse_path fill
1 setlinewidth
filled
0 0 0 nodecolor
1690 3416 82.23 48.08 ellipse_path stroke
0 0 0 nodecolor
14 /Times-Roman set_font
1652 3433.4 moveto 76 (GO:0070585) alignedtext
0 0 0 nodecolor
14 /Times-Roman set_font
1669.5 3418.4 moveto 41 (protein) alignedtext
0 0 0 nodecolor
14 /Times-Roman set_font
1655 3403.4 moveto 70 (localization) alignedtext
0 0 0 nodecolor
14 /Times-Roman set_font
1639.5 3388.4 moveto 101 (in mitochondrion) alignedtext
grestore
% node65->node129
gsave
1 setlinewidth
0 0 0 edgecolor
newpath 2178.5 3735.8 moveto
2167.52 3725.24 2155.19 3714.21 2143 3705 curveto
1996.3 3594.17 1936.47 3601.66 1786 3496 curveto
1771.6 3485.89 1756.7 3474.16 1743.04 3462.85 curveto
stroke
0 0 0 edgecolor
newpath 1745.08 3459.99 moveto
1735.17 3456.25 lineto
1740.59 3465.35 lineto
closepath fill
1 setlinewidth
solid
0 0 0 edgecolor
newpath 1745.08 3459.99 moveto
1735.17 3456.25 lineto
1740.59 3465.35 lineto
closepath stroke
grestore
% node66->node67
gsave
1 setlinewidth
0 0 0 edgecolor
newpath 1219.21 3737.26 moveto
1219.56 3674.59 1220.26 3548.62 1220.67 3474.4 curveto
stroke
0 0 0 edgecolor
newpath 1224.18 3474.31 moveto
1220.73 3464.29 lineto
1217.18 3474.27 lineto
closepath fill
1 setlinewidth
solid
0 0 0 edgecolor
newpath 1224.18 3474.31 moveto
1220.73 3464.29 lineto
1217.18 3474.27 lineto
closepath stroke
grestore
% node190
gsave
1 1 1 nodecolor
1260 2740 65.97 58.69 ellipse_path fill
1 setlinewidth
filled
0 0 0 nodecolor
1260 2740 65.97 58.69 ellipse_path stroke
0 0 0 nodecolor
14 /Times-Roman set_font
1221 2764.9 moveto 78 (GO:0000054) alignedtext
0 0 0 nodecolor
14 /Times-Roman set_font
1231 2749.9 moveto 58 (ribosomal) alignedtext
0 0 0 nodecolor
14 /Times-Roman set_font
1239.5 2734.9 moveto 41 (subunit) alignedtext
0 0 0 nodecolor
14 /Times-Roman set_font
1241.5 2719.9 moveto 37 (export) alignedtext
0 0 0 nodecolor
14 /Times-Roman set_font
1222 2704.9 moveto 76 (from nucleus) alignedtext
grestore
% node67->node190
gsave
1 setlinewidth
0 0 0 edgecolor
newpath 1223.77 3367.93 moveto
1230.57 3250.04 1248.1 2946.26 1256.02 2809.06 curveto
stroke
0 0 0 edgecolor
newpath 1259.53 2808.87 moveto
1256.61 2798.69 lineto
1252.54 2808.47 lineto
closepath fill
1 setlinewidth
solid
0 0 0 edgecolor
newpath 1259.53 2808.87 moveto
1256.61 2798.69 lineto
1252.54 2808.47 lineto
closepath stroke
grestore
% node68->node81
gsave
1 setlinewidth
0 0 0 edgecolor
newpath 3034.2 1482.61 moveto
3050.83 1427.11 3078.22 1335.72 3094.84 1280.27 curveto
stroke
0 0 0 edgecolor
newpath 3098.29 1280.93 moveto
3097.81 1270.35 lineto
3091.59 1278.92 lineto
closepath fill
1 setlinewidth
solid
0 0 0 edgecolor
newpath 3098.29 1280.93 moveto
3097.81 1270.35 lineto
3091.59 1278.92 lineto
closepath stroke
grestore
% node69->node43
gsave
1 setlinewidth
0 0 0 edgecolor
newpath 3173.32 1780.87 moveto
3155.34 1768.44 3132.05 1754.52 3109 1747 curveto
2265.21 1471.5 1985.14 1772.11 1119 1578 curveto
1095.34 1572.7 1070.16 1564.06 1048.39 1555.56 curveto
stroke
0 0 0 edgecolor
newpath 1049.56 1552.25 moveto
1038.97 1551.8 lineto
1046.97 1558.75 lineto
closepath fill
1 setlinewidth
solid
0 0 0 edgecolor
newpath 1049.56 1552.25 moveto
1038.97 1551.8 lineto
1046.97 1558.75 lineto
closepath stroke
grestore
% node69->node53
gsave
1 setlinewidth
0 0 0 edgecolor
newpath 3241.67 1781.26 moveto
3314.11 1731.03 3478.35 1617.13 3558.41 1561.61 curveto
stroke
0 0 0 edgecolor
newpath 3560.6 1564.36 moveto
3566.82 1555.78 lineto
3556.61 1558.6 lineto
closepath fill
1 setlinewidth
solid
0 0 0 edgecolor
newpath 3560.6 1564.36 moveto
3566.82 1555.78 lineto
3556.61 1558.6 lineto
closepath stroke
grestore
% node69->node54
gsave
1 setlinewidth
0 0 0 edgecolor
newpath 3207.78 1778.78 moveto
3210.82 1732.08 3217.08 1636.12 3220.87 1577.98 curveto
stroke
0 0 0 edgecolor
newpath 3224.37 1578.14 moveto
3221.53 1567.94 lineto
3217.38 1577.69 lineto
closepath fill
1 setlinewidth
solid
0 0 0 edgecolor
newpath 3224.37 1578.14 moveto
3221.53 1567.94 lineto
3217.38 1577.69 lineto
closepath stroke
grestore
% node71
gsave
1 1 1 nodecolor
4040 1530 115.97 26.87 ellipse_path fill
1 setlinewidth
filled
0 0 0 nodecolor
4040 1530 115.97 26.87 ellipse_path stroke
0 0 0 nodecolor
14 /Times-Roman set_font
4002 1532.4 moveto 76 (GO:0034471) alignedtext
0 0 0 nodecolor
14 /Times-Roman set_font
3966 1517.4 moveto 148 (ncRNA 5'-end processing) alignedtext
grestore
% node69->node71
gsave
1 setlinewidth
0 0 0 edgecolor
newpath 3241.56 1781.09 moveto
3259.37 1769.48 3281.65 1756.23 3303 1747 curveto
3562.02 1635.05 3646.97 1666.24 3915 1578 curveto
3933.9 1571.78 3954.13 1564.35 3972.69 1557.22 curveto
stroke
0 0 0 edgecolor
newpath 3974.17 1560.4 moveto
3982.23 1553.53 lineto
3971.64 1553.88 lineto
closepath fill
1 setlinewidth
solid
0 0 0 edgecolor
newpath 3974.17 1560.4 moveto
3982.23 1553.53 lineto
3971.64 1553.88 lineto
closepath stroke
grestore
% node69->node161
gsave
1 setlinewidth
0 0 0 edgecolor
newpath 3223.55 1779.54 moveto
3256.75 1729.46 3328.76 1620.86 3365.86 1564.9 curveto
stroke
0 0 0 edgecolor
newpath 3368.9 1566.65 moveto
3371.51 1556.38 lineto
3363.06 1562.78 lineto
closepath fill
1 setlinewidth
solid
0 0 0 edgecolor
newpath 3368.9 1566.65 moveto
3371.51 1556.38 lineto
3363.06 1562.78 lineto
closepath stroke
grestore
% node70->node71
gsave
1 setlinewidth
0 0 0 edgecolor
newpath 3844 1779.29 moveto
3883.46 1729.1 3968.63 1620.78 4012.56 1564.9 curveto
stroke
0 0 0 edgecolor
newpath 4015.56 1566.75 moveto
4018.98 1556.73 lineto
4010.05 1562.43 lineto
closepath fill
1 setlinewidth
solid
0 0 0 edgecolor
newpath 4015.56 1566.75 moveto
4018.98 1556.73 lineto
4010.05 1562.43 lineto
closepath stroke
grestore
% node152
gsave
1 1 1 nodecolor
3313 555 109.1 26.87 ellipse_path fill
1 setlinewidth
filled
0 0 0 nodecolor
3313 555 109.1 26.87 ellipse_path stroke
0 0 0 nodecolor
14 /Times-Roman set_font
3275 557.4 moveto 76 (GO:0000967) alignedtext
0 0 0 nodecolor
14 /Times-Roman set_font
3243.5 542.4 moveto 139 (rRNA 5'-end processing) alignedtext
grestore
% node71->node152
gsave
1 setlinewidth
0 0 0 edgecolor
newpath 4029.35 1503.1 moveto
3990.78 1407.73 3850.9 1079.5 3667 855 curveto
3573.43 740.77 3432.37 636.32 3359.79 586.2 curveto
stroke
0 0 0 edgecolor
newpath 3361.52 583.14 moveto
3351.29 580.37 lineto
3357.55 588.91 lineto
closepath fill
1 setlinewidth
solid
0 0 0 edgecolor
newpath 3361.52 583.14 moveto
3351.29 580.37 lineto
3357.55 588.91 lineto
closepath stroke
grestore
% node72->node126
gsave
1 setlinewidth
0 0 0 edgecolor
newpath 2220.04 3371.12 moveto
2253.14 3309.29 2312.71 3198.06 2348.17 3131.84 curveto
stroke
0 0 0 edgecolor
newpath 2351.37 3133.27 moveto
2353.01 3122.8 lineto
2345.2 3129.96 lineto
closepath fill
1 setlinewidth
solid
0 0 0 edgecolor
newpath 2351.37 3133.27 moveto
2353.01 3122.8 lineto
2345.2 3129.96 lineto
closepath stroke
grestore
% node73->node35
gsave
1 setlinewidth
0 0 0 edgecolor
newpath 666.3 3717.07 moveto
627.19 3662.64 570.92 3577.57 537 3496 curveto
508.93 3428.51 525 3404.31 499 3336 curveto
472.23 3265.65 429.98 3190.45 399.08 3139.5 curveto
stroke
0 0 0 edgecolor
newpath 402.03 3137.62 moveto
393.84 3130.9 lineto
396.06 3141.26 lineto
closepath fill
1 setlinewidth
solid
0 0 0 edgecolor
newpath 402.03 3137.62 moveto
393.84 3130.9 lineto
396.06 3141.26 lineto
closepath stroke
grestore
% node186
gsave
1 0.65593 1 nodecolor
815 3416 82.94 37.48 ellipse_path fill
1 setlinewidth
filled
0 0 0 nodecolor
815 3416 82.94 37.48 ellipse_path stroke
0 0 0 nodecolor
14 /Times-Roman set_font
776.5 3425.9 moveto 77 (GO:0006999) alignedtext
0 0 0 nodecolor
14 /Times-Roman set_font
793.5 3410.9 moveto 43 (nuclear) alignedtext
0 0 0 nodecolor
14 /Times-Roman set_font
764 3395.9 moveto 102 (pore organization) alignedtext
grestore
% node73->node186
gsave
1 setlinewidth
0 0 0 edgecolor
newpath 729.75 3707.47 moveto
750.57 3636.29 782.83 3525.98 801.12 3463.46 curveto
stroke
0 0 0 edgecolor
newpath 804.59 3464.06 moveto
804.04 3453.48 lineto
797.87 3462.1 lineto
closepath fill
1 setlinewidth
solid
0 0 0 edgecolor
newpath 804.59 3464.06 moveto
804.04 3453.48 lineto
797.87 3462.1 lineto
closepath stroke
grestore
% node74->node73
gsave
1 setlinewidth
0 0 0 edgecolor
newpath 712.45 4035.49 moveto
711.97 3984.78 711.28 3910.92 710.75 3854.79 curveto
stroke
0 0 0 edgecolor
newpath 714.25 3854.5 moveto
710.65 3844.53 lineto
707.25 3854.56 lineto
closepath fill
1 setlinewidth
solid
0 0 0 edgecolor
newpath 714.25 3854.5 moveto
710.65 3844.53 lineto
707.25 3854.56 lineto
closepath stroke
grestore
% node75
gsave
1 1 1 nodecolor
264 3416 77.99 48.08 ellipse_path fill
1 setlinewidth
filled
0 0 0 nodecolor
264 3416 77.99 48.08 ellipse_path stroke
0 0 0 nodecolor
14 /Times-Roman set_font
226 3433.4 moveto 76 (GO:0065003) alignedtext
0 0 0 nodecolor
14 /Times-Roman set_font
216.5 3418.4 moveto 95 (macromolecular) alignedtext
0 0 0 nodecolor
14 /Times-Roman set_font
238.5 3403.4 moveto 51 (complex) alignedtext
0 0 0 nodecolor
14 /Times-Roman set_font
237 3388.4 moveto 54 (assembly) alignedtext
grestore
% node74->node75
gsave
1 setlinewidth
0 0 0 edgecolor
newpath 687.75 4038.5 moveto
651.59 3961.14 580.97 3817.72 505 3705 curveto
444.67 3615.49 361.82 3521.13 310.66 3465.48 curveto
stroke
0 0 0 edgecolor
newpath 313.01 3462.86 moveto
303.65 3457.88 lineto
307.86 3467.61 lineto
closepath fill
1 setlinewidth
solid
0 0 0 edgecolor
newpath 313.01 3462.86 moveto
303.65 3457.88 lineto
307.86 3467.61 lineto
closepath stroke
grestore
% node75->node35
gsave
1 setlinewidth
0 0 0 edgecolor
newpath 277.45 3368.65 moveto
293.97 3310.5 322.09 3211.47 340.86 3145.39 curveto
stroke
0 0 0 edgecolor
newpath 344.31 3146.06 moveto
343.67 3135.49 lineto
337.57 3144.15 lineto
closepath fill
1 setlinewidth
solid
0 0 0 edgecolor
newpath 344.31 3146.06 moveto
343.67 3135.49 lineto
337.57 3144.15 lineto
closepath stroke
grestore
% node76
gsave
1 1 1 nodecolor
4300 3775 65.05 58.69 ellipse_path fill
1 setlinewidth
filled
0 0 0 nodecolor
4300 3775 65.05 58.69 ellipse_path stroke
0 0 0 nodecolor
14 /Times-Roman set_font
4262 3799.9 moveto 76 (GO:0006807) alignedtext
0 0 0 nodecolor
14 /Times-Roman set_font
4275.5 3784.9 moveto 49 (nitrogen) alignedtext
0 0 0 nodecolor
14 /Times-Roman set_font
4269.5 3769.9 moveto 61 (compound) alignedtext
0 0 0 nodecolor
14 /Times-Roman set_font
4271 3754.9 moveto 58 (metabolic) alignedtext
0 0 0 nodecolor
14 /Times-Roman set_font
4278.5 3739.9 moveto 43 (process) alignedtext
grestore
% node76->node77
gsave
1 setlinewidth
0 0 0 edgecolor
newpath 4244.18 3744.55 moveto
4123.88 3678.91 3840.49 3524.29 3709.98 3453.09 curveto
stroke
0 0 0 edgecolor
newpath 3711.3 3449.82 moveto
3700.85 3448.11 lineto
3707.95 3455.97 lineto
closepath fill
1 setlinewidth
solid
0 0 0 edgecolor
newpath 3711.3 3449.82 moveto
3700.85 3448.11 lineto
3707.95 3455.97 lineto
closepath stroke
grestore
% node76->node110
gsave
1 setlinewidth
0 0 0 edgecolor
newpath 4364.68 3767.63 moveto
4608.14 3739.06 5467.45 3630.52 5704 3496 curveto
5711.35 3491.82 5718.36 3486.61 5724.91 3480.88 curveto
stroke
0 0 0 edgecolor
newpath 5727.44 3483.3 moveto
5732.38 3473.93 lineto
5722.68 3478.17 lineto
closepath fill
1 setlinewidth
solid
0 0 0 edgecolor
newpath 5727.44 3483.3 moveto
5732.38 3473.93 lineto
5722.68 3478.17 lineto
closepath stroke
grestore
% node77->node111
gsave
1 setlinewidth
0 0 0 edgecolor
newpath 3612.28 3353.61 moveto
3584.07 3294.37 3541.78 3205.6 3512.87 3144.91 curveto
stroke
0 0 0 edgecolor
newpath 3515.99 3143.32 moveto
3508.53 3135.79 lineto
3509.67 3146.33 lineto
closepath fill
1 setlinewidth
solid
0 0 0 edgecolor
newpath 3515.99 3143.32 moveto
3508.53 3135.79 lineto
3509.67 3146.33 lineto
closepath stroke
grestore
% node78->node20
gsave
1 setlinewidth
0 0 0 edgecolor
newpath 4944.12 3032.51 moveto
4970.2 2981.82 5011.58 2896.86 5038 2820 curveto
5061.76 2750.88 5031.92 2718.3 5076 2660 curveto
5191.43 2507.31 5288.91 2550.19 5452 2450 curveto
5461.61 2444.1 5471.59 2437.71 5481.4 2431.29 curveto
stroke
0 0 0 edgecolor
newpath 5483.54 2434.07 moveto
5489.96 2425.64 lineto
5479.68 2428.23 lineto
closepath fill
1 setlinewidth
solid
0 0 0 edgecolor
newpath 5483.54 2434.07 moveto
5489.96 2425.64 lineto
5479.68 2428.23 lineto
closepath stroke
grestore
% node78->node79
gsave
1 setlinewidth
0 0 0 edgecolor
newpath 4870.65 3041.44 moveto
4859.47 3033.7 4847.5 3025.81 4836 3019 curveto
4663.81 2916.95 4605.79 2919.29 4432 2820 curveto
4413.1 2809.2 4393.14 2796.64 4374.96 2784.71 curveto
stroke
0 0 0 edgecolor
newpath 4376.47 2781.51 moveto
4366.2 2778.92 lineto
4372.61 2787.35 lineto
closepath fill
1 setlinewidth
solid
0 0 0 edgecolor
newpath 4376.47 2781.51 moveto
4366.2 2778.92 lineto
4372.61 2787.35 lineto
closepath stroke
grestore
% node78->node170
gsave
1 setlinewidth
0 0 0 edgecolor
newpath 4952.43 3034.5 moveto
4996.73 2975.09 5076.38 2868.25 5126.6 2800.9 curveto
stroke
0 0 0 edgecolor
newpath 5129.7 2802.59 moveto
5132.87 2792.48 lineto
5124.09 2798.41 lineto
closepath fill
1 setlinewidth
solid
0 0 0 edgecolor
newpath 5129.7 2802.59 moveto
5132.87 2792.48 lineto
5124.09 2798.41 lineto
closepath stroke
grestore
% node79->node23
gsave
1 setlinewidth
0 0 0 edgecolor
newpath 4296.18 2682.16 moveto
4278.33 2607.41 4247.76 2479.46 4232.79 2416.78 curveto
stroke
0 0 0 edgecolor
newpath 4236.16 2415.85 moveto
4230.44 2406.94 lineto
4229.36 2417.48 lineto
closepath fill
1 setlinewidth
solid
0 0 0 edgecolor
newpath 4236.16 2415.85 moveto
4230.44 2406.94 lineto
4229.36 2417.48 lineto
closepath stroke
grestore
% node79->node166
gsave
1 setlinewidth
0 0 0 edgecolor
newpath 4325.96 2682.56 moveto
4346.69 2607.91 4382.31 2479.69 4399.76 2416.87 curveto
stroke
0 0 0 edgecolor
newpath 4403.19 2417.58 moveto
4402.5 2407.01 lineto
4396.45 2415.71 lineto
closepath fill
1 setlinewidth
solid
0 0 0 edgecolor
newpath 4403.19 2417.58 moveto
4402.5 2407.01 lineto
4396.45 2415.71 lineto
closepath stroke
grestore
% node168
gsave
1 1 1 nodecolor
4674 2083 65.97 37.48 ellipse_path fill
1 setlinewidth
filled
0 0 0 nodecolor
4674 2083 65.97 37.48 ellipse_path stroke
0 0 0 nodecolor
14 /Times-Roman set_font
4635 2092.9 moveto 78 (GO:0006414) alignedtext
0 0 0 nodecolor
14 /Times-Roman set_font
4639 2077.9 moveto 70 (translational) alignedtext
0 0 0 nodecolor
14 /Times-Roman set_font
4643 2062.9 moveto 62 (elongation) alignedtext
grestore
% node79->node168
gsave
1 setlinewidth
0 0 0 edgecolor
newpath 4307.26 2681.29 moveto
4303.48 2578.66 4300.7 2371.66 4336 2310 curveto
4340.21 2302.64 4528.24 2178.62 4621.99 2117.08 curveto
stroke
0 0 0 edgecolor
newpath 4624.04 2119.92 moveto
4630.48 2111.51 lineto
4620.2 2114.07 lineto
closepath fill
1 setlinewidth
solid
0 0 0 edgecolor
newpath 4624.04 2119.92 moveto
4630.48 2111.51 lineto
4620.2 2114.07 lineto
closepath stroke
grestore
% node80->node15
gsave
1 setlinewidth
0 0 0 edgecolor
newpath 2007.31 2045.93 moveto
2023.86 1996.11 2053.28 1907.52 2071.37 1853.05 curveto
stroke
0 0 0 edgecolor
newpath 2074.78 1853.89 moveto
2074.61 1843.29 lineto
2068.14 1851.68 lineto
closepath fill
1 setlinewidth
solid
0 0 0 edgecolor
newpath 2074.78 1853.89 moveto
2074.61 1843.29 lineto
2068.14 1851.68 lineto
closepath stroke
grestore
% node99
gsave
1 0.97814 1 nodecolor
1324 1806 123.24 48.08 ellipse_path fill
1 setlinewidth
filled
0 0 0 nodecolor
1324 1806 123.24 48.08 ellipse_path stroke
0 0 0 nodecolor
14 /Times-Roman set_font
1286 1823.4 moveto 76 (GO:0043633) alignedtext
0 0 0 nodecolor
14 /Times-Roman set_font
1244.5 1808.4 moveto 159 (polyadenylation-dependent) alignedtext
0 0 0 nodecolor
14 /Times-Roman set_font
1281 1793.4 moveto 86 (RNA catabolic) alignedtext
0 0 0 nodecolor
14 /Times-Roman set_font
1302.5 1778.4 moveto 43 (process) alignedtext
grestore
% node80->node99
gsave
1 setlinewidth
0 0 0 edgecolor
newpath 1937.28 2060.45 moveto
1838.34 2021.6 1630.15 1939.11 1456 1865 curveto
1442.26 1859.15 1427.79 1852.84 1413.65 1846.59 curveto
stroke
0 0 0 edgecolor
newpath 1414.98 1843.35 moveto
1404.42 1842.5 lineto
1412.15 1849.75 lineto
closepath fill
1 setlinewidth
solid
0 0 0 edgecolor
newpath 1414.98 1843.35 moveto
1404.42 1842.5 lineto
1412.15 1849.75 lineto
closepath stroke
grestore
% node131
gsave
1 0.9743 1 nodecolor
1903 1806 84.15 26.87 ellipse_path fill
1 setlinewidth
filled
0 0 0 nodecolor
1903 1806 84.15 26.87 ellipse_path stroke
0 0 0 nodecolor
14 /Times-Roman set_font
1865.5 1808.4 moveto 75 (GO:0071025) alignedtext
0 0 0 nodecolor
14 /Times-Roman set_font
1851.5 1793.4 moveto 103 (RNA surveillance) alignedtext
grestore
% node80->node131
gsave
1 setlinewidth
0 0 0 edgecolor
newpath 1982.69 2045.93 moveto
1965.02 1992.75 1932.69 1895.4 1915.13 1842.52 curveto
stroke
0 0 0 edgecolor
newpath 1918.4 1841.26 moveto
1911.93 1832.87 lineto
1911.76 1843.47 lineto
closepath fill
1 setlinewidth
solid
0 0 0 edgecolor
newpath 1918.4 1841.26 moveto
1911.93 1832.87 lineto
1911.76 1843.47 lineto
closepath stroke
grestore
% node80->node162
gsave
1 setlinewidth
0 0 0 edgecolor
newpath 1947.01 2054.89 moveto
1877.48 2013.97 1744.89 1935.19 1634 1865 curveto
1622.77 1857.89 1610.84 1850.13 1599.49 1842.65 curveto
stroke
0 0 0 edgecolor
newpath 1601.22 1839.59 moveto
1590.95 1836.99 lineto
1597.36 1845.43 lineto
closepath fill
1 setlinewidth
solid
0 0 0 edgecolor
newpath 1601.22 1839.59 moveto
1590.95 1836.99 lineto
1597.36 1845.43 lineto
closepath stroke
grestore
% node82->node106
gsave
1 setlinewidth
0 0 0 edgecolor
newpath 5101.35 2342.69 moveto
5127.9 2291.49 5175.84 2199.03 5206.77 2139.37 curveto
stroke
0 0 0 edgecolor
newpath 5209.9 2140.94 moveto
5211.4 2130.45 lineto
5203.69 2137.71 lineto
closepath fill
1 setlinewidth
solid
0 0 0 edgecolor
newpath 5209.9 2140.94 moveto
5211.4 2130.45 lineto
5203.69 2137.71 lineto
closepath stroke
grestore
% node86
gsave
1 1 1 nodecolor
694 2083 65.05 48.08 ellipse_path fill
1 setlinewidth
filled
0 0 0 nodecolor
694 2083 65.05 48.08 ellipse_path stroke
0 0 0 nodecolor
14 /Times-Roman set_font
656 2100.4 moveto 76 (GO:0042257) alignedtext
0 0 0 nodecolor
14 /Times-Roman set_font
665 2085.4 moveto 58 (ribosomal) alignedtext
0 0 0 nodecolor
14 /Times-Roman set_font
673.5 2070.4 moveto 41 (subunit) alignedtext
0 0 0 nodecolor
14 /Times-Roman set_font
667 2055.4 moveto 54 (assembly) alignedtext
grestore
% node83->node86
gsave
1 setlinewidth
0 0 0 edgecolor
newpath 309.62 2350.98 moveto
386.72 2297.23 551.74 2182.18 638.34 2121.81 curveto
stroke
0 0 0 edgecolor
newpath 640.52 2124.55 moveto
646.72 2115.96 lineto
636.52 2118.81 lineto
closepath fill
1 setlinewidth
solid
0 0 0 edgecolor
newpath 640.52 2124.55 moveto
646.72 2115.96 lineto
636.52 2118.81 lineto
closepath stroke
grestore
% node84
gsave
1 1 1 nodecolor
425 3416 65.05 37.48 ellipse_path fill
1 setlinewidth
filled
0 0 0 nodecolor
425 3416 65.05 37.48 ellipse_path stroke
0 0 0 nodecolor
14 /Times-Roman set_font
387 3425.9 moveto 76 (GO:0070925) alignedtext
0 0 0 nodecolor
14 /Times-Roman set_font
397.5 3410.9 moveto 55 (organelle) alignedtext
0 0 0 nodecolor
14 /Times-Roman set_font
398 3395.9 moveto 54 (assembly) alignedtext
grestore
% node84->node83
gsave
1 setlinewidth
0 0 0 edgecolor
newpath 399.31 3381.49 moveto
335.72 3293.59 172.33 3051.81 119 2820 curveto
103.06 2750.7 101.79 2729 119 2660 curveto
141.6 2569.41 199.63 2475.99 236.24 2423.23 curveto
stroke
0 0 0 edgecolor
newpath 239.27 2425 moveto
242.15 2414.8 lineto
233.54 2420.98 lineto
closepath fill
1 setlinewidth
solid
0 0 0 edgecolor
newpath 239.27 2425 moveto
242.15 2414.8 lineto
233.54 2420.98 lineto
closepath stroke
grestore
% node85->node43
gsave
1 setlinewidth
0 0 0 edgecolor
newpath 800.61 3041.03 moveto
818.14 2991.5 847.91 2900.49 861 2820 curveto
892.42 2626.8 880 2575.74 880 2380 curveto
880 2380 880 2380 880 2083 curveto
880 1884.83 948.79 1654.25 977.57 1566.46 curveto
stroke
0 0 0 edgecolor
newpath 980.9 1567.55 moveto
980.72 1556.95 lineto
974.25 1565.35 lineto
closepath fill
1 setlinewidth
solid
0 0 0 edgecolor
newpath 980.9 1567.55 moveto
980.72 1556.95 lineto
974.25 1565.35 lineto
closepath stroke
grestore
% node85->node83
gsave
1 setlinewidth
0 0 0 edgecolor
newpath 727.55 3061.48 moveto
630.11 3031.1 437.79 2956.6 343 2820 curveto
320.8 2788 287.21 2534.87 273.81 2427.68 curveto
stroke
0 0 0 edgecolor
newpath 277.25 2426.97 moveto
272.54 2417.48 lineto
270.3 2427.83 lineto
closepath fill
1 setlinewidth
solid
0 0 0 edgecolor
newpath 277.25 2426.97 moveto
272.54 2417.48 lineto
270.3 2427.83 lineto
closepath stroke
grestore
% node85->node87
gsave
1 setlinewidth
0 0 0 edgecolor
newpath 771.13 3041.51 moveto
745.35 2982.24 694.24 2864.72 664.01 2795.2 curveto
stroke
0 0 0 edgecolor
newpath 667.08 2793.49 moveto
659.88 2785.72 lineto
660.66 2796.28 lineto
closepath fill
1 setlinewidth
solid
0 0 0 edgecolor
newpath 667.08 2793.49 moveto
659.88 2785.72 lineto
660.66 2796.28 lineto
closepath stroke
grestore
% node85->node88
gsave
1 setlinewidth
0 0 0 edgecolor
newpath 787 3040.21 moveto
787 2981.47 787 2867.81 787 2798.44 curveto
stroke
0 0 0 edgecolor
newpath 790.5 2798.12 moveto
787 2788.12 lineto
783.5 2798.12 lineto
closepath fill
1 setlinewidth
solid
0 0 0 edgecolor
newpath 790.5 2798.12 moveto
787 2788.12 lineto
783.5 2798.12 lineto
closepath stroke
grestore
% node165
gsave
1 0.99933 1 nodecolor
1889 2740 65.76 37.48 ellipse_path fill
1 setlinewidth
filled
0 0 0 nodecolor
1889 2740 65.76 37.48 ellipse_path stroke
0 0 0 nodecolor
14 /Times-Roman set_font
1850.5 2749.9 moveto 77 (GO:0006407) alignedtext
0 0 0 nodecolor
14 /Times-Roman set_font
1852 2734.9 moveto 74 (rRNA export) alignedtext
0 0 0 nodecolor
14 /Times-Roman set_font
1851 2719.9 moveto 76 (from nucleus) alignedtext
grestore
% node85->node165
gsave
1 setlinewidth
0 0 0 edgecolor
newpath 844.37 3058.96 moveto
879.91 3047.25 926.54 3032.04 968 3019 curveto
1133.5 2966.97 1636.61 2815.74 1820.64 2760.51 curveto
stroke
0 0 0 edgecolor
newpath 1821.89 2763.78 moveto
1830.47 2757.56 lineto
1819.88 2757.08 lineto
closepath fill
1 setlinewidth
solid
0 0 0 edgecolor
newpath 1821.89 2763.78 moveto
1830.47 2757.56 lineto
1819.88 2757.08 lineto
closepath stroke
grestore
% node85->node190
gsave
1 setlinewidth
0 0 0 edgecolor
newpath 828.15 3048.6 moveto
911.9 2988.75 1102.5 2852.55 1200.05 2782.84 curveto
stroke
0 0 0 edgecolor
newpath 1202.24 2785.58 moveto
1208.34 2776.92 lineto
1198.17 2779.88 lineto
closepath fill
1 setlinewidth
solid
0 0 0 edgecolor
newpath 1202.24 2785.58 moveto
1208.34 2776.92 lineto
1198.17 2779.88 lineto
closepath stroke
grestore
% node177
gsave
1 1 1 nodecolor
611 1806 65.05 48.08 ellipse_path fill
1 setlinewidth
filled
0 0 0 nodecolor
611 1806 65.05 48.08 ellipse_path stroke
0 0 0 nodecolor
14 /Times-Roman set_font
573 1823.4 moveto 76 (GO:0000027) alignedtext
0 0 0 nodecolor
14 /Times-Roman set_font
582 1808.4 moveto 58 (ribosomal) alignedtext
0 0 0 nodecolor
14 /Times-Roman set_font
574 1793.4 moveto 74 (large subunit) alignedtext
0 0 0 nodecolor
14 /Times-Roman set_font
584 1778.4 moveto 54 (assembly) alignedtext
grestore
% node86->node177
gsave
1 setlinewidth
0 0 0 edgecolor
newpath 679.92 2036.01 moveto
665.58 1988.16 643.34 1913.92 628.02 1862.8 curveto
stroke
0 0 0 edgecolor
newpath 631.37 1861.79 moveto
625.15 1853.22 lineto
624.67 1863.8 lineto
closepath fill
1 setlinewidth
solid
0 0 0 edgecolor
newpath 631.37 1861.79 moveto
625.15 1853.22 lineto
624.67 1863.8 lineto
closepath stroke
grestore
% node181
gsave
1 0.71744 1 nodecolor
778 1806 65.05 48.08 ellipse_path fill
1 setlinewidth
filled
0 0 0 nodecolor
778 1806 65.05 48.08 ellipse_path stroke
0 0 0 nodecolor
14 /Times-Roman set_font
740 1823.4 moveto 76 (GO:0000028) alignedtext
0 0 0 nodecolor
14 /Times-Roman set_font
749 1808.4 moveto 58 (ribosomal) alignedtext
0 0 0 nodecolor
14 /Times-Roman set_font
740 1793.4 moveto 76 (small subunit) alignedtext
0 0 0 nodecolor
14 /Times-Roman set_font
751 1778.4 moveto 54 (assembly) alignedtext
grestore
% node86->node181
gsave
1 setlinewidth
0 0 0 edgecolor
newpath 708.25 2036.01 moveto
722.76 1988.16 745.27 1913.92 760.77 1862.8 curveto
stroke
0 0 0 edgecolor
newpath 764.13 1863.81 moveto
763.68 1853.22 lineto
757.43 1861.77 lineto
closepath fill
1 setlinewidth
solid
0 0 0 edgecolor
newpath 764.13 1863.81 moveto
763.68 1853.22 lineto
757.43 1861.77 lineto
closepath stroke
grestore
% node87->node177
gsave
1 setlinewidth
0 0 0 edgecolor
newpath 638.33 2691.84 moveto
634.79 2588.91 626.32 2339.83 620 2131 curveto
617.18 2037.68 614.24 1929.28 612.52 1864.24 curveto
stroke
0 0 0 edgecolor
newpath 616.02 1864.09 moveto
612.26 1854.18 lineto
609.02 1864.27 lineto
closepath fill
1 setlinewidth
solid
0 0 0 edgecolor
newpath 616.02 1864.09 moveto
612.26 1854.18 lineto
609.02 1864.27 lineto
closepath stroke
grestore
% node88->node181
gsave
1 setlinewidth
0 0 0 edgecolor
newpath 786.54 2691.75 moveto
785.02 2534.25 780.21 2035.47 778.56 1864.31 curveto
stroke
0 0 0 edgecolor
newpath 782.06 1864.21 moveto
778.46 1854.24 lineto
775.06 1864.27 lineto
closepath fill
1 setlinewidth
solid
0 0 0 edgecolor
newpath 782.06 1864.21 moveto
778.46 1854.24 lineto
775.06 1864.27 lineto
closepath stroke
grestore
% node89->node105
gsave
1 setlinewidth
0 0 0 edgecolor
newpath 2742.77 3357.51 moveto
2736.52 3298.8 2726.89 3208.42 2720.29 3146.42 curveto
stroke
0 0 0 edgecolor
newpath 2723.75 3145.91 moveto
2719.21 3136.34 lineto
2716.79 3146.65 lineto
closepath fill
1 setlinewidth
solid
0 0 0 edgecolor
newpath 2723.75 3145.91 moveto
2719.21 3136.34 lineto
2716.79 3146.65 lineto
closepath stroke
grestore
% node89->node184
gsave
1 setlinewidth
0 0 0 edgecolor
newpath 2720.09 3363.19 moveto
2685.56 3300.1 2628.12 3195.14 2593.38 3131.68 curveto
stroke
0 0 0 edgecolor
newpath 2596.29 3129.71 moveto
2588.42 3122.62 lineto
2590.15 3133.07 lineto
closepath fill
1 setlinewidth
solid
0 0 0 edgecolor
newpath 2596.29 3129.71 moveto
2588.42 3122.62 lineto
2590.15 3133.07 lineto
closepath stroke
grestore
% node90
gsave
1 0.9946 1 nodecolor
1218 1530 89.8 48.08 ellipse_path fill
1 setlinewidth
filled
0 0 0 nodecolor
1218 1530 89.8 48.08 ellipse_path stroke
0 0 0 nodecolor
14 /Times-Roman set_font
1179.5 1547.4 moveto 77 (GO:0000956) alignedtext
0 0 0 nodecolor
14 /Times-Roman set_font
1162.5 1532.4 moveto 111 (nuclear-transcribed) alignedtext
0 0 0 nodecolor
14 /Times-Roman set_font
1169.5 1517.4 moveto 97 (mRNA catabolic) alignedtext
0 0 0 nodecolor
14 /Times-Roman set_font
1196.5 1502.4 moveto 43 (process) alignedtext
grestore
% node91
gsave
1 0.85557 1 nodecolor
1583 1233 126.07 58.69 ellipse_path fill
1 setlinewidth
filled
0 0 0 nodecolor
1583 1233 126.07 58.69 ellipse_path stroke
0 0 0 nodecolor
14 /Times-Roman set_font
1545 1257.9 moveto 76 (GO:0000184) alignedtext
0 0 0 nodecolor
14 /Times-Roman set_font
1527.5 1242.9 moveto 111 (nuclear-transcribed) alignedtext
0 0 0 nodecolor
14 /Times-Roman set_font
1534.5 1227.9 moveto 97 (mRNA catabolic) alignedtext
0 0 0 nodecolor
14 /Times-Roman set_font
1501.5 1212.9 moveto 163 (process, nonsense-mediated) alignedtext
0 0 0 nodecolor
14 /Times-Roman set_font
1565.5 1197.9 moveto 35 (decay) alignedtext
grestore
% node90->node91
gsave
1 setlinewidth
0 0 0 edgecolor
newpath 1267.61 1489.64 moveto
1330.76 1438.25 1440.29 1349.12 1512.21 1290.6 curveto
stroke
0 0 0 edgecolor
newpath 1514.81 1293 moveto
1520.35 1283.98 lineto
1510.39 1287.57 lineto
closepath fill
1 setlinewidth
solid
0 0 0 edgecolor
newpath 1514.81 1293 moveto
1520.35 1283.98 lineto
1510.39 1287.57 lineto
closepath stroke
grestore
% node92
gsave
1 0.95531 1 nodecolor
1822 1530 104.15 48.08 ellipse_path fill
1 setlinewidth
filled
0 0 0 nodecolor
1822 1530 104.15 48.08 ellipse_path stroke
0 0 0 nodecolor
14 /Times-Roman set_font
1784 1547.4 moveto 76 (GO:0006360) alignedtext
0 0 0 nodecolor
14 /Times-Roman set_font
1786 1532.4 moveto 72 (transcription) alignedtext
0 0 0 nodecolor
14 /Times-Roman set_font
1756 1517.4 moveto 132 (from RNA polymerase) alignedtext
0 0 0 nodecolor
14 /Times-Roman set_font
1791.5 1502.4 moveto 61 (I promoter) alignedtext
grestore
% node93
gsave
1 0.59632 1 nodecolor
2303 1233 132.23 58.69 ellipse_path fill
1 setlinewidth
filled
0 0 0 nodecolor
2303 1233 132.23 58.69 ellipse_path stroke
0 0 0 nodecolor
14 /Times-Roman set_font
2265 1257.9 moveto 76 (GO:0042790) alignedtext
0 0 0 nodecolor
14 /Times-Roman set_font
2267 1242.9 moveto 72 (transcription) alignedtext
0 0 0 nodecolor
14 /Times-Roman set_font
2274 1227.9 moveto 58 (of nuclear) alignedtext
0 0 0 nodecolor
14 /Times-Roman set_font
2217.5 1212.9 moveto 171 (rRNA large RNA polymerase) alignedtext
0 0 0 nodecolor
14 /Times-Roman set_font
2272.5 1197.9 moveto 61 (I transcript) alignedtext
grestore
% node92->node93
gsave
1 setlinewidth
0 0 0 edgecolor
newpath 1884.39 1491.48 moveto
1969.31 1439.04 2121.63 1344.99 2217.24 1285.95 curveto
stroke
0 0 0 edgecolor
newpath 2219.35 1288.76 moveto
2226.02 1280.53 lineto
2215.68 1282.81 lineto
closepath fill
1 setlinewidth
solid
0 0 0 edgecolor
newpath 2219.35 1288.76 moveto
2226.02 1280.53 lineto
2215.68 1282.81 lineto
closepath stroke
grestore
% node94
gsave
1 0.86832 1 nodecolor
2258 1530 87.89 26.87 ellipse_path fill
1 setlinewidth
filled
0 0 0 nodecolor
2258 1530 87.89 26.87 ellipse_path stroke
0 0 0 nodecolor
14 /Times-Roman set_font
2220 1532.4 moveto 76 (GO:0009303) alignedtext
0 0 0 nodecolor
14 /Times-Roman set_font
2203.5 1517.4 moveto 109 (rRNA transcription) alignedtext
grestore
% node94->node93
gsave
1 setlinewidth
0 0 0 edgecolor
newpath 2262.11 1502.86 moveto
2268.97 1457.59 2282.94 1365.36 2292.63 1301.41 curveto
stroke
0 0 0 edgecolor
newpath 2296.11 1301.81 moveto
2294.15 1291.4 lineto
2289.19 1300.77 lineto
closepath fill
1 setlinewidth
solid
0 0 0 edgecolor
newpath 2296.11 1301.81 moveto
2294.15 1291.4 lineto
2289.19 1300.77 lineto
closepath stroke
grestore
% node95->node96
gsave
1 setlinewidth
0 0 0 edgecolor
newpath 3975.65 2352.99 moveto
4009.75 2260.25 4132.26 1949.41 4311 1747 curveto
4383.65 1664.73 4492.99 1596.03 4558.25 1559.16 curveto
stroke
0 0 0 edgecolor
newpath 4560.15 1562.11 moveto
4567.16 1554.17 lineto
4556.73 1556 lineto
closepath fill
1 setlinewidth
solid
0 0 0 edgecolor
newpath 4560.15 1562.11 moveto
4567.16 1554.17 lineto
4556.73 1556 lineto
closepath stroke
grestore
% node173
gsave
1 0.94188 1 nodecolor
4677 1233 101.12 48.08 ellipse_path fill
1 setlinewidth
filled
0 0 0 nodecolor
4677 1233 101.12 48.08 ellipse_path stroke
0 0 0 nodecolor
14 /Times-Roman set_font
4639 1250.4 moveto 76 (GO:0006418) alignedtext
0 0 0 nodecolor
14 /Times-Roman set_font
4613.5 1235.4 moveto 127 (tRNA aminoacylation) alignedtext
0 0 0 nodecolor
14 /Times-Roman set_font
4646.5 1220.4 moveto 61 (for protein) alignedtext
0 0 0 nodecolor
14 /Times-Roman set_font
4647 1205.4 moveto 60 (translation) alignedtext
grestore
% node96->node173
gsave
1 setlinewidth
0 0 0 edgecolor
newpath 4618.85 1502.86 moveto
4629.16 1455.01 4650.78 1354.69 4664.55 1290.76 curveto
stroke
0 0 0 edgecolor
newpath 4668.01 1291.33 moveto
4666.7 1280.82 lineto
4661.17 1289.86 lineto
closepath fill
1 setlinewidth
solid
0 0 0 edgecolor
newpath 4668.01 1291.33 moveto
4666.7 1280.82 lineto
4661.17 1289.86 lineto
closepath stroke
grestore
% node97->node26
gsave
1 setlinewidth
0 0 0 edgecolor
newpath 3808.83 4086.26 moveto
3933.67 4067.64 4214.62 4009.02 4374 3845 curveto
4475.57 3740.47 4511.72 3564.72 4524.02 3474.03 curveto
stroke
0 0 0 edgecolor
newpath 4527.51 3474.3 moveto
4525.34 3463.93 lineto
4520.57 3473.39 lineto
closepath fill
1 setlinewidth
solid
0 0 0 edgecolor
newpath 4527.51 3474.3 moveto
4525.34 3463.93 lineto
4520.57 3473.39 lineto
closepath stroke
grestore
% node97->node29
gsave
1 setlinewidth
0 0 0 edgecolor
newpath 3802.15 4075.73 moveto
3890.41 4043.91 4060.25 3969.55 4145 3845 curveto
4185.57 3785.38 4209.5 3577.02 4219.09 3474.24 curveto
stroke
0 0 0 edgecolor
newpath 4222.6 3474.31 moveto
4220.03 3464.03 lineto
4215.63 3473.67 lineto
closepath fill
1 setlinewidth
solid
0 0 0 edgecolor
newpath 4222.6 3474.31 moveto
4220.03 3464.03 lineto
4215.63 3473.67 lineto
closepath stroke
grestore
% node97->node56
gsave
1 setlinewidth
0 0 0 edgecolor
newpath 3706.68 4064.28 moveto
3630.76 4006.89 3463.91 3880.76 3377.79 3815.66 curveto
stroke
0 0 0 edgecolor
newpath 3379.8 3812.79 moveto
3369.71 3809.56 lineto
3375.58 3818.38 lineto
closepath fill
1 setlinewidth
solid
0 0 0 edgecolor
newpath 3379.8 3812.79 moveto
3369.71 3809.56 lineto
3375.58 3818.38 lineto
closepath stroke
grestore
% node97->node76
gsave
1 setlinewidth
0 0 0 edgecolor
newpath 3797.88 4071.83 moveto
3887.79 4032.33 4076.73 3944.54 4221 3845 curveto
4229.89 3838.86 4238.88 3831.84 4247.44 3824.67 curveto
stroke
0 0 0 edgecolor
newpath 4249.85 3827.22 moveto
4255.18 3818.06 lineto
4245.3 3821.9 lineto
closepath fill
1 setlinewidth
solid
0 0 0 edgecolor
newpath 4249.85 3827.22 moveto
4255.18 3818.06 lineto
4245.3 3821.9 lineto
closepath stroke
grestore
% node97->node80
gsave
1 setlinewidth
0 0 0 edgecolor
newpath 3686.46 4080.03 moveto
3499.85 4033.06 2921.56 3862.74 2632 3496 curveto
2586.15 3437.93 2612.39 3405.12 2586 3336 curveto
2550.97 3244.26 2526.47 3228.17 2490 3137 curveto
2469.54 3085.84 2472.58 3070.11 2452 3019 curveto
2309.99 2666.4 2093.07 2261.77 2020.01 2128.29 curveto
stroke
0 0 0 edgecolor
newpath 2022.87 2126.24 moveto
2015 2119.15 lineto
2016.74 2129.6 lineto
closepath fill
1 setlinewidth
solid
0 0 0 edgecolor
newpath 2022.87 2126.24 moveto
2015 2119.15 lineto
2016.74 2129.6 lineto
closepath stroke
grestore
% node97->node99
gsave
1 setlinewidth
0 0 0 edgecolor
newpath 3682.17 4089.75 moveto
3440.1 4072.56 2581.44 4001.46 2365 3845 curveto
2307.62 3803.52 2341 3753.05 2289 3705 curveto
2121.1 3549.85 1951.29 3682.45 1819 3496 curveto
1770.23 3427.26 1757 2824.28 1757 2740 curveto
1757 2740 1757 2740 1757 2380 curveto
1757 2142.66 1518.16 1941.25 1395.25 1853.31 curveto
stroke
0 0 0 edgecolor
newpath 1397.14 1850.36 moveto
1386.96 1847.43 lineto
1393.09 1856.07 lineto
closepath fill
1 setlinewidth
solid
0 0 0 edgecolor
newpath 1397.14 1850.36 moveto
1386.96 1847.43 lineto
1393.09 1856.07 lineto
closepath stroke
grestore
% node101
gsave
1 0.9999 1 nodecolor
4372 3416 65.05 37.48 ellipse_path fill
1 setlinewidth
filled
0 0 0 nodecolor
4372 3416 65.05 37.48 ellipse_path stroke
0 0 0 nodecolor
14 /Times-Roman set_font
4334 3425.9 moveto 76 (GO:0009058) alignedtext
0 0 0 nodecolor
14 /Times-Roman set_font
4336.5 3410.9 moveto 71 (biosynthetic) alignedtext
0 0 0 nodecolor
14 /Times-Roman set_font
4350.5 3395.9 moveto 43 (process) alignedtext
grestore
% node97->node101
gsave
1 setlinewidth
0 0 0 edgecolor
newpath 3802.71 4076.43 moveto
3895.08 4044.95 4077.94 3970.26 4180 3845 curveto
4221.37 3794.23 4200.94 3765.51 4226 3705 curveto
4262.88 3615.95 4315.85 3516.55 4346.81 3460.61 curveto
stroke
0 0 0 edgecolor
newpath 4349.98 3462.12 moveto
4351.77 3451.68 lineto
4343.86 3458.72 lineto
closepath fill
1 setlinewidth
solid
0 0 0 edgecolor
newpath 4349.98 3462.12 moveto
4351.77 3451.68 lineto
4343.86 3458.72 lineto
closepath stroke
grestore
% node98->node40
gsave
1 setlinewidth
0 0 0 edgecolor
newpath 3900.06 2702.95 moveto
3873.79 2627.85 3822.64 2452.67 3858 2310 curveto
3923.22 2046.82 4210.4 1991.41 4093 1747 curveto
4069.01 1697.05 3939.66 1606.89 3868.69 1560.07 curveto
stroke
0 0 0 edgecolor
newpath 3870.19 1556.87 moveto
3859.91 1554.3 lineto
3866.35 1562.72 lineto
closepath fill
1 setlinewidth
solid
0 0 0 edgecolor
newpath 3870.19 1556.87 moveto
3859.91 1554.3 lineto
3866.35 1562.72 lineto
closepath stroke
grestore
% node100
gsave
1 0.97814 1 nodecolor
1316 1233 123.24 48.08 ellipse_path fill
1 setlinewidth
filled
0 0 0 nodecolor
1316 1233 123.24 48.08 ellipse_path stroke
0 0 0 nodecolor
14 /Times-Roman set_font
1277.5 1250.4 moveto 77 (GO:0043634) alignedtext
0 0 0 nodecolor
14 /Times-Roman set_font
1236.5 1235.4 moveto 159 (polyadenylation-dependent) alignedtext
0 0 0 nodecolor
14 /Times-Roman set_font
1266 1220.4 moveto 100 (ncRNA catabolic) alignedtext
0 0 0 nodecolor
14 /Times-Roman set_font
1294.5 1205.4 moveto 43 (process) alignedtext
grestore
% node99->node100
gsave
1 setlinewidth
0 0 0 edgecolor
newpath 1266.76 1763.11 moveto
1217.02 1721.94 1148.45 1654.79 1119 1578 curveto
1076.29 1466.62 1181.2 1348.27 1253.77 1283.2 curveto
stroke
0 0 0 edgecolor
newpath 1256.39 1285.56 moveto
1261.56 1276.31 lineto
1251.75 1280.31 lineto
closepath fill
1 setlinewidth
solid
0 0 0 edgecolor
newpath 1256.39 1285.56 moveto
1261.56 1276.31 lineto
1251.75 1280.31 lineto
closepath stroke
grestore
% node135
gsave
1 0.97814 1 nodecolor
1888 914 123.24 58.69 ellipse_path fill
1 setlinewidth
filled
0 0 0 nodecolor
1888 914 123.24 58.69 ellipse_path stroke
0 0 0 nodecolor
14 /Times-Roman set_font
1850 938.9 moveto 76 (GO:0071046) alignedtext
0 0 0 nodecolor
14 /Times-Roman set_font
1866.5 923.9 moveto 43 (nuclear) alignedtext
0 0 0 nodecolor
14 /Times-Roman set_font
1808.5 908.9 moveto 159 (polyadenylation-dependent) alignedtext
0 0 0 nodecolor
14 /Times-Roman set_font
1838 893.9 moveto 100 (ncRNA catabolic) alignedtext
0 0 0 nodecolor
14 /Times-Roman set_font
1866.5 878.9 moveto 43 (process) alignedtext
grestore
% node100->node135
gsave
1 setlinewidth
0 0 0 edgecolor
newpath 1386.71 1193.56 moveto
1490.75 1135.54 1685.01 1027.2 1798.74 963.78 curveto
stroke
0 0 0 edgecolor
newpath 1800.77 966.65 moveto
1807.8 958.73 lineto
1797.36 960.54 lineto
closepath fill
1 setlinewidth
solid
0 0 0 edgecolor
newpath 1800.77 966.65 moveto
1807.8 958.73 lineto
1797.36 960.54 lineto
closepath stroke
grestore
% node101->node63
gsave
1 setlinewidth
0 0 0 edgecolor
newpath 4347.64 3380.86 moveto
4334.7 3364.79 4317.46 3346.94 4298 3336 curveto
3909.82 3117.78 3720.77 3322.65 3316 3137 curveto
3307 3132.87 3298.1 3127.5 3289.73 3121.67 curveto
stroke
0 0 0 edgecolor
newpath 3291.7 3118.77 moveto
3281.55 3115.72 lineto
3287.58 3124.43 lineto
closepath fill
1 setlinewidth
solid
0 0 0 edgecolor
newpath 3291.7 3118.77 moveto
3281.55 3115.72 lineto
3287.58 3124.43 lineto
closepath stroke
grestore
% node101->node78
gsave
1 setlinewidth
0 0 0 edgecolor
newpath 4399.17 3381.48 moveto
4412.25 3366.31 4428.8 3349.02 4446 3336 curveto
4601.14 3218.53 4669.3 3237.39 4836 3137 curveto
4844.59 3131.83 4853.46 3126.08 4862.07 3120.26 curveto
stroke
0 0 0 edgecolor
newpath 4864.3 3122.97 moveto
4870.58 3114.43 lineto
4860.35 3117.2 lineto
closepath fill
1 setlinewidth
solid
0 0 0 edgecolor
newpath 4864.3 3122.97 moveto
4870.58 3114.43 lineto
4860.35 3117.2 lineto
closepath stroke
grestore
% node103
gsave
1 0.9367 1 nodecolor
1046 2740 92.13 48.08 ellipse_path fill
1 setlinewidth
filled
0 0 0 nodecolor
1046 2740 92.13 48.08 ellipse_path stroke
0 0 0 nodecolor
14 /Times-Roman set_font
1008 2757.4 moveto 76 (GO:0007007) alignedtext
0 0 0 nodecolor
14 /Times-Roman set_font
988.5 2742.4 moveto 115 (inner mitochondrial) alignedtext
0 0 0 nodecolor
14 /Times-Roman set_font
1015.5 2727.4 moveto 61 (membrane) alignedtext
0 0 0 nodecolor
14 /Times-Roman set_font
1009.5 2712.4 moveto 73 (organization) alignedtext
grestore
% node103->node102
gsave
1 setlinewidth
0 0 0 edgecolor
newpath 1046 2691.82 moveto
1046 2629.37 1046 2520.05 1046 2448.85 curveto
stroke
0 0 0 edgecolor
newpath 1049.5 2448.63 moveto
1046 2438.63 lineto
1042.5 2448.63 lineto
closepath fill
1 setlinewidth
solid
0 0 0 edgecolor
newpath 1049.5 2448.63 moveto
1046 2438.63 lineto
1042.5 2448.63 lineto
closepath stroke
grestore
% node189
gsave
1 0.59678 1 nodecolor
3089 3078 65.76 37.48 ellipse_path fill
1 setlinewidth
filled
0 0 0 nodecolor
3089 3078 65.76 37.48 ellipse_path stroke
0 0 0 nodecolor
14 /Times-Roman set_font
3050.5 3087.9 moveto 77 (GO:0009060) alignedtext
0 0 0 nodecolor
14 /Times-Roman set_font
3067.5 3072.9 moveto 43 (aerobic) alignedtext
0 0 0 nodecolor
14 /Times-Roman set_font
3058.5 3057.9 moveto 61 (respiration) alignedtext
grestore
% node104->node189
gsave
1 setlinewidth
0 0 0 edgecolor
newpath 3384.95 3382.98 moveto
3324.57 3320.76 3194.14 3186.35 3128.47 3118.68 curveto
stroke
0 0 0 edgecolor
newpath 3130.65 3115.9 moveto
3121.18 3111.16 lineto
3125.63 3120.77 lineto
closepath fill
1 setlinewidth
solid
0 0 0 edgecolor
newpath 3130.65 3115.9 moveto
3121.18 3111.16 lineto
3125.63 3120.77 lineto
closepath stroke
grestore
% node185
gsave
1 0.59632 1 nodecolor
2639 2740 65.97 48.08 ellipse_path fill
1 setlinewidth
filled
0 0 0 nodecolor
2639 2740 65.97 48.08 ellipse_path stroke
0 0 0 nodecolor
14 /Times-Roman set_font
2600 2757.4 moveto 78 (GO:0006744) alignedtext
0 0 0 nodecolor
14 /Times-Roman set_font
2606.5 2742.4 moveto 65 (ubiquinone) alignedtext
0 0 0 nodecolor
14 /Times-Roman set_font
2603.5 2727.4 moveto 71 (biosynthetic) alignedtext
0 0 0 nodecolor
14 /Times-Roman set_font
2617.5 2712.4 moveto 43 (process) alignedtext
grestore
% node105->node185
gsave
1 setlinewidth
0 0 0 edgecolor
newpath 2700.36 3020.28 moveto
2686.76 2958.13 2665.23 2859.82 2651.63 2797.68 curveto
stroke
0 0 0 edgecolor
newpath 2654.99 2796.67 moveto
2649.43 2787.65 lineto
2648.15 2798.17 lineto
closepath fill
1 setlinewidth
solid
0 0 0 edgecolor
newpath 2654.99 2796.67 moveto
2649.43 2787.65 lineto
2648.15 2798.17 lineto
closepath stroke
grestore
% node106->node157
gsave
1 setlinewidth
0 0 0 edgecolor
newpath 5253.55 2035.11 moveto
5289.3 1929.13 5359.89 1669.33 5269 1482 curveto
5216.12 1373 5089.83 1297.4 5013.89 1259.98 curveto
stroke
0 0 0 edgecolor
newpath 5015.41 1256.82 moveto
5004.88 1255.6 lineto
5012.35 1263.12 lineto
closepath fill
1 setlinewidth
solid
0 0 0 edgecolor
newpath 5015.41 1256.82 moveto
5004.88 1255.6 lineto
5012.35 1263.12 lineto
closepath stroke
grestore
% node107->node157
gsave
1 setlinewidth
0 0 0 edgecolor
newpath 4953 1481.95 moveto
4953 1426.58 4953 1336.14 4953 1280.85 curveto
stroke
0 0 0 edgecolor
newpath 4956.5 1280.62 moveto
4953 1270.62 lineto
4949.5 1280.62 lineto
closepath fill
1 setlinewidth
solid
0 0 0 edgecolor
newpath 4956.5 1280.62 moveto
4953 1270.62 lineto
4949.5 1280.62 lineto
closepath stroke
grestore
% node108->node107
gsave
1 setlinewidth
0 0 0 edgecolor
newpath 5556.5 1775.67 moveto
5434.35 1725.95 5191.35 1627.03 5053.88 1571.07 curveto
stroke
0 0 0 edgecolor
newpath 5055.16 1567.81 moveto
5044.58 1567.28 lineto
5052.52 1574.29 lineto
closepath fill
1 setlinewidth
solid
0 0 0 edgecolor
newpath 5055.16 1567.81 moveto
5044.58 1567.28 lineto
5052.52 1574.29 lineto
closepath stroke
grestore
% node109->node92
gsave
1 setlinewidth
0 0 0 edgecolor
newpath 2336.52 1780.9 moveto
2237.72 1732.72 2020.85 1626.97 1902.66 1569.33 curveto
stroke
0 0 0 edgecolor
newpath 1904.16 1566.17 moveto
1893.63 1564.93 lineto
1901.09 1572.46 lineto
closepath fill
1 setlinewidth
solid
0 0 0 edgecolor
newpath 1904.16 1566.17 moveto
1893.63 1564.93 lineto
1901.09 1572.46 lineto
closepath stroke
grestore
% node109->node94
gsave
1 setlinewidth
0 0 0 edgecolor
newpath 2375.3 1779.03 moveto
2351.8 1729.15 2301.55 1622.46 2275.1 1566.3 curveto
stroke
0 0 0 edgecolor
newpath 2278.18 1564.63 moveto
2270.75 1557.08 lineto
2271.85 1567.61 lineto
closepath fill
1 setlinewidth
solid
0 0 0 edgecolor
newpath 2278.18 1564.63 moveto
2270.75 1557.08 lineto
2271.85 1567.61 lineto
closepath stroke
grestore
% node109->node107
gsave
1 setlinewidth
0 0 0 edgecolor
newpath 2448.44 1781.78 moveto
2482.19 1769.3 2525.32 1755.04 2565 1747 curveto
3507.88 1555.92 3770.63 1714.1 4723 1578 curveto
4756.03 1573.28 4791.43 1566.68 4824.31 1559.87 curveto
stroke
0 0 0 edgecolor
newpath 4825.36 1563.23 moveto
4834.43 1557.76 lineto
4823.93 1556.38 lineto
closepath fill
1 setlinewidth
solid
0 0 0 edgecolor
newpath 4825.36 1563.23 moveto
4834.43 1557.76 lineto
4823.93 1556.38 lineto
closepath stroke
grestore
% node160
gsave
1 0.066175 1 nodecolor
2048 1530 104.15 48.08 ellipse_path fill
1 setlinewidth
filled
0 0 0 nodecolor
2048 1530 104.15 48.08 ellipse_path stroke
0 0 0 nodecolor
14 /Times-Roman set_font
2010.5 1547.4 moveto 75 (GO:0006383) alignedtext
0 0 0 nodecolor
14 /Times-Roman set_font
2012 1532.4 moveto 72 (transcription) alignedtext
0 0 0 nodecolor
14 /Times-Roman set_font
1982 1517.4 moveto 132 (from RNA polymerase) alignedtext
0 0 0 nodecolor
14 /Times-Roman set_font
2013 1502.4 moveto 70 (III promoter) alignedtext
grestore
% node109->node160
gsave
1 setlinewidth
0 0 0 edgecolor
newpath 2355.4 1779.54 moveto
2298.34 1733.22 2179.62 1636.84 2107.56 1578.35 curveto
stroke
0 0 0 edgecolor
newpath 2109.41 1575.35 moveto
2099.44 1571.76 lineto
2105 1580.78 lineto
closepath fill
1 setlinewidth
solid
0 0 0 edgecolor
newpath 2109.41 1575.35 moveto
2099.44 1571.76 lineto
2105 1580.78 lineto
closepath stroke
grestore
% node110->node22
gsave
1 setlinewidth
0 0 0 edgecolor
newpath 5772.92 3335.8 moveto
5768.04 3209 5758.58 2963.03 5753.47 2830.24 curveto
stroke
0 0 0 edgecolor
newpath 5756.96 2829.95 moveto
5753.08 2820.1 lineto
5749.97 2830.22 lineto
closepath fill
1 setlinewidth
solid
0 0 0 edgecolor
newpath 5756.96 2829.95 moveto
5753.08 2820.1 lineto
5749.97 2830.22 lineto
closepath stroke
grestore
% node111->node5
gsave
1 setlinewidth
0 0 0 edgecolor
newpath 3469.41 3019.51 moveto
3457.08 2957.31 3437.7 2859.56 3425.43 2797.67 curveto
stroke
0 0 0 edgecolor
newpath 3428.83 2796.81 moveto
3423.45 2787.69 lineto
3421.96 2798.18 lineto
closepath fill
1 setlinewidth
solid
0 0 0 edgecolor
newpath 3428.83 2796.81 moveto
3423.45 2787.69 lineto
3421.96 2798.18 lineto
closepath stroke
grestore
% node111->node22
gsave
1 setlinewidth
0 0 0 edgecolor
newpath 3599.57 3039.85 moveto
3627.07 3032.03 3656.38 3024.52 3684 3019 curveto
4462.88 2863.37 4680.08 2970.3 5460 2820 curveto
5505.87 2811.16 5555.08 2798.73 5599.71 2786.3 curveto
stroke
0 0 0 edgecolor
newpath 5600.77 2789.64 moveto
5609.45 2783.57 lineto
5598.88 2782.9 lineto
closepath fill
1 setlinewidth
solid
0 0 0 edgecolor
newpath 5600.77 2789.64 moveto
5609.45 2783.57 lineto
5598.88 2782.9 lineto
closepath stroke
grestore
% node111->node32
gsave
1 setlinewidth
0 0 0 edgecolor
newpath 3421.87 3023.69 moveto
3349.49 2957.21 3228.29 2845.89 3161.25 2784.32 curveto
stroke
0 0 0 edgecolor
newpath 3163.48 2781.61 moveto
3153.75 2777.43 lineto
3158.75 2786.77 lineto
closepath fill
1 setlinewidth
solid
0 0 0 edgecolor
newpath 3163.48 2781.61 moveto
3153.75 2777.43 lineto
3158.75 2786.77 lineto
closepath stroke
grestore
% node113
gsave
1 0.99996 1 nodecolor
2043 3416 68.8 26.87 ellipse_path fill
1 setlinewidth
filled
0 0 0 nodecolor
2043 3416 68.8 26.87 ellipse_path stroke
0 0 0 nodecolor
14 /Times-Roman set_font
2005 3418.4 moveto 76 (GO:0050658) alignedtext
0 0 0 nodecolor
14 /Times-Roman set_font
2002 3403.4 moveto 82 (RNA transport) alignedtext
grestore
% node112->node113
gsave
1 setlinewidth
0 0 0 edgecolor
newpath 1878.38 3738.93 moveto
1913.53 3669.99 1989.86 3520.25 2024.83 3451.64 curveto
stroke
0 0 0 edgecolor
newpath 2028.06 3453.01 moveto
2029.49 3442.51 lineto
2021.83 3449.83 lineto
closepath fill
1 setlinewidth
solid
0 0 0 edgecolor
newpath 2028.06 3453.01 moveto
2029.49 3442.51 lineto
2021.83 3449.83 lineto
closepath stroke
grestore
% node115
gsave
1 0.46187 1 nodecolor
2215 3078 77.78 26.87 ellipse_path fill
1 setlinewidth
filled
0 0 0 nodecolor
2215 3078 77.78 26.87 ellipse_path stroke
0 0 0 nodecolor
14 /Times-Roman set_font
2177.5 3080.4 moveto 75 (GO:0051028) alignedtext
0 0 0 nodecolor
14 /Times-Roman set_font
2168 3065.4 moveto 94 (mRNA transport) alignedtext
grestore
% node113->node115
gsave
1 setlinewidth
0 0 0 edgecolor
newpath 2056.5 3389.48 moveto
2087.13 3329.28 2161.94 3182.26 2196.7 3113.96 curveto
stroke
0 0 0 edgecolor
newpath 2199.91 3115.37 moveto
2201.33 3104.87 lineto
2193.67 3112.19 lineto
closepath fill
1 setlinewidth
solid
0 0 0 edgecolor
newpath 2199.91 3115.37 moveto
2201.33 3104.87 lineto
2193.67 3112.19 lineto
closepath stroke
grestore
% node116
gsave
1 0.99933 1 nodecolor
2046 3078 72.83 26.87 ellipse_path fill
1 setlinewidth
filled
0 0 0 nodecolor
2046 3078 72.83 26.87 ellipse_path stroke
0 0 0 nodecolor
14 /Times-Roman set_font
2008 3080.4 moveto 76 (GO:0051029) alignedtext
0 0 0 nodecolor
14 /Times-Roman set_font
2002.5 3065.4 moveto 87 (rRNA transport) alignedtext
grestore
% node113->node116
gsave
1 setlinewidth
0 0 0 edgecolor
newpath 2043.24 3388.91 moveto
2043.77 3328.84 2045.06 3184.34 2045.67 3115.58 curveto
stroke
0 0 0 edgecolor
newpath 2049.17 3115.25 moveto
2045.76 3105.22 lineto
2042.17 3115.19 lineto
closepath fill
1 setlinewidth
solid
0 0 0 edgecolor
newpath 2049.17 3115.25 moveto
2045.76 3105.22 lineto
2042.17 3115.19 lineto
closepath stroke
grestore
% node163
gsave
1 0.99979 1 nodecolor
1889 3078 65.97 37.48 ellipse_path fill
1 setlinewidth
filled
0 0 0 nodecolor
1889 3078 65.97 37.48 ellipse_path stroke
0 0 0 nodecolor
14 /Times-Roman set_font
1850 3087.9 moveto 78 (GO:0006405) alignedtext
0 0 0 nodecolor
14 /Times-Roman set_font
1854 3072.9 moveto 70 (RNA export) alignedtext
0 0 0 nodecolor
14 /Times-Roman set_font
1851 3057.9 moveto 76 (from nucleus) alignedtext
grestore
% node113->node163
gsave
1 setlinewidth
0 0 0 edgecolor
newpath 2030.79 3389.2 moveto
2004.51 3331.51 1942.34 3195.07 1909.75 3123.54 curveto
stroke
0 0 0 edgecolor
newpath 1912.88 3121.96 moveto
1905.55 3114.31 lineto
1906.51 3124.86 lineto
closepath fill
1 setlinewidth
solid
0 0 0 edgecolor
newpath 1912.88 3121.96 moveto
1905.55 3114.31 lineto
1906.51 3124.86 lineto
closepath stroke
grestore
% node114->node113
gsave
1 setlinewidth
0 0 0 edgecolor
newpath 2039.42 3737.26 moveto
2040.19 3668.22 2041.81 3522.38 2042.58 3453.51 curveto
stroke
0 0 0 edgecolor
newpath 2046.09 3453.18 moveto
2042.7 3443.14 lineto
2039.09 3453.1 lineto
closepath fill
1 setlinewidth
solid
0 0 0 edgecolor
newpath 2046.09 3453.18 moveto
2042.7 3443.14 lineto
2039.09 3453.1 lineto
closepath stroke
grestore
% node164
gsave
1 0.46187 1 nodecolor
2128 2740 68.09 37.48 ellipse_path fill
1 setlinewidth
filled
0 0 0 nodecolor
2128 2740 68.09 37.48 ellipse_path stroke
0 0 0 nodecolor
14 /Times-Roman set_font
2089 2749.9 moveto 78 (GO:0006406) alignedtext
0 0 0 nodecolor
14 /Times-Roman set_font
2087.5 2734.9 moveto 81 (mRNA export) alignedtext
0 0 0 nodecolor
14 /Times-Roman set_font
2090 2719.9 moveto 76 (from nucleus) alignedtext
grestore
% node115->node164
gsave
1 setlinewidth
0 0 0 edgecolor
newpath 2208.03 3050.91 moveto
2193.24 2993.46 2158.58 2858.79 2140.1 2787 curveto
stroke
0 0 0 edgecolor
newpath 2143.48 2786.11 moveto
2137.6 2777.3 lineto
2136.7 2787.86 lineto
closepath fill
1 setlinewidth
solid
0 0 0 edgecolor
newpath 2143.48 2786.11 moveto
2137.6 2777.3 lineto
2136.7 2787.86 lineto
closepath stroke
grestore
% node116->node165
gsave
1 setlinewidth
0 0 0 edgecolor
newpath 2033.55 3051.2 moveto
2006.76 2993.51 1943.38 2857.07 1910.15 2785.54 curveto
stroke
0 0 0 edgecolor
newpath 1913.25 2783.91 moveto
1905.87 2776.31 lineto
1906.91 2786.86 lineto
closepath fill
1 setlinewidth
solid
0 0 0 edgecolor
newpath 1913.25 2783.91 moveto
1905.87 2776.31 lineto
1906.91 2786.86 lineto
closepath stroke
grestore
% node117
gsave
1 1 1 nodecolor
2463 3775 89.1 37.48 ellipse_path fill
1 setlinewidth
filled
0 0 0 nodecolor
2463 3775 89.1 37.48 ellipse_path stroke
0 0 0 nodecolor
14 /Times-Roman set_font
2425 3784.9 moveto 76 (GO:0006913) alignedtext
0 0 0 nodecolor
14 /Times-Roman set_font
2408 3769.9 moveto 110 (nucleocytoplasmic) alignedtext
0 0 0 nodecolor
14 /Times-Roman set_font
2438.5 3754.9 moveto 49 (transport) alignedtext
grestore
% node118
gsave
1 1 1 nodecolor
1892 3416 63.85 37.48 ellipse_path fill
1 setlinewidth
filled
0 0 0 nodecolor
1892 3416 63.85 37.48 ellipse_path stroke
0 0 0 nodecolor
14 /Times-Roman set_font
1854.5 3425.9 moveto 75 (GO:0051168) alignedtext
0 0 0 nodecolor
14 /Times-Roman set_font
1870.5 3410.9 moveto 43 (nuclear) alignedtext
0 0 0 nodecolor
14 /Times-Roman set_font
1873.5 3395.9 moveto 37 (export) alignedtext
grestore
% node117->node118
gsave
1 setlinewidth
0 0 0 edgecolor
newpath 2417.56 3742.53 moveto
2399.88 3730.32 2379.27 3716.6 2360 3705 curveto
2189.83 3602.58 2122.04 3617.6 1965 3496 curveto
1950.83 3485.03 1937.1 3471.14 1925.44 3458.03 curveto
stroke
0 0 0 edgecolor
newpath 1928.02 3455.67 moveto
1918.82 3450.42 lineto
1922.74 3460.27 lineto
closepath fill
1 setlinewidth
solid
0 0 0 edgecolor
newpath 1928.02 3455.67 moveto
1918.82 3450.42 lineto
1922.74 3460.27 lineto
closepath stroke
grestore
% node120
gsave
1 0.95465 1 nodecolor
2488 3416 63.85 37.48 ellipse_path fill
1 setlinewidth
filled
0 0 0 nodecolor
2488 3416 63.85 37.48 ellipse_path stroke
0 0 0 nodecolor
14 /Times-Roman set_font
2450.5 3425.9 moveto 75 (GO:0051170) alignedtext
0 0 0 nodecolor
14 /Times-Roman set_font
2466.5 3410.9 moveto 43 (nuclear) alignedtext
0 0 0 nodecolor
14 /Times-Roman set_font
2468.5 3395.9 moveto 39 (import) alignedtext
grestore
% node117->node120
gsave
1 setlinewidth
0 0 0 edgecolor
newpath 2465.63 3737.26 moveto
2470.21 3671.46 2479.65 3535.87 2484.68 3463.68 curveto
stroke
0 0 0 edgecolor
newpath 2488.19 3463.72 moveto
2485.39 3453.5 lineto
2481.2 3463.24 lineto
closepath fill
1 setlinewidth
solid
0 0 0 edgecolor
newpath 2488.19 3463.72 moveto
2485.39 3453.5 lineto
2481.2 3463.24 lineto
closepath stroke
grestore
% node118->node163
gsave
1 setlinewidth
0 0 0 edgecolor
newpath 1891.66 3378.21 moveto
1891.12 3316.4 1890.03 3193.79 1889.43 3125.95 curveto
stroke
0 0 0 edgecolor
newpath 1892.92 3125.51 moveto
1889.33 3115.55 lineto
1885.92 3125.58 lineto
closepath fill
1 setlinewidth
solid
0 0 0 edgecolor
newpath 1892.92 3125.51 moveto
1889.33 3115.55 lineto
1885.92 3125.58 lineto
closepath stroke
grestore
% node118->node190
gsave
1 setlinewidth
0 0 0 edgecolor
newpath 1865.72 3381.56 moveto
1811.44 3311.1 1681.91 3146.43 1561 3019 curveto
1479.63 2933.25 1377.31 2841.46 1315.37 2787.48 curveto
stroke
0 0 0 edgecolor
newpath 1317.49 2784.69 moveto
1307.65 2780.77 lineto
1312.9 2789.97 lineto
closepath fill
1 setlinewidth
solid
0 0 0 edgecolor
newpath 1317.49 2784.69 moveto
1307.65 2780.77 lineto
1312.9 2789.97 lineto
closepath stroke
grestore
% node119->node117
gsave
1 setlinewidth
0 0 0 edgecolor
newpath 2473.59 4056.47 moveto
2471.4 3998.43 2467.21 3886.96 2464.81 3823.09 curveto
stroke
0 0 0 edgecolor
newpath 2468.3 3822.74 moveto
2464.43 3812.88 lineto
2461.3 3823.01 lineto
closepath fill
1 setlinewidth
solid
0 0 0 edgecolor
newpath 2468.3 3822.74 moveto
2464.43 3812.88 lineto
2461.3 3823.01 lineto
closepath stroke
grestore
% node120->node126
gsave
1 setlinewidth
0 0 0 edgecolor
newpath 2475.8 3378.86 moveto
2456.43 3319.86 2418.47 3204.28 2395.66 3134.82 curveto
stroke
0 0 0 edgecolor
newpath 2398.85 3133.33 moveto
2392.41 3124.92 lineto
2392.2 3135.51 lineto
closepath fill
1 setlinewidth
solid
0 0 0 edgecolor
newpath 2398.85 3133.33 moveto
2392.41 3124.92 lineto
2392.2 3135.51 lineto
closepath stroke
grestore
% node121->node114
gsave
1 setlinewidth
0 0 0 edgecolor
newpath 2138.8 4067.08 moveto
2120.26 4012.82 2078.2 3889.73 2055.04 3821.95 curveto
stroke
0 0 0 edgecolor
newpath 2058.31 3820.69 moveto
2051.77 3812.36 lineto
2051.69 3822.96 lineto
closepath fill
1 setlinewidth
solid
0 0 0 edgecolor
newpath 2058.31 3820.69 moveto
2051.77 3812.36 lineto
2051.69 3822.96 lineto
closepath stroke
grestore
% node122->node24
gsave
1 setlinewidth
0 0 0 edgecolor
newpath 5106.13 3023.32 moveto
5067.62 2957.25 5003.54 2847.3 4967.58 2785.6 curveto
stroke
0 0 0 edgecolor
newpath 4970.54 2783.73 moveto
4962.48 2776.86 lineto
4964.49 2787.26 lineto
closepath fill
1 setlinewidth
solid
0 0 0 edgecolor
newpath 4970.54 2783.73 moveto
4962.48 2776.86 lineto
4964.49 2787.26 lineto
closepath stroke
grestore
% node122->node59
gsave
1 setlinewidth
0 0 0 edgecolor
newpath 5083.25 3032.42 moveto
5005.92 2968.04 4865.51 2851.15 4787.69 2786.36 curveto
stroke
0 0 0 edgecolor
newpath 4789.82 2783.58 moveto
4779.89 2779.87 lineto
4785.34 2788.96 lineto
closepath fill
1 setlinewidth
solid
0 0 0 edgecolor
newpath 4789.82 2783.58 moveto
4779.89 2779.87 lineto
4785.34 2788.96 lineto
closepath stroke
grestore
% node122->node124
gsave
1 setlinewidth
0 0 0 edgecolor
newpath 5201.55 3037.99 moveto
5271.25 2991.79 5383.38 2910.47 5460 2820 curveto
5520.89 2748.1 5633.72 2538.14 5667 2450 curveto
5706.75 2344.74 5728.81 2214.56 5738.97 2140.93 curveto
stroke
0 0 0 edgecolor
newpath 5742.45 2141.3 moveto
5740.32 2130.92 lineto
5735.51 2140.36 lineto
closepath fill
1 setlinewidth
solid
0 0 0 edgecolor
newpath 5742.45 2141.3 moveto
5740.32 2130.92 lineto
5735.51 2140.36 lineto
closepath stroke
grestore
% node122->node125
gsave
1 setlinewidth
0 0 0 edgecolor
newpath 5173.81 3024.44 moveto
5212.64 2966.37 5274.77 2873.45 5317.38 2809.72 curveto
stroke
0 0 0 edgecolor
newpath 5320.35 2811.57 moveto
5323 2801.32 lineto
5314.53 2807.68 lineto
closepath fill
1 setlinewidth
solid
0 0 0 edgecolor
newpath 5320.35 2811.57 moveto
5323 2801.32 lineto
5314.53 2807.68 lineto
closepath stroke
grestore
% node122->node170
gsave
1 setlinewidth
0 0 0 edgecolor
newpath 5143.88 3019.51 moveto
5149.78 2960.89 5158.85 2870.69 5165.09 2808.7 curveto
stroke
0 0 0 edgecolor
newpath 5168.58 2808.92 moveto
5166.1 2798.62 lineto
5161.62 2808.22 lineto
closepath fill
1 setlinewidth
solid
0 0 0 edgecolor
newpath 5168.58 2808.92 moveto
5166.1 2798.62 lineto
5161.62 2808.22 lineto
closepath stroke
grestore
% node123->node59
gsave
1 setlinewidth
0 0 0 edgecolor
newpath 4756.81 3019.51 moveto
4751.6 2960.8 4743.58 2870.42 4738.07 2808.42 curveto
stroke
0 0 0 edgecolor
newpath 4741.55 2807.99 moveto
4737.18 2798.34 lineto
4734.58 2808.61 lineto
closepath fill
1 setlinewidth
solid
0 0 0 edgecolor
newpath 4741.55 2807.99 moveto
4737.18 2798.34 lineto
4734.58 2808.61 lineto
closepath stroke
grestore
% node124->node108
gsave
1 setlinewidth
0 0 0 edgecolor
newpath 5726.49 2036.01 moveto
5707.83 1991.06 5679.5 1922.83 5658.54 1872.34 curveto
stroke
0 0 0 edgecolor
newpath 5661.65 1870.71 moveto
5654.59 1862.81 lineto
5655.19 1873.39 lineto
closepath fill
1 setlinewidth
solid
0 0 0 edgecolor
newpath 5661.65 1870.71 moveto
5654.59 1862.81 lineto
5655.19 1873.39 lineto
closepath stroke
grestore
% node125->node19
gsave
1 setlinewidth
0 0 0 edgecolor
newpath 5356.48 2670.59 moveto
5349.16 2603.04 5338.17 2501.57 5331.3 2438.15 curveto
stroke
0 0 0 edgecolor
newpath 5334.75 2437.49 moveto
5330.19 2427.92 lineto
5327.79 2438.24 lineto
closepath fill
1 setlinewidth
solid
0 0 0 edgecolor
newpath 5334.75 2437.49 moveto
5330.19 2427.92 lineto
5327.79 2438.24 lineto
closepath stroke
grestore
% node125->node20
gsave
1 setlinewidth
0 0 0 edgecolor
newpath 5398.1 2676.05 moveto
5431.45 2613.53 5482.17 2518.44 5517.07 2452.99 curveto
stroke
0 0 0 edgecolor
newpath 5520.27 2454.43 moveto
5521.89 2443.96 lineto
5514.1 2451.13 lineto
closepath fill
1 setlinewidth
solid
0 0 0 edgecolor
newpath 5520.27 2454.43 moveto
5521.89 2443.96 lineto
5514.1 2451.13 lineto
closepath stroke
grestore
% node125->node108
gsave
1 setlinewidth
0 0 0 edgecolor
newpath 5424.15 2689.37 moveto
5501.36 2622.82 5628.24 2507.65 5652 2450 curveto
5662.8 2423.8 5643.34 2035.43 5634.76 1874.78 curveto
stroke
0 0 0 edgecolor
newpath 5638.24 1874.33 moveto
5634.21 1864.53 lineto
5631.25 1874.7 lineto
closepath fill
1 setlinewidth
solid
0 0 0 edgecolor
newpath 5638.24 1874.33 moveto
5634.21 1864.53 lineto
5631.25 1874.7 lineto
closepath stroke
grestore
% node127->node75
gsave
1 setlinewidth
0 0 0 edgecolor
newpath 410.72 3729.53 moveto
379.96 3663.81 323.14 3542.37 289.96 3471.47 curveto
stroke
0 0 0 edgecolor
newpath 293.04 3469.81 moveto
285.64 3462.23 lineto
286.7 3472.77 lineto
closepath fill
1 setlinewidth
solid
0 0 0 edgecolor
newpath 293.04 3469.81 moveto
285.64 3462.23 lineto
286.7 3472.77 lineto
closepath stroke
grestore
% node127->node84
gsave
1 setlinewidth
0 0 0 edgecolor
newpath 431.06 3726.96 moveto
429.72 3658.17 427.27 3532.37 425.93 3463.75 curveto
stroke
0 0 0 edgecolor
newpath 429.43 3463.58 moveto
425.73 3453.65 lineto
422.43 3463.71 lineto
closepath fill
1 setlinewidth
solid
0 0 0 edgecolor
newpath 429.43 3463.58 moveto
425.73 3453.65 lineto
422.43 3463.71 lineto
closepath stroke
grestore
% node128->node155
gsave
1 setlinewidth
0 0 0 edgecolor
newpath 493.66 2705.17 moveto
514.05 2688.77 540.33 2670.53 567 2660 curveto
949.2 2509.1 2258.94 2409.22 2598.22 2385.47 curveto
stroke
0 0 0 edgecolor
newpath 2598.48 2388.96 moveto
2608.21 2384.77 lineto
2597.99 2381.97 lineto
closepath fill
1 setlinewidth
solid
0 0 0 edgecolor
newpath 2598.48 2388.96 moveto
2608.21 2384.77 lineto
2597.99 2381.97 lineto
closepath stroke
grestore
% node129->node37
gsave
1 setlinewidth
0 0 0 edgecolor
newpath 1660.79 3371.12 moveto
1620.52 3309.25 1548.05 3197.92 1504.96 3131.71 curveto
stroke
0 0 0 edgecolor
newpath 1507.72 3129.54 moveto
1499.34 3123.07 lineto
1501.86 3133.36 lineto
closepath fill
1 setlinewidth
solid
0 0 0 edgecolor
newpath 1507.72 3129.54 moveto
1499.34 3123.07 lineto
1501.86 3133.36 lineto
closepath stroke
grestore
% node130->node84
gsave
1 setlinewidth
0 0 0 edgecolor
newpath 869.48 3745.01 moveto
780.55 3679.18 568.61 3522.3 473.11 3451.61 curveto
stroke
0 0 0 edgecolor
newpath 475.18 3448.79 moveto
465.06 3445.65 lineto
471.02 3454.42 lineto
closepath fill
1 setlinewidth
solid
0 0 0 edgecolor
newpath 475.18 3448.79 moveto
465.06 3445.65 lineto
471.02 3454.42 lineto
closepath stroke
grestore
% node183
gsave
1 0.99999 1 nodecolor
1026 3416 72.12 37.48 ellipse_path fill
1 setlinewidth
filled
0 0 0 nodecolor
1026 3416 72.12 37.48 ellipse_path stroke
0 0 0 nodecolor
14 /Times-Roman set_font
988 3425.9 moveto 76 (GO:0007005) alignedtext
0 0 0 nodecolor
14 /Times-Roman set_font
983 3410.9 moveto 86 (mitochondrion) alignedtext
0 0 0 nodecolor
14 /Times-Roman set_font
989.5 3395.9 moveto 73 (organization) alignedtext
grestore
% node130->node183
gsave
1 setlinewidth
0 0 0 edgecolor
newpath 921.98 3737.93 moveto
943.23 3672.14 987.51 3535.11 1010.85 3462.88 curveto
stroke
0 0 0 edgecolor
newpath 1014.26 3463.73 moveto
1014 3453.13 lineto
1007.6 3461.57 lineto
closepath fill
1 setlinewidth
solid
0 0 0 edgecolor
newpath 1014.26 3463.73 moveto
1014 3453.13 lineto
1007.6 3461.57 lineto
closepath stroke
grestore
% node130->node186
gsave
1 setlinewidth
0 0 0 edgecolor
newpath 900.1 3737.6 moveto
882.67 3671.73 846.55 3535.22 827.45 3463.06 curveto
stroke
0 0 0 edgecolor
newpath 830.82 3462.09 moveto
824.88 3453.32 lineto
824.05 3463.88 lineto
closepath fill
1 setlinewidth
solid
0 0 0 edgecolor
newpath 830.82 3462.09 moveto
824.88 3453.32 lineto
824.05 3463.88 lineto
closepath stroke
grestore
% node132
gsave
1 0.9743 1 nodecolor
1578 1530 84.15 37.48 ellipse_path fill
1 setlinewidth
filled
0 0 0 nodecolor
1578 1530 84.15 37.48 ellipse_path stroke
0 0 0 nodecolor
14 /Times-Roman set_font
1541 1539.9 moveto 74 (GO:0071027) alignedtext
0 0 0 nodecolor
14 /Times-Roman set_font
1556.5 1524.9 moveto 43 (nuclear) alignedtext
0 0 0 nodecolor
14 /Times-Roman set_font
1526.5 1509.9 moveto 103 (RNA surveillance) alignedtext
grestore
% node131->node132
gsave
1 setlinewidth
0 0 0 edgecolor
newpath 1873.01 1780.53 moveto
1816.31 1732.38 1693 1627.66 1625.14 1570.03 curveto
stroke
0 0 0 edgecolor
newpath 1627.03 1567.05 moveto
1617.14 1563.24 lineto
1622.5 1572.38 lineto
closepath fill
1 setlinewidth
solid
0 0 0 edgecolor
newpath 1627.03 1567.05 moveto
1617.14 1563.24 lineto
1622.5 1572.38 lineto
closepath stroke
grestore
% node132->node133
gsave
1 setlinewidth
0 0 0 edgecolor
newpath 1610.78 1495.35 moveto
1662.43 1440.76 1762.61 1334.88 1818.62 1275.68 curveto
stroke
0 0 0 edgecolor
newpath 1821.22 1278.02 moveto
1825.55 1268.35 lineto
1816.14 1273.21 lineto
closepath fill
1 setlinewidth
solid
0 0 0 edgecolor
newpath 1821.22 1278.02 moveto
1825.55 1268.35 lineto
1816.14 1273.21 lineto
closepath stroke
grestore
% node133->node135
gsave
1 setlinewidth
0 0 0 edgecolor
newpath 1862.41 1195.47 moveto
1867.16 1143.25 1875.84 1047.78 1881.76 982.64 curveto
stroke
0 0 0 edgecolor
newpath 1885.27 982.73 moveto
1882.69 972.46 lineto
1878.29 982.1 lineto
closepath fill
1 setlinewidth
solid
0 0 0 edgecolor
newpath 1885.27 982.73 moveto
1882.69 972.46 lineto
1878.29 982.1 lineto
closepath stroke
grestore
% node135->node134
gsave
1 setlinewidth
0 0 0 edgecolor
newpath 1875.62 855.52 moveto
1862.18 792.02 1840.73 690.7 1826.51 623.52 curveto
stroke
0 0 0 edgecolor
newpath 1829.87 622.51 moveto
1824.37 613.45 lineto
1823.02 623.96 lineto
closepath fill
1 setlinewidth
solid
0 0 0 edgecolor
newpath 1829.87 622.51 moveto
1824.37 613.45 lineto
1823.02 623.96 lineto
closepath stroke
grestore
% node135->node136
gsave
1 setlinewidth
0 0 0 edgecolor
newpath 1962.49 867.25 moveto
2069.38 800.16 2265.64 676.98 2377.04 607.07 curveto
stroke
0 0 0 edgecolor
newpath 2378.96 609.99 moveto
2385.57 601.71 lineto
2375.24 604.06 lineto
closepath fill
1 setlinewidth
solid
0 0 0 edgecolor
newpath 2378.96 609.99 moveto
2385.57 601.71 lineto
2375.24 604.06 lineto
closepath stroke
grestore
% node137->node145
gsave
1 setlinewidth
0 0 0 edgecolor
newpath 1268.76 2041.81 moveto
1179.22 1962.28 988.32 1777.74 899 1578 curveto
856.87 1483.79 847.79 1362.17 846.42 1291.36 curveto
stroke
0 0 0 edgecolor
newpath 849.92 1291.23 moveto
846.27 1281.28 lineto
842.92 1291.34 lineto
closepath fill
1 setlinewidth
solid
0 0 0 edgecolor
newpath 849.92 1291.23 moveto
846.27 1281.28 lineto
842.92 1291.34 lineto
closepath stroke
grestore
% node139
gsave
1 0.90452 1 nodecolor
4334 1530 160.01 37.48 ellipse_path fill
1 setlinewidth
filled
0 0 0 nodecolor
4334 1530 160.01 37.48 ellipse_path stroke
0 0 0 nodecolor
14 /Times-Roman set_font
4296 1539.9 moveto 76 (GO:0000375) alignedtext
0 0 0 nodecolor
14 /Times-Roman set_font
4228.5 1524.9 moveto 211 (RNA splicing, via transesterification) alignedtext
0 0 0 nodecolor
14 /Times-Roman set_font
4308 1509.9 moveto 52 (reactions) alignedtext
grestore
% node138->node139
gsave
1 setlinewidth
0 0 0 edgecolor
newpath 4044.5 1781.26 moveto
4098.67 1734.25 4217.07 1631.49 4284.47 1572.99 curveto
stroke
0 0 0 edgecolor
newpath 4286.77 1575.62 moveto
4292.03 1566.43 lineto
4282.18 1570.34 lineto
closepath fill
1 setlinewidth
solid
0 0 0 edgecolor
newpath 4286.77 1575.62 moveto
4292.03 1566.43 lineto
4282.18 1570.34 lineto
closepath stroke
grestore
% node140
gsave
1 0.67631 1 nodecolor
4334 1233 160.01 69.3 ellipse_path fill
1 setlinewidth
filled
0 0 0 nodecolor
4334 1233 160.01 69.3 ellipse_path stroke
0 0 0 nodecolor
14 /Times-Roman set_font
4296.5 1265.4 moveto 75 (GO:0000377) alignedtext
0 0 0 nodecolor
14 /Times-Roman set_font
4228.5 1250.4 moveto 211 (RNA splicing, via transesterification) alignedtext
0 0 0 nodecolor
14 /Times-Roman set_font
4308 1235.4 moveto 52 (reactions) alignedtext
0 0 0 nodecolor
14 /Times-Roman set_font
4299 1220.4 moveto 70 (with bulged) alignedtext
0 0 0 nodecolor
14 /Times-Roman set_font
4305 1205.4 moveto 58 (adenosine) alignedtext
0 0 0 nodecolor
14 /Times-Roman set_font
4292 1190.4 moveto 84 (as nucleophile) alignedtext
grestore
% node139->node140
gsave
1 setlinewidth
0 0 0 edgecolor
newpath 4334 1492.38 moveto
4334 1447.47 4334 1371.13 4334 1312.86 curveto
stroke
0 0 0 edgecolor
newpath 4337.5 1312.57 moveto
4334 1302.57 lineto
4330.5 1312.57 lineto
closepath fill
1 setlinewidth
solid
0 0 0 edgecolor
newpath 4337.5 1312.57 moveto
4334 1302.57 lineto
4330.5 1312.57 lineto
closepath stroke
grestore
% node141
gsave
1 1 1 nodecolor
918 555 166.17 69.3 ellipse_path fill
1 setlinewidth
filled
0 0 0 nodecolor
918 555 166.17 69.3 ellipse_path stroke
0 0 0 nodecolor
14 /Times-Roman set_font
879.5 587.4 moveto 77 (GO:0000479) alignedtext
0 0 0 nodecolor
14 /Times-Roman set_font
870.5 572.4 moveto 95 (endonucleolytic) alignedtext
0 0 0 nodecolor
14 /Times-Roman set_font
892 557.4 moveto 52 (cleavage) alignedtext
0 0 0 nodecolor
14 /Times-Roman set_font
878.5 542.4 moveto 79 (of tricistronic) alignedtext
0 0 0 nodecolor
14 /Times-Roman set_font
872.5 527.4 moveto 91 (rRNA transcript) alignedtext
0 0 0 nodecolor
14 /Times-Roman set_font
808.5 512.4 moveto 219 (\(SSU-rRNA, 5.8S rRNA, LSU-rRNA\)) alignedtext
grestore
% node142
gsave
1 1 1 nodecolor
423 155 261.13 79.9 ellipse_path fill
1 setlinewidth
filled
0 0 0 nodecolor
423 155 261.13 79.9 ellipse_path stroke
0 0 0 nodecolor
14 /Times-Roman set_font
384 194.9 moveto 78 (GO:0000447) alignedtext
0 0 0 nodecolor
14 /Times-Roman set_font
375.5 179.9 moveto 95 (endonucleolytic) alignedtext
0 0 0 nodecolor
14 /Times-Roman set_font
397 164.9 moveto 52 (cleavage) alignedtext
0 0 0 nodecolor
14 /Times-Roman set_font
369 149.9 moveto 108 (in ITS1 to separate) alignedtext
0 0 0 nodecolor
14 /Times-Roman set_font
246 134.9 moveto 354 (SSU-rRNA from 5.8S rRNA and LSU-rRNA from tricistronic) alignedtext
0 0 0 nodecolor
14 /Times-Roman set_font
377.5 119.9 moveto 91 (rRNA transcript) alignedtext
0 0 0 nodecolor
14 /Times-Roman set_font
313.5 104.9 moveto 219 (\(SSU-rRNA, 5.8S rRNA, LSU-rRNA\)) alignedtext
grestore
% node141->node142
gsave
1 setlinewidth
0 0 0 edgecolor
newpath 841.47 493.16 moveto
756.08 424.16 617.6 312.25 523.53 236.23 curveto
stroke
0 0 0 edgecolor
newpath 525.68 233.47 moveto
515.7 229.91 lineto
521.28 238.92 lineto
closepath fill
1 setlinewidth
solid
0 0 0 edgecolor
newpath 525.68 233.47 moveto
515.7 229.91 lineto
521.28 238.92 lineto
closepath stroke
grestore
% node151
gsave
1 1 1 nodecolor
1328 155 275.77 69.3 ellipse_path fill
1 setlinewidth
filled
0 0 0 nodecolor
1328 155 275.77 69.3 ellipse_path stroke
0 0 0 nodecolor
14 /Times-Roman set_font
1290 187.4 moveto 76 (GO:0000472) alignedtext
0 0 0 nodecolor
14 /Times-Roman set_font
1280.5 172.4 moveto 95 (endonucleolytic) alignedtext
0 0 0 nodecolor
14 /Times-Roman set_font
1302 157.4 moveto 52 (cleavage) alignedtext
0 0 0 nodecolor
14 /Times-Roman set_font
1296 142.4 moveto 64 (to generate) alignedtext
0 0 0 nodecolor
14 /Times-Roman set_font
1308 127.4 moveto 40 (mature) alignedtext
0 0 0 nodecolor
14 /Times-Roman set_font
1141 112.4 moveto 374 (5'-end of SSU-rRNA from \(SSU-rRNA, 5.8S rRNA, LSU-rRNA\)) alignedtext
grestore
% node141->node151
gsave
1 setlinewidth
0 0 0 edgecolor
newpath 983.87 490.73 moveto
1056.9 419.49 1174.51 304.74 1251.54 229.59 curveto
stroke
0 0 0 edgecolor
newpath 1254.15 231.94 moveto
1258.87 222.45 lineto
1249.26 226.93 lineto
closepath fill
1 setlinewidth
solid
0 0 0 edgecolor
newpath 1254.15 231.94 moveto
1258.87 222.45 lineto
1249.26 226.93 lineto
closepath stroke
grestore
% node154
gsave
1 1 1 nodecolor
868 155 166.17 69.3 ellipse_path fill
1 setlinewidth
filled
0 0 0 nodecolor
868 155 166.17 69.3 ellipse_path stroke
0 0 0 nodecolor
14 /Times-Roman set_font
829.5 187.4 moveto 77 (GO:0000480) alignedtext
0 0 0 nodecolor
14 /Times-Roman set_font
820.5 172.4 moveto 95 (endonucleolytic) alignedtext
0 0 0 nodecolor
14 /Times-Roman set_font
842 157.4 moveto 52 (cleavage) alignedtext
0 0 0 nodecolor
14 /Times-Roman set_font
798.5 142.4 moveto 139 (in 5'-ETS of tricistronic) alignedtext
0 0 0 nodecolor
14 /Times-Roman set_font
822.5 127.4 moveto 91 (rRNA transcript) alignedtext
0 0 0 nodecolor
14 /Times-Roman set_font
758.5 112.4 moveto 219 (\(SSU-rRNA, 5.8S rRNA, LSU-rRNA\)) alignedtext
grestore
% node141->node154
gsave
1 setlinewidth
0 0 0 edgecolor
newpath 909.29 485.33 moveto
900.55 415.42 887.11 307.89 877.96 234.65 curveto
stroke
0 0 0 edgecolor
newpath 881.41 234.03 moveto
876.69 224.55 lineto
874.46 234.9 lineto
closepath fill
1 setlinewidth
solid
0 0 0 edgecolor
newpath 881.41 234.03 moveto
876.69 224.55 lineto
874.46 234.9 lineto
closepath stroke
grestore
% node143->node142
gsave
1 setlinewidth
0 0 0 edgecolor
newpath 546.92 496.84 moveto
522.89 430.55 483.33 321.44 455.39 244.35 curveto
stroke
0 0 0 edgecolor
newpath 458.57 242.84 moveto
451.87 234.63 lineto
451.99 245.23 lineto
closepath fill
1 setlinewidth
solid
0 0 0 edgecolor
newpath 458.57 242.84 moveto
451.87 234.63 lineto
451.99 245.23 lineto
closepath stroke
grestore
% node143->node151
gsave
1 setlinewidth
0 0 0 edgecolor
newpath 660.43 506.35 moveto
795.41 435.31 1046.95 302.92 1199.76 222.49 curveto
stroke
0 0 0 edgecolor
newpath 1201.55 225.51 moveto
1208.77 217.75 lineto
1198.29 219.31 lineto
closepath fill
1 setlinewidth
solid
0 0 0 edgecolor
newpath 1201.55 225.51 moveto
1208.77 217.75 lineto
1198.29 219.31 lineto
closepath stroke
grestore
% node143->node154
gsave
1 setlinewidth
0 0 0 edgecolor
newpath 610.66 498.11 moveto
663.5 427.67 753.64 307.48 811.99 229.68 curveto
stroke
0 0 0 edgecolor
newpath 815.04 231.45 moveto
818.24 221.35 lineto
809.44 227.25 lineto
closepath fill
1 setlinewidth
solid
0 0 0 edgecolor
newpath 815.04 231.45 moveto
818.24 221.35 lineto
809.44 227.25 lineto
closepath stroke
grestore
% node144
gsave
1 1 1 nodecolor
670 914 166.17 58.69 ellipse_path fill
1 setlinewidth
filled
0 0 0 nodecolor
670 914 166.17 58.69 ellipse_path stroke
0 0 0 nodecolor
14 /Times-Roman set_font
631 938.9 moveto 78 (GO:0000466) alignedtext
0 0 0 nodecolor
14 /Times-Roman set_font
639.5 923.9 moveto 61 (maturation) alignedtext
0 0 0 nodecolor
14 /Times-Roman set_font
581.5 908.9 moveto 177 (of 5.8S rRNA from tricistronic) alignedtext
0 0 0 nodecolor
14 /Times-Roman set_font
624.5 893.9 moveto 91 (rRNA transcript) alignedtext
0 0 0 nodecolor
14 /Times-Roman set_font
560.5 878.9 moveto 219 (\(SSU-rRNA, 5.8S rRNA, LSU-rRNA\)) alignedtext
grestore
% node144->node142
gsave
1 setlinewidth
0 0 0 edgecolor
newpath 588.66 862.91 moveto
522.02 815.81 432.5 739.18 393 646 curveto
337.44 514.93 366.96 346.36 394.31 244.71 curveto
stroke
0 0 0 edgecolor
newpath 397.76 245.35 moveto
397.03 234.78 lineto
391.01 243.5 lineto
closepath fill
1 setlinewidth
solid
0 0 0 edgecolor
newpath 397.76 245.35 moveto
397.03 234.78 lineto
391.01 243.5 lineto
closepath stroke
grestore
% node144->node150
gsave
1 setlinewidth
0 0 0 edgecolor
newpath 754.09 863.52 moveto
856.64 801.95 1030.7 697.46 1147.48 627.35 curveto
stroke
0 0 0 edgecolor
newpath 1149.37 630.3 moveto
1156.14 622.16 lineto
1145.76 624.3 lineto
closepath fill
1 setlinewidth
solid
0 0 0 edgecolor
newpath 1149.37 630.3 moveto
1156.14 622.16 lineto
1145.76 624.3 lineto
closepath stroke
grestore
% node146
gsave
1 0.9367 1 nodecolor
1148 914 92.13 58.69 ellipse_path fill
1 setlinewidth
filled
0 0 0 nodecolor
1148 914 92.13 58.69 ellipse_path stroke
0 0 0 nodecolor
14 /Times-Roman set_font
1109 938.9 moveto 78 (GO:0000459) alignedtext
0 0 0 nodecolor
14 /Times-Roman set_font
1104 923.9 moveto 88 (exonucleolytic) alignedtext
0 0 0 nodecolor
14 /Times-Roman set_font
1120.5 908.9 moveto 55 (trimming) alignedtext
0 0 0 nodecolor
14 /Times-Roman set_font
1122 893.9 moveto 52 (involved) alignedtext
0 0 0 nodecolor
14 /Times-Roman set_font
1090.5 878.9 moveto 115 (in rRNA processing) alignedtext
grestore
% node145->node146
gsave
1 setlinewidth
0 0 0 edgecolor
newpath 887.91 1189.65 moveto
941.12 1133.25 1034.25 1034.55 1093.44 971.82 curveto
stroke
0 0 0 edgecolor
newpath 1096.17 974.03 moveto
1100.48 964.36 lineto
1091.07 969.23 lineto
closepath fill
1 setlinewidth
solid
0 0 0 edgecolor
newpath 1096.17 974.03 moveto
1100.48 964.36 lineto
1091.07 969.23 lineto
closepath stroke
grestore
% node153
gsave
1 1 1 nodecolor
946 914 92.13 58.69 ellipse_path fill
1 setlinewidth
filled
0 0 0 nodecolor
946 914 92.13 58.69 ellipse_path stroke
0 0 0 nodecolor
14 /Times-Roman set_font
908 938.9 moveto 76 (GO:0000478) alignedtext
0 0 0 nodecolor
14 /Times-Roman set_font
898.5 923.9 moveto 95 (endonucleolytic) alignedtext
0 0 0 nodecolor
14 /Times-Roman set_font
920 908.9 moveto 52 (cleavage) alignedtext
0 0 0 nodecolor
14 /Times-Roman set_font
920 893.9 moveto 52 (involved) alignedtext
0 0 0 nodecolor
14 /Times-Roman set_font
888.5 878.9 moveto 115 (in rRNA processing) alignedtext
grestore
% node145->node153
gsave
1 setlinewidth
0 0 0 edgecolor
newpath 861.71 1185.59 moveto
878.54 1131.38 906.19 1042.26 925.21 980.99 curveto
stroke
0 0 0 edgecolor
newpath 928.56 981.99 moveto
928.19 971.4 lineto
921.88 979.91 lineto
closepath fill
1 setlinewidth
solid
0 0 0 edgecolor
newpath 928.56 981.99 moveto
928.19 971.4 lineto
921.88 979.91 lineto
closepath stroke
grestore
% node146->node150
gsave
1 setlinewidth
0 0 0 edgecolor
newpath 1167.15 856.72 moveto
1185.37 802.19 1213.18 719 1234.98 653.78 curveto
stroke
0 0 0 edgecolor
newpath 1238.3 654.89 moveto
1238.15 644.29 lineto
1231.66 652.67 lineto
closepath fill
1 setlinewidth
solid
0 0 0 edgecolor
newpath 1238.3 654.89 moveto
1238.15 644.29 lineto
1231.66 652.67 lineto
closepath stroke
grestore
% node147->node144
gsave
1 setlinewidth
0 0 0 edgecolor
newpath 670 1195.47 moveto
670 1143.33 670 1048.07 670 982.93 curveto
stroke
0 0 0 edgecolor
newpath 673.5 982.75 moveto
670 972.75 lineto
666.5 982.75 lineto
closepath fill
1 setlinewidth
solid
0 0 0 edgecolor
newpath 673.5 982.75 moveto
670 972.75 lineto
666.5 982.75 lineto
closepath stroke
grestore
% node149
gsave
1 0.9997 1 nodecolor
166 914 166.17 58.69 ellipse_path fill
1 setlinewidth
filled
0 0 0 nodecolor
166 914 166.17 58.69 ellipse_path stroke
0 0 0 nodecolor
14 /Times-Roman set_font
127.5 938.9 moveto 77 (GO:0000463) alignedtext
0 0 0 nodecolor
14 /Times-Roman set_font
135.5 923.9 moveto 61 (maturation) alignedtext
0 0 0 nodecolor
14 /Times-Roman set_font
76 908.9 moveto 180 (of LSU-rRNA from tricistronic) alignedtext
0 0 0 nodecolor
14 /Times-Roman set_font
120.5 893.9 moveto 91 (rRNA transcript) alignedtext
0 0 0 nodecolor
14 /Times-Roman set_font
56.5 878.9 moveto 219 (\(SSU-rRNA, 5.8S rRNA, LSU-rRNA\)) alignedtext
grestore
% node148->node149
gsave
1 setlinewidth
0 0 0 edgecolor
newpath 234.02 1195.78 moveto
221.39 1143.49 198.19 1047.38 182.44 982.1 curveto
stroke
0 0 0 edgecolor
newpath 185.82 981.2 moveto
180.07 972.3 lineto
179.02 982.84 lineto
closepath fill
1 setlinewidth
solid
0 0 0 edgecolor
newpath 185.82 981.2 moveto
180.07 972.3 lineto
179.02 982.84 lineto
closepath stroke
grestore
% node152->node151
gsave
1 setlinewidth
0 0 0 edgecolor
newpath 3228.34 537.94 moveto
2940.27 479.89 1991.7 288.74 1553.54 200.45 curveto
stroke
0 0 0 edgecolor
newpath 1554.1 196.99 moveto
1543.6 198.45 lineto
1552.71 203.85 lineto
closepath fill
1 setlinewidth
solid
0 0 0 edgecolor
newpath 1554.1 196.99 moveto
1543.6 198.45 lineto
1552.71 203.85 lineto
closepath stroke
grestore
% node153->node141
gsave
1 setlinewidth
0 0 0 edgecolor
newpath 941.44 855.52 moveto
936.75 795.42 929.42 701.45 924.21 634.6 curveto
stroke
0 0 0 edgecolor
newpath 927.69 634.23 moveto
923.42 624.53 lineto
920.71 634.77 lineto
closepath fill
1 setlinewidth
solid
0 0 0 edgecolor
newpath 927.69 634.23 moveto
923.42 624.53 lineto
920.71 634.77 lineto
closepath stroke
grestore
% node158
gsave
1 0.97241 1 nodecolor
4864 914 65.05 48.08 ellipse_path fill
1 setlinewidth
filled
0 0 0 nodecolor
4864 914 65.05 48.08 ellipse_path stroke
0 0 0 nodecolor
14 /Times-Roman set_font
4826 931.4 moveto 76 (GO:0006348) alignedtext
0 0 0 nodecolor
14 /Times-Roman set_font
4835 916.4 moveto 58 (chromatin) alignedtext
0 0 0 nodecolor
14 /Times-Roman set_font
4837 901.4 moveto 54 (silencing) alignedtext
0 0 0 nodecolor
14 /Times-Roman set_font
4831 886.4 moveto 66 (at telomere) alignedtext
grestore
% node157->node158
gsave
1 setlinewidth
0 0 0 edgecolor
newpath 4942.62 1195.78 moveto
4927.15 1140.36 4897.96 1035.73 4879.83 970.73 curveto
stroke
0 0 0 edgecolor
newpath 4883.19 969.74 moveto
4877.13 961.05 lineto
4876.44 971.62 lineto
closepath fill
1 setlinewidth
solid
0 0 0 edgecolor
newpath 4883.19 969.74 moveto
4877.13 961.05 lineto
4876.44 971.62 lineto
closepath stroke
grestore
% node188
gsave
1 0.8175 1 nodecolor
5042 914 94.75 58.69 ellipse_path fill
1 setlinewidth
filled
0 0 0 nodecolor
5042 914 94.75 58.69 ellipse_path stroke
0 0 0 nodecolor
14 /Times-Roman set_font
5003.5 938.9 moveto 77 (GO:0030466) alignedtext
0 0 0 nodecolor
14 /Times-Roman set_font
5013 923.9 moveto 58 (chromatin) alignedtext
0 0 0 nodecolor
14 /Times-Roman set_font
5015 908.9 moveto 54 (silencing) alignedtext
0 0 0 nodecolor
14 /Times-Roman set_font
5019 893.9 moveto 46 (at silent) alignedtext
0 0 0 nodecolor
14 /Times-Roman set_font
4983 878.9 moveto 118 (mating-type cassette) alignedtext
grestore
% node157->node188
gsave
1 setlinewidth
0 0 0 edgecolor
newpath 4963.38 1195.78 moveto
4978.02 1143.33 5004.95 1046.8 5023.16 981.51 curveto
stroke
0 0 0 edgecolor
newpath 5026.58 982.29 moveto
5025.9 971.71 lineto
5019.84 980.4 lineto
closepath fill
1 setlinewidth
solid
0 0 0 edgecolor
newpath 5026.58 982.29 moveto
5025.9 971.71 lineto
5019.84 980.4 lineto
closepath stroke
grestore
% node159->node19
gsave
1 setlinewidth
0 0 0 edgecolor
newpath 4270.64 3053.62 moveto
4353.45 2995.12 4557.83 2849.48 4582 2820 curveto
4631.91 2759.12 4599.87 2713.09 4658 2660 curveto
4857.34 2477.92 4989.67 2576.83 5228 2450 curveto
5241.11 2443.02 5254.46 2434.48 5266.9 2425.8 curveto
stroke
0 0 0 edgecolor
newpath 5269.23 2428.43 moveto
5275.35 2419.78 lineto
5265.17 2422.73 lineto
closepath fill
1 setlinewidth
solid
0 0 0 edgecolor
newpath 5269.23 2428.43 moveto
5275.35 2419.78 lineto
5265.17 2422.73 lineto
closepath stroke
grestore
% node159->node23
gsave
1 setlinewidth
0 0 0 edgecolor
newpath 4234.64 3050.89 moveto
4232.36 3003.9 4227.82 2904.25 4226 2820 curveto
4222.77 2670.96 4223.3 2493.46 4223.74 2417.5 curveto
stroke
0 0 0 edgecolor
newpath 4227.24 2417.06 moveto
4223.8 2407.04 lineto
4220.24 2417.02 lineto
closepath fill
1 setlinewidth
solid
0 0 0 edgecolor
newpath 4227.24 2417.06 moveto
4223.8 2407.04 lineto
4220.24 2417.02 lineto
closepath stroke
grestore
% node159->node24
gsave
1 setlinewidth
0 0 0 edgecolor
newpath 4268.45 3053.33 moveto
4284.13 3042.04 4303.52 3028.99 4322 3019 curveto
4526.59 2908.37 4597.85 2923.78 4806 2820 curveto
4831.94 2807.06 4859.64 2791.06 4883.16 2776.78 curveto
stroke
0 0 0 edgecolor
newpath 4885.25 2779.6 moveto
4891.95 2771.39 lineto
4881.6 2773.63 lineto
closepath fill
1 setlinewidth
solid
0 0 0 edgecolor
newpath 4885.25 2779.6 moveto
4891.95 2771.39 lineto
4881.6 2773.63 lineto
closepath stroke
grestore
% node159->node50
gsave
1 setlinewidth
0 0 0 edgecolor
newpath 4221.6 3051.21 moveto
4185.47 2984.33 4087.45 2804.98 3998 2660 curveto
3939.1 2564.53 3899.64 2554.16 3858 2450 curveto
3812.31 2335.7 3799.18 2188.51 3795.45 2120.51 curveto
stroke
0 0 0 edgecolor
newpath 3798.94 2120.1 moveto
3794.93 2110.29 lineto
3791.95 2120.46 lineto
closepath fill
1 setlinewidth
solid
0 0 0 edgecolor
newpath 3798.94 2120.1 moveto
3794.93 2110.29 lineto
3791.95 2120.46 lineto
closepath stroke
grestore
% node159->node166
gsave
1 setlinewidth
0 0 0 edgecolor
newpath 4258.36 3052.01 moveto
4294.79 3007.85 4365.72 2913.78 4394 2820 curveto
4437.32 2676.36 4423.62 2494.34 4414.87 2417.22 curveto
stroke
0 0 0 edgecolor
newpath 4418.32 2416.58 moveto
4413.67 2407.05 lineto
4411.36 2417.39 lineto
closepath fill
1 setlinewidth
solid
0 0 0 edgecolor
newpath 4418.32 2416.58 moveto
4413.67 2407.05 lineto
4411.36 2417.39 lineto
closepath stroke
grestore
% node161->node42
gsave
1 setlinewidth
0 0 0 edgecolor
newpath 3389 1502.86 moveto
3389 1449.63 3389 1331.47 3389 1270.7 curveto
stroke
0 0 0 edgecolor
newpath 3392.5 1270.4 moveto
3389 1260.4 lineto
3385.5 1270.4 lineto
closepath fill
1 setlinewidth
solid
0 0 0 edgecolor
newpath 3392.5 1270.4 moveto
3389 1260.4 lineto
3385.5 1270.4 lineto
closepath stroke
grestore
% node162->node90
gsave
1 setlinewidth
0 0 0 edgecolor
newpath 1505.88 1772.98 moveto
1448.21 1724.31 1340.1 1633.05 1274.02 1577.29 curveto
stroke
0 0 0 edgecolor
newpath 1276.08 1574.44 moveto
1266.18 1570.67 lineto
1271.56 1579.79 lineto
closepath fill
1 setlinewidth
solid
0 0 0 edgecolor
newpath 1276.08 1574.44 moveto
1266.18 1570.67 lineto
1271.56 1579.79 lineto
closepath stroke
grestore
% node163->node164
gsave
1 setlinewidth
0 0 0 edgecolor
newpath 1913.68 3043.1 moveto
1957.65 2980.91 2049.45 2851.09 2097.38 2783.31 curveto
stroke
0 0 0 edgecolor
newpath 2100.36 2785.15 moveto
2103.28 2774.96 lineto
2094.65 2781.11 lineto
closepath fill
1 setlinewidth
solid
0 0 0 edgecolor
newpath 2100.36 2785.15 moveto
2103.28 2774.96 lineto
2094.65 2781.11 lineto
closepath stroke
grestore
% node163->node165
gsave
1 setlinewidth
0 0 0 edgecolor
newpath 1889 3040.21 moveto
1889 2978.4 1889 2855.79 1889 2787.95 curveto
stroke
0 0 0 edgecolor
newpath 1892.5 2787.55 moveto
1889 2777.55 lineto
1885.5 2787.55 lineto
closepath fill
1 setlinewidth
solid
0 0 0 edgecolor
newpath 1892.5 2787.55 moveto
1889 2777.55 lineto
1885.5 2787.55 lineto
closepath stroke
grestore
% node166->node167
gsave
1 setlinewidth
0 0 0 edgecolor
newpath 4402.49 2353.12 moveto
4388.36 2302.56 4357.67 2192.76 4340.08 2129.82 curveto
stroke
0 0 0 edgecolor
newpath 4343.44 2128.83 moveto
4337.38 2120.14 lineto
4336.7 2130.71 lineto
closepath fill
1 setlinewidth
solid
0 0 0 edgecolor
newpath 4343.44 2128.83 moveto
4337.38 2120.14 lineto
4336.7 2130.71 lineto
closepath stroke
grestore
% node166->node168
gsave
1 setlinewidth
0 0 0 edgecolor
newpath 4432.74 2354.42 moveto
4478.43 2303.01 4581.77 2186.75 4637.22 2124.38 curveto
stroke
0 0 0 edgecolor
newpath 4640.03 2126.48 moveto
4644.06 2116.68 lineto
4634.8 2121.83 lineto
closepath fill
1 setlinewidth
solid
0 0 0 edgecolor
newpath 4640.03 2126.48 moveto
4644.06 2116.68 lineto
4634.8 2121.83 lineto
closepath stroke
grestore
% node166->node169
gsave
1 setlinewidth
0 0 0 edgecolor
newpath 4440.48 2355.95 moveto
4462.02 2340.25 4492.24 2320.75 4522 2310 curveto
5078.81 2108.83 5271.13 2287.91 5842 2131 curveto
5859.95 2126.07 5878.8 2118.91 5895.85 2111.63 curveto
stroke
0 0 0 edgecolor
newpath 5897.36 2114.79 moveto
5905.12 2107.58 lineto
5894.56 2108.38 lineto
closepath fill
1 setlinewidth
solid
0 0 0 edgecolor
newpath 5897.36 2114.79 moveto
5905.12 2107.58 lineto
5894.56 2108.38 lineto
closepath stroke
grestore
% node166->node171
gsave
1 setlinewidth
0 0 0 edgecolor
newpath 4436.33 2355.15 moveto
4451.35 2341.35 4470.77 2324.17 4489 2310 curveto
4540.06 2270.29 4691.05 2169.89 4771.37 2116.92 curveto
stroke
0 0 0 edgecolor
newpath 4773.44 2119.75 moveto
4779.86 2111.32 lineto
4769.59 2113.9 lineto
closepath fill
1 setlinewidth
solid
0 0 0 edgecolor
newpath 4773.44 2119.75 moveto
4779.86 2111.32 lineto
4769.59 2113.9 lineto
closepath stroke
grestore
% node166->node173
gsave
1 setlinewidth
0 0 0 edgecolor
newpath 4408.05 2352.74 moveto
4404.71 2293.3 4401.47 2148.26 4439 2035 curveto
4476.61 1921.5 4690.18 1692.98 4723 1578 curveto
4751.18 1479.28 4721.69 1359.64 4698.67 1290.33 curveto
stroke
0 0 0 edgecolor
newpath 4701.86 1288.82 moveto
4695.33 1280.48 lineto
4695.23 1291.07 lineto
closepath fill
1 setlinewidth
solid
0 0 0 edgecolor
newpath 4701.86 1288.82 moveto
4695.33 1280.48 lineto
4695.23 1291.07 lineto
closepath stroke
grestore
% node174
gsave
1 0.85557 1 nodecolor
4392 1806 72.12 48.08 ellipse_path fill
1 setlinewidth
filled
0 0 0 nodecolor
4392 1806 72.12 48.08 ellipse_path stroke
0 0 0 nodecolor
14 /Times-Roman set_font
4352.5 1823.4 moveto 79 (GO:0006446) alignedtext
0 0 0 nodecolor
14 /Times-Roman set_font
4362.5 1808.4 moveto 59 (regulation) alignedtext
0 0 0 nodecolor
14 /Times-Roman set_font
4349 1793.4 moveto 86 (of translational) alignedtext
0 0 0 nodecolor
14 /Times-Roman set_font
4365.5 1778.4 moveto 53 (initiation) alignedtext
grestore
% node167->node174
gsave
1 setlinewidth
0 0 0 edgecolor
newpath 4335.77 2045.64 moveto
4346.73 1998.93 4365.61 1918.47 4378.44 1863.79 curveto
stroke
0 0 0 edgecolor
newpath 4381.88 1864.43 moveto
4380.76 1853.89 lineto
4375.07 1862.83 lineto
closepath fill
1 setlinewidth
solid
0 0 0 edgecolor
newpath 4381.88 1864.43 moveto
4380.76 1853.89 lineto
4375.07 1862.83 lineto
closepath stroke
grestore
% node175
gsave
1 0.99992 1 nodecolor
4823 1806 72.12 48.08 ellipse_path fill
1 setlinewidth
filled
0 0 0 nodecolor
4823 1806 72.12 48.08 ellipse_path stroke
0 0 0 nodecolor
14 /Times-Roman set_font
4784 1823.4 moveto 78 (GO:0006448) alignedtext
0 0 0 nodecolor
14 /Times-Roman set_font
4793.5 1808.4 moveto 59 (regulation) alignedtext
0 0 0 nodecolor
14 /Times-Roman set_font
4780 1793.4 moveto 86 (of translational) alignedtext
0 0 0 nodecolor
14 /Times-Roman set_font
4792 1778.4 moveto 62 (elongation) alignedtext
grestore
% node168->node175
gsave
1 setlinewidth
0 0 0 edgecolor
newpath 4693.33 2047.07 moveto
4718.84 1999.65 4763.98 1915.72 4793.7 1860.47 curveto
stroke
0 0 0 edgecolor
newpath 4796.86 1861.99 moveto
4798.51 1851.52 lineto
4790.69 1858.67 lineto
closepath fill
1 setlinewidth
solid
0 0 0 edgecolor
newpath 4796.86 1861.99 moveto
4798.51 1851.52 lineto
4790.69 1858.67 lineto
closepath stroke
grestore
% node170->node20
gsave
1 setlinewidth
0 0 0 edgecolor
newpath 5222.99 2692.19 moveto
5292.32 2627.2 5416.32 2510.95 5491.88 2440.12 curveto
stroke
0 0 0 edgecolor
newpath 5494.58 2442.38 moveto
5499.49 2432.98 lineto
5489.8 2437.27 lineto
closepath fill
1 setlinewidth
solid
0 0 0 edgecolor
newpath 5494.58 2442.38 moveto
5499.49 2432.98 lineto
5489.8 2437.27 lineto
closepath stroke
grestore
% node170->node171
gsave
1 setlinewidth
0 0 0 edgecolor
newpath 5122.4 2691.43 moveto
5069.43 2637.06 4986.34 2544.17 4936 2450 curveto
4878.86 2343.11 4845.89 2202.94 4831.57 2130.67 curveto
stroke
0 0 0 edgecolor
newpath 4834.94 2129.66 moveto
4829.6 2120.52 lineto
4828.07 2131 lineto
closepath fill
1 setlinewidth
solid
0 0 0 edgecolor
newpath 4834.94 2129.66 moveto
4829.6 2120.52 lineto
4828.07 2131 lineto
closepath stroke
grestore
% node171->node174
gsave
1 setlinewidth
0 0 0 edgecolor
newpath 4779.59 2054.79 moveto
4769.55 2048.28 4758.91 2041.39 4749 2035 curveto
4645.15 1968.02 4524.04 1890.44 4452.93 1844.95 curveto
stroke
0 0 0 edgecolor
newpath 4454.39 1841.73 moveto
4444.08 1839.29 lineto
4450.62 1847.63 lineto
closepath fill
1 setlinewidth
solid
0 0 0 edgecolor
newpath 4454.39 1841.73 moveto
4444.08 1839.29 lineto
4450.62 1847.63 lineto
closepath stroke
grestore
% node171->node175
gsave
1 setlinewidth
0 0 0 edgecolor
newpath 4823 2045.35 moveto
4823 1998.8 4823 1919.04 4823 1864.49 curveto
stroke
0 0 0 edgecolor
newpath 4826.5 1864.27 moveto
4823 1854.27 lineto
4819.5 1864.27 lineto
closepath fill
1 setlinewidth
solid
0 0 0 edgecolor
newpath 4826.5 1864.27 moveto
4823 1854.27 lineto
4819.5 1864.27 lineto
closepath stroke
grestore
% node172->node171
gsave
1 setlinewidth
0 0 0 edgecolor
newpath 4772.64 2332.28 moveto
4783.87 2276.71 4802.3 2185.49 4813.47 2130.16 curveto
stroke
0 0 0 edgecolor
newpath 4816.92 2130.75 moveto
4815.47 2120.26 lineto
4810.06 2129.37 lineto
closepath fill
1 setlinewidth
solid
0 0 0 edgecolor
newpath 4816.92 2130.75 moveto
4815.47 2120.26 lineto
4810.06 2129.37 lineto
closepath stroke
grestore
% node175->node176
gsave
1 setlinewidth
0 0 0 edgecolor
newpath 4870.72 1769.92 moveto
4938.07 1718.99 5060.77 1626.2 5132.24 1572.16 curveto
stroke
0 0 0 edgecolor
newpath 5134.41 1574.91 moveto
5140.27 1566.09 lineto
5130.18 1569.33 lineto
closepath fill
1 setlinewidth
solid
0 0 0 edgecolor
newpath 5134.41 1574.91 moveto
5140.27 1566.09 lineto
5130.18 1569.33 lineto
closepath stroke
grestore
% node179->node180
gsave
1 setlinewidth
0 0 0 edgecolor
newpath 3078.15 3362.07 moveto
3029.45 3297.77 2948.69 3191.14 2901.19 3128.42 curveto
stroke
0 0 0 edgecolor
newpath 2903.83 3126.11 moveto
2895 3120.25 lineto
2898.25 3130.33 lineto
closepath fill
1 setlinewidth
solid
0 0 0 edgecolor
newpath 2903.83 3126.11 moveto
2895 3120.25 lineto
2898.25 3130.33 lineto
closepath stroke
grestore
% node182->node37
gsave
1 setlinewidth
0 0 0 edgecolor
newpath 1450.82 4056.57 moveto
1458.12 4007.95 1470.35 3920.37 1476 3845 curveto
1492.91 3619.38 1491.57 3562.16 1485 3336 curveto
1483 3267.26 1478.02 3188.34 1474.34 3136.08 curveto
stroke
0 0 0 edgecolor
newpath 1477.83 3135.72 moveto
1473.63 3125.99 lineto
1470.84 3136.21 lineto
closepath fill
1 setlinewidth
solid
0 0 0 edgecolor
newpath 1477.83 3135.72 moveto
1473.63 3125.99 lineto
1470.84 3136.21 lineto
closepath stroke
grestore
% node183->node37
gsave
1 setlinewidth
0 0 0 edgecolor
newpath 1066.97 3384.81 moveto
1146.16 3324.52 1320.44 3191.86 1411.69 3122.39 curveto
stroke
0 0 0 edgecolor
newpath 1413.88 3125.12 moveto
1419.72 3116.28 lineto
1409.64 3119.55 lineto
closepath fill
1 setlinewidth
solid
0 0 0 edgecolor
newpath 1413.88 3125.12 moveto
1419.72 3116.28 lineto
1409.64 3119.55 lineto
closepath stroke
grestore
% node183->node187
gsave
1 setlinewidth
0 0 0 edgecolor
newpath 1028.24 3378.21 moveto
1031.71 3319.47 1038.44 3205.81 1042.54 3136.44 curveto
stroke
0 0 0 edgecolor
newpath 1046.06 3136.31 moveto
1043.15 3126.12 lineto
1039.07 3135.89 lineto
closepath fill
1 setlinewidth
solid
0 0 0 edgecolor
newpath 1046.06 3136.31 moveto
1043.15 3126.12 lineto
1039.07 3135.89 lineto
closepath stroke
grestore
% node184->node185
gsave
1 setlinewidth
0 0 0 edgecolor
newpath 2574.59 3030.29 moveto
2588.18 2969.02 2611.75 2862.79 2626.3 2797.23 curveto
stroke
0 0 0 edgecolor
newpath 2629.72 2797.99 moveto
2628.47 2787.47 lineto
2622.88 2796.47 lineto
closepath fill
1 setlinewidth
solid
0 0 0 edgecolor
newpath 2629.72 2797.99 moveto
2628.47 2787.47 lineto
2622.88 2796.47 lineto
closepath stroke
grestore
% node187->node103
gsave
1 setlinewidth
0 0 0 edgecolor
newpath 1046 3029.93 moveto
1046 2968.95 1046 2863.85 1046 2798.34 curveto
stroke
0 0 0 edgecolor
newpath 1049.5 2798.18 moveto
1046 2788.18 lineto
1042.5 2798.18 lineto
closepath fill
1 setlinewidth
solid
0 0 0 edgecolor
newpath 1049.5 2798.18 moveto
1046 2788.18 lineto
1042.5 2798.18 lineto
closepath stroke
grestore
% node191
gsave
1 0.99654 1 nodecolor
1389 2380 65.76 58.69 ellipse_path fill
1 setlinewidth
filled
0 0 0 nodecolor
1389 2380 65.76 58.69 ellipse_path stroke
0 0 0 nodecolor
14 /Times-Roman set_font
1350.5 2404.9 moveto 77 (GO:0000055) alignedtext
0 0 0 nodecolor
14 /Times-Roman set_font
1360 2389.9 moveto 58 (ribosomal) alignedtext
0 0 0 nodecolor
14 /Times-Roman set_font
1352 2374.9 moveto 74 (large subunit) alignedtext
0 0 0 nodecolor
14 /Times-Roman set_font
1370.5 2359.9 moveto 37 (export) alignedtext
0 0 0 nodecolor
14 /Times-Roman set_font
1351 2344.9 moveto 76 (from nucleus) alignedtext
grestore
% node190->node191
gsave
1 setlinewidth
0 0 0 edgecolor
newpath 1280.01 2684.14 moveto
1303.08 2619.77 1340.95 2514.08 1365.43 2445.78 curveto
stroke
0 0 0 edgecolor
newpath 1368.86 2446.58 moveto
1368.94 2435.99 lineto
1362.27 2444.22 lineto
closepath fill
1 setlinewidth
solid
0 0 0 edgecolor
newpath 1368.86 2446.58 moveto
1368.94 2435.99 lineto
1362.27 2444.22 lineto
closepath stroke
grestore
% node192
gsave
1 0.86832 1 nodecolor
1239 2380 65.76 58.69 ellipse_path fill
1 setlinewidth
filled
0 0 0 nodecolor
1239 2380 65.76 58.69 ellipse_path stroke
0 0 0 nodecolor
14 /Times-Roman set_font
1200.5 2404.9 moveto 77 (GO:0000056) alignedtext
0 0 0 nodecolor
14 /Times-Roman set_font
1210 2389.9 moveto 58 (ribosomal) alignedtext
0 0 0 nodecolor
14 /Times-Roman set_font
1201 2374.9 moveto 76 (small subunit) alignedtext
0 0 0 nodecolor
14 /Times-Roman set_font
1220.5 2359.9 moveto 37 (export) alignedtext
0 0 0 nodecolor
14 /Times-Roman set_font
1201 2344.9 moveto 76 (from nucleus) alignedtext
grestore
% node190->node192
gsave
1 setlinewidth
0 0 0 edgecolor
newpath 1256.58 2681.36 moveto
1252.86 2617.68 1246.94 2516.08 1243.01 2448.71 curveto
stroke
0 0 0 edgecolor
newpath 1246.5 2448.4 moveto
1242.42 2438.62 lineto
1239.51 2448.8 lineto
closepath fill
1 setlinewidth
solid
0 0 0 edgecolor
newpath 1246.5 2448.4 moveto
1242.42 2438.62 lineto
1239.51 2448.8 lineto
closepath stroke
grestore
endpage
showpage
grestore
%%PageTrailer
%%EndPage: 1
%%Trailer
%%Pages: 1
%%BoundingBox: 36 36 756 558
end
restore
%%EOF
