# Supplementary material for: The Transcriptomic Signature of RacA Activation and Inactivation Provides New Insights into the Morphogenetic Network of Aspergillus niger
Source: PLoS One. 2013 Jul 24;8(7):e68946. doi: 10.1371/journal.pone.0068946 (PMC3722221; doi:10.1371/journal.pone.0068946)
Supplement: Table S3 — ZIP archive file containing FetGOat enrichment results for the up- and down-regulated gene sets of all six comparisons. (ZIP) [file pone.0068946.s003.zip › FetGOat/04.UP/tables/04.up.txt_CCover.csv]

GO term	description	p-value	FDR	node type	sP	rP	sN	rN	genes enriched
GO:0005737	cytoplasm	6.14383838407891e-06	2.66232996643419e-05	nonTerminalNode	562	1372	362	1244	An01g07860,An15g00930,An14g01590,An01g02800,An02g06120,An18g05590,An17g02340,An15g06260,An08g04470,An03g06950,An02g04220,An11g09670,An04g07250,An15g03200,An14g03780,An11g11210,An08g00510,An18g05690,An12g03960,An02g04300,An17g00240,An16g07400,An15g05770,An12g00510,An07g02960,An14g00900,An07g09120,An12g01340,An04g02550,An02g07530,An11g06650,An11g04990,An02g05650,An09g05380,An08g01110,An01g10820,An1…
GO:0043228	non-membrane-bounded organelle	2.60239010624235e-50	1.4378205336989e-48	nonTerminalNode	291	254	633	2362	An07g05790,An18g05590,An15g01480,An08g02340,An07g02690,An02g14360,An01g04050,An16g03090,An01g05780,An11g07920,An08g02210,An01g03160,An11g09670,An02g14340,An04g07250,An12g03850,An02g04300,An02g06710,An17g00240,An02g13840,An02g12040,An05g00960,An07g02960,An02g14750,An07g09120,An18g05630,An15g00900,An11g10020,An11g06650,An02g01600,An03g06850,An11g04470,An02g05650,An16g08030,An11g11150,An01g10820,An1…
GO:0005743	mitochondrial inner membrane	0.000253409901095675	0.000903283679712002	nonTerminalNode	42	57	882	2559	An02g01750,An02g04330,An01g08500,An15g01270,An05g00110,An04g06490,An12g04110,An14g04870,An18g04220,An07g04800,An08g01370,An14g06320,An11g09930,An12g07950,An07g07880,An07g05610,An01g07190,An01g06180,An15g01700,An07g07000,An14g04080,An01g03640,An08g02450,An08g01650,An16g05090,An11g02140,An09g02730,An01g13830,An01g11920,An04g01200,An14g06860,An16g08550,An04g02460,An13g00670,An02g01360,An09g06030,An1…
GO:0005840	ribosome	5.58250246209944e-34	9.49025418556904e-33	nonTerminalNode	99	31	825	2585	An08g10140,An01g14080,An07g02650,An02g04330,An02g14610,An12g04670,An01g13190,An12g01350,An02g06040,An02g12120,An01g02900,An07g09550,An18g05590,An02g02040,An07g06760,An08g00610,An14g01010,An07g09070,An11g07920,An08g02210,An04g03900,An01g12640,An07g08850,An18g06010,An01g03160,An08g04150,An13g01070,An18g03810,An11g09670,An14g03920,An02g05010,An07g09250,An01g10050,An18g02890,An11g02960,An11g10630,An1…
GO:0055029	nuclear DNA-directed RNA polymerase complex	0.000902593508541448	0.00269558331604946	nonTerminalNode	11	6	913	2610	An11g01770,An11g09370,An02g05460,An12g00780,An01g02200,An01g04380,An01g07250,An01g11950,An15g00700,An16g08710,An09g06640,
GO:0044452	nucleolar part	6.26149156972384e-17	4.06996952032049e-16	nonTerminalNode	35	4	889	2612	An04g01900,An08g00720,An08g02870,An04g02000,An11g11150,An07g05380,An08g09160,An09g05270,An01g04380,An17g02170,An01g10820,An01g07250,An02g09260,An01g11950,An11g00500,An02g14360,An16g03090,An15g00700,An16g08860,An16g07300,An07g08590,An04g09100,An05g00960,An11g01770,An02g05460,An11g09370,An04g02640,An01g12230,An01g02200,An12g08580,An04g06120,An01g05500,An04g01860,An02g14340,An04g00070,
GO:0005730	nucleolus	1.99846823277886e-52	2.20830739722065e-50	nonTerminalNode	125	23	799	2593	An08g02870,An03g04990,An04g02000,An07g05790,An01g06040,An15g01480,An07g09340,An02g09260,An11g01950,An11g00500,An07g02690,An01g04050,An02g14360,An16g03090,An16g08860,An02g14950,An18g06710,An11g09370,An02g13900,An17g01975,An16g07850,An01g12640,An01g00770,An01g03760,An01g02120,An08g02520,An18g02230,An14g04940,An02g14340,An02g03350,An17g01815,An12g03850,An09g05270,An11g09310,An14g05140,An18g01980,An0…
GO:0030686	90S preribosome	1.6597341738425e-30	2.29250782761995e-29	nonTerminalNode	64	7	860	2609	An02g01600,An08g00720,An08g02870,An11g04470,An02g05650,An04g02000,An01g13190,An11g11150,An02g06050,An01g09040,An08g09160,An01g10820,An02g09260,An02g14360,An16g03090,An16g07300,An16g08860,An17g02390,An07g08590,An16g04930,An18g06710,An02g06130,An02g06850,An02g09200,An04g02640,An15g00730,An02g06750,An07g08850,An01g03160,An01g03760,An15g06390,An01g04240,An01g05500,An04g00070,An04g01900,An11g01850,An0…
GO:0055126	Nup82 complex	0.0177403808926403	0.0357698500851005	terminalNode	3	0	921	2616	An04g05630,An08g00520,An07g07790,
GO:0005852	eukaryotic translation initiation factor 3 complex	8.11643492063072e-05	0.000314689845168314	terminalNode	7	0	917	2616	An01g06230,An14g01030,An01g04430,An16g05260,An02g12410,An18g06260,An02g06530,
GO:0017102	methionyl glutamyl tRNA synthetase complex	0.0177403808926403	0.0357698500851005	terminalNode	3	0	921	2616	An15g06260,An09g05970,An08g00510,
GO:0044424	intracellular part	1.89372498291884e-33	2.98938015160759e-32	nonTerminalNode	781	1680	143	936	An15g00930,An14g01590,An01g02800,An18g05590,An17g02340,An15g01480,An02g14360,An17g02380,An08g06090,An02g14340,An04g07250,An15g03200,An11g11210,An02g03860,An12g03960,An15g00490,An17g00240,An05g00960,An15g05770,An12g00510,An07g02960,An14g00900,An08g10060,An06g01690,An04g02550,An02g07530,An11g04990,An16g08030,An11g11150,An09g05380,An08g01110,An14g00310,An11g00560,An14g05390,An14g06320,An02g09200,An0…
GO:0005744	mitochondrial inner membrane presequence translocase complex	0.000501849761792495	0.00158441139080202	nonTerminalNode	7	1	917	2615	An02g01750,An02g01360,An13g00670,An07g07880,An11g02140,An16g05090,An08g01650,
GO:0019866	organelle inner membrane	0.000328655101556627	0.00115290122927007	nonTerminalNode	43	60	881	2556	An02g01750,An02g04330,An01g08500,An15g01270,An05g00110,An04g06490,An12g04110,An14g04870,An18g04220,An07g04800,An08g01370,An14g06320,An11g09930,An12g07950,An07g07880,An07g05610,An01g07190,An01g06180,An15g01700,An07g07000,An14g04080,An01g03640,An08g02450,An16g05090,An08g01650,An11g02140,An09g02730,An01g11920,An01g13830,An04g01200,An14g06860,An16g08550,An04g02460,An13g00670,An02g01360,An09g06030,An1…
GO:0071004	U2-type prespliceosome	0.00451463358626407	0.0106342912639428	terminalNode	7	3	917	2613	An11g06760,An04g03910,An12g00410,An16g07850,An04g06670,An14g06480,An08g02220,
GO:0043232	intracellular non-membrane-bounded organelle	2.60239010624235e-50	1.4378205336989e-48	nonTerminalNode	291	254	633	2362	An07g05790,An18g05590,An15g01480,An08g02340,An07g02690,An02g14360,An01g04050,An16g03090,An01g05780,An11g07920,An08g02210,An01g03160,An11g09670,An02g14340,An04g07250,An12g03850,An02g04300,An02g06710,An17g00240,An02g13840,An02g12040,An05g00960,An07g02960,An02g14750,An07g09120,An18g05630,An15g00900,An11g10020,An11g06650,An02g01600,An03g06850,An11g04470,An02g05650,An16g08030,An11g11150,An01g10820,An1…
GO:0044446	intracellular organelle part	5.78564917151258e-24	6.08870698525848e-23	nonTerminalNode	448	782	476	1834	An15g00930,An12g00690,An14g01590,An18g05590,An15g01480,An11g00770,An02g14360,An03g06950,An08g06090,An02g04220,An11g09670,An02g14340,An04g07250,An15g03200,An14g03780,An15g00490,An02g04300,An05g00960,An07g02960,An11g00620,An12g01340,An11g06650,An02g01600,An11g04990,An02g05650,An16g08030,An11g11150,An04g00020,An08g01110,An01g10820,An11g00560,An14g05390,An14g06320,An18g06760,An02g09200,An02g06750,An0…
GO:0005761	mitochondrial ribosome	1.70301413972866e-20	1.44756201876936e-19	nonTerminalNode	38	2	886	2614	An02g05010,An02g04330,An07g09250,An18g02890,An02g14610,An08g04380,An14g06300,An02g06040,An09g04110,An07g05290,An12g03890,An07g09550,An02g09190,An03g04620,An18g05590,An14g04960,An15g00770,An11g11170,An17g01270,An02g04300,An11g06810,An07g06540,An07g09070,An11g07920,An04g01650,An04g03900,An08g05500,An18g03230,An01g08390,An01g03110,An18g06010,An18g05630,An08g00950,An08g04150,An07g06570,An13g01000,An1…
GO:0005829	cytosol	3.22262107810826e-05	0.000131888751529986	nonTerminalNode	71	108	853	2508	An08g10140,An01g14080,An15g02340,An12g04670,An01g13190,An12g01350,An17g02210,An15g06650,An02g12120,An18g03000,An07g06760,An08g00610,An14g01010,An18g05060,An07g08850,An01g03160,An13g01070,An15g06370,An18g03810,An11g09670,An01g10050,An11g10630,An18g05690,An01g12420,An04g05850,An02g13840,An16g07400,An01g00060,An07g02960,An07g10040,An18g05770,An18g04310,An12g01900,An01g06480,An08g00970,An18g03310,An1…
GO:0005666	DNA-directed RNA polymerase III complex	0.00170020744579489	0.00458226640878867	terminalNode	6	1	918	2615	An12g00780,An01g07250,An15g00700,An16g08710,An09g06640,An02g05460,
GO:0070545	PeBoW complex	0.0177403808926403	0.0357698500851005	terminalNode	3	0	921	2616	An08g00720,An04g02640,An04g02000,
GO:0044428	nuclear part	1.50644641554496e-35	2.77437214862864e-34	nonTerminalNode	252	254	672	2362	An03g04990,An12g00690,An07g05790,An07g02740,An11g04630,An15g01480,An16g01810,An04g03910,An02g01970,An08g02340,An01g14070,An07g02690,An11g00770,An02g14360,An01g04050,An16g07860,An16g03090,An16g08860,An01g05780,An04g01770,An02g11900,An08g06090,An02g04220,An14g00330,An02g14340,An08g07030,An04g09010,An04g07250,An12g03850,An11g09310,An11g11140,An14g05140,An12g04760,An15g00490,An01g02720,An07g06750,An1…
GO:0000178	exosome (RNase complex)	0.000176824634717588	0.000640626955288312	nonTerminalNode	9	2	915	2614	An01g07520,An07g08320,An14g05010,An02g01970,An11g10740,An01g14070,An15g06440,An07g06510,An12g04560,
GO:0005685	U1 snRNP	0.00158870159557438	0.00438878815777422	terminalNode	8	3	916	2613	An11g06760,An04g03910,An12g00410,An16g07850,An04g06670,An14g06480,An15g05680,An08g02220,
GO:0015935	small ribosomal subunit	1.07661420701553e-19	8.49756213394403e-19	nonTerminalNode	40	4	884	2612	An01g14080,An07g09250,An02g14610,An12g04670,An01g13190,An12g01350,An08g04380,An11g10630,An07g09550,An02g09190,An18g05590,An03g04620,An06g01930,An04g05850,An15g00770,An07g06760,An02g13840,An01g02840,An07g06540,An07g09070,An11g09500,An18g04180,An04g01650,An07g02960,An18g03230,An02g09200,An01g10720,An01g02880,An18g04310,An01g03110,An07g08850,An18g05630,An01g03160,An13g01070,An07g06570,An02g07010,An1…
GO:0044422	organelle part	5.78564917151258e-24	6.08870698525848e-23	nonTerminalNode	448	782	476	1834	An15g00930,An12g00690,An14g01590,An18g05590,An15g01480,An11g00770,An02g14360,An03g06950,An08g06090,An02g04220,An11g09670,An02g14340,An04g07250,An15g03200,An14g03780,An15g00490,An02g04300,An05g00960,An07g02960,An11g00620,An12g01340,An11g06650,An02g01600,An11g04990,An02g05650,An16g08030,An11g11150,An04g00020,An08g01110,An01g10820,An11g00560,An14g05390,An14g06320,An18g06760,An02g09200,An02g06750,An0…
GO:0000792	heterochromatin	0.00170020744579489	0.00458226640878867	nonTerminalNode	6	1	918	2615	An14g04830,An07g05380,An08g09160,An04g03300,An02g12040,An04g06120,
GO:0005742	mitochondrial outer membrane translocase complex	0.00461942063954077	0.0106342912639428	terminalNode	4	0	920	2616	An03g04790,An08g04070,An15g00190,An08g07360,
GO:0043227	membrane-bounded organelle	5.36630215049777e-17	3.59379628866669e-16	nonTerminalNode	604	1297	320	1319	An09g02720,An01g07860,An12g00690,An15g00930,An14g01590,An18g05590,An15g01480,An11g00770,An02g14360,An17g02380,An08g04470,An03g06950,An08g06090,An02g04220,An02g14340,An04g07250,An15g03200,An14g03780,An02g05340,An02g03860,An18g05690,An15g00490,An02g04300,An17g00240,An05g00960,An12g00510,An14g00900,An11g00620,An12g01340,An08g10060,An06g01690,An04g02550,An02g07530,An11g06650,An02g01600,An11g04990,An0…
GO:0005759	mitochondrial matrix	3.53765576921614e-12	2.05742611841254e-11	nonTerminalNode	65	51	859	2565	An02g01750,An02g04330,An15g00930,An02g14610,An02g06040,An09g04110,An14g03630,An07g09550,An02g11460,An18g05590,An14g04960,An15g05790,An15g00770,An17g01270,An11g11170,An04g04750,An11g06590,An11g00550,An11g06810,An07g09070,An18g06760,An11g07920,An08g05580,An04g03900,An01g03110,An18g06010,An08g00950,An08g04150,An07g06570,An13g01000,An09g05980,An16g02570,An02g05010,An07g09250,An18g02890,An04g01610,An1…
GO:0000176	nuclear exosome (RNase complex)	0.000176824634717588	0.000640626955288312	terminalNode	9	2	915	2614	An01g07520,An07g08320,An14g05010,An02g01970,An11g10740,An01g14070,An15g06440,An07g06510,An12g04560,
GO:0005575	cellular_component	1.16515138508974e-28	1.3552550321307e-27	nonTerminalNode	816	1858	108	758	An15g00930,An14g01590,An01g02800,An18g05590,An17g02340,An15g01480,An02g14360,An17g02380,An08g06090,An01g08130,An02g14340,An04g07250,An15g03200,An11g11210,An02g03860,An12g03960,An15g00490,An17g00240,An05g00960,An15g05770,An12g00510,An07g02960,An11g02830,An14g00900,An08g10060,An06g01690,An04g02550,An02g07530,An11g04990,An16g08030,An11g11150,An09g05380,An08g02900,An08g01110,An14g00310,An11g00560,An1…
GO:0009295	nucleoid	0.00427547714773571	0.0104986716627732	nonTerminalNode	10	7	914	2609	An18g06760,An04g01610,An16g05090,An07g09530,An01g00100,An15g05790,An04g04750,An12g04940,An16g06400,An09g03940,
GO:0000812	Swr1 complex	0.0123904265589619	0.0265852841701998	terminalNode	6	3	918	2613	An04g01770,An04g05960,An02g14750,An12g00210,An01g05780,An04g07250,
GO:0042555	MCM complex	8.11643492063072e-05	0.000314689845168314	terminalNode	7	0	917	2616	An01g02790,An14g03710,An09g04640,An12g04720,An16g04890,An02g10260,An01g02720,
GO:0000313	organellar ribosome	1.70301413972866e-20	1.44756201876936e-19	nonTerminalNode	38	2	886	2614	An02g05010,An02g04330,An07g09250,An18g02890,An02g14610,An08g04380,An14g06300,An02g06040,An09g04110,An07g05290,An12g03890,An07g09550,An02g09190,An03g04620,An18g05590,An14g04960,An15g00770,An11g11170,An17g01270,An02g04300,An11g06810,An07g06540,An07g09070,An11g07920,An04g01650,An04g03900,An08g05500,An18g03230,An01g08390,An01g03110,An18g06010,An18g05630,An08g00950,An08g04150,An07g06570,An13g01000,An1…
GO:0033279	ribosomal subunit	1.10073351429042e-37	2.21147369689256e-36	nonTerminalNode	75	6	849	2610	An08g10140,An01g14080,An18g05650,An02g14610,An12g04670,An01g13190,An12g01350,An02g06040,An02g08080,An08g03430,An02g12120,An07g09550,An14g04960,An18g05590,An15g00770,An17g01270,An11g11170,An17g01360,An07g06760,An11g06810,An08g00610,An14g01010,An07g09070,An11g07920,An04g03900,An02g09200,An01g03110,An07g08850,An18g06010,An01g03160,An08g00950,An08g04150,An13g01070,An07g06570,An18g03810,An13g01000,An1…
GO:0044427	chromosomal part	0.00896509234268499	0.0198128540773338	nonTerminalNode	50	92	874	2524	An03g04320,An07g02740,An16g01810,An01g04050,An07g10400,An01g05780,An04g01770,An02g11900,An04g03300,An14g03710,An04g07250,An01g13540,An02g04840,An12g08240,An01g02720,An02g12040,An08g02510,An02g14750,An04g06120,An15g00900,An07g09860,An02g10260,An12g04720,An09g04900,An08g09160,An16g04890,An08g02810,An14g04830,An04g08710,An01g04640,An01g04120,An07g07850,An16g03060,An11g09360,An12g00210,An08g01600,An0…
GO:0005750	mitochondrial respiratory chain complex III	0.0182895613557301	0.0357698500851005	terminalNode	4	1	920	2615	An01g06180,An04g05220,An14g04080,An04g01200,
GO:0005694	chromosome	0.00523845428356245	0.0119350350171887	nonTerminalNode	55	100	869	2516	An03g04320,An07g02740,An16g01810,An01g04050,An07g10400,An01g05780,An04g01770,An02g11900,An14g00330,An04g03300,An14g03710,An04g07250,An01g13540,An12g08240,An02g04840,An01g02720,An02g12040,An08g02510,An02g14750,An04g06120,An07g09860,An15g00900,An02g10260,An12g04720,An09g04900,An08g09160,An16g04890,An08g02810,An14g04830,An04g08710,An01g04640,An01g04120,An18g04470,An07g07850,An16g03060,An18g03770,An1…
GO:0044445	cytosolic part	1.47433844736151e-10	8.14571992167234e-10	nonTerminalNode	49	34	875	2582	An08g10140,An01g14080,An18g05650,An12g04670,An01g13190,An12g01350,An02g08080,An08g03430,An02g12120,An16g03100,An17g01360,An07g06760,An08g00610,An14g01010,An02g09200,An18g05060,An07g08850,An01g03160,An02g12750,An04g07340,An13g01070,An15g06370,An18g03810,An11g09670,An01g03460,An18g01670,An01g04920,An02g08920,An11g10630,An01g12420,An06g01930,An11g02360,An04g05850,An02g13840,An11g03270,An01g02840,An1…
GO:0032040	small-subunit processome	1.23734995569033e-17	8.82110774863109e-17	terminalNode	33	2	891	2614	An04g01900,An01g03080,An02g01600,An11g01850,An12g01350,An11g11150,An02g03350,An07g05380,An08g09160,An09g05270,An02g06390,An08g03460,An04g05850,An02g09260,An15g01160,An14g05390,An18g05080,An02g14360,An16g03090,An16g07300,An16g08860,An02g13840,An07g08590,An05g00960,An01g05560,An02g06130,An01g12230,An04g06120,An15g06390,An04g01860,An01g05500,An02g14340,An04g00070,
GO:0016585	chromatin remodeling complex	0.0037000329806095	0.00929212828084885	nonTerminalNode	18	20	906	2596	An07g02740,An11g11080,An02g02890,An04g05960,An01g07390,An18g06840,An01g05780,An04g01770,An04g08810,An08g02510,An02g14750,An07g07850,An01g12700,An17g01410,An01g01390,An07g02300,An12g00210,An04g07250,
GO:0033553	rDNA heterochromatin	0.0182895613557301	0.0357698500851005	terminalNode	4	1	920	2615	An07g05380,An08g09160,An04g03300,An04g06120,
GO:0005635	nuclear envelope	0.000404353221297046	0.0013539706349492	nonTerminalNode	27	30	897	2586	An11g04990,An12g00690,An01g09040,An04g00020,An12g03850,An11g11140,An11g04980,An14g00100,An08g02340,An15g01240,An01g14070,An07g01520,An08g02930,An08g00520,An04g01520,An07g07790,An08g06090,An01g04310,An10g00360,An08g10130,An04g05630,An08g03550,An11g00610,An01g00070,An01g14960,An08g06660,An08g04900,
GO:0045275	respiratory chain complex III	0.0182895613557301	0.0357698500851005	nonTerminalNode	4	1	920	2615	An01g06180,An04g05220,An14g04080,An04g01200,
GO:0031428	box C/D snoRNP complex	0.00120188546051834	0.00344956736070848	terminalNode	5	0	919	2616	An16g03090,An02g09260,An04g01860,An01g12230,An02g14340,
GO:0000228	nuclear chromosome	0.00861880073920949	0.019239949124902	nonTerminalNode	44	78	880	2538	An03g04320,An07g02740,An16g01810,An16g04890,An08g02810,An04g08710,An14g04830,An01g04050,An07g10400,An01g05780,An04g01770,An02g11900,An01g04640,An18g04470,An01g04120,An07g07850,An16g03060,An18g03770,An14g00330,An14g03710,An12g00210,An11g09360,An04g07250,An07g08860,An01g13540,An17g02300,An02g04840,An02g02890,An01g02720,An04g05960,An01g07390,An08g02510,An08g08550,An01g02790,An02g14750,An09g04640,An0…
GO:0005850	eukaryotic translation initiation factor 2 complex	0.0177403808926403	0.0357698500851005	terminalNode	3	0	921	2616	An04g01940,An02g12320,An02g09370,
GO:0005736	DNA-directed RNA polymerase I complex	2.10664331224874e-05	8.78430513220701e-05	terminalNode	8	0	916	2616	An11g01770,An01g07250,An01g11950,An11g09370,An02g05460,An15g00700,An01g02200,An01g04380,
GO:0042719	mitochondrial intermembrane space protein transporter complex	0.0177403808926403	0.0357698500851005	terminalNode	3	0	921	2616	An01g03640,An10g00500,An02g04260,
GO:0005654	nucleoplasm	0.000152811189665956	0.000572394456206376	nonTerminalNode	61	94	863	2522	An03g04320,An07g02740,An01g04050,An07g10400,An16g07860,An04g01770,An02g04220,An07g04000,An04g03300,An14g03710,An14g04940,An16g08710,An08g07030,An04g07250,An01g13540,An14g05140,An12g04760,An15g00490,An01g02720,An13g00030,An18g06840,An04g01920,An04g04810,An01g02200,An02g14750,An02g06230,An08g02200,An02g10260,An08g05260,An12g04720,An14g00480,An07g05620,An12g00780,An01g10820,An01g04380,An16g04890,An0…
GO:0031980	mitochondrial lumen	3.53765576921614e-12	2.05742611841254e-11	nonTerminalNode	65	51	859	2565	An02g01750,An02g04330,An15g00930,An02g14610,An02g06040,An09g04110,An14g03630,An07g09550,An02g11460,An18g05590,An14g04960,An15g05790,An15g00770,An17g01270,An11g11170,An04g04750,An11g06590,An11g00550,An11g06810,An07g09070,An18g06760,An11g07920,An08g05580,An04g03900,An01g03110,An18g06010,An08g00950,An08g04150,An07g06570,An13g01000,An09g05980,An16g02570,An02g05010,An07g09250,An18g02890,An04g01610,An1…
GO:0005622	intracellular	4.94028246564724e-33	7.27868283272027e-32	nonTerminalNode	781	1684	143	932	An15g00930,An14g01590,An01g02800,An18g05590,An17g02340,An15g01480,An02g14360,An17g02380,An08g06090,An02g14340,An04g07250,An15g03200,An11g11210,An02g03860,An12g03960,An15g00490,An17g00240,An05g00960,An12g00510,An15g05770,An07g02960,An14g00900,An08g10060,An06g01690,An04g02550,An02g07530,An11g04990,An16g08030,An11g11150,An09g05380,An08g01110,An14g00310,An11g00560,An14g05390,An14g06320,An02g09200,An0…
GO:0044454	nuclear chromosome part	0.0102645545606594	0.0224600649297596	nonTerminalNode	40	70	884	2546	An03g04320,An07g02740,An16g01810,An16g04890,An08g02810,An01g04050,An04g08710,An14g04830,An07g10400,An01g05780,An04g01770,An02g11900,An01g04640,An01g04120,An07g07850,An16g03060,An14g03710,An12g00210,An11g09360,An04g07250,An07g08860,An01g13540,An17g02300,An02g04840,An02g02890,An04g05960,An01g02720,An01g07390,An08g02510,An08g08550,An01g02790,An02g14750,An09g04640,An07g02680,An07g09860,An15g00900,An0…
GO:0031261	DNA replication preinitiation complex	0.00111943260208757	0.00329859473415136	terminalNode	10	5	914	2611	An09g04640,An16g04890,An08g02810,An02g10260,An01g02720,An14g03710,An01g02790,An01g13540,An12g04720,An03g04320,
GO:0043233	organelle lumen	9.75210343245723e-48	3.07887836939007e-46	nonTerminalNode	242	182	682	2434	An02g04330,An03g04990,An15g00930,An07g05790,An07g02740,An07g09550,An18g05590,An11g04630,An15g01480,An11g06590,An07g02690,An11g00550,An02g14360,An01g04050,An16g07860,An16g03090,An16g08860,An04g01770,An11g07920,An02g04220,An18g06010,An08g04150,An02g14340,An08g07030,An04g07250,An14g03780,An12g03850,An17g01480,An11g09310,An14g05140,An12g04760,An15g00490,An01g02720,An07g06750,An02g04300,An15g02360,An1…
GO:0022626	cytosolic ribosome	6.84853506885922e-20	5.60565277858477e-19	nonTerminalNode	46	8	878	2608	An08g10140,An01g14080,An07g02650,An01g04920,An18g05650,An12g04670,An01g13190,An12g01350,An02g08080,An08g03430,An02g12120,An11g10630,An01g02900,An06g01930,An01g12420,An04g05850,An17g01360,An02g06710,An07g06760,An02g13840,An11g03270,An08g00610,An01g02840,An14g01010,An08g02210,An15g02440,An11g09500,An18g04180,An07g02960,An02g09200,An01g10720,An04g08760,An01g02880,An18g04310,An07g09120,An11g09120,An0…
GO:0042645	mitochondrial nucleoid	0.00427547714773571	0.0104986716627732	terminalNode	10	7	914	2609	An18g06760,An04g01610,An16g05090,An07g09530,An01g00100,An15g05790,An04g04750,An12g04940,An16g06400,An09g03940,
GO:0031981	nuclear lumen	5.21730855009249e-38	1.15302518957044e-36	nonTerminalNode	177	118	747	2498	An03g04990,An07g05790,An07g02740,An11g04630,An15g01480,An07g02690,An02g14360,An01g04050,An16g07860,An16g03090,An16g08860,An04g01770,An02g04220,An02g14340,An08g07030,An04g07250,An12g03850,An11g09310,An14g05140,An12g04760,An15g00490,An01g02720,An07g06750,An18g01980,An18g06840,An05g00960,An11g10650,An02g14750,An12g08580,An02g06230,An08g02200,An08g05260,An11g10020,An11g06650,An01g03080,An18g05650,An0…
GO:0031298	replication fork protection complex	0.00244568767713503	0.00651201176682941	terminalNode	12	9	912	2607	An01g02790,An01g13540,An01g04640,An09g04640,An16g04890,An07g09860,An02g10260,An01g02720,An14g03710,An12g04720,An07g10400,An07g02860,
GO:0005656	pre-replicative complex	5.46673383961335e-05	0.000219663305191737	terminalNode	10	2	914	2614	An09g04640,An16g04890,An08g02810,An02g10260,An01g02720,An14g03710,An01g02790,An01g13540,An12g04720,An03g04320,
GO:0005739	mitochondrion	1.61332654522123e-13	1.01870047569683e-12	nonTerminalNode	243	397	681	2219	An15g00930,An14g01590,An18g05590,An04g06680,An08g04470,An11g07920,An03g06950,An15g00190,An02g04220,An16g03130,An15g03200,An14g03780,An12g03850,An15g00420,An02g04300,An04g03110,An02g12040,An12g00510,An18g03120,An11g09630,An18g05630,An12g01340,An04g05220,An04g02550,An11g06650,An02g05650,An12g00780,An01g10820,An14g00310,An15g00770,An11g09790,An18g06760,An14g06320,An15g01000,An08g07360,An08g00950,An0…
GO:0015934	large ribosomal subunit	8.93231156238122e-19	6.5801361842875e-18	nonTerminalNode	35	2	889	2614	An08g10140,An02g05010,An01g04920,An18g05650,An18g02890,An14g06300,An02g08080,An02g06040,An08g03430,An07g05290,An02g12120,An12g03890,An14g04960,An01g12420,An11g11170,An17g01270,An17g01360,An02g04300,An11g03270,An11g06810,An08g00610,An14g01010,An11g07920,An04g03900,An08g05500,An04g08760,An01g08390,An11g09120,An18g06010,An08g00950,An08g04150,An18g03810,An14g06310,An01g03460,An09g05980,
GO:0043234	protein complex	0.00137179183827239	0.00388674354177178	nonTerminalNode	233	533	691	2083	An12g00690,An11g06670,An15g06260,An08g02340,An07g02690,An11g00770,An02g14360,An01g04050,An01g05780,An08g06090,An15g00190,An17g01130,An16g01560,An04g07250,An08g00510,An16g05260,An15g00490,An05g00960,An15g05770,An02g14750,An15g00900,An04g05220,An06g01710,An11g04990,An12g00780,An11g11150,An04g00020,An08g01110,An01g10820,An11g00560,An14g06320,An18g06760,An16g04970,An08g07360,An02g12410,An07g07850,An0…
GO:0030529	ribonucleoprotein complex	7.96676253306227e-76	1.76065451980676e-73	nonTerminalNode	220	73	704	2543	An08g10140,An01g14080,An02g04330,An03g04990,An12g01350,An12g04670,An01g13190,An02g06050,An01g02800,An02g12120,An07g09550,An18g05590,An15g01480,An04g03910,An07g02690,An02g14360,An16g03090,An16g08860,An08g00610,An14g01010,An11g07920,An08g02210,An02g06130,An18g06010,An01g03160,An08g04150,An18g03810,An17g01130,An01g04240,An11g09670,An02g14340,An04g09010,An11g11210,An02g03860,An12g03850,An11g10630,An1…
GO:0005844	polysome	0.0242041160182672	0.0465139968698874	terminalNode	6	4	918	2612	An11g04360,An18g04400,An08g08760,An02g06710,An01g11960,An10g00360,
GO:0000177	cytoplasmic exosome (RNase complex)	0.000501849761792495	0.00158441139080202	terminalNode	7	1	917	2615	An01g07520,An07g08320,An14g05010,An02g01970,An11g10740,An07g06510,An12g04560,
GO:0034455	t-UTP complex	0.00461942063954077	0.0106342912639428	terminalNode	4	0	920	2616	An07g05380,An08g09160,An07g08590,An04g06120,
GO:0031974	membrane-enclosed lumen	3.84808226642805e-47	1.06303272610075e-45	nonTerminalNode	251	199	673	2417	An02g04330,An03g04990,An15g00930,An07g05790,An07g02740,An07g09550,An18g05590,An11g04630,An15g01480,An11g06590,An07g02690,An11g00550,An02g14360,An01g04050,An16g07860,An16g03090,An16g08860,An04g01770,An11g07920,An02g04220,An18g06010,An08g04150,An02g14340,An08g07030,An04g07250,An14g03780,An12g03850,An17g01480,An11g09310,An14g05140,An12g04760,An15g00490,An01g02720,An07g06750,An02g04300,An15g02360,An1…
GO:0070013	intracellular organelle lumen	9.75210343245723e-48	3.07887836939007e-46	nonTerminalNode	242	182	682	2434	An02g04330,An03g04990,An15g00930,An07g05790,An07g02740,An07g09550,An18g05590,An11g04630,An15g01480,An11g06590,An07g02690,An11g00550,An02g14360,An01g04050,An16g07860,An16g03090,An16g08860,An04g01770,An11g07920,An02g04220,An18g06010,An08g04150,An02g14340,An08g07030,An04g07250,An14g03780,An12g03850,An17g01480,An11g09310,An14g05140,An12g04760,An15g00490,An01g02720,An07g06750,An02g04300,An15g02360,An1…
GO:0000314	organellar small ribosomal subunit	4.21427429513521e-10	2.11671504369291e-09	nonTerminalNode	16	0	908	2616	An07g09070,An07g09250,An02g14610,An04g01650,An18g03230,An08g04380,An01g03110,An07g09550,An02g09190,An18g05590,An03g04620,An18g05630,An15g00770,An07g06570,An13g01000,An07g06540,
GO:0022625	cytosolic large ribosomal subunit	1.63424828276546e-09	8.02597489980373e-09	terminalNode	15	0	909	2616	An14g01010,An08g10140,An11g09120,An01g12420,An01g04920,An18g05650,An17g01360,An18g03810,An02g08080,An04g08760,An08g03430,An01g03460,An02g12120,An11g03270,An08g00610,
GO:0043596	nuclear replication fork	0.0123670676145899	0.0265852841701998	nonTerminalNode	15	18	909	2598	An01g13540,An16g04890,An01g02720,An07g10400,An08g02510,An01g02790,An01g04640,An16g03060,An09g04640,An07g09860,An07g02680,An02g10260,An14g03710,An12g04720,An07g02860,
GO:0043226	organelle	9.30589611589006e-21	8.56917934004876e-20	nonTerminalNode	655	1401	269	1215	An15g00930,An14g01590,An18g05590,An15g01480,An02g14360,An17g02380,An08g06090,An02g14340,An04g07250,An15g03200,An02g03860,An15g00490,An17g00240,An05g00960,An12g00510,An07g02960,An14g00900,An08g10060,An06g01690,An04g02550,An02g07530,An11g04990,An16g08030,An11g11150,An08g01110,An14g00310,An11g00560,An14g05390,An14g06320,An02g09200,An02g06750,An08g00950,An07g06570,An08g00310,An01g03350,An01g03640,An0…
GO:0030689	Noc complex	0.00120188546051834	0.00344956736070848	terminalNode	5	0	919	2616	An16g07300,An16g08860,An08g02870,An04g09100,An01g10820,
GO:0055125	Nic96 complex	0.00461942063954077	0.0106342912639428	terminalNode	4	0	920	2616	An14g00100,An11g00610,An08g04900,An07g07790,
GO:0005763	mitochondrial small ribosomal subunit	4.21427429513521e-10	2.11671504369291e-09	terminalNode	16	0	908	2616	An07g09070,An07g09250,An02g14610,An04g01650,An18g03230,An08g04380,An01g03110,An07g09550,An02g09190,An18g05590,An03g04620,An18g05630,An15g00770,An07g06570,An13g01000,An07g06540,
GO:0043614	multi-eIF complex	0.000501849761792495	0.00158441139080202	terminalNode	7	1	917	2615	An12g04670,An02g12320,An14g01030,An01g06230,An04g01940,An02g12410,An02g09370,
GO:0022627	cytosolic small ribosomal subunit	5.30505754521111e-11	3.00619927561963e-10	terminalNode	24	4	900	2612	An01g14080,An11g09500,An18g04180,An12g04670,An01g13190,An12g01350,An07g02960,An02g09200,An01g10720,An01g02880,An11g10630,An18g04310,An06g01930,An07g08850,An01g03160,An04g05850,An13g01070,An02g07010,An08g00970,An02g13840,An07g06760,An11g09670,An18g03310,An01g02840,
GO:0044444	cytoplasmic part	1.53733807903031e-05	6.5336868358788e-05	nonTerminalNode	425	996	499	1620	An01g07860,An15g00930,An14g01590,An01g02800,An18g05590,An15g06260,An08g04470,An03g06950,An02g04220,An11g09670,An15g03200,An14g03780,An11g11210,An08g00510,An18g05690,An12g03960,An02g04300,An17g00240,An16g07400,An12g00510,An07g02960,An14g00900,An07g09120,An12g01340,An04g02550,An11g06650,An02g05650,An08g01110,An01g10820,An14g00310,An01g03050,An14g06320,An18g06760,An15g01000,An02g09200,An08g00950,An0…
GO:0034388	Pwp2p-containing subcomplex of 90S preribosome	0.00461942063954077	0.0106342912639428	terminalNode	4	0	920	2616	An04g01900,An02g14360,An09g05270,An01g05500,
GO:0032991	macromolecular complex	1.26853851112802e-38	3.11496678843658e-37	nonTerminalNode	422	592	502	2024	An12g00690,An02g06050,An01g02800,An11g06670,An18g05590,An15g06260,An15g01480,An04g03910,An08g02340,An11g00770,An07g02690,An02g14360,An01g04050,An16g03090,An01g05780,An11g07920,An08g02210,An02g06130,An08g06090,An15g00190,An01g03160,An17g01130,An11g09670,An16g01560,An02g14340,An04g09010,An04g07250,An11g11210,An12g03850,An02g03860,An08g00510,An11g01690,An16g05260,An15g00490,An02g04300,An02g06710,An0…
GO:0005762	mitochondrial large ribosomal subunit	2.43687706059571e-10	1.28226150093251e-09	terminalNode	20	2	904	2614	An11g07920,An02g05010,An18g02890,An08g05500,An04g03900,An14g06300,An02g06040,An01g08390,An07g05290,An12g03890,An14g04960,An18g06010,An08g00950,An11g11170,An17g01270,An08g04150,An02g04300,An14g06310,An11g06810,An09g05980,
GO:0044455	mitochondrial membrane part	0.000883892580918576	0.00267589397784939	nonTerminalNode	30	38	894	2578	An02g01750,An15g01270,An14g06320,An15g00190,An08g07360,An07g07880,An01g07190,An15g01700,An01g06180,An07g07000,An14g04080,An12g07550,An01g03640,An08g02450,An08g01650,An16g05090,An11g02140,An09g02730,An01g11920,An04g01200,An16g08550,An04g02460,An13g00670,An03g04790,An08g04070,An02g01360,An04g00130,An10g00500,An04g05220,An01g10880,
GO:0005623	cell	3.64239956854974e-29	4.47205724805274e-28	nonTerminalNode	816	1853	108	763	An15g00930,An14g01590,An01g02800,An18g05590,An17g02340,An15g01480,An02g14360,An17g02380,An08g06090,An01g08130,An02g14340,An04g07250,An15g03200,An11g11210,An02g03860,An12g03960,An15g00490,An17g00240,An05g00960,An12g00510,An15g05770,An07g02960,An11g02830,An14g00900,An08g10060,An06g01690,An04g02550,An02g07530,An11g04990,An16g08030,An11g11150,An09g05380,An08g02900,An08g01110,An14g00310,An11g00560,An1…
GO:0030688	preribosome, small subunit precursor	5.46343509073508e-06	2.41483831010491e-05	terminalNode	9	0	915	2616	An14g03620,An11g01850,An01g00150,An17g01130,An02g06850,An16g08860,An16g07300,An08g09160,An18g03310,
GO:0000790	nuclear chromatin	0.0218066445147338	0.0422742845417207	nonTerminalNode	19	28	905	2588	An17g02300,An07g02740,An16g01810,An02g02890,An04g05960,An04g08710,An14g04830,An07g10400,An01g07390,An01g05780,An04g01770,An02g14750,An07g07850,An15g00900,An08g10130,An11g09360,An12g00210,An07g02860,An04g07250,
GO:0044451	nucleoplasm part	0.00273312011009531	0.0071061122862478	nonTerminalNode	51	87	873	2529	An03g04320,An07g02740,An01g04050,An07g10400,An16g07860,An04g01770,An07g04000,An04g03300,An14g03710,An16g08710,An04g07250,An01g13540,An12g04760,An15g00490,An01g02720,An18g06840,An04g01920,An04g04810,An01g02200,An02g14750,An08g02200,An02g10260,An12g04720,An14g00480,An07g05620,An12g00780,An01g04380,An01g10820,An16g04890,An08g02810,An11g00560,An01g11950,An04g09100,An15g00960,An02g04100,An01g04310,An0…
GO:0005643	nuclear pore	2.65928204892303e-08	1.25042836768509e-07	nonTerminalNode	22	7	902	2609	An11g04990,An12g00690,An04g00020,An08g06090,An11g11140,An10g00360,An01g04310,An11g04980,An04g05630,An08g10130,An14g00100,An08g02340,An11g00610,An08g03550,An01g14070,An07g01520,An08g06660,An08g02930,An08g00520,An08g04900,An04g01520,An07g07790,
GO:0031967	organelle envelope	8.16970476056994e-07	3.68470357568562e-06	nonTerminalNode	93	138	831	2478	An02g01750,An02g04330,An01g08500,An12g00690,An14g01590,An12g04110,An14g04870,An07g04800,An08g03450,An08g02340,An01g14070,An07g01520,An08g01370,An02g04260,An04g01520,An07g07790,An12g07950,An03g06950,An08g06090,An15g00190,An10g00360,An15g01020,An07g07880,An07g05610,An15g03200,An12g07550,An12g03850,An11g00750,An08g01650,An11g11140,An03g03000,An01g13600,An14g00100,An04g02320,An09g02730,An01g13830,An0…
GO:0005832	chaperonin-containing T-complex	0.00014589041737854	0.000555892797252714	terminalNode	8	1	916	2615	An11g02360,An02g08920,An02g12750,An16g03100,An04g07340,An15g06370,An01g06480,An18g05770,
GO:0030880	RNA polymerase complex	0.00034574089006655	0.00117551902622627	nonTerminalNode	12	6	912	2610	An11g01770,An11g09370,An02g05460,An12g00780,An01g02200,An01g04380,An15g05790,An01g07250,An01g11950,An15g00700,An16g08710,An09g06640,
GO:0005681	spliceosomal complex	0.0162971348180159	0.0346314114882837	nonTerminalNode	9	8	915	2608	An12g00410,An16g07850,An15g00160,An08g02220,An18g03120,An11g06760,An04g03910,An04g06670,An14g06480,
GO:0043231	intracellular membrane-bounded organelle	5.36630215049777e-17	3.59379628866669e-16	nonTerminalNode	604	1297	320	1319	An09g02720,An01g07860,An15g00930,An12g00690,An14g01590,An18g05590,An15g01480,An11g00770,An02g14360,An17g02380,An08g04470,An03g06950,An08g06090,An02g04220,An02g14340,An04g07250,An15g03200,An14g03780,An02g05340,An02g03860,An18g05690,An15g00490,An02g04300,An17g00240,An05g00960,An12g00510,An14g00900,An11g00620,An12g01340,An08g10060,An06g01690,An04g02550,An02g07530,An11g06650,An02g01600,An11g04990,An0…
GO:0000785	chromatin	0.000758201342525755	0.002327256898586	nonTerminalNode	26	30	898	2586	An17g02300,An07g05380,An09g04900,An08g09160,An07g02740,An02g04840,An16g01810,An02g02890,An04g05960,An04g08710,An14g04830,An07g10400,An01g07390,An02g12040,An01g05780,An04g01770,An02g14750,An04g06120,An07g07850,An15g00900,An08g10130,An04g03300,An11g09360,An12g00210,An07g02860,An04g07250,
GO:0031975	envelope	8.16970476056994e-07	3.68470357568562e-06	nonTerminalNode	93	138	831	2478	An02g01750,An02g04330,An01g08500,An12g00690,An14g01590,An12g04110,An14g04870,An07g04800,An08g03450,An08g02340,An01g14070,An07g01520,An08g01370,An02g04260,An04g01520,An07g07790,An12g07950,An03g06950,An08g06090,An15g00190,An10g00360,An15g01020,An07g07880,An07g05610,An15g03200,An12g07550,An12g03850,An11g00750,An11g11140,An08g01650,An03g03000,An14g00100,An01g13600,An04g02320,An09g02730,An01g13830,An0…
GO:0071010	prespliceosome	0.00451463358626407	0.0106342912639428	nonTerminalNode	7	3	917	2613	An11g06760,An04g03910,An12g00410,An16g07850,An04g06670,An14g06480,An08g02220,
GO:0034399	nuclear periphery	0.00367951173940689	0.00929212828084885	terminalNode	8	4	916	2612	An11g04630,An04g05630,An11g00610,An11g10650,An07g06750,An07g03150,An08g00520,An07g07790,
GO:0031966	mitochondrial membrane	0.00150699271930617	0.00421576444261599	nonTerminalNode	57	97	867	2519	An02g01750,An02g04330,An01g08500,An14g01590,An12g04110,An14g04870,An07g04800,An08g03450,An08g01370,An12g07950,An03g06950,An15g00190,An07g07880,An07g05610,An12g07550,An11g00750,An08g01650,An03g03000,An09g02730,An01g13830,An04g01200,An14g06860,An04g02460,An13g00670,An03g04790,An08g04070,An12g01340,An04g05220,An15g01270,An05g00110,An04g06490,An18g04220,An14g06320,An11g09930,An01g00080,An08g07360,An0…
GO:0030684	preribosome	2.72530871157536e-49	1.20458645051631e-47	nonTerminalNode	100	9	824	2607	An01g03080,An02g01600,An08g00720,An03g06850,An08g02870,An11g04470,An02g05650,An03g04990,An16g08030,An01g13190,An12g01350,An04g02000,An11g11150,An02g06050,An01g09040,An09g06180,An08g09160,An01g10820,An02g11580,An01g06040,An15g01480,An02g09260,An14g05390,An07g02690,An02g14360,An16g03090,An16g07300,An16g08860,An17g02390,An07g08590,An04g09100,An16g04930,An18g06710,An02g06130,An17g01975,An02g06850,An0…
GO:0005740	mitochondrial envelope	0.000514400993278809	0.00160116365513545	nonTerminalNode	66	111	858	2505	An02g01750,An02g04330,An01g08500,An14g01590,An12g04110,An14g04870,An07g04800,An08g03450,An08g01370,An02g04260,An12g07950,An03g06950,An15g00190,An15g01020,An07g07880,An07g05610,An15g03200,An12g07550,An11g00750,An08g01650,An03g03000,An01g13600,An04g02320,An09g02730,An01g13830,An04g01200,An02g01730,An14g06860,An04g02460,An13g00670,An03g04790,An08g04070,An12g01340,An04g05220,An16g02470,An15g01270,An0…
GO:0044464	cell part	3.64239956854974e-29	4.47205724805274e-28	nonTerminalNode	816	1853	108	763	An15g00930,An14g01590,An01g02800,An18g05590,An17g02340,An15g01480,An02g14360,An17g02380,An08g06090,An01g08130,An02g14340,An04g07250,An15g03200,An11g11210,An02g03860,An12g03960,An15g00490,An17g00240,An05g00960,An12g00510,An15g05770,An07g02960,An11g02830,An14g00900,An08g10060,An06g01690,An04g02550,An02g07530,An11g04990,An16g08030,An11g11150,An09g05380,An08g02900,An08g01110,An14g00310,An11g00560,An1…
GO:0030687	preribosome, large subunit precursor	8.93231156238122e-19	6.5801361842875e-18	terminalNode	35	2	889	2614	An02g03520,An08g00720,An03g06850,An08g02870,An03g04990,An16g08030,An04g02000,An01g09040,An17g01815,An09g06310,An12g03850,An04g03790,An01g10820,An02g11580,An01g06040,An15g01480,An07g02690,An11g03270,An04g09100,An07g07010,An16g04930,An08g08760,An17g01975,An08g00730,An04g02640,An13g01010,An08g03290,An01g13150,An16g01500,An08g02520,An01g02120,An18g02230,An01g04240,An14g04940,An01g09920,
GO:0000315	organellar large ribosomal subunit	2.43687706059571e-10	1.28226150093251e-09	nonTerminalNode	20	2	904	2614	An11g07920,An02g05010,An18g02890,An08g05500,An04g03900,An14g06300,An02g06040,An01g08390,An07g05290,An12g03890,An14g04960,An18g06010,An08g00950,An11g11170,An17g01270,An08g04150,An02g04300,An14g06310,An11g06810,An09g05980,
GO:0032993	protein-DNA complex	0.00272348105596012	0.0071061122862478	nonTerminalNode	15	14	909	2602	An08g02510,An01g13540,An01g02790,An17g02300,An03g04320,An16g03060,An09g04640,An16g04890,An08g02810,An02g10260,An01g02720,An14g03710,An07g10400,An12g04720,An07g02860,
GO:0010494	stress granule	0.00739461112414886	0.0166756026371112	terminalNode	8	5	916	2611	An01g04430,An01g03050,An14g01030,An01g06230,An16g06850,An08g04280,An12g01330,An11g01690,
GO:0043229	intracellular organelle	9.30589611589006e-21	8.56917934004876e-20	nonTerminalNode	655	1401	269	1215	An15g00930,An14g01590,An18g05590,An15g01480,An02g14360,An17g02380,An08g06090,An02g14340,An04g07250,An15g03200,An02g03860,An15g00490,An17g00240,An05g00960,An12g00510,An07g02960,An14g00900,An08g10060,An06g01690,An04g02550,An02g07530,An11g04990,An16g08030,An11g11150,An08g01110,An14g00310,An11g00560,An14g05390,An14g06320,An02g09200,An02g06750,An08g00950,An07g06570,An08g00310,An01g03350,An01g03640,An0…
GO:0000428	DNA-directed RNA polymerase complex	0.00034574089006655	0.00117551902622627	nonTerminalNode	12	6	912	2610	An11g01770,An11g09370,An02g05460,An12g00780,An01g02200,An01g04380,An15g05790,An01g07250,An01g11950,An15g00700,An16g08710,An09g06640,
GO:0044429	mitochondrial part	2.03493357593027e-12	1.24922311189053e-11	nonTerminalNode	127	159	797	2457	An02g04330,An01g08500,An15g00930,An14g01590,An07g09550,An18g05590,An11g06590,An11g00550,An11g07920,An12g07950,An03g06950,An15g00190,An15g01020,An18g06010,An07g07880,An08g04150,An15g03200,An12g07550,An14g03780,An17g01480,An08g01650,An01g13600,An02g04300,An15g02360,An01g13830,An02g01730,An04g01650,An18g03230,An03g04790,An18g05630,An12g01340,An04g05220,An02g11910,An15g01270,An04g06490,An15g00770,An1…
GO:0046930	pore complex	2.65928204892303e-08	1.25042836768509e-07	nonTerminalNode	22	7	902	2609	An11g04990,An12g00690,An04g00020,An08g06090,An11g11140,An10g00360,An01g04310,An11g04980,An04g05630,An08g10130,An14g00100,An08g02340,An11g00610,An08g03550,An01g14070,An07g01520,An08g06660,An08g02930,An08g00520,An08g04900,An04g01520,An07g07790,
GO:0005634	nucleus	2.97189055241845e-22	2.98539914583853e-21	nonTerminalNode	362	586	562	2030	An09g02720,An12g00690,An07g05790,An15g00750,An15g01480,An04g03910,An08g02340,An11g00770,An07g02690,An02g14360,An01g04050,An16g03090,An17g02380,An01g05780,An08g02210,An02g06810,An08g06090,An02g04220,An17g01130,An16g01560,An02g14340,An08g07030,An04g09010,An04g07250,An02g05340,An12g03850,An02g03860,An18g05690,An15g00490,An17g00240,An02g12040,An05g00960,An08g00010,An02g14750,An18g03120,An11g09630,An1…
GO:0005732	small nucleolar ribonucleoprotein complex	0.000416235394415882	0.00137295555471507	nonTerminalNode	11	5	913	2611	An02g09260,An11g00500,An09g06170,An16g07850,An16g03090,An01g12230,An04g01860,An02g14340,An12g08580,An08g06650,An17g02170,
GO:0001405	presequence translocase-associated import motor	0.0182895613557301	0.0357698500851005	terminalNode	4	1	920	2615	An02g01750,An13g00670,An16g05090,An08g01650,
GO:0030532	small nuclear ribonucleoprotein complex	0.00323613326128981	0.00831610989238428	nonTerminalNode	11	8	913	2608	An12g00410,An16g07850,An08g02220,An11g06760,An04g03910,An11g00620,An04g06670,An14g06480,An02g14340,An15g05680,An04g09010,
