# Supplementary material for: The Transcriptomic Signature of RacA Activation and Inactivation Provides New Insights into the Morphogenetic Network of Aspergillus niger
Source: PLoS One. 2013 Jul 24;8(7):e68946. doi: 10.1371/journal.pone.0068946 (PMC3722221; doi:10.1371/journal.pone.0068946)
Supplement: Table S3 — ZIP archive file containing FetGOat enrichment results for the up- and down-regulated gene sets of all six comparisons. (ZIP) [file pone.0068946.s003.zip › FetGOat/04.UP/tables/04.up.txt_MFover.csv]

GO term	description	p-value	FDR	node type	sP	rP	sN	rN	genes enriched
GO:0003735	structural constituent of ribosome	2.89940748158195e-36	7.16153647950743e-34	terminalNode	69	4	855	2612	An08g10140,An01g14080,An02g14610,An01g13190,An12g01350,An02g06040,An02g08080,An08g03430,An02g12120,An07g09550,An14g04960,An18g05590,An15g00770,An17g01270,An11g11170,An17g01360,An11g06810,An08g00610,An14g01010,An07g09070,An11g07920,An04g03900,An02g09200,An01g03110,An07g08850,An18g06010,An01g03160,An08g00950,An08g04150,An13g01070,An07g06570,An18g03810,An13g01000,An11g09670,An01g03460,An09g05980,An0…
GO:0004549	tRNA-specific ribonuclease activity	0.00461942063954077	0.0228199379593314	terminalNode	4	0	920	2616	An11g00750,An01g02220,An12g08580,An11g00500,
GO:0004003	ATP-dependent DNA helicase activity	0.00993272781609383	0.0446069776468214	nonTerminalNode	9	7	915	2609	An16g04890,An11g04670,An02g02890,An04g05960,An14g03710,An14g04830,An12g04720,An02g14750,An01g05780,
GO:0004812	aminoacyl-tRNA ligase activity	0.00272348105596012	0.0177026268637408	terminalNode	15	14	909	2602	An02g08600,An18g03300,An02g04880,An01g03650,An09g05970,An08g00510,An17g02340,An06g01830,An16g09320,An15g00420,An04g03060,An04g03110,An16g03130,An11g02400,An14g05260,
GO:0003688	DNA replication origin binding	0.000150949150351482	0.00201926085014317	terminalNode	12	5	912	2611	An01g13540,An01g02790,An03g04320,An16g04890,An09g04640,An11g06950,An08g02810,An01g02720,An02g10260,An12g04940,An14g03710,An12g04720,
GO:0008565	protein transporter activity	6.66866531354682e-05	0.00109810688829738	nonTerminalNode	19	13	905	2603	An11g04990,An01g03640,An11g04980,An11g02140,An01g14070,An15g01240,An15g06440,An02g04260,An15g00190,An08g07360,An08g04070,An03g04790,An02g01360,An09g06030,An18g05830,An16g05050,An07g07880,An01g07190,An10g00500,
GO:0003725	double-stranded RNA binding	0.00120188546051834	0.0102367485775183	nonTerminalNode	5	0	919	2616	An15g06790,An12g07900,An14g03630,An04g02040,An04g02030,
GO:0008135	translation factor activity, nucleic acid binding	4.13749503780748e-10	2.04392254867689e-08	nonTerminalNode	21	3	903	2613	An01g04430,An02g11680,An07g02650,An15g02420,An02g12320,An11g11240,An17g02210,An08g00980,An14g01030,An18g04840,An18g04650,An09g05380,An02g12410,An11g10630,An01g02900,An16g05260,An01g06230,An18g06260,An08g04470,An06g01710,An01g02840,
GO:0043021	ribonucleoprotein binding	0.000561881987683324	0.00555139403831124	nonTerminalNode	8	2	916	2614	An09g06030,An05g00140,An04g08760,An17g01815,An09g04110,An02g01590,An01g13830,An01g02900,
GO:0016876	ligase activity, forming aminoacyl-tRNA and related compounds	0.00272348105596012	0.0177026268637408	nonTerminalNode	15	14	909	2602	An02g08600,An18g03300,An02g04880,An01g03650,An09g05970,An08g00510,An17g02340,An06g01830,An16g09320,An15g00420,An04g03060,An04g03110,An16g03130,An11g02400,An14g05260,
GO:0008757	S-adenosylmethionine-dependent methyltransferase activity	0.000410148110883798	0.00440463406036079	nonTerminalNode	20	18	904	2598	An09g02720,An04g06490,An14g01590,An02g11460,An01g12180,An12g04740,An01g07390,An18g06840,An08g07220,An02g08430,An07g03280,An15g00890,An18g06750,An01g12700,An18g05190,An18g03130,An01g00070,An18g02230,An16g01560,An18g06850,
GO:0022803	passive transmembrane transporter activity	0.00551676314338503	0.0262046249310789	nonTerminalNode	11	9	913	2607	An14g04060,An16g06390,An15g00190,An08g07360,An08g04070,An03g04790,An02g01360,An15g03150,An07g07880,An11g02140,An01g07190,
GO:0016273	arginine N-methyltransferase activity	0.00461942063954077	0.0228199379593314	nonTerminalNode	4	0	920	2616	An18g03130,An18g05190,An02g08430,An12g04740,
GO:0008175	tRNA methyltransferase activity	0.00111943260208757	0.0102367485775183	terminalNode	10	5	914	2611	An01g12180,An07g03280,An18g03220,An01g00070,An16g01560,An01g07390,An18g06850,An18g03060,An11g06660,An02g11460,
GO:0008026	ATP-dependent helicase activity	6.1202247311357e-07	1.16284269891578e-05	nonTerminalNode	20	8	904	2608	An08g07790,An02g11680,An04g02040,An04g02030,An01g09040,An14g03780,An12g03850,An02g14750,An14g03630,An02g06750,An18g03120,An16g04890,An11g04670,An02g02890,An04g05960,An14g03710,An14g04830,An12g04720,An04g01570,An01g05780,
GO:0003743	translation initiation factor activity	5.81906075218469e-07	1.16284269891578e-05	terminalNode	15	3	909	2613	An01g04430,An02g11680,An15g02420,An02g12320,An08g00980,An14g01030,An18g04650,An09g05380,An02g12410,An11g10630,An16g05260,An01g06230,An18g06260,An01g02840,An06g01710,
GO:0022884	macromolecule transmembrane transporter activity	0.00158870159557438	0.0122627904408397	nonTerminalNode	8	3	916	2613	An03g04790,An08g04070,An02g01360,An07g07880,An11g02140,An01g07190,An15g00190,An08g07360,
GO:0016741	transferase activity, transferring one-carbon groups	0.00118211044856938	0.0102367485775183	nonTerminalNode	30	39	894	2577	An09g02720,An04g06490,An14g01590,An18g03060,An02g11460,An01g12180,An11g06590,An08g07220,An16g04970,An02g03410,An18g06750,An18g05190,An18g03130,An18g02230,An16g01560,An18g06850,An11g06660,An02g14660,An12g04740,An01g07390,An18g06840,An02g08430,An07g03280,An08g07420,An15g00890,An01g12230,An01g12700,An17g00820,An18g03220,An01g00070,
GO:0009982	pseudouridine synthase activity	0.00170020744579489	0.0125451132271276	terminalNode	6	1	918	2615	An01g10270,An15g06730,An02g09220,An12g03720,An01g02100,An17g02170,
GO:0003724	RNA helicase activity	1.98265610815121e-08	8.16193431188915e-07	nonTerminalNode	15	1	909	2615	An08g07790,An02g11680,An04g02040,An04g02030,An01g09040,An14g03780,An11g11210,An12g03850,An14g03630,An10g00360,An02g06750,An18g03120,An15g01160,An04g01570,An12g04910,
GO:0003676	nucleic acid binding	1.22595713115445e-14	7.57028528487875e-13	nonTerminalNode	142	172	782	2444	An12g01350,An15g06260,An04g03910,An16g08860,An18g06260,An08g04470,An12g04810,An02g06810,An02g11900,An02g06130,An14g00330,An18g03810,An01g04240,An16g01560,An02g14340,An08g07030,An12g03850,An02g05340,An11g10630,An11g09310,An16g05260,An15g00420,An12g04760,An01g02720,An02g12640,An02g06710,An18g06840,An05g00960,An11g11030,An02g12320,An07g02960,An15g00900,An08g05260,An06g01690,An06g01710,An11g04360,An0…
GO:0051082	unfolded protein binding	0.000339837481200038	0.00381544808438224	terminalNode	19	16	905	2600	An15g01270,An02g08920,An15g02320,An01g03640,An08g02450,An11g02360,An16g03100,An12g04940,An11g00550,An18g06710,An18g05770,An07g06520,An02g05890,An02g12750,An04g07340,An01g06480,An15g06370,An10g00500,An15g01700,
GO:0043140	ATP-dependent 3'-5' DNA helicase activity	0.00174770746724349	0.0125451132271276	terminalNode	7	2	917	2614	An16g04890,An02g02890,An04g05960,An14g03710,An12g04720,An02g14750,An01g05780,
GO:0005198	structural molecule activity	1.07958709587663e-20	8.88860042271761e-19	nonTerminalNode	77	38	847	2578	An08g10140,An01g14080,An02g14610,An01g13190,An12g01350,An02g06040,An02g08080,An08g03430,An02g12120,An07g09550,An14g04960,An18g05590,An15g00770,An17g01270,An11g11170,An17g01360,An11g06810,An08g00610,An14g01010,An07g09070,An11g07920,An04g03900,An02g09200,An01g03110,An01g04310,An01g05650,An18g05060,An07g08850,An01g03160,An18g06010,An08g00950,An08g04150,An13g01070,An07g06570,An18g03810,An13g01000,An1…
GO:0008168	methyltransferase activity	0.00448959781108773	0.0228199379593314	nonTerminalNode	27	38	897	2578	An09g02720,An04g06490,An14g01590,An18g03060,An02g11460,An01g12180,An11g06590,An08g07220,An02g03410,An18g06750,An18g05190,An18g03130,An18g02230,An16g01560,An18g06850,An11g06660,An02g14660,An12g04740,An01g07390,An18g06840,An02g08430,An07g03280,An15g00890,An01g12230,An01g12700,An18g03220,An01g00070,
GO:0003746	translation elongation factor activity	0.00461942063954077	0.0228199379593314	terminalNode	4	0	920	2616	An18g04840,An07g02650,An01g02900,An08g04470,
GO:0016274	protein-arginine N-methyltransferase activity	0.00461942063954077	0.0228199379593314	terminalNode	4	0	920	2616	An18g03130,An18g05190,An02g08430,An12g04740,
GO:0004004	ATP-dependent RNA helicase activity	3.35566610809951e-06	5.9203537764327e-05	terminalNode	11	1	913	2615	An08g07790,An18g03120,An02g11680,An04g02040,An04g02030,An01g09040,An14g03780,An12g03850,An04g01570,An14g03630,An02g06750,
GO:0008186	RNA-dependent ATPase activity	7.21044709372666e-08	2.54425776021498e-06	nonTerminalNode	14	1	910	2615	An08g07790,An18g03120,An02g11680,An02g14950,An04g02040,An01g10870,An04g02030,An01g09040,An14g03780,An12g03850,An04g01570,An14g03630,An10g00360,An02g06750,
GO:0003727	single-stranded RNA binding	0.000176824634717588	0.00218378423876222	nonTerminalNode	9	2	915	2614	An15g03420,An15g06390,An01g03050,An04g02040,An04g02030,An15g06790,An04g01570,An14g03630,An11g01570,
GO:0005488	binding	0.000241318245016947	0.00283836221519933	nonTerminalNode	234	516	690	2100	An09g02720,An01g02800,An15g00750,An15g06260,An04g03910,An07g02690,An08g04470,An08g02210,An02g06810,An02g06130,An03g06950,An02g05890,An07g06520,An16g01560,An02g14340,An08g07030,An11g11210,An12g03850,An02g05340,An18g05690,An16g05260,An15g00420,An02g06710,An05g00960,An07g02960,An11g02830,An02g14750,An15g00900,An06g01690,An06g01710,An01g08850,An11g04360,An16g08030,An02g05650,An09g05380,An01g03050,An1…
GO:0003899	DNA-directed RNA polymerase activity	0.00323613326128981	0.0199831228884646	terminalNode	11	8	913	2608	An11g01770,An02g05460,An12g00780,An01g02200,An01g04380,An15g05790,An01g07250,An01g11950,An15g00700,An16g08710,An09g06640,
GO:0043138	3'-5' DNA helicase activity	0.00451463358626407	0.0228199379593314	nonTerminalNode	7	3	917	2613	An16g04890,An02g02890,An04g05960,An14g03710,An12g04720,An02g14750,An01g05780,
GO:0016884	carbon-nitrogen ligase activity, with glutamine as amido-N-donor	0.000561881987683324	0.00555139403831124	terminalNode	8	2	916	2614	An02g14520,An02g09960,An01g00130,An17g00820,An02g07260,An08g07420,An04g01340,An16g04970,
GO:0070181	SSU rRNA binding	0.00461942063954077	0.0228199379593314	terminalNode	4	0	920	2616	An09g06180,An02g06130,An12g01350,An07g02960,
GO:0015266	protein channel activity	0.00014589041737854	0.00201926085014317	terminalNode	8	1	916	2615	An03g04790,An08g04070,An02g01360,An07g07880,An11g02140,An01g07190,An15g00190,An08g07360,
GO:0003682	chromatin binding	0.000155327757703321	0.00201926085014317	terminalNode	20	16	904	2600	An09g02720,An01g13540,An07g02740,An02g05340,An03g04320,An16g01810,An16g04890,An08g02810,An01g02720,An07g10400,An16g07860,An04g09100,An01g02790,An02g14750,An18g04470,An09g04640,An15g00900,An02g10260,An07g02860,An08g01600,
GO:0015267	channel activity	0.00551676314338503	0.0262046249310789	nonTerminalNode	11	9	913	2607	An14g04060,An16g06390,An15g00190,An08g07360,An03g04790,An08g04070,An02g01360,An15g03150,An07g07880,An11g02140,An01g07190,
GO:0008276	protein methyltransferase activity	0.00993272781609383	0.0446069776468214	nonTerminalNode	9	7	915	2609	An09g02720,An02g08430,An15g00890,An18g03130,An18g05190,An01g12700,An12g04740,An18g06840,An18g06850,
GO:0000049	tRNA binding	0.00564903166241929	0.0263266192569352	terminalNode	5	1	919	2615	An08g05260,An15g06260,An01g07520,An04g01940,An16g01560,
GO:0003723	RNA binding	3.31439550533639e-23	4.09327844909044e-21	nonTerminalNode	81	36	843	2580	An11g04360,An02g05650,An16g08030,An12g01350,An12g00410,An15g06790,An01g09040,An08g09160,An08g03430,An09g06180,An14g03630,An01g02900,An15g06260,An01g06040,An04g03910,An01g03050,An11g00560,An12g07900,An16g08860,An06g01210,An04g06670,An18g06260,An11g01570,An15g01690,An16g04930,An02g06810,An02g06130,An04g02030,An16g07850,An17g01975,An02g06850,An01g04310,An02g13890,An08g02390,An15g06390,An18g03810,An0…
GO:0004386	helicase activity	2.34517606787367e-07	6.43620543071997e-06	nonTerminalNode	26	14	898	2602	An02g11680,An04g02040,An01g09040,An11g11210,An14g03780,An12g03850,An14g03630,An16g04890,An11g04670,An02g02890,An04g05960,An15g01160,An14g04830,An04g01570,An12g04910,An01g05780,An08g07790,An11g11030,An04g02030,An02g14750,An10g00360,An02g06750,An18g03120,An14g03710,An12g04720,An12g00210,
GO:0019843	rRNA binding	9.48374293976534e-08	2.92810563265255e-06	nonTerminalNode	12	0	912	2616	An02g13890,An01g06040,An16g04930,An18g05140,An16g08030,An02g06130,An12g01350,An07g02960,An17g01975,An01g04240,An09g06180,An18g06260,
GO:0043022	ribosome binding	0.00461942063954077	0.0228199379593314	terminalNode	4	0	920	2616	An09g06030,An09g04110,An01g13830,An01g02900,
GO:0034062	RNA polymerase activity	0.00323613326128981	0.0199831228884646	nonTerminalNode	11	8	913	2608	An11g01770,An02g05460,An12g00780,An01g02200,An01g04380,An15g05790,An01g07250,An01g11950,An15g00700,An16g08710,An09g06640,
GO:0003729	mRNA binding	0.000107856145668095	0.00166502924875122	terminalNode	14	7	910	2609	An02g06130,An12g00410,An15g00160,An12g04860,An08g02390,An15g03420,An11g06760,An15g00420,An01g03050,An12g04760,An08g04280,An04g06670,An04g01570,An11g01570,
GO:0070035	purine NTP-dependent helicase activity	6.1202247311357e-07	1.16284269891578e-05	nonTerminalNode	20	8	904	2608	An08g07790,An02g11680,An04g02040,An04g02030,An01g09040,An14g03780,An12g03850,An02g14750,An14g03630,An02g06750,An18g03120,An16g04890,An11g04670,An02g02890,An04g05960,An14g03710,An14g04830,An12g04720,An04g01570,An01g05780,
GO:0008173	RNA methyltransferase activity	0.00137016335773001	0.0112810116453104	nonTerminalNode	12	8	912	2608	An07g03280,An18g03060,An02g11460,An18g06750,An01g12180,An01g00070,An18g03220,An18g02230,An01g07390,An16g01560,An18g06850,An11g06660,
GO:0043142	single-stranded DNA-dependent ATPase activity	0.00120188546051834	0.0102367485775183	terminalNode	5	0	919	2616	An14g03710,An04g05500,An04g08710,An12g04720,An16g04890,
GO:0016875	ligase activity, forming carbon-oxygen bonds	0.00272348105596012	0.0177026268637408	nonTerminalNode	15	14	909	2602	An02g08600,An18g03300,An02g04880,An01g03650,An09g05970,An08g00510,An17g02340,An06g01830,An16g09320,An15g00420,An04g03060,An04g03110,An16g03130,An11g02400,An14g05260,
GO:0008320	protein transmembrane transporter activity	0.00158870159557438	0.0122627904408397	nonTerminalNode	8	3	916	2613	An03g04790,An08g04070,An02g01360,An07g07880,An11g02140,An01g07190,An15g00190,An08g07360,
GO:0016668	oxidoreductase activity, acting on sulfur group of donors, NAD or NADP as acceptor	0.00461942063954077	0.0228199379593314	terminalNode	4	0	920	2616	An03g03660,An15g05770,An01g08570,An11g06670,
GO:0033592	RNA strand annealing activity	0.00461942063954077	0.0228199379593314	terminalNode	4	0	920	2616	An15g06790,An14g03630,An04g02040,An04g02030,
GO:0030515	snoRNA binding	3.66573152620932e-07	9.05435686973702e-06	terminalNode	11	0	913	2616	An04g01900,An02g05650,An01g00150,An07g05380,An08g09160,An16g08860,An09g05270,An01g05500,An04g01860,An05g00960,An08g06650,
GO:0008170	N-methyltransferase activity	0.00177764762327719	0.0125451132271276	nonTerminalNode	11	7	913	2609	An09g02720,An02g08430,An15g00890,An18g05190,An01g12700,An18g03130,An12g04740,An01g00070,An01g07390,An18g06840,An18g06850,
