# Supplementary material for: The Transcriptomic Signature of RacA Activation and Inactivation Provides New Insights into the Morphogenetic Network of Aspergillus niger
Source: PLoS One. 2013 Jul 24;8(7):e68946. doi: 10.1371/journal.pone.0068946 (PMC3722221; doi:10.1371/journal.pone.0068946)
Supplement: Table S3 — ZIP archive file containing FetGOat enrichment results for the up- and down-regulated gene sets of all six comparisons. (ZIP) [file pone.0068946.s003.zip › FetGOat/04.UP/tables/04.up.txt_BPover.csv]

GO term	description	p-value	FDR	node type	sP	rP	sN	rN	genes enriched
GO:0050658	RNA transport	1.55328696991173e-07	1.89501010329231e-06	nonTerminalNode	28	16	896	2600	An12g01350,An01g13190,An04g00020,An08g08740,An02g05340,An02g12610,An07g01580,An07g03150,An16g04940,An08g00520,An11g01570,An07g07790,An18g04180,An02g09200,An18g04840,An08g07360,An10g00360,An01g04310,An18g05810,An18g05830,An18g05190,An04g05630,An11g00610,An08g03550,An13g01070,An06g01870,An18g03310,An08g04900,
GO:0044085	cellular component biogenesis	1.96541174326662e-43	1.59853488452352e-41	nonTerminalNode	243	201	681	2415	An02g04330,An03g04990,An12g04670,An12g01350,An01g13190,An12g08800,An02g06050,An15g00750,An15g01480,An02g01970,An01g14070,An07g02690,An01g04050,An02g14360,An16g03090,An16g08860,An18g06260,An01g05780,An08g02210,An12g07950,An07g08290,An02g06130,An03g06950,An02g04220,An02g08660,An18g05060,An01g03160,An17g01130,An01g04240,An11g09670,An02g14340,An04g09010,An08g07030,An01g13200,An12g07550,An11g11210,An1…
GO:0051029	rRNA transport	3.35566610809951e-06	3.31938863666059e-05	nonTerminalNode	11	1	913	2615	An18g05810,An18g04180,An12g01350,An01g13190,An13g01070,An16g04940,An02g09200,An06g01870,An08g08740,An02g12610,An18g03310,
GO:0010608	posttranscriptional regulation of gene expression	0.000202532193957864	0.00137369515194882	nonTerminalNode	24	23	900	2593	An08g10140,An15g02420,An12g01350,An12g04670,An18g04650,An09g04110,An01g02900,An01g03050,An12g04940,An02g06710,An02g13840,An11g01570,An01g04430,An15g02440,An08g00980,An04g01940,An02g09370,An07g06520,An14g01560,An02g05700,An08g04280,An08g00970,An05g00530,An06g01710,
GO:0000460	maturation of 5.8S rRNA	8.39172413812499e-21	2.92511527100357e-19	nonTerminalNode	49	9	875	2607	An04g01900,An01g03080,An07g08320,An02g01600,An11g01850,An16g08030,An01g00150,An02g03350,An17g01815,An08g08740,An09g06310,An08g09160,An09g05270,An02g11580,An08g03460,An15g01480,An02g09260,An14g05010,An02g01970,An11g10740,An14g05390,An02g14360,An16g07300,An16g08860,An04g01570,An18g04230,An04g08790,An04g01930,An14g03740,An01g05560,An18g06710,An17g01975,An02g09200,An02g06850,An07g06510,An02g06750,An1…
GO:0009451	RNA modification	4.11471759302338e-06	4.01596437079082e-05	nonTerminalNode	33	29	891	2587	An15g00230,An01g10270,An01g11720,An01g03350,An18g03060,An17g02170,An02g11460,An01g12180,An02g09220,An12g03720,An09g06170,An01g07390,An12g04810,An02g06810,An15g06730,An07g03280,An01g10700,An15g00210,An15g01000,An01g12230,An01g03360,An01g02100,An18g06750,An01g12800,An01g00070,An18g03220,An18g02230,An16g01560,An02g12030,An18g06850,An08g06650,An17g01660,An11g06660,
GO:0044237	cellular metabolic process	6.29640545940264e-09	8.58373446021789e-08	nonTerminalNode	592	1393	332	1223	An09g02720,An15g00930,An02g06120,An15g06260,An15g01480,An17g02340,An15g00610,An02g03250,An11g00770,An02g14360,An17g02380,An08g04470,An02g04220,An11g09670,An02g14340,An04g07250,An11g11210,An14g03780,An02g05340,An08g00510,An12g03960,An15g00490,An02g04300,An16g07400,An15g05770,An12g00510,An07g02960,An14g00900,An12g04870,An07g09120,An11g00620,An08g10060,An18g03220,An06g01690,An04g02550,An09g02800,An1…
GO:0042273	ribosomal large subunit biogenesis	3.37824141837981e-25	1.54554544890876e-23	nonTerminalNode	44	1	880	2615	An02g03520,An04g02120,An18g05650,An08g00720,An08g02870,An01g13200,An03g04990,An16g08030,An04g02000,An17g01815,An08g03430,An17g02240,An01g04740,An02g11580,An01g06040,An15g01480,An18g05140,An08g05730,An07g02690,An18g01980,An11g03270,An02g04980,An07g07010,An16g04930,An04g01930,An08g02210,An08g08760,An02g14950,An02g13900,An17g01975,An01g06270,An12g04870,An04g08760,An08g00730,An04g02640,An01g00770,An0…
GO:0043628	ncRNA 3'-end processing	1.69379221666335e-05	0.000154981987824696	nonTerminalNode	15	6	909	2610	An07g08320,An02g09200,An01g10770,An01g10760,An01g12230,An07g06510,An17g02170,An01g07520,An14g05010,An02g01970,An11g10740,An08g10060,An04g01570,An13g00030,An12g04560,
GO:0008152	metabolic process	0.000233962883918647	0.00154289036962567	nonTerminalNode	614	1567	310	1049	An15g00930,An14g01590,An15g01480,An17g02340,An15g00610,An02g14360,An17g02380,An02g14340,An04g07250,An11g11210,An12g03960,An15g00490,An15g05770,An12g00510,An07g02960,An14g00900,An12g04870,An08g10060,An06g01690,An04g02550,An09g02800,An16g08030,An11g11150,An09g05380,An08g01110,An14g00310,An11g00560,An14g05390,An14g06320,An02g09200,An02g06750,An04g07340,An07g06570,An01g03350,An07g05380,An06g01930,An1…
GO:0071025	RNA surveillance	0.000176824634717588	0.00128154091696312	nonTerminalNode	9	2	915	2614	An01g07520,An07g08320,An14g05010,An02g01970,An11g10740,An08g06790,An04g01570,An07g06510,An12g04560,
GO:0006348	chromatin silencing at telomere	0.000204810832451107	0.00137542687480927	terminalNode	19	15	905	2601	An11g04360,An09g02720,An01g13540,An02g12610,An03g04320,An16g04890,An01g02720,An02g12040,An18g06840,An04g08810,An08g02510,An01g02790,An02g04100,An07g07850,An16g03060,An01g12700,An02g10260,An08g10060,An04g07250,
GO:0065003	macromolecular complex assembly	1.16956976544084e-11	2.19519248282743e-10	nonTerminalNode	95	104	829	2512	An02g04330,An08g02870,An12g04670,An12g00410,An03g04320,An09g06180,An01g06040,An01g14070,An07g01520,An07g10400,An16g04930,An02g14950,An18g06710,An02g06130,An03g06950,An02g13900,An17g01975,An01g00770,An02g04220,An01g05650,An18g05060,An07g08850,An01g03760,An14g03710,An16g06850,An08g04280,An01g04240,An11g09670,An16g08710,An14g04940,An04g09010,An08g07030,An02g03950,An01g13540,An12g07550,An11g11210,An0…
GO:0006418	tRNA aminoacylation for protein translation	0.000467151679998873	0.00289792398100996	terminalNode	16	12	908	2604	An02g08600,An02g04880,An01g03650,An09g05970,An08g00510,An17g02340,An15g06260,An06g01830,An16g09320,An01g00130,An15g00420,An04g03060,An04g03110,An16g03130,An11g02400,An14g05260,
GO:0006606	protein import into nucleus	0.000355255367121062	0.00226127764115319	terminalNode	17	13	907	2603	An11g04990,An17g02300,An02g12610,An11g04980,An07g01580,An18g05830,An16g05050,An04g05630,An14g00100,An11g00610,An01g14070,An08g08600,An15g06440,An07g01520,An08g00520,An08g04900,An07g07790,
GO:0031118	rRNA pseudouridine synthesis	0.00461942063954077	0.0201274756437134	terminalNode	4	0	920	2616	An09g06170,An01g10270,An08g06650,An17g02170,
GO:0006396	RNA processing	4.99981132487524e-50	4.57482736226084e-48	nonTerminalNode	182	88	742	2528	An12g08800,An02g06050,An15g01480,An04g03910,An02g01970,An01g04050,An02g14360,An16g03090,An16g08860,An18g06260,An01g05780,An12g04810,An02g06810,An01g10700,An15g00210,An02g06130,An01g10770,An02g04220,An01g03160,An16g01560,An11g09670,An02g14340,An04g09010,An11g06660,An12g03850,An11g09310,An04g05850,An15g00420,An12g04760,An18g01980,An02g13840,An12g00510,An04g01930,An07g02960,An12g08580,An18g03120,An1…
GO:0000472	endonucleolytic cleavage to generate mature 5'-end of SSU-rRNA from (SSU-rRNA, 5.8S rRNA, LSU-rRNA)	7.51218705280287e-10	1.09978418453034e-08	terminalNode	23	5	901	2611	An04g01900,An04g08790,An01g03080,An02g01600,An11g01850,An01g05560,An18g06710,An02g06850,An08g09160,An09g05270,An02g06750,An08g03460,An14g03620,An02g09260,An15g06390,An16g08220,An01g03760,An14g05390,An02g14360,An16g07300,An16g08860,An01g05500,An04g00070,
GO:0000447	endonucleolytic cleavage in ITS1 to separate SSU-rRNA from 5.8S rRNA and LSU-rRNA from tricistronic rRNA transcript (SSU-rRNA, 5.8S rRNA, LSU-rRNA)	1.7533420302243e-13	3.88923141249754e-12	terminalNode	30	5	894	2611	An04g01900,An01g03080,An02g01600,An11g01850,An01g00150,An02g03350,An08g08740,An08g09160,An09g05270,An08g03460,An02g09260,An14g05390,An02g14360,An16g07300,An16g08860,An18g04230,An04g08790,An01g05560,An18g06710,An02g09200,An02g06850,An13g01010,An02g06750,An18g06750,An14g03620,An16g08220,An15g06390,An01g03760,An01g05500,An04g00070,
GO:0080090	regulation of primary metabolic process	0.00950389380399941	0.0380155752159977	nonTerminalNode	95	201	829	2415	An08g10140,An09g02720,An12g01350,An12g04670,An15g00750,An16g01810,An01g04050,An01g05780,An15g00210,An07g06520,An14g00330,An04g07250,An01g02720,An02g06710,An02g13840,An02g12040,An18g06840,An11g11030,An02g14750,An15g00900,An08g02200,An08g10060,An06g01710,An11g04360,An09g04900,An08g09160,An16g04890,An01g03050,An01g02320,An15g00960,An18g04470,An02g04100,An07g07850,An08g02390,An17g01660,An15g02420,An0…
GO:0006525	arginine metabolic process	0.000439583170602655	0.00275021265710379	terminalNode	14	9	910	2607	An08g06560,An15g02340,An08g07420,An12g00410,An16g04970,An11g02120,An16g01480,An01g00130,An17g00820,An09g06050,An04g02420,An01g02150,An03g04330,An15g02360,
GO:0043634	polyadenylation-dependent ncRNA catabolic process	0.00014589041737854	0.00108971209715399	nonTerminalNode	8	1	916	2615	An01g07520,An07g08320,An14g05010,An02g01970,An11g10740,An04g01570,An07g06510,An12g04560,
GO:0009075	histidine family amino acid metabolic process	0.00993272781609383	0.039301387899355	nonTerminalNode	9	7	915	2609	An13g01080,An15g00610,An02g08430,An11g06590,An04g05860,An07g02210,An18g02230,An02g14660,An02g09240,
GO:0030466	chromatin silencing at silent mating-type cassette	0.00177764762327719	0.00909956685481748	terminalNode	11	7	913	2609	An11g04360,An01g02790,An03g04320,An07g07850,An16g01810,An16g04890,An08g02810,An08g06050,An01g02720,An02g12040,An18g06840,
GO:0034661	ncRNA catabolic process	0.000561881987683324	0.00321326261706401	nonTerminalNode	8	2	916	2614	An01g07520,An07g08320,An14g05010,An02g01970,An11g10740,An04g01570,An07g06510,An12g04560,
GO:0030488	tRNA methylation	0.00563449664042197	0.0234948362323348	terminalNode	9	6	915	2610	An01g12180,An07g03280,An01g00070,An01g07390,An16g01560,An18g06850,An18g03060,An11g06660,An02g11460,
GO:0000967	rRNA 5'-end processing	7.51218705280287e-10	1.09978418453034e-08	nonTerminalNode	23	5	901	2611	An04g01900,An04g08790,An01g03080,An02g01600,An11g01850,An01g05560,An18g06710,An02g06850,An08g09160,An09g05270,An02g06750,An08g03460,An14g03620,An02g09260,An15g06390,An16g08220,An01g03760,An14g05390,An02g14360,An16g07300,An16g08860,An01g05500,An04g00070,
GO:0008033	tRNA processing	4.32720371715286e-06	4.16778042231039e-05	nonTerminalNode	36	34	888	2582	An15g00230,An12g08800,An18g03060,An02g11460,An01g12180,An07g03150,An12g04810,An02g06810,An01g10700,An15g00210,An15g01000,An01g10770,An01g10760,An04g05630,An16g01560,An18g06850,An17g01660,An11g06660,An01g10270,An01g11720,An01g03350,An11g00750,An02g09220,An12g03720,An01g07390,An15g06730,An07g03280,An01g03360,An01g02100,An01g12800,An11g00610,An01g02220,An08g05260,An18g03220,An01g00070,An02g12030,
GO:0006402	mRNA catabolic process	3.054768472798e-05	0.000269408496637124	nonTerminalNode	22	16	902	2600	An07g08320,An11g04510,An11g11210,An15g03420,An16g01810,An14g05010,An01g03050,An11g10740,An04g01570,An16g07850,An15g00160,An02g02530,An01g07520,An16g05050,An08g06050,An08g06790,An08g04280,An12g01330,An14g04940,An08g00330,An11g06650,An03g03780,
GO:0044260	cellular macromolecule metabolic process	7.31586438980798e-27	3.57014182222629e-25	nonTerminalNode	432	713	492	1903	An09g02720,An15g01480,An15g06260,An17g02340,An11g00770,An02g14360,An17g02380,An08g04470,An02g04220,An11g09670,An02g14340,An04g07250,An14g03780,An11g11210,An02g05340,An08g00510,An15g00490,An02g04300,An12g00510,An07g02960,An14g00900,An12g04870,An07g09120,An11g00620,An08g10060,An06g01690,An18g03220,An04g02550,An09g02800,An11g06650,An02g01600,An02g05650,An16g08030,An11g11150,An09g05380,An01g03050,An1…
GO:0006913	nucleocytoplasmic transport	9.19070936326495e-16	2.49170342737405e-14	nonTerminalNode	59	30	865	2586	An11g04990,An12g01350,An01g13190,An04g00020,An11g04980,An07g01580,An01g14070,An08g08600,An14g06020,An07g03150,An15g06440,An07g01520,An16g04940,An11g01570,An07g07790,An08g02210,An17g01975,An02g06850,An18g04840,An02g09200,An08g00730,An10g00360,An01g04310,An13g01010,An02g13890,An18g06750,An18g05810,An18g05190,An04g05630,An08g03550,An13g01070,An17g01130,An08g04900,An02g03520,An01g13200,An17g02300,An0…
GO:0051172	negative regulation of nitrogen compound metabolic process	0.00229312869921452	0.0113566072240056	nonTerminalNode	39	60	885	2556	An11g04360,An09g02720,An03g04320,An16g01810,An16g04890,An08g02810,An01g04050,An01g04640,An02g04100,An18g04470,An01g04120,An07g07850,An16g03060,An18g05190,An14g00330,An07g04000,An04g07250,An11g02960,An02g02240,An01g13540,An02g12610,An01g02720,An01g07390,An02g12040,An13g00030,An18g06840,An04g08810,An11g11030,An08g02510,An08g07420,An01g02790,An09g04520,An07g08730,An12g04860,An01g12700,An08g06050,An0…
GO:0090305	nucleic acid phosphodiester bond hydrolysis	3.59324095861013e-13	7.7360364167724e-12	nonTerminalNode	48	24	876	2592	An01g03080,An07g08320,An02g01600,An08g09160,An02g09260,An02g01970,An11g00560,An11g00500,An14g05390,An02g14360,An16g07300,An16g08860,An18g04230,An18g06710,An02g09200,An02g06850,An01g10770,An01g10760,An15g00730,An13g01010,An02g06750,An18g06750,An15g06390,An01g03760,An11g09670,An01g05500,An04g00070,An04g01900,An11g01850,An01g00150,An02g03350,An08g08740,An09g05270,An08g03460,An14g05010,An12g04760,An1…
GO:0016071	mRNA metabolic process	0.000188915143169989	0.00132967196923492	nonTerminalNode	40	52	884	2564	An07g08320,An12g00410,An16g01810,An04g03910,An01g03050,An11g00560,An11g00500,An04g06670,An11g01570,An16g07850,An02g02530,An08g06790,An08g04280,An15g05680,An14g04940,An02g14340,An04g09010,An11g04510,An11g11210,An01g11960,An15g03420,An11g06760,An14g05010,An12g04760,An11g10740,An04g01570,An12g04860,An15g00160,An08g02220,An12g08580,An18g03120,An01g07520,An16g05050,An11g00620,An08g06050,An12g01330,An1…
GO:0030490	maturation of SSU-rRNA	2.85570868920788e-28	1.60798366192321e-26	nonTerminalNode	60	7	864	2609	An01g03080,An02g01600,An02g06050,An09g06180,An08g09160,An18g03000,An02g09260,An14g05390,An02g14360,An11g04500,An07g06760,An16g08860,An16g07300,An17g02390,An18g06260,An07g08590,An12g04910,An18g04230,An02g06130,An18g06710,An02g06850,An02g09200,An04g02640,An15g00730,An13g01010,An02g06750,An18g06750,An07g08850,An01g03160,An15g06390,An01g03760,An11g09670,An01g05500,An02g14340,An04g00070,An04g01900,An1…
GO:0042375	quinone cofactor metabolic process	0.00451463358626407	0.0201274756437134	nonTerminalNode	7	3	917	2613	An01g08500,An11g09930,An11g10370,An15g00930,An07g05610,An11g06590,An04g06490,
GO:0071029	nuclear ncRNA surveillance	0.00014589041737854	0.00108971209715399	nonTerminalNode	8	1	916	2615	An01g07520,An07g08320,An14g05010,An02g01970,An11g10740,An04g01570,An07g06510,An12g04560,
GO:0033750	ribosome localization	1.77723455779367e-10	3.02543185187201e-09	nonTerminalNode	23	4	901	2612	An02g03520,An08g02210,An08g08760,An01g13200,An17g01975,An02g06850,An17g01815,An08g00730,An04g08760,An02g12610,An04g03790,An01g04310,An13g01010,An18g06750,An02g13890,An14g03620,An14g05140,An11g00610,An17g01140,An14g06020,An17g01130,An17g00240,An07g07790,
GO:0007006	mitochondrial membrane organization	0.000129213445152742	0.00102857962619755	nonTerminalNode	13	6	911	2610	An16g08550,An01g03640,An08g07360,An04g02460,An08g04070,An15g01020,An03g04790,An09g06030,An04g00130,An01g07190,An10g00500,An02g04260,An01g10880,
GO:0051028	mRNA transport	0.0065979014303729	0.0268314658168498	nonTerminalNode	12	11	912	2605	An04g00020,An02g05340,An10g00360,An01g04310,An18g05190,An18g05830,An04g05630,An11g00610,An08g03550,An08g00520,An11g01570,An08g04900,
GO:0000154	rRNA modification	0.000501849761792495	0.00301109857075497	nonTerminalNode	7	1	917	2615	An18g06750,An01g10270,An09g06170,An18g02230,An01g12230,An17g02170,An08g06650,
GO:0045892	negative regulation of transcription, DNA-dependent	0.00121290586934905	0.00657664515824816	nonTerminalNode	33	45	891	2571	An11g04360,An09g02720,An03g04320,An16g01810,An16g04890,An08g02810,An01g04640,An02g04100,An18g04470,An07g07850,An16g03060,An18g05190,An14g00330,An07g04000,An04g07250,An11g02960,An02g02240,An01g13540,An02g12610,An01g02720,An01g07390,An02g12040,An18g06840,An04g08810,An08g02510,An01g02790,An09g04520,An07g08730,An01g12700,An08g06050,An02g10260,An08g10060,An02g03830,
GO:0000377	RNA splicing, via transesterification reactions with bulged adenosine as nucleophile	0.0034236529808559	0.0161391046247231	terminalNode	17	18	907	2598	An04g02040,An12g00410,An14g03630,An04g03910,An11g06760,An04g06670,An04g02030,An16g07850,An15g00160,An12g04860,An08g02220,An18g03120,An11g00620,An14g06480,An02g14340,An15g05680,An04g09010,
GO:0006139	nucleobase, nucleoside, nucleotide and nucleic acid metabolic process	6.09845867949643e-28	3.18862268099385e-26	nonTerminalNode	351	510	573	2106	An09g02720,An02g06050,An15g00750,An15g06260,An15g01480,An17g02340,An04g03910,An01g04050,An02g14360,An16g03090,An17g02380,An01g05780,An02g06810,An02g06130,An02g04220,An01g03160,An16g03130,An11g09670,An16g01560,An02g14340,An04g09010,An11g06660,An04g07250,An15g01760,An11g11210,An14g03780,An12g03850,An02g05340,An08g00510,An15g00420,An15g00490,An04g03110,An02g06710,An02g13840,An02g12040,An16g07400,An1…
GO:0042790	transcription of nuclear rRNA large RNA polymerase I transcript	0.00461942063954077	0.0201274756437134	terminalNode	4	0	920	2616	An11g01770,An18g03770,An01g05610,An11g09370,
GO:0006414	translational elongation	6.33226312639024e-09	8.58373446021789e-08	nonTerminalNode	14	0	910	2616	An08g10140,An07g06520,An07g02650,An15g02440,An14g01560,An12g01350,An02g05700,An18g04840,An02g06710,An04g01940,An08g00970,An02g13840,An05g00530,An01g02900,
GO:0006450	regulation of translational fidelity	8.11643492063072e-05	0.000667553973247381	terminalNode	7	0	917	2616	An08g10140,An07g06520,An04g01940,An08g00970,An02g13840,An14g01560,An12g01350,
GO:0006403	RNA localization	1.29243731613981e-08	1.72011657348062e-07	nonTerminalNode	33	19	891	2597	An11g04360,An12g01350,An01g13190,An04g00020,An08g08740,An02g05340,An02g12610,An07g01580,An11g10740,An01g10870,An07g03150,An16g04940,An08g00520,An04g01570,An11g01570,An07g07790,An18g04180,An02g09200,An18g04840,An08g07360,An10g00360,An01g04310,An18g05810,An18g05830,An18g05190,An04g05630,An08g06050,An11g00610,An08g03550,An13g01070,An06g01870,An18g03310,An08g04900,
GO:0001522	pseudouridine synthesis	0.000501849761792495	0.00301109857075497	nonTerminalNode	7	1	917	2615	An01g10270,An15g06730,An02g09220,An12g03720,An09g06170,An17g02170,An08g06650,
GO:0071035	nuclear polyadenylation-dependent rRNA catabolic process	0.00170020744579489	0.00888965607372757	terminalNode	6	1	918	2615	An01g07520,An04g01570,An14g05010,An07g06510,An11g10740,An12g04560,
GO:0000028	ribosomal small subunit assembly	0.00292545821742492	0.0140883908891779	terminalNode	9	5	915	2611	An04g08790,An07g08850,An16g04690,An01g03760,An02g06130,An02g07010,An02g09200,An01g02880,An11g09670,
GO:0006996	organelle organization	0.0102661815742121	0.0404023920017378	nonTerminalNode	177	412	747	2204	An09g02720,An02g03510,An01g04050,An17g02380,An01g05780,An08g04470,An02g06130,An03g06950,An08g06090,An15g00190,An02g04220,An16g03130,An11g09670,An04g07250,An15g00420,An04g03110,An02g06710,An02g12040,An12g04870,An02g14750,An15g00900,An08g10060,An04g02550,An11g04360,An02g05650,An16g08030,An04g00020,An08g01110,An11g09380,An14g06320,An02g09200,An08g07360,An07g07850,An08g00950,An11g09360,An15g02320,An1…
GO:0043414	macromolecule methylation	0.00191630285550489	0.00960776500157245	nonTerminalNode	19	20	905	2596	An09g02720,An07g05620,An03g04320,An18g03060,An02g11460,An01g12180,An12g04740,An01g07390,An02g02900,An18g06840,An07g03280,An01g12230,An15g00890,An01g12700,An01g00070,An18g02230,An16g01560,An18g06850,An11g06660,
GO:0042257	ribosomal subunit assembly	1.94286499625972e-15	5.07920420450755e-14	nonTerminalNode	35	6	889	2610	An04g02120,An08g02870,An16g08030,An08g03430,An17g02240,An01g04740,An01g06040,An18g05140,An08g05730,An18g01980,An02g04980,An04g08790,An04g01930,An16g04690,An16g04930,An02g14950,An02g06130,An02g13900,An17g01975,An01g06270,An02g09200,An12g04870,An04g08760,An01g02880,An01g00770,An02g04220,An07g08850,An01g03760,An02g07010,An01g04240,An08g07610,An11g09670,An14g04940,An01g09920,An02g03950,
GO:0006383	transcription from RNA polymerase III promoter	0.0120217982666194	0.0465606155088118	terminalNode	10	9	914	2607	An15g00960,An02g05460,An12g00780,An01g02200,An01g04380,An01g07250,An01g11950,An15g00700,An16g08710,An09g06640,
GO:0017038	protein import	1.7908631286357e-07	2.14903575436284e-06	nonTerminalNode	39	32	885	2584	An02g01750,An16g02470,An11g04990,An11g04980,An07g01580,An01g14070,An08g08600,An15g06440,An07g01520,An02g04260,An07g07790,An14g06320,An15g00190,An08g07360,An04g05630,An07g07880,An01g07190,An08g04900,An17g02300,An01g03640,An02g12610,An08g01650,An16g05090,An14g00100,An12g04940,An11g02140,An09g02730,An01g11920,An08g00520,An04g08790,An13g00670,An03g04790,An08g04070,An02g01360,An12g01900,An18g05830,An1…
GO:0006839	mitochondrial transport	6.04375683728048e-06	5.67183333960168e-05	nonTerminalNode	26	19	898	2597	An02g01750,An16g02470,An01g03640,An16g05090,An08g01650,An18g04220,An18g05590,An15g06040,An12g04940,An11g02140,An09g02730,An08g01370,An01g11920,An02g04260,An14g06320,An12g07950,An15g00190,An08g07360,An13g00670,An08g04070,An03g04790,An18g05630,An02g01360,An07g07880,An01g07190,An10g00500,
GO:0051168	nuclear export	4.88324630120855e-15	1.23259872154643e-13	nonTerminalNode	47	18	877	2598	An12g01350,An01g13190,An04g00020,An14g06020,An07g03150,An16g04940,An11g01570,An07g07790,An08g02210,An17g01975,An02g06850,An18g04840,An02g09200,An08g00730,An10g00360,An01g04310,An13g01010,An02g13890,An18g06750,An18g05810,An18g05190,An04g05630,An08g03550,An13g01070,An17g01130,An08g04900,An02g03520,An01g13200,An08g08740,An17g01815,An02g12610,An02g05340,An04g03790,An08g06130,An14g05140,An17g01140,An1…
GO:0009058	biosynthetic process	4.45824395342769e-07	5.02066857524472e-06	nonTerminalNode	305	641	619	1975	An09g02720,An15g00930,An15g00750,An02g06120,An15g06260,An17g02340,An15g00610,An02g03250,An01g04050,An17g02380,An08g04470,An01g05780,An08g02210,An07g06520,An16g03130,An11g06660,An04g07250,An13g01080,An15g01760,An02g05340,An08g00510,An12g03960,An16g05260,An15g00420,An15g00490,An02g04300,An04g03110,An02g06710,An02g13840,An02g12040,An16g07400,An07g10040,An14g00900,An12g04870,An08g00010,An02g14750,An1…
GO:0000479	endonucleolytic cleavage of tricistronic rRNA transcript (SSU-rRNA, 5.8S rRNA, LSU-rRNA)	1.52493207510546e-14	3.48828212180373e-13	nonTerminalNode	32	5	892	2611	An04g01900,An01g03080,An02g01600,An11g01850,An01g00150,An02g03350,An08g08740,An08g09160,An09g05270,An08g03460,An02g09260,An14g05390,An02g14360,An16g07300,An16g08860,An18g04230,An04g08790,An01g05560,An18g06710,An02g09200,An02g06850,An13g01010,An02g06750,An18g06750,An14g03620,An16g08220,An15g06390,An01g03760,An11g09670,An01g05500,An08g06650,An04g00070,
GO:0051253	negative regulation of RNA metabolic process	0.00070985152182933	0.00399701010753131	nonTerminalNode	34	45	890	2571	An11g04360,An09g02720,An03g04320,An16g01810,An16g04890,An08g02810,An01g04640,An02g04100,An18g04470,An07g07850,An16g03060,An18g05190,An14g00330,An07g04000,An04g07250,An11g02960,An02g02240,An01g13540,An02g12610,An01g02720,An01g07390,An02g12040,An18g06840,An04g08810,An08g02510,An01g02790,An09g04520,An07g08730,An12g04860,An01g12700,An08g06050,An02g10260,An08g10060,An02g03830,
GO:0032259	methylation	0.00191630285550489	0.00960776500157245	nonTerminalNode	19	20	905	2596	An09g02720,An07g05620,An03g04320,An18g03060,An02g11460,An01g12180,An12g04740,An01g07390,An02g02900,An18g06840,An07g03280,An01g12230,An15g00890,An01g12700,An01g00070,An18g02230,An16g01560,An18g06850,An11g06660,
GO:0000027	ribosomal large subunit assembly	1.06625392014385e-14	2.60165956515099e-13	terminalNode	26	1	898	2615	An04g02120,An04g01930,An16g04930,An08g02870,An02g14950,An16g08030,An02g13900,An01g06270,An17g01975,An12g04870,An04g08760,An08g03430,An01g00770,An17g02240,An02g04220,An01g04740,An01g06040,An18g05140,An08g05730,An01g04240,An08g07610,An18g01980,An02g04980,An14g04940,An01g09920,An02g03950,
GO:0000184	nuclear-transcribed mRNA catabolic process, nonsense-mediated decay	0.00135757462390493	0.00720104800506092	terminalNode	9	4	915	2612	An02g02530,An07g08320,An16g05050,An08g06050,An08g04280,An12g01330,An15g00160,An08g00330,An11g06650,
GO:0000084	S phase of mitotic cell cycle	1.1907611489391e-05	0.000110333817851066	terminalNode	10	1	914	2615	An09g04640,An16g04890,An15g06500,An02g10260,An01g02720,An14g03710,An01g02790,An01g13540,An02g04830,An12g04720,
GO:0007005	mitochondrion organization	3.67001063860948e-08	4.79722819189667e-07	nonTerminalNode	57	58	867	2558	An02g01750,An16g02470,An15g01270,An07g10010,An14g04870,An15g05790,An07g04800,An04g03060,An14g04830,An10g00450,An14g06560,An02g04260,An08g04470,An14g06320,An02g07260,An03g06950,An15g00190,An08g07360,An15g01020,An08g00950,An07g07880,An01g07190,An16g03130,An02g12620,An02g08600,An14g01860,An15g02320,An12g07550,An01g03640,An08g02450,An08g01650,An16g05090,An12g00650,An15g00420,An12g04940,An11g02140,An1…
GO:0006413	translational initiation	2.32164893498424e-10	3.86237959183742e-09	nonTerminalNode	24	5	900	2611	An02g11680,An01g04430,An08g02210,An15g02420,An04g02040,An02g12320,An12g04670,An04g02030,An15g06790,An14g01030,An08g00980,An18g04650,An09g05380,An02g12410,An11g10630,An02g09370,An16g05260,An01g03050,An08g03550,An01g06230,An02g06710,An02g06530,An01g02840,An06g01710,
GO:0065002	intracellular protein transmembrane transport	0.000439583170602655	0.00275021265710379	nonTerminalNode	14	9	910	2607	An02g01750,An16g02470,An15g00190,An08g07360,An13g00670,An16g05090,An08g01650,An03g04790,An08g04070,An02g01360,An07g07880,An12g04940,An11g02140,An01g11920,
GO:0000463	maturation of LSU-rRNA from tricistronic rRNA transcript (SSU-rRNA, 5.8S rRNA, LSU-rRNA)	1.48808408202235e-06	1.51669833808748e-05	terminalNode	13	2	911	2614	An02g11580,An02g13890,An18g03120,An15g01480,An04g01930,An16g08640,An14g03740,An15g06390,An16g08030,An17g01975,An17g01815,An18g02230,An09g06310,
GO:0043633	polyadenylation-dependent RNA catabolic process	0.00014589041737854	0.00108971209715399	nonTerminalNode	8	1	916	2615	An01g07520,An07g08320,An14g05010,An02g01970,An11g10740,An04g01570,An07g06510,An12g04560,
GO:0016072	rRNA metabolic process	5.35697351492818e-58	7.84260922585486e-56	nonTerminalNode	127	17	797	2599	An12g08800,An02g06050,An09g06180,An18g03000,An02g11580,An15g01480,An02g09260,An02g01970,An01g04050,An02g14360,An16g03090,An07g06760,An16g08860,An18g06260,An01g05780,An08g07790,An02g14950,An02g06130,An18g06710,An02g13900,An17g01975,An01g00770,An02g04220,An07g08850,An01g03160,An01g03760,An01g02120,An08g06790,An08g02520,An18g02230,An11g09670,An14g04940,An02g14340,An02g03350,An17g01815,An12g03850,An0…
GO:0034470	ncRNA processing	4.55591529565956e-56	4.76418570917543e-54	nonTerminalNode	162	51	762	2565	An12g08800,An02g06050,An09g06180,An18g03000,An18g03060,An02g11460,An02g11580,An15g01480,An02g09260,An02g01970,An11g00500,An01g04050,An02g14360,An16g03090,An07g06760,An16g08860,An18g06260,An01g05780,An08g07790,An12g04810,An02g06810,An02g14950,An01g10700,An15g00210,An02g06130,An18g06710,An02g13900,An17g01975,An01g10770,An01g00770,An01g10760,An02g04220,An07g08850,An01g03160,An01g03760,An01g02120,An0…
GO:0010605	negative regulation of macromolecule metabolic process	0.0107152100675487	0.0419440308526505	nonTerminalNode	39	68	885	2548	An11g04360,An09g02720,An03g04320,An16g01810,An16g04890,An08g02810,An01g04050,An01g04640,An02g04100,An18g04470,An01g04120,An07g07850,An16g03060,An18g05190,An14g00330,An07g04000,An04g07250,An11g02960,An02g02240,An01g13540,An02g12610,An01g02720,An04g06320,An01g07390,An13g00030,An02g12040,An18g06840,An04g08810,An11g11030,An08g02510,An01g02790,An09g04520,An07g08730,An12g04860,An01g12700,An08g06050,An0…
GO:0006407	rRNA export from nucleus	3.35566610809951e-06	3.31938863666059e-05	terminalNode	11	1	913	2615	An18g05810,An18g04180,An12g01350,An01g13190,An13g01070,An16g04940,An02g09200,An06g01870,An08g08740,An02g12610,An18g03310,
GO:0006351	transcription, DNA-dependent	0.00266977856184938	0.013028519381825	nonTerminalNode	86	168	838	2448	An09g02720,An12g08800,An03g04320,An15g00750,An15g05790,An16g01810,An11g01950,An01g04050,An16g07860,An07g10400,An17g02380,An01g05780,An15g00210,An11g09370,An18g05190,An14g00330,An04g03300,An07g04000,An08g06790,An16g08710,An04g07250,An11g02960,An01g13540,An02g05340,An15g00490,An01g02720,An02g12040,An18g06840,An08g02510,An02g09610,An01g02200,An02g14750,An04g06120,An17g01410,An15g00900,An02g06230,An0…
GO:0001510	RNA methylation	0.00177764762327719	0.00909956685481748	nonTerminalNode	11	7	913	2609	An07g03280,An01g12230,An18g03060,An02g11460,An01g12180,An01g00070,An18g02230,An16g01560,An01g07390,An18g06850,An11g06660,
GO:0000459	exonucleolytic trimming involved in rRNA processing	0.000543296523679536	0.00315629408994778	nonTerminalNode	9	3	915	2613	An01g07520,An07g08320,An14g05010,An02g01970,An11g10740,An08g10060,An04g01570,An07g06510,An12g04560,
GO:0031123	RNA 3'-end processing	0.00277355888086453	0.0134453317933301	nonTerminalNode	19	21	905	2595	An07g08320,An17g02170,An01g03050,An14g05010,An02g01970,An11g00560,An12g04760,An11g10740,An04g01570,An13g00030,An11g01570,An02g09200,An01g10770,An01g12230,An01g10760,An07g06510,An01g07520,An08g10060,An12g04560,
GO:0000466	maturation of 5.8S rRNA from tricistronic rRNA transcript (SSU-rRNA, 5.8S rRNA, LSU-rRNA)	8.39172413812499e-21	2.92511527100357e-19	nonTerminalNode	49	9	875	2607	An04g01900,An01g03080,An07g08320,An02g01600,An11g01850,An16g08030,An01g00150,An02g03350,An17g01815,An08g08740,An09g06310,An08g09160,An09g05270,An02g11580,An15g01480,An08g03460,An02g09260,An14g05010,An02g01970,An11g10740,An14g05390,An02g14360,An16g07300,An16g08860,An04g01570,An18g04230,An04g08790,An04g01930,An14g03740,An01g05560,An18g06710,An17g01975,An02g09200,An02g06850,An07g06510,An13g01010,An0…
GO:0051320	S phase	9.3869700525945e-07	1.04110031492412e-05	nonTerminalNode	12	1	912	2615	An16g03060,An09g04640,An16g04890,An15g06500,An02g10260,An01g02720,An11g02960,An14g03710,An01g02790,An01g13540,An02g04830,An12g04720,
GO:0060255	regulation of macromolecule metabolic process	0.00330701279863209	0.0158217867228672	nonTerminalNode	94	189	830	2427	An08g10140,An09g02720,An12g01350,An12g04670,An15g00750,An16g01810,An01g04050,An01g05780,An15g00210,An07g06520,An14g00330,An04g07250,An01g02720,An02g06710,An02g13840,An02g12040,An18g06840,An11g11030,An02g14750,An15g00900,An08g02200,An08g10060,An06g01710,An11g04360,An09g04900,An08g09160,An16g04890,An01g03050,An01g02320,An15g00960,An18g04470,An02g04100,An07g07850,An08g02390,An17g01660,An15g02420,An0…
GO:0043039	tRNA aminoacylation	0.000202676333894088	0.00137369515194882	nonTerminalNode	17	12	907	2604	An02g08600,An02g04880,An01g03650,An02g07260,An09g05970,An08g00510,An17g02340,An15g06260,An06g01830,An16g09320,An01g00130,An15g00420,An04g03060,An04g03110,An16g03130,An11g02400,An14g05260,
GO:0070925	organelle assembly	1.29177073432331e-12	2.5556112906072e-11	nonTerminalNode	38	14	886	2602	An04g02120,An08g02870,An02g05650,An16g08030,An12g04670,An08g03430,An17g02240,An01g04740,An01g06040,An18g05140,An08g05730,An18g01980,An02g04980,An04g08790,An04g01930,An16g04690,An16g04930,An02g14950,An02g06130,An02g13900,An17g01975,An01g06270,An02g09200,An12g04870,An04g08760,An01g02880,An02g14750,An01g00770,An02g04220,An07g08850,An01g03760,An02g07010,An01g04240,An08g07610,An11g09670,An14g04940,An0…
GO:0034641	cellular nitrogen compound metabolic process	2.67457961513214e-22	1.0876623768204e-20	nonTerminalNode	406	693	518	1923	An09g02720,An02g06120,An15g06260,An15g01480,An17g02340,An15g00610,An02g03250,An02g14360,An17g02380,An02g04220,An11g09670,An02g14340,An04g07250,An11g11210,An14g03780,An02g05340,An08g00510,An15g00490,An16g07400,An12g00510,An07g02960,An11g00620,An08g10060,An18g03220,An06g01690,An11g06650,An02g01600,An16g08030,An02g05650,An11g11150,An04g08330,An01g03050,An11g00560,An14g05390,An15g01000,An02g09200,An0…
GO:0009059	macromolecule biosynthetic process	1.81646068558e-09	2.60715533695011e-08	nonTerminalNode	203	352	721	2264	An09g02720,An15g00750,An15g06260,An17g02340,An01g04050,An17g02380,An01g05780,An08g04470,An08g02210,An07g06520,An16g03130,An11g06660,An04g07250,An02g05340,An08g00510,An16g05260,An15g00420,An15g00490,An02g04300,An04g03110,An02g06710,An02g13840,An02g12040,An14g00900,An12g04870,An02g14750,An15g00900,An02g06230,An08g10060,An06g01690,An04g02550,An09g02800,An06g01710,An11g04360,An12g00780,An16g04450,An0…
GO:0034622	cellular macromolecular complex assembly	2.09593157270565e-11	3.83555477805134e-10	nonTerminalNode	84	86	840	2530	An08g02870,An12g04670,An12g00410,An03g04320,An09g06180,An01g06040,An01g14070,An07g01520,An07g10400,An16g04930,An02g14950,An02g06130,An02g13900,An17g01975,An01g00770,An02g04220,An01g05650,An18g05060,An07g08850,An01g03760,An14g03710,An16g06850,An08g04280,An01g04240,An11g09670,An14g04940,An04g09010,An08g07030,An02g03950,An01g13540,An12g07550,An11g11210,An02g05340,An17g02240,An08g05730,An01g02720,An0…
GO:0006448	regulation of translational elongation	3.66573152620932e-07	4.19268043310191e-06	nonTerminalNode	11	0	913	2616	An08g10140,An07g06520,An15g02440,An14g01560,An12g01350,An02g05700,An04g01940,An02g13840,An08g00970,An05g00530,An01g02900,
GO:0010629	negative regulation of gene expression	0.00510454497653401	0.0219795701342523	nonTerminalNode	33	51	891	2565	An11g04360,An09g02720,An03g04320,An16g01810,An16g04890,An08g02810,An01g04640,An18g04470,An02g04100,An07g07850,An16g03060,An18g05190,An14g00330,An07g04000,An04g07250,An11g02960,An02g02240,An01g13540,An02g12610,An01g02720,An01g07390,An02g12040,An18g06840,An04g08810,An08g02510,An01g02790,An09g04520,An07g08730,An01g12700,An08g06050,An02g10260,An08g10060,An02g03830,
GO:0042274	ribosomal small subunit biogenesis	7.88726195574607e-08	1.01289048273792e-06	nonTerminalNode	21	7	903	2609	An04g08790,An18g05650,An16g04690,An18g04180,An02g06130,An01g04590,An02g03350,An02g09200,An01g02880,An01g12640,An09g06180,An07g03370,An15g00730,An07g08850,An01g03760,An02g07010,An17g01130,An16g07300,An16g08860,An11g09670,An11g10020,
GO:0045934	negative regulation of nucleobase, nucleoside, nucleotide and nucleic acid metabolic process	0.00184103517614768	0.0093585954787507	nonTerminalNode	39	59	885	2557	An11g04360,An09g02720,An03g04320,An16g01810,An16g04890,An08g02810,An01g04050,An01g04640,An02g04100,An18g04470,An01g04120,An07g07850,An16g03060,An18g05190,An14g00330,An07g04000,An04g07250,An11g02960,An02g02240,An01g13540,An02g12610,An01g02720,An01g07390,An02g12040,An13g00030,An18g06840,An04g08810,An11g11030,An08g02510,An08g07420,An01g02790,An09g04520,An07g08730,An12g04860,An01g12700,An08g06050,An0…
GO:0070585	protein localization in mitochondrion	1.49183443090571e-06	1.51669833808748e-05	nonTerminalNode	20	9	904	2607	An02g01750,An14g06320,An16g02470,An01g03640,An15g00190,An08g07360,An13g00670,An16g05090,An08g01650,An03g04790,An08g04070,An02g01360,An07g07880,An12g04940,An11g02140,An01g07190,An09g02730,An10g00500,An01g11920,An02g04260,
GO:0044249	cellular biosynthetic process	2.14042119796397e-07	2.52707793049939e-06	nonTerminalNode	298	617	626	1999	An09g02720,An15g00930,An15g00750,An02g06120,An15g06260,An17g02340,An15g00610,An02g03250,An01g04050,An17g02380,An08g04470,An01g05780,An08g02210,An07g06520,An16g03130,An11g06660,An04g07250,An13g01080,An15g01760,An02g05340,An08g00510,An12g03960,An16g05260,An15g00420,An15g00490,An02g04300,An04g03110,An02g06710,An02g13840,An02g12040,An16g07400,An07g10040,An14g00900,An12g04870,An08g00010,An02g14750,An1…
GO:0043933	macromolecular complex subunit organization	4.99454504351901e-13	1.04457342053026e-11	nonTerminalNode	122	145	802	2471	An02g04330,An12g04670,An12g08800,An01g14070,An01g04050,An04g01770,An12g07950,An02g06130,An03g06950,An08g06090,An02g04220,An18g05060,An01g04240,An11g09670,An04g09010,An08g07030,An04g07250,An12g07550,An11g11210,An02g05340,An11g11140,An01g02720,An18g01980,An04g01930,An12g04870,An02g14750,An18g03120,An02g06230,An08g02200,An03g03780,An15g01270,An02g05650,An16g08030,An04g00020,An09g04900,An08g03430,An1…
GO:0040029	regulation of gene expression, epigenetic	3.55101006854509e-05	0.000302248763973838	nonTerminalNode	27	24	897	2592	An11g04360,An09g02720,An01g13540,An02g12610,An03g04320,An16g01810,An16g04890,An08g02810,An01g02720,An01g07390,An02g12040,An18g06840,An04g08810,An08g02510,An01g02790,An01g04640,An09g04520,An07g08730,An18g04470,An02g04100,An07g07850,An16g03060,An01g12700,An08g06050,An02g10260,An08g10060,An04g07250,
GO:0006399	tRNA metabolic process	4.69257175911236e-12	9.03937507281645e-11	nonTerminalNode	62	47	862	2569	An15g00230,An07g08320,An12g08800,An18g03060,An02g11460,An15g06260,An17g02340,An01g12180,An02g01970,An04g03060,An07g03150,An12g04810,An02g06810,An01g03650,An02g07260,An01g10700,An15g00210,An15g01000,An09g05970,An01g10770,An01g10760,An16g09320,An04g05630,An16g03130,An16g01560,An18g06850,An17g01660,An11g06660,An01g10270,An02g08600,An02g04880,An01g11720,An01g03350,An02g12610,An08g00510,An11g00750,An0…
GO:0051170	nuclear import	0.000355255367121062	0.00226127764115319	nonTerminalNode	17	13	907	2603	An11g04990,An17g02300,An02g12610,An11g04980,An07g01580,An18g05830,An16g05050,An04g05630,An14g00100,An11g00610,An01g14070,An08g08600,An15g06440,An07g01520,An08g00520,An08g04900,An07g07790,
GO:0034645	cellular macromolecule biosynthetic process	2.77326909892631e-10	4.51118440092013e-09	nonTerminalNode	203	342	721	2274	An09g02720,An15g00750,An15g06260,An17g02340,An01g04050,An17g02380,An01g05780,An08g04470,An08g02210,An07g06520,An16g03130,An11g06660,An04g07250,An02g05340,An08g00510,An16g05260,An15g00420,An15g00490,An02g04300,An04g03110,An02g06710,An02g13840,An02g12040,An14g00900,An12g04870,An02g14750,An15g00900,An02g06230,An08g10060,An06g01690,An04g02550,An09g02800,An06g01710,An11g04360,An12g00780,An16g04450,An0…
GO:0009060	aerobic respiration	0.00436696884189706	0.0201045358004318	terminalNode	22	28	902	2588	An16g02570,An02g08600,An02g04330,An15g01270,An14g04080,An15g00930,An09g03870,An04g07330,An18g04220,An14g04960,An15g05790,An14g00310,An17g01670,An04g04750,An09g06680,An11g06590,An04g01200,An18g06760,An07g02160,An08g05580,An01g00130,An04g05220,
GO:0006267	pre-replicative complex assembly	0.000181395145803325	0.0012891383177479	terminalNode	10	3	914	2613	An09g04640,An16g04890,An08g02810,An02g10260,An01g02720,An01g13540,An14g03710,An01g02790,An12g04720,An03g04320,
GO:0010467	gene expression	1.20368437453889e-56	1.46849493693744e-54	nonTerminalNode	337	309	587	2307	An09g02720,An02g06050,An15g00750,An15g01480,An15g06260,An17g02340,An04g03910,An01g04050,An02g14360,An16g03090,An17g02380,An01g05780,An08g04470,An08g02210,An02g06810,An02g06130,An02g04220,An07g06520,An01g03160,An16g03130,An16g01560,An11g09670,An02g14340,An04g09010,An04g07250,An11g06660,An02g05340,An12g03850,An08g00510,An16g05260,An15g00420,An15g00490,An02g04300,An04g03110,An02g06710,An02g13840,An0…
GO:0034504	protein localization in nucleus	0.00152031230367045	0.00800624896609187	nonTerminalNode	17	16	907	2600	An11g04990,An17g02300,An02g12610,An11g04980,An07g01580,An14g00100,An01g14070,An08g08600,An15g06440,An07g01520,An08g00520,An07g07790,An18g05830,An04g05630,An16g05050,An11g00610,An08g04900,
GO:0034660	ncRNA metabolic process	4.48319256078838e-59	1.09389898483236e-56	nonTerminalNode	180	64	744	2552	An12g08800,An02g06050,An09g06180,An18g03000,An18g03060,An02g11460,An02g11580,An15g01480,An15g06260,An17g02340,An02g09260,An02g01970,An11g00500,An01g04050,An02g14360,An16g03090,An07g06760,An16g08860,An18g06260,An01g05780,An08g07790,An12g04810,An02g06810,An01g03650,An02g14950,An01g10700,An15g00210,An02g06130,An18g06710,An02g13900,An17g01975,An09g05970,An01g10770,An01g00770,An01g10760,An02g04220,An0…
GO:0022613	ribonucleoprotein complex biogenesis	7.58824084027683e-81	2.94950432861799e-78	nonTerminalNode	186	32	738	2584	An08g02870,An03g04990,An04g02000,An12g04670,An12g01350,An01g13190,An12g00410,An12g08800,An02g06050,An15g00750,An09g06180,An18g03000,An02g11580,An15g01480,An01g06040,An02g09260,An02g01970,An07g02690,An01g04050,An02g14360,An16g04940,An16g03090,An07g06760,An16g08860,An18g06260,An07g07790,An01g05780,An08g07790,An16g04930,An08g02210,An02g14950,An18g06710,An02g06130,An02g13900,An17g01975,An01g12640,An0…
GO:0022618	ribonucleoprotein complex assembly	6.48208536365334e-17	1.97703603591427e-15	nonTerminalNode	46	13	878	2603	An04g02120,An08g02870,An02g05650,An16g08030,An12g04670,An12g00410,An11g11210,An02g05340,An08g03430,An17g02240,An01g04740,An01g06040,An11g06760,An18g05140,An08g05730,An18g01980,An02g04980,An04g08790,An04g01930,An16g04690,An16g04930,An02g14950,An02g06130,An02g13900,An17g01975,An01g06270,An02g09200,An12g04870,An04g08760,An01g02880,An01g00770,An02g04220,An07g08850,An01g03760,An02g07010,An16g06850,An0…
GO:0006360	transcription from RNA polymerase I promoter	0.000340964408429509	0.00222844595509286	nonTerminalNode	15	10	909	2606	An11g01770,An02g05460,An11g09370,An07g05380,An08g09160,An01g02200,An04g06120,An18g03770,An01g07250,An04g03300,An01g11950,An15g00700,An01g05610,An07g08590,An02g02900,
GO:0051169	nuclear transport	9.19070936326495e-16	2.49170342737405e-14	nonTerminalNode	59	30	865	2586	An11g04990,An12g01350,An01g13190,An04g00020,An11g04980,An07g01580,An01g14070,An08g08600,An14g06020,An07g03150,An15g06440,An07g01520,An16g04940,An11g01570,An07g07790,An08g02210,An17g01975,An02g06850,An18g04840,An02g09200,An08g00730,An10g00360,An01g04310,An13g01010,An02g13890,An18g06750,An18g05810,An18g05190,An04g05630,An08g03550,An13g01070,An17g01130,An08g04900,An02g03520,An01g13200,An17g02300,An0…
GO:0045039	protein import into mitochondrial inner membrane	0.00564903166241929	0.0234948362323348	terminalNode	5	1	919	2615	An01g07190,An03g04790,An01g03640,An10g00500,An02g04260,
GO:0071046	nuclear polyadenylation-dependent ncRNA catabolic process	0.00014589041737854	0.00108971209715399	nonTerminalNode	8	1	916	2615	An01g07520,An07g08320,An14g05010,An02g01970,An11g10740,An04g01570,An07g06510,An12g04560,
GO:0000462	maturation of SSU-rRNA from tricistronic rRNA transcript (SSU-rRNA, 5.8S rRNA, LSU-rRNA)	6.53023177310128e-29	3.98344138159178e-27	nonTerminalNode	58	5	866	2611	An04g01900,An01g03080,An02g01600,An11g01850,An01g00150,An02g03350,An02g06050,An08g08740,An07g05380,An09g06180,An08g09160,An09g05270,An18g03000,An08g03460,An04g05850,An17g01630,An02g09260,An15g01160,An14g05390,An18g05080,An02g14360,An02g04830,An11g04500,An07g06760,An16g08860,An16g07300,An02g13840,An17g02390,An18g06260,An07g08590,An12g04910,An18g04230,An04g08790,An12g00510,An01g05560,An02g06130,An0…
GO:0016075	rRNA catabolic process	0.000561881987683324	0.00321326261706401	nonTerminalNode	8	2	916	2614	An07g08320,An01g07520,An14g05010,An02g01970,An11g10740,An04g01570,An07g06510,An12g04560,
GO:0006364	rRNA processing	3.11808317343772e-58	5.70609220739103e-56	nonTerminalNode	126	16	798	2600	An12g08800,An02g06050,An09g06180,An18g03000,An02g11580,An15g01480,An02g09260,An02g01970,An01g04050,An02g14360,An16g03090,An07g06760,An16g08860,An18g06260,An01g05780,An08g07790,An02g14950,An02g06130,An18g06710,An02g13900,An17g01975,An01g00770,An02g04220,An07g08850,An01g03160,An01g03760,An01g02120,An08g06790,An08g02520,An18g02230,An11g09670,An14g04940,An02g14340,An02g03350,An17g01815,An12g03850,An0…
GO:0015931	nucleobase, nucleoside, nucleotide and nucleic acid transport	2.38396368236277e-07	2.76993875474532e-06	nonTerminalNode	34	25	890	2591	An14g01860,An12g01350,An01g13190,An04g00020,An07g10010,An08g08740,An02g05340,An02g12610,An07g01580,An18g04220,An15g06040,An07g03150,An16g04940,An08g00520,An11g01570,An16g05290,An07g07790,An18g04180,An14g00900,An02g09200,An18g04840,An08g07360,An10g00360,An01g04310,An18g05810,An18g05830,An18g05190,An04g05630,An11g00610,An08g03550,An13g01070,An06g01870,An18g03310,An08g04900,
GO:0046112	nucleobase biosynthetic process	0.00739461112414886	0.0299052781374418	nonTerminalNode	8	5	916	2611	An12g03570,An04g08330,An08g07420,An01g10650,An02g02910,An12g00320,An03g01310,An16g07400,
GO:0000470	maturation of LSU-rRNA	1.48808408202235e-06	1.51669833808748e-05	nonTerminalNode	13	2	911	2614	An02g11580,An02g13890,An18g03120,An15g01480,An04g01930,An16g08640,An14g03740,An15g06390,An16g08030,An17g01975,An17g01815,An18g02230,An09g06310,
GO:0019538	protein metabolic process	0.00229614462999021	0.0113566072240056	nonTerminalNode	169	373	755	2243	An09g02720,An15g06260,An17g02340,An07g02690,An11g00770,An01g04050,An08g04470,An08g02210,An02g05890,An07g06520,An16g03130,An11g06660,An08g00510,An16g05260,An15g00420,An02g04300,An04g03110,An02g06710,An02g13840,An14g00900,An12g04870,An02g14750,An07g09120,An11g09630,An04g02550,An09g02800,An06g01710,An16g04450,An09g05380,An01g03050,An11g09380,An14g06320,An02g05490,An15g01000,An02g09200,An02g12410,An0…
GO:0010558	negative regulation of macromolecule biosynthetic process	0.00574779671681462	0.0237705491339452	nonTerminalNode	36	58	888	2558	An11g04360,An09g02720,An03g04320,An16g01810,An16g04890,An08g02810,An01g04050,An01g04640,An02g04100,An18g04470,An01g04120,An07g07850,An16g03060,An18g05190,An14g00330,An07g04000,An04g07250,An11g02960,An02g02240,An01g13540,An02g12610,An01g02720,An01g07390,An13g00030,An02g12040,An18g06840,An04g08810,An08g02510,An01g02790,An09g04520,An07g08730,An01g12700,An08g06050,An02g10260,An08g10060,An02g03830,
GO:0033365	protein localization in organelle	4.77436404264283e-05	0.000401705112553397	nonTerminalNode	44	55	880	2561	An02g01750,An16g02470,An11g04990,An01g02800,An11g04980,An07g01580,An01g14070,An08g08600,An15g06440,An07g01520,An02g04260,An07g07790,An14g06320,An15g00190,An08g07360,An02g05890,An04g05630,An07g07880,An01g07190,An05g00140,An02g02830,An08g04900,An17g02300,An01g03640,An02g12610,An16g05090,An04g06890,An08g01650,An18g05690,An14g00100,An12g04940,An11g02140,An09g02730,An01g10070,An01g11920,An08g00520,An1…
GO:0043170	macromolecule metabolic process	3.87024790683544e-21	1.49106393042292e-19	nonTerminalNode	439	789	485	1827	An09g02720,An15g01480,An15g06260,An17g02340,An11g00770,An02g14360,An17g02380,An08g04470,An02g04220,An11g09670,An02g14340,An04g07250,An14g03780,An11g11210,An02g05340,An08g00510,An15g00490,An02g04300,An12g00510,An07g02960,An14g00900,An12g04870,An07g09120,An11g00620,An08g10060,An06g01690,An18g03220,An04g02550,An09g02800,An11g06650,An02g01600,An02g05650,An16g08030,An11g11150,An09g05380,An01g03050,An1…
GO:0033967	box C/D snoRNA metabolic process	0.00461942063954077	0.0201274756437134	nonTerminalNode	4	0	920	2616	An01g12230,An13g00030,An12g08580,An11g00500,
GO:0006743	ubiquinone metabolic process	0.00451463358626407	0.0201274756437134	nonTerminalNode	7	3	917	2613	An01g08500,An11g09930,An11g10370,An15g00930,An07g05610,An11g06590,An04g06490,
GO:0030150	protein import into mitochondrial matrix	5.00546852236628e-06	4.75844540048327e-05	terminalNode	12	2	912	2614	An02g01750,An03g04790,An08g04070,An02g01360,An07g07880,An11g02140,An15g00190,An08g07360,An01g11920,An13g00670,An16g05090,An08g01650,
GO:0042254	ribosome biogenesis	8.05875499622403e-81	2.94950432861799e-78	nonTerminalNode	177	25	747	2591	An08g02870,An03g04990,An04g02000,An12g04670,An12g01350,An01g13190,An12g08800,An02g06050,An15g00750,An09g06180,An18g03000,An02g11580,An15g01480,An01g06040,An02g09260,An02g01970,An07g02690,An01g04050,An02g14360,An16g04940,An16g03090,An07g06760,An16g08860,An18g06260,An07g07790,An01g05780,An08g07790,An16g04930,An08g02210,An02g14950,An18g06710,An02g06130,An02g13900,An17g01975,An01g12640,An01g00770,An0…
GO:0032774	RNA biosynthetic process	0.00343948131346559	0.0161391046247231	nonTerminalNode	86	170	838	2446	An09g02720,An12g08800,An15g00750,An16g01810,An01g04050,An16g07860,An17g02380,An01g05780,An15g00210,An14g00330,An04g07250,An02g05340,An15g00490,An01g02720,An02g12040,An18g06840,An02g14750,An15g00900,An02g06230,An08g02200,An08g10060,An11g04360,An12g00780,An08g09160,An01g04380,An16g04890,An01g11950,An01g02320,An15g00960,An11g01770,An18g04470,An02g04100,An07g07850,An08g02390,An17g01660,An02g02240,An0…
GO:0006206	pyrimidine base metabolic process	0.00174770746724349	0.00907320472356197	nonTerminalNode	7	2	917	2614	An02g02380,An02g02910,An12g03570,An04g08330,An08g07420,An01g10650,An03g01310,
GO:0034963	box C/D snoRNA processing	0.00461942063954077	0.0201274756437134	terminalNode	4	0	920	2616	An01g12230,An13g00030,An12g08580,An11g00500,
GO:0065004	protein-DNA complex assembly	0.00562835552636633	0.0234948362323348	nonTerminalNode	20	25	904	2591	An17g02300,An01g13540,An09g04900,An03g04320,An16g04890,An08g02810,An01g02720,An07g10400,An15g00960,An01g02790,An07g08730,An02g14750,An09g04640,An18g03770,An02g10260,An14g03710,An12g04720,An08g00330,An07g02860,An08g01600,
GO:0007007	inner mitochondrial membrane organization	0.000543296523679536	0.00315629408994778	nonTerminalNode	9	3	915	2613	An03g04790,An04g00130,An01g07190,An16g08550,An01g03640,An10g00500,An04g02460,An02g04260,An01g10880,
GO:0000467	exonucleolytic trimming to generate mature 3'-end of 5.8S rRNA from tricistronic rRNA transcript (SSU-rRNA, 5.8S rRNA, LSU-rRNA)	0.000543296523679536	0.00315629408994778	terminalNode	9	3	915	2613	An01g07520,An07g08320,An14g05010,An02g01970,An11g10740,An08g10060,An04g01570,An07g06510,An12g04560,
GO:0044267	cellular protein metabolic process	0.00062600803662605	0.003552231649692	nonTerminalNode	164	347	760	2269	An08g10140,An09g02720,An12g01350,An12g04670,An02g12120,An15g06260,An17g02340,An11g00770,An11g00550,An01g04050,An18g06260,An08g00610,An08g04470,An14g01010,An04g01770,An08g02210,An15g00210,An18g05060,An02g05890,An07g06520,An18g03810,An07g09270,An16g03130,An11g06660,An02g08600,An08g00510,An11g10630,An08g05300,An16g05260,An15g00420,An02g04300,An04g03110,An02g06710,An02g13840,An01g13830,An18g06840,An0…
GO:0051236	establishment of RNA localization	1.55328696991173e-07	1.89501010329231e-06	nonTerminalNode	28	16	896	2600	An12g01350,An01g13190,An04g00020,An08g08740,An02g05340,An02g12610,An07g01580,An07g03150,An16g04940,An08g00520,An11g01570,An07g07790,An18g04180,An02g09200,An18g04840,An08g07360,An10g00360,An01g04310,An18g05810,An18g05830,An18g05190,An04g05630,An11g00610,An08g03550,An13g01070,An06g01870,An18g03310,An08g04900,
GO:0071038	nuclear polyadenylation-dependent tRNA catabolic process	0.00014589041737854	0.00108971209715399	terminalNode	8	1	916	2615	An01g07520,An07g08320,An14g05010,An02g01970,An11g10740,An04g01570,An07g06510,An12g04560,
GO:0000056	ribosomal small subunit export from nucleus	0.00120188546051834	0.00656552356044346	terminalNode	5	0	919	2616	An18g06750,An14g03620,An02g06850,An17g01130,An17g00240,
GO:0016078	tRNA catabolic process	0.00014589041737854	0.00108971209715399	nonTerminalNode	8	1	916	2615	An01g07520,An07g08320,An14g05010,An02g01970,An11g10740,An04g01570,An07g06510,An12g04560,
GO:0006547	histidine metabolic process	0.00993272781609383	0.039301387899355	terminalNode	9	7	915	2609	An13g01080,An15g00610,An02g08430,An11g06590,An04g05860,An07g02210,An18g02230,An02g14660,An02g09240,
GO:0019856	pyrimidine base biosynthetic process	0.00529528049779343	0.0226675165168701	terminalNode	6	2	918	2614	An02g02910,An12g03570,An04g08330,An08g07420,An01g10650,An03g01310,
GO:0000375	RNA splicing, via transesterification reactions	0.000851965950582688	0.00476060363226357	nonTerminalNode	19	18	905	2598	An04g02040,An12g00410,An14g03630,An11g06760,An04g03910,An15g00420,An04g03060,An04g06670,An04g02030,An16g07850,An15g00160,An12g04860,An08g02220,An18g03120,An11g00620,An14g06480,An02g14340,An15g05680,An04g09010,
GO:0016073	snRNA metabolic process	0.000486528183079395	0.00299276159675729	nonTerminalNode	10	4	914	2612	An01g10270,An07g08320,An11g10740,An12g08800,An12g03720,An09g06170,An04g01570,An08g06650,An12g04560,An17g02170,
GO:0016481	negative regulation of transcription	0.00258162931980002	0.0126829037724404	nonTerminalNode	33	48	891	2568	An11g04360,An09g02720,An03g04320,An16g01810,An16g04890,An08g02810,An01g04640,An18g04470,An02g04100,An07g07850,An16g03060,An18g05190,An14g00330,An07g04000,An04g07250,An11g02960,An02g02240,An01g13540,An02g12610,An01g02720,An01g07390,An02g12040,An18g06840,An04g08810,An08g02510,An01g02790,An09g04520,An07g08730,An01g12700,An08g06050,An02g10260,An08g10060,An02g03830,
GO:0006626	protein targeting to mitochondrion	1.49183443090571e-06	1.51669833808748e-05	nonTerminalNode	20	9	904	2607	An02g01750,An14g06320,An16g02470,An01g03640,An15g00190,An08g07360,An13g00670,An16g05090,An08g01650,An03g04790,An08g04070,An02g01360,An07g07880,An12g04940,An11g02140,An01g07190,An09g02730,An10g00500,An01g11920,An02g04260,
GO:0006350	transcription	0.0060363000503513	0.0248234361621188	nonTerminalNode	89	182	835	2434	An09g02720,An12g08800,An15g00750,An16g01810,An01g04050,An16g07860,An17g02380,An01g05780,An15g00210,An14g00330,An04g07250,An02g05340,An15g00490,An01g02720,An02g12040,An18g06840,An02g14750,An15g00900,An02g06230,An08g02200,An08g10060,An06g01690,An11g04360,An12g00780,An08g09160,An01g04380,An16g04890,An01g11950,An01g02320,An11g01770,An15g00960,An18g04470,An02g04100,An07g07850,An08g02390,An17g01660,An0…
GO:0008380	RNA splicing	0.000202532193957864	0.00137369515194882	nonTerminalNode	24	23	900	2593	An04g02040,An12g00410,An14g03630,An11g00750,An11g06760,An04g03910,An15g00420,An04g03060,An07g03150,An04g06670,An04g02030,An16g07850,An15g00160,An12g04860,An08g02220,An18g03120,An04g05630,An11g00610,An11g00620,An01g02220,An14g06480,An02g14340,An15g05680,An04g09010,
GO:0031125	rRNA 3'-end processing	0.000181395145803325	0.0012891383177479	nonTerminalNode	10	3	914	2613	An01g07520,An07g08320,An14g05010,An02g01970,An11g10740,An08g10060,An02g09200,An04g01570,An07g06510,An12g04560,
GO:0006744	ubiquinone biosynthetic process	0.00451463358626407	0.0201274756437134	terminalNode	7	3	917	2613	An01g08500,An11g09930,An11g10370,An15g00930,An07g05610,An11g06590,An04g06490,
GO:0006405	RNA export from nucleus	9.58733489648986e-07	1.04390089481158e-05	nonTerminalNode	26	16	898	2600	An12g01350,An01g13190,An04g00020,An08g08740,An02g05340,An02g12610,An07g03150,An16g04940,An08g00520,An11g01570,An07g07790,An18g04180,An02g09200,An18g04840,An10g00360,An01g04310,An18g05810,An18g05830,An18g05190,An04g05630,An11g00610,An08g03550,An13g01070,An06g01870,An18g03310,An08g04900,
GO:0071027	nuclear RNA surveillance	0.000176824634717588	0.00128154091696312	nonTerminalNode	9	2	915	2614	An01g07520,An07g08320,An14g05010,An02g01970,An11g10740,An08g06790,An04g01570,An07g06510,An12g04560,
GO:0044238	primary metabolic process	6.52830989767132e-10	1.03885279241204e-08	nonTerminalNode	561	1284	363	1332	An09g02720,An14g01590,An02g06120,An15g06260,An15g01480,An17g02340,An15g00610,An02g03250,An11g00770,An02g14360,An17g02380,An08g04470,An02g04220,An11g09670,An02g14340,An04g07250,An11g11210,An14g03780,An02g05340,An08g00510,An12g03960,An15g00490,An02g04300,An16g07400,An12g00510,An01g03030,An07g02960,An14g00900,An12g04870,An07g09120,An11g00620,An08g10060,An18g03220,An06g01690,An04g02550,An09g02800,An1…
GO:0043144	snoRNA processing	0.000543296523679536	0.00315629408994778	nonTerminalNode	9	3	915	2613	An07g08320,An11g10740,An12g08800,An11g00500,An04g01570,An01g12230,An13g00030,An12g08580,An17g02170,
GO:0042255	ribosome assembly	1.69360647237783e-16	4.95887975112228e-15	nonTerminalNode	37	6	887	2610	An04g02120,An08g02870,An02g05650,An16g08030,An12g04670,An08g03430,An17g02240,An01g04740,An01g06040,An18g05140,An08g05730,An18g01980,An02g04980,An04g08790,An04g01930,An16g04690,An16g04930,An02g14950,An02g06130,An02g13900,An17g01975,An01g06270,An02g09200,An12g04870,An04g08760,An01g02880,An01g00770,An02g04220,An07g08850,An01g03760,An02g07010,An01g04240,An08g07610,An11g09670,An14g04940,An01g09920,An0…
GO:0031120	snRNA pseudouridine synthesis	0.00564903166241929	0.0234948362323348	terminalNode	5	1	919	2615	An01g10270,An09g06170,An12g03720,An08g06650,An17g02170,
GO:0043038	amino acid activation	0.000355255367121062	0.00226127764115319	nonTerminalNode	17	13	907	2603	An02g08600,An02g04880,An01g03650,An02g07260,An09g05970,An08g00510,An17g02340,An15g06260,An06g01830,An16g09320,An01g00130,An15g00420,An04g03060,An04g03110,An16g03130,An11g02400,An14g05260,
GO:0034621	cellular macromolecular complex subunit organization	6.41581097975217e-13	1.30454823254961e-11	nonTerminalNode	112	127	812	2489	An08g02870,An12g04670,An12g00410,An17g02210,An12g08800,An03g04320,An09g06180,An01g02900,An01g06040,An01g14070,An07g01520,An01g04050,An07g10400,An07g07790,An04g01770,An16g04930,An12g07950,An02g14950,An02g06130,An11g09370,An02g13900,An17g01975,An08g06090,An01g00770,An02g04220,An10g00360,An01g05650,An18g05060,An07g08850,An18g05190,An01g03760,An14g03710,An16g06850,An08g06790,An08g04280,An01g04240,An1…
GO:0000480	endonucleolytic cleavage in 5'-ETS of tricistronic rRNA transcript (SSU-rRNA, 5.8S rRNA, LSU-rRNA)	2.41130306942264e-09	3.39437278234111e-08	terminalNode	22	5	902	2611	An04g01900,An04g08790,An01g03080,An02g01600,An11g01850,An01g05560,An02g06850,An08g09160,An09g05270,An02g06750,An08g03460,An14g03620,An02g09260,An15g06390,An16g08220,An01g03760,An14g05390,An02g14360,An16g07300,An16g08860,An01g05500,An04g00070,
GO:0033753	establishment of ribosome localization	1.77723455779367e-10	3.02543185187201e-09	nonTerminalNode	23	4	901	2612	An02g03520,An08g02210,An08g08760,An01g13200,An17g01975,An02g06850,An17g01815,An08g00730,An04g08760,An02g12610,An04g03790,An01g04310,An13g01010,An18g06750,An02g13890,An14g03620,An14g05140,An11g00610,An17g01140,An14g06020,An17g01130,An17g00240,An07g07790,
GO:0000055	ribosomal large subunit export from nucleus	1.90750062838298e-05	0.000172381538268684	terminalNode	12	3	912	2613	An02g13890,An11g00610,An01g13200,An14g05140,An14g06020,An17g01975,An08g00730,An04g08760,An04g03790,An01g04310,An07g07790,An13g01010,
GO:0018195	peptidyl-arginine modification	0.00461942063954077	0.0201274756437134	terminalNode	4	0	920	2616	An18g05190,An18g03130,An02g08430,An12g04740,
GO:0050657	nucleic acid transport	1.55328696991173e-07	1.89501010329231e-06	nonTerminalNode	28	16	896	2600	An12g01350,An01g13190,An04g00020,An08g08740,An02g05340,An02g12610,An07g01580,An07g03150,An16g04940,An08g00520,An11g01570,An07g07790,An18g04180,An02g09200,An18g04840,An08g07360,An10g00360,An01g04310,An18g05810,An18g05830,An18g05190,An04g05630,An11g00610,An08g03550,An13g01070,An06g01870,An18g03310,An08g04900,
GO:0022607	cellular component assembly	9.69744000644633e-07	1.04390089481158e-05	nonTerminalNode	103	160	821	2456	An02g04330,An12g04670,An01g14070,An12g07950,An07g08290,An02g06130,An03g06950,An02g04220,An18g05060,An01g04240,An11g09670,An04g09010,An08g07030,An12g07550,An11g11210,An02g05340,An06g01550,An01g02720,An18g01980,An04g01930,An12g04870,An02g14750,An07g09860,An02g06230,An08g02200,An03g03780,An15g01270,An02g05650,An16g08030,An08g03430,An09g04900,An16g04890,An02g05390,An15g00960,An02g09200,An08g07360,An1…
GO:0006412	translation	1.76502452199732e-23	7.5999879417767e-22	nonTerminalNode	85	40	839	2576	An08g10140,An07g02650,An12g01350,An12g04670,An17g02210,An15g06790,An16g04450,An18g04650,An02g08080,An08g03430,An09g05380,An09g04110,An02g12120,An01g02900,An15g06260,An17g02340,An07g04800,An01g03050,An04g03060,An17g01360,An18g06260,An08g00610,An08g04470,An14g01010,An01g04430,An08g02210,An01g03650,An02g07260,An04g02030,An15g01000,An14g01030,An18g04840,An02g09200,An09g05970,An02g12410,An10g00360,An0…
GO:0009303	rRNA transcription	0.00120188546051834	0.00656552356044346	nonTerminalNode	5	0	919	2616	An11g01770,An18g03770,An11g01950,An01g05610,An11g09370,
GO:0010468	regulation of gene expression	0.00113751814075484	0.00630805514418591	nonTerminalNode	84	157	840	2459	An08g10140,An09g02720,An12g01350,An12g04670,An12g00410,An18g04650,An03g04320,An15g00750,An01g02900,An16g01810,An07g10400,An01g05780,An15g00210,An07g06520,An18g05190,An14g00330,An04g03300,An07g04000,An08g04280,An04g07250,An11g02960,An01g13540,An01g02720,An02g06710,An02g13840,An02g12040,An18g06840,An08g02510,An02g09610,An08g00980,An04g01940,An12g04860,An02g14750,An04g06120,An17g01410,An15g00900,An0…
GO:0000966	RNA 5'-end processing	7.51218705280287e-10	1.09978418453034e-08	nonTerminalNode	23	5	901	2611	An04g01900,An04g08790,An01g03080,An02g01600,An11g01850,An01g05560,An18g06710,An02g06850,An08g09160,An09g05270,An02g06750,An08g03460,An14g03620,An02g09260,An15g06390,An16g08220,An01g03760,An14g05390,An02g14360,An16g07300,An16g08860,An01g05500,An04g00070,
GO:0006999	nuclear pore organization	0.00367951173940689	0.0171554305302283	terminalNode	8	4	916	2612	An14g00100,An01g14070,An07g01520,An08g06090,An04g00020,An08g00520,An11g11140,An07g07790,
GO:0006401	RNA catabolic process	0.000211755631594564	0.00140913747570201	nonTerminalNode	28	30	896	2586	An07g08320,An07g10230,An11g04510,An12g04110,An14g03780,An11g11210,An15g03420,An16g01810,An01g03050,An14g05010,An02g01970,An11g10740,An04g01570,An16g07850,An15g00160,An07g06510,An02g02530,An01g07520,An16g05050,An08g06050,An08g06790,An08g04280,An12g01330,An14g04940,An08g00330,An03g03780,An11g06650,An12g04560,
GO:0016070	RNA metabolic process	9.11538087790667e-42	6.67245880262768e-40	nonTerminalNode	280	274	644	2342	An09g02720,An02g06050,An15g00750,An15g01480,An15g06260,An17g02340,An04g03910,An01g04050,An02g14360,An16g03090,An17g02380,An01g05780,An02g06810,An02g06130,An02g04220,An01g03160,An16g03130,An16g01560,An11g09670,An02g14340,An04g09010,An04g07250,An11g06660,An14g03780,An11g11210,An12g03850,An02g05340,An08g00510,An15g00420,An15g00490,An04g03110,An02g13840,An02g12040,An12g00510,An07g02960,An02g14750,An1…
GO:0040031	snRNA modification	0.00564903166241929	0.0234948362323348	nonTerminalNode	5	1	919	2615	An01g10270,An09g06170,An12g03720,An08g06650,An17g02170,
GO:0000054	ribosomal subunit export from nucleus	1.77723455779367e-10	3.02543185187201e-09	nonTerminalNode	23	4	901	2612	An02g03520,An08g02210,An08g08760,An01g13200,An17g01975,An02g06850,An17g01815,An08g00730,An04g08760,An02g12610,An04g03790,An01g04310,An13g01010,An18g06750,An02g13890,An14g03620,An14g05140,An11g00610,An17g01140,An14g06020,An17g01130,An17g00240,An07g07790,
GO:0006415	translational termination	0.000501849761792495	0.00301109857075497	terminalNode	7	1	917	2615	An15g03420,An12g04870,An08g03550,An10g00360,An01g02900,An17g02210,An11g11240,
GO:0000469	cleavage involved in rRNA processing	8.7584305469946e-18	2.78746572191306e-16	nonTerminalNode	42	8	882	2608	An04g01900,An01g03080,An07g08320,An02g01600,An11g01850,An01g00150,An02g03350,An08g08740,An08g09160,An09g05270,An08g03460,An02g09260,An14g05010,An02g01970,An11g10740,An14g05390,An02g14360,An16g07300,An16g08860,An04g01570,An18g04230,An04g08790,An01g05560,An18g06710,An02g09200,An02g06850,An07g06510,An15g00730,An13g01010,An02g06750,An18g06750,An14g03620,An01g07520,An16g08220,An15g06390,An01g03760,An0…
GO:0032268	regulation of cellular protein metabolic process	0.00133186829892291	0.00716858525596744	nonTerminalNode	24	28	900	2588	An08g10140,An15g02420,An12g01350,An12g04670,An18g04650,An09g04110,An09g04900,An01g02900,An01g03050,An02g06710,An04g06320,An02g13840,An18g06840,An01g04430,An15g02440,An08g00980,An04g01940,An02g09370,An07g06520,An14g01560,An02g05700,An08g00970,An05g00530,An06g01710,
GO:0090304	nucleic acid metabolic process	3.67027369463237e-33	2.44240031315536e-31	nonTerminalNode	317	397	607	2219	An09g02720,An02g06050,An15g00750,An15g06260,An15g01480,An17g02340,An04g03910,An01g04050,An02g14360,An16g03090,An17g02380,An01g05780,An02g06810,An02g06130,An02g04220,An01g03160,An16g03130,An16g01560,An11g09670,An02g14340,An04g09010,An04g07250,An11g06660,An14g03780,An11g11210,An12g03850,An02g05340,An08g00510,An15g00420,An15g00490,An04g03110,An02g06710,An02g13840,An02g12040,An12g00510,An16g02590,An0…
GO:0045426	quinone cofactor biosynthetic process	0.00451463358626407	0.0201274756437134	nonTerminalNode	7	3	917	2613	An01g08500,An11g09930,An11g10370,An15g00930,An07g05610,An11g06590,An04g06490,
GO:0045814	negative regulation of gene expression, epigenetic	3.55101006854509e-05	0.000302248763973838	nonTerminalNode	27	24	897	2592	An11g04360,An09g02720,An01g13540,An02g12610,An03g04320,An16g01810,An16g04890,An08g02810,An01g02720,An01g07390,An02g12040,An18g06840,An04g08810,An08g02510,An01g02790,An01g04640,An09g04520,An07g08730,An18g04470,An02g04100,An07g07850,An16g03060,An01g12700,An08g06050,An02g10260,An08g10060,An04g07250,
GO:0034471	ncRNA 5'-end processing	7.51218705280287e-10	1.09978418453034e-08	nonTerminalNode	23	5	901	2611	An04g01900,An04g08790,An01g03080,An02g01600,An11g01850,An01g05560,An18g06710,An02g06850,An08g09160,An09g05270,An02g06750,An08g03460,An14g03620,An02g09260,An15g06390,An16g08220,An01g03760,An14g05390,An02g14360,An16g07300,An16g08860,An01g05500,An04g00070,
GO:0031324	negative regulation of cellular metabolic process	0.0121270798108425	0.0467211706396671	nonTerminalNode	40	71	884	2545	An11g04360,An09g02720,An03g04320,An16g01810,An16g04890,An08g02810,An01g04050,An01g04640,An02g04100,An18g04470,An01g04120,An07g07850,An16g03060,An18g05190,An14g00330,An07g04000,An04g07250,An11g02960,An02g02240,An01g13540,An02g12610,An01g02720,An04g06320,An01g07390,An02g12040,An13g00030,An18g06840,An04g08810,An11g11030,An08g02510,An08g07420,An01g02790,An09g04520,An07g08730,An12g04860,An01g12700,An0…
GO:0006342	chromatin silencing	3.55101006854509e-05	0.000302248763973838	nonTerminalNode	27	24	897	2592	An11g04360,An09g02720,An01g13540,An02g12610,An03g04320,An16g01810,An16g04890,An08g02810,An01g02720,An01g07390,An02g12040,An18g06840,An04g08810,An08g02510,An01g02790,An01g04640,An09g04520,An07g08730,An18g04470,An02g04100,An07g07850,An16g03060,An01g12700,An08g06050,An02g10260,An08g10060,An04g07250,
GO:0006270	DNA-dependent DNA replication initiation	0.00490433082369456	0.0212424269996711	terminalNode	13	12	911	2604	An01g13540,An01g02790,An03g04320,An01g04120,An16g04890,An08g02810,An11g06950,An02g10260,An01g02720,An14g03710,An01g04050,An12g04720,An04g09100,
GO:0031126	snoRNA 3'-end processing	0.0123904265589619	0.0474858232521472	terminalNode	6	3	918	2613	An07g08320,An11g10740,An04g01570,An01g12230,An13g00030,An17g02170,
GO:0006400	tRNA modification	0.000192827700742477	0.00134428454231899	nonTerminalNode	27	28	897	2588	An01g10270,An15g00230,An01g11720,An01g03350,An18g03060,An02g11460,An01g12180,An02g09220,An12g03720,An01g07390,An12g04810,An02g06810,An15g06730,An07g03280,An01g10700,An15g00210,An15g01000,An01g03360,An01g02100,An01g12800,An01g00070,An18g03220,An16g01560,An02g12030,An18g06850,An17g01660,An11g06660,
GO:0009987	cellular process	0.000129275034986578	0.00102857962619755	nonTerminalNode	747	1960	177	656	An15g00930,An01g02800,An18g05590,An15g01480,An17g02340,An15g00610,An02g14360,An17g02380,An08g06090,An01g08130,An02g14340,An04g07250,An11g11210,An12g03960,An15g00490,An17g00240,An15g05770,An12g00510,An07g02960,An14g00900,An12g04870,An08g10060,An06g01690,An08g03300,An04g02550,An09g02800,An02g07530,An11g04990,An16g08030,An11g11150,An09g05380,An08g01110,An14g00310,An11g00560,An14g05390,An14g06320,An0…
GO:0000956	nuclear-transcribed mRNA catabolic process	3.054768472798e-05	0.000269408496637124	nonTerminalNode	22	16	902	2600	An07g08320,An11g04510,An11g11210,An15g03420,An16g01810,An14g05010,An01g03050,An11g10740,An04g01570,An16g07850,An15g00160,An02g02530,An01g07520,An16g05050,An08g06050,An08g06790,An08g04280,An12g01330,An14g04940,An08g00330,An03g03780,An11g06650,
GO:0006406	mRNA export from nucleus	0.0065979014303729	0.0268314658168498	terminalNode	12	11	912	2605	An04g00020,An02g05340,An10g00360,An01g04310,An18g05190,An18g05830,An04g05630,An11g00610,An08g03550,An08g00520,An11g01570,An08g04900,
GO:0006807	nitrogen compound metabolic process	3.7328378128611e-19	1.24201694500651e-17	nonTerminalNode	408	732	516	1884	An09g02720,An02g06120,An15g06260,An15g01480,An17g02340,An15g00610,An02g03250,An02g14360,An17g02380,An02g04220,An11g09670,An02g14340,An04g07250,An11g11210,An14g03780,An02g05340,An08g00510,An15g00490,An16g07400,An12g00510,An07g02960,An11g00620,An08g10060,An18g03220,An06g01690,An11g06650,An02g01600,An16g08030,An02g05650,An11g11150,An04g08330,An01g03050,An11g00560,An14g05390,An15g01000,An02g09200,An0…
GO:0010556	regulation of macromolecule biosynthetic process	0.00399976354806324	0.0185305501087487	nonTerminalNode	83	164	841	2452	An08g10140,An09g02720,An12g01350,An12g04670,An18g04650,An03g04320,An15g00750,An01g02900,An16g01810,An01g04050,An07g10400,An01g05780,An15g00210,An07g06520,An18g05190,An14g00330,An04g03300,An07g04000,An04g07250,An11g02960,An01g13540,An01g02720,An02g06710,An02g13840,An13g00030,An02g12040,An18g06840,An08g02510,An02g09610,An08g00980,An04g01940,An02g14750,An04g06120,An17g01410,An15g00900,An08g02200,An0…
GO:0045333	cellular respiration	0.00766122949214956	0.0308132966387554	nonTerminalNode	23	32	901	2584	An16g02570,An02g08600,An02g04330,An15g01270,An14g04080,An15g00930,An09g03870,An04g07330,An18g04220,An14g04960,An15g05790,An14g00310,An17g01670,An04g04750,An09g06680,An11g06590,An04g01200,An18g06760,An07g02160,An08g05580,An01g00130,An01g06180,An04g05220,
GO:0051252	regulation of RNA metabolic process	0.0114132654156998	0.0444388844909164	nonTerminalNode	62	122	862	2494	An09g02720,An12g00410,An03g04320,An15g00750,An16g01810,An07g10400,An01g05780,An15g00210,An18g05190,An14g00330,An04g03300,An07g04000,An08g04280,An04g07250,An11g02960,An01g13540,An01g02720,An02g12040,An18g06840,An08g02510,An02g09610,An12g04860,An02g14750,An04g06120,An17g01410,An15g00900,An08g02200,An02g10260,An08g10060,An11g04360,An08g09160,An16g04890,An08g02810,An01g03050,An01g02320,An01g03750,An0…
GO:0016074	snoRNA metabolic process	0.000170075973578679	0.00125753144100599	nonTerminalNode	11	4	913	2612	An07g08320,An11g10740,An12g08800,An11g00500,An07g08370,An04g01570,An01g12230,An13g00030,An01g05780,An12g08580,An17g02170,
GO:0016458	gene silencing	5.57977730982064e-05	0.000464136021680535	nonTerminalNode	27	25	897	2591	An11g04360,An09g02720,An01g13540,An02g12610,An03g04320,An16g01810,An16g04890,An08g02810,An01g02720,An01g07390,An02g12040,An18g06840,An04g08810,An08g02510,An01g02790,An01g04640,An09g04520,An07g08730,An18g04470,An02g04100,An07g07850,An16g03060,An01g12700,An08g06050,An02g10260,An08g10060,An04g07250,
GO:0051246	regulation of protein metabolic process	0.00338307683639837	0.0160805989885948	nonTerminalNode	24	31	900	2585	An08g10140,An15g02420,An12g01350,An12g04670,An18g04650,An09g04110,An09g04900,An01g02900,An01g03050,An02g06710,An04g06320,An02g13840,An18g06840,An01g04430,An15g02440,An08g00980,An04g01940,An02g09370,An07g06520,An14g01560,An02g05700,An08g00970,An05g00530,An06g01710,
GO:0006417	regulation of translation	0.000117728643844416	0.000957526303267915	nonTerminalNode	21	17	903	2599	An08g10140,An15g02420,An12g01350,An12g04670,An18g04650,An09g04110,An01g02900,An01g03050,An02g06710,An02g13840,An01g04430,An15g02440,An08g00980,An04g01940,An02g09370,An07g06520,An14g01560,An02g05700,An08g00970,An05g00530,An06g01710,
GO:0006446	regulation of translational initiation	0.00135757462390493	0.00720104800506092	terminalNode	9	4	915	2612	An01g04430,An01g03050,An15g02420,An12g04670,An08g00980,An18g04650,An02g06710,An02g09370,An06g01710,
GO:0000478	endonucleolytic cleavage involved in rRNA processing	1.52493207510546e-14	3.48828212180373e-13	nonTerminalNode	32	5	892	2611	An04g01900,An01g03080,An02g01600,An11g01850,An01g00150,An02g03350,An08g08740,An08g09160,An09g05270,An08g03460,An02g09260,An14g05390,An02g14360,An16g07300,An16g08860,An18g04230,An04g08790,An01g05560,An18g06710,An02g09200,An02g06850,An13g01010,An02g06750,An18g06750,An14g03620,An16g08220,An15g06390,An01g03760,An11g09670,An01g05500,An04g00070,An08g06650,
