# Supplementary material for: The Transcriptomic Signature of RacA Activation and Inactivation Provides New Insights into the Morphogenetic Network of Aspergillus niger
Source: PLoS One. 2013 Jul 24;8(7):e68946. doi: 10.1371/journal.pone.0068946 (PMC3722221; doi:10.1371/journal.pone.0068946)
Supplement: Table S3 — ZIP archive file containing FetGOat enrichment results for the up- and down-regulated gene sets of all six comparisons. (ZIP) [file pone.0068946.s003.zip › FetGOat/04.UP/tables/04.up.results.xls]

## Sheet: BPover
GO term	description	p-value	FDR	node type	sP	rP	sN	rN	genes enriched
GO:0050658	RNA transport	1.55329e-07	1.89501e-06	nonTerminalNode	28	16	896	2600	An12g01350,An01g13190,An04g00020,An08g08740,An02g05340,An02g12610,An07g01580,An07g03150,An16g04940,An08g00520,An11g01570,An07g07790,An18g04180,An02g09200,An18g04840,An08g07360,An10g00360,An01g04310,An18g05810,An18g05830,An18g05190,An04g05630,An11g00610,An08g03550,An13g01070,An06g01870,An18g03310,An08g04900,
GO:0044085	cellular component biogenesis	1.96541e-43	1.59853e-41	nonTerminalNode	243	201	681	2415	An02g04330,An03g04990,An12g04670,An12g01350,An01g13190,An12g08800,An02g06050,An15g00750,An15g01480,An02g01970,An01g14070,An07g02690,An01g04050,An02g14360,An16g03090,An16g08860,An18g06260,An01g05780,An08g02210,An12g07950,An07g08290,An02g06130,An03g06950,An02g04220,An02g08660,An18g05060,An01g03160,An17g01130,An01g04240,An11g09670,An02g14340,An04g09010,An08g07030,An01g13200,An12g07550,An11g11210,An1…
GO:0051029	rRNA transport	3.35567e-06	3.31939e-05	nonTerminalNode	11	1	913	2615	An18g05810,An18g04180,An12g01350,An01g13190,An13g01070,An16g04940,An02g09200,An06g01870,An08g08740,An02g12610,An18g03310,
GO:0010608	posttranscriptional regulation of gene expression	0.000202532	0.0013737	nonTerminalNode	24	23	900	2593	An08g10140,An15g02420,An12g01350,An12g04670,An18g04650,An09g04110,An01g02900,An01g03050,An12g04940,An02g06710,An02g13840,An11g01570,An01g04430,An15g02440,An08g00980,An04g01940,An02g09370,An07g06520,An14g01560,An02g05700,An08g04280,An08g00970,An05g00530,An06g01710,
GO:0000460	maturation of 5.8S rRNA	8.39172e-21	2.92512e-19	nonTerminalNode	49	9	875	2607	An04g01900,An01g03080,An07g08320,An02g01600,An11g01850,An16g08030,An01g00150,An02g03350,An17g01815,An08g08740,An09g06310,An08g09160,An09g05270,An02g11580,An08g03460,An15g01480,An02g09260,An14g05010,An02g01970,An11g10740,An14g05390,An02g14360,An16g07300,An16g08860,An04g01570,An18g04230,An04g08790,An04g01930,An14g03740,An01g05560,An18g06710,An17g01975,An02g09200,An02g06850,An07g06510,An02g06750,An1…
GO:0009451	RNA modification	4.11472e-06	4.01596e-05	nonTerminalNode	33	29	891	2587	An15g00230,An01g10270,An01g11720,An01g03350,An18g03060,An17g02170,An02g11460,An01g12180,An02g09220,An12g03720,An09g06170,An01g07390,An12g04810,An02g06810,An15g06730,An07g03280,An01g10700,An15g00210,An15g01000,An01g12230,An01g03360,An01g02100,An18g06750,An01g12800,An01g00070,An18g03220,An18g02230,An16g01560,An02g12030,An18g06850,An08g06650,An17g01660,An11g06660,
GO:0044237	cellular metabolic process	6.29641e-09	8.58373e-08	nonTerminalNode	592	1393	332	1223	An09g02720,An15g00930,An02g06120,An15g06260,An15g01480,An17g02340,An15g00610,An02g03250,An11g00770,An02g14360,An17g02380,An08g04470,An02g04220,An11g09670,An02g14340,An04g07250,An11g11210,An14g03780,An02g05340,An08g00510,An12g03960,An15g00490,An02g04300,An16g07400,An15g05770,An12g00510,An07g02960,An14g00900,An12g04870,An07g09120,An11g00620,An08g10060,An18g03220,An06g01690,An04g02550,An09g02800,An1…
GO:0042273	ribosomal large subunit biogenesis	3.37824e-25	1.54555e-23	nonTerminalNode	44	1	880	2615	An02g03520,An04g02120,An18g05650,An08g00720,An08g02870,An01g13200,An03g04990,An16g08030,An04g02000,An17g01815,An08g03430,An17g02240,An01g04740,An02g11580,An01g06040,An15g01480,An18g05140,An08g05730,An07g02690,An18g01980,An11g03270,An02g04980,An07g07010,An16g04930,An04g01930,An08g02210,An08g08760,An02g14950,An02g13900,An17g01975,An01g06270,An12g04870,An04g08760,An08g00730,An04g02640,An01g00770,An0…
GO:0043628	ncRNA 3'-end processing	1.69379e-05	0.000154982	nonTerminalNode	15	6	909	2610	An07g08320,An02g09200,An01g10770,An01g10760,An01g12230,An07g06510,An17g02170,An01g07520,An14g05010,An02g01970,An11g10740,An08g10060,An04g01570,An13g00030,An12g04560,
GO:0008152	metabolic process	0.000233963	0.00154289	nonTerminalNode	614	1567	310	1049	An15g00930,An14g01590,An15g01480,An17g02340,An15g00610,An02g14360,An17g02380,An02g14340,An04g07250,An11g11210,An12g03960,An15g00490,An15g05770,An12g00510,An07g02960,An14g00900,An12g04870,An08g10060,An06g01690,An04g02550,An09g02800,An16g08030,An11g11150,An09g05380,An08g01110,An14g00310,An11g00560,An14g05390,An14g06320,An02g09200,An02g06750,An04g07340,An07g06570,An01g03350,An07g05380,An06g01930,An1…
GO:0071025	RNA surveillance	0.000176825	0.00128154	nonTerminalNode	9	2	915	2614	An01g07520,An07g08320,An14g05010,An02g01970,An11g10740,An08g06790,An04g01570,An07g06510,An12g04560,
GO:0006348	chromatin silencing at telomere	0.000204811	0.00137543	terminalNode	19	15	905	2601	An11g04360,An09g02720,An01g13540,An02g12610,An03g04320,An16g04890,An01g02720,An02g12040,An18g06840,An04g08810,An08g02510,An01g02790,An02g04100,An07g07850,An16g03060,An01g12700,An02g10260,An08g10060,An04g07250,
GO:0065003	macromolecular complex assembly	1.16957e-11	2.19519e-10	nonTerminalNode	95	104	829	2512	An02g04330,An08g02870,An12g04670,An12g00410,An03g04320,An09g06180,An01g06040,An01g14070,An07g01520,An07g10400,An16g04930,An02g14950,An18g06710,An02g06130,An03g06950,An02g13900,An17g01975,An01g00770,An02g04220,An01g05650,An18g05060,An07g08850,An01g03760,An14g03710,An16g06850,An08g04280,An01g04240,An11g09670,An16g08710,An14g04940,An04g09010,An08g07030,An02g03950,An01g13540,An12g07550,An11g11210,An0…
GO:0006418	tRNA aminoacylation for protein translation	0.000467152	0.00289792	terminalNode	16	12	908	2604	An02g08600,An02g04880,An01g03650,An09g05970,An08g00510,An17g02340,An15g06260,An06g01830,An16g09320,An01g00130,An15g00420,An04g03060,An04g03110,An16g03130,An11g02400,An14g05260,
GO:0006606	protein import into nucleus	0.000355255	0.00226128	terminalNode	17	13	907	2603	An11g04990,An17g02300,An02g12610,An11g04980,An07g01580,An18g05830,An16g05050,An04g05630,An14g00100,An11g00610,An01g14070,An08g08600,An15g06440,An07g01520,An08g00520,An08g04900,An07g07790,
GO:0031118	rRNA pseudouridine synthesis	0.00461942	0.0201275	terminalNode	4	0	920	2616	An09g06170,An01g10270,An08g06650,An17g02170,
GO:0006396	RNA processing	4.99981e-50	4.57483e-48	nonTerminalNode	182	88	742	2528	An12g08800,An02g06050,An15g01480,An04g03910,An02g01970,An01g04050,An02g14360,An16g03090,An16g08860,An18g06260,An01g05780,An12g04810,An02g06810,An01g10700,An15g00210,An02g06130,An01g10770,An02g04220,An01g03160,An16g01560,An11g09670,An02g14340,An04g09010,An11g06660,An12g03850,An11g09310,An04g05850,An15g00420,An12g04760,An18g01980,An02g13840,An12g00510,An04g01930,An07g02960,An12g08580,An18g03120,An1…
GO:0000472	endonucleolytic cleavage to generate mature 5'-end of SSU-rRNA from (SSU-rRNA, 5.8S rRNA, LSU-rRNA)	7.51219e-10	1.09978e-08	terminalNode	23	5	901	2611	An04g01900,An04g08790,An01g03080,An02g01600,An11g01850,An01g05560,An18g06710,An02g06850,An08g09160,An09g05270,An02g06750,An08g03460,An14g03620,An02g09260,An15g06390,An16g08220,An01g03760,An14g05390,An02g14360,An16g07300,An16g08860,An01g05500,An04g00070,
GO:0000447	endonucleolytic cleavage in ITS1 to separate SSU-rRNA from 5.8S rRNA and LSU-rRNA from tricistronic rRNA transcript (SSU-rRNA, 5.8S rRNA, LSU-rRNA)	1.75334e-13	3.88923e-12	terminalNode	30	5	894	2611	An04g01900,An01g03080,An02g01600,An11g01850,An01g00150,An02g03350,An08g08740,An08g09160,An09g05270,An08g03460,An02g09260,An14g05390,An02g14360,An16g07300,An16g08860,An18g04230,An04g08790,An01g05560,An18g06710,An02g09200,An02g06850,An13g01010,An02g06750,An18g06750,An14g03620,An16g08220,An15g06390,An01g03760,An01g05500,An04g00070,
GO:0080090	regulation of primary metabolic process	0.00950389	0.0380156	nonTerminalNode	95	201	829	2415	An08g10140,An09g02720,An12g01350,An12g04670,An15g00750,An16g01810,An01g04050,An01g05780,An15g00210,An07g06520,An14g00330,An04g07250,An01g02720,An02g06710,An02g13840,An02g12040,An18g06840,An11g11030,An02g14750,An15g00900,An08g02200,An08g10060,An06g01710,An11g04360,An09g04900,An08g09160,An16g04890,An01g03050,An01g02320,An15g00960,An18g04470,An02g04100,An07g07850,An08g02390,An17g01660,An15g02420,An0…
GO:0006525	arginine metabolic process	0.000439583	0.00275021	terminalNode	14	9	910	2607	An08g06560,An15g02340,An08g07420,An12g00410,An16g04970,An11g02120,An16g01480,An01g00130,An17g00820,An09g06050,An04g02420,An01g02150,An03g04330,An15g02360,
GO:0043634	polyadenylation-dependent ncRNA catabolic process	0.00014589	0.00108971	nonTerminalNode	8	1	916	2615	An01g07520,An07g08320,An14g05010,An02g01970,An11g10740,An04g01570,An07g06510,An12g04560,
GO:0009075	histidine family amino acid metabolic process	0.00993273	0.0393014	nonTerminalNode	9	7	915	2609	An13g01080,An15g00610,An02g08430,An11g06590,An04g05860,An07g02210,An18g02230,An02g14660,An02g09240,
GO:0030466	chromatin silencing at silent mating-type cassette	0.00177765	0.00909957	terminalNode	11	7	913	2609	An11g04360,An01g02790,An03g04320,An07g07850,An16g01810,An16g04890,An08g02810,An08g06050,An01g02720,An02g12040,An18g06840,
GO:0034661	ncRNA catabolic process	0.000561882	0.00321326	nonTerminalNode	8	2	916	2614	An01g07520,An07g08320,An14g05010,An02g01970,An11g10740,An04g01570,An07g06510,An12g04560,
GO:0030488	tRNA methylation	0.0056345	0.0234948	terminalNode	9	6	915	2610	An01g12180,An07g03280,An01g00070,An01g07390,An16g01560,An18g06850,An18g03060,An11g06660,An02g11460,
GO:0000967	rRNA 5'-end processing	7.51219e-10	1.09978e-08	nonTerminalNode	23	5	901	2611	An04g01900,An04g08790,An01g03080,An02g01600,An11g01850,An01g05560,An18g06710,An02g06850,An08g09160,An09g05270,An02g06750,An08g03460,An14g03620,An02g09260,An15g06390,An16g08220,An01g03760,An14g05390,An02g14360,An16g07300,An16g08860,An01g05500,An04g00070,
GO:0008033	tRNA processing	4.3272e-06	4.16778e-05	nonTerminalNode	36	34	888	2582	An15g00230,An12g08800,An18g03060,An02g11460,An01g12180,An07g03150,An12g04810,An02g06810,An01g10700,An15g00210,An15g01000,An01g10770,An01g10760,An04g05630,An16g01560,An18g06850,An17g01660,An11g06660,An01g10270,An01g11720,An01g03350,An11g00750,An02g09220,An12g03720,An01g07390,An15g06730,An07g03280,An01g03360,An01g02100,An01g12800,An11g00610,An01g02220,An08g05260,An18g03220,An01g00070,An02g12030,
GO:0006402	mRNA catabolic process	3.05477e-05	0.000269408	nonTerminalNode	22	16	902	2600	An07g08320,An11g04510,An11g11210,An15g03420,An16g01810,An14g05010,An01g03050,An11g10740,An04g01570,An16g07850,An15g00160,An02g02530,An01g07520,An16g05050,An08g06050,An08g06790,An08g04280,An12g01330,An14g04940,An08g00330,An11g06650,An03g03780,
GO:0044260	cellular macromolecule metabolic process	7.31586e-27	3.57014e-25	nonTerminalNode	432	713	492	1903	An09g02720,An15g01480,An15g06260,An17g02340,An11g00770,An02g14360,An17g02380,An08g04470,An02g04220,An11g09670,An02g14340,An04g07250,An14g03780,An11g11210,An02g05340,An08g00510,An15g00490,An02g04300,An12g00510,An07g02960,An14g00900,An12g04870,An07g09120,An11g00620,An08g10060,An06g01690,An18g03220,An04g02550,An09g02800,An11g06650,An02g01600,An02g05650,An16g08030,An11g11150,An09g05380,An01g03050,An1…
GO:0006913	nucleocytoplasmic transport	9.19071e-16	2.4917e-14	nonTerminalNode	59	30	865	2586	An11g04990,An12g01350,An01g13190,An04g00020,An11g04980,An07g01580,An01g14070,An08g08600,An14g06020,An07g03150,An15g06440,An07g01520,An16g04940,An11g01570,An07g07790,An08g02210,An17g01975,An02g06850,An18g04840,An02g09200,An08g00730,An10g00360,An01g04310,An13g01010,An02g13890,An18g06750,An18g05810,An18g05190,An04g05630,An08g03550,An13g01070,An17g01130,An08g04900,An02g03520,An01g13200,An17g02300,An0…
GO:0051172	negative regulation of nitrogen compound metabolic process	0.00229313	0.0113566	nonTerminalNode	39	60	885	2556	An11g04360,An09g02720,An03g04320,An16g01810,An16g04890,An08g02810,An01g04050,An01g04640,An02g04100,An18g04470,An01g04120,An07g07850,An16g03060,An18g05190,An14g00330,An07g04000,An04g07250,An11g02960,An02g02240,An01g13540,An02g12610,An01g02720,An01g07390,An02g12040,An13g00030,An18g06840,An04g08810,An11g11030,An08g02510,An08g07420,An01g02790,An09g04520,An07g08730,An12g04860,An01g12700,An08g06050,An0…
GO:0090305	nucleic acid phosphodiester bond hydrolysis	3.59324e-13	7.73604e-12	nonTerminalNode	48	24	876	2592	An01g03080,An07g08320,An02g01600,An08g09160,An02g09260,An02g01970,An11g00560,An11g00500,An14g05390,An02g14360,An16g07300,An16g08860,An18g04230,An18g06710,An02g09200,An02g06850,An01g10770,An01g10760,An15g00730,An13g01010,An02g06750,An18g06750,An15g06390,An01g03760,An11g09670,An01g05500,An04g00070,An04g01900,An11g01850,An01g00150,An02g03350,An08g08740,An09g05270,An08g03460,An14g05010,An12g04760,An1…
GO:0016071	mRNA metabolic process	0.000188915	0.00132967	nonTerminalNode	40	52	884	2564	An07g08320,An12g00410,An16g01810,An04g03910,An01g03050,An11g00560,An11g00500,An04g06670,An11g01570,An16g07850,An02g02530,An08g06790,An08g04280,An15g05680,An14g04940,An02g14340,An04g09010,An11g04510,An11g11210,An01g11960,An15g03420,An11g06760,An14g05010,An12g04760,An11g10740,An04g01570,An12g04860,An15g00160,An08g02220,An12g08580,An18g03120,An01g07520,An16g05050,An11g00620,An08g06050,An12g01330,An1…
GO:0030490	maturation of SSU-rRNA	2.85571e-28	1.60798e-26	nonTerminalNode	60	7	864	2609	An01g03080,An02g01600,An02g06050,An09g06180,An08g09160,An18g03000,An02g09260,An14g05390,An02g14360,An11g04500,An07g06760,An16g08860,An16g07300,An17g02390,An18g06260,An07g08590,An12g04910,An18g04230,An02g06130,An18g06710,An02g06850,An02g09200,An04g02640,An15g00730,An13g01010,An02g06750,An18g06750,An07g08850,An01g03160,An15g06390,An01g03760,An11g09670,An01g05500,An02g14340,An04g00070,An04g01900,An1…
GO:0042375	quinone cofactor metabolic process	0.00451463	0.0201275	nonTerminalNode	7	3	917	2613	An01g08500,An11g09930,An11g10370,An15g00930,An07g05610,An11g06590,An04g06490,
GO:0071029	nuclear ncRNA surveillance	0.00014589	0.00108971	nonTerminalNode	8	1	916	2615	An01g07520,An07g08320,An14g05010,An02g01970,An11g10740,An04g01570,An07g06510,An12g04560,
GO:0033750	ribosome localization	1.77723e-10	3.02543e-09	nonTerminalNode	23	4	901	2612	An02g03520,An08g02210,An08g08760,An01g13200,An17g01975,An02g06850,An17g01815,An08g00730,An04g08760,An02g12610,An04g03790,An01g04310,An13g01010,An18g06750,An02g13890,An14g03620,An14g05140,An11g00610,An17g01140,An14g06020,An17g01130,An17g00240,An07g07790,
GO:0007006	mitochondrial membrane organization	0.000129213	0.00102858	nonTerminalNode	13	6	911	2610	An16g08550,An01g03640,An08g07360,An04g02460,An08g04070,An15g01020,An03g04790,An09g06030,An04g00130,An01g07190,An10g00500,An02g04260,An01g10880,
GO:0051028	mRNA transport	0.0065979	0.0268315	nonTerminalNode	12	11	912	2605	An04g00020,An02g05340,An10g00360,An01g04310,An18g05190,An18g05830,An04g05630,An11g00610,An08g03550,An08g00520,An11g01570,An08g04900,
GO:0000154	rRNA modification	0.00050185	0.0030111	nonTerminalNode	7	1	917	2615	An18g06750,An01g10270,An09g06170,An18g02230,An01g12230,An17g02170,An08g06650,
GO:0045892	negative regulation of transcription, DNA-dependent	0.00121291	0.00657665	nonTerminalNode	33	45	891	2571	An11g04360,An09g02720,An03g04320,An16g01810,An16g04890,An08g02810,An01g04640,An02g04100,An18g04470,An07g07850,An16g03060,An18g05190,An14g00330,An07g04000,An04g07250,An11g02960,An02g02240,An01g13540,An02g12610,An01g02720,An01g07390,An02g12040,An18g06840,An04g08810,An08g02510,An01g02790,An09g04520,An07g08730,An01g12700,An08g06050,An02g10260,An08g10060,An02g03830,
GO:0000377	RNA splicing, via transesterification reactions with bulged adenosine as nucleophile	0.00342365	0.0161391	terminalNode	17	18	907	2598	An04g02040,An12g00410,An14g03630,An04g03910,An11g06760,An04g06670,An04g02030,An16g07850,An15g00160,An12g04860,An08g02220,An18g03120,An11g00620,An14g06480,An02g14340,An15g05680,An04g09010,
GO:0006139	nucleobase, nucleoside, nucleotide and nucleic acid metabolic process	6.09846e-28	3.18862e-26	nonTerminalNode	351	510	573	2106	An09g02720,An02g06050,An15g00750,An15g06260,An15g01480,An17g02340,An04g03910,An01g04050,An02g14360,An16g03090,An17g02380,An01g05780,An02g06810,An02g06130,An02g04220,An01g03160,An16g03130,An11g09670,An16g01560,An02g14340,An04g09010,An11g06660,An04g07250,An15g01760,An11g11210,An14g03780,An12g03850,An02g05340,An08g00510,An15g00420,An15g00490,An04g03110,An02g06710,An02g13840,An02g12040,An16g07400,An1…
GO:0042790	transcription of nuclear rRNA large RNA polymerase I transcript	0.00461942	0.0201275	terminalNode	4	0	920	2616	An11g01770,An18g03770,An01g05610,An11g09370,
GO:0006414	translational elongation	6.33226e-09	8.58373e-08	nonTerminalNode	14	0	910	2616	An08g10140,An07g06520,An07g02650,An15g02440,An14g01560,An12g01350,An02g05700,An18g04840,An02g06710,An04g01940,An08g00970,An02g13840,An05g00530,An01g02900,
GO:0006450	regulation of translational fidelity	8.11643e-05	0.000667554	terminalNode	7	0	917	2616	An08g10140,An07g06520,An04g01940,An08g00970,An02g13840,An14g01560,An12g01350,
GO:0006403	RNA localization	1.29244e-08	1.72012e-07	nonTerminalNode	33	19	891	2597	An11g04360,An12g01350,An01g13190,An04g00020,An08g08740,An02g05340,An02g12610,An07g01580,An11g10740,An01g10870,An07g03150,An16g04940,An08g00520,An04g01570,An11g01570,An07g07790,An18g04180,An02g09200,An18g04840,An08g07360,An10g00360,An01g04310,An18g05810,An18g05830,An18g05190,An04g05630,An08g06050,An11g00610,An08g03550,An13g01070,An06g01870,An18g03310,An08g04900,
GO:0001522	pseudouridine synthesis	0.00050185	0.0030111	nonTerminalNode	7	1	917	2615	An01g10270,An15g06730,An02g09220,An12g03720,An09g06170,An17g02170,An08g06650,
GO:0071035	nuclear polyadenylation-dependent rRNA catabolic process	0.00170021	0.00888966	terminalNode	6	1	918	2615	An01g07520,An04g01570,An14g05010,An07g06510,An11g10740,An12g04560,
GO:0000028	ribosomal small subunit assembly	0.00292546	0.0140884	terminalNode	9	5	915	2611	An04g08790,An07g08850,An16g04690,An01g03760,An02g06130,An02g07010,An02g09200,An01g02880,An11g09670,
GO:0006996	organelle organization	0.0102662	0.0404024	nonTerminalNode	177	412	747	2204	An09g02720,An02g03510,An01g04050,An17g02380,An01g05780,An08g04470,An02g06130,An03g06950,An08g06090,An15g00190,An02g04220,An16g03130,An11g09670,An04g07250,An15g00420,An04g03110,An02g06710,An02g12040,An12g04870,An02g14750,An15g00900,An08g10060,An04g02550,An11g04360,An02g05650,An16g08030,An04g00020,An08g01110,An11g09380,An14g06320,An02g09200,An08g07360,An07g07850,An08g00950,An11g09360,An15g02320,An1…
GO:0043414	macromolecule methylation	0.0019163	0.00960777	nonTerminalNode	19	20	905	2596	An09g02720,An07g05620,An03g04320,An18g03060,An02g11460,An01g12180,An12g04740,An01g07390,An02g02900,An18g06840,An07g03280,An01g12230,An15g00890,An01g12700,An01g00070,An18g02230,An16g01560,An18g06850,An11g06660,
GO:0042257	ribosomal subunit assembly	1.94286e-15	5.0792e-14	nonTerminalNode	35	6	889	2610	An04g02120,An08g02870,An16g08030,An08g03430,An17g02240,An01g04740,An01g06040,An18g05140,An08g05730,An18g01980,An02g04980,An04g08790,An04g01930,An16g04690,An16g04930,An02g14950,An02g06130,An02g13900,An17g01975,An01g06270,An02g09200,An12g04870,An04g08760,An01g02880,An01g00770,An02g04220,An07g08850,An01g03760,An02g07010,An01g04240,An08g07610,An11g09670,An14g04940,An01g09920,An02g03950,
GO:0006383	transcription from RNA polymerase III promoter	0.0120218	0.0465606	terminalNode	10	9	914	2607	An15g00960,An02g05460,An12g00780,An01g02200,An01g04380,An01g07250,An01g11950,An15g00700,An16g08710,An09g06640,
GO:0017038	protein import	1.79086e-07	2.14904e-06	nonTerminalNode	39	32	885	2584	An02g01750,An16g02470,An11g04990,An11g04980,An07g01580,An01g14070,An08g08600,An15g06440,An07g01520,An02g04260,An07g07790,An14g06320,An15g00190,An08g07360,An04g05630,An07g07880,An01g07190,An08g04900,An17g02300,An01g03640,An02g12610,An08g01650,An16g05090,An14g00100,An12g04940,An11g02140,An09g02730,An01g11920,An08g00520,An04g08790,An13g00670,An03g04790,An08g04070,An02g01360,An12g01900,An18g05830,An1…
GO:0006839	mitochondrial transport	6.04376e-06	5.67183e-05	nonTerminalNode	26	19	898	2597	An02g01750,An16g02470,An01g03640,An16g05090,An08g01650,An18g04220,An18g05590,An15g06040,An12g04940,An11g02140,An09g02730,An08g01370,An01g11920,An02g04260,An14g06320,An12g07950,An15g00190,An08g07360,An13g00670,An08g04070,An03g04790,An18g05630,An02g01360,An07g07880,An01g07190,An10g00500,
GO:0051168	nuclear export	4.88325e-15	1.2326e-13	nonTerminalNode	47	18	877	2598	An12g01350,An01g13190,An04g00020,An14g06020,An07g03150,An16g04940,An11g01570,An07g07790,An08g02210,An17g01975,An02g06850,An18g04840,An02g09200,An08g00730,An10g00360,An01g04310,An13g01010,An02g13890,An18g06750,An18g05810,An18g05190,An04g05630,An08g03550,An13g01070,An17g01130,An08g04900,An02g03520,An01g13200,An08g08740,An17g01815,An02g12610,An02g05340,An04g03790,An08g06130,An14g05140,An17g01140,An1…
GO:0009058	biosynthetic process	4.45824e-07	5.02067e-06	nonTerminalNode	305	641	619	1975	An09g02720,An15g00930,An15g00750,An02g06120,An15g06260,An17g02340,An15g00610,An02g03250,An01g04050,An17g02380,An08g04470,An01g05780,An08g02210,An07g06520,An16g03130,An11g06660,An04g07250,An13g01080,An15g01760,An02g05340,An08g00510,An12g03960,An16g05260,An15g00420,An15g00490,An02g04300,An04g03110,An02g06710,An02g13840,An02g12040,An16g07400,An07g10040,An14g00900,An12g04870,An08g00010,An02g14750,An1…
GO:0000479	endonucleolytic cleavage of tricistronic rRNA transcript (SSU-rRNA, 5.8S rRNA, LSU-rRNA)	1.52493e-14	3.48828e-13	nonTerminalNode	32	5	892	2611	An04g01900,An01g03080,An02g01600,An11g01850,An01g00150,An02g03350,An08g08740,An08g09160,An09g05270,An08g03460,An02g09260,An14g05390,An02g14360,An16g07300,An16g08860,An18g04230,An04g08790,An01g05560,An18g06710,An02g09200,An02g06850,An13g01010,An02g06750,An18g06750,An14g03620,An16g08220,An15g06390,An01g03760,An11g09670,An01g05500,An08g06650,An04g00070,
GO:0051253	negative regulation of RNA metabolic process	0.000709852	0.00399701	nonTerminalNode	34	45	890	2571	An11g04360,An09g02720,An03g04320,An16g01810,An16g04890,An08g02810,An01g04640,An02g04100,An18g04470,An07g07850,An16g03060,An18g05190,An14g00330,An07g04000,An04g07250,An11g02960,An02g02240,An01g13540,An02g12610,An01g02720,An01g07390,An02g12040,An18g06840,An04g08810,An08g02510,An01g02790,An09g04520,An07g08730,An12g04860,An01g12700,An08g06050,An02g10260,An08g10060,An02g03830,
GO:0032259	methylation	0.0019163	0.00960777	nonTerminalNode	19	20	905	2596	An09g02720,An07g05620,An03g04320,An18g03060,An02g11460,An01g12180,An12g04740,An01g07390,An02g02900,An18g06840,An07g03280,An01g12230,An15g00890,An01g12700,An01g00070,An18g02230,An16g01560,An18g06850,An11g06660,
GO:0000027	ribosomal large subunit assembly	1.06625e-14	2.60166e-13	terminalNode	26	1	898	2615	An04g02120,An04g01930,An16g04930,An08g02870,An02g14950,An16g08030,An02g13900,An01g06270,An17g01975,An12g04870,An04g08760,An08g03430,An01g00770,An17g02240,An02g04220,An01g04740,An01g06040,An18g05140,An08g05730,An01g04240,An08g07610,An18g01980,An02g04980,An14g04940,An01g09920,An02g03950,
GO:0000184	nuclear-transcribed mRNA catabolic process, nonsense-mediated decay	0.00135757	0.00720105	terminalNode	9	4	915	2612	An02g02530,An07g08320,An16g05050,An08g06050,An08g04280,An12g01330,An15g00160,An08g00330,An11g06650,
GO:0000084	S phase of mitotic cell cycle	1.19076e-05	0.000110334	terminalNode	10	1	914	2615	An09g04640,An16g04890,An15g06500,An02g10260,An01g02720,An14g03710,An01g02790,An01g13540,An02g04830,An12g04720,
GO:0007005	mitochondrion organization	3.67001e-08	4.79723e-07	nonTerminalNode	57	58	867	2558	An02g01750,An16g02470,An15g01270,An07g10010,An14g04870,An15g05790,An07g04800,An04g03060,An14g04830,An10g00450,An14g06560,An02g04260,An08g04470,An14g06320,An02g07260,An03g06950,An15g00190,An08g07360,An15g01020,An08g00950,An07g07880,An01g07190,An16g03130,An02g12620,An02g08600,An14g01860,An15g02320,An12g07550,An01g03640,An08g02450,An08g01650,An16g05090,An12g00650,An15g00420,An12g04940,An11g02140,An1…
GO:0006413	translational initiation	2.32165e-10	3.86238e-09	nonTerminalNode	24	5	900	2611	An02g11680,An01g04430,An08g02210,An15g02420,An04g02040,An02g12320,An12g04670,An04g02030,An15g06790,An14g01030,An08g00980,An18g04650,An09g05380,An02g12410,An11g10630,An02g09370,An16g05260,An01g03050,An08g03550,An01g06230,An02g06710,An02g06530,An01g02840,An06g01710,
GO:0065002	intracellular protein transmembrane transport	0.000439583	0.00275021	nonTerminalNode	14	9	910	2607	An02g01750,An16g02470,An15g00190,An08g07360,An13g00670,An16g05090,An08g01650,An03g04790,An08g04070,An02g01360,An07g07880,An12g04940,An11g02140,An01g11920,
GO:0000463	maturation of LSU-rRNA from tricistronic rRNA transcript (SSU-rRNA, 5.8S rRNA, LSU-rRNA)	1.48808e-06	1.5167e-05	terminalNode	13	2	911	2614	An02g11580,An02g13890,An18g03120,An15g01480,An04g01930,An16g08640,An14g03740,An15g06390,An16g08030,An17g01975,An17g01815,An18g02230,An09g06310,
GO:0043633	polyadenylation-dependent RNA catabolic process	0.00014589	0.00108971	nonTerminalNode	8	1	916	2615	An01g07520,An07g08320,An14g05010,An02g01970,An11g10740,An04g01570,An07g06510,An12g04560,
GO:0016072	rRNA metabolic process	5.35697e-58	7.84261e-56	nonTerminalNode	127	17	797	2599	An12g08800,An02g06050,An09g06180,An18g03000,An02g11580,An15g01480,An02g09260,An02g01970,An01g04050,An02g14360,An16g03090,An07g06760,An16g08860,An18g06260,An01g05780,An08g07790,An02g14950,An02g06130,An18g06710,An02g13900,An17g01975,An01g00770,An02g04220,An07g08850,An01g03160,An01g03760,An01g02120,An08g06790,An08g02520,An18g02230,An11g09670,An14g04940,An02g14340,An02g03350,An17g01815,An12g03850,An0…
GO:0034470	ncRNA processing	4.55592e-56	4.76419e-54	nonTerminalNode	162	51	762	2565	An12g08800,An02g06050,An09g06180,An18g03000,An18g03060,An02g11460,An02g11580,An15g01480,An02g09260,An02g01970,An11g00500,An01g04050,An02g14360,An16g03090,An07g06760,An16g08860,An18g06260,An01g05780,An08g07790,An12g04810,An02g06810,An02g14950,An01g10700,An15g00210,An02g06130,An18g06710,An02g13900,An17g01975,An01g10770,An01g00770,An01g10760,An02g04220,An07g08850,An01g03160,An01g03760,An01g02120,An0…
GO:0010605	negative regulation of macromolecule metabolic process	0.0107152	0.041944	nonTerminalNode	39	68	885	2548	An11g04360,An09g02720,An03g04320,An16g01810,An16g04890,An08g02810,An01g04050,An01g04640,An02g04100,An18g04470,An01g04120,An07g07850,An16g03060,An18g05190,An14g00330,An07g04000,An04g07250,An11g02960,An02g02240,An01g13540,An02g12610,An01g02720,An04g06320,An01g07390,An13g00030,An02g12040,An18g06840,An04g08810,An11g11030,An08g02510,An01g02790,An09g04520,An07g08730,An12g04860,An01g12700,An08g06050,An0…
GO:0006407	rRNA export from nucleus	3.35567e-06	3.31939e-05	terminalNode	11	1	913	2615	An18g05810,An18g04180,An12g01350,An01g13190,An13g01070,An16g04940,An02g09200,An06g01870,An08g08740,An02g12610,An18g03310,
GO:0006351	transcription, DNA-dependent	0.00266978	0.0130285	nonTerminalNode	86	168	838	2448	An09g02720,An12g08800,An03g04320,An15g00750,An15g05790,An16g01810,An11g01950,An01g04050,An16g07860,An07g10400,An17g02380,An01g05780,An15g00210,An11g09370,An18g05190,An14g00330,An04g03300,An07g04000,An08g06790,An16g08710,An04g07250,An11g02960,An01g13540,An02g05340,An15g00490,An01g02720,An02g12040,An18g06840,An08g02510,An02g09610,An01g02200,An02g14750,An04g06120,An17g01410,An15g00900,An02g06230,An0…
GO:0001510	RNA methylation	0.00177765	0.00909957	nonTerminalNode	11	7	913	2609	An07g03280,An01g12230,An18g03060,An02g11460,An01g12180,An01g00070,An18g02230,An16g01560,An01g07390,An18g06850,An11g06660,
GO:0000459	exonucleolytic trimming involved in rRNA processing	0.000543297	0.00315629	nonTerminalNode	9	3	915	2613	An01g07520,An07g08320,An14g05010,An02g01970,An11g10740,An08g10060,An04g01570,An07g06510,An12g04560,
GO:0031123	RNA 3'-end processing	0.00277356	0.0134453	nonTerminalNode	19	21	905	2595	An07g08320,An17g02170,An01g03050,An14g05010,An02g01970,An11g00560,An12g04760,An11g10740,An04g01570,An13g00030,An11g01570,An02g09200,An01g10770,An01g12230,An01g10760,An07g06510,An01g07520,An08g10060,An12g04560,
GO:0000466	maturation of 5.8S rRNA from tricistronic rRNA transcript (SSU-rRNA, 5.8S rRNA, LSU-rRNA)	8.39172e-21	2.92512e-19	nonTerminalNode	49	9	875	2607	An04g01900,An01g03080,An07g08320,An02g01600,An11g01850,An16g08030,An01g00150,An02g03350,An17g01815,An08g08740,An09g06310,An08g09160,An09g05270,An02g11580,An15g01480,An08g03460,An02g09260,An14g05010,An02g01970,An11g10740,An14g05390,An02g14360,An16g07300,An16g08860,An04g01570,An18g04230,An04g08790,An04g01930,An14g03740,An01g05560,An18g06710,An17g01975,An02g09200,An02g06850,An07g06510,An13g01010,An0…
GO:0051320	S phase	9.38697e-07	1.0411e-05	nonTerminalNode	12	1	912	2615	An16g03060,An09g04640,An16g04890,An15g06500,An02g10260,An01g02720,An11g02960,An14g03710,An01g02790,An01g13540,An02g04830,An12g04720,
GO:0060255	regulation of macromolecule metabolic process	0.00330701	0.0158218	nonTerminalNode	94	189	830	2427	An08g10140,An09g02720,An12g01350,An12g04670,An15g00750,An16g01810,An01g04050,An01g05780,An15g00210,An07g06520,An14g00330,An04g07250,An01g02720,An02g06710,An02g13840,An02g12040,An18g06840,An11g11030,An02g14750,An15g00900,An08g02200,An08g10060,An06g01710,An11g04360,An09g04900,An08g09160,An16g04890,An01g03050,An01g02320,An15g00960,An18g04470,An02g04100,An07g07850,An08g02390,An17g01660,An15g02420,An0…
GO:0043039	tRNA aminoacylation	0.000202676	0.0013737	nonTerminalNode	17	12	907	2604	An02g08600,An02g04880,An01g03650,An02g07260,An09g05970,An08g00510,An17g02340,An15g06260,An06g01830,An16g09320,An01g00130,An15g00420,An04g03060,An04g03110,An16g03130,An11g02400,An14g05260,
GO:0070925	organelle assembly	1.29177e-12	2.55561e-11	nonTerminalNode	38	14	886	2602	An04g02120,An08g02870,An02g05650,An16g08030,An12g04670,An08g03430,An17g02240,An01g04740,An01g06040,An18g05140,An08g05730,An18g01980,An02g04980,An04g08790,An04g01930,An16g04690,An16g04930,An02g14950,An02g06130,An02g13900,An17g01975,An01g06270,An02g09200,An12g04870,An04g08760,An01g02880,An02g14750,An01g00770,An02g04220,An07g08850,An01g03760,An02g07010,An01g04240,An08g07610,An11g09670,An14g04940,An0…
GO:0034641	cellular nitrogen compound metabolic process	2.67458e-22	1.08766e-20	nonTerminalNode	406	693	518	1923	An09g02720,An02g06120,An15g06260,An15g01480,An17g02340,An15g00610,An02g03250,An02g14360,An17g02380,An02g04220,An11g09670,An02g14340,An04g07250,An11g11210,An14g03780,An02g05340,An08g00510,An15g00490,An16g07400,An12g00510,An07g02960,An11g00620,An08g10060,An18g03220,An06g01690,An11g06650,An02g01600,An16g08030,An02g05650,An11g11150,An04g08330,An01g03050,An11g00560,An14g05390,An15g01000,An02g09200,An0…
GO:0009059	macromolecule biosynthetic process	1.81646e-09	2.60716e-08	nonTerminalNode	203	352	721	2264	An09g02720,An15g00750,An15g06260,An17g02340,An01g04050,An17g02380,An01g05780,An08g04470,An08g02210,An07g06520,An16g03130,An11g06660,An04g07250,An02g05340,An08g00510,An16g05260,An15g00420,An15g00490,An02g04300,An04g03110,An02g06710,An02g13840,An02g12040,An14g00900,An12g04870,An02g14750,An15g00900,An02g06230,An08g10060,An06g01690,An04g02550,An09g02800,An06g01710,An11g04360,An12g00780,An16g04450,An0…
GO:0034622	cellular macromolecular complex assembly	2.09593e-11	3.83555e-10	nonTerminalNode	84	86	840	2530	An08g02870,An12g04670,An12g00410,An03g04320,An09g06180,An01g06040,An01g14070,An07g01520,An07g10400,An16g04930,An02g14950,An02g06130,An02g13900,An17g01975,An01g00770,An02g04220,An01g05650,An18g05060,An07g08850,An01g03760,An14g03710,An16g06850,An08g04280,An01g04240,An11g09670,An14g04940,An04g09010,An08g07030,An02g03950,An01g13540,An12g07550,An11g11210,An02g05340,An17g02240,An08g05730,An01g02720,An0…
GO:0006448	regulation of translational elongation	3.66573e-07	4.19268e-06	nonTerminalNode	11	0	913	2616	An08g10140,An07g06520,An15g02440,An14g01560,An12g01350,An02g05700,An04g01940,An02g13840,An08g00970,An05g00530,An01g02900,
GO:0010629	negative regulation of gene expression	0.00510454	0.0219796	nonTerminalNode	33	51	891	2565	An11g04360,An09g02720,An03g04320,An16g01810,An16g04890,An08g02810,An01g04640,An18g04470,An02g04100,An07g07850,An16g03060,An18g05190,An14g00330,An07g04000,An04g07250,An11g02960,An02g02240,An01g13540,An02g12610,An01g02720,An01g07390,An02g12040,An18g06840,An04g08810,An08g02510,An01g02790,An09g04520,An07g08730,An01g12700,An08g06050,An02g10260,An08g10060,An02g03830,
GO:0042274	ribosomal small subunit biogenesis	7.88726e-08	1.01289e-06	nonTerminalNode	21	7	903	2609	An04g08790,An18g05650,An16g04690,An18g04180,An02g06130,An01g04590,An02g03350,An02g09200,An01g02880,An01g12640,An09g06180,An07g03370,An15g00730,An07g08850,An01g03760,An02g07010,An17g01130,An16g07300,An16g08860,An11g09670,An11g10020,
GO:0045934	negative regulation of nucleobase, nucleoside, nucleotide and nucleic acid metabolic process	0.00184104	0.0093586	nonTerminalNode	39	59	885	2557	An11g04360,An09g02720,An03g04320,An16g01810,An16g04890,An08g02810,An01g04050,An01g04640,An02g04100,An18g04470,An01g04120,An07g07850,An16g03060,An18g05190,An14g00330,An07g04000,An04g07250,An11g02960,An02g02240,An01g13540,An02g12610,An01g02720,An01g07390,An02g12040,An13g00030,An18g06840,An04g08810,An11g11030,An08g02510,An08g07420,An01g02790,An09g04520,An07g08730,An12g04860,An01g12700,An08g06050,An0…
GO:0070585	protein localization in mitochondrion	1.49183e-06	1.5167e-05	nonTerminalNode	20	9	904	2607	An02g01750,An14g06320,An16g02470,An01g03640,An15g00190,An08g07360,An13g00670,An16g05090,An08g01650,An03g04790,An08g04070,An02g01360,An07g07880,An12g04940,An11g02140,An01g07190,An09g02730,An10g00500,An01g11920,An02g04260,
GO:0044249	cellular biosynthetic process	2.14042e-07	2.52708e-06	nonTerminalNode	298	617	626	1999	An09g02720,An15g00930,An15g00750,An02g06120,An15g06260,An17g02340,An15g00610,An02g03250,An01g04050,An17g02380,An08g04470,An01g05780,An08g02210,An07g06520,An16g03130,An11g06660,An04g07250,An13g01080,An15g01760,An02g05340,An08g00510,An12g03960,An16g05260,An15g00420,An15g00490,An02g04300,An04g03110,An02g06710,An02g13840,An02g12040,An16g07400,An07g10040,An14g00900,An12g04870,An08g00010,An02g14750,An1…
GO:0043933	macromolecular complex subunit organization	4.99455e-13	1.04457e-11	nonTerminalNode	122	145	802	2471	An02g04330,An12g04670,An12g08800,An01g14070,An01g04050,An04g01770,An12g07950,An02g06130,An03g06950,An08g06090,An02g04220,An18g05060,An01g04240,An11g09670,An04g09010,An08g07030,An04g07250,An12g07550,An11g11210,An02g05340,An11g11140,An01g02720,An18g01980,An04g01930,An12g04870,An02g14750,An18g03120,An02g06230,An08g02200,An03g03780,An15g01270,An02g05650,An16g08030,An04g00020,An09g04900,An08g03430,An1…
GO:0040029	regulation of gene expression, epigenetic	3.55101e-05	0.000302249	nonTerminalNode	27	24	897	2592	An11g04360,An09g02720,An01g13540,An02g12610,An03g04320,An16g01810,An16g04890,An08g02810,An01g02720,An01g07390,An02g12040,An18g06840,An04g08810,An08g02510,An01g02790,An01g04640,An09g04520,An07g08730,An18g04470,An02g04100,An07g07850,An16g03060,An01g12700,An08g06050,An02g10260,An08g10060,An04g07250,
GO:0006399	tRNA metabolic process	4.69257e-12	9.03938e-11	nonTerminalNode	62	47	862	2569	An15g00230,An07g08320,An12g08800,An18g03060,An02g11460,An15g06260,An17g02340,An01g12180,An02g01970,An04g03060,An07g03150,An12g04810,An02g06810,An01g03650,An02g07260,An01g10700,An15g00210,An15g01000,An09g05970,An01g10770,An01g10760,An16g09320,An04g05630,An16g03130,An16g01560,An18g06850,An17g01660,An11g06660,An01g10270,An02g08600,An02g04880,An01g11720,An01g03350,An02g12610,An08g00510,An11g00750,An0…
GO:0051170	nuclear import	0.000355255	0.00226128	nonTerminalNode	17	13	907	2603	An11g04990,An17g02300,An02g12610,An11g04980,An07g01580,An18g05830,An16g05050,An04g05630,An14g00100,An11g00610,An01g14070,An08g08600,An15g06440,An07g01520,An08g00520,An08g04900,An07g07790,
GO:0034645	cellular macromolecule biosynthetic process	2.77327e-10	4.51118e-09	nonTerminalNode	203	342	721	2274	An09g02720,An15g00750,An15g06260,An17g02340,An01g04050,An17g02380,An01g05780,An08g04470,An08g02210,An07g06520,An16g03130,An11g06660,An04g07250,An02g05340,An08g00510,An16g05260,An15g00420,An15g00490,An02g04300,An04g03110,An02g06710,An02g13840,An02g12040,An14g00900,An12g04870,An02g14750,An15g00900,An02g06230,An08g10060,An06g01690,An04g02550,An09g02800,An06g01710,An11g04360,An12g00780,An16g04450,An0…
GO:0009060	aerobic respiration	0.00436697	0.0201045	terminalNode	22	28	902	2588	An16g02570,An02g08600,An02g04330,An15g01270,An14g04080,An15g00930,An09g03870,An04g07330,An18g04220,An14g04960,An15g05790,An14g00310,An17g01670,An04g04750,An09g06680,An11g06590,An04g01200,An18g06760,An07g02160,An08g05580,An01g00130,An04g05220,
GO:0006267	pre-replicative complex assembly	0.000181395	0.00128914	terminalNode	10	3	914	2613	An09g04640,An16g04890,An08g02810,An02g10260,An01g02720,An01g13540,An14g03710,An01g02790,An12g04720,An03g04320,
GO:0010467	gene expression	1.20368e-56	1.46849e-54	nonTerminalNode	337	309	587	2307	An09g02720,An02g06050,An15g00750,An15g01480,An15g06260,An17g02340,An04g03910,An01g04050,An02g14360,An16g03090,An17g02380,An01g05780,An08g04470,An08g02210,An02g06810,An02g06130,An02g04220,An07g06520,An01g03160,An16g03130,An16g01560,An11g09670,An02g14340,An04g09010,An04g07250,An11g06660,An02g05340,An12g03850,An08g00510,An16g05260,An15g00420,An15g00490,An02g04300,An04g03110,An02g06710,An02g13840,An0…
GO:0034504	protein localization in nucleus	0.00152031	0.00800625	nonTerminalNode	17	16	907	2600	An11g04990,An17g02300,An02g12610,An11g04980,An07g01580,An14g00100,An01g14070,An08g08600,An15g06440,An07g01520,An08g00520,An07g07790,An18g05830,An04g05630,An16g05050,An11g00610,An08g04900,
GO:0034660	ncRNA metabolic process	4.48319e-59	1.0939e-56	nonTerminalNode	180	64	744	2552	An12g08800,An02g06050,An09g06180,An18g03000,An18g03060,An02g11460,An02g11580,An15g01480,An15g06260,An17g02340,An02g09260,An02g01970,An11g00500,An01g04050,An02g14360,An16g03090,An07g06760,An16g08860,An18g06260,An01g05780,An08g07790,An12g04810,An02g06810,An01g03650,An02g14950,An01g10700,An15g00210,An02g06130,An18g06710,An02g13900,An17g01975,An09g05970,An01g10770,An01g00770,An01g10760,An02g04220,An0…
GO:0022613	ribonucleoprotein complex biogenesis	7.58824e-81	2.9495e-78	nonTerminalNode	186	32	738	2584	An08g02870,An03g04990,An04g02000,An12g04670,An12g01350,An01g13190,An12g00410,An12g08800,An02g06050,An15g00750,An09g06180,An18g03000,An02g11580,An15g01480,An01g06040,An02g09260,An02g01970,An07g02690,An01g04050,An02g14360,An16g04940,An16g03090,An07g06760,An16g08860,An18g06260,An07g07790,An01g05780,An08g07790,An16g04930,An08g02210,An02g14950,An18g06710,An02g06130,An02g13900,An17g01975,An01g12640,An0…
GO:0022618	ribonucleoprotein complex assembly	6.48209e-17	1.97704e-15	nonTerminalNode	46	13	878	2603	An04g02120,An08g02870,An02g05650,An16g08030,An12g04670,An12g00410,An11g11210,An02g05340,An08g03430,An17g02240,An01g04740,An01g06040,An11g06760,An18g05140,An08g05730,An18g01980,An02g04980,An04g08790,An04g01930,An16g04690,An16g04930,An02g14950,An02g06130,An02g13900,An17g01975,An01g06270,An02g09200,An12g04870,An04g08760,An01g02880,An01g00770,An02g04220,An07g08850,An01g03760,An02g07010,An16g06850,An0…
GO:0006360	transcription from RNA polymerase I promoter	0.000340964	0.00222845	nonTerminalNode	15	10	909	2606	An11g01770,An02g05460,An11g09370,An07g05380,An08g09160,An01g02200,An04g06120,An18g03770,An01g07250,An04g03300,An01g11950,An15g00700,An01g05610,An07g08590,An02g02900,
GO:0051169	nuclear transport	9.19071e-16	2.4917e-14	nonTerminalNode	59	30	865	2586	An11g04990,An12g01350,An01g13190,An04g00020,An11g04980,An07g01580,An01g14070,An08g08600,An14g06020,An07g03150,An15g06440,An07g01520,An16g04940,An11g01570,An07g07790,An08g02210,An17g01975,An02g06850,An18g04840,An02g09200,An08g00730,An10g00360,An01g04310,An13g01010,An02g13890,An18g06750,An18g05810,An18g05190,An04g05630,An08g03550,An13g01070,An17g01130,An08g04900,An02g03520,An01g13200,An17g02300,An0…
GO:0045039	protein import into mitochondrial inner membrane	0.00564903	0.0234948	terminalNode	5	1	919	2615	An01g07190,An03g04790,An01g03640,An10g00500,An02g04260,
GO:0071046	nuclear polyadenylation-dependent ncRNA catabolic process	0.00014589	0.00108971	nonTerminalNode	8	1	916	2615	An01g07520,An07g08320,An14g05010,An02g01970,An11g10740,An04g01570,An07g06510,An12g04560,
GO:0000462	maturation of SSU-rRNA from tricistronic rRNA transcript (SSU-rRNA, 5.8S rRNA, LSU-rRNA)	6.53023e-29	3.98344e-27	nonTerminalNode	58	5	866	2611	An04g01900,An01g03080,An02g01600,An11g01850,An01g00150,An02g03350,An02g06050,An08g08740,An07g05380,An09g06180,An08g09160,An09g05270,An18g03000,An08g03460,An04g05850,An17g01630,An02g09260,An15g01160,An14g05390,An18g05080,An02g14360,An02g04830,An11g04500,An07g06760,An16g08860,An16g07300,An02g13840,An17g02390,An18g06260,An07g08590,An12g04910,An18g04230,An04g08790,An12g00510,An01g05560,An02g06130,An0…
GO:0016075	rRNA catabolic process	0.000561882	0.00321326	nonTerminalNode	8	2	916	2614	An07g08320,An01g07520,An14g05010,An02g01970,An11g10740,An04g01570,An07g06510,An12g04560,
GO:0006364	rRNA processing	3.11808e-58	5.70609e-56	nonTerminalNode	126	16	798	2600	An12g08800,An02g06050,An09g06180,An18g03000,An02g11580,An15g01480,An02g09260,An02g01970,An01g04050,An02g14360,An16g03090,An07g06760,An16g08860,An18g06260,An01g05780,An08g07790,An02g14950,An02g06130,An18g06710,An02g13900,An17g01975,An01g00770,An02g04220,An07g08850,An01g03160,An01g03760,An01g02120,An08g06790,An08g02520,An18g02230,An11g09670,An14g04940,An02g14340,An02g03350,An17g01815,An12g03850,An0…
GO:0015931	nucleobase, nucleoside, nucleotide and nucleic acid transport	2.38396e-07	2.76994e-06	nonTerminalNode	34	25	890	2591	An14g01860,An12g01350,An01g13190,An04g00020,An07g10010,An08g08740,An02g05340,An02g12610,An07g01580,An18g04220,An15g06040,An07g03150,An16g04940,An08g00520,An11g01570,An16g05290,An07g07790,An18g04180,An14g00900,An02g09200,An18g04840,An08g07360,An10g00360,An01g04310,An18g05810,An18g05830,An18g05190,An04g05630,An11g00610,An08g03550,An13g01070,An06g01870,An18g03310,An08g04900,
GO:0046112	nucleobase biosynthetic process	0.00739461	0.0299053	nonTerminalNode	8	5	916	2611	An12g03570,An04g08330,An08g07420,An01g10650,An02g02910,An12g00320,An03g01310,An16g07400,
GO:0000470	maturation of LSU-rRNA	1.48808e-06	1.5167e-05	nonTerminalNode	13	2	911	2614	An02g11580,An02g13890,An18g03120,An15g01480,An04g01930,An16g08640,An14g03740,An15g06390,An16g08030,An17g01975,An17g01815,An18g02230,An09g06310,
GO:0019538	protein metabolic process	0.00229614	0.0113566	nonTerminalNode	169	373	755	2243	An09g02720,An15g06260,An17g02340,An07g02690,An11g00770,An01g04050,An08g04470,An08g02210,An02g05890,An07g06520,An16g03130,An11g06660,An08g00510,An16g05260,An15g00420,An02g04300,An04g03110,An02g06710,An02g13840,An14g00900,An12g04870,An02g14750,An07g09120,An11g09630,An04g02550,An09g02800,An06g01710,An16g04450,An09g05380,An01g03050,An11g09380,An14g06320,An02g05490,An15g01000,An02g09200,An02g12410,An0…
GO:0010558	negative regulation of macromolecule biosynthetic process	0.0057478	0.0237705	nonTerminalNode	36	58	888	2558	An11g04360,An09g02720,An03g04320,An16g01810,An16g04890,An08g02810,An01g04050,An01g04640,An02g04100,An18g04470,An01g04120,An07g07850,An16g03060,An18g05190,An14g00330,An07g04000,An04g07250,An11g02960,An02g02240,An01g13540,An02g12610,An01g02720,An01g07390,An13g00030,An02g12040,An18g06840,An04g08810,An08g02510,An01g02790,An09g04520,An07g08730,An01g12700,An08g06050,An02g10260,An08g10060,An02g03830,
GO:0033365	protein localization in organelle	4.77436e-05	0.000401705	nonTerminalNode	44	55	880	2561	An02g01750,An16g02470,An11g04990,An01g02800,An11g04980,An07g01580,An01g14070,An08g08600,An15g06440,An07g01520,An02g04260,An07g07790,An14g06320,An15g00190,An08g07360,An02g05890,An04g05630,An07g07880,An01g07190,An05g00140,An02g02830,An08g04900,An17g02300,An01g03640,An02g12610,An16g05090,An04g06890,An08g01650,An18g05690,An14g00100,An12g04940,An11g02140,An09g02730,An01g10070,An01g11920,An08g00520,An1…
GO:0043170	macromolecule metabolic process	3.87025e-21	1.49106e-19	nonTerminalNode	439	789	485	1827	An09g02720,An15g01480,An15g06260,An17g02340,An11g00770,An02g14360,An17g02380,An08g04470,An02g04220,An11g09670,An02g14340,An04g07250,An14g03780,An11g11210,An02g05340,An08g00510,An15g00490,An02g04300,An12g00510,An07g02960,An14g00900,An12g04870,An07g09120,An11g00620,An08g10060,An06g01690,An18g03220,An04g02550,An09g02800,An11g06650,An02g01600,An02g05650,An16g08030,An11g11150,An09g05380,An01g03050,An1…
GO:0033967	box C/D snoRNA metabolic process	0.00461942	0.0201275	nonTerminalNode	4	0	920	2616	An01g12230,An13g00030,An12g08580,An11g00500,
GO:0006743	ubiquinone metabolic process	0.00451463	0.0201275	nonTerminalNode	7	3	917	2613	An01g08500,An11g09930,An11g10370,An15g00930,An07g05610,An11g06590,An04g06490,
GO:0030150	protein import into mitochondrial matrix	5.00547e-06	4.75845e-05	terminalNode	12	2	912	2614	An02g01750,An03g04790,An08g04070,An02g01360,An07g07880,An11g02140,An15g00190,An08g07360,An01g11920,An13g00670,An16g05090,An08g01650,
GO:0042254	ribosome biogenesis	8.05875e-81	2.9495e-78	nonTerminalNode	177	25	747	2591	An08g02870,An03g04990,An04g02000,An12g04670,An12g01350,An01g13190,An12g08800,An02g06050,An15g00750,An09g06180,An18g03000,An02g11580,An15g01480,An01g06040,An02g09260,An02g01970,An07g02690,An01g04050,An02g14360,An16g04940,An16g03090,An07g06760,An16g08860,An18g06260,An07g07790,An01g05780,An08g07790,An16g04930,An08g02210,An02g14950,An18g06710,An02g06130,An02g13900,An17g01975,An01g12640,An01g00770,An0…
GO:0032774	RNA biosynthetic process	0.00343948	0.0161391	nonTerminalNode	86	170	838	2446	An09g02720,An12g08800,An15g00750,An16g01810,An01g04050,An16g07860,An17g02380,An01g05780,An15g00210,An14g00330,An04g07250,An02g05340,An15g00490,An01g02720,An02g12040,An18g06840,An02g14750,An15g00900,An02g06230,An08g02200,An08g10060,An11g04360,An12g00780,An08g09160,An01g04380,An16g04890,An01g11950,An01g02320,An15g00960,An11g01770,An18g04470,An02g04100,An07g07850,An08g02390,An17g01660,An02g02240,An0…
GO:0006206	pyrimidine base metabolic process	0.00174771	0.0090732	nonTerminalNode	7	2	917	2614	An02g02380,An02g02910,An12g03570,An04g08330,An08g07420,An01g10650,An03g01310,
GO:0034963	box C/D snoRNA processing	0.00461942	0.0201275	terminalNode	4	0	920	2616	An01g12230,An13g00030,An12g08580,An11g00500,
GO:0065004	protein-DNA complex assembly	0.00562836	0.0234948	nonTerminalNode	20	25	904	2591	An17g02300,An01g13540,An09g04900,An03g04320,An16g04890,An08g02810,An01g02720,An07g10400,An15g00960,An01g02790,An07g08730,An02g14750,An09g04640,An18g03770,An02g10260,An14g03710,An12g04720,An08g00330,An07g02860,An08g01600,
GO:0007007	inner mitochondrial membrane organization	0.000543297	0.00315629	nonTerminalNode	9	3	915	2613	An03g04790,An04g00130,An01g07190,An16g08550,An01g03640,An10g00500,An04g02460,An02g04260,An01g10880,
GO:0000467	exonucleolytic trimming to generate mature 3'-end of 5.8S rRNA from tricistronic rRNA transcript (SSU-rRNA, 5.8S rRNA, LSU-rRNA)	0.000543297	0.00315629	terminalNode	9	3	915	2613	An01g07520,An07g08320,An14g05010,An02g01970,An11g10740,An08g10060,An04g01570,An07g06510,An12g04560,
GO:0044267	cellular protein metabolic process	0.000626008	0.00355223	nonTerminalNode	164	347	760	2269	An08g10140,An09g02720,An12g01350,An12g04670,An02g12120,An15g06260,An17g02340,An11g00770,An11g00550,An01g04050,An18g06260,An08g00610,An08g04470,An14g01010,An04g01770,An08g02210,An15g00210,An18g05060,An02g05890,An07g06520,An18g03810,An07g09270,An16g03130,An11g06660,An02g08600,An08g00510,An11g10630,An08g05300,An16g05260,An15g00420,An02g04300,An04g03110,An02g06710,An02g13840,An01g13830,An18g06840,An0…
GO:0051236	establishment of RNA localization	1.55329e-07	1.89501e-06	nonTerminalNode	28	16	896	2600	An12g01350,An01g13190,An04g00020,An08g08740,An02g05340,An02g12610,An07g01580,An07g03150,An16g04940,An08g00520,An11g01570,An07g07790,An18g04180,An02g09200,An18g04840,An08g07360,An10g00360,An01g04310,An18g05810,An18g05830,An18g05190,An04g05630,An11g00610,An08g03550,An13g01070,An06g01870,An18g03310,An08g04900,
GO:0071038	nuclear polyadenylation-dependent tRNA catabolic process	0.00014589	0.00108971	terminalNode	8	1	916	2615	An01g07520,An07g08320,An14g05010,An02g01970,An11g10740,An04g01570,An07g06510,An12g04560,
GO:0000056	ribosomal small subunit export from nucleus	0.00120189	0.00656552	terminalNode	5	0	919	2616	An18g06750,An14g03620,An02g06850,An17g01130,An17g00240,
GO:0016078	tRNA catabolic process	0.00014589	0.00108971	nonTerminalNode	8	1	916	2615	An01g07520,An07g08320,An14g05010,An02g01970,An11g10740,An04g01570,An07g06510,An12g04560,
GO:0006547	histidine metabolic process	0.00993273	0.0393014	terminalNode	9	7	915	2609	An13g01080,An15g00610,An02g08430,An11g06590,An04g05860,An07g02210,An18g02230,An02g14660,An02g09240,
GO:0019856	pyrimidine base biosynthetic process	0.00529528	0.0226675	terminalNode	6	2	918	2614	An02g02910,An12g03570,An04g08330,An08g07420,An01g10650,An03g01310,
GO:0000375	RNA splicing, via transesterification reactions	0.000851966	0.0047606	nonTerminalNode	19	18	905	2598	An04g02040,An12g00410,An14g03630,An11g06760,An04g03910,An15g00420,An04g03060,An04g06670,An04g02030,An16g07850,An15g00160,An12g04860,An08g02220,An18g03120,An11g00620,An14g06480,An02g14340,An15g05680,An04g09010,
GO:0016073	snRNA metabolic process	0.000486528	0.00299276	nonTerminalNode	10	4	914	2612	An01g10270,An07g08320,An11g10740,An12g08800,An12g03720,An09g06170,An04g01570,An08g06650,An12g04560,An17g02170,
GO:0016481	negative regulation of transcription	0.00258163	0.0126829	nonTerminalNode	33	48	891	2568	An11g04360,An09g02720,An03g04320,An16g01810,An16g04890,An08g02810,An01g04640,An18g04470,An02g04100,An07g07850,An16g03060,An18g05190,An14g00330,An07g04000,An04g07250,An11g02960,An02g02240,An01g13540,An02g12610,An01g02720,An01g07390,An02g12040,An18g06840,An04g08810,An08g02510,An01g02790,An09g04520,An07g08730,An01g12700,An08g06050,An02g10260,An08g10060,An02g03830,
GO:0006626	protein targeting to mitochondrion	1.49183e-06	1.5167e-05	nonTerminalNode	20	9	904	2607	An02g01750,An14g06320,An16g02470,An01g03640,An15g00190,An08g07360,An13g00670,An16g05090,An08g01650,An03g04790,An08g04070,An02g01360,An07g07880,An12g04940,An11g02140,An01g07190,An09g02730,An10g00500,An01g11920,An02g04260,
GO:0006350	transcription	0.0060363	0.0248234	nonTerminalNode	89	182	835	2434	An09g02720,An12g08800,An15g00750,An16g01810,An01g04050,An16g07860,An17g02380,An01g05780,An15g00210,An14g00330,An04g07250,An02g05340,An15g00490,An01g02720,An02g12040,An18g06840,An02g14750,An15g00900,An02g06230,An08g02200,An08g10060,An06g01690,An11g04360,An12g00780,An08g09160,An01g04380,An16g04890,An01g11950,An01g02320,An11g01770,An15g00960,An18g04470,An02g04100,An07g07850,An08g02390,An17g01660,An0…
GO:0008380	RNA splicing	0.000202532	0.0013737	nonTerminalNode	24	23	900	2593	An04g02040,An12g00410,An14g03630,An11g00750,An11g06760,An04g03910,An15g00420,An04g03060,An07g03150,An04g06670,An04g02030,An16g07850,An15g00160,An12g04860,An08g02220,An18g03120,An04g05630,An11g00610,An11g00620,An01g02220,An14g06480,An02g14340,An15g05680,An04g09010,
GO:0031125	rRNA 3'-end processing	0.000181395	0.00128914	nonTerminalNode	10	3	914	2613	An01g07520,An07g08320,An14g05010,An02g01970,An11g10740,An08g10060,An02g09200,An04g01570,An07g06510,An12g04560,
GO:0006744	ubiquinone biosynthetic process	0.00451463	0.0201275	terminalNode	7	3	917	2613	An01g08500,An11g09930,An11g10370,An15g00930,An07g05610,An11g06590,An04g06490,
GO:0006405	RNA export from nucleus	9.58733e-07	1.0439e-05	nonTerminalNode	26	16	898	2600	An12g01350,An01g13190,An04g00020,An08g08740,An02g05340,An02g12610,An07g03150,An16g04940,An08g00520,An11g01570,An07g07790,An18g04180,An02g09200,An18g04840,An10g00360,An01g04310,An18g05810,An18g05830,An18g05190,An04g05630,An11g00610,An08g03550,An13g01070,An06g01870,An18g03310,An08g04900,
GO:0071027	nuclear RNA surveillance	0.000176825	0.00128154	nonTerminalNode	9	2	915	2614	An01g07520,An07g08320,An14g05010,An02g01970,An11g10740,An08g06790,An04g01570,An07g06510,An12g04560,
GO:0044238	primary metabolic process	6.52831e-10	1.03885e-08	nonTerminalNode	561	1284	363	1332	An09g02720,An14g01590,An02g06120,An15g06260,An15g01480,An17g02340,An15g00610,An02g03250,An11g00770,An02g14360,An17g02380,An08g04470,An02g04220,An11g09670,An02g14340,An04g07250,An11g11210,An14g03780,An02g05340,An08g00510,An12g03960,An15g00490,An02g04300,An16g07400,An12g00510,An01g03030,An07g02960,An14g00900,An12g04870,An07g09120,An11g00620,An08g10060,An18g03220,An06g01690,An04g02550,An09g02800,An1…
GO:0043144	snoRNA processing	0.000543297	0.00315629	nonTerminalNode	9	3	915	2613	An07g08320,An11g10740,An12g08800,An11g00500,An04g01570,An01g12230,An13g00030,An12g08580,An17g02170,
GO:0042255	ribosome assembly	1.69361e-16	4.95888e-15	nonTerminalNode	37	6	887	2610	An04g02120,An08g02870,An02g05650,An16g08030,An12g04670,An08g03430,An17g02240,An01g04740,An01g06040,An18g05140,An08g05730,An18g01980,An02g04980,An04g08790,An04g01930,An16g04690,An16g04930,An02g14950,An02g06130,An02g13900,An17g01975,An01g06270,An02g09200,An12g04870,An04g08760,An01g02880,An01g00770,An02g04220,An07g08850,An01g03760,An02g07010,An01g04240,An08g07610,An11g09670,An14g04940,An01g09920,An0…
GO:0031120	snRNA pseudouridine synthesis	0.00564903	0.0234948	terminalNode	5	1	919	2615	An01g10270,An09g06170,An12g03720,An08g06650,An17g02170,
GO:0043038	amino acid activation	0.000355255	0.00226128	nonTerminalNode	17	13	907	2603	An02g08600,An02g04880,An01g03650,An02g07260,An09g05970,An08g00510,An17g02340,An15g06260,An06g01830,An16g09320,An01g00130,An15g00420,An04g03060,An04g03110,An16g03130,An11g02400,An14g05260,
GO:0034621	cellular macromolecular complex subunit organization	6.41581e-13	1.30455e-11	nonTerminalNode	112	127	812	2489	An08g02870,An12g04670,An12g00410,An17g02210,An12g08800,An03g04320,An09g06180,An01g02900,An01g06040,An01g14070,An07g01520,An01g04050,An07g10400,An07g07790,An04g01770,An16g04930,An12g07950,An02g14950,An02g06130,An11g09370,An02g13900,An17g01975,An08g06090,An01g00770,An02g04220,An10g00360,An01g05650,An18g05060,An07g08850,An18g05190,An01g03760,An14g03710,An16g06850,An08g06790,An08g04280,An01g04240,An1…
GO:0000480	endonucleolytic cleavage in 5'-ETS of tricistronic rRNA transcript (SSU-rRNA, 5.8S rRNA, LSU-rRNA)	2.4113e-09	3.39437e-08	terminalNode	22	5	902	2611	An04g01900,An04g08790,An01g03080,An02g01600,An11g01850,An01g05560,An02g06850,An08g09160,An09g05270,An02g06750,An08g03460,An14g03620,An02g09260,An15g06390,An16g08220,An01g03760,An14g05390,An02g14360,An16g07300,An16g08860,An01g05500,An04g00070,
GO:0033753	establishment of ribosome localization	1.77723e-10	3.02543e-09	nonTerminalNode	23	4	901	2612	An02g03520,An08g02210,An08g08760,An01g13200,An17g01975,An02g06850,An17g01815,An08g00730,An04g08760,An02g12610,An04g03790,An01g04310,An13g01010,An18g06750,An02g13890,An14g03620,An14g05140,An11g00610,An17g01140,An14g06020,An17g01130,An17g00240,An07g07790,
GO:0000055	ribosomal large subunit export from nucleus	1.9075e-05	0.000172382	terminalNode	12	3	912	2613	An02g13890,An11g00610,An01g13200,An14g05140,An14g06020,An17g01975,An08g00730,An04g08760,An04g03790,An01g04310,An07g07790,An13g01010,
GO:0018195	peptidyl-arginine modification	0.00461942	0.0201275	terminalNode	4	0	920	2616	An18g05190,An18g03130,An02g08430,An12g04740,
GO:0050657	nucleic acid transport	1.55329e-07	1.89501e-06	nonTerminalNode	28	16	896	2600	An12g01350,An01g13190,An04g00020,An08g08740,An02g05340,An02g12610,An07g01580,An07g03150,An16g04940,An08g00520,An11g01570,An07g07790,An18g04180,An02g09200,An18g04840,An08g07360,An10g00360,An01g04310,An18g05810,An18g05830,An18g05190,An04g05630,An11g00610,An08g03550,An13g01070,An06g01870,An18g03310,An08g04900,
GO:0022607	cellular component assembly	9.69744e-07	1.0439e-05	nonTerminalNode	103	160	821	2456	An02g04330,An12g04670,An01g14070,An12g07950,An07g08290,An02g06130,An03g06950,An02g04220,An18g05060,An01g04240,An11g09670,An04g09010,An08g07030,An12g07550,An11g11210,An02g05340,An06g01550,An01g02720,An18g01980,An04g01930,An12g04870,An02g14750,An07g09860,An02g06230,An08g02200,An03g03780,An15g01270,An02g05650,An16g08030,An08g03430,An09g04900,An16g04890,An02g05390,An15g00960,An02g09200,An08g07360,An1…
GO:0006412	translation	1.76502e-23	7.59999e-22	nonTerminalNode	85	40	839	2576	An08g10140,An07g02650,An12g01350,An12g04670,An17g02210,An15g06790,An16g04450,An18g04650,An02g08080,An08g03430,An09g05380,An09g04110,An02g12120,An01g02900,An15g06260,An17g02340,An07g04800,An01g03050,An04g03060,An17g01360,An18g06260,An08g00610,An08g04470,An14g01010,An01g04430,An08g02210,An01g03650,An02g07260,An04g02030,An15g01000,An14g01030,An18g04840,An02g09200,An09g05970,An02g12410,An10g00360,An0…
GO:0009303	rRNA transcription	0.00120189	0.00656552	nonTerminalNode	5	0	919	2616	An11g01770,An18g03770,An11g01950,An01g05610,An11g09370,
GO:0010468	regulation of gene expression	0.00113752	0.00630806	nonTerminalNode	84	157	840	2459	An08g10140,An09g02720,An12g01350,An12g04670,An12g00410,An18g04650,An03g04320,An15g00750,An01g02900,An16g01810,An07g10400,An01g05780,An15g00210,An07g06520,An18g05190,An14g00330,An04g03300,An07g04000,An08g04280,An04g07250,An11g02960,An01g13540,An01g02720,An02g06710,An02g13840,An02g12040,An18g06840,An08g02510,An02g09610,An08g00980,An04g01940,An12g04860,An02g14750,An04g06120,An17g01410,An15g00900,An0…
GO:0000966	RNA 5'-end processing	7.51219e-10	1.09978e-08	nonTerminalNode	23	5	901	2611	An04g01900,An04g08790,An01g03080,An02g01600,An11g01850,An01g05560,An18g06710,An02g06850,An08g09160,An09g05270,An02g06750,An08g03460,An14g03620,An02g09260,An15g06390,An16g08220,An01g03760,An14g05390,An02g14360,An16g07300,An16g08860,An01g05500,An04g00070,
GO:0006999	nuclear pore organization	0.00367951	0.0171554	terminalNode	8	4	916	2612	An14g00100,An01g14070,An07g01520,An08g06090,An04g00020,An08g00520,An11g11140,An07g07790,
GO:0006401	RNA catabolic process	0.000211756	0.00140914	nonTerminalNode	28	30	896	2586	An07g08320,An07g10230,An11g04510,An12g04110,An14g03780,An11g11210,An15g03420,An16g01810,An01g03050,An14g05010,An02g01970,An11g10740,An04g01570,An16g07850,An15g00160,An07g06510,An02g02530,An01g07520,An16g05050,An08g06050,An08g06790,An08g04280,An12g01330,An14g04940,An08g00330,An03g03780,An11g06650,An12g04560,
GO:0016070	RNA metabolic process	9.11538e-42	6.67246e-40	nonTerminalNode	280	274	644	2342	An09g02720,An02g06050,An15g00750,An15g01480,An15g06260,An17g02340,An04g03910,An01g04050,An02g14360,An16g03090,An17g02380,An01g05780,An02g06810,An02g06130,An02g04220,An01g03160,An16g03130,An16g01560,An11g09670,An02g14340,An04g09010,An04g07250,An11g06660,An14g03780,An11g11210,An12g03850,An02g05340,An08g00510,An15g00420,An15g00490,An04g03110,An02g13840,An02g12040,An12g00510,An07g02960,An02g14750,An1…
GO:0040031	snRNA modification	0.00564903	0.0234948	nonTerminalNode	5	1	919	2615	An01g10270,An09g06170,An12g03720,An08g06650,An17g02170,
GO:0000054	ribosomal subunit export from nucleus	1.77723e-10	3.02543e-09	nonTerminalNode	23	4	901	2612	An02g03520,An08g02210,An08g08760,An01g13200,An17g01975,An02g06850,An17g01815,An08g00730,An04g08760,An02g12610,An04g03790,An01g04310,An13g01010,An18g06750,An02g13890,An14g03620,An14g05140,An11g00610,An17g01140,An14g06020,An17g01130,An17g00240,An07g07790,
GO:0006415	translational termination	0.00050185	0.0030111	terminalNode	7	1	917	2615	An15g03420,An12g04870,An08g03550,An10g00360,An01g02900,An17g02210,An11g11240,
GO:0000469	cleavage involved in rRNA processing	8.75843e-18	2.78747e-16	nonTerminalNode	42	8	882	2608	An04g01900,An01g03080,An07g08320,An02g01600,An11g01850,An01g00150,An02g03350,An08g08740,An08g09160,An09g05270,An08g03460,An02g09260,An14g05010,An02g01970,An11g10740,An14g05390,An02g14360,An16g07300,An16g08860,An04g01570,An18g04230,An04g08790,An01g05560,An18g06710,An02g09200,An02g06850,An07g06510,An15g00730,An13g01010,An02g06750,An18g06750,An14g03620,An01g07520,An16g08220,An15g06390,An01g03760,An0…
GO:0032268	regulation of cellular protein metabolic process	0.00133187	0.00716859	nonTerminalNode	24	28	900	2588	An08g10140,An15g02420,An12g01350,An12g04670,An18g04650,An09g04110,An09g04900,An01g02900,An01g03050,An02g06710,An04g06320,An02g13840,An18g06840,An01g04430,An15g02440,An08g00980,An04g01940,An02g09370,An07g06520,An14g01560,An02g05700,An08g00970,An05g00530,An06g01710,
GO:0090304	nucleic acid metabolic process	3.67027e-33	2.4424e-31	nonTerminalNode	317	397	607	2219	An09g02720,An02g06050,An15g00750,An15g06260,An15g01480,An17g02340,An04g03910,An01g04050,An02g14360,An16g03090,An17g02380,An01g05780,An02g06810,An02g06130,An02g04220,An01g03160,An16g03130,An16g01560,An11g09670,An02g14340,An04g09010,An04g07250,An11g06660,An14g03780,An11g11210,An12g03850,An02g05340,An08g00510,An15g00420,An15g00490,An04g03110,An02g06710,An02g13840,An02g12040,An12g00510,An16g02590,An0…
GO:0045426	quinone cofactor biosynthetic process	0.00451463	0.0201275	nonTerminalNode	7	3	917	2613	An01g08500,An11g09930,An11g10370,An15g00930,An07g05610,An11g06590,An04g06490,
GO:0045814	negative regulation of gene expression, epigenetic	3.55101e-05	0.000302249	nonTerminalNode	27	24	897	2592	An11g04360,An09g02720,An01g13540,An02g12610,An03g04320,An16g01810,An16g04890,An08g02810,An01g02720,An01g07390,An02g12040,An18g06840,An04g08810,An08g02510,An01g02790,An01g04640,An09g04520,An07g08730,An18g04470,An02g04100,An07g07850,An16g03060,An01g12700,An08g06050,An02g10260,An08g10060,An04g07250,
GO:0034471	ncRNA 5'-end processing	7.51219e-10	1.09978e-08	nonTerminalNode	23	5	901	2611	An04g01900,An04g08790,An01g03080,An02g01600,An11g01850,An01g05560,An18g06710,An02g06850,An08g09160,An09g05270,An02g06750,An08g03460,An14g03620,An02g09260,An15g06390,An16g08220,An01g03760,An14g05390,An02g14360,An16g07300,An16g08860,An01g05500,An04g00070,
GO:0031324	negative regulation of cellular metabolic process	0.0121271	0.0467212	nonTerminalNode	40	71	884	2545	An11g04360,An09g02720,An03g04320,An16g01810,An16g04890,An08g02810,An01g04050,An01g04640,An02g04100,An18g04470,An01g04120,An07g07850,An16g03060,An18g05190,An14g00330,An07g04000,An04g07250,An11g02960,An02g02240,An01g13540,An02g12610,An01g02720,An04g06320,An01g07390,An02g12040,An13g00030,An18g06840,An04g08810,An11g11030,An08g02510,An08g07420,An01g02790,An09g04520,An07g08730,An12g04860,An01g12700,An0…
GO:0006342	chromatin silencing	3.55101e-05	0.000302249	nonTerminalNode	27	24	897	2592	An11g04360,An09g02720,An01g13540,An02g12610,An03g04320,An16g01810,An16g04890,An08g02810,An01g02720,An01g07390,An02g12040,An18g06840,An04g08810,An08g02510,An01g02790,An01g04640,An09g04520,An07g08730,An18g04470,An02g04100,An07g07850,An16g03060,An01g12700,An08g06050,An02g10260,An08g10060,An04g07250,
GO:0006270	DNA-dependent DNA replication initiation	0.00490433	0.0212424	terminalNode	13	12	911	2604	An01g13540,An01g02790,An03g04320,An01g04120,An16g04890,An08g02810,An11g06950,An02g10260,An01g02720,An14g03710,An01g04050,An12g04720,An04g09100,
GO:0031126	snoRNA 3'-end processing	0.0123904	0.0474858	terminalNode	6	3	918	2613	An07g08320,An11g10740,An04g01570,An01g12230,An13g00030,An17g02170,
GO:0006400	tRNA modification	0.000192828	0.00134428	nonTerminalNode	27	28	897	2588	An01g10270,An15g00230,An01g11720,An01g03350,An18g03060,An02g11460,An01g12180,An02g09220,An12g03720,An01g07390,An12g04810,An02g06810,An15g06730,An07g03280,An01g10700,An15g00210,An15g01000,An01g03360,An01g02100,An01g12800,An01g00070,An18g03220,An16g01560,An02g12030,An18g06850,An17g01660,An11g06660,
GO:0009987	cellular process	0.000129275	0.00102858	nonTerminalNode	747	1960	177	656	An15g00930,An01g02800,An18g05590,An15g01480,An17g02340,An15g00610,An02g14360,An17g02380,An08g06090,An01g08130,An02g14340,An04g07250,An11g11210,An12g03960,An15g00490,An17g00240,An15g05770,An12g00510,An07g02960,An14g00900,An12g04870,An08g10060,An06g01690,An08g03300,An04g02550,An09g02800,An02g07530,An11g04990,An16g08030,An11g11150,An09g05380,An08g01110,An14g00310,An11g00560,An14g05390,An14g06320,An0…
GO:0000956	nuclear-transcribed mRNA catabolic process	3.05477e-05	0.000269408	nonTerminalNode	22	16	902	2600	An07g08320,An11g04510,An11g11210,An15g03420,An16g01810,An14g05010,An01g03050,An11g10740,An04g01570,An16g07850,An15g00160,An02g02530,An01g07520,An16g05050,An08g06050,An08g06790,An08g04280,An12g01330,An14g04940,An08g00330,An03g03780,An11g06650,
GO:0006406	mRNA export from nucleus	0.0065979	0.0268315	terminalNode	12	11	912	2605	An04g00020,An02g05340,An10g00360,An01g04310,An18g05190,An18g05830,An04g05630,An11g00610,An08g03550,An08g00520,An11g01570,An08g04900,
GO:0006807	nitrogen compound metabolic process	3.73284e-19	1.24202e-17	nonTerminalNode	408	732	516	1884	An09g02720,An02g06120,An15g06260,An15g01480,An17g02340,An15g00610,An02g03250,An02g14360,An17g02380,An02g04220,An11g09670,An02g14340,An04g07250,An11g11210,An14g03780,An02g05340,An08g00510,An15g00490,An16g07400,An12g00510,An07g02960,An11g00620,An08g10060,An18g03220,An06g01690,An11g06650,An02g01600,An16g08030,An02g05650,An11g11150,An04g08330,An01g03050,An11g00560,An14g05390,An15g01000,An02g09200,An0…
GO:0010556	regulation of macromolecule biosynthetic process	0.00399976	0.0185306	nonTerminalNode	83	164	841	2452	An08g10140,An09g02720,An12g01350,An12g04670,An18g04650,An03g04320,An15g00750,An01g02900,An16g01810,An01g04050,An07g10400,An01g05780,An15g00210,An07g06520,An18g05190,An14g00330,An04g03300,An07g04000,An04g07250,An11g02960,An01g13540,An01g02720,An02g06710,An02g13840,An13g00030,An02g12040,An18g06840,An08g02510,An02g09610,An08g00980,An04g01940,An02g14750,An04g06120,An17g01410,An15g00900,An08g02200,An0…
GO:0045333	cellular respiration	0.00766123	0.0308133	nonTerminalNode	23	32	901	2584	An16g02570,An02g08600,An02g04330,An15g01270,An14g04080,An15g00930,An09g03870,An04g07330,An18g04220,An14g04960,An15g05790,An14g00310,An17g01670,An04g04750,An09g06680,An11g06590,An04g01200,An18g06760,An07g02160,An08g05580,An01g00130,An01g06180,An04g05220,
GO:0051252	regulation of RNA metabolic process	0.0114133	0.0444389	nonTerminalNode	62	122	862	2494	An09g02720,An12g00410,An03g04320,An15g00750,An16g01810,An07g10400,An01g05780,An15g00210,An18g05190,An14g00330,An04g03300,An07g04000,An08g04280,An04g07250,An11g02960,An01g13540,An01g02720,An02g12040,An18g06840,An08g02510,An02g09610,An12g04860,An02g14750,An04g06120,An17g01410,An15g00900,An08g02200,An02g10260,An08g10060,An11g04360,An08g09160,An16g04890,An08g02810,An01g03050,An01g02320,An01g03750,An0…
GO:0016074	snoRNA metabolic process	0.000170076	0.00125753	nonTerminalNode	11	4	913	2612	An07g08320,An11g10740,An12g08800,An11g00500,An07g08370,An04g01570,An01g12230,An13g00030,An01g05780,An12g08580,An17g02170,
GO:0016458	gene silencing	5.57978e-05	0.000464136	nonTerminalNode	27	25	897	2591	An11g04360,An09g02720,An01g13540,An02g12610,An03g04320,An16g01810,An16g04890,An08g02810,An01g02720,An01g07390,An02g12040,An18g06840,An04g08810,An08g02510,An01g02790,An01g04640,An09g04520,An07g08730,An18g04470,An02g04100,An07g07850,An16g03060,An01g12700,An08g06050,An02g10260,An08g10060,An04g07250,
GO:0051246	regulation of protein metabolic process	0.00338308	0.0160806	nonTerminalNode	24	31	900	2585	An08g10140,An15g02420,An12g01350,An12g04670,An18g04650,An09g04110,An09g04900,An01g02900,An01g03050,An02g06710,An04g06320,An02g13840,An18g06840,An01g04430,An15g02440,An08g00980,An04g01940,An02g09370,An07g06520,An14g01560,An02g05700,An08g00970,An05g00530,An06g01710,
GO:0006417	regulation of translation	0.000117729	0.000957526	nonTerminalNode	21	17	903	2599	An08g10140,An15g02420,An12g01350,An12g04670,An18g04650,An09g04110,An01g02900,An01g03050,An02g06710,An02g13840,An01g04430,An15g02440,An08g00980,An04g01940,An02g09370,An07g06520,An14g01560,An02g05700,An08g00970,An05g00530,An06g01710,
GO:0006446	regulation of translational initiation	0.00135757	0.00720105	terminalNode	9	4	915	2612	An01g04430,An01g03050,An15g02420,An12g04670,An08g00980,An18g04650,An02g06710,An02g09370,An06g01710,
GO:0000478	endonucleolytic cleavage involved in rRNA processing	1.52493e-14	3.48828e-13	nonTerminalNode	32	5	892	2611	An04g01900,An01g03080,An02g01600,An11g01850,An01g00150,An02g03350,An08g08740,An08g09160,An09g05270,An08g03460,An02g09260,An14g05390,An02g14360,An16g07300,An16g08860,An18g04230,An04g08790,An01g05560,An18g06710,An02g09200,An02g06850,An13g01010,An02g06750,An18g06750,An14g03620,An16g08220,An15g06390,An01g03760,An11g09670,An01g05500,An04g00070,An08g06650,

## Sheet: CCover
GO term	description	p-value	FDR	node type	sP	rP	sN	rN	genes enriched
GO:0005737	cytoplasm	6.14384e-06	2.66233e-05	nonTerminalNode	562	1372	362	1244	An01g07860,An15g00930,An14g01590,An01g02800,An02g06120,An18g05590,An17g02340,An15g06260,An08g04470,An03g06950,An02g04220,An11g09670,An04g07250,An15g03200,An14g03780,An11g11210,An08g00510,An18g05690,An12g03960,An02g04300,An17g00240,An16g07400,An15g05770,An12g00510,An07g02960,An14g00900,An07g09120,An12g01340,An04g02550,An02g07530,An11g06650,An11g04990,An02g05650,An09g05380,An08g01110,An01g10820,An1…
GO:0043228	non-membrane-bounded organelle	2.60239e-50	1.43782e-48	nonTerminalNode	291	254	633	2362	An07g05790,An18g05590,An15g01480,An08g02340,An07g02690,An02g14360,An01g04050,An16g03090,An01g05780,An11g07920,An08g02210,An01g03160,An11g09670,An02g14340,An04g07250,An12g03850,An02g04300,An02g06710,An17g00240,An02g13840,An02g12040,An05g00960,An07g02960,An02g14750,An07g09120,An18g05630,An15g00900,An11g10020,An11g06650,An02g01600,An03g06850,An11g04470,An02g05650,An16g08030,An11g11150,An01g10820,An1…
GO:0005743	mitochondrial inner membrane	0.00025341	0.000903284	nonTerminalNode	42	57	882	2559	An02g01750,An02g04330,An01g08500,An15g01270,An05g00110,An04g06490,An12g04110,An14g04870,An18g04220,An07g04800,An08g01370,An14g06320,An11g09930,An12g07950,An07g07880,An07g05610,An01g07190,An01g06180,An15g01700,An07g07000,An14g04080,An01g03640,An08g02450,An08g01650,An16g05090,An11g02140,An09g02730,An01g13830,An01g11920,An04g01200,An14g06860,An16g08550,An04g02460,An13g00670,An02g01360,An09g06030,An1…
GO:0005840	ribosome	5.5825e-34	9.49025e-33	nonTerminalNode	99	31	825	2585	An08g10140,An01g14080,An07g02650,An02g04330,An02g14610,An12g04670,An01g13190,An12g01350,An02g06040,An02g12120,An01g02900,An07g09550,An18g05590,An02g02040,An07g06760,An08g00610,An14g01010,An07g09070,An11g07920,An08g02210,An04g03900,An01g12640,An07g08850,An18g06010,An01g03160,An08g04150,An13g01070,An18g03810,An11g09670,An14g03920,An02g05010,An07g09250,An01g10050,An18g02890,An11g02960,An11g10630,An1…
GO:0055029	nuclear DNA-directed RNA polymerase complex	0.000902594	0.00269558	nonTerminalNode	11	6	913	2610	An11g01770,An11g09370,An02g05460,An12g00780,An01g02200,An01g04380,An01g07250,An01g11950,An15g00700,An16g08710,An09g06640,
GO:0044452	nucleolar part	6.26149e-17	4.06997e-16	nonTerminalNode	35	4	889	2612	An04g01900,An08g00720,An08g02870,An04g02000,An11g11150,An07g05380,An08g09160,An09g05270,An01g04380,An17g02170,An01g10820,An01g07250,An02g09260,An01g11950,An11g00500,An02g14360,An16g03090,An15g00700,An16g08860,An16g07300,An07g08590,An04g09100,An05g00960,An11g01770,An02g05460,An11g09370,An04g02640,An01g12230,An01g02200,An12g08580,An04g06120,An01g05500,An04g01860,An02g14340,An04g00070,
GO:0005730	nucleolus	1.99847e-52	2.20831e-50	nonTerminalNode	125	23	799	2593	An08g02870,An03g04990,An04g02000,An07g05790,An01g06040,An15g01480,An07g09340,An02g09260,An11g01950,An11g00500,An07g02690,An01g04050,An02g14360,An16g03090,An16g08860,An02g14950,An18g06710,An11g09370,An02g13900,An17g01975,An16g07850,An01g12640,An01g00770,An01g03760,An01g02120,An08g02520,An18g02230,An14g04940,An02g14340,An02g03350,An17g01815,An12g03850,An09g05270,An11g09310,An14g05140,An18g01980,An0…
GO:0030686	90S preribosome	1.65973e-30	2.29251e-29	nonTerminalNode	64	7	860	2609	An02g01600,An08g00720,An08g02870,An11g04470,An02g05650,An04g02000,An01g13190,An11g11150,An02g06050,An01g09040,An08g09160,An01g10820,An02g09260,An02g14360,An16g03090,An16g07300,An16g08860,An17g02390,An07g08590,An16g04930,An18g06710,An02g06130,An02g06850,An02g09200,An04g02640,An15g00730,An02g06750,An07g08850,An01g03160,An01g03760,An15g06390,An01g04240,An01g05500,An04g00070,An04g01900,An11g01850,An0…
GO:0055126	Nup82 complex	0.0177404	0.0357699	terminalNode	3	0	921	2616	An04g05630,An08g00520,An07g07790,
GO:0005852	eukaryotic translation initiation factor 3 complex	8.11643e-05	0.00031469	terminalNode	7	0	917	2616	An01g06230,An14g01030,An01g04430,An16g05260,An02g12410,An18g06260,An02g06530,
GO:0017102	methionyl glutamyl tRNA synthetase complex	0.0177404	0.0357699	terminalNode	3	0	921	2616	An15g06260,An09g05970,An08g00510,
GO:0044424	intracellular part	1.89372e-33	2.98938e-32	nonTerminalNode	781	1680	143	936	An15g00930,An14g01590,An01g02800,An18g05590,An17g02340,An15g01480,An02g14360,An17g02380,An08g06090,An02g14340,An04g07250,An15g03200,An11g11210,An02g03860,An12g03960,An15g00490,An17g00240,An05g00960,An15g05770,An12g00510,An07g02960,An14g00900,An08g10060,An06g01690,An04g02550,An02g07530,An11g04990,An16g08030,An11g11150,An09g05380,An08g01110,An14g00310,An11g00560,An14g05390,An14g06320,An02g09200,An0…
GO:0005744	mitochondrial inner membrane presequence translocase complex	0.00050185	0.00158441	nonTerminalNode	7	1	917	2615	An02g01750,An02g01360,An13g00670,An07g07880,An11g02140,An16g05090,An08g01650,
GO:0019866	organelle inner membrane	0.000328655	0.0011529	nonTerminalNode	43	60	881	2556	An02g01750,An02g04330,An01g08500,An15g01270,An05g00110,An04g06490,An12g04110,An14g04870,An18g04220,An07g04800,An08g01370,An14g06320,An11g09930,An12g07950,An07g07880,An07g05610,An01g07190,An01g06180,An15g01700,An07g07000,An14g04080,An01g03640,An08g02450,An16g05090,An08g01650,An11g02140,An09g02730,An01g11920,An01g13830,An04g01200,An14g06860,An16g08550,An04g02460,An13g00670,An02g01360,An09g06030,An1…
GO:0071004	U2-type prespliceosome	0.00451463	0.0106343	terminalNode	7	3	917	2613	An11g06760,An04g03910,An12g00410,An16g07850,An04g06670,An14g06480,An08g02220,
GO:0043232	intracellular non-membrane-bounded organelle	2.60239e-50	1.43782e-48	nonTerminalNode	291	254	633	2362	An07g05790,An18g05590,An15g01480,An08g02340,An07g02690,An02g14360,An01g04050,An16g03090,An01g05780,An11g07920,An08g02210,An01g03160,An11g09670,An02g14340,An04g07250,An12g03850,An02g04300,An02g06710,An17g00240,An02g13840,An02g12040,An05g00960,An07g02960,An02g14750,An07g09120,An18g05630,An15g00900,An11g10020,An11g06650,An02g01600,An03g06850,An11g04470,An02g05650,An16g08030,An11g11150,An01g10820,An1…
GO:0044446	intracellular organelle part	5.78565e-24	6.08871e-23	nonTerminalNode	448	782	476	1834	An15g00930,An12g00690,An14g01590,An18g05590,An15g01480,An11g00770,An02g14360,An03g06950,An08g06090,An02g04220,An11g09670,An02g14340,An04g07250,An15g03200,An14g03780,An15g00490,An02g04300,An05g00960,An07g02960,An11g00620,An12g01340,An11g06650,An02g01600,An11g04990,An02g05650,An16g08030,An11g11150,An04g00020,An08g01110,An01g10820,An11g00560,An14g05390,An14g06320,An18g06760,An02g09200,An02g06750,An0…
GO:0005761	mitochondrial ribosome	1.70301e-20	1.44756e-19	nonTerminalNode	38	2	886	2614	An02g05010,An02g04330,An07g09250,An18g02890,An02g14610,An08g04380,An14g06300,An02g06040,An09g04110,An07g05290,An12g03890,An07g09550,An02g09190,An03g04620,An18g05590,An14g04960,An15g00770,An11g11170,An17g01270,An02g04300,An11g06810,An07g06540,An07g09070,An11g07920,An04g01650,An04g03900,An08g05500,An18g03230,An01g08390,An01g03110,An18g06010,An18g05630,An08g00950,An08g04150,An07g06570,An13g01000,An1…
GO:0005829	cytosol	3.22262e-05	0.000131889	nonTerminalNode	71	108	853	2508	An08g10140,An01g14080,An15g02340,An12g04670,An01g13190,An12g01350,An17g02210,An15g06650,An02g12120,An18g03000,An07g06760,An08g00610,An14g01010,An18g05060,An07g08850,An01g03160,An13g01070,An15g06370,An18g03810,An11g09670,An01g10050,An11g10630,An18g05690,An01g12420,An04g05850,An02g13840,An16g07400,An01g00060,An07g02960,An07g10040,An18g05770,An18g04310,An12g01900,An01g06480,An08g00970,An18g03310,An1…
GO:0005666	DNA-directed RNA polymerase III complex	0.00170021	0.00458227	terminalNode	6	1	918	2615	An12g00780,An01g07250,An15g00700,An16g08710,An09g06640,An02g05460,
GO:0070545	PeBoW complex	0.0177404	0.0357699	terminalNode	3	0	921	2616	An08g00720,An04g02640,An04g02000,
GO:0044428	nuclear part	1.50645e-35	2.77437e-34	nonTerminalNode	252	254	672	2362	An03g04990,An12g00690,An07g05790,An07g02740,An11g04630,An15g01480,An16g01810,An04g03910,An02g01970,An08g02340,An01g14070,An07g02690,An11g00770,An02g14360,An01g04050,An16g07860,An16g03090,An16g08860,An01g05780,An04g01770,An02g11900,An08g06090,An02g04220,An14g00330,An02g14340,An08g07030,An04g09010,An04g07250,An12g03850,An11g09310,An11g11140,An14g05140,An12g04760,An15g00490,An01g02720,An07g06750,An1…
GO:0000178	exosome (RNase complex)	0.000176825	0.000640627	nonTerminalNode	9	2	915	2614	An01g07520,An07g08320,An14g05010,An02g01970,An11g10740,An01g14070,An15g06440,An07g06510,An12g04560,
GO:0005685	U1 snRNP	0.0015887	0.00438879	terminalNode	8	3	916	2613	An11g06760,An04g03910,An12g00410,An16g07850,An04g06670,An14g06480,An15g05680,An08g02220,
GO:0015935	small ribosomal subunit	1.07661e-19	8.49756e-19	nonTerminalNode	40	4	884	2612	An01g14080,An07g09250,An02g14610,An12g04670,An01g13190,An12g01350,An08g04380,An11g10630,An07g09550,An02g09190,An18g05590,An03g04620,An06g01930,An04g05850,An15g00770,An07g06760,An02g13840,An01g02840,An07g06540,An07g09070,An11g09500,An18g04180,An04g01650,An07g02960,An18g03230,An02g09200,An01g10720,An01g02880,An18g04310,An01g03110,An07g08850,An18g05630,An01g03160,An13g01070,An07g06570,An02g07010,An1…
GO:0044422	organelle part	5.78565e-24	6.08871e-23	nonTerminalNode	448	782	476	1834	An15g00930,An12g00690,An14g01590,An18g05590,An15g01480,An11g00770,An02g14360,An03g06950,An08g06090,An02g04220,An11g09670,An02g14340,An04g07250,An15g03200,An14g03780,An15g00490,An02g04300,An05g00960,An07g02960,An11g00620,An12g01340,An11g06650,An02g01600,An11g04990,An02g05650,An16g08030,An11g11150,An04g00020,An08g01110,An01g10820,An11g00560,An14g05390,An14g06320,An18g06760,An02g09200,An02g06750,An0…
GO:0000792	heterochromatin	0.00170021	0.00458227	nonTerminalNode	6	1	918	2615	An14g04830,An07g05380,An08g09160,An04g03300,An02g12040,An04g06120,
GO:0005742	mitochondrial outer membrane translocase complex	0.00461942	0.0106343	terminalNode	4	0	920	2616	An03g04790,An08g04070,An15g00190,An08g07360,
GO:0043227	membrane-bounded organelle	5.3663e-17	3.5938e-16	nonTerminalNode	604	1297	320	1319	An09g02720,An01g07860,An12g00690,An15g00930,An14g01590,An18g05590,An15g01480,An11g00770,An02g14360,An17g02380,An08g04470,An03g06950,An08g06090,An02g04220,An02g14340,An04g07250,An15g03200,An14g03780,An02g05340,An02g03860,An18g05690,An15g00490,An02g04300,An17g00240,An05g00960,An12g00510,An14g00900,An11g00620,An12g01340,An08g10060,An06g01690,An04g02550,An02g07530,An11g06650,An02g01600,An11g04990,An0…
GO:0005759	mitochondrial matrix	3.53766e-12	2.05743e-11	nonTerminalNode	65	51	859	2565	An02g01750,An02g04330,An15g00930,An02g14610,An02g06040,An09g04110,An14g03630,An07g09550,An02g11460,An18g05590,An14g04960,An15g05790,An15g00770,An17g01270,An11g11170,An04g04750,An11g06590,An11g00550,An11g06810,An07g09070,An18g06760,An11g07920,An08g05580,An04g03900,An01g03110,An18g06010,An08g00950,An08g04150,An07g06570,An13g01000,An09g05980,An16g02570,An02g05010,An07g09250,An18g02890,An04g01610,An1…
GO:0000176	nuclear exosome (RNase complex)	0.000176825	0.000640627	terminalNode	9	2	915	2614	An01g07520,An07g08320,An14g05010,An02g01970,An11g10740,An01g14070,An15g06440,An07g06510,An12g04560,
GO:0005575	cellular_component	1.16515e-28	1.35526e-27	nonTerminalNode	816	1858	108	758	An15g00930,An14g01590,An01g02800,An18g05590,An17g02340,An15g01480,An02g14360,An17g02380,An08g06090,An01g08130,An02g14340,An04g07250,An15g03200,An11g11210,An02g03860,An12g03960,An15g00490,An17g00240,An05g00960,An15g05770,An12g00510,An07g02960,An11g02830,An14g00900,An08g10060,An06g01690,An04g02550,An02g07530,An11g04990,An16g08030,An11g11150,An09g05380,An08g02900,An08g01110,An14g00310,An11g00560,An1…
GO:0009295	nucleoid	0.00427548	0.0104987	nonTerminalNode	10	7	914	2609	An18g06760,An04g01610,An16g05090,An07g09530,An01g00100,An15g05790,An04g04750,An12g04940,An16g06400,An09g03940,
GO:0000812	Swr1 complex	0.0123904	0.0265853	terminalNode	6	3	918	2613	An04g01770,An04g05960,An02g14750,An12g00210,An01g05780,An04g07250,
GO:0042555	MCM complex	8.11643e-05	0.00031469	terminalNode	7	0	917	2616	An01g02790,An14g03710,An09g04640,An12g04720,An16g04890,An02g10260,An01g02720,
GO:0000313	organellar ribosome	1.70301e-20	1.44756e-19	nonTerminalNode	38	2	886	2614	An02g05010,An02g04330,An07g09250,An18g02890,An02g14610,An08g04380,An14g06300,An02g06040,An09g04110,An07g05290,An12g03890,An07g09550,An02g09190,An03g04620,An18g05590,An14g04960,An15g00770,An11g11170,An17g01270,An02g04300,An11g06810,An07g06540,An07g09070,An11g07920,An04g01650,An04g03900,An08g05500,An18g03230,An01g08390,An01g03110,An18g06010,An18g05630,An08g00950,An08g04150,An07g06570,An13g01000,An1…
GO:0033279	ribosomal subunit	1.10073e-37	2.21147e-36	nonTerminalNode	75	6	849	2610	An08g10140,An01g14080,An18g05650,An02g14610,An12g04670,An01g13190,An12g01350,An02g06040,An02g08080,An08g03430,An02g12120,An07g09550,An14g04960,An18g05590,An15g00770,An17g01270,An11g11170,An17g01360,An07g06760,An11g06810,An08g00610,An14g01010,An07g09070,An11g07920,An04g03900,An02g09200,An01g03110,An07g08850,An18g06010,An01g03160,An08g00950,An08g04150,An13g01070,An07g06570,An18g03810,An13g01000,An1…
GO:0044427	chromosomal part	0.00896509	0.0198129	nonTerminalNode	50	92	874	2524	An03g04320,An07g02740,An16g01810,An01g04050,An07g10400,An01g05780,An04g01770,An02g11900,An04g03300,An14g03710,An04g07250,An01g13540,An02g04840,An12g08240,An01g02720,An02g12040,An08g02510,An02g14750,An04g06120,An15g00900,An07g09860,An02g10260,An12g04720,An09g04900,An08g09160,An16g04890,An08g02810,An14g04830,An04g08710,An01g04640,An01g04120,An07g07850,An16g03060,An11g09360,An12g00210,An08g01600,An0…
GO:0005750	mitochondrial respiratory chain complex III	0.0182896	0.0357699	terminalNode	4	1	920	2615	An01g06180,An04g05220,An14g04080,An04g01200,
GO:0005694	chromosome	0.00523845	0.011935	nonTerminalNode	55	100	869	2516	An03g04320,An07g02740,An16g01810,An01g04050,An07g10400,An01g05780,An04g01770,An02g11900,An14g00330,An04g03300,An14g03710,An04g07250,An01g13540,An12g08240,An02g04840,An01g02720,An02g12040,An08g02510,An02g14750,An04g06120,An07g09860,An15g00900,An02g10260,An12g04720,An09g04900,An08g09160,An16g04890,An08g02810,An14g04830,An04g08710,An01g04640,An01g04120,An18g04470,An07g07850,An16g03060,An18g03770,An1…
GO:0044445	cytosolic part	1.47434e-10	8.14572e-10	nonTerminalNode	49	34	875	2582	An08g10140,An01g14080,An18g05650,An12g04670,An01g13190,An12g01350,An02g08080,An08g03430,An02g12120,An16g03100,An17g01360,An07g06760,An08g00610,An14g01010,An02g09200,An18g05060,An07g08850,An01g03160,An02g12750,An04g07340,An13g01070,An15g06370,An18g03810,An11g09670,An01g03460,An18g01670,An01g04920,An02g08920,An11g10630,An01g12420,An06g01930,An11g02360,An04g05850,An02g13840,An11g03270,An01g02840,An1…
GO:0032040	small-subunit processome	1.23735e-17	8.82111e-17	terminalNode	33	2	891	2614	An04g01900,An01g03080,An02g01600,An11g01850,An12g01350,An11g11150,An02g03350,An07g05380,An08g09160,An09g05270,An02g06390,An08g03460,An04g05850,An02g09260,An15g01160,An14g05390,An18g05080,An02g14360,An16g03090,An16g07300,An16g08860,An02g13840,An07g08590,An05g00960,An01g05560,An02g06130,An01g12230,An04g06120,An15g06390,An04g01860,An01g05500,An02g14340,An04g00070,
GO:0016585	chromatin remodeling complex	0.00370003	0.00929213	nonTerminalNode	18	20	906	2596	An07g02740,An11g11080,An02g02890,An04g05960,An01g07390,An18g06840,An01g05780,An04g01770,An04g08810,An08g02510,An02g14750,An07g07850,An01g12700,An17g01410,An01g01390,An07g02300,An12g00210,An04g07250,
GO:0033553	rDNA heterochromatin	0.0182896	0.0357699	terminalNode	4	1	920	2615	An07g05380,An08g09160,An04g03300,An04g06120,
GO:0005635	nuclear envelope	0.000404353	0.00135397	nonTerminalNode	27	30	897	2586	An11g04990,An12g00690,An01g09040,An04g00020,An12g03850,An11g11140,An11g04980,An14g00100,An08g02340,An15g01240,An01g14070,An07g01520,An08g02930,An08g00520,An04g01520,An07g07790,An08g06090,An01g04310,An10g00360,An08g10130,An04g05630,An08g03550,An11g00610,An01g00070,An01g14960,An08g06660,An08g04900,
GO:0045275	respiratory chain complex III	0.0182896	0.0357699	nonTerminalNode	4	1	920	2615	An01g06180,An04g05220,An14g04080,An04g01200,
GO:0031428	box C/D snoRNP complex	0.00120189	0.00344957	terminalNode	5	0	919	2616	An16g03090,An02g09260,An04g01860,An01g12230,An02g14340,
GO:0000228	nuclear chromosome	0.0086188	0.0192399	nonTerminalNode	44	78	880	2538	An03g04320,An07g02740,An16g01810,An16g04890,An08g02810,An04g08710,An14g04830,An01g04050,An07g10400,An01g05780,An04g01770,An02g11900,An01g04640,An18g04470,An01g04120,An07g07850,An16g03060,An18g03770,An14g00330,An14g03710,An12g00210,An11g09360,An04g07250,An07g08860,An01g13540,An17g02300,An02g04840,An02g02890,An01g02720,An04g05960,An01g07390,An08g02510,An08g08550,An01g02790,An02g14750,An09g04640,An0…
GO:0005850	eukaryotic translation initiation factor 2 complex	0.0177404	0.0357699	terminalNode	3	0	921	2616	An04g01940,An02g12320,An02g09370,
GO:0005736	DNA-directed RNA polymerase I complex	2.10664e-05	8.78431e-05	terminalNode	8	0	916	2616	An11g01770,An01g07250,An01g11950,An11g09370,An02g05460,An15g00700,An01g02200,An01g04380,
GO:0042719	mitochondrial intermembrane space protein transporter complex	0.0177404	0.0357699	terminalNode	3	0	921	2616	An01g03640,An10g00500,An02g04260,
GO:0005654	nucleoplasm	0.000152811	0.000572394	nonTerminalNode	61	94	863	2522	An03g04320,An07g02740,An01g04050,An07g10400,An16g07860,An04g01770,An02g04220,An07g04000,An04g03300,An14g03710,An14g04940,An16g08710,An08g07030,An04g07250,An01g13540,An14g05140,An12g04760,An15g00490,An01g02720,An13g00030,An18g06840,An04g01920,An04g04810,An01g02200,An02g14750,An02g06230,An08g02200,An02g10260,An08g05260,An12g04720,An14g00480,An07g05620,An12g00780,An01g10820,An01g04380,An16g04890,An0…
GO:0031980	mitochondrial lumen	3.53766e-12	2.05743e-11	nonTerminalNode	65	51	859	2565	An02g01750,An02g04330,An15g00930,An02g14610,An02g06040,An09g04110,An14g03630,An07g09550,An02g11460,An18g05590,An14g04960,An15g05790,An15g00770,An17g01270,An11g11170,An04g04750,An11g06590,An11g00550,An11g06810,An07g09070,An18g06760,An11g07920,An08g05580,An04g03900,An01g03110,An18g06010,An08g00950,An08g04150,An07g06570,An13g01000,An09g05980,An16g02570,An02g05010,An07g09250,An18g02890,An04g01610,An1…
GO:0005622	intracellular	4.94028e-33	7.27868e-32	nonTerminalNode	781	1684	143	932	An15g00930,An14g01590,An01g02800,An18g05590,An17g02340,An15g01480,An02g14360,An17g02380,An08g06090,An02g14340,An04g07250,An15g03200,An11g11210,An02g03860,An12g03960,An15g00490,An17g00240,An05g00960,An12g00510,An15g05770,An07g02960,An14g00900,An08g10060,An06g01690,An04g02550,An02g07530,An11g04990,An16g08030,An11g11150,An09g05380,An08g01110,An14g00310,An11g00560,An14g05390,An14g06320,An02g09200,An0…
GO:0044454	nuclear chromosome part	0.0102646	0.0224601	nonTerminalNode	40	70	884	2546	An03g04320,An07g02740,An16g01810,An16g04890,An08g02810,An01g04050,An04g08710,An14g04830,An07g10400,An01g05780,An04g01770,An02g11900,An01g04640,An01g04120,An07g07850,An16g03060,An14g03710,An12g00210,An11g09360,An04g07250,An07g08860,An01g13540,An17g02300,An02g04840,An02g02890,An04g05960,An01g02720,An01g07390,An08g02510,An08g08550,An01g02790,An02g14750,An09g04640,An07g02680,An07g09860,An15g00900,An0…
GO:0031261	DNA replication preinitiation complex	0.00111943	0.00329859	terminalNode	10	5	914	2611	An09g04640,An16g04890,An08g02810,An02g10260,An01g02720,An14g03710,An01g02790,An01g13540,An12g04720,An03g04320,
GO:0043233	organelle lumen	9.7521e-48	3.07888e-46	nonTerminalNode	242	182	682	2434	An02g04330,An03g04990,An15g00930,An07g05790,An07g02740,An07g09550,An18g05590,An11g04630,An15g01480,An11g06590,An07g02690,An11g00550,An02g14360,An01g04050,An16g07860,An16g03090,An16g08860,An04g01770,An11g07920,An02g04220,An18g06010,An08g04150,An02g14340,An08g07030,An04g07250,An14g03780,An12g03850,An17g01480,An11g09310,An14g05140,An12g04760,An15g00490,An01g02720,An07g06750,An02g04300,An15g02360,An1…
GO:0022626	cytosolic ribosome	6.84854e-20	5.60565e-19	nonTerminalNode	46	8	878	2608	An08g10140,An01g14080,An07g02650,An01g04920,An18g05650,An12g04670,An01g13190,An12g01350,An02g08080,An08g03430,An02g12120,An11g10630,An01g02900,An06g01930,An01g12420,An04g05850,An17g01360,An02g06710,An07g06760,An02g13840,An11g03270,An08g00610,An01g02840,An14g01010,An08g02210,An15g02440,An11g09500,An18g04180,An07g02960,An02g09200,An01g10720,An04g08760,An01g02880,An18g04310,An07g09120,An11g09120,An0…
GO:0042645	mitochondrial nucleoid	0.00427548	0.0104987	terminalNode	10	7	914	2609	An18g06760,An04g01610,An16g05090,An07g09530,An01g00100,An15g05790,An04g04750,An12g04940,An16g06400,An09g03940,
GO:0031981	nuclear lumen	5.21731e-38	1.15303e-36	nonTerminalNode	177	118	747	2498	An03g04990,An07g05790,An07g02740,An11g04630,An15g01480,An07g02690,An02g14360,An01g04050,An16g07860,An16g03090,An16g08860,An04g01770,An02g04220,An02g14340,An08g07030,An04g07250,An12g03850,An11g09310,An14g05140,An12g04760,An15g00490,An01g02720,An07g06750,An18g01980,An18g06840,An05g00960,An11g10650,An02g14750,An12g08580,An02g06230,An08g02200,An08g05260,An11g10020,An11g06650,An01g03080,An18g05650,An0…
GO:0031298	replication fork protection complex	0.00244569	0.00651201	terminalNode	12	9	912	2607	An01g02790,An01g13540,An01g04640,An09g04640,An16g04890,An07g09860,An02g10260,An01g02720,An14g03710,An12g04720,An07g10400,An07g02860,
GO:0005656	pre-replicative complex	5.46673e-05	0.000219663	terminalNode	10	2	914	2614	An09g04640,An16g04890,An08g02810,An02g10260,An01g02720,An14g03710,An01g02790,An01g13540,An12g04720,An03g04320,
GO:0005739	mitochondrion	1.61333e-13	1.0187e-12	nonTerminalNode	243	397	681	2219	An15g00930,An14g01590,An18g05590,An04g06680,An08g04470,An11g07920,An03g06950,An15g00190,An02g04220,An16g03130,An15g03200,An14g03780,An12g03850,An15g00420,An02g04300,An04g03110,An02g12040,An12g00510,An18g03120,An11g09630,An18g05630,An12g01340,An04g05220,An04g02550,An11g06650,An02g05650,An12g00780,An01g10820,An14g00310,An15g00770,An11g09790,An18g06760,An14g06320,An15g01000,An08g07360,An08g00950,An0…
GO:0015934	large ribosomal subunit	8.93231e-19	6.58014e-18	nonTerminalNode	35	2	889	2614	An08g10140,An02g05010,An01g04920,An18g05650,An18g02890,An14g06300,An02g08080,An02g06040,An08g03430,An07g05290,An02g12120,An12g03890,An14g04960,An01g12420,An11g11170,An17g01270,An17g01360,An02g04300,An11g03270,An11g06810,An08g00610,An14g01010,An11g07920,An04g03900,An08g05500,An04g08760,An01g08390,An11g09120,An18g06010,An08g00950,An08g04150,An18g03810,An14g06310,An01g03460,An09g05980,
GO:0043234	protein complex	0.00137179	0.00388674	nonTerminalNode	233	533	691	2083	An12g00690,An11g06670,An15g06260,An08g02340,An07g02690,An11g00770,An02g14360,An01g04050,An01g05780,An08g06090,An15g00190,An17g01130,An16g01560,An04g07250,An08g00510,An16g05260,An15g00490,An05g00960,An15g05770,An02g14750,An15g00900,An04g05220,An06g01710,An11g04990,An12g00780,An11g11150,An04g00020,An08g01110,An01g10820,An11g00560,An14g06320,An18g06760,An16g04970,An08g07360,An02g12410,An07g07850,An0…
GO:0030529	ribonucleoprotein complex	7.96676e-76	1.76065e-73	nonTerminalNode	220	73	704	2543	An08g10140,An01g14080,An02g04330,An03g04990,An12g01350,An12g04670,An01g13190,An02g06050,An01g02800,An02g12120,An07g09550,An18g05590,An15g01480,An04g03910,An07g02690,An02g14360,An16g03090,An16g08860,An08g00610,An14g01010,An11g07920,An08g02210,An02g06130,An18g06010,An01g03160,An08g04150,An18g03810,An17g01130,An01g04240,An11g09670,An02g14340,An04g09010,An11g11210,An02g03860,An12g03850,An11g10630,An1…
GO:0005844	polysome	0.0242041	0.046514	terminalNode	6	4	918	2612	An11g04360,An18g04400,An08g08760,An02g06710,An01g11960,An10g00360,
GO:0000177	cytoplasmic exosome (RNase complex)	0.00050185	0.00158441	terminalNode	7	1	917	2615	An01g07520,An07g08320,An14g05010,An02g01970,An11g10740,An07g06510,An12g04560,
GO:0034455	t-UTP complex	0.00461942	0.0106343	terminalNode	4	0	920	2616	An07g05380,An08g09160,An07g08590,An04g06120,
GO:0031974	membrane-enclosed lumen	3.84808e-47	1.06303e-45	nonTerminalNode	251	199	673	2417	An02g04330,An03g04990,An15g00930,An07g05790,An07g02740,An07g09550,An18g05590,An11g04630,An15g01480,An11g06590,An07g02690,An11g00550,An02g14360,An01g04050,An16g07860,An16g03090,An16g08860,An04g01770,An11g07920,An02g04220,An18g06010,An08g04150,An02g14340,An08g07030,An04g07250,An14g03780,An12g03850,An17g01480,An11g09310,An14g05140,An12g04760,An15g00490,An01g02720,An07g06750,An02g04300,An15g02360,An1…
GO:0070013	intracellular organelle lumen	9.7521e-48	3.07888e-46	nonTerminalNode	242	182	682	2434	An02g04330,An03g04990,An15g00930,An07g05790,An07g02740,An07g09550,An18g05590,An11g04630,An15g01480,An11g06590,An07g02690,An11g00550,An02g14360,An01g04050,An16g07860,An16g03090,An16g08860,An04g01770,An11g07920,An02g04220,An18g06010,An08g04150,An02g14340,An08g07030,An04g07250,An14g03780,An12g03850,An17g01480,An11g09310,An14g05140,An12g04760,An15g00490,An01g02720,An07g06750,An02g04300,An15g02360,An1…
GO:0000314	organellar small ribosomal subunit	4.21427e-10	2.11672e-09	nonTerminalNode	16	0	908	2616	An07g09070,An07g09250,An02g14610,An04g01650,An18g03230,An08g04380,An01g03110,An07g09550,An02g09190,An18g05590,An03g04620,An18g05630,An15g00770,An07g06570,An13g01000,An07g06540,
GO:0022625	cytosolic large ribosomal subunit	1.63425e-09	8.02597e-09	terminalNode	15	0	909	2616	An14g01010,An08g10140,An11g09120,An01g12420,An01g04920,An18g05650,An17g01360,An18g03810,An02g08080,An04g08760,An08g03430,An01g03460,An02g12120,An11g03270,An08g00610,
GO:0043596	nuclear replication fork	0.0123671	0.0265853	nonTerminalNode	15	18	909	2598	An01g13540,An16g04890,An01g02720,An07g10400,An08g02510,An01g02790,An01g04640,An16g03060,An09g04640,An07g09860,An07g02680,An02g10260,An14g03710,An12g04720,An07g02860,
GO:0043226	organelle	9.3059e-21	8.56918e-20	nonTerminalNode	655	1401	269	1215	An15g00930,An14g01590,An18g05590,An15g01480,An02g14360,An17g02380,An08g06090,An02g14340,An04g07250,An15g03200,An02g03860,An15g00490,An17g00240,An05g00960,An12g00510,An07g02960,An14g00900,An08g10060,An06g01690,An04g02550,An02g07530,An11g04990,An16g08030,An11g11150,An08g01110,An14g00310,An11g00560,An14g05390,An14g06320,An02g09200,An02g06750,An08g00950,An07g06570,An08g00310,An01g03350,An01g03640,An0…
GO:0030689	Noc complex	0.00120189	0.00344957	terminalNode	5	0	919	2616	An16g07300,An16g08860,An08g02870,An04g09100,An01g10820,
GO:0055125	Nic96 complex	0.00461942	0.0106343	terminalNode	4	0	920	2616	An14g00100,An11g00610,An08g04900,An07g07790,
GO:0005763	mitochondrial small ribosomal subunit	4.21427e-10	2.11672e-09	terminalNode	16	0	908	2616	An07g09070,An07g09250,An02g14610,An04g01650,An18g03230,An08g04380,An01g03110,An07g09550,An02g09190,An18g05590,An03g04620,An18g05630,An15g00770,An07g06570,An13g01000,An07g06540,
GO:0043614	multi-eIF complex	0.00050185	0.00158441	terminalNode	7	1	917	2615	An12g04670,An02g12320,An14g01030,An01g06230,An04g01940,An02g12410,An02g09370,
GO:0022627	cytosolic small ribosomal subunit	5.30506e-11	3.0062e-10	terminalNode	24	4	900	2612	An01g14080,An11g09500,An18g04180,An12g04670,An01g13190,An12g01350,An07g02960,An02g09200,An01g10720,An01g02880,An11g10630,An18g04310,An06g01930,An07g08850,An01g03160,An04g05850,An13g01070,An02g07010,An08g00970,An02g13840,An07g06760,An11g09670,An18g03310,An01g02840,
GO:0044444	cytoplasmic part	1.53734e-05	6.53369e-05	nonTerminalNode	425	996	499	1620	An01g07860,An15g00930,An14g01590,An01g02800,An18g05590,An15g06260,An08g04470,An03g06950,An02g04220,An11g09670,An15g03200,An14g03780,An11g11210,An08g00510,An18g05690,An12g03960,An02g04300,An17g00240,An16g07400,An12g00510,An07g02960,An14g00900,An07g09120,An12g01340,An04g02550,An11g06650,An02g05650,An08g01110,An01g10820,An14g00310,An01g03050,An14g06320,An18g06760,An15g01000,An02g09200,An08g00950,An0…
GO:0034388	Pwp2p-containing subcomplex of 90S preribosome	0.00461942	0.0106343	terminalNode	4	0	920	2616	An04g01900,An02g14360,An09g05270,An01g05500,
GO:0032991	macromolecular complex	1.26854e-38	3.11497e-37	nonTerminalNode	422	592	502	2024	An12g00690,An02g06050,An01g02800,An11g06670,An18g05590,An15g06260,An15g01480,An04g03910,An08g02340,An11g00770,An07g02690,An02g14360,An01g04050,An16g03090,An01g05780,An11g07920,An08g02210,An02g06130,An08g06090,An15g00190,An01g03160,An17g01130,An11g09670,An16g01560,An02g14340,An04g09010,An04g07250,An11g11210,An12g03850,An02g03860,An08g00510,An11g01690,An16g05260,An15g00490,An02g04300,An02g06710,An0…
GO:0005762	mitochondrial large ribosomal subunit	2.43688e-10	1.28226e-09	terminalNode	20	2	904	2614	An11g07920,An02g05010,An18g02890,An08g05500,An04g03900,An14g06300,An02g06040,An01g08390,An07g05290,An12g03890,An14g04960,An18g06010,An08g00950,An11g11170,An17g01270,An08g04150,An02g04300,An14g06310,An11g06810,An09g05980,
GO:0044455	mitochondrial membrane part	0.000883893	0.00267589	nonTerminalNode	30	38	894	2578	An02g01750,An15g01270,An14g06320,An15g00190,An08g07360,An07g07880,An01g07190,An15g01700,An01g06180,An07g07000,An14g04080,An12g07550,An01g03640,An08g02450,An08g01650,An16g05090,An11g02140,An09g02730,An01g11920,An04g01200,An16g08550,An04g02460,An13g00670,An03g04790,An08g04070,An02g01360,An04g00130,An10g00500,An04g05220,An01g10880,
GO:0005623	cell	3.6424e-29	4.47206e-28	nonTerminalNode	816	1853	108	763	An15g00930,An14g01590,An01g02800,An18g05590,An17g02340,An15g01480,An02g14360,An17g02380,An08g06090,An01g08130,An02g14340,An04g07250,An15g03200,An11g11210,An02g03860,An12g03960,An15g00490,An17g00240,An05g00960,An12g00510,An15g05770,An07g02960,An11g02830,An14g00900,An08g10060,An06g01690,An04g02550,An02g07530,An11g04990,An16g08030,An11g11150,An09g05380,An08g02900,An08g01110,An14g00310,An11g00560,An1…
GO:0030688	preribosome, small subunit precursor	5.46344e-06	2.41484e-05	terminalNode	9	0	915	2616	An14g03620,An11g01850,An01g00150,An17g01130,An02g06850,An16g08860,An16g07300,An08g09160,An18g03310,
GO:0000790	nuclear chromatin	0.0218066	0.0422743	nonTerminalNode	19	28	905	2588	An17g02300,An07g02740,An16g01810,An02g02890,An04g05960,An04g08710,An14g04830,An07g10400,An01g07390,An01g05780,An04g01770,An02g14750,An07g07850,An15g00900,An08g10130,An11g09360,An12g00210,An07g02860,An04g07250,
GO:0044451	nucleoplasm part	0.00273312	0.00710611	nonTerminalNode	51	87	873	2529	An03g04320,An07g02740,An01g04050,An07g10400,An16g07860,An04g01770,An07g04000,An04g03300,An14g03710,An16g08710,An04g07250,An01g13540,An12g04760,An15g00490,An01g02720,An18g06840,An04g01920,An04g04810,An01g02200,An02g14750,An08g02200,An02g10260,An12g04720,An14g00480,An07g05620,An12g00780,An01g04380,An01g10820,An16g04890,An08g02810,An11g00560,An01g11950,An04g09100,An15g00960,An02g04100,An01g04310,An0…
GO:0005643	nuclear pore	2.65928e-08	1.25043e-07	nonTerminalNode	22	7	902	2609	An11g04990,An12g00690,An04g00020,An08g06090,An11g11140,An10g00360,An01g04310,An11g04980,An04g05630,An08g10130,An14g00100,An08g02340,An11g00610,An08g03550,An01g14070,An07g01520,An08g06660,An08g02930,An08g00520,An08g04900,An04g01520,An07g07790,
GO:0031967	organelle envelope	8.1697e-07	3.6847e-06	nonTerminalNode	93	138	831	2478	An02g01750,An02g04330,An01g08500,An12g00690,An14g01590,An12g04110,An14g04870,An07g04800,An08g03450,An08g02340,An01g14070,An07g01520,An08g01370,An02g04260,An04g01520,An07g07790,An12g07950,An03g06950,An08g06090,An15g00190,An10g00360,An15g01020,An07g07880,An07g05610,An15g03200,An12g07550,An12g03850,An11g00750,An08g01650,An11g11140,An03g03000,An01g13600,An14g00100,An04g02320,An09g02730,An01g13830,An0…
GO:0005832	chaperonin-containing T-complex	0.00014589	0.000555893	terminalNode	8	1	916	2615	An11g02360,An02g08920,An02g12750,An16g03100,An04g07340,An15g06370,An01g06480,An18g05770,
GO:0030880	RNA polymerase complex	0.000345741	0.00117552	nonTerminalNode	12	6	912	2610	An11g01770,An11g09370,An02g05460,An12g00780,An01g02200,An01g04380,An15g05790,An01g07250,An01g11950,An15g00700,An16g08710,An09g06640,
GO:0005681	spliceosomal complex	0.0162971	0.0346314	nonTerminalNode	9	8	915	2608	An12g00410,An16g07850,An15g00160,An08g02220,An18g03120,An11g06760,An04g03910,An04g06670,An14g06480,
GO:0043231	intracellular membrane-bounded organelle	5.3663e-17	3.5938e-16	nonTerminalNode	604	1297	320	1319	An09g02720,An01g07860,An15g00930,An12g00690,An14g01590,An18g05590,An15g01480,An11g00770,An02g14360,An17g02380,An08g04470,An03g06950,An08g06090,An02g04220,An02g14340,An04g07250,An15g03200,An14g03780,An02g05340,An02g03860,An18g05690,An15g00490,An02g04300,An17g00240,An05g00960,An12g00510,An14g00900,An11g00620,An12g01340,An08g10060,An06g01690,An04g02550,An02g07530,An11g06650,An02g01600,An11g04990,An0…
GO:0000785	chromatin	0.000758201	0.00232726	nonTerminalNode	26	30	898	2586	An17g02300,An07g05380,An09g04900,An08g09160,An07g02740,An02g04840,An16g01810,An02g02890,An04g05960,An04g08710,An14g04830,An07g10400,An01g07390,An02g12040,An01g05780,An04g01770,An02g14750,An04g06120,An07g07850,An15g00900,An08g10130,An04g03300,An11g09360,An12g00210,An07g02860,An04g07250,
GO:0031975	envelope	8.1697e-07	3.6847e-06	nonTerminalNode	93	138	831	2478	An02g01750,An02g04330,An01g08500,An12g00690,An14g01590,An12g04110,An14g04870,An07g04800,An08g03450,An08g02340,An01g14070,An07g01520,An08g01370,An02g04260,An04g01520,An07g07790,An12g07950,An03g06950,An08g06090,An15g00190,An10g00360,An15g01020,An07g07880,An07g05610,An15g03200,An12g07550,An12g03850,An11g00750,An11g11140,An08g01650,An03g03000,An14g00100,An01g13600,An04g02320,An09g02730,An01g13830,An0…
GO:0071010	prespliceosome	0.00451463	0.0106343	nonTerminalNode	7	3	917	2613	An11g06760,An04g03910,An12g00410,An16g07850,An04g06670,An14g06480,An08g02220,
GO:0034399	nuclear periphery	0.00367951	0.00929213	terminalNode	8	4	916	2612	An11g04630,An04g05630,An11g00610,An11g10650,An07g06750,An07g03150,An08g00520,An07g07790,
GO:0031966	mitochondrial membrane	0.00150699	0.00421576	nonTerminalNode	57	97	867	2519	An02g01750,An02g04330,An01g08500,An14g01590,An12g04110,An14g04870,An07g04800,An08g03450,An08g01370,An12g07950,An03g06950,An15g00190,An07g07880,An07g05610,An12g07550,An11g00750,An08g01650,An03g03000,An09g02730,An01g13830,An04g01200,An14g06860,An04g02460,An13g00670,An03g04790,An08g04070,An12g01340,An04g05220,An15g01270,An05g00110,An04g06490,An18g04220,An14g06320,An11g09930,An01g00080,An08g07360,An0…
GO:0030684	preribosome	2.72531e-49	1.20459e-47	nonTerminalNode	100	9	824	2607	An01g03080,An02g01600,An08g00720,An03g06850,An08g02870,An11g04470,An02g05650,An03g04990,An16g08030,An01g13190,An12g01350,An04g02000,An11g11150,An02g06050,An01g09040,An09g06180,An08g09160,An01g10820,An02g11580,An01g06040,An15g01480,An02g09260,An14g05390,An07g02690,An02g14360,An16g03090,An16g07300,An16g08860,An17g02390,An07g08590,An04g09100,An16g04930,An18g06710,An02g06130,An17g01975,An02g06850,An0…
GO:0005740	mitochondrial envelope	0.000514401	0.00160116	nonTerminalNode	66	111	858	2505	An02g01750,An02g04330,An01g08500,An14g01590,An12g04110,An14g04870,An07g04800,An08g03450,An08g01370,An02g04260,An12g07950,An03g06950,An15g00190,An15g01020,An07g07880,An07g05610,An15g03200,An12g07550,An11g00750,An08g01650,An03g03000,An01g13600,An04g02320,An09g02730,An01g13830,An04g01200,An02g01730,An14g06860,An04g02460,An13g00670,An03g04790,An08g04070,An12g01340,An04g05220,An16g02470,An15g01270,An0…
GO:0044464	cell part	3.6424e-29	4.47206e-28	nonTerminalNode	816	1853	108	763	An15g00930,An14g01590,An01g02800,An18g05590,An17g02340,An15g01480,An02g14360,An17g02380,An08g06090,An01g08130,An02g14340,An04g07250,An15g03200,An11g11210,An02g03860,An12g03960,An15g00490,An17g00240,An05g00960,An12g00510,An15g05770,An07g02960,An11g02830,An14g00900,An08g10060,An06g01690,An04g02550,An02g07530,An11g04990,An16g08030,An11g11150,An09g05380,An08g02900,An08g01110,An14g00310,An11g00560,An1…
GO:0030687	preribosome, large subunit precursor	8.93231e-19	6.58014e-18	terminalNode	35	2	889	2614	An02g03520,An08g00720,An03g06850,An08g02870,An03g04990,An16g08030,An04g02000,An01g09040,An17g01815,An09g06310,An12g03850,An04g03790,An01g10820,An02g11580,An01g06040,An15g01480,An07g02690,An11g03270,An04g09100,An07g07010,An16g04930,An08g08760,An17g01975,An08g00730,An04g02640,An13g01010,An08g03290,An01g13150,An16g01500,An08g02520,An01g02120,An18g02230,An01g04240,An14g04940,An01g09920,
GO:0000315	organellar large ribosomal subunit	2.43688e-10	1.28226e-09	nonTerminalNode	20	2	904	2614	An11g07920,An02g05010,An18g02890,An08g05500,An04g03900,An14g06300,An02g06040,An01g08390,An07g05290,An12g03890,An14g04960,An18g06010,An08g00950,An11g11170,An17g01270,An08g04150,An02g04300,An14g06310,An11g06810,An09g05980,
GO:0032993	protein-DNA complex	0.00272348	0.00710611	nonTerminalNode	15	14	909	2602	An08g02510,An01g13540,An01g02790,An17g02300,An03g04320,An16g03060,An09g04640,An16g04890,An08g02810,An02g10260,An01g02720,An14g03710,An07g10400,An12g04720,An07g02860,
GO:0010494	stress granule	0.00739461	0.0166756	terminalNode	8	5	916	2611	An01g04430,An01g03050,An14g01030,An01g06230,An16g06850,An08g04280,An12g01330,An11g01690,
GO:0043229	intracellular organelle	9.3059e-21	8.56918e-20	nonTerminalNode	655	1401	269	1215	An15g00930,An14g01590,An18g05590,An15g01480,An02g14360,An17g02380,An08g06090,An02g14340,An04g07250,An15g03200,An02g03860,An15g00490,An17g00240,An05g00960,An12g00510,An07g02960,An14g00900,An08g10060,An06g01690,An04g02550,An02g07530,An11g04990,An16g08030,An11g11150,An08g01110,An14g00310,An11g00560,An14g05390,An14g06320,An02g09200,An02g06750,An08g00950,An07g06570,An08g00310,An01g03350,An01g03640,An0…
GO:0000428	DNA-directed RNA polymerase complex	0.000345741	0.00117552	nonTerminalNode	12	6	912	2610	An11g01770,An11g09370,An02g05460,An12g00780,An01g02200,An01g04380,An15g05790,An01g07250,An01g11950,An15g00700,An16g08710,An09g06640,
GO:0044429	mitochondrial part	2.03493e-12	1.24922e-11	nonTerminalNode	127	159	797	2457	An02g04330,An01g08500,An15g00930,An14g01590,An07g09550,An18g05590,An11g06590,An11g00550,An11g07920,An12g07950,An03g06950,An15g00190,An15g01020,An18g06010,An07g07880,An08g04150,An15g03200,An12g07550,An14g03780,An17g01480,An08g01650,An01g13600,An02g04300,An15g02360,An01g13830,An02g01730,An04g01650,An18g03230,An03g04790,An18g05630,An12g01340,An04g05220,An02g11910,An15g01270,An04g06490,An15g00770,An1…
GO:0046930	pore complex	2.65928e-08	1.25043e-07	nonTerminalNode	22	7	902	2609	An11g04990,An12g00690,An04g00020,An08g06090,An11g11140,An10g00360,An01g04310,An11g04980,An04g05630,An08g10130,An14g00100,An08g02340,An11g00610,An08g03550,An01g14070,An07g01520,An08g06660,An08g02930,An08g00520,An08g04900,An04g01520,An07g07790,
GO:0005634	nucleus	2.97189e-22	2.9854e-21	nonTerminalNode	362	586	562	2030	An09g02720,An12g00690,An07g05790,An15g00750,An15g01480,An04g03910,An08g02340,An11g00770,An07g02690,An02g14360,An01g04050,An16g03090,An17g02380,An01g05780,An08g02210,An02g06810,An08g06090,An02g04220,An17g01130,An16g01560,An02g14340,An08g07030,An04g09010,An04g07250,An02g05340,An12g03850,An02g03860,An18g05690,An15g00490,An17g00240,An02g12040,An05g00960,An08g00010,An02g14750,An18g03120,An11g09630,An1…
GO:0005732	small nucleolar ribonucleoprotein complex	0.000416235	0.00137296	nonTerminalNode	11	5	913	2611	An02g09260,An11g00500,An09g06170,An16g07850,An16g03090,An01g12230,An04g01860,An02g14340,An12g08580,An08g06650,An17g02170,
GO:0001405	presequence translocase-associated import motor	0.0182896	0.0357699	terminalNode	4	1	920	2615	An02g01750,An13g00670,An16g05090,An08g01650,
GO:0030532	small nuclear ribonucleoprotein complex	0.00323613	0.00831611	nonTerminalNode	11	8	913	2608	An12g00410,An16g07850,An08g02220,An11g06760,An04g03910,An11g00620,An04g06670,An14g06480,An02g14340,An15g05680,An04g09010,

## Sheet: MFover
GO term	description	p-value	FDR	node type	sP	rP	sN	rN	genes enriched
GO:0003735	structural constituent of ribosome	2.89941e-36	7.16154e-34	terminalNode	69	4	855	2612	An08g10140,An01g14080,An02g14610,An01g13190,An12g01350,An02g06040,An02g08080,An08g03430,An02g12120,An07g09550,An14g04960,An18g05590,An15g00770,An17g01270,An11g11170,An17g01360,An11g06810,An08g00610,An14g01010,An07g09070,An11g07920,An04g03900,An02g09200,An01g03110,An07g08850,An18g06010,An01g03160,An08g00950,An08g04150,An13g01070,An07g06570,An18g03810,An13g01000,An11g09670,An01g03460,An09g05980,An0…
GO:0004549	tRNA-specific ribonuclease activity	0.00461942	0.0228199	terminalNode	4	0	920	2616	An11g00750,An01g02220,An12g08580,An11g00500,
GO:0004003	ATP-dependent DNA helicase activity	0.00993273	0.044607	nonTerminalNode	9	7	915	2609	An16g04890,An11g04670,An02g02890,An04g05960,An14g03710,An14g04830,An12g04720,An02g14750,An01g05780,
GO:0004812	aminoacyl-tRNA ligase activity	0.00272348	0.0177026	terminalNode	15	14	909	2602	An02g08600,An18g03300,An02g04880,An01g03650,An09g05970,An08g00510,An17g02340,An06g01830,An16g09320,An15g00420,An04g03060,An04g03110,An16g03130,An11g02400,An14g05260,
GO:0003688	DNA replication origin binding	0.000150949	0.00201926	terminalNode	12	5	912	2611	An01g13540,An01g02790,An03g04320,An16g04890,An09g04640,An11g06950,An08g02810,An01g02720,An02g10260,An12g04940,An14g03710,An12g04720,
GO:0008565	protein transporter activity	6.66867e-05	0.00109811	nonTerminalNode	19	13	905	2603	An11g04990,An01g03640,An11g04980,An11g02140,An01g14070,An15g01240,An15g06440,An02g04260,An15g00190,An08g07360,An08g04070,An03g04790,An02g01360,An09g06030,An18g05830,An16g05050,An07g07880,An01g07190,An10g00500,
GO:0003725	double-stranded RNA binding	0.00120189	0.0102367	nonTerminalNode	5	0	919	2616	An15g06790,An12g07900,An14g03630,An04g02040,An04g02030,
GO:0008135	translation factor activity, nucleic acid binding	4.1375e-10	2.04392e-08	nonTerminalNode	21	3	903	2613	An01g04430,An02g11680,An07g02650,An15g02420,An02g12320,An11g11240,An17g02210,An08g00980,An14g01030,An18g04840,An18g04650,An09g05380,An02g12410,An11g10630,An01g02900,An16g05260,An01g06230,An18g06260,An08g04470,An06g01710,An01g02840,
GO:0043021	ribonucleoprotein binding	0.000561882	0.00555139	nonTerminalNode	8	2	916	2614	An09g06030,An05g00140,An04g08760,An17g01815,An09g04110,An02g01590,An01g13830,An01g02900,
GO:0016876	ligase activity, forming aminoacyl-tRNA and related compounds	0.00272348	0.0177026	nonTerminalNode	15	14	909	2602	An02g08600,An18g03300,An02g04880,An01g03650,An09g05970,An08g00510,An17g02340,An06g01830,An16g09320,An15g00420,An04g03060,An04g03110,An16g03130,An11g02400,An14g05260,
GO:0008757	S-adenosylmethionine-dependent methyltransferase activity	0.000410148	0.00440463	nonTerminalNode	20	18	904	2598	An09g02720,An04g06490,An14g01590,An02g11460,An01g12180,An12g04740,An01g07390,An18g06840,An08g07220,An02g08430,An07g03280,An15g00890,An18g06750,An01g12700,An18g05190,An18g03130,An01g00070,An18g02230,An16g01560,An18g06850,
GO:0022803	passive transmembrane transporter activity	0.00551676	0.0262046	nonTerminalNode	11	9	913	2607	An14g04060,An16g06390,An15g00190,An08g07360,An08g04070,An03g04790,An02g01360,An15g03150,An07g07880,An11g02140,An01g07190,
GO:0016273	arginine N-methyltransferase activity	0.00461942	0.0228199	nonTerminalNode	4	0	920	2616	An18g03130,An18g05190,An02g08430,An12g04740,
GO:0008175	tRNA methyltransferase activity	0.00111943	0.0102367	terminalNode	10	5	914	2611	An01g12180,An07g03280,An18g03220,An01g00070,An16g01560,An01g07390,An18g06850,An18g03060,An11g06660,An02g11460,
GO:0008026	ATP-dependent helicase activity	6.12022e-07	1.16284e-05	nonTerminalNode	20	8	904	2608	An08g07790,An02g11680,An04g02040,An04g02030,An01g09040,An14g03780,An12g03850,An02g14750,An14g03630,An02g06750,An18g03120,An16g04890,An11g04670,An02g02890,An04g05960,An14g03710,An14g04830,An12g04720,An04g01570,An01g05780,
GO:0003743	translation initiation factor activity	5.81906e-07	1.16284e-05	terminalNode	15	3	909	2613	An01g04430,An02g11680,An15g02420,An02g12320,An08g00980,An14g01030,An18g04650,An09g05380,An02g12410,An11g10630,An16g05260,An01g06230,An18g06260,An01g02840,An06g01710,
GO:0022884	macromolecule transmembrane transporter activity	0.0015887	0.0122628	nonTerminalNode	8	3	916	2613	An03g04790,An08g04070,An02g01360,An07g07880,An11g02140,An01g07190,An15g00190,An08g07360,
GO:0016741	transferase activity, transferring one-carbon groups	0.00118211	0.0102367	nonTerminalNode	30	39	894	2577	An09g02720,An04g06490,An14g01590,An18g03060,An02g11460,An01g12180,An11g06590,An08g07220,An16g04970,An02g03410,An18g06750,An18g05190,An18g03130,An18g02230,An16g01560,An18g06850,An11g06660,An02g14660,An12g04740,An01g07390,An18g06840,An02g08430,An07g03280,An08g07420,An15g00890,An01g12230,An01g12700,An17g00820,An18g03220,An01g00070,
GO:0009982	pseudouridine synthase activity	0.00170021	0.0125451	terminalNode	6	1	918	2615	An01g10270,An15g06730,An02g09220,An12g03720,An01g02100,An17g02170,
GO:0003724	RNA helicase activity	1.98266e-08	8.16193e-07	nonTerminalNode	15	1	909	2615	An08g07790,An02g11680,An04g02040,An04g02030,An01g09040,An14g03780,An11g11210,An12g03850,An14g03630,An10g00360,An02g06750,An18g03120,An15g01160,An04g01570,An12g04910,
GO:0003676	nucleic acid binding	1.22596e-14	7.57029e-13	nonTerminalNode	142	172	782	2444	An12g01350,An15g06260,An04g03910,An16g08860,An18g06260,An08g04470,An12g04810,An02g06810,An02g11900,An02g06130,An14g00330,An18g03810,An01g04240,An16g01560,An02g14340,An08g07030,An12g03850,An02g05340,An11g10630,An11g09310,An16g05260,An15g00420,An12g04760,An01g02720,An02g12640,An02g06710,An18g06840,An05g00960,An11g11030,An02g12320,An07g02960,An15g00900,An08g05260,An06g01690,An06g01710,An11g04360,An0…
GO:0051082	unfolded protein binding	0.000339837	0.00381545	terminalNode	19	16	905	2600	An15g01270,An02g08920,An15g02320,An01g03640,An08g02450,An11g02360,An16g03100,An12g04940,An11g00550,An18g06710,An18g05770,An07g06520,An02g05890,An02g12750,An04g07340,An01g06480,An15g06370,An10g00500,An15g01700,
GO:0043140	ATP-dependent 3'-5' DNA helicase activity	0.00174771	0.0125451	terminalNode	7	2	917	2614	An16g04890,An02g02890,An04g05960,An14g03710,An12g04720,An02g14750,An01g05780,
GO:0005198	structural molecule activity	1.07959e-20	8.8886e-19	nonTerminalNode	77	38	847	2578	An08g10140,An01g14080,An02g14610,An01g13190,An12g01350,An02g06040,An02g08080,An08g03430,An02g12120,An07g09550,An14g04960,An18g05590,An15g00770,An17g01270,An11g11170,An17g01360,An11g06810,An08g00610,An14g01010,An07g09070,An11g07920,An04g03900,An02g09200,An01g03110,An01g04310,An01g05650,An18g05060,An07g08850,An01g03160,An18g06010,An08g00950,An08g04150,An13g01070,An07g06570,An18g03810,An13g01000,An1…
GO:0008168	methyltransferase activity	0.0044896	0.0228199	nonTerminalNode	27	38	897	2578	An09g02720,An04g06490,An14g01590,An18g03060,An02g11460,An01g12180,An11g06590,An08g07220,An02g03410,An18g06750,An18g05190,An18g03130,An18g02230,An16g01560,An18g06850,An11g06660,An02g14660,An12g04740,An01g07390,An18g06840,An02g08430,An07g03280,An15g00890,An01g12230,An01g12700,An18g03220,An01g00070,
GO:0003746	translation elongation factor activity	0.00461942	0.0228199	terminalNode	4	0	920	2616	An18g04840,An07g02650,An01g02900,An08g04470,
GO:0016274	protein-arginine N-methyltransferase activity	0.00461942	0.0228199	terminalNode	4	0	920	2616	An18g03130,An18g05190,An02g08430,An12g04740,
GO:0004004	ATP-dependent RNA helicase activity	3.35567e-06	5.92035e-05	terminalNode	11	1	913	2615	An08g07790,An18g03120,An02g11680,An04g02040,An04g02030,An01g09040,An14g03780,An12g03850,An04g01570,An14g03630,An02g06750,
GO:0008186	RNA-dependent ATPase activity	7.21045e-08	2.54426e-06	nonTerminalNode	14	1	910	2615	An08g07790,An18g03120,An02g11680,An02g14950,An04g02040,An01g10870,An04g02030,An01g09040,An14g03780,An12g03850,An04g01570,An14g03630,An10g00360,An02g06750,
GO:0003727	single-stranded RNA binding	0.000176825	0.00218378	nonTerminalNode	9	2	915	2614	An15g03420,An15g06390,An01g03050,An04g02040,An04g02030,An15g06790,An04g01570,An14g03630,An11g01570,
GO:0005488	binding	0.000241318	0.00283836	nonTerminalNode	234	516	690	2100	An09g02720,An01g02800,An15g00750,An15g06260,An04g03910,An07g02690,An08g04470,An08g02210,An02g06810,An02g06130,An03g06950,An02g05890,An07g06520,An16g01560,An02g14340,An08g07030,An11g11210,An12g03850,An02g05340,An18g05690,An16g05260,An15g00420,An02g06710,An05g00960,An07g02960,An11g02830,An02g14750,An15g00900,An06g01690,An06g01710,An01g08850,An11g04360,An16g08030,An02g05650,An09g05380,An01g03050,An1…
GO:0003899	DNA-directed RNA polymerase activity	0.00323613	0.0199831	terminalNode	11	8	913	2608	An11g01770,An02g05460,An12g00780,An01g02200,An01g04380,An15g05790,An01g07250,An01g11950,An15g00700,An16g08710,An09g06640,
GO:0043138	3'-5' DNA helicase activity	0.00451463	0.0228199	nonTerminalNode	7	3	917	2613	An16g04890,An02g02890,An04g05960,An14g03710,An12g04720,An02g14750,An01g05780,
GO:0016884	carbon-nitrogen ligase activity, with glutamine as amido-N-donor	0.000561882	0.00555139	terminalNode	8	2	916	2614	An02g14520,An02g09960,An01g00130,An17g00820,An02g07260,An08g07420,An04g01340,An16g04970,
GO:0070181	SSU rRNA binding	0.00461942	0.0228199	terminalNode	4	0	920	2616	An09g06180,An02g06130,An12g01350,An07g02960,
GO:0015266	protein channel activity	0.00014589	0.00201926	terminalNode	8	1	916	2615	An03g04790,An08g04070,An02g01360,An07g07880,An11g02140,An01g07190,An15g00190,An08g07360,
GO:0003682	chromatin binding	0.000155328	0.00201926	terminalNode	20	16	904	2600	An09g02720,An01g13540,An07g02740,An02g05340,An03g04320,An16g01810,An16g04890,An08g02810,An01g02720,An07g10400,An16g07860,An04g09100,An01g02790,An02g14750,An18g04470,An09g04640,An15g00900,An02g10260,An07g02860,An08g01600,
GO:0015267	channel activity	0.00551676	0.0262046	nonTerminalNode	11	9	913	2607	An14g04060,An16g06390,An15g00190,An08g07360,An03g04790,An08g04070,An02g01360,An15g03150,An07g07880,An11g02140,An01g07190,
GO:0008276	protein methyltransferase activity	0.00993273	0.044607	nonTerminalNode	9	7	915	2609	An09g02720,An02g08430,An15g00890,An18g03130,An18g05190,An01g12700,An12g04740,An18g06840,An18g06850,
GO:0000049	tRNA binding	0.00564903	0.0263266	terminalNode	5	1	919	2615	An08g05260,An15g06260,An01g07520,An04g01940,An16g01560,
GO:0003723	RNA binding	3.3144e-23	4.09328e-21	nonTerminalNode	81	36	843	2580	An11g04360,An02g05650,An16g08030,An12g01350,An12g00410,An15g06790,An01g09040,An08g09160,An08g03430,An09g06180,An14g03630,An01g02900,An15g06260,An01g06040,An04g03910,An01g03050,An11g00560,An12g07900,An16g08860,An06g01210,An04g06670,An18g06260,An11g01570,An15g01690,An16g04930,An02g06810,An02g06130,An04g02030,An16g07850,An17g01975,An02g06850,An01g04310,An02g13890,An08g02390,An15g06390,An18g03810,An0…
GO:0004386	helicase activity	2.34518e-07	6.43621e-06	nonTerminalNode	26	14	898	2602	An02g11680,An04g02040,An01g09040,An11g11210,An14g03780,An12g03850,An14g03630,An16g04890,An11g04670,An02g02890,An04g05960,An15g01160,An14g04830,An04g01570,An12g04910,An01g05780,An08g07790,An11g11030,An04g02030,An02g14750,An10g00360,An02g06750,An18g03120,An14g03710,An12g04720,An12g00210,
GO:0019843	rRNA binding	9.48374e-08	2.92811e-06	nonTerminalNode	12	0	912	2616	An02g13890,An01g06040,An16g04930,An18g05140,An16g08030,An02g06130,An12g01350,An07g02960,An17g01975,An01g04240,An09g06180,An18g06260,
GO:0043022	ribosome binding	0.00461942	0.0228199	terminalNode	4	0	920	2616	An09g06030,An09g04110,An01g13830,An01g02900,
GO:0034062	RNA polymerase activity	0.00323613	0.0199831	nonTerminalNode	11	8	913	2608	An11g01770,An02g05460,An12g00780,An01g02200,An01g04380,An15g05790,An01g07250,An01g11950,An15g00700,An16g08710,An09g06640,
GO:0003729	mRNA binding	0.000107856	0.00166503	terminalNode	14	7	910	2609	An02g06130,An12g00410,An15g00160,An12g04860,An08g02390,An15g03420,An11g06760,An15g00420,An01g03050,An12g04760,An08g04280,An04g06670,An04g01570,An11g01570,
GO:0070035	purine NTP-dependent helicase activity	6.12022e-07	1.16284e-05	nonTerminalNode	20	8	904	2608	An08g07790,An02g11680,An04g02040,An04g02030,An01g09040,An14g03780,An12g03850,An02g14750,An14g03630,An02g06750,An18g03120,An16g04890,An11g04670,An02g02890,An04g05960,An14g03710,An14g04830,An12g04720,An04g01570,An01g05780,
GO:0008173	RNA methyltransferase activity	0.00137016	0.011281	nonTerminalNode	12	8	912	2608	An07g03280,An18g03060,An02g11460,An18g06750,An01g12180,An01g00070,An18g03220,An18g02230,An01g07390,An16g01560,An18g06850,An11g06660,
GO:0043142	single-stranded DNA-dependent ATPase activity	0.00120189	0.0102367	terminalNode	5	0	919	2616	An14g03710,An04g05500,An04g08710,An12g04720,An16g04890,
GO:0016875	ligase activity, forming carbon-oxygen bonds	0.00272348	0.0177026	nonTerminalNode	15	14	909	2602	An02g08600,An18g03300,An02g04880,An01g03650,An09g05970,An08g00510,An17g02340,An06g01830,An16g09320,An15g00420,An04g03060,An04g03110,An16g03130,An11g02400,An14g05260,
GO:0008320	protein transmembrane transporter activity	0.0015887	0.0122628	nonTerminalNode	8	3	916	2613	An03g04790,An08g04070,An02g01360,An07g07880,An11g02140,An01g07190,An15g00190,An08g07360,
GO:0016668	oxidoreductase activity, acting on sulfur group of donors, NAD or NADP as acceptor	0.00461942	0.0228199	terminalNode	4	0	920	2616	An03g03660,An15g05770,An01g08570,An11g06670,
GO:0033592	RNA strand annealing activity	0.00461942	0.0228199	terminalNode	4	0	920	2616	An15g06790,An14g03630,An04g02040,An04g02030,
GO:0030515	snoRNA binding	3.66573e-07	9.05436e-06	terminalNode	11	0	913	2616	An04g01900,An02g05650,An01g00150,An07g05380,An08g09160,An16g08860,An09g05270,An01g05500,An04g01860,An05g00960,An08g06650,
GO:0008170	N-methyltransferase activity	0.00177765	0.0125451	nonTerminalNode	11	7	913	2609	An09g02720,An02g08430,An15g00890,An18g05190,An01g12700,An18g03130,An12g04740,An01g00070,An01g07390,An18g06840,An18g06850,
