# Supplementary material for: The Transcriptomic Signature of RacA Activation and Inactivation Provides New Insights into the Morphogenetic Network of Aspergillus niger
Source: PLoS One. 2013 Jul 24;8(7):e68946. doi: 10.1371/journal.pone.0068946 (PMC3722221; doi:10.1371/journal.pone.0068946)
Supplement: Table S3 — ZIP archive file containing FetGOat enrichment results for the up- and down-regulated gene sets of all six comparisons. (ZIP) [file pone.0068946.s003.zip › FetGOat/06.UP/plots/06.up.txt_CCover.ps]

90 rotate 0 -612 translate
%!PS-Adobe-3.0
%%Creator: graphviz version 2.26.3 (20100126.1600)
%%Title: test
%%Pages: (atend)
%%BoundingBox: (atend)
%%EndComments
save
%%BeginProlog
/DotDict 200 dict def
DotDict begin

/setupLatin1 {
mark
/EncodingVector 256 array def
 EncodingVector 0

ISOLatin1Encoding 0 255 getinterval putinterval
EncodingVector 45 /hyphen put

% Set up ISO Latin 1 character encoding
/starnetISO {
        dup dup findfont dup length dict begin
        { 1 index /FID ne { def }{ pop pop } ifelse
        } forall
        /Encoding EncodingVector def
        currentdict end definefont
} def
/Times-Roman starnetISO def
/Times-Italic starnetISO def
/Times-Bold starnetISO def
/Times-BoldItalic starnetISO def
/Helvetica starnetISO def
/Helvetica-Oblique starnetISO def
/Helvetica-Bold starnetISO def
/Helvetica-BoldOblique starnetISO def
/Courier starnetISO def
/Courier-Oblique starnetISO def
/Courier-Bold starnetISO def
/Courier-BoldOblique starnetISO def
cleartomark
} bind def

%%BeginResource: procset graphviz 0 0
/coord-font-family /Times-Roman def
/default-font-family /Times-Roman def
/coordfont coord-font-family findfont 8 scalefont def

/InvScaleFactor 1.0 def
/set_scale {
       dup 1 exch div /InvScaleFactor exch def
       scale
} bind def

% styles
/solid { [] 0 setdash } bind def
/dashed { [9 InvScaleFactor mul dup ] 0 setdash } bind def
/dotted { [1 InvScaleFactor mul 6 InvScaleFactor mul] 0 setdash } bind def
/invis {/fill {newpath} def /stroke {newpath} def /show {pop newpath} def} bind def
/bold { 2 setlinewidth } bind def
/filled { } bind def
/unfilled { } bind def
/rounded { } bind def
/diagonals { } bind def

% hooks for setting color 
/nodecolor { sethsbcolor } bind def
/edgecolor { sethsbcolor } bind def
/graphcolor { sethsbcolor } bind def
/nopcolor {pop pop pop} bind def

/beginpage {	% i j npages
	/npages exch def
	/j exch def
	/i exch def
	/str 10 string def
	npages 1 gt {
		gsave
			coordfont setfont
			0 0 moveto
			(\() show i str cvs show (,) show j str cvs show (\)) show
		grestore
	} if
} bind def

/set_font {
	findfont exch
	scalefont setfont
} def

% draw text fitted to its expected width
/alignedtext {			% width text
	/text exch def
	/width exch def
	gsave
		width 0 gt {
			[] 0 setdash
			text stringwidth pop width exch sub text length div 0 text ashow
		} if
	grestore
} def

/boxprim {				% xcorner ycorner xsize ysize
		4 2 roll
		moveto
		2 copy
		exch 0 rlineto
		0 exch rlineto
		pop neg 0 rlineto
		closepath
} bind def

/ellipse_path {
	/ry exch def
	/rx exch def
	/y exch def
	/x exch def
	matrix currentmatrix
	newpath
	x y translate
	rx ry scale
	0 0 1 0 360 arc
	setmatrix
} bind def

/endpage { showpage } bind def
/showpage { } def

/layercolorseq
	[	% layer color sequence - darkest to lightest
		[0 0 0]
		[.2 .8 .8]
		[.4 .8 .8]
		[.6 .8 .8]
		[.8 .8 .8]
	]
def

/layerlen layercolorseq length def

/setlayer {/maxlayer exch def /curlayer exch def
	layercolorseq curlayer 1 sub layerlen mod get
	aload pop sethsbcolor
	/nodecolor {nopcolor} def
	/edgecolor {nopcolor} def
	/graphcolor {nopcolor} def
} bind def

/onlayer { curlayer ne {invis} if } def

/onlayers {
	/myupper exch def
	/mylower exch def
	curlayer mylower lt
	curlayer myupper gt
	or
	{invis} if
} def

/curlayer 0 def

%%EndResource
%%EndProlog
%%BeginSetup
14 default-font-family set_font
1 setmiterlimit
% /arrowlength 10 def
% /arrowwidth 5 def

% make sure pdfmark is harmless for PS-interpreters other than Distiller
/pdfmark where {pop} {userdict /pdfmark /cleartomark load put} ifelse
% make '<<' and '>>' safe on PS Level 1 devices
/languagelevel where {pop languagelevel}{1} ifelse
2 lt {
    userdict (<<) cvn ([) cvn load put
    userdict (>>) cvn ([) cvn load put
} if

%%EndSetup
setupLatin1
%%Page: 1 1
%%PageBoundingBox: 36 36 755 560
%%PageOrientation: Portrait
0 0 1 beginpage
gsave
36 36 719 524 boxprim clip newpath
0.398673 0.398673 set_scale 0 rotate 94.2996 95.2996 translate
% node1
gsave
0 0 1 nodecolor
183 1010 65.05 26.87 ellipse_path fill
1 setlinewidth
filled
0 0 0 nodecolor
183 1010 65.05 26.87 ellipse_path stroke
0 0 0 nodecolor
14 /Times-Roman set_font
145 1012.4 moveto 76 (GO:0000267) alignedtext
0 0 0 nodecolor
14 /Times-Roman set_font
147.5 997.4 moveto 71 (cell fraction) alignedtext
grestore
% node2
gsave
0 0.054539 1 nodecolor
183 702 65.05 58.69 ellipse_path fill
1 setlinewidth
filled
0 0 0 nodecolor
183 702 65.05 58.69 ellipse_path stroke
0 0 0 nodecolor
14 /Times-Roman set_font
145 726.9 moveto 76 (GO:0001950) alignedtext
0 0 0 nodecolor
14 /Times-Roman set_font
163 711.9 moveto 40 (plasma) alignedtext
0 0 0 nodecolor
14 /Times-Roman set_font
152.5 696.9 moveto 61 (membrane) alignedtext
0 0 0 nodecolor
14 /Times-Roman set_font
157.5 681.9 moveto 51 (enriched) alignedtext
0 0 0 nodecolor
14 /Times-Roman set_font
160.5 666.9 moveto 45 (fraction) alignedtext
grestore
% node1->node2
gsave
1 setlinewidth
0 0 0 edgecolor
newpath 183 982.94 moveto
183 935.88 183 837.63 183 770.73 curveto
stroke
0 0 0 edgecolor
newpath 186.5 770.69 moveto
183 760.69 lineto
179.5 770.69 lineto
closepath fill
1 setlinewidth
solid
0 0 0 edgecolor
newpath 186.5 770.69 moveto
183 760.69 lineto
179.5 770.69 lineto
closepath stroke
grestore
% node3
gsave
0 0 1 nodecolor
410 702 67.88 37.48 ellipse_path fill
1 setlinewidth
filled
0 0 0 nodecolor
410 702 67.88 37.48 ellipse_path stroke
0 0 0 nodecolor
14 /Times-Roman set_font
372 711.9 moveto 76 (GO:0005839) alignedtext
0 0 0 nodecolor
14 /Times-Roman set_font
376.5 696.9 moveto 67 (proteasome) alignedtext
0 0 0 nodecolor
14 /Times-Roman set_font
370 681.9 moveto 80 (core complex) alignedtext
grestore
% node4
gsave
0 0 1 nodecolor
127 371 126.78 48.08 ellipse_path fill
1 setlinewidth
filled
0 0 0 nodecolor
127 371 126.78 48.08 ellipse_path stroke
0 0 0 nodecolor
14 /Times-Roman set_font
90 388.4 moveto 74 (GO:0019773) alignedtext
0 0 0 nodecolor
14 /Times-Roman set_font
93.5 373.4 moveto 67 (proteasome) alignedtext
0 0 0 nodecolor
14 /Times-Roman set_font
45 358.4 moveto 164 (core complex, alpha-subunit) alignedtext
0 0 0 nodecolor
14 /Times-Roman set_font
101.5 343.4 moveto 51 (complex) alignedtext
grestore
% node3->node4
gsave
1 setlinewidth
0 0 0 edgecolor
newpath 380.78 667.82 moveto
331.49 610.17 231.46 493.17 172.78 424.54 curveto
stroke
0 0 0 edgecolor
newpath 175.34 422.15 moveto
166.18 416.83 lineto
170.02 426.7 lineto
closepath fill
1 setlinewidth
solid
0 0 0 edgecolor
newpath 175.34 422.15 moveto
166.18 416.83 lineto
170.02 426.7 lineto
closepath stroke
grestore
% node6
gsave
0 0 1 nodecolor
394 371 121.83 48.08 ellipse_path fill
1 setlinewidth
filled
0 0 0 nodecolor
394 371 121.83 48.08 ellipse_path stroke
0 0 0 nodecolor
14 /Times-Roman set_font
356 388.4 moveto 76 (GO:0019774) alignedtext
0 0 0 nodecolor
14 /Times-Roman set_font
360.5 373.4 moveto 67 (proteasome) alignedtext
0 0 0 nodecolor
14 /Times-Roman set_font
315.5 358.4 moveto 157 (core complex, beta-subunit) alignedtext
0 0 0 nodecolor
14 /Times-Roman set_font
368.5 343.4 moveto 51 (complex) alignedtext
grestore
% node3->node6
gsave
1 setlinewidth
0 0 0 edgecolor
newpath 408.18 664.35 moveto
405.4 606.9 400.08 496.87 396.81 429.11 curveto
stroke
0 0 0 edgecolor
newpath 400.3 428.84 moveto
396.32 419.02 lineto
393.31 429.18 lineto
closepath fill
1 setlinewidth
solid
0 0 0 edgecolor
newpath 400.3 428.84 moveto
396.32 419.02 lineto
393.31 429.18 lineto
closepath stroke
grestore
% node5
gsave
0 0 1 nodecolor
871 1244 92.13 26.87 ellipse_path fill
1 setlinewidth
filled
0 0 0 nodecolor
871 1244 92.13 26.87 ellipse_path stroke
0 0 0 nodecolor
14 /Times-Roman set_font
833 1246.4 moveto 76 (GO:0005575) alignedtext
0 0 0 nodecolor
14 /Times-Roman set_font
813.5 1231.4 moveto 115 (cellular_component) alignedtext
grestore
% node5->node1
gsave
1 setlinewidth
0 0 0 edgecolor
newpath 803.25 1225.49 moveto
689.67 1193.73 454.38 1124.81 262 1048 curveto
252.57 1044.23 242.68 1039.85 233.22 1035.42 curveto
stroke
0 0 0 edgecolor
newpath 234.47 1032.14 moveto
223.93 1031 lineto
231.46 1038.46 lineto
closepath fill
1 setlinewidth
solid
0 0 0 edgecolor
newpath 234.47 1032.14 moveto
223.93 1031 lineto
231.46 1038.46 lineto
closepath stroke
grestore
% node5->node3
gsave
1 setlinewidth
0 0 0 edgecolor
newpath 799.48 1226.94 moveto
712.72 1202.42 568.36 1148.67 490 1048 curveto
421.06 959.43 409.71 821.86 408.91 749.77 curveto
stroke
0 0 0 edgecolor
newpath 412.41 749.6 moveto
408.86 739.62 lineto
405.41 749.63 lineto
closepath fill
1 setlinewidth
solid
0 0 0 edgecolor
newpath 412.41 749.6 moveto
408.86 739.62 lineto
405.41 749.63 lineto
closepath stroke
grestore
% node5->node4
gsave
1 setlinewidth
0 0 0 edgecolor
newpath 787.01 1232.91 moveto
678.13 1214.13 489.4 1165.84 381 1048 curveto
253.55 909.46 325.33 818.41 257 643 curveto
227.19 566.47 185.08 481.56 156.95 427.3 curveto
stroke
0 0 0 edgecolor
newpath 159.93 425.45 moveto
152.21 418.2 lineto
153.72 428.69 lineto
closepath fill
1 setlinewidth
solid
0 0 0 edgecolor
newpath 159.93 425.45 moveto
152.21 418.2 lineto
153.72 428.69 lineto
closepath stroke
grestore
% node5->node6
gsave
1 setlinewidth
0 0 0 edgecolor
newpath 796.35 1228.07 moveto
702.16 1204.32 540.82 1150.94 444 1048 curveto
316.13 912.05 312.45 828.5 333 643 curveto
341.3 568.06 362.09 483.59 377.1 428.94 curveto
stroke
0 0 0 edgecolor
newpath 380.53 429.67 moveto
379.83 419.1 lineto
373.78 427.8 lineto
closepath fill
1 setlinewidth
solid
0 0 0 edgecolor
newpath 380.53 429.67 moveto
379.83 419.1 lineto
373.78 427.8 lineto
closepath stroke
grestore
% node7
gsave
0 0 1 nodecolor
564 1010 65.05 37.48 ellipse_path fill
1 setlinewidth
filled
0 0 0 nodecolor
564 1010 65.05 37.48 ellipse_path stroke
0 0 0 nodecolor
14 /Times-Roman set_font
526 1019.9 moveto 76 (GO:0000502) alignedtext
0 0 0 nodecolor
14 /Times-Roman set_font
530.5 1004.9 moveto 67 (proteasome) alignedtext
0 0 0 nodecolor
14 /Times-Roman set_font
538.5 989.9 moveto 51 (complex) alignedtext
grestore
% node5->node7
gsave
1 setlinewidth
0 0 0 edgecolor
newpath 837.85 1218.74 moveto
783.25 1177.11 674.19 1093.99 611.43 1046.15 curveto
stroke
0 0 0 edgecolor
newpath 613.34 1043.2 moveto
603.26 1039.93 lineto
609.09 1048.77 lineto
closepath fill
1 setlinewidth
solid
0 0 0 edgecolor
newpath 613.34 1043.2 moveto
603.26 1039.93 lineto
609.09 1048.77 lineto
closepath stroke
grestore
% node8
gsave
0 0.98591 1 nodecolor
707 702 65.05 48.08 ellipse_path fill
1 setlinewidth
filled
0 0 0 nodecolor
707 702 65.05 48.08 ellipse_path stroke
0 0 0 nodecolor
14 /Times-Roman set_font
669 719.4 moveto 76 (GO:0022624) alignedtext
0 0 0 nodecolor
14 /Times-Roman set_font
673.5 704.4 moveto 67 (proteasome) alignedtext
0 0 0 nodecolor
14 /Times-Roman set_font
678.5 689.4 moveto 57 (accessory) alignedtext
0 0 0 nodecolor
14 /Times-Roman set_font
681.5 674.4 moveto 51 (complex) alignedtext
grestore
% node5->node8
gsave
1 setlinewidth
0 0 0 edgecolor
newpath 857.4 1217.03 moveto
839.07 1179.8 806.4 1110.21 786 1048 curveto
753.43 948.67 729.33 829.03 716.78 759.63 curveto
stroke
0 0 0 edgecolor
newpath 720.22 758.99 moveto
715.02 749.76 lineto
713.33 760.22 lineto
closepath fill
1 setlinewidth
solid
0 0 0 edgecolor
newpath 720.22 758.99 moveto
715.02 749.76 lineto
713.33 760.22 lineto
closepath stroke
grestore
% node9
gsave
0 0.98591 1 nodecolor
932 702 65.97 37.48 ellipse_path fill
1 setlinewidth
filled
0 0 0 nodecolor
932 702 65.97 37.48 ellipse_path stroke
0 0 0 nodecolor
14 /Times-Roman set_font
893 711.9 moveto 78 (GO:0044437) alignedtext
0 0 0 nodecolor
14 /Times-Roman set_font
907.5 696.9 moveto 49 (vacuolar) alignedtext
0 0 0 nodecolor
14 /Times-Roman set_font
921 681.9 moveto 22 (part) alignedtext
grestore
% node5->node9
gsave
1 setlinewidth
0 0 0 edgecolor
newpath 874.07 1216.75 moveto
883.81 1130.14 914.18 860.36 926.61 749.89 curveto
stroke
0 0 0 edgecolor
newpath 930.12 750.04 moveto
927.76 739.71 lineto
923.16 749.26 lineto
closepath fill
1 setlinewidth
solid
0 0 0 edgecolor
newpath 930.12 750.04 moveto
927.76 739.71 lineto
923.16 749.26 lineto
closepath stroke
grestore
% node10
gsave
0 0 1 nodecolor
896 88 75.16 26.87 ellipse_path fill
1 setlinewidth
filled
0 0 0 nodecolor
896 88 75.16 26.87 ellipse_path stroke
0 0 0 nodecolor
14 /Times-Roman set_font
858.5 90.4 moveto 75 (GO:0030897) alignedtext
0 0 0 nodecolor
14 /Times-Roman set_font
850.5 75.4 moveto 91 (HOPS complex) alignedtext
grestore
% node5->node10
gsave
1 setlinewidth
0 0 0 edgecolor
newpath 869.93 1216.77 moveto
867.12 1143.27 859.52 934.63 857 761 curveto
856.24 708.56 855.16 695.41 857 643 curveto
863.85 447.74 884.22 214.54 892.47 125.27 curveto
stroke
0 0 0 edgecolor
newpath 895.98 125.39 moveto
893.42 115.11 lineto
889.01 124.74 lineto
closepath fill
1 setlinewidth
solid
0 0 0 edgecolor
newpath 895.98 125.39 moveto
893.42 115.11 lineto
889.01 124.74 lineto
closepath stroke
grestore
% node11
gsave
0 0 1 nodecolor
989 371 65.05 37.48 ellipse_path fill
1 setlinewidth
filled
0 0 0 nodecolor
989 371 65.05 37.48 ellipse_path stroke
0 0 0 nodecolor
14 /Times-Roman set_font
951 380.9 moveto 76 (GO:0005774) alignedtext
0 0 0 nodecolor
14 /Times-Roman set_font
964.5 365.9 moveto 49 (vacuolar) alignedtext
0 0 0 nodecolor
14 /Times-Roman set_font
958.5 350.9 moveto 61 (membrane) alignedtext
grestore
% node5->node11
gsave
1 setlinewidth
0 0 0 edgecolor
newpath 881.43 1217.06 moveto
908.81 1144.68 982.36 939.42 1007 761 curveto
1014.17 709.05 1008.73 695.42 1007 643 curveto
1004.4 564.35 997.58 473.11 993.12 418.83 curveto
stroke
0 0 0 edgecolor
newpath 996.61 418.48 moveto
992.29 408.8 lineto
989.63 419.06 lineto
closepath fill
1 setlinewidth
solid
0 0 0 edgecolor
newpath 996.61 418.48 moveto
992.29 408.8 lineto
989.63 419.06 lineto
closepath stroke
grestore
% node12
gsave
0 0.99785 1 nodecolor
560 702 63.85 48.08 ellipse_path fill
1 setlinewidth
filled
0 0 0 nodecolor
560 702 63.85 48.08 ellipse_path stroke
0 0 0 nodecolor
14 /Times-Roman set_font
522.5 719.4 moveto 75 (GO:0031597) alignedtext
0 0 0 nodecolor
14 /Times-Roman set_font
532.5 704.4 moveto 55 (cytosolic) alignedtext
0 0 0 nodecolor
14 /Times-Roman set_font
526.5 689.4 moveto 67 (proteasome) alignedtext
0 0 0 nodecolor
14 /Times-Roman set_font
534.5 674.4 moveto 51 (complex) alignedtext
grestore
% node5->node12
gsave
1 setlinewidth
0 0 0 edgecolor
newpath 855.58 1217.12 moveto
806.89 1132.27 655.82 869 590.55 755.25 curveto
stroke
0 0 0 edgecolor
newpath 593.45 753.27 moveto
585.44 746.34 lineto
587.38 756.76 lineto
closepath fill
1 setlinewidth
solid
0 0 0 edgecolor
newpath 593.45 753.27 moveto
585.44 746.34 lineto
587.38 756.76 lineto
closepath stroke
grestore
% node13
gsave
0 0 1 nodecolor
1454 702 67.88 37.48 ellipse_path fill
1 setlinewidth
filled
0 0 0 nodecolor
1454 702 67.88 37.48 ellipse_path stroke
0 0 0 nodecolor
14 /Times-Roman set_font
1414 711.9 moveto 80 (GO:0044440) alignedtext
0 0 0 nodecolor
14 /Times-Roman set_font
1422 696.9 moveto 64 (endosomal) alignedtext
0 0 0 nodecolor
14 /Times-Roman set_font
1443 681.9 moveto 22 (part) alignedtext
grestore
% node5->node13
gsave
1 setlinewidth
0 0 0 edgecolor
newpath 931.98 1223.74 moveto
1010.82 1195.04 1148.68 1136.04 1239 1048 curveto
1266.79 1020.91 1262.01 1005.27 1282 972 curveto
1330.54 891.22 1390.23 799 1425.01 745.93 curveto
stroke
0 0 0 edgecolor
newpath 1428.03 747.72 moveto
1430.59 737.44 lineto
1422.17 743.88 lineto
closepath fill
1 setlinewidth
solid
0 0 0 edgecolor
newpath 1428.03 747.72 moveto
1430.59 737.44 lineto
1422.17 743.88 lineto
closepath stroke
grestore
% node14
gsave
0 0 1 nodecolor
1406 371 63.14 37.48 ellipse_path fill
1 setlinewidth
filled
0 0 0 nodecolor
1406 371 63.14 37.48 ellipse_path stroke
0 0 0 nodecolor
14 /Times-Roman set_font
1369 380.9 moveto 74 (GO:0033263) alignedtext
0 0 0 nodecolor
14 /Times-Roman set_font
1377 365.9 moveto 58 (CORVET) alignedtext
0 0 0 nodecolor
14 /Times-Roman set_font
1380.5 350.9 moveto 51 (complex) alignedtext
grestore
% node5->node14
gsave
1 setlinewidth
0 0 0 edgecolor
newpath 925.01 1221.98 moveto
994.08 1191.57 1113.95 1130.93 1191 1048 curveto
1215.42 1021.72 1327.61 795.02 1339 761 curveto
1379 641.54 1396.07 493.11 1402.54 418.51 curveto
stroke
0 0 0 edgecolor
newpath 1406.03 418.74 moveto
1403.38 408.49 lineto
1399.06 418.16 lineto
closepath fill
1 setlinewidth
solid
0 0 0 edgecolor
newpath 1406.03 418.74 moveto
1403.38 408.49 lineto
1399.06 418.16 lineto
closepath stroke
grestore
% node16
gsave
0 0.9904 1 nodecolor
1118 1010 63.85 26.87 ellipse_path fill
1 setlinewidth
filled
0 0 0 nodecolor
1118 1010 63.85 26.87 ellipse_path stroke
0 0 0 nodecolor
14 /Times-Roman set_font
1080.5 1012.4 moveto 75 (GO:0005773) alignedtext
0 0 0 nodecolor
14 /Times-Roman set_font
1095 997.4 moveto 46 (vacuole) alignedtext
grestore
% node5->node16
gsave
1 setlinewidth
0 0 0 edgecolor
newpath 898.38 1218.06 moveto
943.8 1175.03 1034.63 1088.98 1084.06 1042.15 curveto
stroke
0 0 0 edgecolor
newpath 1086.77 1044.41 moveto
1091.62 1034.99 lineto
1081.96 1039.33 lineto
closepath fill
1 setlinewidth
solid
0 0 0 edgecolor
newpath 1086.77 1044.41 moveto
1091.62 1034.99 lineto
1081.96 1039.33 lineto
closepath stroke
grestore
% node17
gsave
0 0 1 nodecolor
1356 1010 65.05 26.87 ellipse_path fill
1 setlinewidth
filled
0 0 0 nodecolor
1356 1010 65.05 26.87 ellipse_path stroke
0 0 0 nodecolor
14 /Times-Roman set_font
1318 1012.4 moveto 76 (GO:0005768) alignedtext
0 0 0 nodecolor
14 /Times-Roman set_font
1326 997.4 moveto 60 (endosome) alignedtext
grestore
% node5->node17
gsave
1 setlinewidth
0 0 0 edgecolor
newpath 918.83 1220.92 moveto
1010.42 1176.73 1209.83 1080.52 1304.34 1034.93 curveto
stroke
0 0 0 edgecolor
newpath 1305.94 1038.04 moveto
1313.42 1030.54 lineto
1302.89 1031.74 lineto
closepath fill
1 setlinewidth
solid
0 0 0 edgecolor
newpath 1305.94 1038.04 moveto
1313.42 1030.54 lineto
1302.89 1031.74 lineto
closepath stroke
grestore
% node22
gsave
0 0 1 nodecolor
1503 1010 63.85 26.87 ellipse_path fill
1 setlinewidth
filled
0 0 0 nodecolor
1503 1010 63.85 26.87 ellipse_path stroke
0 0 0 nodecolor
14 /Times-Roman set_font
1465.5 1012.4 moveto 75 (GO:0005737) alignedtext
0 0 0 nodecolor
14 /Times-Roman set_font
1473 997.4 moveto 60 (cytoplasm) alignedtext
grestore
% node5->node22
gsave
1 setlinewidth
0 0 0 edgecolor
newpath 935.43 1224.71 moveto
1040.65 1192.47 1255.17 1123.69 1430 1048 curveto
1438.19 1044.45 1446.74 1040.37 1454.97 1036.23 curveto
stroke
0 0 0 edgecolor
newpath 1456.79 1039.23 moveto
1464.1 1031.56 lineto
1453.6 1033 lineto
closepath fill
1 setlinewidth
solid
0 0 0 edgecolor
newpath 1456.79 1039.23 moveto
1464.1 1031.56 lineto
1453.6 1033 lineto
closepath stroke
grestore
% node23
gsave
0 0 1 nodecolor
746 371 63.85 48.08 ellipse_path fill
1 setlinewidth
filled
0 0 0 nodecolor
746 371 63.85 48.08 ellipse_path stroke
0 0 0 nodecolor
14 /Times-Roman set_font
708.5 388.4 moveto 75 (GO:0005838) alignedtext
0 0 0 nodecolor
14 /Times-Roman set_font
712.5 373.4 moveto 67 (proteasome) alignedtext
0 0 0 nodecolor
14 /Times-Roman set_font
716 358.4 moveto 60 (regulatory) alignedtext
0 0 0 nodecolor
14 /Times-Roman set_font
724 343.4 moveto 44 (particle) alignedtext
grestore
% node5->node23
gsave
1 setlinewidth
0 0 0 edgecolor
newpath 863.34 1216.96 moveto
852.96 1179.37 834.51 1109.04 824 1048 curveto
793.28 869.61 802.11 822.78 781 643 curveto
772.32 569.1 761.2 484.07 753.85 429.03 curveto
stroke
0 0 0 edgecolor
newpath 757.31 428.56 moveto
752.52 419.11 lineto
750.38 429.49 lineto
closepath fill
1 setlinewidth
solid
0 0 0 edgecolor
newpath 757.31 428.56 moveto
752.52 419.11 lineto
750.38 429.49 lineto
closepath stroke
grestore
% node24
gsave
0 0 1 nodecolor
1709 1010 85.77 26.87 ellipse_path fill
1 setlinewidth
filled
0 0 0 nodecolor
1709 1010 85.77 26.87 ellipse_path stroke
0 0 0 nodecolor
14 /Times-Roman set_font
1671 1012.4 moveto 76 (GO:0015629) alignedtext
0 0 0 nodecolor
14 /Times-Roman set_font
1656 997.4 moveto 106 (actin cytoskeleton) alignedtext
grestore
% node5->node24
gsave
1 setlinewidth
0 0 0 edgecolor
newpath 943.74 1227.33 moveto
1076.94 1196.22 1368.45 1125.42 1609 1048 curveto
1621.14 1044.09 1633.95 1039.55 1646.22 1034.99 curveto
stroke
0 0 0 edgecolor
newpath 1647.78 1038.14 moveto
1655.91 1031.34 lineto
1645.32 1031.59 lineto
closepath fill
1 setlinewidth
solid
0 0 0 edgecolor
newpath 1647.78 1038.14 moveto
1655.91 1031.34 lineto
1645.32 1031.59 lineto
closepath stroke
grestore
% node25
gsave
0 0 1 nodecolor
1659 702 70.21 37.48 ellipse_path fill
1 setlinewidth
filled
0 0 0 nodecolor
1659 702 70.21 37.48 ellipse_path stroke
0 0 0 nodecolor
14 /Times-Roman set_font
1621 711.9 moveto 76 (GO:0005885) alignedtext
0 0 0 nodecolor
14 /Times-Roman set_font
1617 696.9 moveto 84 (Arp2/3 protein) alignedtext
0 0 0 nodecolor
14 /Times-Roman set_font
1633.5 681.9 moveto 51 (complex) alignedtext
grestore
% node5->node25
gsave
1 setlinewidth
0 0 0 edgecolor
newpath 953.19 1231.76 moveto
1119.87 1205.32 1489.28 1137.88 1576 1048 curveto
1616.92 1005.59 1642.95 834.21 1653.55 749.66 curveto
stroke
0 0 0 edgecolor
newpath 1657.05 749.9 moveto
1654.8 739.54 lineto
1650.1 749.04 lineto
closepath fill
1 setlinewidth
solid
0 0 0 edgecolor
newpath 1657.05 749.9 moveto
1654.8 739.54 lineto
1650.1 749.04 lineto
closepath stroke
grestore
% node7->node3
gsave
1 setlinewidth
0 0 0 edgecolor
newpath 545.88 973.76 moveto
517.75 917.5 463.6 809.21 432.84 747.67 curveto
stroke
0 0 0 edgecolor
newpath 435.89 745.96 moveto
428.29 738.58 lineto
429.63 749.09 lineto
closepath fill
1 setlinewidth
solid
0 0 0 edgecolor
newpath 435.89 745.96 moveto
428.29 738.58 lineto
429.63 749.09 lineto
closepath stroke
grestore
% node7->node8
gsave
1 setlinewidth
0 0 0 edgecolor
newpath 580.82 973.76 moveto
605.68 920.22 652.42 819.56 681.5 756.92 curveto
stroke
0 0 0 edgecolor
newpath 684.8 758.13 moveto
685.84 747.58 lineto
678.45 755.18 lineto
closepath fill
1 setlinewidth
solid
0 0 0 edgecolor
newpath 684.8 758.13 moveto
685.84 747.58 lineto
678.45 755.18 lineto
closepath stroke
grestore
% node7->node12
gsave
1 setlinewidth
0 0 0 edgecolor
newpath 563.51 972.23 moveto
562.82 919.28 561.56 822.49 560.76 760.27 curveto
stroke
0 0 0 edgecolor
newpath 564.26 760.16 moveto
560.63 750.21 lineto
557.26 760.25 lineto
closepath fill
1 setlinewidth
solid
0 0 0 edgecolor
newpath 564.26 760.16 moveto
560.63 750.21 lineto
557.26 760.25 lineto
closepath stroke
grestore
% node8->node23
gsave
1 setlinewidth
0 0 0 edgecolor
newpath 712.67 653.87 moveto
719.69 594.34 731.62 493.07 739.14 429.22 curveto
stroke
0 0 0 edgecolor
newpath 742.66 429.26 moveto
740.35 418.92 lineto
735.71 428.44 lineto
closepath fill
1 setlinewidth
solid
0 0 0 edgecolor
newpath 742.66 429.26 moveto
740.35 418.92 lineto
735.71 428.44 lineto
closepath stroke
grestore
% node9->node10
gsave
1 setlinewidth
0 0 0 edgecolor
newpath 929.71 664.46 moveto
926.42 610.27 920.17 506.95 915 419 curveto
908.74 312.48 901.59 186.67 898.11 125.36 curveto
stroke
0 0 0 edgecolor
newpath 901.59 124.82 moveto
897.53 115.03 lineto
894.6 125.21 lineto
closepath fill
1 setlinewidth
solid
0 0 0 edgecolor
newpath 901.59 124.82 moveto
897.53 115.03 lineto
894.6 125.21 lineto
closepath stroke
grestore
% node9->node11
gsave
1 setlinewidth
0 0 0 edgecolor
newpath 938.43 664.67 moveto
948.83 604.25 969.35 485.1 980.8 418.64 curveto
stroke
0 0 0 edgecolor
newpath 984.3 418.89 moveto
982.55 408.44 lineto
977.41 417.7 lineto
closepath fill
1 setlinewidth
solid
0 0 0 edgecolor
newpath 984.3 418.89 moveto
982.55 408.44 lineto
977.41 417.7 lineto
closepath stroke
grestore
% node11->node10
gsave
1 setlinewidth
0 0 0 edgecolor
newpath 976.84 334 moveto
958.95 279.56 925.73 178.48 907.96 124.39 curveto
stroke
0 0 0 edgecolor
newpath 911.27 123.26 moveto
904.83 114.86 lineto
904.62 125.45 lineto
closepath fill
1 setlinewidth
solid
0 0 0 edgecolor
newpath 911.27 123.26 moveto
904.83 114.86 lineto
904.62 125.45 lineto
closepath stroke
grestore
% node21
gsave
0 0.8583 1 nodecolor
1122 88 92.13 37.48 ellipse_path fill
1 setlinewidth
filled
0 0 0 nodecolor
1122 88 92.13 37.48 ellipse_path stroke
0 0 0 nodecolor
14 /Times-Roman set_font
1084 97.9 moveto 76 (GO:0000329) alignedtext
0 0 0 nodecolor
14 /Times-Roman set_font
1064.5 82.9 moveto 115 (fungal-type vacuole) alignedtext
0 0 0 nodecolor
14 /Times-Roman set_font
1091.5 67.9 moveto 61 (membrane) alignedtext
grestore
% node11->node21
gsave
1 setlinewidth
0 0 0 edgecolor
newpath 1006.12 334.58 moveto
1030.12 283.5 1073.81 190.55 1100.14 134.52 curveto
stroke
0 0 0 edgecolor
newpath 1103.44 135.72 moveto
1104.53 125.18 lineto
1097.11 132.74 lineto
closepath fill
1 setlinewidth
solid
0 0 0 edgecolor
newpath 1103.44 135.72 moveto
1104.53 125.18 lineto
1097.11 132.74 lineto
closepath stroke
grestore
% node15
gsave
0 0.99785 1 nodecolor
599 371 65.05 48.08 ellipse_path fill
1 setlinewidth
filled
0 0 0 nodecolor
599 371 65.05 48.08 ellipse_path stroke
0 0 0 nodecolor
14 /Times-Roman set_font
561 388.4 moveto 76 (GO:0034515) alignedtext
0 0 0 nodecolor
14 /Times-Roman set_font
565.5 373.4 moveto 67 (proteasome) alignedtext
0 0 0 nodecolor
14 /Times-Roman set_font
578 358.4 moveto 42 (storage) alignedtext
0 0 0 nodecolor
14 /Times-Roman set_font
577.5 343.4 moveto 43 (granule) alignedtext
grestore
% node12->node15
gsave
1 setlinewidth
0 0 0 edgecolor
newpath 565.67 653.87 moveto
572.69 594.34 584.62 493.07 592.14 429.22 curveto
stroke
0 0 0 edgecolor
newpath 595.66 429.26 moveto
593.35 418.92 lineto
588.71 428.44 lineto
closepath fill
1 setlinewidth
solid
0 0 0 edgecolor
newpath 595.66 429.26 moveto
593.35 418.92 lineto
588.71 428.44 lineto
closepath stroke
grestore
% node13->node14
gsave
1 setlinewidth
0 0 0 edgecolor
newpath 1448.54 664.35 moveto
1439.77 603.88 1422.56 485.17 1412.93 418.8 curveto
stroke
0 0 0 edgecolor
newpath 1416.35 418.01 moveto
1411.45 408.61 lineto
1409.43 419.01 lineto
closepath fill
1 setlinewidth
solid
0 0 0 edgecolor
newpath 1416.35 418.01 moveto
1411.45 408.61 lineto
1409.43 419.01 lineto
closepath stroke
grestore
% node16->node9
gsave
1 setlinewidth
0 0 0 edgecolor
newpath 1102.14 983.74 moveto
1070.26 930.94 998.09 811.43 958.76 746.32 curveto
stroke
0 0 0 edgecolor
newpath 961.6 744.25 moveto
953.44 737.5 lineto
955.61 747.87 lineto
closepath fill
1 setlinewidth
solid
0 0 0 edgecolor
newpath 961.6 744.25 moveto
953.44 737.5 lineto
955.61 747.87 lineto
closepath stroke
grestore
% node18
gsave
0 0.8583 1 nodecolor
1118 702 63.85 37.48 ellipse_path fill
1 setlinewidth
filled
0 0 0 nodecolor
1118 702 63.85 37.48 ellipse_path stroke
0 0 0 nodecolor
14 /Times-Roman set_font
1080.5 711.9 moveto 75 (GO:0000322) alignedtext
0 0 0 nodecolor
14 /Times-Roman set_font
1097 696.9 moveto 42 (storage) alignedtext
0 0 0 nodecolor
14 /Times-Roman set_font
1095 681.9 moveto 46 (vacuole) alignedtext
grestore
% node16->node18
gsave
1 setlinewidth
0 0 0 edgecolor
newpath 1118 982.94 moveto
1118 930.62 1118 814.99 1118 749.56 curveto
stroke
0 0 0 edgecolor
newpath 1121.5 749.5 moveto
1118 739.5 lineto
1114.5 749.5 lineto
closepath fill
1 setlinewidth
solid
0 0 0 edgecolor
newpath 1121.5 749.5 moveto
1118 739.5 lineto
1114.5 749.5 lineto
closepath stroke
grestore
% node19
gsave
0 0.8583 1 nodecolor
1265 702 65.05 26.87 ellipse_path fill
1 setlinewidth
filled
0 0 0 nodecolor
1265 702 65.05 26.87 ellipse_path stroke
0 0 0 nodecolor
14 /Times-Roman set_font
1227.5 704.4 moveto 75 (GO:0000323) alignedtext
0 0 0 nodecolor
14 /Times-Roman set_font
1227 689.4 moveto 76 (lytic vacuole) alignedtext
grestore
% node16->node19
gsave
1 setlinewidth
0 0 0 edgecolor
newpath 1130.66 983.47 moveto
1157.09 928.1 1218.15 800.16 1247.98 737.66 curveto
stroke
0 0 0 edgecolor
newpath 1251.17 739.1 moveto
1252.32 728.57 lineto
1244.85 736.09 lineto
closepath fill
1 setlinewidth
solid
0 0 0 edgecolor
newpath 1251.17 739.1 moveto
1252.32 728.57 lineto
1244.85 736.09 lineto
closepath stroke
grestore
% node17->node13
gsave
1 setlinewidth
0 0 0 edgecolor
newpath 1364.53 983.21 moveto
1381.18 930.86 1418.22 814.44 1439.05 748.99 curveto
stroke
0 0 0 edgecolor
newpath 1442.42 749.92 moveto
1442.12 739.33 lineto
1435.75 747.8 lineto
closepath fill
1 setlinewidth
solid
0 0 0 edgecolor
newpath 1442.42 749.92 moveto
1442.12 739.33 lineto
1435.75 747.8 lineto
closepath stroke
grestore
% node20
gsave
0 0.8583 1 nodecolor
1164 371 92.13 26.87 ellipse_path fill
1 setlinewidth
filled
0 0 0 nodecolor
1164 371 92.13 26.87 ellipse_path stroke
0 0 0 nodecolor
14 /Times-Roman set_font
1126 373.4 moveto 76 (GO:0000324) alignedtext
0 0 0 nodecolor
14 /Times-Roman set_font
1106.5 358.4 moveto 115 (fungal-type vacuole) alignedtext
grestore
% node18->node20
gsave
1 setlinewidth
0 0 0 edgecolor
newpath 1123.23 664.35 moveto
1132.11 600.47 1150.02 471.61 1158.84 408.1 curveto
stroke
0 0 0 edgecolor
newpath 1162.32 408.51 moveto
1160.23 398.12 lineto
1155.39 407.55 lineto
closepath fill
1 setlinewidth
solid
0 0 0 edgecolor
newpath 1162.32 408.51 moveto
1160.23 398.12 lineto
1155.39 407.55 lineto
closepath stroke
grestore
% node19->node20
gsave
1 setlinewidth
0 0 0 edgecolor
newpath 1256.82 675.19 moveto
1238.82 616.2 1195.74 475.03 1175.23 407.8 curveto
stroke
0 0 0 edgecolor
newpath 1178.52 406.6 moveto
1172.26 398.06 lineto
1171.83 408.64 lineto
closepath fill
1 setlinewidth
solid
0 0 0 edgecolor
newpath 1178.52 406.6 moveto
1172.26 398.06 lineto
1171.83 408.64 lineto
closepath stroke
grestore
% node20->node21
gsave
1 setlinewidth
0 0 0 edgecolor
newpath 1159.97 343.86 moveto
1152.85 295.87 1137.95 195.44 1129.07 135.67 curveto
stroke
0 0 0 edgecolor
newpath 1132.53 135.1 moveto
1127.6 125.72 lineto
1125.6 136.13 lineto
closepath fill
1 setlinewidth
solid
0 0 0 edgecolor
newpath 1132.53 135.1 moveto
1127.6 125.72 lineto
1125.6 136.13 lineto
closepath stroke
grestore
% node24->node25
gsave
1 setlinewidth
0 0 0 edgecolor
newpath 1704.61 982.94 moveto
1696.11 930.62 1677.34 814.99 1666.72 749.56 curveto
stroke
0 0 0 edgecolor
newpath 1670.15 748.81 moveto
1665.09 739.5 lineto
1663.24 749.94 lineto
closepath fill
1 setlinewidth
solid
0 0 0 edgecolor
newpath 1670.15 748.81 moveto
1665.09 739.5 lineto
1663.24 749.94 lineto
closepath stroke
grestore
endpage
showpage
grestore
%%PageTrailer
%%EndPage: 1
%%Trailer
%%Pages: 1
%%BoundingBox: 36 36 755 560
end
restore
%%EOF
