# Supplementary material for: The Transcriptomic Signature of RacA Activation and Inactivation Provides New Insights into the Morphogenetic Network of Aspergillus niger
Source: PLoS One. 2013 Jul 24;8(7):e68946. doi: 10.1371/journal.pone.0068946 (PMC3722221; doi:10.1371/journal.pone.0068946)
Supplement: Table S3 — ZIP archive file containing FetGOat enrichment results for the up- and down-regulated gene sets of all six comparisons. (ZIP) [file pone.0068946.s003.zip › FetGOat/06.UP/plots/06.up.txt_BPover.ps]

90 rotate 0 -612 translate
%!PS-Adobe-3.0
%%Creator: graphviz version 2.26.3 (20100126.1600)
%%Title: test
%%Pages: (atend)
%%BoundingBox: (atend)
%%EndComments
save
%%BeginProlog
/DotDict 200 dict def
DotDict begin

/setupLatin1 {
mark
/EncodingVector 256 array def
 EncodingVector 0

ISOLatin1Encoding 0 255 getinterval putinterval
EncodingVector 45 /hyphen put

% Set up ISO Latin 1 character encoding
/starnetISO {
        dup dup findfont dup length dict begin
        { 1 index /FID ne { def }{ pop pop } ifelse
        } forall
        /Encoding EncodingVector def
        currentdict end definefont
} def
/Times-Roman starnetISO def
/Times-Italic starnetISO def
/Times-Bold starnetISO def
/Times-BoldItalic starnetISO def
/Helvetica starnetISO def
/Helvetica-Oblique starnetISO def
/Helvetica-Bold starnetISO def
/Helvetica-BoldOblique starnetISO def
/Courier starnetISO def
/Courier-Oblique starnetISO def
/Courier-Bold starnetISO def
/Courier-BoldOblique starnetISO def
cleartomark
} bind def

%%BeginResource: procset graphviz 0 0
/coord-font-family /Times-Roman def
/default-font-family /Times-Roman def
/coordfont coord-font-family findfont 8 scalefont def

/InvScaleFactor 1.0 def
/set_scale {
       dup 1 exch div /InvScaleFactor exch def
       scale
} bind def

% styles
/solid { [] 0 setdash } bind def
/dashed { [9 InvScaleFactor mul dup ] 0 setdash } bind def
/dotted { [1 InvScaleFactor mul 6 InvScaleFactor mul] 0 setdash } bind def
/invis {/fill {newpath} def /stroke {newpath} def /show {pop newpath} def} bind def
/bold { 2 setlinewidth } bind def
/filled { } bind def
/unfilled { } bind def
/rounded { } bind def
/diagonals { } bind def

% hooks for setting color 
/nodecolor { sethsbcolor } bind def
/edgecolor { sethsbcolor } bind def
/graphcolor { sethsbcolor } bind def
/nopcolor {pop pop pop} bind def

/beginpage {	% i j npages
	/npages exch def
	/j exch def
	/i exch def
	/str 10 string def
	npages 1 gt {
		gsave
			coordfont setfont
			0 0 moveto
			(\() show i str cvs show (,) show j str cvs show (\)) show
		grestore
	} if
} bind def

/set_font {
	findfont exch
	scalefont setfont
} def

% draw text fitted to its expected width
/alignedtext {			% width text
	/text exch def
	/width exch def
	gsave
		width 0 gt {
			[] 0 setdash
			text stringwidth pop width exch sub text length div 0 text ashow
		} if
	grestore
} def

/boxprim {				% xcorner ycorner xsize ysize
		4 2 roll
		moveto
		2 copy
		exch 0 rlineto
		0 exch rlineto
		pop neg 0 rlineto
		closepath
} bind def

/ellipse_path {
	/ry exch def
	/rx exch def
	/y exch def
	/x exch def
	matrix currentmatrix
	newpath
	x y translate
	rx ry scale
	0 0 1 0 360 arc
	setmatrix
} bind def

/endpage { showpage } bind def
/showpage { } def

/layercolorseq
	[	% layer color sequence - darkest to lightest
		[0 0 0]
		[.2 .8 .8]
		[.4 .8 .8]
		[.6 .8 .8]
		[.8 .8 .8]
	]
def

/layerlen layercolorseq length def

/setlayer {/maxlayer exch def /curlayer exch def
	layercolorseq curlayer 1 sub layerlen mod get
	aload pop sethsbcolor
	/nodecolor {nopcolor} def
	/edgecolor {nopcolor} def
	/graphcolor {nopcolor} def
} bind def

/onlayer { curlayer ne {invis} if } def

/onlayers {
	/myupper exch def
	/mylower exch def
	curlayer mylower lt
	curlayer myupper gt
	or
	{invis} if
} def

/curlayer 0 def

%%EndResource
%%EndProlog
%%BeginSetup
14 default-font-family set_font
1 setmiterlimit
% /arrowlength 10 def
% /arrowwidth 5 def

% make sure pdfmark is harmless for PS-interpreters other than Distiller
/pdfmark where {pop} {userdict /pdfmark /cleartomark load put} ifelse
% make '<<' and '>>' safe on PS Level 1 devices
/languagelevel where {pop languagelevel}{1} ifelse
2 lt {
    userdict (<<) cvn ([) cvn load put
    userdict (>>) cvn ([) cvn load put
} if

%%EndSetup
setupLatin1
%%Page: 1 1
%%PageBoundingBox: 36 36 756 560
%%PageOrientation: Portrait
0 0 1 beginpage
gsave
36 36 720 524 boxprim clip newpath
0.152478 0.152478 set_scale 0 rotate 240.1 241.1 translate
% node1
gsave
1 0.94857 1 nodecolor
363 2995 82.23 37.48 ellipse_path fill
1 setlinewidth
filled
0 0 0 nodecolor
363 2995 82.23 37.48 ellipse_path stroke
0 0 0 nodecolor
14 /Times-Roman set_font
325.5 3004.9 moveto 75 (GO:0016192) alignedtext
0 0 0 nodecolor
14 /Times-Roman set_font
312.5 2989.9 moveto 101 (vesicle-mediated) alignedtext
0 0 0 nodecolor
14 /Times-Roman set_font
338.5 2974.9 moveto 49 (transport) alignedtext
grestore
% node2
gsave
1 0.99999 1 nodecolor
363 2548 63.85 37.48 ellipse_path fill
1 setlinewidth
filled
0 0 0 nodecolor
363 2548 63.85 37.48 ellipse_path stroke
0 0 0 nodecolor
14 /Times-Roman set_font
325.5 2557.9 moveto 75 (GO:0016197) alignedtext
0 0 0 nodecolor
14 /Times-Roman set_font
333 2542.9 moveto 60 (endosome) alignedtext
0 0 0 nodecolor
14 /Times-Roman set_font
338.5 2527.9 moveto 49 (transport) alignedtext
grestore
% node1->node2
gsave
1 setlinewidth
0 0 0 edgecolor
newpath 363 2957.27 moveto
363 2876.19 363 2685.41 363 2595.92 curveto
stroke
0 0 0 edgecolor
newpath 366.5 2595.78 moveto
363 2585.78 lineto
359.5 2595.78 lineto
closepath fill
1 setlinewidth
solid
0 0 0 edgecolor
newpath 366.5 2595.78 moveto
363 2585.78 lineto
359.5 2595.78 lineto
closepath stroke
grestore
% node78
gsave
1 0.97862 1 nodecolor
91 2102 91.22 37.48 ellipse_path fill
1 setlinewidth
filled
0 0 0 nodecolor
91 2102 91.22 37.48 ellipse_path stroke
0 0 0 nodecolor
14 /Times-Roman set_font
53 2111.9 moveto 76 (GO:0006895) alignedtext
0 0 0 nodecolor
14 /Times-Roman set_font
34.5 2096.9 moveto 113 (Golgi to endosome) alignedtext
0 0 0 nodecolor
14 /Times-Roman set_font
66.5 2081.9 moveto 49 (transport) alignedtext
grestore
% node1->node78
gsave
1 setlinewidth
0 0 0 edgecolor
newpath 351.66 2957.77 moveto
308.37 2815.65 153.57 2307.41 105.41 2149.29 curveto
stroke
0 0 0 edgecolor
newpath 108.65 2147.94 moveto
102.39 2139.39 lineto
101.96 2149.98 lineto
closepath fill
1 setlinewidth
solid
0 0 0 edgecolor
newpath 108.65 2147.94 moveto
102.39 2139.39 lineto
101.96 2149.98 lineto
closepath stroke
grestore
% node34
gsave
1 0.76482 1 nodecolor
285 2102 84.85 69.3 ellipse_path fill
1 setlinewidth
filled
0 0 0 nodecolor
285 2102 84.85 69.3 ellipse_path stroke
0 0 0 nodecolor
14 /Times-Roman set_font
247 2134.4 moveto 76 (GO:0032509) alignedtext
0 0 0 nodecolor
14 /Times-Roman set_font
255 2119.4 moveto 60 (endosome) alignedtext
0 0 0 nodecolor
14 /Times-Roman set_font
260.5 2104.4 moveto 49 (transport) alignedtext
0 0 0 nodecolor
14 /Times-Roman set_font
233 2089.4 moveto 104 (via multivesicular) alignedtext
0 0 0 nodecolor
14 /Times-Roman set_font
248.5 2074.4 moveto 73 (body sorting) alignedtext
0 0 0 nodecolor
14 /Times-Roman set_font
261 2059.4 moveto 48 (pathway) alignedtext
grestore
% node2->node34
gsave
1 setlinewidth
0 0 0 edgecolor
newpath 356.42 2510.36 moveto
343.75 2437.95 315.76 2277.87 298.82 2181.04 curveto
stroke
0 0 0 edgecolor
newpath 302.24 2180.25 moveto
297.07 2171 lineto
295.34 2181.46 lineto
closepath fill
1 setlinewidth
solid
0 0 0 edgecolor
newpath 302.24 2180.25 moveto
297.07 2171 lineto
295.34 2181.46 lineto
closepath stroke
grestore
% node36
gsave
1 0.99731 1 nodecolor
459 2102 70.92 48.08 ellipse_path fill
1 setlinewidth
filled
0 0 0 nodecolor
459 2102 70.92 48.08 ellipse_path stroke
0 0 0 nodecolor
14 /Times-Roman set_font
420.5 2119.4 moveto 77 (GO:0045324) alignedtext
0 0 0 nodecolor
14 /Times-Roman set_font
416.5 2104.4 moveto 85 (late endosome) alignedtext
0 0 0 nodecolor
14 /Times-Roman set_font
428.5 2089.4 moveto 61 (to vacuole) alignedtext
0 0 0 nodecolor
14 /Times-Roman set_font
434.5 2074.4 moveto 49 (transport) alignedtext
grestore
% node2->node36
gsave
1 setlinewidth
0 0 0 edgecolor
newpath 371.02 2510.74 moveto
387.78 2432.87 426.62 2252.43 446.61 2159.54 curveto
stroke
0 0 0 edgecolor
newpath 450.04 2160.26 moveto
448.72 2149.74 lineto
443.2 2158.78 lineto
closepath fill
1 setlinewidth
solid
0 0 0 edgecolor
newpath 450.04 2160.26 moveto
448.72 2149.74 lineto
443.2 2158.78 lineto
closepath stroke
grestore
% node2->node78
gsave
1 setlinewidth
0 0 0 edgecolor
newpath 341.43 2512.63 moveto
292.47 2432.36 173.01 2236.47 118.69 2147.41 curveto
stroke
0 0 0 edgecolor
newpath 121.53 2145.33 moveto
113.33 2138.62 lineto
115.55 2148.98 lineto
closepath fill
1 setlinewidth
solid
0 0 0 edgecolor
newpath 121.53 2145.33 moveto
113.33 2138.62 lineto
115.55 2148.98 lineto
closepath stroke
grestore
% node3
gsave
1 0 1 nodecolor
2448 3355 89.1 26.87 ellipse_path fill
1 setlinewidth
filled
0 0 0 nodecolor
2448 3355 89.1 26.87 ellipse_path stroke
0 0 0 nodecolor
14 /Times-Roman set_font
2410 3357.4 moveto 76 (GO:0008150) alignedtext
0 0 0 nodecolor
14 /Times-Roman set_font
2393 3342.4 moveto 110 (biological_process) alignedtext
grestore
% node3->node1
gsave
1 setlinewidth
0 0 0 edgecolor
newpath 2358.96 3353.1 moveto
2077.09 3344.74 1182.1 3300.11 489 3065 curveto
464.53 3056.7 439.29 3043.7 417.9 3031.15 curveto
stroke
0 0 0 edgecolor
newpath 419.66 3028.13 moveto
409.28 3026 lineto
416.07 3034.14 lineto
closepath fill
1 setlinewidth
solid
0 0 0 edgecolor
newpath 419.66 3028.13 moveto
409.28 3026 lineto
416.07 3034.14 lineto
closepath stroke
grestore
% node3->node2
gsave
1 setlinewidth
0 0 0 edgecolor
newpath 2359.18 3353.08 moveto
2023.13 3344.08 834.38 3296.18 552 3065 curveto
476.54 3003.22 401.28 2711.36 373.85 2595.53 curveto
stroke
0 0 0 edgecolor
newpath 377.2 2594.47 moveto
371.5 2585.54 lineto
370.39 2596.07 lineto
closepath fill
1 setlinewidth
solid
0 0 0 edgecolor
newpath 377.2 2594.47 moveto
371.5 2585.54 lineto
370.39 2596.07 lineto
closepath stroke
grestore
% node6
gsave
1 0.90343 1 nodecolor
767 2102 65.05 37.48 ellipse_path fill
1 setlinewidth
filled
0 0 0 nodecolor
767 2102 65.05 37.48 ellipse_path stroke
0 0 0 nodecolor
14 /Times-Roman set_font
729 2111.9 moveto 76 (GO:0010324) alignedtext
0 0 0 nodecolor
14 /Times-Roman set_font
736.5 2096.9 moveto 61 (membrane) alignedtext
0 0 0 nodecolor
14 /Times-Roman set_font
731 2081.9 moveto 72 (invagination) alignedtext
grestore
% node3->node6
gsave
1 setlinewidth
0 0 0 edgecolor
newpath 2359.02 3353.58 moveto
2045.21 3346.53 997.9 3305.12 791 3065 curveto
730.96 2995.32 756.38 2334.32 764.73 2149.69 curveto
stroke
0 0 0 edgecolor
newpath 768.23 2149.64 moveto
765.19 2139.49 lineto
761.24 2149.32 lineto
closepath fill
1 setlinewidth
solid
0 0 0 edgecolor
newpath 768.23 2149.64 moveto
765.19 2139.49 lineto
761.24 2149.32 lineto
closepath stroke
grestore
% node15
gsave
1 0.92312 1 nodecolor
967 1598 63.85 58.69 ellipse_path fill
1 setlinewidth
filled
0 0 0 nodecolor
967 1598 63.85 58.69 ellipse_path stroke
0 0 0 nodecolor
14 /Times-Roman set_font
929.5 1622.9 moveto 75 (GO:0019362) alignedtext
0 0 0 nodecolor
14 /Times-Roman set_font
942.5 1607.9 moveto 49 (pyridine) alignedtext
0 0 0 nodecolor
14 /Times-Roman set_font
936 1592.9 moveto 62 (nucleotide) alignedtext
0 0 0 nodecolor
14 /Times-Roman set_font
938 1577.9 moveto 58 (metabolic) alignedtext
0 0 0 nodecolor
14 /Times-Roman set_font
945.5 1562.9 moveto 43 (process) alignedtext
grestore
% node3->node15
gsave
1 setlinewidth
0 0 0 edgecolor
newpath 2359.23 3352.53 moveto
2054.66 3342.08 1059.66 3290.91 857 3065 curveto
669.55 2856.05 885.11 1924.35 949.79 1665.12 curveto
stroke
0 0 0 edgecolor
newpath 953.27 1665.65 moveto
952.3 1655.1 lineto
946.48 1663.95 lineto
closepath fill
1 setlinewidth
solid
0 0 0 edgecolor
newpath 953.27 1665.65 moveto
952.3 1655.1 lineto
946.48 1663.95 lineto
closepath stroke
grestore
% node16
gsave
1 0.31607 1 nodecolor
1340 1124 63.85 58.69 ellipse_path fill
1 setlinewidth
filled
0 0 0 nodecolor
1340 1124 63.85 58.69 ellipse_path stroke
0 0 0 nodecolor
14 /Times-Roman set_font
1302.5 1148.9 moveto 75 (GO:0019363) alignedtext
0 0 0 nodecolor
14 /Times-Roman set_font
1315.5 1133.9 moveto 49 (pyridine) alignedtext
0 0 0 nodecolor
14 /Times-Roman set_font
1309 1118.9 moveto 62 (nucleotide) alignedtext
0 0 0 nodecolor
14 /Times-Roman set_font
1304.5 1103.9 moveto 71 (biosynthetic) alignedtext
0 0 0 nodecolor
14 /Times-Roman set_font
1318.5 1088.9 moveto 43 (process) alignedtext
grestore
% node3->node16
gsave
1 setlinewidth
0 0 0 edgecolor
newpath 2369.5 3342.24 moveto
2227.87 3315.39 1927.76 3240.42 1749 3065 curveto
1570.01 2889.36 1523 2798.77 1523 2548 curveto
1523 2548 1523 2548 1523 2102 curveto
1523 1753.59 1409.4 1347.1 1361.21 1190.32 curveto
stroke
0 0 0 edgecolor
newpath 1364.43 1188.88 moveto
1358.13 1180.36 lineto
1357.74 1190.94 lineto
closepath fill
1 setlinewidth
solid
0 0 0 edgecolor
newpath 1364.43 1188.88 moveto
1358.13 1180.36 lineto
1357.74 1190.94 lineto
closepath stroke
grestore
% node21
gsave
1 0.82518 1 nodecolor
3367 2995 126.78 26.87 ellipse_path fill
1 setlinewidth
filled
0 0 0 nodecolor
3367 2995 126.78 26.87 ellipse_path stroke
0 0 0 nodecolor
14 /Times-Roman set_font
3329 2997.4 moveto 76 (GO:0030029) alignedtext
0 0 0 nodecolor
14 /Times-Roman set_font
3285 2982.4 moveto 164 (actin filament-based process) alignedtext
grestore
% node3->node21
gsave
1 setlinewidth
0 0 0 edgecolor
newpath 2508.91 3335.24 moveto
2641.95 3291.48 2967.68 3181.02 3231 3065 curveto
3258.26 3052.99 3287.74 3038.07 3312.26 3025.09 curveto
stroke
0 0 0 edgecolor
newpath 3314.22 3028.01 moveto
3321.4 3020.22 lineto
3310.93 3021.83 lineto
closepath fill
1 setlinewidth
solid
0 0 0 edgecolor
newpath 3314.22 3028.01 moveto
3321.4 3020.22 lineto
3310.93 3021.83 lineto
closepath stroke
grestore
% node22
gsave
1 0.21236 1 nodecolor
1193 2548 63.85 48.08 ellipse_path fill
1 setlinewidth
filled
0 0 0 nodecolor
1193 2548 63.85 48.08 ellipse_path stroke
0 0 0 nodecolor
14 /Times-Roman set_font
1155.5 2565.4 moveto 75 (GO:0030163) alignedtext
0 0 0 nodecolor
14 /Times-Roman set_font
1172.5 2550.4 moveto 41 (protein) alignedtext
0 0 0 nodecolor
14 /Times-Roman set_font
1166.5 2535.4 moveto 53 (catabolic) alignedtext
0 0 0 nodecolor
14 /Times-Roman set_font
1171.5 2520.4 moveto 43 (process) alignedtext
grestore
% node3->node22
gsave
1 setlinewidth
0 0 0 edgecolor
newpath 2365.02 3345.08 moveto
2128.64 3315.16 1459.23 3218.31 1310 3065 curveto
1187.31 2938.96 1182.61 2712.93 1188.1 2606.48 curveto
stroke
0 0 0 edgecolor
newpath 1191.61 2606.43 moveto
1188.68 2596.25 lineto
1184.62 2606.04 lineto
closepath fill
1 setlinewidth
solid
0 0 0 edgecolor
newpath 1191.61 2606.43 moveto
1188.68 2596.25 lineto
1184.62 2606.04 lineto
closepath stroke
grestore
% node23
gsave
1 0.97862 1 nodecolor
1385 2995 65.76 37.48 ellipse_path fill
1 setlinewidth
filled
0 0 0 nodecolor
1385 2995 65.76 37.48 ellipse_path stroke
0 0 0 nodecolor
14 /Times-Roman set_font
1346.5 3004.9 moveto 77 (GO:0009056) alignedtext
0 0 0 nodecolor
14 /Times-Roman set_font
1358.5 2989.9 moveto 53 (catabolic) alignedtext
0 0 0 nodecolor
14 /Times-Roman set_font
1363.5 2974.9 moveto 43 (process) alignedtext
grestore
% node3->node23
gsave
1 setlinewidth
0 0 0 edgecolor
newpath 2368.16 3342.86 moveto
2195.44 3314.19 1777.68 3231.84 1468 3065 curveto
1452.88 3056.86 1438.01 3045.64 1425.13 3034.58 curveto
stroke
0 0 0 edgecolor
newpath 1427.2 3031.73 moveto
1417.38 3027.74 lineto
1422.56 3036.98 lineto
closepath fill
1 setlinewidth
solid
0 0 0 edgecolor
newpath 1427.2 3031.73 moveto
1417.38 3027.74 lineto
1422.56 3036.98 lineto
closepath stroke
grestore
% node26
gsave
1 0.93167 1 nodecolor
2877 2548 74.25 48.08 ellipse_path fill
1 setlinewidth
filled
0 0 0 nodecolor
2877 2548 74.25 48.08 ellipse_path stroke
0 0 0 nodecolor
14 /Times-Roman set_font
2840.5 2565.4 moveto 73 (GO:0032271) alignedtext
0 0 0 nodecolor
14 /Times-Roman set_font
2847.5 2550.4 moveto 59 (regulation) alignedtext
0 0 0 nodecolor
14 /Times-Roman set_font
2848.5 2535.4 moveto 57 (of protein) alignedtext
0 0 0 nodecolor
14 /Times-Roman set_font
2832.5 2520.4 moveto 89 (polymerization) alignedtext
grestore
% node3->node26
gsave
1 setlinewidth
0 0 0 edgecolor
newpath 2494.58 3331.9 moveto
2572.88 3290.36 2729.54 3195.11 2803 3065 curveto
2825.25 3025.59 2857.8 2733.24 2871.05 2606.42 curveto
stroke
0 0 0 edgecolor
newpath 2874.57 2606.43 moveto
2872.13 2596.12 lineto
2867.61 2605.71 lineto
closepath fill
1 setlinewidth
solid
0 0 0 edgecolor
newpath 2874.57 2606.43 moveto
2872.13 2596.12 lineto
2867.61 2605.71 lineto
closepath stroke
grestore
% node30
gsave
1 0.99772 1 nodecolor
626 2548 65.05 48.08 ellipse_path fill
1 setlinewidth
filled
0 0 0 nodecolor
626 2548 65.05 48.08 ellipse_path stroke
0 0 0 nodecolor
14 /Times-Roman set_font
588 2565.4 moveto 76 (GO:0006623) alignedtext
0 0 0 nodecolor
14 /Times-Roman set_font
605.5 2550.4 moveto 41 (protein) alignedtext
0 0 0 nodecolor
14 /Times-Roman set_font
600 2535.4 moveto 52 (targeting) alignedtext
0 0 0 nodecolor
14 /Times-Roman set_font
595.5 2520.4 moveto 61 (to vacuole) alignedtext
grestore
% node3->node30
gsave
1 setlinewidth
0 0 0 edgecolor
newpath 2359.29 3352.26 moveto
2044.95 3340.72 990.29 3285.91 753 3065 curveto
719.08 3033.42 660.36 2733.98 636.51 2605.78 curveto
stroke
0 0 0 edgecolor
newpath 639.92 2604.94 moveto
634.65 2595.75 lineto
633.04 2606.22 lineto
closepath fill
1 setlinewidth
solid
0 0 0 edgecolor
newpath 639.92 2604.94 moveto
634.65 2595.75 lineto
633.04 2606.22 lineto
closepath stroke
grestore
% node32
gsave
1 0.85575 1 nodecolor
2728 2995 65.76 58.69 ellipse_path fill
1 setlinewidth
filled
0 0 0 nodecolor
2728 2995 65.76 58.69 ellipse_path stroke
0 0 0 nodecolor
14 /Times-Roman set_font
2689.5 3019.9 moveto 77 (GO:0043254) alignedtext
0 0 0 nodecolor
14 /Times-Roman set_font
2698.5 3004.9 moveto 59 (regulation) alignedtext
0 0 0 nodecolor
14 /Times-Roman set_font
2699.5 2989.9 moveto 57 (of protein) alignedtext
0 0 0 nodecolor
14 /Times-Roman set_font
2702.5 2974.9 moveto 51 (complex) alignedtext
0 0 0 nodecolor
14 /Times-Roman set_font
2701 2959.9 moveto 54 (assembly) alignedtext
grestore
% node3->node32
gsave
1 setlinewidth
0 0 0 edgecolor
newpath 2468.59 3328.53 moveto
2513.89 3270.29 2623.03 3129.96 2684.33 3051.14 curveto
stroke
0 0 0 edgecolor
newpath 2687.1 3053.29 moveto
2690.48 3043.25 lineto
2681.57 3048.99 lineto
closepath fill
1 setlinewidth
solid
0 0 0 edgecolor
newpath 2687.1 3053.29 moveto
2690.48 3043.25 lineto
2681.57 3048.99 lineto
closepath stroke
grestore
% node33
gsave
1 0.9479 1 nodecolor
2924 2995 74.25 37.48 ellipse_path fill
1 setlinewidth
filled
0 0 0 nodecolor
2924 2995 74.25 37.48 ellipse_path stroke
0 0 0 nodecolor
14 /Times-Roman set_font
2886.5 3004.9 moveto 75 (GO:0051258) alignedtext
0 0 0 nodecolor
14 /Times-Roman set_font
2903.5 2989.9 moveto 41 (protein) alignedtext
0 0 0 nodecolor
14 /Times-Roman set_font
2879.5 2974.9 moveto 89 (polymerization) alignedtext
grestore
% node3->node33
gsave
1 setlinewidth
0 0 0 edgecolor
newpath 2482.25 3329.93 moveto
2550.2 3280.1 2706.64 3164.76 2836 3065 curveto
2849.19 3054.83 2863.35 3043.67 2876.39 3033.3 curveto
stroke
0 0 0 edgecolor
newpath 2878.7 3035.94 moveto
2884.34 3026.97 lineto
2874.33 3030.46 lineto
closepath fill
1 setlinewidth
solid
0 0 0 edgecolor
newpath 2878.7 3035.94 moveto
2884.34 3026.97 lineto
2874.33 3030.46 lineto
closepath stroke
grestore
% node38
gsave
1 0.99956 1 nodecolor
2567 2548 65.76 58.69 ellipse_path fill
1 setlinewidth
filled
0 0 0 nodecolor
2567 2548 65.76 58.69 ellipse_path stroke
0 0 0 nodecolor
14 /Times-Roman set_font
2528.5 2572.9 moveto 77 (GO:0044262) alignedtext
0 0 0 nodecolor
14 /Times-Roman set_font
2544.5 2557.9 moveto 45 (cellular) alignedtext
0 0 0 nodecolor
14 /Times-Roman set_font
2529.5 2542.9 moveto 75 (carbohydrate) alignedtext
0 0 0 nodecolor
14 /Times-Roman set_font
2538 2527.9 moveto 58 (metabolic) alignedtext
0 0 0 nodecolor
14 /Times-Roman set_font
2545.5 2512.9 moveto 43 (process) alignedtext
grestore
% node3->node38
gsave
1 setlinewidth
0 0 0 edgecolor
newpath 2447.18 3327.63 moveto
2445.58 3259.27 2443.96 3075.69 2467 2925 curveto
2483.97 2814.01 2520.91 2688.65 2544.83 2614.09 curveto
stroke
0 0 0 edgecolor
newpath 2548.23 2614.95 moveto
2547.97 2604.36 lineto
2541.56 2612.8 lineto
closepath fill
1 setlinewidth
solid
0 0 0 edgecolor
newpath 2548.23 2614.95 moveto
2547.97 2604.36 lineto
2541.56 2612.8 lineto
closepath stroke
grestore
% node39
gsave
1 0.098229 1 nodecolor
2494 2102 65.05 58.69 ellipse_path fill
1 setlinewidth
filled
0 0 0 nodecolor
2494 2102 65.05 58.69 ellipse_path stroke
0 0 0 nodecolor
14 /Times-Roman set_font
2456 2126.9 moveto 76 (GO:0034637) alignedtext
0 0 0 nodecolor
14 /Times-Roman set_font
2471.5 2111.9 moveto 45 (cellular) alignedtext
0 0 0 nodecolor
14 /Times-Roman set_font
2456.5 2096.9 moveto 75 (carbohydrate) alignedtext
0 0 0 nodecolor
14 /Times-Roman set_font
2458.5 2081.9 moveto 71 (biosynthetic) alignedtext
0 0 0 nodecolor
14 /Times-Roman set_font
2472.5 2066.9 moveto 43 (process) alignedtext
grestore
% node3->node39
gsave
1 setlinewidth
0 0 0 edgecolor
newpath 2447.57 3327.83 moveto
2446.6 3259.9 2444.66 3077.23 2449 2925 curveto
2456.97 2645.04 2479.06 2312.09 2489.02 2170.82 curveto
stroke
0 0 0 edgecolor
newpath 2492.53 2170.8 moveto
2489.74 2160.58 lineto
2485.54 2170.31 lineto
closepath fill
1 setlinewidth
solid
0 0 0 edgecolor
newpath 2492.53 2170.8 moveto
2489.74 2160.58 lineto
2485.54 2170.31 lineto
closepath stroke
grestore
% node40
gsave
1 0.99036 1 nodecolor
2541 2995 65.05 48.08 ellipse_path fill
1 setlinewidth
filled
0 0 0 nodecolor
2541 2995 65.05 48.08 ellipse_path stroke
0 0 0 nodecolor
14 /Times-Roman set_font
2503 3012.4 moveto 76 (GO:0005975) alignedtext
0 0 0 nodecolor
14 /Times-Roman set_font
2503.5 2997.4 moveto 75 (carbohydrate) alignedtext
0 0 0 nodecolor
14 /Times-Roman set_font
2512 2982.4 moveto 58 (metabolic) alignedtext
0 0 0 nodecolor
14 /Times-Roman set_font
2519.5 2967.4 moveto 43 (process) alignedtext
grestore
% node3->node40
gsave
1 setlinewidth
0 0 0 edgecolor
newpath 2454.99 3327.94 moveto
2470.06 3269.61 2505.89 3130.93 2526.23 3052.19 curveto
stroke
0 0 0 edgecolor
newpath 2529.64 3052.98 moveto
2528.75 3042.42 lineto
2522.86 3051.23 lineto
closepath fill
1 setlinewidth
solid
0 0 0 edgecolor
newpath 2529.64 3052.98 moveto
2528.75 3042.42 lineto
2522.86 3051.23 lineto
closepath stroke
grestore
% node42
gsave
1 0.99999 1 nodecolor
2114 2995 75.16 48.08 ellipse_path fill
1 setlinewidth
filled
0 0 0 nodecolor
2114 2995 75.16 48.08 ellipse_path stroke
0 0 0 nodecolor
14 /Times-Roman set_font
2076 3012.4 moveto 76 (GO:0044281) alignedtext
0 0 0 nodecolor
14 /Times-Roman set_font
2068.5 2997.4 moveto 91 (small molecule) alignedtext
0 0 0 nodecolor
14 /Times-Roman set_font
2085 2982.4 moveto 58 (metabolic) alignedtext
0 0 0 nodecolor
14 /Times-Roman set_font
2092.5 2967.4 moveto 43 (process) alignedtext
grestore
% node3->node42
gsave
1 setlinewidth
0 0 0 edgecolor
newpath 2423.71 3328.82 moveto
2368.2 3268.99 2231.31 3121.44 2159.55 3044.1 curveto
stroke
0 0 0 edgecolor
newpath 2161.76 3041.34 moveto
2152.4 3036.39 lineto
2156.63 3046.1 lineto
closepath fill
1 setlinewidth
solid
0 0 0 edgecolor
newpath 2161.76 3041.34 moveto
2152.4 3036.39 lineto
2156.63 3046.1 lineto
closepath stroke
grestore
% node43
gsave
1 0.93205 1 nodecolor
1990 2548 65.05 58.69 ellipse_path fill
1 setlinewidth
filled
0 0 0 nodecolor
1990 2548 65.05 58.69 ellipse_path stroke
0 0 0 nodecolor
14 /Times-Roman set_font
1952 2572.9 moveto 76 (GO:0042180) alignedtext
0 0 0 nodecolor
14 /Times-Roman set_font
1967.5 2557.9 moveto 45 (cellular) alignedtext
0 0 0 nodecolor
14 /Times-Roman set_font
1970.5 2542.9 moveto 39 (ketone) alignedtext
0 0 0 nodecolor
14 /Times-Roman set_font
1961 2527.9 moveto 58 (metabolic) alignedtext
0 0 0 nodecolor
14 /Times-Roman set_font
1968.5 2512.9 moveto 43 (process) alignedtext
grestore
% node3->node43
gsave
1 setlinewidth
0 0 0 edgecolor
newpath 2390.8 3334.23 moveto
2296.84 3296.74 2112.06 3208.08 2030 3065 curveto
1948.18 2922.35 1962.76 2720.05 1977.83 2615.85 curveto
stroke
0 0 0 edgecolor
newpath 1981.32 2616.18 moveto
1979.33 2605.77 lineto
1974.39 2615.15 lineto
closepath fill
1 setlinewidth
solid
0 0 0 edgecolor
newpath 1981.32 2616.18 moveto
1979.33 2605.77 lineto
1974.39 2615.15 lineto
closepath stroke
grestore
% node44
gsave
1 0.20018 1 nodecolor
3614 2995 63.85 48.08 ellipse_path fill
1 setlinewidth
filled
0 0 0 nodecolor
3614 2995 63.85 48.08 ellipse_path stroke
0 0 0 nodecolor
14 /Times-Roman set_font
3576.5 3012.4 moveto 75 (GO:0042221) alignedtext
0 0 0 nodecolor
14 /Times-Roman set_font
3589 2997.4 moveto 50 (response) alignedtext
0 0 0 nodecolor
14 /Times-Roman set_font
3579.5 2982.4 moveto 69 (to chemical) alignedtext
0 0 0 nodecolor
14 /Times-Roman set_font
3589.5 2967.4 moveto 49 (stimulus) alignedtext
grestore
% node3->node44
gsave
1 setlinewidth
0 0 0 edgecolor
newpath 2532.4 3346.11 moveto
2722.09 3323.31 3192.35 3250.93 3536 3065 curveto
3547.73 3058.65 3559.14 3050.2 3569.45 3041.37 curveto
stroke
0 0 0 edgecolor
newpath 3571.95 3043.83 moveto
3577.11 3034.57 lineto
3567.31 3038.59 lineto
closepath fill
1 setlinewidth
solid
0 0 0 edgecolor
newpath 3571.95 3043.83 moveto
3577.11 3034.57 lineto
3567.31 3038.59 lineto
closepath stroke
grestore
% node45
gsave
1 0.23374 1 nodecolor
1796 2102 65.05 48.08 ellipse_path fill
1 setlinewidth
filled
0 0 0 nodecolor
1796 2102 65.05 48.08 ellipse_path stroke
0 0 0 nodecolor
14 /Times-Roman set_font
1758 2119.4 moveto 76 (GO:0009110) alignedtext
0 0 0 nodecolor
14 /Times-Roman set_font
1774 2104.4 moveto 44 (vitamin) alignedtext
0 0 0 nodecolor
14 /Times-Roman set_font
1760.5 2089.4 moveto 71 (biosynthetic) alignedtext
0 0 0 nodecolor
14 /Times-Roman set_font
1774.5 2074.4 moveto 43 (process) alignedtext
grestore
% node3->node45
gsave
1 setlinewidth
0 0 0 edgecolor
newpath 2389.59 3334.49 moveto
2283.39 3295.07 2055.5 3200.48 1902 3065 curveto
1715.44 2900.34 1655.05 2844.24 1580 2607 curveto
1524.93 2432.92 1673.07 2236.74 1751.25 2148.9 curveto
stroke
0 0 0 edgecolor
newpath 1754.05 2151.02 moveto
1758.13 2141.25 lineto
1748.84 2146.35 lineto
closepath fill
1 setlinewidth
solid
0 0 0 edgecolor
newpath 1754.05 2151.02 moveto
1758.13 2141.25 lineto
1748.84 2146.35 lineto
closepath stroke
grestore
% node46
gsave
1 0.31607 1 nodecolor
3799 2995 65.05 37.48 ellipse_path fill
1 setlinewidth
filled
0 0 0 nodecolor
3799 2995 65.05 37.48 ellipse_path stroke
0 0 0 nodecolor
14 /Times-Roman set_font
3761 3004.9 moveto 76 (GO:0043248) alignedtext
0 0 0 nodecolor
14 /Times-Roman set_font
3765.5 2989.9 moveto 67 (proteasome) alignedtext
0 0 0 nodecolor
14 /Times-Roman set_font
3772 2974.9 moveto 54 (assembly) alignedtext
grestore
% node3->node46
gsave
1 setlinewidth
0 0 0 edgecolor
newpath 2535.61 3349.93 moveto
2749.45 3334.5 3310.52 3275.38 3720 3065 curveto
3734.85 3057.37 3749.13 3046.31 3761.37 3035.22 curveto
stroke
0 0 0 edgecolor
newpath 3763.81 3037.73 moveto
3768.72 3028.35 lineto
3759.03 3032.62 lineto
closepath fill
1 setlinewidth
solid
0 0 0 edgecolor
newpath 3763.81 3037.73 moveto
3768.72 3028.35 lineto
3759.03 3032.62 lineto
closepath stroke
grestore
% node47
gsave
1 0.94306 1 nodecolor
2372 2548 72.83 48.08 ellipse_path fill
1 setlinewidth
filled
0 0 0 nodecolor
2372 2548 72.83 48.08 ellipse_path stroke
0 0 0 nodecolor
14 /Times-Roman set_font
2334 2565.4 moveto 76 (GO:0006082) alignedtext
0 0 0 nodecolor
14 /Times-Roman set_font
2350 2550.4 moveto 44 (organic) alignedtext
0 0 0 nodecolor
14 /Times-Roman set_font
2328.5 2535.4 moveto 87 (acid metabolic) alignedtext
0 0 0 nodecolor
14 /Times-Roman set_font
2350.5 2520.4 moveto 43 (process) alignedtext
grestore
% node3->node47
gsave
1 setlinewidth
0 0 0 edgecolor
newpath 2441.93 3327.99 moveto
2430.73 3276.92 2406.97 3162.59 2396 3065 curveto
2377.39 2899.37 2373.15 2702.33 2372.22 2606.36 curveto
stroke
0 0 0 edgecolor
newpath 2375.72 2606.25 moveto
2372.13 2596.28 lineto
2368.72 2606.31 lineto
closepath fill
1 setlinewidth
solid
0 0 0 edgecolor
newpath 2375.72 2606.25 moveto
2372.13 2596.28 lineto
2368.72 2606.31 lineto
closepath stroke
grestore
% node48
gsave
1 0.90745 1 nodecolor
1045 2548 65.97 48.08 ellipse_path fill
1 setlinewidth
filled
0 0 0 nodecolor
1045 2548 65.97 48.08 ellipse_path stroke
0 0 0 nodecolor
14 /Times-Roman set_font
1006 2565.4 moveto 78 (GO:0044248) alignedtext
0 0 0 nodecolor
14 /Times-Roman set_font
1022.5 2550.4 moveto 45 (cellular) alignedtext
0 0 0 nodecolor
14 /Times-Roman set_font
1018.5 2535.4 moveto 53 (catabolic) alignedtext
0 0 0 nodecolor
14 /Times-Roman set_font
1023.5 2520.4 moveto 43 (process) alignedtext
grestore
% node3->node48
gsave
1 setlinewidth
0 0 0 edgecolor
newpath 2364.2 3345.62 moveto
2116.76 3316.35 1395.99 3219.35 1225 3065 curveto
1089.68 2942.85 1056.09 2713.5 1047.75 2606.17 curveto
stroke
0 0 0 edgecolor
newpath 1051.24 2605.89 moveto
1047.02 2596.17 lineto
1044.26 2606.4 lineto
closepath fill
1 setlinewidth
solid
0 0 0 edgecolor
newpath 1051.24 2605.89 moveto
1047.02 2596.17 lineto
1044.26 2606.4 lineto
closepath stroke
grestore
% node49
gsave
1 0.48722 1 nodecolor
3947 2995 65.05 69.3 ellipse_path fill
1 setlinewidth
filled
0 0 0 nodecolor
3947 2995 65.05 69.3 ellipse_path stroke
0 0 0 nodecolor
14 /Times-Roman set_font
3909 3027.4 moveto 76 (GO:0044271) alignedtext
0 0 0 nodecolor
14 /Times-Roman set_font
3924.5 3012.4 moveto 45 (cellular) alignedtext
0 0 0 nodecolor
14 /Times-Roman set_font
3922.5 2997.4 moveto 49 (nitrogen) alignedtext
0 0 0 nodecolor
14 /Times-Roman set_font
3916.5 2982.4 moveto 61 (compound) alignedtext
0 0 0 nodecolor
14 /Times-Roman set_font
3911.5 2967.4 moveto 71 (biosynthetic) alignedtext
0 0 0 nodecolor
14 /Times-Roman set_font
3925.5 2952.4 moveto 43 (process) alignedtext
grestore
% node3->node49
gsave
1 setlinewidth
0 0 0 edgecolor
newpath 2530.19 3344.33 moveto
2796.62 3308.8 3633.01 3189.7 3873 3065 curveto
3880.06 3061.33 3886.93 3056.79 3893.45 3051.79 curveto
stroke
0 0 0 edgecolor
newpath 3895.95 3054.27 moveto
3901.51 3045.26 lineto
3891.54 3048.84 lineto
closepath fill
1 setlinewidth
solid
0 0 0 edgecolor
newpath 3895.95 3054.27 moveto
3901.51 3045.26 lineto
3891.54 3048.84 lineto
closepath stroke
grestore
% node52
gsave
1 0.92312 1 nodecolor
1832 2548 75.16 48.08 ellipse_path fill
1 setlinewidth
filled
0 0 0 nodecolor
1832 2548 75.16 48.08 ellipse_path stroke
0 0 0 nodecolor
14 /Times-Roman set_font
1794 2565.4 moveto 76 (GO:0044283) alignedtext
0 0 0 nodecolor
14 /Times-Roman set_font
1786.5 2550.4 moveto 91 (small molecule) alignedtext
0 0 0 nodecolor
14 /Times-Roman set_font
1796.5 2535.4 moveto 71 (biosynthetic) alignedtext
0 0 0 nodecolor
14 /Times-Roman set_font
1810.5 2520.4 moveto 43 (process) alignedtext
grestore
% node3->node52
gsave
1 setlinewidth
0 0 0 edgecolor
newpath 2388.57 3334.85 moveto
2288.22 3297.73 2085.56 3208.94 1977 3065 curveto
1870.77 2924.15 1842.36 2709.01 1834.77 2606.39 curveto
stroke
0 0 0 edgecolor
newpath 1838.25 2605.95 moveto
1834.06 2596.22 lineto
1831.26 2606.44 lineto
closepath fill
1 setlinewidth
solid
0 0 0 edgecolor
newpath 1838.25 2605.95 moveto
1834.06 2596.22 lineto
1831.26 2606.44 lineto
closepath stroke
grestore
% node53
gsave
1 0.99999 1 nodecolor
626 2995 65.05 37.48 ellipse_path fill
1 setlinewidth
filled
0 0 0 nodecolor
626 2995 65.05 37.48 ellipse_path stroke
0 0 0 nodecolor
14 /Times-Roman set_font
588 3004.9 moveto 76 (GO:0007034) alignedtext
0 0 0 nodecolor
14 /Times-Roman set_font
601.5 2989.9 moveto 49 (vacuolar) alignedtext
0 0 0 nodecolor
14 /Times-Roman set_font
601.5 2974.9 moveto 49 (transport) alignedtext
grestore
% node3->node53
gsave
1 setlinewidth
0 0 0 edgecolor
newpath 2363.21 3346.79 moveto
2057.3 3316.24 1012.65 3203.81 710 3065 curveto
693.85 3057.59 678.27 3046.24 665.01 3034.82 curveto
stroke
0 0 0 edgecolor
newpath 667.29 3032.15 moveto
657.49 3028.11 lineto
662.63 3037.38 lineto
closepath fill
1 setlinewidth
solid
0 0 0 edgecolor
newpath 667.29 3032.15 moveto
657.49 3028.11 lineto
662.63 3037.38 lineto
closepath stroke
grestore
% node56
gsave
1 0.047619 1 nodecolor
1385 2548 109.81 58.69 ellipse_path fill
1 setlinewidth
filled
0 0 0 nodecolor
1385 2548 109.81 58.69 ellipse_path stroke
0 0 0 nodecolor
14 /Times-Roman set_font
1347 2572.9 moveto 76 (GO:0019941) alignedtext
0 0 0 nodecolor
14 /Times-Roman set_font
1315 2557.9 moveto 140 (modification-dependent) alignedtext
0 0 0 nodecolor
14 /Times-Roman set_font
1364.5 2542.9 moveto 41 (protein) alignedtext
0 0 0 nodecolor
14 /Times-Roman set_font
1358.5 2527.9 moveto 53 (catabolic) alignedtext
0 0 0 nodecolor
14 /Times-Roman set_font
1363.5 2512.9 moveto 43 (process) alignedtext
grestore
% node3->node56
gsave
1 setlinewidth
0 0 0 edgecolor
newpath 2370.88 3341.28 moveto
2168.53 3303.79 1629.73 3193.73 1509 3065 curveto
1478.23 3032.19 1422.43 2749.61 1397.55 2616.64 curveto
stroke
0 0 0 edgecolor
newpath 1400.95 2615.75 moveto
1395.67 2606.56 lineto
1394.07 2617.03 lineto
closepath fill
1 setlinewidth
solid
0 0 0 edgecolor
newpath 1400.95 2615.75 moveto
1395.67 2606.56 lineto
1394.07 2617.03 lineto
closepath stroke
grestore
% node58
gsave
1 0.12778 1 nodecolor
930 2995 63.85 48.08 ellipse_path fill
1 setlinewidth
filled
0 0 0 nodecolor
930 2995 63.85 48.08 ellipse_path stroke
0 0 0 nodecolor
14 /Times-Roman set_font
892.5 3012.4 moveto 75 (GO:0051186) alignedtext
0 0 0 nodecolor
14 /Times-Roman set_font
906 2997.4 moveto 48 (cofactor) alignedtext
0 0 0 nodecolor
14 /Times-Roman set_font
901 2982.4 moveto 58 (metabolic) alignedtext
0 0 0 nodecolor
14 /Times-Roman set_font
908.5 2967.4 moveto 43 (process) alignedtext
grestore
% node3->node58
gsave
1 setlinewidth
0 0 0 edgecolor
newpath 2371.76 3340.96 moveto
2169.41 3303.1 1602.64 3193.02 1140 3065 curveto
1091.82 3051.67 1038.39 3033.81 997.48 3019.47 curveto
stroke
0 0 0 edgecolor
newpath 998.48 3016.12 moveto
987.89 3016.1 lineto
996.16 3022.72 lineto
closepath fill
1 setlinewidth
solid
0 0 0 edgecolor
newpath 998.48 3016.12 moveto
987.89 3016.1 lineto
996.16 3022.72 lineto
closepath stroke
grestore
% node59
gsave
1 0.98181 1 nodecolor
3280 1598 96.87 37.48 ellipse_path fill
1 setlinewidth
filled
0 0 0 nodecolor
3280 1598 96.87 37.48 ellipse_path stroke
0 0 0 nodecolor
14 /Times-Roman set_font
3242 1607.9 moveto 76 (GO:0008154) alignedtext
0 0 0 nodecolor
14 /Times-Roman set_font
3219.5 1592.9 moveto 121 (actin polymerization) alignedtext
0 0 0 nodecolor
14 /Times-Roman set_font
3220.5 1577.9 moveto 119 (or depolymerization) alignedtext
grestore
% node3->node59
gsave
1 setlinewidth
0 0 0 edgecolor
newpath 2523.73 3340.69 moveto
2651.24 3312.35 2907.29 3236.36 3034 3065 curveto
3103.15 2971.49 3183.45 2146.65 3203 2032 curveto
3226.97 1891.4 3256.85 1725.48 3271.33 1645.64 curveto
stroke
0 0 0 edgecolor
newpath 3274.85 1645.88 moveto
3273.19 1635.41 lineto
3267.96 1644.63 lineto
closepath fill
1 setlinewidth
solid
0 0 0 edgecolor
newpath 3274.85 1645.88 moveto
3273.19 1635.41 lineto
3267.96 1644.63 lineto
closepath stroke
grestore
% node60
gsave
1 0.18855 1 nodecolor
3454 1124 84.15 37.48 ellipse_path fill
1 setlinewidth
filled
0 0 0 nodecolor
3454 1124 84.15 37.48 ellipse_path stroke
0 0 0 nodecolor
14 /Times-Roman set_font
3416 1133.9 moveto 76 (GO:0030042) alignedtext
0 0 0 nodecolor
14 /Times-Roman set_font
3414 1118.9 moveto 80 (actin filament) alignedtext
0 0 0 nodecolor
14 /Times-Roman set_font
3402.5 1103.9 moveto 103 (depolymerization) alignedtext
grestore
% node3->node60
gsave
1 setlinewidth
0 0 0 edgecolor
newpath 2530.79 3344.79 moveto
2757.57 3314.98 3380.08 3220.26 3503 3065 curveto
3574.36 2974.86 3522 2662.97 3522 2548 curveto
3522 2548 3522 2548 3522 2102 curveto
3522 1743.76 3476.03 1313.47 3459.68 1171.78 curveto
stroke
0 0 0 edgecolor
newpath 3463.14 1171.22 moveto
3458.51 1161.69 lineto
3456.19 1172.03 lineto
closepath fill
1 setlinewidth
solid
0 0 0 edgecolor
newpath 3463.14 1171.22 moveto
3458.51 1161.69 lineto
3456.19 1172.03 lineto
closepath stroke
grestore
% node61
gsave
1 0.36309 1 nodecolor
3157 2995 65.05 37.48 ellipse_path fill
1 setlinewidth
filled
0 0 0 nodecolor
3157 2995 65.05 37.48 ellipse_path stroke
0 0 0 nodecolor
14 /Times-Roman set_font
3119 3004.9 moveto 76 (GO:0007010) alignedtext
0 0 0 nodecolor
14 /Times-Roman set_font
3120 2989.9 moveto 74 (cytoskeleton) alignedtext
0 0 0 nodecolor
14 /Times-Roman set_font
3120.5 2974.9 moveto 73 (organization) alignedtext
grestore
% node3->node61
gsave
1 setlinewidth
0 0 0 edgecolor
newpath 2506.98 3334.51 moveto
2622.13 3293.12 2882.64 3192.5 3078 3065 curveto
3091.47 3056.21 3104.99 3045.22 3116.94 3034.57 curveto
stroke
0 0 0 edgecolor
newpath 3119.51 3036.96 moveto
3124.55 3027.65 lineto
3114.8 3031.78 lineto
closepath fill
1 setlinewidth
solid
0 0 0 edgecolor
newpath 3119.51 3036.96 moveto
3124.55 3027.65 lineto
3114.8 3031.78 lineto
closepath stroke
grestore
% node63
gsave
1 0.93167 1 nodecolor
3086 1598 79.2 48.08 ellipse_path fill
1 setlinewidth
filled
0 0 0 nodecolor
3086 1598 79.2 48.08 ellipse_path stroke
0 0 0 nodecolor
14 /Times-Roman set_font
3049 1615.4 moveto 74 (GO:0030832) alignedtext
0 0 0 nodecolor
14 /Times-Roman set_font
3056.5 1600.4 moveto 59 (regulation) alignedtext
0 0 0 nodecolor
14 /Times-Roman set_font
3038 1585.4 moveto 96 (of actin filament) alignedtext
0 0 0 nodecolor
14 /Times-Roman set_font
3067.5 1570.4 moveto 37 (length) alignedtext
grestore
% node3->node63
gsave
1 setlinewidth
0 0 0 edgecolor
newpath 2523.76 3340.8 moveto
2649.21 3312.81 2897.13 3237.58 3007 3065 curveto
3068.69 2968.09 3042.86 2146.66 3050 2032 curveto
3058.39 1897.26 3072.59 1739.35 3080.41 1656.14 curveto
stroke
0 0 0 edgecolor
newpath 3083.9 1656.4 moveto
3081.36 1646.12 lineto
3076.93 1655.75 lineto
closepath fill
1 setlinewidth
solid
0 0 0 edgecolor
newpath 3083.9 1656.4 moveto
3081.36 1646.12 lineto
3076.93 1655.75 lineto
closepath stroke
grestore
% node64
gsave
1 0.55357 1 nodecolor
4108 2995 77.78 69.3 ellipse_path fill
1 setlinewidth
filled
0 0 0 nodecolor
4108 2995 77.78 69.3 ellipse_path stroke
0 0 0 nodecolor
14 /Times-Roman set_font
4070 3027.4 moveto 76 (GO:0070647) alignedtext
0 0 0 nodecolor
14 /Times-Roman set_font
4087.5 3012.4 moveto 41 (protein) alignedtext
0 0 0 nodecolor
14 /Times-Roman set_font
4070 2997.4 moveto 76 (modification) alignedtext
0 0 0 nodecolor
14 /Times-Roman set_font
4061 2982.4 moveto 94 (by small protein) alignedtext
0 0 0 nodecolor
14 /Times-Roman set_font
4074 2967.4 moveto 68 (conjugation) alignedtext
0 0 0 nodecolor
14 /Times-Roman set_font
4076 2952.4 moveto 64 (or removal) alignedtext
grestore
% node3->node64
gsave
1 setlinewidth
0 0 0 edgecolor
newpath 2531.24 3345.13 moveto
2815.97 3310.52 3748.38 3190 4021 3065 curveto
4029.28 3061.2 4037.46 3056.44 4045.28 3051.19 curveto
stroke
0 0 0 edgecolor
newpath 4047.45 3053.95 moveto
4053.63 3045.34 lineto
4043.43 3048.22 lineto
closepath fill
1 setlinewidth
solid
0 0 0 edgecolor
newpath 4047.45 3053.95 moveto
4053.63 3045.34 lineto
4043.43 3048.22 lineto
closepath stroke
grestore
% node74
gsave
1 0.18855 1 nodecolor
4269 2995 65.05 48.08 ellipse_path fill
1 setlinewidth
filled
0 0 0 nodecolor
4269 2995 65.05 48.08 ellipse_path stroke
0 0 0 nodecolor
14 /Times-Roman set_font
4231 3012.4 moveto 76 (GO:0006501) alignedtext
0 0 0 nodecolor
14 /Times-Roman set_font
4237 2997.4 moveto 64 (C-terminal) alignedtext
0 0 0 nodecolor
14 /Times-Roman set_font
4248.5 2982.4 moveto 41 (protein) alignedtext
0 0 0 nodecolor
14 /Times-Roman set_font
4240.5 2967.4 moveto 57 (lipidation) alignedtext
grestore
% node3->node74
gsave
1 setlinewidth
0 0 0 edgecolor
newpath 2533.54 3347.46 moveto
2842.07 3319.26 3895.3 3213.88 4195 3065 curveto
4206.37 3059.35 4217.19 3051.36 4226.86 3042.79 curveto
stroke
0 0 0 edgecolor
newpath 4229.42 3045.2 moveto
4234.37 3035.83 lineto
4224.65 3040.07 lineto
closepath fill
1 setlinewidth
solid
0 0 0 edgecolor
newpath 4229.42 3045.2 moveto
4234.37 3035.83 lineto
4224.65 3040.07 lineto
closepath stroke
grestore
% node76
gsave
1 0.8656 1 nodecolor
4453 2995 101.12 58.69 ellipse_path fill
1 setlinewidth
filled
0 0 0 nodecolor
4453 2995 101.12 58.69 ellipse_path stroke
0 0 0 nodecolor
14 /Times-Roman set_font
4415 3019.9 moveto 76 (GO:0006575) alignedtext
0 0 0 nodecolor
14 /Times-Roman set_font
4430.5 3004.9 moveto 45 (cellular) alignedtext
0 0 0 nodecolor
14 /Times-Roman set_font
4389.5 2989.9 moveto 127 (amino acid derivative) alignedtext
0 0 0 nodecolor
14 /Times-Roman set_font
4424 2974.9 moveto 58 (metabolic) alignedtext
0 0 0 nodecolor
14 /Times-Roman set_font
4431.5 2959.9 moveto 43 (process) alignedtext
grestore
% node3->node76
gsave
1 setlinewidth
0 0 0 edgecolor
newpath 2532.83 3346.72 moveto
2854.96 3314.55 4001.44 3193.29 4343 3065 curveto
4356.04 3060.1 4369.18 3053.51 4381.6 3046.32 curveto
stroke
0 0 0 edgecolor
newpath 4383.72 3049.14 moveto
4390.51 3041 lineto
4380.13 3043.13 lineto
closepath fill
1 setlinewidth
solid
0 0 0 edgecolor
newpath 4383.72 3049.14 moveto
4390.51 3041 lineto
4380.13 3043.13 lineto
closepath stroke
grestore
% node79
gsave
1 0.8656 1 nodecolor
3661 2548 65.05 48.08 ellipse_path fill
1 setlinewidth
filled
0 0 0 nodecolor
3661 2548 65.05 48.08 ellipse_path stroke
0 0 0 nodecolor
14 /Times-Roman set_font
3623 2565.4 moveto 76 (GO:0006979) alignedtext
0 0 0 nodecolor
14 /Times-Roman set_font
3636 2550.4 moveto 50 (response) alignedtext
0 0 0 nodecolor
14 /Times-Roman set_font
3626 2535.4 moveto 70 (to oxidative) alignedtext
0 0 0 nodecolor
14 /Times-Roman set_font
3645.5 2520.4 moveto 31 (stress) alignedtext
grestore
% node3->node79
gsave
1 setlinewidth
0 0 0 edgecolor
newpath 2534.6 3348.31 moveto
2791.73 3326.49 3541.93 3247.95 3687 3065 curveto
3742.14 2995.46 3696.73 2725.52 3673.09 2605.77 curveto
stroke
0 0 0 edgecolor
newpath 3676.47 2604.82 moveto
3671.08 2595.69 lineto
3669.61 2606.18 lineto
closepath fill
1 setlinewidth
solid
0 0 0 edgecolor
newpath 3676.47 2604.82 moveto
3671.08 2595.69 lineto
3669.61 2606.18 lineto
closepath stroke
grestore
% node82
gsave
1 0.23877 1 nodecolor
4638 2995 65.76 48.08 ellipse_path fill
1 setlinewidth
filled
0 0 0 nodecolor
4638 2995 65.76 48.08 ellipse_path stroke
0 0 0 nodecolor
14 /Times-Roman set_font
4599.5 3012.4 moveto 77 (GO:0009605) alignedtext
0 0 0 nodecolor
14 /Times-Roman set_font
4613 2997.4 moveto 50 (response) alignedtext
0 0 0 nodecolor
14 /Times-Roman set_font
4607.5 2982.4 moveto 61 (to external) alignedtext
0 0 0 nodecolor
14 /Times-Roman set_font
4613.5 2967.4 moveto 49 (stimulus) alignedtext
grestore
% node3->node82
gsave
1 setlinewidth
0 0 0 edgecolor
newpath 2535.64 3350.04 moveto
2887.12 3329.09 4193.31 3240.67 4563 3065 curveto
4574.55 3059.51 4585.52 3051.59 4595.33 3043.04 curveto
stroke
0 0 0 edgecolor
newpath 4597.92 3045.42 moveto
4602.94 3036.08 lineto
4593.2 3040.25 lineto
closepath fill
1 setlinewidth
solid
0 0 0 edgecolor
newpath 4597.92 3045.42 moveto
4602.94 3036.08 lineto
4593.2 3040.25 lineto
closepath stroke
grestore
% node83
gsave
1 0.59502 1 nodecolor
2777 707 65.05 58.69 ellipse_path fill
1 setlinewidth
filled
0 0 0 nodecolor
2777 707 65.05 58.69 ellipse_path stroke
0 0 0 nodecolor
14 /Times-Roman set_font
2739 731.9 moveto 76 (GO:0010906) alignedtext
0 0 0 nodecolor
14 /Times-Roman set_font
2747.5 716.9 moveto 59 (regulation) alignedtext
0 0 0 nodecolor
14 /Times-Roman set_font
2746.5 701.9 moveto 61 (of glucose) alignedtext
0 0 0 nodecolor
14 /Times-Roman set_font
2748 686.9 moveto 58 (metabolic) alignedtext
0 0 0 nodecolor
14 /Times-Roman set_font
2755.5 671.9 moveto 43 (process) alignedtext
grestore
% node3->node83
gsave
1 setlinewidth
0 0 0 edgecolor
newpath 2467.33 3328.51 moveto
2502.33 3279.22 2576.2 3168.96 2615 3065 curveto
2652.93 2963.38 2775 2210.47 2775 2102 curveto
2775 2102 2775 2102 2775 1598 curveto
2775 1291.53 2776.2 925.77 2776.74 776.05 curveto
stroke
0 0 0 edgecolor
newpath 2780.24 775.65 moveto
2776.78 765.64 lineto
2773.24 775.63 lineto
closepath fill
1 setlinewidth
solid
0 0 0 edgecolor
newpath 2780.24 775.65 moveto
2776.78 765.64 lineto
2773.24 775.63 lineto
closepath stroke
grestore
% node4
gsave
1 0.98765 1 nodecolor
1158 2102 65.76 26.87 ellipse_path fill
1 setlinewidth
filled
0 0 0 nodecolor
1158 2102 65.76 26.87 ellipse_path stroke
0 0 0 nodecolor
14 /Times-Roman set_font
1119.5 2104.4 moveto 77 (GO:0006914) alignedtext
0 0 0 nodecolor
14 /Times-Roman set_font
1128.5 2089.4 moveto 59 (autophagy) alignedtext
grestore
% node5
gsave
1 0.97902 1 nodecolor
787 1598 77.78 26.87 ellipse_path fill
1 setlinewidth
filled
0 0 0 nodecolor
787 1598 77.78 26.87 ellipse_path stroke
0 0 0 nodecolor
14 /Times-Roman set_font
750 1600.4 moveto 74 (GO:0016237) alignedtext
0 0 0 nodecolor
14 /Times-Roman set_font
740 1585.4 moveto 94 (microautophagy) alignedtext
grestore
% node4->node5
gsave
1 setlinewidth
0 0 0 edgecolor
newpath 1138.83 2075.96 moveto
1076.9 1991.83 882.11 1727.21 812.25 1632.3 curveto
stroke
0 0 0 edgecolor
newpath 815.02 1630.16 moveto
806.27 1624.18 lineto
809.38 1634.31 lineto
closepath fill
1 setlinewidth
solid
0 0 0 edgecolor
newpath 815.02 1630.16 moveto
806.27 1624.18 lineto
809.38 1634.31 lineto
closepath stroke
grestore
% node65
gsave
1 0.55357 1 nodecolor
1164 1598 72.12 37.48 ellipse_path fill
1 setlinewidth
filled
0 0 0 nodecolor
1164 1598 72.12 37.48 ellipse_path stroke
0 0 0 nodecolor
14 /Times-Roman set_font
1126 1607.9 moveto 76 (GO:0000422) alignedtext
0 0 0 nodecolor
14 /Times-Roman set_font
1121 1592.9 moveto 86 (mitochondrion) alignedtext
0 0 0 nodecolor
14 /Times-Roman set_font
1129.5 1577.9 moveto 69 (degradation) alignedtext
grestore
% node4->node65
gsave
1 setlinewidth
0 0 0 edgecolor
newpath 1158.32 2074.9 moveto
1159.29 1993.46 1162.19 1750.1 1163.43 1646.05 curveto
stroke
0 0 0 edgecolor
newpath 1166.93 1645.87 moveto
1163.55 1635.83 lineto
1159.93 1645.79 lineto
closepath fill
1 setlinewidth
solid
0 0 0 edgecolor
newpath 1166.93 1645.87 moveto
1163.55 1635.83 lineto
1159.93 1645.79 lineto
closepath stroke
grestore
% node41
gsave
1 0.94857 1 nodecolor
787 1124 77.78 48.08 ellipse_path fill
1 setlinewidth
filled
0 0 0 nodecolor
787 1124 77.78 48.08 ellipse_path stroke
0 0 0 nodecolor
14 /Times-Roman set_font
749.5 1141.4 moveto 75 (GO:0034727) alignedtext
0 0 0 nodecolor
14 /Times-Roman set_font
756.5 1126.4 moveto 61 (piecemeal) alignedtext
0 0 0 nodecolor
14 /Times-Roman set_font
740 1111.4 moveto 94 (microautophagy) alignedtext
0 0 0 nodecolor
14 /Times-Roman set_font
757 1096.4 moveto 60 (of nucleus) alignedtext
grestore
% node5->node41
gsave
1 setlinewidth
0 0 0 edgecolor
newpath 787 1570.81 moveto
787 1495.98 787 1285.67 787 1182.52 curveto
stroke
0 0 0 edgecolor
newpath 790.5 1182.28 moveto
787 1172.28 lineto
783.5 1182.28 lineto
closepath fill
1 setlinewidth
solid
0 0 0 edgecolor
newpath 790.5 1182.28 moveto
787 1172.28 lineto
783.5 1182.28 lineto
closepath stroke
grestore
% node6->node5
gsave
1 setlinewidth
0 0 0 edgecolor
newpath 768.5 2064.12 moveto
772.23 1970.32 781.83 1728.17 785.53 1635.15 curveto
stroke
0 0 0 edgecolor
newpath 789.03 1635.21 moveto
785.93 1625.08 lineto
782.03 1634.93 lineto
closepath fill
1 setlinewidth
solid
0 0 0 edgecolor
newpath 789.03 1635.21 moveto
785.93 1625.08 lineto
782.03 1634.93 lineto
closepath stroke
grestore
% node7
gsave
1 0.99999 1 nodecolor
2333 2102 77.78 48.08 ellipse_path fill
1 setlinewidth
filled
0 0 0 nodecolor
2333 2102 77.78 48.08 ellipse_path stroke
0 0 0 nodecolor
14 /Times-Roman set_font
2294.5 2119.4 moveto 77 (GO:0005996) alignedtext
0 0 0 nodecolor
14 /Times-Roman set_font
2286 2104.4 moveto 94 (monosaccharide) alignedtext
0 0 0 nodecolor
14 /Times-Roman set_font
2304 2089.4 moveto 58 (metabolic) alignedtext
0 0 0 nodecolor
14 /Times-Roman set_font
2311.5 2074.4 moveto 43 (process) alignedtext
grestore
% node8
gsave
1 0.9998 1 nodecolor
2644 1598 63.14 48.08 ellipse_path fill
1 setlinewidth
filled
0 0 0 nodecolor
2644 1598 63.14 48.08 ellipse_path stroke
0 0 0 nodecolor
14 /Times-Roman set_font
2607 1615.4 moveto 74 (GO:0019318) alignedtext
0 0 0 nodecolor
14 /Times-Roman set_font
2624 1600.4 moveto 40 (hexose) alignedtext
0 0 0 nodecolor
14 /Times-Roman set_font
2615 1585.4 moveto 58 (metabolic) alignedtext
0 0 0 nodecolor
14 /Times-Roman set_font
2622.5 1570.4 moveto 43 (process) alignedtext
grestore
% node7->node8
gsave
1 setlinewidth
0 0 0 edgecolor
newpath 2360.87 2056.83 moveto
2418.55 1963.37 2550.68 1749.23 2611.85 1650.11 curveto
stroke
0 0 0 edgecolor
newpath 2614.91 1651.8 moveto
2617.19 1641.45 lineto
2608.96 1648.12 lineto
closepath fill
1 setlinewidth
solid
0 0 0 edgecolor
newpath 2614.91 1651.8 moveto
2617.19 1641.45 lineto
2608.96 1648.12 lineto
closepath stroke
grestore
% node10
gsave
1 0.33202 1 nodecolor
2485 1598 77.78 48.08 ellipse_path fill
1 setlinewidth
filled
0 0 0 nodecolor
2485 1598 77.78 48.08 ellipse_path stroke
0 0 0 nodecolor
14 /Times-Roman set_font
2446 1615.4 moveto 78 (GO:0046364) alignedtext
0 0 0 nodecolor
14 /Times-Roman set_font
2438 1600.4 moveto 94 (monosaccharide) alignedtext
0 0 0 nodecolor
14 /Times-Roman set_font
2449.5 1585.4 moveto 71 (biosynthetic) alignedtext
0 0 0 nodecolor
14 /Times-Roman set_font
2463.5 1570.4 moveto 43 (process) alignedtext
grestore
% node7->node10
gsave
1 setlinewidth
0 0 0 edgecolor
newpath 2347.3 2054.58 moveto
2375.37 1961.5 2437.58 1755.23 2467.83 1654.95 curveto
stroke
0 0 0 edgecolor
newpath 2471.2 1655.87 moveto
2470.74 1645.29 lineto
2464.5 1653.85 lineto
closepath fill
1 setlinewidth
solid
0 0 0 edgecolor
newpath 2471.2 1655.87 moveto
2470.74 1645.29 lineto
2464.5 1653.85 lineto
closepath stroke
grestore
% node12
gsave
1 0.98918 1 nodecolor
2167 1598 77.78 48.08 ellipse_path fill
1 setlinewidth
filled
0 0 0 nodecolor
2167 1598 77.78 48.08 ellipse_path stroke
0 0 0 nodecolor
14 /Times-Roman set_font
2128.5 1615.4 moveto 77 (GO:0046365) alignedtext
0 0 0 nodecolor
14 /Times-Roman set_font
2120 1600.4 moveto 94 (monosaccharide) alignedtext
0 0 0 nodecolor
14 /Times-Roman set_font
2140.5 1585.4 moveto 53 (catabolic) alignedtext
0 0 0 nodecolor
14 /Times-Roman set_font
2145.5 1570.4 moveto 43 (process) alignedtext
grestore
% node7->node12
gsave
1 setlinewidth
0 0 0 edgecolor
newpath 2317.38 2054.58 moveto
2286.73 1961.5 2218.78 1755.23 2185.76 1654.95 curveto
stroke
0 0 0 edgecolor
newpath 2189.03 1653.69 moveto
2182.58 1645.29 lineto
2182.38 1655.88 lineto
closepath fill
1 setlinewidth
solid
0 0 0 edgecolor
newpath 2189.03 1653.69 moveto
2182.58 1645.29 lineto
2182.38 1655.88 lineto
closepath stroke
grestore
% node13
gsave
1 0.94487 1 nodecolor
2326 1598 63.14 48.08 ellipse_path fill
1 setlinewidth
filled
0 0 0 nodecolor
2326 1598 63.14 48.08 ellipse_path stroke
0 0 0 nodecolor
14 /Times-Roman set_font
2289 1615.4 moveto 74 (GO:0019321) alignedtext
0 0 0 nodecolor
14 /Times-Roman set_font
2304 1600.4 moveto 44 (pentose) alignedtext
0 0 0 nodecolor
14 /Times-Roman set_font
2297 1585.4 moveto 58 (metabolic) alignedtext
0 0 0 nodecolor
14 /Times-Roman set_font
2304.5 1570.4 moveto 43 (process) alignedtext
grestore
% node7->node13
gsave
1 setlinewidth
0 0 0 edgecolor
newpath 2332.33 2053.67 moveto
2331.04 1960.63 2328.21 1756.95 2326.81 1656.45 curveto
stroke
0 0 0 edgecolor
newpath 2330.31 1656.13 moveto
2326.67 1646.18 lineto
2323.31 1656.23 lineto
closepath fill
1 setlinewidth
solid
0 0 0 edgecolor
newpath 2330.31 1656.13 moveto
2326.67 1646.18 lineto
2323.31 1656.23 lineto
closepath stroke
grestore
% node9
gsave
1 0.51136 1 nodecolor
2485 1124 63.85 48.08 ellipse_path fill
1 setlinewidth
filled
0 0 0 nodecolor
2485 1124 63.85 48.08 ellipse_path stroke
0 0 0 nodecolor
14 /Times-Roman set_font
2447.5 1141.4 moveto 75 (GO:0019319) alignedtext
0 0 0 nodecolor
14 /Times-Roman set_font
2465 1126.4 moveto 40 (hexose) alignedtext
0 0 0 nodecolor
14 /Times-Roman set_font
2449.5 1111.4 moveto 71 (biosynthetic) alignedtext
0 0 0 nodecolor
14 /Times-Roman set_font
2463.5 1096.4 moveto 43 (process) alignedtext
grestore
% node8->node9
gsave
1 setlinewidth
0 0 0 edgecolor
newpath 2628.32 1551.25 moveto
2598.92 1463.62 2535.64 1274.96 2503.93 1180.42 curveto
stroke
0 0 0 edgecolor
newpath 2507.18 1179.11 moveto
2500.68 1170.75 lineto
2500.54 1181.34 lineto
closepath fill
1 setlinewidth
solid
0 0 0 edgecolor
newpath 2507.18 1179.11 moveto
2500.68 1170.75 lineto
2500.54 1181.34 lineto
closepath stroke
grestore
% node11
gsave
1 0.93205 1 nodecolor
2174 1124 63.85 48.08 ellipse_path fill
1 setlinewidth
filled
0 0 0 nodecolor
2174 1124 63.85 48.08 ellipse_path stroke
0 0 0 nodecolor
14 /Times-Roman set_font
2136.5 1141.4 moveto 75 (GO:0019320) alignedtext
0 0 0 nodecolor
14 /Times-Roman set_font
2154 1126.4 moveto 40 (hexose) alignedtext
0 0 0 nodecolor
14 /Times-Roman set_font
2147.5 1111.4 moveto 53 (catabolic) alignedtext
0 0 0 nodecolor
14 /Times-Roman set_font
2152.5 1096.4 moveto 43 (process) alignedtext
grestore
% node8->node11
gsave
1 setlinewidth
0 0 0 edgecolor
newpath 2608.92 1558.12 moveto
2597.32 1545.18 2584.25 1530.85 2572 1518 curveto
2448.42 1388.4 2296.66 1241.35 2221.23 1169.04 curveto
stroke
0 0 0 edgecolor
newpath 2223.37 1166.24 moveto
2213.73 1161.85 lineto
2218.53 1171.3 lineto
closepath fill
1 setlinewidth
solid
0 0 0 edgecolor
newpath 2223.37 1166.24 moveto
2213.73 1161.85 lineto
2218.53 1171.3 lineto
closepath stroke
grestore
% node66
gsave
1 0.99925 1 nodecolor
2633 1124 65.76 48.08 ellipse_path fill
1 setlinewidth
filled
0 0 0 nodecolor
2633 1124 65.76 48.08 ellipse_path stroke
0 0 0 nodecolor
14 /Times-Roman set_font
2594.5 1141.4 moveto 77 (GO:0006006) alignedtext
0 0 0 nodecolor
14 /Times-Roman set_font
2610 1126.4 moveto 46 (glucose) alignedtext
0 0 0 nodecolor
14 /Times-Roman set_font
2604 1111.4 moveto 58 (metabolic) alignedtext
0 0 0 nodecolor
14 /Times-Roman set_font
2611.5 1096.4 moveto 43 (process) alignedtext
grestore
% node8->node66
gsave
1 setlinewidth
0 0 0 edgecolor
newpath 2642.88 1549.94 moveto
2640.85 1462.38 2636.55 1277.16 2634.36 1182.45 curveto
stroke
0 0 0 edgecolor
newpath 2637.85 1182.1 moveto
2634.12 1172.19 lineto
2630.85 1182.26 lineto
closepath fill
1 setlinewidth
solid
0 0 0 edgecolor
newpath 2637.85 1182.1 moveto
2634.12 1172.19 lineto
2630.85 1182.26 lineto
closepath stroke
grestore
% node71
gsave
1 0.2606 1 nodecolor
2485 376 79.9 26.87 ellipse_path fill
1 setlinewidth
filled
0 0 0 nodecolor
2485 376 79.9 26.87 ellipse_path stroke
0 0 0 nodecolor
14 /Times-Roman set_font
2446 378.4 moveto 78 (GO:0006094) alignedtext
0 0 0 nodecolor
14 /Times-Roman set_font
2436.5 363.4 moveto 97 (gluconeogenesis) alignedtext
grestore
% node9->node71
gsave
1 setlinewidth
0 0 0 edgecolor
newpath 2485 1075.79 moveto
2485 936.87 2485 537.76 2485 413.44 curveto
stroke
0 0 0 edgecolor
newpath 2488.5 413.28 moveto
2485 403.28 lineto
2481.5 413.28 lineto
closepath fill
1 setlinewidth
solid
0 0 0 edgecolor
newpath 2488.5 413.28 moveto
2485 403.28 lineto
2481.5 413.28 lineto
closepath stroke
grestore
% node10->node9
gsave
1 setlinewidth
0 0 0 edgecolor
newpath 2485 1549.94 moveto
2485 1462.38 2485 1277.16 2485 1182.45 curveto
stroke
0 0 0 edgecolor
newpath 2488.5 1182.19 moveto
2485 1172.19 lineto
2481.5 1182.19 lineto
closepath fill
1 setlinewidth
solid
0 0 0 edgecolor
newpath 2488.5 1182.19 moveto
2485 1172.19 lineto
2481.5 1182.19 lineto
closepath stroke
grestore
% node69
gsave
1 0.84978 1 nodecolor
2174 707 65.05 48.08 ellipse_path fill
1 setlinewidth
filled
0 0 0 nodecolor
2174 707 65.05 48.08 ellipse_path stroke
0 0 0 nodecolor
14 /Times-Roman set_font
2136 724.4 moveto 76 (GO:0006007) alignedtext
0 0 0 nodecolor
14 /Times-Roman set_font
2151 709.4 moveto 46 (glucose) alignedtext
0 0 0 nodecolor
14 /Times-Roman set_font
2147.5 694.4 moveto 53 (catabolic) alignedtext
0 0 0 nodecolor
14 /Times-Roman set_font
2152.5 679.4 moveto 43 (process) alignedtext
grestore
% node11->node69
gsave
1 setlinewidth
0 0 0 edgecolor
newpath 2174 1075.76 moveto
2174 998.68 2174 848.04 2174 765.14 curveto
stroke
0 0 0 edgecolor
newpath 2177.5 765.13 moveto
2174 755.13 lineto
2170.5 765.13 lineto
closepath fill
1 setlinewidth
solid
0 0 0 edgecolor
newpath 2177.5 765.13 moveto
2174 755.13 lineto
2170.5 765.13 lineto
closepath stroke
grestore
% node12->node11
gsave
1 setlinewidth
0 0 0 edgecolor
newpath 2167.71 1549.94 moveto
2169 1462.38 2171.74 1277.16 2173.14 1182.45 curveto
stroke
0 0 0 edgecolor
newpath 2176.64 1182.24 moveto
2173.29 1172.19 lineto
2169.64 1182.13 lineto
closepath fill
1 setlinewidth
solid
0 0 0 edgecolor
newpath 2176.64 1182.24 moveto
2173.29 1172.19 lineto
2169.64 1182.13 lineto
closepath stroke
grestore
% node68
gsave
1 0.047619 1 nodecolor
2326 1124 65.05 48.08 ellipse_path fill
1 setlinewidth
filled
0 0 0 nodecolor
2326 1124 65.05 48.08 ellipse_path stroke
0 0 0 nodecolor
14 /Times-Roman set_font
2288 1141.4 moveto 76 (GO:0005997) alignedtext
0 0 0 nodecolor
14 /Times-Roman set_font
2301 1126.4 moveto 50 (xylulose) alignedtext
0 0 0 nodecolor
14 /Times-Roman set_font
2297 1111.4 moveto 58 (metabolic) alignedtext
0 0 0 nodecolor
14 /Times-Roman set_font
2304.5 1096.4 moveto 43 (process) alignedtext
grestore
% node13->node68
gsave
1 setlinewidth
0 0 0 edgecolor
newpath 2326 1549.94 moveto
2326 1462.38 2326 1277.16 2326 1182.45 curveto
stroke
0 0 0 edgecolor
newpath 2329.5 1182.19 moveto
2326 1172.19 lineto
2322.5 1182.19 lineto
closepath fill
1 setlinewidth
solid
0 0 0 edgecolor
newpath 2329.5 1182.19 moveto
2326 1172.19 lineto
2322.5 1182.19 lineto
closepath stroke
grestore
% node14
gsave
1 0.21236 1 nodecolor
962 2102 74.25 58.69 ellipse_path fill
1 setlinewidth
filled
0 0 0 nodecolor
962 2102 74.25 58.69 ellipse_path stroke
0 0 0 nodecolor
14 /Times-Roman set_font
924.5 2126.9 moveto 75 (GO:0006733) alignedtext
0 0 0 nodecolor
14 /Times-Roman set_font
917.5 2111.9 moveto 89 (oxidoreduction) alignedtext
0 0 0 nodecolor
14 /Times-Roman set_font
931.5 2096.9 moveto 61 (coenzyme) alignedtext
0 0 0 nodecolor
14 /Times-Roman set_font
933 2081.9 moveto 58 (metabolic) alignedtext
0 0 0 nodecolor
14 /Times-Roman set_font
940.5 2066.9 moveto 43 (process) alignedtext
grestore
% node14->node15
gsave
1 setlinewidth
0 0 0 edgecolor
newpath 962.58 2043.2 moveto
963.51 1949.53 965.32 1766.85 966.31 1667.09 curveto
stroke
0 0 0 edgecolor
newpath 969.82 1666.85 moveto
966.42 1656.82 lineto
962.82 1666.78 lineto
closepath fill
1 setlinewidth
solid
0 0 0 edgecolor
newpath 969.82 1666.85 moveto
966.42 1656.82 lineto
962.82 1666.78 lineto
closepath stroke
grestore
% node15->node16
gsave
1 setlinewidth
0 0 0 edgecolor
newpath 1004.47 1550.38 moveto
1073.94 1462.1 1222.36 1273.5 1296.28 1179.56 curveto
stroke
0 0 0 edgecolor
newpath 1299.12 1181.61 moveto
1302.55 1171.59 lineto
1293.62 1177.28 lineto
closepath fill
1 setlinewidth
solid
0 0 0 edgecolor
newpath 1299.12 1181.61 moveto
1302.55 1171.59 lineto
1293.62 1177.28 lineto
closepath stroke
grestore
% node57
gsave
1 0.874 1 nodecolor
1155 1124 67.18 58.69 ellipse_path fill
1 setlinewidth
filled
0 0 0 nodecolor
1155 1124 67.18 58.69 ellipse_path stroke
0 0 0 nodecolor
14 /Times-Roman set_font
1115.5 1148.9 moveto 79 (GO:0046496) alignedtext
0 0 0 nodecolor
14 /Times-Roman set_font
1116.5 1133.9 moveto 77 (nicotinamide) alignedtext
0 0 0 nodecolor
14 /Times-Roman set_font
1124 1118.9 moveto 62 (nucleotide) alignedtext
0 0 0 nodecolor
14 /Times-Roman set_font
1126 1103.9 moveto 58 (metabolic) alignedtext
0 0 0 nodecolor
14 /Times-Roman set_font
1133.5 1088.9 moveto 43 (process) alignedtext
grestore
% node15->node57
gsave
1 setlinewidth
0 0 0 edgecolor
newpath 988.93 1542.7 moveto
1023.91 1454.51 1092.15 1282.45 1129.34 1188.69 curveto
stroke
0 0 0 edgecolor
newpath 1132.63 1189.9 moveto
1133.06 1179.32 lineto
1126.12 1187.32 lineto
closepath fill
1 setlinewidth
solid
0 0 0 edgecolor
newpath 1132.63 1189.9 moveto
1133.06 1179.32 lineto
1126.12 1187.32 lineto
closepath stroke
grestore
% node81
gsave
1 0.38609 1 nodecolor
1340 707 85.06 37.48 ellipse_path fill
1 setlinewidth
filled
0 0 0 nodecolor
1340 707 85.06 37.48 ellipse_path stroke
0 0 0 nodecolor
14 /Times-Roman set_font
1301.5 716.9 moveto 77 (GO:0009435) alignedtext
0 0 0 nodecolor
14 /Times-Roman set_font
1287.5 701.9 moveto 105 (NAD biosynthetic) alignedtext
0 0 0 nodecolor
14 /Times-Roman set_font
1318.5 686.9 moveto 43 (process) alignedtext
grestore
% node16->node81
gsave
1 setlinewidth
0 0 0 edgecolor
newpath 1340 1065.14 moveto
1340 981.94 1340 831.57 1340 754.84 curveto
stroke
0 0 0 edgecolor
newpath 1343.5 754.52 moveto
1340 744.52 lineto
1336.5 754.52 lineto
closepath fill
1 setlinewidth
solid
0 0 0 edgecolor
newpath 1343.5 754.52 moveto
1340 744.52 lineto
1336.5 754.52 lineto
closepath stroke
grestore
% node17
gsave
1 0.23374 1 nodecolor
1796 1598 67.18 58.69 ellipse_path fill
1 setlinewidth
filled
0 0 0 nodecolor
1796 1598 67.18 58.69 ellipse_path stroke
0 0 0 nodecolor
14 /Times-Roman set_font
1757.5 1622.9 moveto 77 (GO:0042364) alignedtext
0 0 0 nodecolor
14 /Times-Roman set_font
1756.5 1607.9 moveto 79 (water-soluble) alignedtext
0 0 0 nodecolor
14 /Times-Roman set_font
1774 1592.9 moveto 44 (vitamin) alignedtext
0 0 0 nodecolor
14 /Times-Roman set_font
1760.5 1577.9 moveto 71 (biosynthetic) alignedtext
0 0 0 nodecolor
14 /Times-Roman set_font
1774.5 1562.9 moveto 43 (process) alignedtext
grestore
% node17->node16
gsave
1 setlinewidth
0 0 0 edgecolor
newpath 1752.69 1552.98 moveto
1667.62 1464.56 1479.21 1268.71 1389.43 1175.38 curveto
stroke
0 0 0 edgecolor
newpath 1391.81 1172.81 moveto
1382.36 1168.03 lineto
1386.77 1177.66 lineto
closepath fill
1 setlinewidth
solid
0 0 0 edgecolor
newpath 1391.81 1172.81 moveto
1382.36 1168.03 lineto
1386.77 1177.66 lineto
closepath stroke
grestore
% node18
gsave
1 0.6024 1 nodecolor
897 2548 63.85 48.08 ellipse_path fill
1 setlinewidth
filled
0 0 0 nodecolor
897 2548 63.85 48.08 ellipse_path stroke
0 0 0 nodecolor
14 /Times-Roman set_font
859.5 2565.4 moveto 75 (GO:0006732) alignedtext
0 0 0 nodecolor
14 /Times-Roman set_font
866.5 2550.4 moveto 61 (coenzyme) alignedtext
0 0 0 nodecolor
14 /Times-Roman set_font
868 2535.4 moveto 58 (metabolic) alignedtext
0 0 0 nodecolor
14 /Times-Roman set_font
875.5 2520.4 moveto 43 (process) alignedtext
grestore
% node18->node14
gsave
1 setlinewidth
0 0 0 edgecolor
newpath 903.96 2500.27 moveto
915.53 2420.89 938.76 2261.45 952.06 2170.22 curveto
stroke
0 0 0 edgecolor
newpath 955.53 2170.66 moveto
953.51 2160.26 lineto
948.6 2169.65 lineto
closepath fill
1 setlinewidth
solid
0 0 0 edgecolor
newpath 955.53 2170.66 moveto
953.51 2160.26 lineto
948.6 2169.65 lineto
closepath stroke
grestore
% node18->node16
gsave
1 setlinewidth
0 0 0 edgecolor
newpath 920.07 2503.17 moveto
954.34 2434.13 1017.57 2296.7 1045 2172 curveto
1107.55 1887.64 991.96 1794.56 1083 1518 curveto
1127.57 1382.62 1230.81 1248.71 1292.02 1177.18 curveto
stroke
0 0 0 edgecolor
newpath 1295.02 1179.06 moveto
1298.9 1169.2 lineto
1289.72 1174.49 lineto
closepath fill
1 setlinewidth
solid
0 0 0 edgecolor
newpath 1295.02 1179.06 moveto
1298.9 1169.2 lineto
1289.72 1174.49 lineto
closepath stroke
grestore
% node19
gsave
1 0.94487 1 nodecolor
2133 2102 65.76 48.08 ellipse_path fill
1 setlinewidth
filled
0 0 0 nodecolor
2133 2102 65.76 48.08 ellipse_path stroke
0 0 0 nodecolor
14 /Times-Roman set_font
2094.5 2119.4 moveto 77 (GO:0043436) alignedtext
0 0 0 nodecolor
14 /Times-Roman set_font
2109.5 2104.4 moveto 47 (oxoacid) alignedtext
0 0 0 nodecolor
14 /Times-Roman set_font
2104 2089.4 moveto 58 (metabolic) alignedtext
0 0 0 nodecolor
14 /Times-Roman set_font
2111.5 2074.4 moveto 43 (process) alignedtext
grestore
% node20
gsave
1 0.94487 1 nodecolor
1998 1598 72.83 48.08 ellipse_path fill
1 setlinewidth
filled
0 0 0 nodecolor
1998 1598 72.83 48.08 ellipse_path stroke
0 0 0 nodecolor
14 /Times-Roman set_font
1960.5 1615.4 moveto 75 (GO:0019752) alignedtext
0 0 0 nodecolor
14 /Times-Roman set_font
1967 1600.4 moveto 62 (carboxylic) alignedtext
0 0 0 nodecolor
14 /Times-Roman set_font
1954.5 1585.4 moveto 87 (acid metabolic) alignedtext
0 0 0 nodecolor
14 /Times-Roman set_font
1976.5 1570.4 moveto 43 (process) alignedtext
grestore
% node19->node20
gsave
1 setlinewidth
0 0 0 edgecolor
newpath 2120.3 2054.58 moveto
2095.39 1961.6 2040.23 1755.64 2013.33 1655.25 curveto
stroke
0 0 0 edgecolor
newpath 2016.63 1654.04 moveto
2010.67 1645.29 lineto
2009.87 1655.85 lineto
closepath fill
1 setlinewidth
solid
0 0 0 edgecolor
newpath 2016.63 1654.04 moveto
2010.67 1645.29 lineto
2009.87 1655.85 lineto
closepath stroke
grestore
% node37
gsave
1 0.82518 1 nodecolor
2004 1124 77.99 48.08 ellipse_path fill
1 setlinewidth
filled
0 0 0 nodecolor
2004 1124 77.99 48.08 ellipse_path stroke
0 0 0 nodecolor
14 /Times-Roman set_font
1967.5 1141.4 moveto 73 (GO:0032787) alignedtext
0 0 0 nodecolor
14 /Times-Roman set_font
1956.5 1126.4 moveto 95 (monocarboxylic) alignedtext
0 0 0 nodecolor
14 /Times-Roman set_font
1960.5 1111.4 moveto 87 (acid metabolic) alignedtext
0 0 0 nodecolor
14 /Times-Roman set_font
1982.5 1096.4 moveto 43 (process) alignedtext
grestore
% node20->node37
gsave
1 setlinewidth
0 0 0 edgecolor
newpath 1998.61 1549.94 moveto
1999.72 1462.38 2002.06 1277.16 2003.26 1182.45 curveto
stroke
0 0 0 edgecolor
newpath 2006.76 1182.23 moveto
2003.39 1172.19 lineto
1999.76 1182.14 lineto
closepath fill
1 setlinewidth
solid
0 0 0 edgecolor
newpath 2006.76 1182.23 moveto
2003.39 1172.19 lineto
1999.76 1182.14 lineto
closepath stroke
grestore
% node62
gsave
1 0.9204 1 nodecolor
3280 2548 85.77 37.48 ellipse_path fill
1 setlinewidth
filled
0 0 0 nodecolor
3280 2548 85.77 37.48 ellipse_path stroke
0 0 0 nodecolor
14 /Times-Roman set_font
3242 2557.9 moveto 76 (GO:0030036) alignedtext
0 0 0 nodecolor
14 /Times-Roman set_font
3227 2542.9 moveto 106 (actin cytoskeleton) alignedtext
0 0 0 nodecolor
14 /Times-Roman set_font
3243.5 2527.9 moveto 73 (organization) alignedtext
grestore
% node21->node62
gsave
1 setlinewidth
0 0 0 edgecolor
newpath 3361.69 2967.71 moveto
3347.3 2893.81 3307.46 2689.08 3289.27 2595.63 curveto
stroke
0 0 0 edgecolor
newpath 3292.66 2594.74 moveto
3287.32 2585.6 lineto
3285.79 2596.08 lineto
closepath fill
1 setlinewidth
solid
0 0 0 edgecolor
newpath 3292.66 2594.74 moveto
3287.32 2585.6 lineto
3285.79 2596.08 lineto
closepath stroke
grestore
% node23->node22
gsave
1 setlinewidth
0 0 0 edgecolor
newpath 1369.29 2958.42 moveto
1335.65 2880.1 1256.49 2695.82 1216.71 2603.19 curveto
stroke
0 0 0 edgecolor
newpath 1219.91 2601.79 moveto
1212.75 2593.98 lineto
1213.48 2604.55 lineto
closepath fill
1 setlinewidth
solid
0 0 0 edgecolor
newpath 1219.91 2601.79 moveto
1212.75 2593.98 lineto
1213.48 2604.55 lineto
closepath stroke
grestore
% node23->node48
gsave
1 setlinewidth
0 0 0 edgecolor
newpath 1358.6 2960.3 moveto
1298.78 2881.65 1152.68 2689.57 1083.08 2598.06 curveto
stroke
0 0 0 edgecolor
newpath 1085.83 2595.9 moveto
1076.99 2590.06 lineto
1080.26 2600.13 lineto
closepath fill
1 setlinewidth
solid
0 0 0 edgecolor
newpath 1085.83 2595.9 moveto
1076.99 2590.06 lineto
1080.26 2600.13 lineto
closepath stroke
grestore
% node51
gsave
1 0.97769 1 nodecolor
1664 2548 75.16 48.08 ellipse_path fill
1 setlinewidth
filled
0 0 0 nodecolor
1664 2548 75.16 48.08 ellipse_path stroke
0 0 0 nodecolor
14 /Times-Roman set_font
1626 2565.4 moveto 76 (GO:0044282) alignedtext
0 0 0 nodecolor
14 /Times-Roman set_font
1618.5 2550.4 moveto 91 (small molecule) alignedtext
0 0 0 nodecolor
14 /Times-Roman set_font
1637.5 2535.4 moveto 53 (catabolic) alignedtext
0 0 0 nodecolor
14 /Times-Roman set_font
1642.5 2520.4 moveto 43 (process) alignedtext
grestore
% node23->node51
gsave
1 setlinewidth
0 0 0 edgecolor
newpath 1407.13 2959.55 moveto
1455.88 2881.43 1572.82 2694.08 1630.57 2601.56 curveto
stroke
0 0 0 edgecolor
newpath 1633.65 2603.24 moveto
1635.97 2592.91 lineto
1627.71 2599.54 lineto
closepath fill
1 setlinewidth
solid
0 0 0 edgecolor
newpath 1633.65 2603.24 moveto
1635.97 2592.91 lineto
1627.71 2599.54 lineto
closepath stroke
grestore
% node23->node56
gsave
1 setlinewidth
0 0 0 edgecolor
newpath 1385 2957.27 moveto
1385 2882.03 1385 2712.35 1385 2616.78 curveto
stroke
0 0 0 edgecolor
newpath 1388.5 2616.63 moveto
1385 2606.63 lineto
1381.5 2616.63 lineto
closepath fill
1 setlinewidth
solid
0 0 0 edgecolor
newpath 1388.5 2616.63 moveto
1385 2606.63 lineto
1381.5 2616.63 lineto
closepath stroke
grestore
% node24
gsave
1 0.93167 1 nodecolor
3178 1124 106.98 48.08 ellipse_path fill
1 setlinewidth
filled
0 0 0 nodecolor
3178 1124 106.98 48.08 ellipse_path stroke
0 0 0 nodecolor
14 /Times-Roman set_font
3139.5 1141.4 moveto 77 (GO:0008064) alignedtext
0 0 0 nodecolor
14 /Times-Roman set_font
3148.5 1126.4 moveto 59 (regulation) alignedtext
0 0 0 nodecolor
14 /Times-Roman set_font
3110 1111.4 moveto 136 (of actin polymerization) alignedtext
0 0 0 nodecolor
14 /Times-Roman set_font
3118.5 1096.4 moveto 119 (or depolymerization) alignedtext
grestore
% node25
gsave
1 0.93167 1 nodecolor
2979 707 79.2 48.08 ellipse_path fill
1 setlinewidth
filled
0 0 0 nodecolor
2979 707 79.2 48.08 ellipse_path stroke
0 0 0 nodecolor
14 /Times-Roman set_font
2942 724.4 moveto 74 (GO:0030833) alignedtext
0 0 0 nodecolor
14 /Times-Roman set_font
2949.5 709.4 moveto 59 (regulation) alignedtext
0 0 0 nodecolor
14 /Times-Roman set_font
2931 694.4 moveto 96 (of actin filament) alignedtext
0 0 0 nodecolor
14 /Times-Roman set_font
2934.5 679.4 moveto 89 (polymerization) alignedtext
grestore
% node24->node25
gsave
1 setlinewidth
0 0 0 edgecolor
newpath 3155.56 1076.98 moveto
3118.56 999.45 3044.94 845.18 3005.46 762.45 curveto
stroke
0 0 0 edgecolor
newpath 3008.52 760.73 moveto
3001.06 753.22 lineto
3002.2 763.75 lineto
closepath fill
1 setlinewidth
solid
0 0 0 edgecolor
newpath 3008.52 760.73 moveto
3001.06 753.22 lineto
3002.2 763.75 lineto
closepath stroke
grestore
% node26->node25
gsave
1 setlinewidth
0 0 0 edgecolor
newpath 2873.87 2499.74 moveto
2862.61 2313.69 2828.24 1625.46 2896 1065 curveto
2909.03 957.24 2941.4 834.59 2961.65 764.44 curveto
stroke
0 0 0 edgecolor
newpath 2965.11 765.06 moveto
2964.54 754.48 lineto
2958.39 763.1 lineto
closepath fill
1 setlinewidth
solid
0 0 0 edgecolor
newpath 2965.11 765.06 moveto
2964.54 754.48 lineto
2958.39 763.1 lineto
closepath stroke
grestore
% node27
gsave
1 0.93167 1 nodecolor
2979 1124 74.25 37.48 ellipse_path fill
1 setlinewidth
filled
0 0 0 nodecolor
2979 1124 74.25 37.48 ellipse_path stroke
0 0 0 nodecolor
14 /Times-Roman set_font
2941 1133.9 moveto 76 (GO:0030041) alignedtext
0 0 0 nodecolor
14 /Times-Roman set_font
2939 1118.9 moveto 80 (actin filament) alignedtext
0 0 0 nodecolor
14 /Times-Roman set_font
2934.5 1103.9 moveto 89 (polymerization) alignedtext
grestore
% node27->node25
gsave
1 setlinewidth
0 0 0 edgecolor
newpath 2979 1086.26 moveto
2979 1013.24 2979 852.21 2979 765.32 curveto
stroke
0 0 0 edgecolor
newpath 2982.5 765.1 moveto
2979 755.1 lineto
2975.5 765.1 lineto
closepath fill
1 setlinewidth
solid
0 0 0 edgecolor
newpath 2982.5 765.1 moveto
2979 755.1 lineto
2975.5 765.1 lineto
closepath stroke
grestore
% node28
gsave
1 0.31869 1 nodecolor
4638 2548 73.04 48.08 ellipse_path fill
1 setlinewidth
filled
0 0 0 nodecolor
4638 2548 73.04 48.08 ellipse_path stroke
0 0 0 nodecolor
14 /Times-Roman set_font
4600 2565.4 moveto 76 (GO:0009991) alignedtext
0 0 0 nodecolor
14 /Times-Roman set_font
4613 2550.4 moveto 50 (response) alignedtext
0 0 0 nodecolor
14 /Times-Roman set_font
4594 2535.4 moveto 88 (to extracellular) alignedtext
0 0 0 nodecolor
14 /Times-Roman set_font
4613.5 2520.4 moveto 49 (stimulus) alignedtext
grestore
% node29
gsave
1 0.31869 1 nodecolor
4638 2102 63.85 48.08 ellipse_path fill
1 setlinewidth
filled
0 0 0 nodecolor
4638 2102 63.85 48.08 ellipse_path stroke
0 0 0 nodecolor
14 /Times-Roman set_font
4600.5 2119.4 moveto 75 (GO:0031667) alignedtext
0 0 0 nodecolor
14 /Times-Roman set_font
4613 2104.4 moveto 50 (response) alignedtext
0 0 0 nodecolor
14 /Times-Roman set_font
4608.5 2089.4 moveto 59 (to nutrient) alignedtext
0 0 0 nodecolor
14 /Times-Roman set_font
4620.5 2074.4 moveto 35 (levels) alignedtext
grestore
% node28->node29
gsave
1 setlinewidth
0 0 0 edgecolor
newpath 4638 2499.85 moveto
4638 2417.4 4638 2249.52 4638 2160.49 curveto
stroke
0 0 0 edgecolor
newpath 4641.5 2160.29 moveto
4638 2150.29 lineto
4634.5 2160.29 lineto
closepath fill
1 setlinewidth
solid
0 0 0 edgecolor
newpath 4641.5 2160.29 moveto
4638 2150.29 lineto
4634.5 2160.29 lineto
closepath stroke
grestore
% node31
gsave
1 0.047619 1 nodecolor
616 2102 67.88 26.87 ellipse_path fill
1 setlinewidth
filled
0 0 0 nodecolor
616 2102 67.88 26.87 ellipse_path stroke
0 0 0 nodecolor
14 /Times-Roman set_font
579 2104.4 moveto 74 (GO:0032258) alignedtext
0 0 0 nodecolor
14 /Times-Roman set_font
576 2089.4 moveto 80 (CVT pathway) alignedtext
grestore
% node30->node31
gsave
1 setlinewidth
0 0 0 edgecolor
newpath 624.92 2499.85 moveto
622.91 2410.28 618.64 2219.86 616.84 2139.27 curveto
stroke
0 0 0 edgecolor
newpath 620.33 2139.02 moveto
616.61 2129.1 lineto
613.33 2139.17 lineto
closepath fill
1 setlinewidth
solid
0 0 0 edgecolor
newpath 620.33 2139.02 moveto
616.61 2129.1 lineto
613.33 2139.17 lineto
closepath stroke
grestore
% node32->node26
gsave
1 setlinewidth
0 0 0 edgecolor
newpath 2746.72 2938.84 moveto
2775.28 2853.16 2829.44 2690.69 2858.1 2604.69 curveto
stroke
0 0 0 edgecolor
newpath 2861.46 2605.69 moveto
2861.3 2595.1 lineto
2854.82 2603.48 lineto
closepath fill
1 setlinewidth
solid
0 0 0 edgecolor
newpath 2861.46 2605.69 moveto
2861.3 2595.1 lineto
2854.82 2603.48 lineto
closepath stroke
grestore
% node33->node26
gsave
1 setlinewidth
0 0 0 edgecolor
newpath 2920.03 2957.27 moveto
2911.82 2879.17 2892.91 2699.29 2883.12 2606.19 curveto
stroke
0 0 0 edgecolor
newpath 2886.58 2605.67 moveto
2882.06 2596.09 lineto
2879.62 2606.41 lineto
closepath fill
1 setlinewidth
solid
0 0 0 edgecolor
newpath 2886.58 2605.67 moveto
2882.06 2596.09 lineto
2879.62 2606.41 lineto
closepath stroke
grestore
% node33->node27
gsave
1 setlinewidth
0 0 0 edgecolor
newpath 2928.5 2957.34 moveto
2936.55 2888.11 2953.21 2735.86 2960 2607 curveto
2989.73 2042.94 2982.46 1356.63 2979.77 1171.76 curveto
stroke
0 0 0 edgecolor
newpath 2983.27 1171.51 moveto
2979.62 1161.57 lineto
2976.27 1171.62 lineto
closepath fill
1 setlinewidth
solid
0 0 0 edgecolor
newpath 2983.27 1171.51 moveto
2979.62 1161.57 lineto
2976.27 1171.62 lineto
closepath stroke
grestore
% node35
gsave
1 0.76482 1 nodecolor
372 1598 84.85 79.9 ellipse_path fill
1 setlinewidth
filled
0 0 0 nodecolor
372 1598 84.85 79.9 ellipse_path stroke
0 0 0 nodecolor
14 /Times-Roman set_font
335 1637.9 moveto 74 (GO:0032511) alignedtext
0 0 0 nodecolor
14 /Times-Roman set_font
329.5 1622.9 moveto 85 (late endosome) alignedtext
0 0 0 nodecolor
14 /Times-Roman set_font
341.5 1607.9 moveto 61 (to vacuole) alignedtext
0 0 0 nodecolor
14 /Times-Roman set_font
347.5 1592.9 moveto 49 (transport) alignedtext
0 0 0 nodecolor
14 /Times-Roman set_font
320 1577.9 moveto 104 (via multivesicular) alignedtext
0 0 0 nodecolor
14 /Times-Roman set_font
335.5 1562.9 moveto 73 (body sorting) alignedtext
0 0 0 nodecolor
14 /Times-Roman set_font
348 1547.9 moveto 48 (pathway) alignedtext
grestore
% node34->node35
gsave
1 setlinewidth
0 0 0 edgecolor
newpath 296.91 2032.98 moveto
312.41 1943.19 339.52 1786.15 356.58 1687.35 curveto
stroke
0 0 0 edgecolor
newpath 360.05 1687.83 moveto
358.3 1677.38 lineto
353.15 1686.64 lineto
closepath fill
1 setlinewidth
solid
0 0 0 edgecolor
newpath 360.05 1687.83 moveto
358.3 1677.38 lineto
353.15 1686.64 lineto
closepath stroke
grestore
% node36->node35
gsave
1 setlinewidth
0 0 0 edgecolor
newpath 450.74 2054.13 moveto
436.21 1969.98 405.89 1794.34 387.41 1687.25 curveto
stroke
0 0 0 edgecolor
newpath 390.8 1686.36 moveto
385.65 1677.1 lineto
383.91 1687.55 lineto
closepath fill
1 setlinewidth
solid
0 0 0 edgecolor
newpath 390.8 1686.36 moveto
385.65 1677.1 lineto
383.91 1687.55 lineto
closepath stroke
grestore
% node70
gsave
1 0.44924 1 nodecolor
2015 707 65.76 48.08 ellipse_path fill
1 setlinewidth
filled
0 0 0 nodecolor
2015 707 65.76 48.08 ellipse_path stroke
0 0 0 nodecolor
14 /Times-Roman set_font
1976.5 724.4 moveto 77 (GO:0006090) alignedtext
0 0 0 nodecolor
14 /Times-Roman set_font
1990.5 709.4 moveto 49 (pyruvate) alignedtext
0 0 0 nodecolor
14 /Times-Roman set_font
1986 694.4 moveto 58 (metabolic) alignedtext
0 0 0 nodecolor
14 /Times-Roman set_font
1993.5 679.4 moveto 43 (process) alignedtext
grestore
% node37->node70
gsave
1 setlinewidth
0 0 0 edgecolor
newpath 2005.27 1075.76 moveto
2007.31 998.68 2011.28 848.04 2013.47 765.14 curveto
stroke
0 0 0 edgecolor
newpath 2016.97 765.22 moveto
2013.73 755.13 lineto
2009.97 765.03 lineto
closepath fill
1 setlinewidth
solid
0 0 0 edgecolor
newpath 2016.97 765.22 moveto
2013.73 755.13 lineto
2009.97 765.03 lineto
closepath stroke
grestore
% node38->node7
gsave
1 setlinewidth
0 0 0 edgecolor
newpath 2539.01 2494.64 moveto
2494.3 2409.43 2407.2 2243.43 2361.92 2157.11 curveto
stroke
0 0 0 edgecolor
newpath 2364.88 2155.23 moveto
2357.14 2148 lineto
2358.68 2158.48 lineto
closepath fill
1 setlinewidth
solid
0 0 0 edgecolor
newpath 2364.88 2155.23 moveto
2357.14 2148 lineto
2358.68 2158.48 lineto
closepath stroke
grestore
% node38->node39
gsave
1 setlinewidth
0 0 0 edgecolor
newpath 2557.46 2489.69 moveto
2543.98 2407.36 2519.43 2257.35 2505.14 2170.04 curveto
stroke
0 0 0 edgecolor
newpath 2508.56 2169.27 moveto
2503.49 2159.97 lineto
2501.65 2170.4 lineto
closepath fill
1 setlinewidth
solid
0 0 0 edgecolor
newpath 2508.56 2169.27 moveto
2503.49 2159.97 lineto
2501.65 2170.4 lineto
closepath stroke
grestore
% node50
gsave
1 0.91012 1 nodecolor
2643 2102 65.76 58.69 ellipse_path fill
1 setlinewidth
filled
0 0 0 nodecolor
2643 2102 65.76 58.69 ellipse_path stroke
0 0 0 nodecolor
14 /Times-Roman set_font
2604.5 2126.9 moveto 77 (GO:0044275) alignedtext
0 0 0 nodecolor
14 /Times-Roman set_font
2620.5 2111.9 moveto 45 (cellular) alignedtext
0 0 0 nodecolor
14 /Times-Roman set_font
2605.5 2096.9 moveto 75 (carbohydrate) alignedtext
0 0 0 nodecolor
14 /Times-Roman set_font
2616.5 2081.9 moveto 53 (catabolic) alignedtext
0 0 0 nodecolor
14 /Times-Roman set_font
2621.5 2066.9 moveto 43 (process) alignedtext
grestore
% node38->node50
gsave
1 setlinewidth
0 0 0 edgecolor
newpath 2576.86 2490.15 moveto
2590.86 2407.96 2616.47 2257.69 2631.38 2170.19 curveto
stroke
0 0 0 edgecolor
newpath 2634.87 2170.55 moveto
2633.1 2160.1 lineto
2627.97 2169.37 lineto
closepath fill
1 setlinewidth
solid
0 0 0 edgecolor
newpath 2634.87 2170.55 moveto
2633.1 2160.1 lineto
2627.97 2169.37 lineto
closepath stroke
grestore
% node39->node10
gsave
1 setlinewidth
0 0 0 edgecolor
newpath 2492.95 2043.2 moveto
2491.22 1946.11 2487.78 1753.42 2486.05 1656.52 curveto
stroke
0 0 0 edgecolor
newpath 2489.54 1656.26 moveto
2485.86 1646.32 lineto
2482.54 1656.38 lineto
closepath fill
1 setlinewidth
solid
0 0 0 edgecolor
newpath 2489.54 1656.26 moveto
2485.86 1646.32 lineto
2482.54 1656.38 lineto
closepath stroke
grestore
% node40->node38
gsave
1 setlinewidth
0 0 0 edgecolor
newpath 2543.81 2946.74 moveto
2548.43 2867.18 2557.68 2708.23 2562.99 2616.87 curveto
stroke
0 0 0 edgecolor
newpath 2566.5 2616.81 moveto
2563.59 2606.62 lineto
2559.52 2616.4 lineto
closepath fill
1 setlinewidth
solid
0 0 0 edgecolor
newpath 2566.5 2616.81 moveto
2563.59 2606.62 lineto
2559.52 2616.4 lineto
closepath stroke
grestore
% node40->node39
gsave
1 setlinewidth
0 0 0 edgecolor
newpath 2561.9 2949.38 moveto
2599.86 2860.8 2673.44 2659.23 2642 2489 curveto
2619.95 2369.61 2562.64 2239.43 2526.15 2164.58 curveto
stroke
0 0 0 edgecolor
newpath 2529.14 2162.72 moveto
2521.59 2155.28 lineto
2522.86 2165.8 lineto
closepath fill
1 setlinewidth
solid
0 0 0 edgecolor
newpath 2529.14 2162.72 moveto
2521.59 2155.28 lineto
2522.86 2165.8 lineto
closepath stroke
grestore
% node40->node50
gsave
1 setlinewidth
0 0 0 edgecolor
newpath 2559.92 2948.85 moveto
2588.18 2877.17 2640.1 2734.1 2659 2607 curveto
2682.02 2452.18 2665.18 2267.84 2652.86 2170.35 curveto
stroke
0 0 0 edgecolor
newpath 2656.31 2169.8 moveto
2651.57 2160.33 lineto
2649.37 2170.69 lineto
closepath fill
1 setlinewidth
solid
0 0 0 edgecolor
newpath 2656.31 2169.8 moveto
2651.57 2160.33 lineto
2649.37 2170.69 lineto
closepath stroke
grestore
% node67
gsave
1 0.38609 1 nodecolor
2629 707 65.05 48.08 ellipse_path fill
1 setlinewidth
filled
0 0 0 nodecolor
2629 707 65.05 48.08 ellipse_path stroke
0 0 0 nodecolor
14 /Times-Roman set_font
2591 724.4 moveto 76 (GO:0005978) alignedtext
0 0 0 nodecolor
14 /Times-Roman set_font
2601.5 709.4 moveto 55 (glycogen) alignedtext
0 0 0 nodecolor
14 /Times-Roman set_font
2593.5 694.4 moveto 71 (biosynthetic) alignedtext
0 0 0 nodecolor
14 /Times-Roman set_font
2607.5 679.4 moveto 43 (process) alignedtext
grestore
% node40->node67
gsave
1 setlinewidth
0 0 0 edgecolor
newpath 2560.99 2949.12 moveto
2591.31 2877.51 2648.51 2734.18 2678 2607 curveto
2729.05 2386.87 2737 2327.97 2737 2102 curveto
2737 2102 2737 2102 2737 1598 curveto
2737 1360.76 2740.11 1300.06 2708 1065 curveto
2693.3 957.41 2663.11 834.22 2644.6 764.01 curveto
stroke
0 0 0 edgecolor
newpath 2647.9 762.81 moveto
2641.96 754.04 lineto
2641.14 764.61 lineto
closepath fill
1 setlinewidth
solid
0 0 0 edgecolor
newpath 2647.9 762.81 moveto
2641.96 754.04 lineto
2641.14 764.61 lineto
closepath stroke
grestore
% node42->node17
gsave
1 setlinewidth
0 0 0 edgecolor
newpath 2119.39 2947.03 moveto
2128.02 2855.7 2139.54 2651.45 2092 2489 curveto
2046.25 2332.65 1965.28 2324.5 1908 2172 curveto
1873.34 2079.71 1826.82 1797.15 1806.37 1666.09 curveto
stroke
0 0 0 edgecolor
newpath 1809.82 1665.5 moveto
1804.83 1656.16 lineto
1802.91 1666.58 lineto
closepath fill
1 setlinewidth
solid
0 0 0 edgecolor
newpath 1809.82 1665.5 moveto
1804.83 1656.16 lineto
1802.91 1666.58 lineto
closepath stroke
grestore
% node42->node43
gsave
1 setlinewidth
0 0 0 edgecolor
newpath 2100.85 2947.59 moveto
2078.69 2867.7 2033.85 2706.07 2008.52 2614.75 curveto
stroke
0 0 0 edgecolor
newpath 2011.87 2613.76 moveto
2005.83 2605.06 lineto
2005.13 2615.63 lineto
closepath fill
1 setlinewidth
solid
0 0 0 edgecolor
newpath 2011.87 2613.76 moveto
2005.83 2605.06 lineto
2005.13 2615.63 lineto
closepath stroke
grestore
% node42->node45
gsave
1 setlinewidth
0 0 0 edgecolor
newpath 2117.1 2946.85 moveto
2121.34 2854.77 2122.68 2648.71 2064 2489 curveto
2013.59 2351.8 1902.8 2217.41 1840.61 2148.87 curveto
stroke
0 0 0 edgecolor
newpath 1842.97 2146.26 moveto
1833.64 2141.24 lineto
1837.8 2150.99 lineto
closepath fill
1 setlinewidth
solid
0 0 0 edgecolor
newpath 1842.97 2146.26 moveto
1833.64 2141.24 lineto
1837.8 2150.99 lineto
closepath stroke
grestore
% node42->node47
gsave
1 setlinewidth
0 0 0 edgecolor
newpath 2140.16 2949.68 moveto
2188.03 2866.74 2289.51 2690.91 2340.86 2601.96 curveto
stroke
0 0 0 edgecolor
newpath 2344 2603.52 moveto
2345.96 2593.11 lineto
2337.93 2600.02 lineto
closepath fill
1 setlinewidth
solid
0 0 0 edgecolor
newpath 2344 2603.52 moveto
2345.96 2593.11 lineto
2337.93 2600.02 lineto
closepath stroke
grestore
% node42->node51
gsave
1 setlinewidth
0 0 0 edgecolor
newpath 2073.27 2954.54 moveto
1990.04 2871.87 1800.84 2683.93 1711.89 2595.58 curveto
stroke
0 0 0 edgecolor
newpath 1714.2 2592.93 moveto
1704.64 2588.36 lineto
1709.26 2597.9 lineto
closepath fill
1 setlinewidth
solid
0 0 0 edgecolor
newpath 1714.2 2592.93 moveto
1704.64 2588.36 lineto
1709.26 2597.9 lineto
closepath stroke
grestore
% node42->node52
gsave
1 setlinewidth
0 0 0 edgecolor
newpath 2085.67 2950.09 moveto
2033.29 2867.07 1921.55 2689.95 1865.51 2601.12 curveto
stroke
0 0 0 edgecolor
newpath 1868.4 2599.14 moveto
1860.1 2592.55 lineto
1862.48 2602.87 lineto
closepath fill
1 setlinewidth
solid
0 0 0 edgecolor
newpath 1868.4 2599.14 moveto
1860.1 2592.55 lineto
1862.48 2602.87 lineto
closepath stroke
grestore
% node54
gsave
1 0.99999 1 nodecolor
2215 2548 65.76 48.08 ellipse_path fill
1 setlinewidth
filled
0 0 0 nodecolor
2215 2548 65.76 48.08 ellipse_path stroke
0 0 0 nodecolor
14 /Times-Roman set_font
2176.5 2565.4 moveto 77 (GO:0006066) alignedtext
0 0 0 nodecolor
14 /Times-Roman set_font
2193 2550.4 moveto 44 (alcohol) alignedtext
0 0 0 nodecolor
14 /Times-Roman set_font
2186 2535.4 moveto 58 (metabolic) alignedtext
0 0 0 nodecolor
14 /Times-Roman set_font
2193.5 2520.4 moveto 43 (process) alignedtext
grestore
% node42->node54
gsave
1 setlinewidth
0 0 0 edgecolor
newpath 2124.81 2947.16 moveto
2143.53 2864.32 2181.9 2694.5 2202.03 2605.42 curveto
stroke
0 0 0 edgecolor
newpath 2205.48 2606.02 moveto
2204.27 2595.49 lineto
2198.65 2604.48 lineto
closepath fill
1 setlinewidth
solid
0 0 0 edgecolor
newpath 2205.48 2606.02 moveto
2204.27 2595.49 lineto
2198.65 2604.48 lineto
closepath stroke
grestore
% node43->node19
gsave
1 setlinewidth
0 0 0 edgecolor
newpath 2008.11 2491.51 moveto
2035.57 2405.86 2087.45 2244.06 2114.9 2158.44 curveto
stroke
0 0 0 edgecolor
newpath 2118.25 2159.48 moveto
2117.97 2148.89 lineto
2111.58 2157.34 lineto
closepath fill
1 setlinewidth
solid
0 0 0 edgecolor
newpath 2118.25 2159.48 moveto
2117.97 2148.89 lineto
2111.58 2157.34 lineto
closepath stroke
grestore
% node44->node79
gsave
1 setlinewidth
0 0 0 edgecolor
newpath 3619.07 2946.74 moveto
3627.77 2864 3645.5 2695.41 3654.87 2606.26 curveto
stroke
0 0 0 edgecolor
newpath 3658.38 2606.37 moveto
3655.95 2596.06 lineto
3651.42 2605.64 lineto
closepath fill
1 setlinewidth
solid
0 0 0 edgecolor
newpath 3658.38 2606.37 moveto
3655.95 2596.06 lineto
3651.42 2605.64 lineto
closepath stroke
grestore
% node45->node17
gsave
1 setlinewidth
0 0 0 edgecolor
newpath 1796 2053.67 moveto
1796 1963.66 1796 1770.1 1796 1666.59 curveto
stroke
0 0 0 edgecolor
newpath 1799.5 1666.56 moveto
1796 1656.56 lineto
1792.5 1666.56 lineto
closepath fill
1 setlinewidth
solid
0 0 0 edgecolor
newpath 1799.5 1666.56 moveto
1796 1656.56 lineto
1792.5 1666.56 lineto
closepath stroke
grestore
% node47->node19
gsave
1 setlinewidth
0 0 0 edgecolor
newpath 2347.55 2502.37 moveto
2303.14 2419.49 2209.44 2244.64 2161.93 2155.99 curveto
stroke
0 0 0 edgecolor
newpath 2164.87 2154.07 moveto
2157.06 2146.91 lineto
2158.7 2157.37 lineto
closepath fill
1 setlinewidth
solid
0 0 0 edgecolor
newpath 2164.87 2154.07 moveto
2157.06 2146.91 lineto
2158.7 2157.37 lineto
closepath stroke
grestore
% node48->node4
gsave
1 setlinewidth
0 0 0 edgecolor
newpath 1056.99 2500.69 moveto
1079.65 2411.26 1128.32 2219.14 1148.71 2138.66 curveto
stroke
0 0 0 edgecolor
newpath 1152.11 2139.51 moveto
1151.17 2128.96 lineto
1145.32 2137.79 lineto
closepath fill
1 setlinewidth
solid
0 0 0 edgecolor
newpath 1152.11 2139.51 moveto
1151.17 2128.96 lineto
1145.32 2137.79 lineto
closepath stroke
grestore
% node50->node12
gsave
1 setlinewidth
0 0 0 edgecolor
newpath 2600.34 2056.83 moveto
2511.16 1962.4 2305.64 1744.79 2213.35 1647.07 curveto
stroke
0 0 0 edgecolor
newpath 2215.78 1644.55 moveto
2206.37 1639.68 lineto
2210.69 1649.36 lineto
closepath fill
1 setlinewidth
solid
0 0 0 edgecolor
newpath 2215.78 1644.55 moveto
2206.37 1639.68 lineto
2210.69 1649.36 lineto
closepath stroke
grestore
% node55
gsave
1 0.93986 1 nodecolor
1983 2102 65.97 48.08 ellipse_path fill
1 setlinewidth
filled
0 0 0 nodecolor
1983 2102 65.97 48.08 ellipse_path stroke
0 0 0 nodecolor
14 /Times-Roman set_font
1944 2119.4 moveto 78 (GO:0046164) alignedtext
0 0 0 nodecolor
14 /Times-Roman set_font
1961 2104.4 moveto 44 (alcohol) alignedtext
0 0 0 nodecolor
14 /Times-Roman set_font
1956.5 2089.4 moveto 53 (catabolic) alignedtext
0 0 0 nodecolor
14 /Times-Roman set_font
1961.5 2074.4 moveto 43 (process) alignedtext
grestore
% node51->node55
gsave
1 setlinewidth
0 0 0 edgecolor
newpath 1695.46 2504.02 moveto
1754.92 2420.88 1883.49 2241.13 1946.58 2152.92 curveto
stroke
0 0 0 edgecolor
newpath 1949.51 2154.84 moveto
1952.48 2144.67 lineto
1943.81 2150.77 lineto
closepath fill
1 setlinewidth
solid
0 0 0 edgecolor
newpath 1949.51 2154.84 moveto
1952.48 2144.67 lineto
1943.81 2150.77 lineto
closepath stroke
grestore
% node52->node45
gsave
1 setlinewidth
0 0 0 edgecolor
newpath 1828.11 2499.85 moveto
1821.45 2417.3 1807.87 2249.08 1800.69 2160.13 curveto
stroke
0 0 0 edgecolor
newpath 1804.16 2159.64 moveto
1799.87 2149.95 lineto
1797.19 2160.2 lineto
closepath fill
1 setlinewidth
solid
0 0 0 edgecolor
newpath 1804.16 2159.64 moveto
1799.87 2149.95 lineto
1797.19 2160.2 lineto
closepath stroke
grestore
% node53->node30
gsave
1 setlinewidth
0 0 0 edgecolor
newpath 626 2957.27 moveto
626 2879.17 626 2699.29 626 2606.19 curveto
stroke
0 0 0 edgecolor
newpath 629.5 2606.09 moveto
626 2596.09 lineto
622.5 2606.09 lineto
closepath fill
1 setlinewidth
solid
0 0 0 edgecolor
newpath 629.5 2606.09 moveto
626 2596.09 lineto
622.5 2606.09 lineto
closepath stroke
grestore
% node53->node36
gsave
1 setlinewidth
0 0 0 edgecolor
newpath 618.78 2957.56 moveto
605.45 2888.36 576.13 2735.74 552 2607 curveto
521.61 2444.89 486.58 2253.34 469.48 2159.57 curveto
stroke
0 0 0 edgecolor
newpath 472.92 2158.92 moveto
467.68 2149.71 lineto
466.03 2160.18 lineto
closepath fill
1 setlinewidth
solid
0 0 0 edgecolor
newpath 472.92 2158.92 moveto
467.68 2149.71 lineto
466.03 2160.18 lineto
closepath stroke
grestore
% node54->node7
gsave
1 setlinewidth
0 0 0 edgecolor
newpath 2227.52 2500.69 moveto
2249.33 2418.23 2294.24 2248.48 2317.81 2159.42 curveto
stroke
0 0 0 edgecolor
newpath 2321.26 2160.06 moveto
2320.43 2149.49 lineto
2314.49 2158.27 lineto
closepath fill
1 setlinewidth
solid
0 0 0 edgecolor
newpath 2321.26 2160.06 moveto
2320.43 2149.49 lineto
2314.49 2158.27 lineto
closepath stroke
grestore
% node54->node10
gsave
1 setlinewidth
0 0 0 edgecolor
newpath 2210.96 2499.86 moveto
2204.68 2407.17 2197.85 2198.38 2246 2032 curveto
2289.2 1882.72 2390.46 1727.99 2446.31 1649.85 curveto
stroke
0 0 0 edgecolor
newpath 2449.24 1651.78 moveto
2452.23 1641.61 lineto
2443.55 1647.69 lineto
closepath fill
1 setlinewidth
solid
0 0 0 edgecolor
newpath 2449.24 1651.78 moveto
2452.23 1641.61 lineto
2443.55 1647.69 lineto
closepath stroke
grestore
% node54->node55
gsave
1 setlinewidth
0 0 0 edgecolor
newpath 2191.48 2502.78 moveto
2148.48 2420.11 2057.36 2244.95 2011.15 2156.11 curveto
stroke
0 0 0 edgecolor
newpath 2014.13 2154.26 moveto
2006.41 2147.01 lineto
2007.92 2157.49 lineto
closepath fill
1 setlinewidth
solid
0 0 0 edgecolor
newpath 2014.13 2154.26 moveto
2006.41 2147.01 lineto
2007.92 2157.49 lineto
closepath stroke
grestore
% node55->node12
gsave
1 setlinewidth
0 0 0 edgecolor
newpath 1999.98 2055.49 moveto
2033.82 1962.8 2109.55 1755.37 2146.26 1654.81 curveto
stroke
0 0 0 edgecolor
newpath 2149.65 1655.73 moveto
2149.79 1645.13 lineto
2143.08 1653.33 lineto
closepath fill
1 setlinewidth
solid
0 0 0 edgecolor
newpath 2149.65 1655.73 moveto
2149.79 1645.13 lineto
2143.08 1653.33 lineto
closepath stroke
grestore
% node75
gsave
1 0.047619 1 nodecolor
1385 2102 94.05 58.69 ellipse_path fill
1 setlinewidth
filled
0 0 0 nodecolor
1385 2102 94.05 58.69 ellipse_path stroke
0 0 0 nodecolor
14 /Times-Roman set_font
1347 2126.9 moveto 76 (GO:0006511) alignedtext
0 0 0 nodecolor
14 /Times-Roman set_font
1326.5 2111.9 moveto 117 (ubiquitin-dependent) alignedtext
0 0 0 nodecolor
14 /Times-Roman set_font
1364.5 2096.9 moveto 41 (protein) alignedtext
0 0 0 nodecolor
14 /Times-Roman set_font
1358.5 2081.9 moveto 53 (catabolic) alignedtext
0 0 0 nodecolor
14 /Times-Roman set_font
1363.5 2066.9 moveto 43 (process) alignedtext
grestore
% node56->node75
gsave
1 setlinewidth
0 0 0 edgecolor
newpath 1385 2489.23 moveto
1385 2406.98 1385 2257.84 1385 2170.6 curveto
stroke
0 0 0 edgecolor
newpath 1388.5 2170.54 moveto
1385 2160.54 lineto
1381.5 2170.54 lineto
closepath fill
1 setlinewidth
solid
0 0 0 edgecolor
newpath 1388.5 2170.54 moveto
1385 2160.54 lineto
1381.5 2170.54 lineto
closepath stroke
grestore
% node77
gsave
1 0.047619 1 nodecolor
1155 707 82.02 37.48 ellipse_path fill
1 setlinewidth
filled
0 0 0 nodecolor
1155 707 82.02 37.48 ellipse_path stroke
0 0 0 nodecolor
14 /Times-Roman set_font
1117 716.9 moveto 76 (GO:0006739) alignedtext
0 0 0 nodecolor
14 /Times-Roman set_font
1105 701.9 moveto 100 (NADP metabolic) alignedtext
0 0 0 nodecolor
14 /Times-Roman set_font
1133.5 686.9 moveto 43 (process) alignedtext
grestore
% node57->node77
gsave
1 setlinewidth
0 0 0 edgecolor
newpath 1155 1065.14 moveto
1155 981.94 1155 831.57 1155 754.84 curveto
stroke
0 0 0 edgecolor
newpath 1158.5 754.52 moveto
1155 744.52 lineto
1151.5 754.52 lineto
closepath fill
1 setlinewidth
solid
0 0 0 edgecolor
newpath 1158.5 754.52 moveto
1155 744.52 lineto
1151.5 754.52 lineto
closepath stroke
grestore
% node57->node81
gsave
1 setlinewidth
0 0 0 edgecolor
newpath 1179.38 1069.06 moveto
1216.12 986.24 1285.04 830.88 1319.41 753.4 curveto
stroke
0 0 0 edgecolor
newpath 1322.77 754.46 moveto
1323.63 743.9 lineto
1316.38 751.62 lineto
closepath fill
1 setlinewidth
solid
0 0 0 edgecolor
newpath 1322.77 754.46 moveto
1323.63 743.9 lineto
1316.38 751.62 lineto
closepath stroke
grestore
% node58->node18
gsave
1 setlinewidth
0 0 0 edgecolor
newpath 926.44 2946.74 moveto
920.33 2864 907.88 2695.41 901.3 2606.26 curveto
stroke
0 0 0 edgecolor
newpath 904.77 2605.77 moveto
900.55 2596.06 lineto
897.79 2606.29 lineto
closepath fill
1 setlinewidth
solid
0 0 0 edgecolor
newpath 904.77 2605.77 moveto
900.55 2596.06 lineto
897.79 2606.29 lineto
closepath stroke
grestore
% node59->node24
gsave
1 setlinewidth
0 0 0 edgecolor
newpath 3271.91 1560.41 moveto
3254.14 1477.85 3211.62 1280.21 3190.43 1181.76 curveto
stroke
0 0 0 edgecolor
newpath 3193.85 1181.02 moveto
3188.32 1171.98 lineto
3187.01 1182.49 lineto
closepath fill
1 setlinewidth
solid
0 0 0 edgecolor
newpath 3193.85 1181.02 moveto
3188.32 1171.98 lineto
3187.01 1182.49 lineto
closepath stroke
grestore
% node59->node27
gsave
1 setlinewidth
0 0 0 edgecolor
newpath 3256.63 1561.2 moveto
3202.04 1475.23 3066.28 1261.45 3007.21 1168.42 curveto
stroke
0 0 0 edgecolor
newpath 3010.05 1166.37 moveto
3001.74 1159.8 lineto
3004.14 1170.12 lineto
closepath fill
1 setlinewidth
solid
0 0 0 edgecolor
newpath 3010.05 1166.37 moveto
3001.74 1159.8 lineto
3004.14 1170.12 lineto
closepath stroke
grestore
% node59->node60
gsave
1 setlinewidth
0 0 0 edgecolor
newpath 3293.65 1560.81 moveto
3325.07 1475.23 3402.42 1264.52 3436.91 1170.55 curveto
stroke
0 0 0 edgecolor
newpath 3440.25 1171.61 moveto
3440.41 1161.02 lineto
3433.68 1169.2 lineto
closepath fill
1 setlinewidth
solid
0 0 0 edgecolor
newpath 3440.25 1171.61 moveto
3440.41 1161.02 lineto
3433.68 1169.2 lineto
closepath stroke
grestore
% node61->node62
gsave
1 setlinewidth
0 0 0 edgecolor
newpath 3167.28 2957.66 moveto
3189.6 2876.54 3242.48 2684.36 3267.04 2595.09 curveto
stroke
0 0 0 edgecolor
newpath 3270.48 2595.81 moveto
3269.75 2585.24 lineto
3263.73 2593.95 lineto
closepath fill
1 setlinewidth
solid
0 0 0 edgecolor
newpath 3270.48 2595.81 moveto
3269.75 2585.24 lineto
3263.73 2593.95 lineto
closepath stroke
grestore
% node80
gsave
1 0.97862 1 nodecolor
3280 2102 67.88 37.48 ellipse_path fill
1 setlinewidth
filled
0 0 0 nodecolor
3280 2102 67.88 37.48 ellipse_path stroke
0 0 0 nodecolor
14 /Times-Roman set_font
3242 2111.9 moveto 76 (GO:0007015) alignedtext
0 0 0 nodecolor
14 /Times-Roman set_font
3240 2096.9 moveto 80 (actin filament) alignedtext
0 0 0 nodecolor
14 /Times-Roman set_font
3243.5 2081.9 moveto 73 (organization) alignedtext
grestore
% node62->node80
gsave
1 setlinewidth
0 0 0 edgecolor
newpath 3280 2510.36 moveto
3280 2429.45 3280 2239.1 3280 2149.82 curveto
stroke
0 0 0 edgecolor
newpath 3283.5 2149.7 moveto
3280 2139.7 lineto
3276.5 2149.7 lineto
closepath fill
1 setlinewidth
solid
0 0 0 edgecolor
newpath 3283.5 2149.7 moveto
3280 2139.7 lineto
3276.5 2149.7 lineto
closepath stroke
grestore
% node63->node24
gsave
1 setlinewidth
0 0 0 edgecolor
newpath 3095.33 1549.94 moveto
3112.36 1462.17 3148.44 1276.3 3166.78 1181.79 curveto
stroke
0 0 0 edgecolor
newpath 3170.25 1182.32 moveto
3168.72 1171.83 lineto
3163.37 1180.98 lineto
closepath fill
1 setlinewidth
solid
0 0 0 edgecolor
newpath 3170.25 1182.32 moveto
3168.72 1171.83 lineto
3163.37 1180.98 lineto
closepath stroke
grestore
% node66->node67
gsave
1 setlinewidth
0 0 0 edgecolor
newpath 2632.54 1075.76 moveto
2631.8 998.68 2630.35 848.04 2629.56 765.14 curveto
stroke
0 0 0 edgecolor
newpath 2633.06 765.1 moveto
2629.46 755.13 lineto
2626.06 765.16 lineto
closepath fill
1 setlinewidth
solid
0 0 0 edgecolor
newpath 2633.06 765.1 moveto
2629.46 755.13 lineto
2626.06 765.16 lineto
closepath stroke
grestore
% node66->node69
gsave
1 setlinewidth
0 0 0 edgecolor
newpath 2591.46 1086.26 moveto
2506.54 1009.11 2313.48 833.72 2222.78 751.32 curveto
stroke
0 0 0 edgecolor
newpath 2224.87 748.49 moveto
2215.12 744.36 lineto
2220.17 753.67 lineto
closepath fill
1 setlinewidth
solid
0 0 0 edgecolor
newpath 2224.87 748.49 moveto
2215.12 744.36 lineto
2220.17 753.67 lineto
closepath stroke
grestore
% node66->node71
gsave
1 setlinewidth
0 0 0 edgecolor
newpath 2622.1 1076.63 moveto
2606.48 1008.21 2577.18 877.68 2555 766 curveto
2529.32 636.68 2502.85 482.4 2491.18 413.01 curveto
stroke
0 0 0 edgecolor
newpath 2494.6 412.3 moveto
2489.5 403.02 lineto
2487.7 413.46 lineto
closepath fill
1 setlinewidth
solid
0 0 0 edgecolor
newpath 2494.6 412.3 moveto
2489.5 403.02 lineto
2487.7 413.46 lineto
closepath stroke
grestore
% node66->node83
gsave
1 setlinewidth
0 0 0 edgecolor
newpath 2649.1 1077.38 moveto
2674.79 1002.99 2725.13 857.22 2754.41 772.43 curveto
stroke
0 0 0 edgecolor
newpath 2757.74 773.5 moveto
2757.7 762.9 lineto
2751.12 771.21 lineto
closepath fill
1 setlinewidth
solid
0 0 0 edgecolor
newpath 2757.74 773.5 moveto
2757.7 762.9 lineto
2751.12 771.21 lineto
closepath stroke
grestore
% node72
gsave
1 0.93719 1 nodecolor
1664 103 85.77 37.48 ellipse_path fill
1 setlinewidth
filled
0 0 0 nodecolor
1664 103 85.77 37.48 ellipse_path stroke
0 0 0 nodecolor
14 /Times-Roman set_font
1626 112.9 moveto 76 (GO:0006098) alignedtext
0 0 0 nodecolor
14 /Times-Roman set_font
1611 97.9 moveto 106 (pentose-phosphate) alignedtext
0 0 0 nodecolor
14 /Times-Roman set_font
1649 82.9 moveto 30 (shunt) alignedtext
grestore
% node69->node72
gsave
1 setlinewidth
0 0 0 edgecolor
newpath 2139.35 665.96 moveto
2046.84 556.41 1794.74 257.83 1700.33 146.03 curveto
stroke
0 0 0 edgecolor
newpath 1702.94 143.69 moveto
1693.81 138.31 lineto
1697.59 148.21 lineto
closepath fill
1 setlinewidth
solid
0 0 0 edgecolor
newpath 1702.94 143.69 moveto
1693.81 138.31 lineto
1697.59 148.21 lineto
closepath stroke
grestore
% node70->node71
gsave
1 setlinewidth
0 0 0 edgecolor
newpath 2062.65 673.44 moveto
2154.35 608.86 2354.04 468.23 2441.97 406.31 curveto
stroke
0 0 0 edgecolor
newpath 2444.21 409.01 moveto
2450.37 400.39 lineto
2440.18 403.28 lineto
closepath fill
1 setlinewidth
solid
0 0 0 edgecolor
newpath 2444.21 409.01 moveto
2450.37 400.39 lineto
2440.18 403.28 lineto
closepath stroke
grestore
% node73
gsave
1 0.55357 1 nodecolor
1378 376 99.2 26.87 ellipse_path fill
1 setlinewidth
filled
0 0 0 nodecolor
1378 376 99.2 26.87 ellipse_path stroke
0 0 0 nodecolor
14 /Times-Roman set_font
1339.5 378.4 moveto 77 (GO:0006740) alignedtext
0 0 0 nodecolor
14 /Times-Roman set_font
1315.5 363.4 moveto 125 (NADPH regeneration) alignedtext
grestore
% node73->node72
gsave
1 setlinewidth
0 0 0 edgecolor
newpath 1405.42 349.82 moveto
1455.3 302.21 1561.21 201.12 1620.85 144.19 curveto
stroke
0 0 0 edgecolor
newpath 1623.42 146.57 moveto
1628.24 137.14 lineto
1618.59 141.51 lineto
closepath fill
1 setlinewidth
solid
0 0 0 edgecolor
newpath 1623.42 146.57 moveto
1628.24 137.14 lineto
1618.59 141.51 lineto
closepath stroke
grestore
% node77->node73
gsave
1 setlinewidth
0 0 0 edgecolor
newpath 1179.29 670.95 moveto
1222.31 607.1 1311.37 474.9 1354.1 411.47 curveto
stroke
0 0 0 edgecolor
newpath 1357.13 413.24 moveto
1359.82 402.99 lineto
1351.33 409.33 lineto
closepath fill
1 setlinewidth
solid
0 0 0 edgecolor
newpath 1357.13 413.24 moveto
1359.82 402.99 lineto
1351.33 409.33 lineto
closepath stroke
grestore
% node80->node59
gsave
1 setlinewidth
0 0 0 edgecolor
newpath 3280 2064.12 moveto
3280 1973.69 3280 1745.34 3280 1645.72 curveto
stroke
0 0 0 edgecolor
newpath 3283.5 1645.63 moveto
3280 1635.63 lineto
3276.5 1645.63 lineto
closepath fill
1 setlinewidth
solid
0 0 0 edgecolor
newpath 3283.5 1645.63 moveto
3280 1635.63 lineto
3276.5 1645.63 lineto
closepath stroke
grestore
% node82->node28
gsave
1 setlinewidth
0 0 0 edgecolor
newpath 4638 2946.74 moveto
4638 2864 4638 2695.41 4638 2606.26 curveto
stroke
0 0 0 edgecolor
newpath 4641.5 2606.06 moveto
4638 2596.06 lineto
4634.5 2606.06 lineto
closepath fill
1 setlinewidth
solid
0 0 0 edgecolor
newpath 4641.5 2606.06 moveto
4638 2596.06 lineto
4634.5 2606.06 lineto
closepath stroke
grestore
endpage
showpage
grestore
%%PageTrailer
%%EndPage: 1
%%Trailer
%%Pages: 1
%%BoundingBox: 36 36 756 560
end
restore
%%EOF
