# Supplementary material for: The Transcriptomic Signature of RacA Activation and Inactivation Provides New Insights into the Morphogenetic Network of Aspergillus niger
Source: PLoS One. 2013 Jul 24;8(7):e68946. doi: 10.1371/journal.pone.0068946 (PMC3722221; doi:10.1371/journal.pone.0068946)
Supplement: Table S3 — ZIP archive file containing FetGOat enrichment results for the up- and down-regulated gene sets of all six comparisons. (ZIP) [file pone.0068946.s003.zip › FetGOat/06.UP/tables/06.up.results.xls]

## Sheet: BPover
GO term	description	p-value	FDR	node type	sP	rP	sN	rN	genes enriched
GO:0046365	monosaccharide catabolic process	7.55576e-06	0.000548422	nonTerminalNode	18	19	582	2921	An08g06570,An09g02240,An02g03590,An14g04920,An08g06080,An16g05420,An03g04560,An11g00470,An07g03140,An02g12140,An07g04300,An08g02260,An11g02040,An02g07650,An14g03500,An12g08610,An07g03850,An02g07470,
GO:0030833	regulation of actin filament polymerization	0.000139115	0.00346198	terminalNode	6	1	594	2939	An02g06360,An01g05510,An16g01570,An04g09030,An04g09020,An01g05290,
GO:0006739	NADP metabolic process	0.00444785	0.0482558	nonTerminalNode	7	7	593	2933	An08g06570,An16g05420,An11g00470,An11g02040,An14g03500,An02g12140,An07g03850,
GO:0009110	vitamin biosynthetic process	0.00312027	0.0388251	nonTerminalNode	12	19	588	2921	An08g06370,An11g00470,An16g08210,An16g04630,An04g02490,An04g06020,An12g00760,An09g05660,An08g03980,An09g05310,An08g10340,An11g10910,
GO:0019362	pyridine nucleotide metabolic process	0.000165486	0.00389564	nonTerminalNode	13	14	587	2926	An08g06570,An11g00470,An16g08210,An02g12140,An16g04630,An09g05660,An12g00760,An16g05420,An11g02040,An14g03500,An08g03980,An11g10910,An07g03850,
GO:0019319	hexose biosynthetic process	0.00159184	0.0247588	nonTerminalNode	12	17	588	2923	An02g04370,An14g06220,An02g14990,An07g04300,An08g02260,An14g04920,An08g06080,An16g05420,An02g10400,An11g06900,An02g07470,An08g06350,
GO:0006066	alcohol metabolic process	2.46397e-09	5.8428e-07	nonTerminalNode	67	132	533	2808	An17g01330,An08g04990,An12g00480,An11g03110,An01g06970,An01g03570,An11g00470,An02g14990,An07g03140,An14g04200,An15g07500,An02g07650,An02g05830,An16g04430,An12g08610,An03g03700,An09g02240,An11g01120,An02g03590,An16g03010,An14g03050,An14g04010,An16g05420,An15g05450,An02g10400,An11g10890,An09g06270,An02g12140,An07g04300,An01g02180,An07g08340,An04g00140,An11g02040,An09g06530,An07g03850,An08g06350,An0…
GO:0000422	mitochondrion degradation	0.00140311	0.0226198	terminalNode	7	5	593	2935	An01g08520,An11g11320,An02g14900,An02g14910,An07g10020,An03g04380,An02g01390,
GO:0006623	protein targeting to vacuole	1.1934e-06	0.000115495	nonTerminalNode	21	22	579	2918	An11g04400,An07g10020,An15g00540,An11g04310,An02g01390,An11g04740,An02g03780,An11g11320,An02g14910,An10g00680,An01g08520,An18g05740,An18g03980,An02g06400,An14g05130,An02g14900,An01g07330,An03g04380,An02g01270,An02g05380,An14g00750,
GO:0019363	pyridine nucleotide biosynthetic process	0.00262588	0.0346537	nonTerminalNode	6	4	594	2936	An08g03980,An16g08210,An16g04630,An11g10910,An12g00760,An09g05660,
GO:0030832	regulation of actin filament length	0.000139115	0.00346198	nonTerminalNode	6	1	594	2939	An02g06360,An01g05510,An16g01570,An04g09030,An04g09020,An01g05290,
GO:0006914	autophagy	9.34138e-06	0.000625873	nonTerminalNode	16	15	584	2925	An01g08520,An02g08450,An02g07210,An07g10020,An02g01390,An02g01580,An01g10740,An11g04740,An07g05130,An18g02210,An02g14910,An02g14900,An11g11320,An03g04380,An03g02820,An02g05380,
GO:0030041	actin filament polymerization	0.000139115	0.00346198	nonTerminalNode	6	1	594	2939	An02g06360,An01g05510,An16g01570,An04g09020,An04g09030,An01g05290,
GO:0032511	late endosome to vacuole transport via multivesicular body sorting pathway	0.000684042	0.011916	terminalNode	7	4	593	2936	An18g05740,An15g00540,An08g07100,An16g03010,An01g00170,An02g03780,An15g00520,
GO:0006006	glucose metabolic process	3.4916e-07	3.80148e-05	nonTerminalNode	26	31	574	2909	An08g06570,An02g04370,An14g06220,An01g06120,An14g04920,An08g06080,An16g05420,An02g10400,An11g10890,An11g06900,An02g10310,An02g14990,An11g00470,An14g04200,An02g12140,An07g04300,An08g02260,An14g04190,An02g07650,An11g02040,An14g03500,An09g06530,An12g08610,An07g03850,An02g07470,An09g06020,
GO:0009605	response to external stimulus	0.00301125	0.0385706	nonTerminalNode	26	64	574	2876	An02g07210,An07g10020,An01g03520,An11g10690,An14g02390,An02g03780,An02g14910,An04g06200,An08g01560,An11g02750,An01g07900,An07g03880,An02g14900,An11g06150,An02g01390,An04g04510,An11g11320,An06g01300,An15g05940,An13g01300,An01g08470,An17g01945,An02g07770,An03g04380,An01g01830,An14g00750,
GO:0030036	actin cytoskeleton organization	0.000175967	0.00403336	nonTerminalNode	23	41	577	2899	An02g14630,An04g09030,An14g05530,An14g04160,An04g09020,An01g05510,An02g06360,An08g06670,An03g06960,An04g00410,An16g01570,An08g06400,An18g06590,An12g08380,An13g00760,An11g06830,An02g14620,An18g06410,An01g05290,An17g01945,An18g03200,An10g00370,An11g02840,
GO:0016237	microautophagy	1.83057e-05	0.00106295	nonTerminalNode	14	12	586	2928	An01g08520,An02g08450,An02g07210,An07g10020,An02g01580,An01g10740,An07g05130,An18g02210,An11g11320,An02g14910,An02g14900,An03g04380,An03g02820,An02g05380,
GO:0006094	gluconeogenesis	0.00288189	0.0374646	terminalNode	11	16	589	2924	An02g04370,An14g06220,An02g14990,An07g04300,An08g02260,An14g04920,An08g06080,An16g05420,An02g10400,An11g06900,An02g07470,
GO:0042180	cellular ketone metabolic process	0.000115019	0.00344284	nonTerminalNode	101	328	499	2612	An02g07250,An16g04630,An18g04150,An03g01140,An02g14990,An07g03100,An01g07900,An03g03520,An07g04270,An16g05150,An11g02860,An04g00430,An11g07310,An02g08570,An16g05420,An02g06720,An02g10400,An17g00210,An17g00910,An02g07500,An08g03880,An05g01210,An02g04370,An10g00620,An01g07260,An04g02490,An04g06020,An14g04920,An15g07110,An07g02180,An03g02930,An07g05830,An15g00990,An08g10670,An02g12430,An16g06750,An1…
GO:0044262	cellular carbohydrate metabolic process	1.77765e-07	2.2119e-05	nonTerminalNode	78	190	522	2750	An12g00480,An11g03110,An01g06970,An02g14990,An02g04270,An15g07500,An02g07650,An02g05830,An03g03700,An16g05420,An01g10350,An02g10400,An09g06270,An12g01850,An02g03240,An01g02180,An07g03850,An08g06350,An02g04370,An14g04920,An08g07020,An02g10310,An01g06620,An14g00160,An14g03500,An08g06570,An13g00950,An14g06220,An15g06160,An01g13350,An04g05940,An02g11720,An08g06080,An03g06910,An02g00960,An03g04560,An1…
GO:0034727	piecemeal microautophagy of nucleus	6.28254e-05	0.00260576	terminalNode	12	10	588	2930	An01g08520,An02g08450,An07g10020,An02g01580,An07g05130,An18g02210,An02g14910,An02g14900,An11g11320,An03g04380,An03g02820,An02g05380,
GO:0042364	water-soluble vitamin biosynthetic process	0.00312027	0.0388251	nonTerminalNode	12	19	588	2921	An08g06370,An11g00470,An16g08210,An16g04630,An04g02490,An04g06020,An12g00760,An09g05660,An08g03980,An08g10340,An09g05310,An11g10910,
GO:0006979	response to oxidative stress	0.00034401	0.00680983	terminalNode	33	76	567	2864	An12g00600,An02g09720,An07g03980,An08g00370,An08g10510,An01g02500,An02g02750,An04g01420,An01g03570,An03g06760,An02g05830,An13g01930,An02g08110,An18g04540,An01g13350,An11g02640,An04g02610,An06g01300,An03g03460,An11g10890,An03g04560,An08g05850,An07g10290,An12g08570,An18g02900,An14g04300,An02g12140,An11g07980,An02g07770,An11g02040,An16g01840,An15g06810,An01g01830,
GO:0032787	monocarboxylic acid metabolic process	0.000483759	0.00885767	nonTerminalNode	47	128	553	2812	An08g04990,An04g09030,An18g03800,An04g00530,An02g02750,An18g04150,An02g14990,An07g03100,An04g09020,An16g05150,An11g02590,An11g02860,An11g07310,An09g01030,An16g05420,An02g10400,An07g04300,An01g07030,An17g01440,An05g01210,An08g03880,An14g00920,An02g04370,An04g02490,An12g07630,An04g06020,An14g04920,An07g02180,An12g04640,An16g04520,An02g02960,An08g02260,An14g00430,An08g06100,An14g06220,An05g00390,An0…
GO:0006098	pentose-phosphate shunt	0.000102301	0.00318231	terminalNode	7	2	593	2938	An08g06570,An16g05420,An11g00470,An11g02040,An14g03500,An02g12140,An07g03850,
GO:0005978	glycogen biosynthetic process	0.00214276	0.0311058	terminalNode	5	2	595	2938	An02g07650,An14g04200,An02g10310,An14g04190,An09g06530,
GO:0032271	regulation of protein polymerization	0.000139115	0.00346198	nonTerminalNode	6	1	594	2939	An02g06360,An01g05510,An16g01570,An04g09020,An04g09030,An01g05290,
GO:0034637	cellular carbohydrate biosynthetic process	0.00403931	0.0456914	nonTerminalNode	20	45	580	2895	An02g04370,An14g06220,An14g04920,An12g00480,An08g06080,An16g05420,An08g10510,An02g10400,An11g06900,An02g10310,An02g14990,An14g04200,An07g04300,An08g02260,An14g04190,An02g07650,An09g06530,An02g07470,An08g06350,An08g04350,
GO:0019321	pentose metabolic process	8.01809e-05	0.0027935	nonTerminalNode	17	22	583	2918	An08g06570,An10g00230,An15g06160,An17g01330,An15g05450,An01g06970,An02g10550,An03g04560,An09g06270,An07g03570,An03g04510,An07g03140,An02g12140,An15g07500,An02g07650,An11g02040,An14g03500,
GO:0006895	Golgi to endosome transport	2.13551e-05	0.00108344	terminalNode	8	2	592	2938	An14g05130,An01g07330,An18g05740,An11g00940,An08g01410,An17g01250,An11g04750,An02g05380,
GO:0006733	oxidoreduction coenzyme metabolic process	0.003299	0.0399088	nonTerminalNode	14	25	586	2915	An08g06570,An16g08210,An16g04630,An12g00760,An16g05420,An11g00470,An02g12140,An09g05660,An11g02040,An14g03500,An08g03980,An02g14530,An11g10910,An07g03850,
GO:0044281	small molecule metabolic process	2.68326e-09	5.8428e-07	nonTerminalNode	190	598	410	2342	An02g07250,An11g03110,An11g10160,An01g06970,An02g13510,An02g14990,An01g07900,An03g03520,An07g04270,An15g07500,An02g07650,An02g05830,An03g03700,An04g00430,An14g03050,An16g05420,An02g06720,An09g06270,An17g00910,An01g02180,An04g00140,An05g01210,An02g04370,An02g09720,An01g07260,An04g02490,An14g04920,An07g02180,An15g07110,An07g05830,An02g10310,An04g03890,An02g12430,An14g01470,An04g06160,An11g06820,An0…
GO:0008154	actin polymerization or depolymerization	1.48126e-05	0.000921557	nonTerminalNode	9	3	591	2937	An01g05510,An16g01570,An02g14620,An02g06360,An14g04160,An02g14630,An01g05290,An04g09030,An04g09020,
GO:0006732	coenzyme metabolic process	0.0011796	0.0201458	nonTerminalNode	31	76	569	2864	An02g09720,An16g08210,An16g04630,An04g02490,An07g02180,An01g09830,An02g13510,An11g00470,An04g03890,An02g12430,An15g05720,An09g05660,An16g05150,An14g03500,An04g06160,An02g08110,An08g06570,An11g02860,An12g00760,An16g05420,An09g03030,An09g05310,An02g11230,An13g01300,An14g04300,An02g12140,An11g02040,An08g03980,An02g14530,An11g10910,An07g03850,
GO:0006511	ubiquitin-dependent protein catabolic process	0.00454302	0.0482558	terminalNode	21	49	579	2891	An08g09000,An18g05070,An04g01810,An02g03780,An02g14990,An18g05740,An16g02210,An02g10180,An01g12750,An01g05330,An03g04600,An11g01760,An08g10710,An07g01470,An04g01870,An02g10400,An11g01610,An17g00260,An11g06900,An08g03980,An09g06020,
GO:0070647	protein modification by small protein conjugation or removal	0.00142835	0.0226198	terminalNode	19	37	581	2903	An01g07350,An12g08370,An09g04000,An12g07810,An02g03780,An02g14910,An08g07070,An08g02950,An11g01610,An17g00260,An11g06900,An11g11090,An04g09120,An02g10180,An15g00200,An01g12750,An02g14900,An15g06020,An02g13920,
GO:0005975	carbohydrate metabolic process	6.17002e-06	0.000488553	nonTerminalNode	85	239	515	2701	An12g00480,An11g03110,An01g06970,An02g14990,An02g04270,An15g07500,An02g07650,An02g05830,An03g03700,An16g05420,An01g10350,An02g10400,An09g06270,An17g00210,An12g01850,An02g03240,An01g02180,An07g03850,An08g06350,An02g04370,An14g04920,An08g07020,An02g10310,An01g06620,An14g00160,An01g11010,An14g03500,An08g06570,An13g00950,An14g06220,An15g06160,An01g13350,An04g05940,An02g11720,An08g06080,An03g06910,An0…
GO:0030042	actin filament depolymerization	0.00354032	0.0411149	terminalNode	4	1	596	2939	An14g04160,An02g14620,An02g14630,An01g05290,
GO:0051186	cofactor metabolic process	0.00385623	0.0441944	nonTerminalNode	37	106	563	2834	An16g08210,An16g04630,An01g09830,An02g13510,An11g00470,An15g05720,An09g05660,An07g02200,An16g05150,An02g08110,An11g02860,An01g03400,An06g01300,An16g05420,An14g04300,An08g00420,An02g12140,An11g02040,An02g14530,An07g03850,An02g09720,An04g02490,An04g06020,An07g02180,An15g06290,An04g03890,An02g12430,An14g03500,An04g06160,An08g06570,An12g00760,An09g03030,An09g05310,An02g11230,An13g01300,An08g03980,An1…
GO:0016197	endosome transport	3.64506e-09	6.3497e-07	nonTerminalNode	26	22	574	2918	An11g04400,An15g00540,An11g04310,An02g01390,An16g03010,An02g03780,An08g06750,An14g02260,An08g01410,An17g01250,An01g08520,An18g05740,An04g05670,An01g00170,An15g00520,An08g01030,An14g05130,An07g08340,An01g07330,An11g00940,An01g08400,An11g09460,An18g05430,An08g07100,An11g04750,An02g05380,
GO:0006740	NADPH regeneration	0.00140311	0.0226198	nonTerminalNode	7	5	593	2935	An08g06570,An16g05420,An11g00470,An11g02040,An14g03500,An02g12140,An07g03850,
GO:0042221	response to chemical stimulus	0.00339654	0.0405258	nonTerminalNode	65	216	535	2724	An07g03980,An11g10160,An01g02500,An02g06560,An02g14990,An03g06760,An02g05830,An08g10710,An11g02640,An11g10060,An06g01300,An18g06410,An03g04060,An02g07770,An02g04370,An07g06040,An01g03520,An02g09720,An08g00370,An11g10150,An17g01250,An08g10670,An11g02750,An11g06820,An01g13350,An04g02610,An03g03460,An03g04560,An13g01300,An01g08470,An04g05670,An15g05730,An16g01840,An14g02230,An15g06810,An12g00600,An0…
GO:0043254	regulation of protein complex assembly	0.000377616	0.00730897	nonTerminalNode	8	5	592	2935	An01g05510,An16g01570,An01g07900,An02g06360,An08g06750,An01g05290,An04g09030,An04g09020,
GO:0030163	protein catabolic process	0.0032802	0.0399088	nonTerminalNode	25	61	575	2879	An08g09000,An02g07210,An18g05070,An04g05320,An04g01810,An02g03780,An02g14990,An18g05740,An16g02210,An02g10180,An01g12750,An07g03880,An01g05330,An03g04600,An11g01760,An08g10710,An07g01470,An04g01870,An02g10400,An11g01610,An11g06900,An17g00260,An03g04140,An08g03980,An09g06020,
GO:0051258	protein polymerization	6.6682e-05	0.00264	nonTerminalNode	8	3	592	2937	An01g05510,An16g01570,An01g07350,An02g06360,An12g07810,An01g05290,An04g09030,An04g09020,
GO:0005997	xylulose metabolic process	0.00444785	0.0482558	terminalNode	7	7	593	2933	An08g06570,An10g00230,An07g03570,An15g05450,An07g03140,An14g03500,An09g06270,
GO:0006082	organic acid metabolic process	8.61211e-05	0.00288506	nonTerminalNode	100	321	500	2619	An02g07250,An16g04630,An18g04150,An03g01140,An02g14990,An07g03100,An01g07900,An03g03520,An07g04270,An16g05150,An11g02860,An04g00430,An11g07310,An02g08570,An16g05420,An02g06720,An02g10400,An17g00210,An17g00910,An02g07500,An08g03880,An05g01210,An02g04370,An10g00620,An01g07260,An04g02490,An04g06020,An14g04920,An15g07110,An07g02180,An03g02930,An07g05830,An15g00990,An08g10670,An02g12430,An16g06750,An1…
GO:0043436	oxoacid metabolic process	7.7815e-05	0.0027935	nonTerminalNode	100	320	500	2620	An02g07250,An16g04630,An18g04150,An03g01140,An02g14990,An07g03100,An01g07900,An03g03520,An07g04270,An16g05150,An11g02860,An04g00430,An11g07310,An02g08570,An16g05420,An02g06720,An02g10400,An17g00210,An17g00910,An02g07500,An08g03880,An05g01210,An02g04370,An10g00620,An01g07260,An04g02490,An04g06020,An14g04920,An15g07110,An07g02180,An03g02930,An07g05830,An15g00990,An08g10670,An02g12430,An16g06750,An1…
GO:0043248	proteasome assembly	0.00262588	0.0346537	terminalNode	6	4	594	2936	An09g06590,An18g05070,An18g06680,An04g05320,An08g02790,An08g10710,
GO:0046496	nicotinamide nucleotide metabolic process	0.000307856	0.00638435	nonTerminalNode	12	13	588	2927	An08g06570,An11g00470,An16g08210,An02g12140,An16g04630,An09g05660,An16g05420,An11g02040,An14g03500,An08g03980,An11g10910,An07g03850,
GO:0044275	cellular carbohydrate catabolic process	0.000203921	0.00455423	nonTerminalNode	28	57	572	2883	An14g04920,An02g10550,An01g06620,An11g00470,An07g03140,An14g04200,An08g02260,An02g04270,An02g07650,An14g03500,An12g08610,An14g01800,An08g06570,An15g06160,An09g02240,An02g03590,An01g06120,An08g06080,An16g05420,An02g11150,An03g04560,An02g12140,An07g04300,An12g01850,An14g04190,An11g02040,An02g07470,An07g03850,
GO:0010324	membrane invagination	0.000230323	0.00489295	nonTerminalNode	30	64	570	2876	An02g07210,An07g10020,An02g07570,An07g05130,An09g04300,An02g14910,An18g05720,An02g08450,An11g10320,An18g02210,An01g05510,An02g14900,An01g07330,An11g01200,An07g08890,An15g01510,An02g01580,An01g10740,An04g00410,An11g11320,An11g06830,An10g00680,An01g08520,An02g06400,An07g08340,An17g01945,An03g04380,An03g02820,An10g00370,An02g05380,
GO:0032509	endosome transport via multivesicular body sorting pathway	0.000684042	0.011916	nonTerminalNode	7	4	593	2936	An18g05740,An15g00540,An08g07100,An16g03010,An01g00170,An02g03780,An15g00520,
GO:0007015	actin filament organization	2.23903e-05	0.00108344	nonTerminalNode	17	19	583	2921	An02g14630,An04g09030,An04g00410,An16g01570,An18g06590,An08g06400,An11g06830,An13g00760,An02g14620,An14g04160,An04g09020,An01g05290,An01g05510,An18g03200,An02g06360,An10g00370,An11g02840,
GO:0046364	monosaccharide biosynthetic process	0.00240922	0.0338457	nonTerminalNode	13	21	587	2919	An02g04370,An14g06220,An14g04920,An12g00480,An08g06080,An16g05420,An02g10400,An11g06900,An02g14990,An07g04300,An08g02260,An08g06350,An02g07470,
GO:0046164	alcohol catabolic process	9.44583e-05	0.00304716	nonTerminalNode	18	25	582	2915	An08g06570,An09g02240,An02g03590,An14g04920,An08g06080,An16g05420,An03g04560,An11g00470,An07g03140,An02g12140,An07g04300,An08g02260,An11g02040,An02g07650,An14g03500,An12g08610,An07g03850,An02g07470,
GO:0010906	regulation of glucose metabolic process	0.00122506	0.0205197	terminalNode	6	3	594	2937	An02g04370,An14g06220,An02g14990,An02g10400,An09g06530,An11g06900,
GO:0009991	response to extracellular stimulus	0.00253655	0.0345209	nonTerminalNode	26	63	574	2877	An02g07210,An07g10020,An01g03520,An11g10690,An14g02390,An02g03780,An02g14910,An04g06200,An08g01560,An11g02750,An01g07900,An07g03880,An02g14900,An11g06150,An02g01390,An04g04510,An11g11320,An06g01300,An15g05940,An13g01300,An01g08470,An17g01945,An02g07770,An03g04380,An01g01830,An14g00750,
GO:0006090	pyruvate metabolic process	0.00185829	0.0279063	nonTerminalNode	14	23	586	2917	An02g04370,An14g06220,An09g01030,An14g04920,An07g02180,An08g06080,An16g05420,An02g10400,An11g06900,An02g14990,An07g03100,An07g04300,An08g02260,An02g07470,
GO:0006575	cellular amino acid derivative metabolic process	0.00033804	0.00680983	terminalNode	17	26	583	2914	An11g02860,An02g09720,An08g04990,An01g07260,An14g03050,An04g02610,An08g06080,An01g07510,An09g03030,An01g09830,An17g00910,An13g01300,An09g04710,An04g00140,An04g06160,An08g02700,An02g08110,
GO:0045324	late endosome to vacuole transport	1.56742e-06	0.000136522	nonTerminalNode	16	12	584	2928	An11g04400,An18g05740,An15g00540,An11g04310,An16g03010,An04g05670,An01g00170,An02g03780,An15g00520,An14g05130,An07g08340,An11g00940,An17g01250,An18g05430,An08g07100,An02g05380,
GO:0005996	monosaccharide metabolic process	3.11912e-10	2.71675e-07	nonTerminalNode	48	69	552	2871	An02g04370,An17g01330,An14g04920,An12g00480,An01g06970,An02g10550,An02g10310,An11g00470,An02g14990,An07g03570,An03g04510,An07g03140,An14g04200,An08g02260,An15g07500,An02g07650,An14g03500,An12g08610,An14g01800,An04g02670,An08g06570,An10g00230,An14g06220,An15g06160,An09g02240,An11g01120,An01g06120,An02g03590,An02g11720,An08g06080,An16g05420,An02g11150,An15g05450,An02g10400,An11g10890,An09g06270,An0…
GO:0044248	cellular catabolic process	0.000215353	0.00468931	nonTerminalNode	83	261	517	2679	An11g04740,An02g14910,An02g14990,An18g05740,An02g10180,An07g04270,An01g12750,An03g04600,An08g10710,An11g02860,An04g00430,An02g01390,An02g01580,An14g03050,An08g06400,An02g10400,An01g07640,An17g00910,An12g01850,An03g04380,An08g03880,An07g10020,An07g05130,An07g02180,An17g01300,An04g03890,An02g12430,An16g06750,An07g03880,An04g02610,An02g01610,An01g12960,An11g06900,An13g01300,An02g05380,An09g06020,An0…
GO:0007010	cytoskeleton organization	0.00226011	0.0322715	nonTerminalNode	31	80	569	2860	An08g09000,An02g14630,An04g09030,An14g05530,An02g04510,An14g04160,An04g09020,An01g05510,An08g06500,An02g06360,An08g06670,An05g00810,An03g06960,An04g00410,An16g01570,An12g08380,An18g06590,An08g06400,An11g06830,An13g00760,An02g14620,An11g05750,An18g06410,An01g05290,An17g01945,An18g03200,An15g03190,An05g00100,An10g00370,An04g07050,An11g02840,
GO:0006501	C-terminal protein lipidation	0.00354032	0.0411149	terminalNode	4	1	596	2939	An11g11320,An02g14900,An02g14910,An03g04380,
GO:0019941	modification-dependent protein catabolic process	0.00454302	0.0482558	nonTerminalNode	21	49	579	2891	An08g09000,An18g05070,An04g01810,An02g03780,An02g14990,An18g05740,An16g02210,An02g10180,An01g12750,An01g05330,An03g04600,An11g01760,An08g10710,An07g01470,An04g01870,An02g10400,An11g01610,An17g00260,An11g06900,An08g03980,An09g06020,
GO:0016192	vesicle-mediated transport	6.11234e-05	0.00260576	nonTerminalNode	66	184	534	2756	An08g07370,An02g06780,An11g07530,An11g04740,An02g03780,An08g06750,An14g02260,An08g01410,An18g05740,An11g10320,An14g03090,An01g05510,An01g07330,An11g01200,An13g03890,An11g04750,An07g08890,An11g04400,An01g08000,An02g01390,An02g01580,An16g03010,An07g07100,An11g06830,An10g00680,An01g00170,An15g00520,An08g01030,An17g01945,An07g08340,An08g07100,An10g00370,An04g01530,An02g07570,An07g10020,An15g00540,An1…
GO:0044282	small molecule catabolic process	2.46638e-05	0.00113064	nonTerminalNode	43	96	557	2844	An08g04990,An04g09030,An11g02180,An11g00470,An07g03140,An07g04270,An04g09020,An02g07650,An12g08610,An13g01930,An03g06870,An13g01480,An09g02240,An04g00430,An02g03590,An16g05420,An08g06400,An17g00910,An02g12140,An07g04300,An01g07030,An11g02040,An14g00920,An07g03850,An12g07630,An14g04920,An07g02180,An04g03890,An16g06750,An08g02260,An14g03500,An14g00430,An08g06570,An04g02610,An08g06080,An02g01610,An1…
GO:0009435	NAD biosynthetic process	0.00214276	0.0311058	terminalNode	5	2	595	2938	An16g04630,An11g10910,An09g05660,An08g03980,An16g08210,
GO:0032258	CVT pathway	0.00444785	0.0482558	terminalNode	7	7	593	2933	An01g08520,An11g11320,An02g14900,An02g14910,An07g10020,An03g04380,An02g01390,
GO:0008064	regulation of actin polymerization or depolymerization	0.000139115	0.00346198	nonTerminalNode	6	1	594	2939	An02g06360,An01g05510,An16g01570,An04g09030,An04g09020,An01g05290,
GO:0006007	glucose catabolic process	0.000401985	0.0076115	nonTerminalNode	13	16	587	2924	An08g06570,An11g00470,An02g12140,An07g04300,An08g02260,An14g04920,An08g06080,An16g05420,An11g02040,An14g03500,An12g08610,An02g07470,An07g03850,
GO:0044271	cellular nitrogen compound biosynthetic process	0.0017003	0.0259818	nonTerminalNode	52	157	548	2783	An17g01330,An16g08210,An16g04630,An11g02180,An11g10160,An01g13920,An01g07900,An15g05720,An09g05660,An07g02200,An02g05540,An08g10340,An03g06870,An04g00430,An04g01750,An02g08570,An02g07500,An14g04300,An14g00840,An15g06700,An04g00140,An02g14530,An01g07260,An10g00620,An04g02490,An04g06020,An11g10150,An03g02930,An11g02980,An07g05830,An17g02370,An15g00990,An08g10670,An01g04710,An04g03890,An02g12430,An1…
GO:0007034	vacuolar transport	2.23115e-09	5.8428e-07	nonTerminalNode	35	41	565	2899	An04g01530,An07g10020,An15g00540,An11g04740,An02g03780,An02g14910,An17g01250,An18g05740,An18g03980,An02g14900,An11g00940,An01g07330,An02g01270,An02g14810,An11g04400,An11g04310,An02g01390,An16g03010,An11g11320,An10g00680,An02g09250,An01g08520,An07g03690,An04g05670,An02g06400,An15g00460,An01g00170,An15g00520,An14g05130,An07g08340,An03g04380,An18g05430,An08g07100,An02g05380,An14g00750,
GO:0030029	actin filament-based process	0.000488138	0.00885767	nonTerminalNode	23	45	577	2895	An02g14630,An04g09030,An14g05530,An14g04160,An04g09020,An01g05510,An02g06360,An08g06670,An03g06960,An04g00410,An16g01570,An12g08380,An08g06400,An18g06590,An11g06830,An13g00760,An02g14620,An18g06410,An01g05290,An17g01945,An18g03200,An10g00370,An11g02840,
GO:0044283	small molecule biosynthetic process	0.000161938	0.00389564	nonTerminalNode	70	207	530	2733	An16g04630,An12g00480,An11g10160,An02g14990,An01g07900,An08g10340,An04g00430,An11g07310,An02g08570,An16g05420,An02g10400,An02g07500,An04g00140,An02g14530,An05g01210,An08g06350,An02g04370,An02g09720,An01g07260,An10g00620,An04g02490,An04g06020,An14g04920,An11g10150,An03g02930,An07g05830,An17g02370,An15g00990,An08g10670,An02g12430,An01g14130,An04g03400,An14g06220,An08g01000,An14g06760,An01g11930,An0…
GO:0019752	carboxylic acid metabolic process	7.7815e-05	0.0027935	nonTerminalNode	100	320	500	2620	An02g07250,An16g04630,An18g04150,An03g01140,An02g14990,An07g03100,An01g07900,An03g03520,An07g04270,An16g05150,An11g02860,An04g00430,An11g07310,An02g08570,An16g05420,An02g06720,An02g10400,An17g00210,An17g00910,An02g07500,An08g03880,An05g01210,An02g04370,An10g00620,An01g07260,An04g02490,An04g06020,An14g04920,An15g07110,An07g02180,An03g02930,An07g05830,An15g00990,An08g10670,An02g12430,An16g06750,An1…
GO:0019320	hexose catabolic process	0.000118582	0.00344284	nonTerminalNode	15	18	585	2922	An08g06570,An02g03590,An14g04920,An08g06080,An16g05420,An11g00470,An02g12140,An07g04300,An08g02260,An11g02040,An02g07650,An14g03500,An12g08610,An07g03850,An02g07470,
GO:0031667	response to nutrient levels	0.00253655	0.0345209	terminalNode	26	63	574	2877	An02g07210,An07g10020,An01g03520,An11g10690,An14g02390,An02g03780,An02g14910,An04g06200,An08g01560,An11g02750,An01g07900,An07g03880,An02g14900,An11g06150,An02g01390,An04g04510,An11g11320,An06g01300,An15g05940,An13g01300,An01g08470,An17g01945,An02g07770,An03g04380,An01g01830,An14g00750,
GO:0009056	catabolic process	2.05978e-05	0.00108344	nonTerminalNode	111	352	489	2588	An11g04740,An02g14910,An02g14990,An18g05740,An02g10180,An07g04270,An01g12750,An02g04270,An03g04600,An02g07650,An08g10710,An11g02860,An04g00430,An02g01390,An02g01580,An14g03050,An16g05420,An08g06400,An02g10400,An01g07640,An17g00910,An12g01850,An03g04380,An08g03880,An07g03850,An07g10020,An07g05130,An14g04920,An07g02180,An17g01300,An01g06620,An04g03890,An02g12430,An16g06750,An07g03880,An14g03500,An0…
GO:0019318	hexose metabolic process	6.86211e-08	9.96149e-06	nonTerminalNode	34	47	566	2893	An02g04370,An14g04920,An02g10310,An02g14990,An11g00470,An14g04200,An08g02260,An02g07650,An14g03500,An12g08610,An14g01800,An04g02670,An08g06570,An14g06220,An11g01120,An02g03590,An01g06120,An02g11720,An08g06080,An16g05420,An02g11150,An02g10400,An11g10890,An11g06900,An14g03820,An02g12140,An07g04300,An14g04190,An11g02040,An09g06530,An07g03850,An02g07470,An08g06350,An09g06020,

## Sheet: CCover
GO term	description	p-value	FDR	node type	sP	rP	sN	rN	genes enriched
GO:0005737	cytoplasm	5.23023e-06	0.000108963	nonTerminalNode	377	1557	223	1383	An02g12390,An08g06750,An02g14910,An11g10160,An02g13510,An11g10540,An02g05610,An15g07500,An03g04600,An02g01270,An14g03050,An16g05520,An01g07640,An01g02310,An02g11990,An15g00520,An01g05290,An01g05670,An02g04850,An05g01210,An04g02490,An15g06290,An04g06200,An18g05720,An01g00110,An01g06620,An02g12430,An15g06210,An04g06160,An04g02500,An01g08400,An08g10750,An04g05940,An04g02610,An02g11230,An07g03690,An0…
GO:0000322	storage vacuole	0.000976439	0.0071797	nonTerminalNode	29	68	571	2872	An15g00540,An07g03680,An11g04740,An07g05130,An16g01690,An17g01250,An11g05000,An01g00110,An02g09390,An18g02210,An01g08010,An11g00940,An11g06150,An07g09990,An07g07520,An16g07370,An08g08750,An09g06250,An07g03690,An11g05330,An18g05180,An13g01300,An04g05670,An17g02310,An02g14350,An05g02340,An14g05130,An07g05080,An02g05380,
GO:0019774	proteasome core complex, beta-subunit complex	0.00214276	0.0133923	terminalNode	5	2	595	2938	An11g01760,An18g06700,An13g01210,An18g06680,An04g01870,
GO:0001950	plasma membrane enriched fraction	0.00245073	0.0145877	terminalNode	17	33	583	2907	An07g09990,An01g05340,An14g04920,An04g01750,An16g05420,An01g09830,An07g10290,An09g06590,An14g04160,An08g02260,An07g06530,An01g05670,An16g05150,An18g03200,An12g08610,An06g01610,An07g08890,
GO:0000329	fungal-type vacuole membrane	0.00181151	0.0125799	terminalNode	19	38	581	2902	An07g09990,An07g07520,An15g00540,An11g04740,An16g01690,An17g01250,An11g05000,An07g03690,An11g05330,An18g05180,An02g09390,An04g05670,An17g02310,An02g14350,An05g02340,An14g05130,An01g08010,An11g00940,An02g05380,
GO:0005885	Arp2/3 protein complex	0.000102301	0.00106564	terminalNode	7	2	593	2938	An01g05510,An16g01570,An08g06400,An18g06590,An18g03200,An12g08380,An02g06360,
GO:0000323	lytic vacuole	0.000976439	0.0071797	nonTerminalNode	29	68	571	2872	An15g00540,An07g03680,An11g04740,An07g05130,An16g01690,An17g01250,An11g05000,An01g00110,An02g09390,An18g02210,An01g08010,An11g00940,An11g06150,An07g09990,An07g07520,An16g07370,An08g08750,An09g06250,An07g03690,An11g05330,An18g05180,An13g01300,An04g05670,An17g02310,An02g14350,An05g02340,An14g05130,An07g05080,An02g05380,
GO:0019773	proteasome core complex, alpha-subunit complex	0.00214276	0.0133923	terminalNode	5	2	595	2938	An07g02010,An02g07040,An02g10790,An02g03400,An15g00510,
GO:0000502	proteasome complex	3.48922e-09	4.36153e-07	nonTerminalNode	24	18	576	2922	An18g05070,An04g01870,An04g05320,An12g08370,An08g02790,An02g07040,An07g02010,An02g03400,An13g01210,An11g01610,An02g12760,An17g00260,An15g00510,An18g05230,An02g10790,An16g02210,An18g06230,An18g06700,An18g03010,An18g06680,An11g01760,An07g07860,An11g09690,An08g10710,
GO:0044440	endosomal part	0.000111344	0.00107061	nonTerminalNode	12	11	588	2929	An07g03210,An11g04400,An15g00540,An11g04310,An01g10740,An15g00520,An14g05130,An11g00940,An17g01250,An18g05430,An02g05380,An14g00750,
GO:0044437	vacuolar part	4.708e-05	0.000713925	nonTerminalNode	28	51	572	2889	An07g03210,An07g10020,An15g00540,An11g04740,An16g01690,An04g00530,An17g01250,An11g05000,An02g09390,An01g08010,An11g00940,An02g14810,An07g09990,An07g07520,An01g10740,An02g11720,An02g09250,An07g03690,An11g05330,An18g05180,An04g05670,An17g02310,An02g14350,An03g04060,An05g02340,An14g05130,An03g02820,An02g05380,
GO:0005773	vacuole	2.72376e-05	0.000486386	nonTerminalNode	38	80	562	2860	An07g03210,An15g00540,An07g10020,An07g03680,An07g05130,An11g04740,An16g01690,An04g00530,An17g01250,An11g05000,An01g00110,An02g09390,An18g02210,An11g06150,An01g08010,An11g00940,An02g14810,An07g09990,An07g07520,An01g10740,An02g11720,An08g08750,An16g07370,An09g06250,An02g09250,An07g03690,An11g05330,An18g05180,An13g01300,An04g05670,An17g02310,An02g14350,An03g04060,An07g05080,An05g02340,An14g05130,An0…
GO:0030897	HOPS complex	0.00919779	0.0479051	terminalNode	4	2	596	2938	An14g05130,An11g00940,An17g01250,An02g05380,
GO:0005838	proteasome regulatory particle	6.28254e-05	0.000713925	terminalNode	12	10	588	2930	An18g05230,An16g02210,An18g05070,An18g06230,An12g08370,An08g02790,An18g03010,An11g09690,An07g07860,An08g10710,An02g12760,An11g01610,
GO:0000267	cell fraction	0.00906977	0.0479051	nonTerminalNode	40	125	560	2815	An01g05340,An11g07530,An02g03780,An01g09830,An14g04160,An14g03090,An16g05150,An08g06500,An12g08610,An13g03890,An07g08890,An01g08000,An07g09990,An02g01390,An02g01580,An16g03010,An04g01750,An16g05420,An08g03280,An11g05750,An16g00930,An07g08340,An01g05670,An02g14530,An07g05130,An14g04920,An15g06290,An01g00110,An09g06590,An08g02260,An01g14130,An07g06530,An06g01610,An02g10560,An11g06060,An07g10290,An0…
GO:0022624	proteasome accessory complex	6.28254e-05	0.000713925	nonTerminalNode	12	10	588	2930	An18g05230,An16g02210,An18g05070,An18g06230,An12g08370,An08g02790,An18g03010,An07g07860,An11g09690,An08g10710,An11g01610,An02g12760,
GO:0005768	endosome	6.63961e-08	4.14976e-06	nonTerminalNode	28	32	572	2908	An04g01530,An07g03210,An11g04400,An15g00540,An15g01510,An11g04310,An02g01390,An01g10740,An02g03780,An07g05130,An17g01250,An01g08520,An02g06400,An09g04710,An01g00170,An15g00520,An08g01030,An14g05130,An01g07330,An11g00940,An16g04430,An11g09460,An08g07100,An18g05430,An01g08400,An12g07570,An02g05380,An14g00750,
GO:0033263	CORVET complex	0.00919779	0.0479051	terminalNode	4	2	596	2938	An14g05130,An11g00940,An17g01250,An02g05380,
GO:0034515	proteasome storage granule	4.5554e-06	0.000108963	terminalNode	13	8	587	2932	An16g02210,An18g05070,An02g10790,An18g03010,An02g07040,An07g02010,An02g03400,An18g06680,An13g01210,An07g07860,An11g09690,An08g10710,An15g00510,
GO:0015629	actin cytoskeleton	0.000864386	0.0071797	nonTerminalNode	19	35	581	2905	An03g06960,An11g10060,An09g04300,An16g01570,An08g06400,An18g06590,An12g08380,An11g06830,An13g00760,An11g10320,An14g04160,An01g05290,An01g05510,An17g01945,An18g03200,An11g01200,An02g06360,An16g04110,An10g00370,
GO:0000324	fungal-type vacuole	0.000976439	0.0071797	nonTerminalNode	29	68	571	2872	An15g00540,An07g03680,An11g04740,An07g05130,An16g01690,An17g01250,An11g05000,An01g00110,An02g09390,An18g02210,An01g08010,An11g00940,An11g06150,An07g09990,An07g07520,An16g07370,An08g08750,An09g06250,An07g03690,An11g05330,An18g05180,An13g01300,An04g05670,An17g02310,An02g14350,An05g02340,An14g05130,An07g05080,An02g05380,
GO:0031597	cytosolic proteasome complex	4.5554e-06	0.000108963	nonTerminalNode	13	8	587	2932	An16g02210,An18g05070,An02g10790,An18g03010,An02g07040,An07g02010,An02g03400,An18g06680,An13g01210,An07g07860,An11g09690,An08g10710,An15g00510,
GO:0005839	proteasome core complex	2.16022e-06	9.00093e-05	nonTerminalNode	11	4	589	2936	An07g02010,An02g10790,An02g03400,An13g01210,An18g06680,An04g01870,An04g05320,An11g01760,An18g06700,An02g07040,An15g00510,
GO:0005774	vacuolar membrane	6.1315e-05	0.000713925	nonTerminalNode	27	49	573	2891	An07g03210,An07g10020,An15g00540,An11g04740,An16g01690,An04g00530,An17g01250,An11g05000,An02g09390,An01g08010,An11g00940,An02g14810,An07g09990,An07g07520,An01g10740,An02g11720,An02g09250,An07g03690,An11g05330,An18g05180,An04g05670,An17g02310,An02g14350,An03g04060,An05g02340,An14g05130,An02g05380,

## Sheet: MFover
GO term	description	p-value	FDR	node type	sP	rP	sN	rN	genes enriched
