# Supplementary material for: The Transcriptomic Signature of RacA Activation and Inactivation Provides New Insights into the Morphogenetic Network of Aspergillus niger
Source: PLoS One. 2013 Jul 24;8(7):e68946. doi: 10.1371/journal.pone.0068946 (PMC3722221; doi:10.1371/journal.pone.0068946)
Supplement: Table S3 — ZIP archive file containing FetGOat enrichment results for the up- and down-regulated gene sets of all six comparisons. (ZIP) [file pone.0068946.s003.zip › FetGOat/06.UP/tables/06.up.txt_CCover.csv]

GO term	description	p-value	FDR	node type	sP	rP	sN	rN	genes enriched
GO:0005737	cytoplasm	5.23023145985968e-06	0.000108963155413743	nonTerminalNode	377	1557	223	1383	An02g12390,An08g06750,An02g14910,An11g10160,An02g13510,An11g10540,An02g05610,An15g07500,An03g04600,An02g01270,An14g03050,An16g05520,An01g07640,An01g02310,An02g11990,An15g00520,An01g05290,An01g05670,An02g04850,An05g01210,An04g02490,An15g06290,An04g06200,An18g05720,An01g00110,An01g06620,An02g12430,An15g06210,An04g06160,An04g02500,An01g08400,An08g10750,An04g05940,An04g02610,An02g11230,An07g03690,An0…
GO:0000322	storage vacuole	0.00097643910985847	0.00717969933719463	nonTerminalNode	29	68	571	2872	An15g00540,An07g03680,An11g04740,An07g05130,An16g01690,An17g01250,An11g05000,An01g00110,An02g09390,An18g02210,An01g08010,An11g00940,An11g06150,An07g09990,An07g07520,An16g07370,An08g08750,An09g06250,An07g03690,An11g05330,An18g05180,An13g01300,An04g05670,An17g02310,An02g14350,An05g02340,An14g05130,An07g05080,An02g05380,
GO:0019774	proteasome core complex, beta-subunit complex	0.00214276187661932	0.0133922617288707	terminalNode	5	2	595	2938	An11g01760,An18g06700,An13g01210,An18g06680,An04g01870,
GO:0001950	plasma membrane enriched fraction	0.0024507283747162	0.0145876688971202	terminalNode	17	33	583	2907	An07g09990,An01g05340,An14g04920,An04g01750,An16g05420,An01g09830,An07g10290,An09g06590,An14g04160,An08g02260,An07g06530,An01g05670,An16g05150,An18g03200,An12g08610,An06g01610,An07g08890,
GO:0000329	fungal-type vacuole membrane	0.00181151272430227	0.0125799494743213	terminalNode	19	38	581	2902	An07g09990,An07g07520,An15g00540,An11g04740,An16g01690,An17g01250,An11g05000,An07g03690,An11g05330,An18g05180,An02g09390,An04g05670,An17g02310,An02g14350,An05g02340,An14g05130,An01g08010,An11g00940,An02g05380,
GO:0005885	Arp2/3 protein complex	0.000102301491902415	0.00106564054065016	terminalNode	7	2	593	2938	An01g05510,An16g01570,An08g06400,An18g06590,An18g03200,An12g08380,An02g06360,
GO:0000323	lytic vacuole	0.00097643910985847	0.00717969933719463	nonTerminalNode	29	68	571	2872	An15g00540,An07g03680,An11g04740,An07g05130,An16g01690,An17g01250,An11g05000,An01g00110,An02g09390,An18g02210,An01g08010,An11g00940,An11g06150,An07g09990,An07g07520,An16g07370,An08g08750,An09g06250,An07g03690,An11g05330,An18g05180,An13g01300,An04g05670,An17g02310,An02g14350,An05g02340,An14g05130,An07g05080,An02g05380,
GO:0019773	proteasome core complex, alpha-subunit complex	0.00214276187661932	0.0133922617288707	terminalNode	5	2	595	2938	An07g02010,An02g07040,An02g10790,An02g03400,An15g00510,
GO:0000502	proteasome complex	3.48922307685452e-09	4.36152884606815e-07	nonTerminalNode	24	18	576	2922	An18g05070,An04g01870,An04g05320,An12g08370,An08g02790,An02g07040,An07g02010,An02g03400,An13g01210,An11g01610,An02g12760,An17g00260,An15g00510,An18g05230,An02g10790,An16g02210,An18g06230,An18g06700,An18g03010,An18g06680,An11g01760,An07g07860,An11g09690,An08g10710,
GO:0044440	endosomal part	0.000111343660446278	0.00107061211967575	nonTerminalNode	12	11	588	2929	An07g03210,An11g04400,An15g00540,An11g04310,An01g10740,An15g00520,An14g05130,An11g00940,An17g01250,An18g05430,An02g05380,An14g00750,
GO:0044437	vacuolar part	4.70800130906422e-05	0.000713924654224405	nonTerminalNode	28	51	572	2889	An07g03210,An07g10020,An15g00540,An11g04740,An16g01690,An04g00530,An17g01250,An11g05000,An02g09390,An01g08010,An11g00940,An02g14810,An07g09990,An07g07520,An01g10740,An02g11720,An02g09250,An07g03690,An11g05330,An18g05180,An04g05670,An17g02310,An02g14350,An03g04060,An05g02340,An14g05130,An03g02820,An02g05380,
GO:0005773	vacuole	2.72375886996035e-05	0.000486385512492919	nonTerminalNode	38	80	562	2860	An07g03210,An15g00540,An07g10020,An07g03680,An07g05130,An11g04740,An16g01690,An04g00530,An17g01250,An11g05000,An01g00110,An02g09390,An18g02210,An11g06150,An01g08010,An11g00940,An02g14810,An07g09990,An07g07520,An01g10740,An02g11720,An08g08750,An16g07370,An09g06250,An02g09250,An07g03690,An11g05330,An18g05180,An13g01300,An04g05670,An17g02310,An02g14350,An03g04060,An07g05080,An05g02340,An14g05130,An0…
GO:0030897	HOPS complex	0.0091977879348531	0.0479051454940266	terminalNode	4	2	596	2938	An14g05130,An11g00940,An17g01250,An02g05380,
GO:0005838	proteasome regulatory particle	6.28253695717476e-05	0.000713924654224405	terminalNode	12	10	588	2930	An18g05230,An16g02210,An18g05070,An18g06230,An12g08370,An08g02790,An18g03010,An11g09690,An07g07860,An08g10710,An02g12760,An11g01610,
GO:0000267	cell fraction	0.00906977108437979	0.0479051454940266	nonTerminalNode	40	125	560	2815	An01g05340,An11g07530,An02g03780,An01g09830,An14g04160,An14g03090,An16g05150,An08g06500,An12g08610,An13g03890,An07g08890,An01g08000,An07g09990,An02g01390,An02g01580,An16g03010,An04g01750,An16g05420,An08g03280,An11g05750,An16g00930,An07g08340,An01g05670,An02g14530,An07g05130,An14g04920,An15g06290,An01g00110,An09g06590,An08g02260,An01g14130,An07g06530,An06g01610,An02g10560,An11g06060,An07g10290,An0…
GO:0022624	proteasome accessory complex	6.28253695717476e-05	0.000713924654224405	nonTerminalNode	12	10	588	2930	An18g05230,An16g02210,An18g05070,An18g06230,An12g08370,An08g02790,An18g03010,An07g07860,An11g09690,An08g10710,An11g01610,An02g12760,
GO:0005768	endosome	6.639612336868e-08	4.1497577105425e-06	nonTerminalNode	28	32	572	2908	An04g01530,An07g03210,An11g04400,An15g00540,An15g01510,An11g04310,An02g01390,An01g10740,An02g03780,An07g05130,An17g01250,An01g08520,An02g06400,An09g04710,An01g00170,An15g00520,An08g01030,An14g05130,An01g07330,An11g00940,An16g04430,An11g09460,An08g07100,An18g05430,An01g08400,An12g07570,An02g05380,An14g00750,
GO:0033263	CORVET complex	0.0091977879348531	0.0479051454940266	terminalNode	4	2	596	2938	An14g05130,An11g00940,An17g01250,An02g05380,
GO:0034515	proteasome storage granule	4.55539561656162e-06	0.000108963155413743	terminalNode	13	8	587	2932	An16g02210,An18g05070,An02g10790,An18g03010,An02g07040,An07g02010,An02g03400,An18g06680,An13g01210,An07g07860,An11g09690,An08g10710,An15g00510,
GO:0015629	actin cytoskeleton	0.000864385800164062	0.00717969933719463	nonTerminalNode	19	35	581	2905	An03g06960,An11g10060,An09g04300,An16g01570,An08g06400,An18g06590,An12g08380,An11g06830,An13g00760,An11g10320,An14g04160,An01g05290,An01g05510,An17g01945,An18g03200,An11g01200,An02g06360,An16g04110,An10g00370,
GO:0000324	fungal-type vacuole	0.00097643910985847	0.00717969933719463	nonTerminalNode	29	68	571	2872	An15g00540,An07g03680,An11g04740,An07g05130,An16g01690,An17g01250,An11g05000,An01g00110,An02g09390,An18g02210,An01g08010,An11g00940,An11g06150,An07g09990,An07g07520,An16g07370,An08g08750,An09g06250,An07g03690,An11g05330,An18g05180,An13g01300,An04g05670,An17g02310,An02g14350,An05g02340,An14g05130,An07g05080,An02g05380,
GO:0031597	cytosolic proteasome complex	4.55539561656162e-06	0.000108963155413743	nonTerminalNode	13	8	587	2932	An16g02210,An18g05070,An02g10790,An18g03010,An02g07040,An07g02010,An02g03400,An18g06680,An13g01210,An07g07860,An11g09690,An08g10710,An15g00510,
GO:0005839	proteasome core complex	2.16022337100525e-06	9.00093071252189e-05	nonTerminalNode	11	4	589	2936	An07g02010,An02g10790,An02g03400,An13g01210,An18g06680,An04g01870,An04g05320,An11g01760,An18g06700,An02g07040,An15g00510,
GO:0005774	vacuolar membrane	6.1314970588748e-05	0.000713924654224405	nonTerminalNode	27	49	573	2891	An07g03210,An07g10020,An15g00540,An11g04740,An16g01690,An04g00530,An17g01250,An11g05000,An02g09390,An01g08010,An11g00940,An02g14810,An07g09990,An07g07520,An01g10740,An02g11720,An02g09250,An07g03690,An11g05330,An18g05180,An04g05670,An17g02310,An02g14350,An03g04060,An05g02340,An14g05130,An02g05380,
