# Supplementary material for: The Transcriptomic Signature of RacA Activation and Inactivation Provides New Insights into the Morphogenetic Network of Aspergillus niger
Source: PLoS One. 2013 Jul 24;8(7):e68946. doi: 10.1371/journal.pone.0068946 (PMC3722221; doi:10.1371/journal.pone.0068946)
Supplement: Table S3 — ZIP archive file containing FetGOat enrichment results for the up- and down-regulated gene sets of all six comparisons. (ZIP) [file pone.0068946.s003.zip › FetGOat/03.DOWN/plots/03.down.txt_CCover.ps]

90 rotate 0 -612 translate
%!PS-Adobe-3.0
%%Creator: graphviz version 2.26.3 (20100126.1600)
%%Title: test
%%Pages: (atend)
%%BoundingBox: (atend)
%%EndComments
save
%%BeginProlog
/DotDict 200 dict def
DotDict begin

/setupLatin1 {
mark
/EncodingVector 256 array def
 EncodingVector 0

ISOLatin1Encoding 0 255 getinterval putinterval
EncodingVector 45 /hyphen put

% Set up ISO Latin 1 character encoding
/starnetISO {
        dup dup findfont dup length dict begin
        { 1 index /FID ne { def }{ pop pop } ifelse
        } forall
        /Encoding EncodingVector def
        currentdict end definefont
} def
/Times-Roman starnetISO def
/Times-Italic starnetISO def
/Times-Bold starnetISO def
/Times-BoldItalic starnetISO def
/Helvetica starnetISO def
/Helvetica-Oblique starnetISO def
/Helvetica-Bold starnetISO def
/Helvetica-BoldOblique starnetISO def
/Courier starnetISO def
/Courier-Oblique starnetISO def
/Courier-Bold starnetISO def
/Courier-BoldOblique starnetISO def
cleartomark
} bind def

%%BeginResource: procset graphviz 0 0
/coord-font-family /Times-Roman def
/default-font-family /Times-Roman def
/coordfont coord-font-family findfont 8 scalefont def

/InvScaleFactor 1.0 def
/set_scale {
       dup 1 exch div /InvScaleFactor exch def
       scale
} bind def

% styles
/solid { [] 0 setdash } bind def
/dashed { [9 InvScaleFactor mul dup ] 0 setdash } bind def
/dotted { [1 InvScaleFactor mul 6 InvScaleFactor mul] 0 setdash } bind def
/invis {/fill {newpath} def /stroke {newpath} def /show {pop newpath} def} bind def
/bold { 2 setlinewidth } bind def
/filled { } bind def
/unfilled { } bind def
/rounded { } bind def
/diagonals { } bind def

% hooks for setting color 
/nodecolor { sethsbcolor } bind def
/edgecolor { sethsbcolor } bind def
/graphcolor { sethsbcolor } bind def
/nopcolor {pop pop pop} bind def

/beginpage {	% i j npages
	/npages exch def
	/j exch def
	/i exch def
	/str 10 string def
	npages 1 gt {
		gsave
			coordfont setfont
			0 0 moveto
			(\() show i str cvs show (,) show j str cvs show (\)) show
		grestore
	} if
} bind def

/set_font {
	findfont exch
	scalefont setfont
} def

% draw text fitted to its expected width
/alignedtext {			% width text
	/text exch def
	/width exch def
	gsave
		width 0 gt {
			[] 0 setdash
			text stringwidth pop width exch sub text length div 0 text ashow
		} if
	grestore
} def

/boxprim {				% xcorner ycorner xsize ysize
		4 2 roll
		moveto
		2 copy
		exch 0 rlineto
		0 exch rlineto
		pop neg 0 rlineto
		closepath
} bind def

/ellipse_path {
	/ry exch def
	/rx exch def
	/y exch def
	/x exch def
	matrix currentmatrix
	newpath
	x y translate
	rx ry scale
	0 0 1 0 360 arc
	setmatrix
} bind def

/endpage { showpage } bind def
/showpage { } def

/layercolorseq
	[	% layer color sequence - darkest to lightest
		[0 0 0]
		[.2 .8 .8]
		[.4 .8 .8]
		[.6 .8 .8]
		[.8 .8 .8]
	]
def

/layerlen layercolorseq length def

/setlayer {/maxlayer exch def /curlayer exch def
	layercolorseq curlayer 1 sub layerlen mod get
	aload pop sethsbcolor
	/nodecolor {nopcolor} def
	/edgecolor {nopcolor} def
	/graphcolor {nopcolor} def
} bind def

/onlayer { curlayer ne {invis} if } def

/onlayers {
	/myupper exch def
	/mylower exch def
	curlayer mylower lt
	curlayer myupper gt
	or
	{invis} if
} def

/curlayer 0 def

%%EndResource
%%EndProlog
%%BeginSetup
14 default-font-family set_font
1 setmiterlimit
% /arrowlength 10 def
% /arrowwidth 5 def

% make sure pdfmark is harmless for PS-interpreters other than Distiller
/pdfmark where {pop} {userdict /pdfmark /cleartomark load put} ifelse
% make '<<' and '>>' safe on PS Level 1 devices
/languagelevel where {pop languagelevel}{1} ifelse
2 lt {
    userdict (<<) cvn ([) cvn load put
    userdict (>>) cvn ([) cvn load put
} if

%%EndSetup
setupLatin1
%%Page: 1 1
%%PageBoundingBox: 36 36 754 560
%%PageOrientation: Portrait
0 0 1 beginpage
gsave
36 36 718 524 boxprim clip newpath
0.638869 0.638869 set_scale 0 rotate 60.3496 61.3496 translate
% node1
gsave
0 0 1 nodecolor
65 627 65.05 37.48 ellipse_path fill
1 setlinewidth
filled
0 0 0 nodecolor
65 627 65.05 37.48 ellipse_path stroke
0 0 0 nodecolor
14 /Times-Roman set_font
27 636.9 moveto 76 (GO:0000502) alignedtext
0 0 0 nodecolor
14 /Times-Roman set_font
31.5 621.9 moveto 67 (proteasome) alignedtext
0 0 0 nodecolor
14 /Times-Roman set_font
39.5 606.9 moveto 51 (complex) alignedtext
grestore
% node2
gsave
0 0.74154 1 nodecolor
105 451 65.05 48.08 ellipse_path fill
1 setlinewidth
filled
0 0 0 nodecolor
105 451 65.05 48.08 ellipse_path stroke
0 0 0 nodecolor
14 /Times-Roman set_font
67 468.4 moveto 76 (GO:0022624) alignedtext
0 0 0 nodecolor
14 /Times-Roman set_font
71.5 453.4 moveto 67 (proteasome) alignedtext
0 0 0 nodecolor
14 /Times-Roman set_font
76.5 438.4 moveto 57 (accessory) alignedtext
0 0 0 nodecolor
14 /Times-Roman set_font
79.5 423.4 moveto 51 (complex) alignedtext
grestore
% node1->node2
gsave
1 setlinewidth
0 0 0 edgecolor
newpath 73.48 589.67 moveto
78.85 566.05 85.9 535.04 91.97 508.34 curveto
stroke
0 0 0 edgecolor
newpath 95.44 508.87 moveto
94.24 498.34 lineto
88.61 507.31 lineto
closepath fill
1 setlinewidth
solid
0 0 0 edgecolor
newpath 95.44 508.87 moveto
94.24 498.34 lineto
88.61 507.31 lineto
closepath stroke
grestore
% node15
gsave
0 0.74154 1 nodecolor
290 260 63.85 48.08 ellipse_path fill
1 setlinewidth
filled
0 0 0 nodecolor
290 260 63.85 48.08 ellipse_path stroke
0 0 0 nodecolor
14 /Times-Roman set_font
252.5 277.4 moveto 75 (GO:0005838) alignedtext
0 0 0 nodecolor
14 /Times-Roman set_font
256.5 262.4 moveto 67 (proteasome) alignedtext
0 0 0 nodecolor
14 /Times-Roman set_font
260 247.4 moveto 60 (regulatory) alignedtext
0 0 0 nodecolor
14 /Times-Roman set_font
268 232.4 moveto 44 (particle) alignedtext
grestore
% node2->node15
gsave
1 setlinewidth
0 0 0 edgecolor
newpath 142.88 411.89 moveto
172.44 381.37 213.58 338.89 244.85 306.62 curveto
stroke
0 0 0 edgecolor
newpath 247.72 308.68 moveto
252.17 299.06 lineto
242.7 303.81 lineto
closepath fill
1 setlinewidth
solid
0 0 0 edgecolor
newpath 247.72 308.68 moveto
252.17 299.06 lineto
242.7 303.81 lineto
closepath stroke
grestore
% node3
gsave
0 0 1 nodecolor
401 773 92.13 26.87 ellipse_path fill
1 setlinewidth
filled
0 0 0 nodecolor
401 773 92.13 26.87 ellipse_path stroke
0 0 0 nodecolor
14 /Times-Roman set_font
363 775.4 moveto 76 (GO:0005575) alignedtext
0 0 0 nodecolor
14 /Times-Roman set_font
343.5 760.4 moveto 115 (cellular_component) alignedtext
grestore
% node3->node1
gsave
1 setlinewidth
0 0 0 edgecolor
newpath 346.51 751.03 moveto
294.25 729.75 213.28 696.2 144 665 curveto
137.42 662.04 130.56 658.87 123.76 655.67 curveto
stroke
0 0 0 edgecolor
newpath 125.08 652.42 moveto
114.55 651.3 lineto
122.09 658.75 lineto
closepath fill
1 setlinewidth
solid
0 0 0 edgecolor
newpath 125.08 652.42 moveto
114.55 651.3 lineto
122.09 658.75 lineto
closepath stroke
grestore
% node3->node2
gsave
1 setlinewidth
0 0 0 edgecolor
newpath 331.43 755.17 moveto
282.05 739.17 217.56 710.97 177 665 curveto
156.18 641.41 133.17 563.28 118.89 508.27 curveto
stroke
0 0 0 edgecolor
newpath 122.21 507.1 moveto
116.33 498.28 lineto
115.42 508.84 lineto
closepath fill
1 setlinewidth
solid
0 0 0 edgecolor
newpath 122.21 507.1 moveto
116.33 498.28 lineto
115.42 508.84 lineto
closepath stroke
grestore
% node4
gsave
0 0.08705 1 nodecolor
251 627 65.05 26.87 ellipse_path fill
1 setlinewidth
filled
0 0 0 nodecolor
251 627 65.05 26.87 ellipse_path stroke
0 0 0 nodecolor
14 /Times-Roman set_font
213 629.4 moveto 76 (GO:0042579) alignedtext
0 0 0 nodecolor
14 /Times-Roman set_font
219 614.4 moveto 64 (microbody) alignedtext
grestore
% node3->node4
gsave
1 setlinewidth
0 0 0 edgecolor
newpath 374.18 746.9 moveto
348.92 722.31 311 685.4 283.92 659.04 curveto
stroke
0 0 0 edgecolor
newpath 286.19 656.37 moveto
276.58 651.9 lineto
281.31 661.38 lineto
closepath fill
1 setlinewidth
solid
0 0 0 edgecolor
newpath 286.19 656.37 moveto
276.58 651.9 lineto
281.31 661.38 lineto
closepath stroke
grestore
% node5
gsave
0 0.99983 1 nodecolor
904 627 63.85 26.87 ellipse_path fill
1 setlinewidth
filled
0 0 0 nodecolor
904 627 63.85 26.87 ellipse_path stroke
0 0 0 nodecolor
14 /Times-Roman set_font
866.5 629.4 moveto 75 (GO:0005773) alignedtext
0 0 0 nodecolor
14 /Times-Roman set_font
881 614.4 moveto 46 (vacuole) alignedtext
grestore
% node3->node5
gsave
1 setlinewidth
0 0 0 edgecolor
newpath 478.43 758.3 moveto
564.73 740.78 707.69 708.33 826 665 curveto
835.55 661.5 845.48 657.21 854.94 652.78 curveto
stroke
0 0 0 edgecolor
newpath 856.7 655.82 moveto
864.2 648.33 lineto
853.67 649.51 lineto
closepath fill
1 setlinewidth
solid
0 0 0 edgecolor
newpath 856.7 655.82 moveto
864.2 648.33 lineto
853.67 649.51 lineto
closepath stroke
grestore
% node6
gsave
0 0.99954 1 nodecolor
756 451 65.97 37.48 ellipse_path fill
1 setlinewidth
filled
0 0 0 nodecolor
756 451 65.97 37.48 ellipse_path stroke
0 0 0 nodecolor
14 /Times-Roman set_font
717 460.9 moveto 78 (GO:0044437) alignedtext
0 0 0 nodecolor
14 /Times-Roman set_font
731.5 445.9 moveto 49 (vacuolar) alignedtext
0 0 0 nodecolor
14 /Times-Roman set_font
745 430.9 moveto 22 (part) alignedtext
grestore
% node3->node6
gsave
1 setlinewidth
0 0 0 edgecolor
newpath 484.88 761.83 moveto
588.55 746.1 755.84 713.78 793 665 curveto
830.27 616.07 805.02 542.61 781.79 495.74 curveto
stroke
0 0 0 edgecolor
newpath 784.86 494.05 moveto
777.19 486.74 lineto
778.63 497.24 lineto
closepath fill
1 setlinewidth
solid
0 0 0 edgecolor
newpath 784.86 494.05 moveto
777.19 486.74 lineto
778.63 497.24 lineto
closepath stroke
grestore
% node10
gsave
0 0 1 nodecolor
742 260 65.05 37.48 ellipse_path fill
1 setlinewidth
filled
0 0 0 nodecolor
742 260 65.05 37.48 ellipse_path stroke
0 0 0 nodecolor
14 /Times-Roman set_font
704 269.9 moveto 76 (GO:0005774) alignedtext
0 0 0 nodecolor
14 /Times-Roman set_font
717.5 254.9 moveto 49 (vacuolar) alignedtext
0 0 0 nodecolor
14 /Times-Roman set_font
711.5 239.9 moveto 61 (membrane) alignedtext
grestore
% node3->node10
gsave
1 setlinewidth
0 0 0 edgecolor
newpath 402.09 745.92 moveto
404.57 708.66 412.65 640.37 439 589 curveto
502.86 464.51 626.92 352.29 694.81 296.73 curveto
stroke
0 0 0 edgecolor
newpath 697.25 299.26 moveto
702.8 290.24 lineto
692.83 293.82 lineto
closepath fill
1 setlinewidth
solid
0 0 0 edgecolor
newpath 697.25 299.26 moveto
702.8 290.24 lineto
692.83 293.82 lineto
closepath stroke
grestore
% node13
gsave
0 0 1 nodecolor
542 627 94.05 37.48 ellipse_path fill
1 setlinewidth
filled
0 0 0 nodecolor
542 627 94.05 37.48 ellipse_path stroke
0 0 0 nodecolor
14 /Times-Roman set_font
503.5 636.9 moveto 77 (GO:0000407) alignedtext
0 0 0 nodecolor
14 /Times-Roman set_font
483.5 621.9 moveto 117 (pre-autophagosomal) alignedtext
0 0 0 nodecolor
14 /Times-Roman set_font
517.5 606.9 moveto 49 (structure) alignedtext
grestore
% node3->node13
gsave
1 setlinewidth
0 0 0 edgecolor
newpath 426.21 746.9 moveto
446.97 725.4 476.82 694.49 501.02 669.44 curveto
stroke
0 0 0 edgecolor
newpath 503.57 671.83 moveto
508 662.2 lineto
498.54 666.96 lineto
closepath fill
1 setlinewidth
solid
0 0 0 edgecolor
newpath 503.57 671.83 moveto
508 662.2 lineto
498.54 666.96 lineto
closepath stroke
grestore
% node14
gsave
0 0 1 nodecolor
719 627 65.05 26.87 ellipse_path fill
1 setlinewidth
filled
0 0 0 nodecolor
719 627 65.05 26.87 ellipse_path stroke
0 0 0 nodecolor
14 /Times-Roman set_font
681 629.4 moveto 76 (GO:0005768) alignedtext
0 0 0 nodecolor
14 /Times-Roman set_font
689 614.4 moveto 60 (endosome) alignedtext
grestore
% node3->node14
gsave
1 setlinewidth
0 0 0 edgecolor
newpath 453.76 750.69 moveto
503.45 729.44 579.79 696.14 645 665 curveto
652.95 661.2 661.32 657.05 669.45 652.94 curveto
stroke
0 0 0 edgecolor
newpath 671.18 655.99 moveto
678.5 648.33 lineto
668 649.75 lineto
closepath fill
1 setlinewidth
solid
0 0 0 edgecolor
newpath 671.18 655.99 moveto
678.5 648.33 lineto
668 649.75 lineto
closepath stroke
grestore
% node3->node15
gsave
1 setlinewidth
0 0 0 edgecolor
newpath 391.57 745.75 moveto
384.33 724.08 374.51 692.87 368 665 curveto
341.14 550.09 348.6 518.62 325 403 curveto
319.18 374.47 311.6 343 304.99 316.87 curveto
stroke
0 0 0 edgecolor
newpath 308.37 315.96 moveto
302.51 307.13 lineto
301.59 317.69 lineto
closepath fill
1 setlinewidth
solid
0 0 0 edgecolor
newpath 308.37 315.96 moveto
302.51 307.13 lineto
301.59 317.69 lineto
closepath stroke
grestore
% node16
gsave
0 0 1 nodecolor
336 69 111.22 48.08 ellipse_path fill
1 setlinewidth
filled
0 0 0 nodecolor
336 69 111.22 48.08 ellipse_path stroke
0 0 0 nodecolor
14 /Times-Roman set_font
298 86.4 moveto 76 (GO:0008541) alignedtext
0 0 0 nodecolor
14 /Times-Roman set_font
302.5 71.4 moveto 67 (proteasome) alignedtext
0 0 0 nodecolor
14 /Times-Roman set_font
306 56.4 moveto 60 (regulatory) alignedtext
0 0 0 nodecolor
14 /Times-Roman set_font
265 41.4 moveto 142 (particle, lid subcomplex) alignedtext
grestore
% node3->node16
gsave
1 setlinewidth
0 0 0 edgecolor
newpath 400.3 745.74 moveto
397.97 664.35 389.08 416.07 363 212 curveto
359.41 183.9 353.78 152.99 348.6 127.11 curveto
stroke
0 0 0 edgecolor
newpath 351.98 126.19 moveto
346.56 117.09 lineto
345.12 127.59 lineto
closepath fill
1 setlinewidth
solid
0 0 0 edgecolor
newpath 351.98 126.19 moveto
346.56 117.09 lineto
345.12 127.59 lineto
closepath stroke
grestore
% node12
gsave
0 0.08705 1 nodecolor
252 451 63.85 26.87 ellipse_path fill
1 setlinewidth
filled
0 0 0 nodecolor
252 451 63.85 26.87 ellipse_path stroke
0 0 0 nodecolor
14 /Times-Roman set_font
214.5 453.4 moveto 75 (GO:0005777) alignedtext
0 0 0 nodecolor
14 /Times-Roman set_font
218 438.4 moveto 68 (peroxisome) alignedtext
grestore
% node4->node12
gsave
1 setlinewidth
0 0 0 edgecolor
newpath 251.15 599.89 moveto
251.32 570.04 251.6 521.87 251.79 488.44 curveto
stroke
0 0 0 edgecolor
newpath 255.29 488.16 moveto
251.85 478.15 lineto
248.29 488.13 lineto
closepath fill
1 setlinewidth
solid
0 0 0 edgecolor
newpath 255.29 488.16 moveto
251.85 478.15 lineto
248.29 488.13 lineto
closepath stroke
grestore
% node5->node6
gsave
1 setlinewidth
0 0 0 edgecolor
newpath 882.48 601.41 moveto
858.58 572.99 819.64 526.67 791.27 492.94 curveto
stroke
0 0 0 edgecolor
newpath 793.78 490.48 moveto
784.66 485.08 lineto
788.42 494.99 lineto
closepath fill
1 setlinewidth
solid
0 0 0 edgecolor
newpath 793.78 490.48 moveto
784.66 485.08 lineto
788.42 494.99 lineto
closepath stroke
grestore
% node7
gsave
0 0.99798 1 nodecolor
904 451 63.85 37.48 ellipse_path fill
1 setlinewidth
filled
0 0 0 nodecolor
904 451 63.85 37.48 ellipse_path stroke
0 0 0 nodecolor
14 /Times-Roman set_font
866.5 460.9 moveto 75 (GO:0000322) alignedtext
0 0 0 nodecolor
14 /Times-Roman set_font
883 445.9 moveto 42 (storage) alignedtext
0 0 0 nodecolor
14 /Times-Roman set_font
881 430.9 moveto 46 (vacuole) alignedtext
grestore
% node5->node7
gsave
1 setlinewidth
0 0 0 edgecolor
newpath 904 599.89 moveto
904 573 904 531.24 904 498.78 curveto
stroke
0 0 0 edgecolor
newpath 907.5 498.6 moveto
904 488.6 lineto
900.5 498.6 lineto
closepath fill
1 setlinewidth
solid
0 0 0 edgecolor
newpath 907.5 498.6 moveto
904 488.6 lineto
900.5 498.6 lineto
closepath stroke
grestore
% node8
gsave
0 0.99798 1 nodecolor
1051 451 65.05 26.87 ellipse_path fill
1 setlinewidth
filled
0 0 0 nodecolor
1051 451 65.05 26.87 ellipse_path stroke
0 0 0 nodecolor
14 /Times-Roman set_font
1013.5 453.4 moveto 75 (GO:0000323) alignedtext
0 0 0 nodecolor
14 /Times-Roman set_font
1013 438.4 moveto 76 (lytic vacuole) alignedtext
grestore
% node5->node8
gsave
1 setlinewidth
0 0 0 edgecolor
newpath 925.38 601.41 moveto
951.18 570.52 994.63 518.48 1023.07 484.44 curveto
stroke
0 0 0 edgecolor
newpath 1025.87 486.54 moveto
1029.6 476.62 lineto
1020.5 482.05 lineto
closepath fill
1 setlinewidth
solid
0 0 0 edgecolor
newpath 1025.87 486.54 moveto
1029.6 476.62 lineto
1020.5 482.05 lineto
closepath stroke
grestore
% node6->node10
gsave
1 setlinewidth
0 0 0 edgecolor
newpath 753.23 413.26 moveto
751.02 383.05 747.9 340.48 745.51 307.87 curveto
stroke
0 0 0 edgecolor
newpath 748.98 307.37 moveto
744.76 297.66 lineto
742 307.89 lineto
closepath fill
1 setlinewidth
solid
0 0 0 edgecolor
newpath 748.98 307.37 moveto
744.76 297.66 lineto
742 307.89 lineto
closepath stroke
grestore
% node9
gsave
0 0.99798 1 nodecolor
917 260 92.13 26.87 ellipse_path fill
1 setlinewidth
filled
0 0 0 nodecolor
917 260 92.13 26.87 ellipse_path stroke
0 0 0 nodecolor
14 /Times-Roman set_font
879 262.4 moveto 76 (GO:0000324) alignedtext
0 0 0 nodecolor
14 /Times-Roman set_font
859.5 247.4 moveto 115 (fungal-type vacuole) alignedtext
grestore
% node7->node9
gsave
1 setlinewidth
0 0 0 edgecolor
newpath 906.57 413.26 moveto
908.85 379.71 912.17 330.93 914.45 297.46 curveto
stroke
0 0 0 edgecolor
newpath 917.96 297.39 moveto
915.15 287.17 lineto
910.98 296.91 lineto
closepath fill
1 setlinewidth
solid
0 0 0 edgecolor
newpath 917.96 297.39 moveto
915.15 287.17 lineto
910.98 296.91 lineto
closepath stroke
grestore
% node8->node9
gsave
1 setlinewidth
0 0 0 edgecolor
newpath 1032.65 424.84 moveto
1009.03 391.17 967.89 332.54 941.58 295.04 curveto
stroke
0 0 0 edgecolor
newpath 944.17 292.63 moveto
935.56 286.45 lineto
938.44 296.65 lineto
closepath fill
1 setlinewidth
solid
0 0 0 edgecolor
newpath 944.17 292.63 moveto
935.56 286.45 lineto
938.44 296.65 lineto
closepath stroke
grestore
% node11
gsave
0 0.99798 1 nodecolor
829 69 92.13 37.48 ellipse_path fill
1 setlinewidth
filled
0 0 0 nodecolor
829 69 92.13 37.48 ellipse_path stroke
0 0 0 nodecolor
14 /Times-Roman set_font
791 78.9 moveto 76 (GO:0000329) alignedtext
0 0 0 nodecolor
14 /Times-Roman set_font
771.5 63.9 moveto 115 (fungal-type vacuole) alignedtext
0 0 0 nodecolor
14 /Times-Roman set_font
798.5 48.9 moveto 61 (membrane) alignedtext
grestore
% node9->node11
gsave
1 setlinewidth
0 0 0 edgecolor
newpath 904.58 233.04 moveto
890.53 202.55 867.41 152.36 850.43 115.51 curveto
stroke
0 0 0 edgecolor
newpath 853.4 113.6 moveto
846.04 105.98 lineto
847.04 116.52 lineto
closepath fill
1 setlinewidth
solid
0 0 0 edgecolor
newpath 853.4 113.6 moveto
846.04 105.98 lineto
847.04 116.52 lineto
closepath stroke
grestore
% node10->node11
gsave
1 setlinewidth
0 0 0 edgecolor
newpath 758.57 223.62 moveto
772.57 192.89 792.7 148.68 807.86 115.4 curveto
stroke
0 0 0 edgecolor
newpath 811.24 116.44 moveto
812.2 105.89 lineto
804.87 113.54 lineto
closepath fill
1 setlinewidth
solid
0 0 0 edgecolor
newpath 811.24 116.44 moveto
812.2 105.89 lineto
804.87 113.54 lineto
closepath stroke
grestore
% node15->node16
gsave
1 setlinewidth
0 0 0 edgecolor
newpath 301.49 212.3 moveto
307.75 186.32 315.53 153.98 322.13 126.6 curveto
stroke
0 0 0 edgecolor
newpath 325.56 127.3 moveto
324.5 116.76 lineto
318.75 125.66 lineto
closepath fill
1 setlinewidth
solid
0 0 0 edgecolor
newpath 325.56 127.3 moveto
324.5 116.76 lineto
318.75 125.66 lineto
closepath stroke
grestore
endpage
showpage
grestore
%%PageTrailer
%%EndPage: 1
%%Trailer
%%Pages: 1
%%BoundingBox: 36 36 754 560
end
restore
%%EOF
