# Supplementary material for: The Transcriptomic Signature of RacA Activation and Inactivation Provides New Insights into the Morphogenetic Network of Aspergillus niger
Source: PLoS One. 2013 Jul 24;8(7):e68946. doi: 10.1371/journal.pone.0068946 (PMC3722221; doi:10.1371/journal.pone.0068946)
Supplement: Table S3 — ZIP archive file containing FetGOat enrichment results for the up- and down-regulated gene sets of all six comparisons. (ZIP) [file pone.0068946.s003.zip › FetGOat/03.DOWN/plots/03.down.txt_BPover.ps]

90 rotate 0 -612 translate
%!PS-Adobe-3.0
%%Creator: graphviz version 2.26.3 (20100126.1600)
%%Title: test
%%Pages: (atend)
%%BoundingBox: (atend)
%%EndComments
save
%%BeginProlog
/DotDict 200 dict def
DotDict begin

/setupLatin1 {
mark
/EncodingVector 256 array def
 EncodingVector 0

ISOLatin1Encoding 0 255 getinterval putinterval
EncodingVector 45 /hyphen put

% Set up ISO Latin 1 character encoding
/starnetISO {
        dup dup findfont dup length dict begin
        { 1 index /FID ne { def }{ pop pop } ifelse
        } forall
        /Encoding EncodingVector def
        currentdict end definefont
} def
/Times-Roman starnetISO def
/Times-Italic starnetISO def
/Times-Bold starnetISO def
/Times-BoldItalic starnetISO def
/Helvetica starnetISO def
/Helvetica-Oblique starnetISO def
/Helvetica-Bold starnetISO def
/Helvetica-BoldOblique starnetISO def
/Courier starnetISO def
/Courier-Oblique starnetISO def
/Courier-Bold starnetISO def
/Courier-BoldOblique starnetISO def
cleartomark
} bind def

%%BeginResource: procset graphviz 0 0
/coord-font-family /Times-Roman def
/default-font-family /Times-Roman def
/coordfont coord-font-family findfont 8 scalefont def

/InvScaleFactor 1.0 def
/set_scale {
       dup 1 exch div /InvScaleFactor exch def
       scale
} bind def

% styles
/solid { [] 0 setdash } bind def
/dashed { [9 InvScaleFactor mul dup ] 0 setdash } bind def
/dotted { [1 InvScaleFactor mul 6 InvScaleFactor mul] 0 setdash } bind def
/invis {/fill {newpath} def /stroke {newpath} def /show {pop newpath} def} bind def
/bold { 2 setlinewidth } bind def
/filled { } bind def
/unfilled { } bind def
/rounded { } bind def
/diagonals { } bind def

% hooks for setting color 
/nodecolor { sethsbcolor } bind def
/edgecolor { sethsbcolor } bind def
/graphcolor { sethsbcolor } bind def
/nopcolor {pop pop pop} bind def

/beginpage {	% i j npages
	/npages exch def
	/j exch def
	/i exch def
	/str 10 string def
	npages 1 gt {
		gsave
			coordfont setfont
			0 0 moveto
			(\() show i str cvs show (,) show j str cvs show (\)) show
		grestore
	} if
} bind def

/set_font {
	findfont exch
	scalefont setfont
} def

% draw text fitted to its expected width
/alignedtext {			% width text
	/text exch def
	/width exch def
	gsave
		width 0 gt {
			[] 0 setdash
			text stringwidth pop width exch sub text length div 0 text ashow
		} if
	grestore
} def

/boxprim {				% xcorner ycorner xsize ysize
		4 2 roll
		moveto
		2 copy
		exch 0 rlineto
		0 exch rlineto
		pop neg 0 rlineto
		closepath
} bind def

/ellipse_path {
	/ry exch def
	/rx exch def
	/y exch def
	/x exch def
	matrix currentmatrix
	newpath
	x y translate
	rx ry scale
	0 0 1 0 360 arc
	setmatrix
} bind def

/endpage { showpage } bind def
/showpage { } def

/layercolorseq
	[	% layer color sequence - darkest to lightest
		[0 0 0]
		[.2 .8 .8]
		[.4 .8 .8]
		[.6 .8 .8]
		[.8 .8 .8]
	]
def

/layerlen layercolorseq length def

/setlayer {/maxlayer exch def /curlayer exch def
	layercolorseq curlayer 1 sub layerlen mod get
	aload pop sethsbcolor
	/nodecolor {nopcolor} def
	/edgecolor {nopcolor} def
	/graphcolor {nopcolor} def
} bind def

/onlayer { curlayer ne {invis} if } def

/onlayers {
	/myupper exch def
	/mylower exch def
	curlayer mylower lt
	curlayer myupper gt
	or
	{invis} if
} def

/curlayer 0 def

%%EndResource
%%EndProlog
%%BeginSetup
14 default-font-family set_font
1 setmiterlimit
% /arrowlength 10 def
% /arrowwidth 5 def

% make sure pdfmark is harmless for PS-interpreters other than Distiller
/pdfmark where {pop} {userdict /pdfmark /cleartomark load put} ifelse
% make '<<' and '>>' safe on PS Level 1 devices
/languagelevel where {pop languagelevel}{1} ifelse
2 lt {
    userdict (<<) cvn ([) cvn load put
    userdict (>>) cvn ([) cvn load put
} if

%%EndSetup
setupLatin1
%%Page: 1 1
%%PageBoundingBox: 36 36 756 560
%%PageOrientation: Portrait
0 0 1 beginpage
gsave
36 36 720 524 boxprim clip newpath
0.133334 0.133334 set_scale 0 rotate 274 275 translate
% node1
gsave
1 0 1 nodecolor
2935 3848 89.1 26.87 ellipse_path fill
1 setlinewidth
filled
0 0 0 nodecolor
2935 3848 89.1 26.87 ellipse_path stroke
0 0 0 nodecolor
14 /Times-Roman set_font
2897 3850.4 moveto 76 (GO:0008150) alignedtext
0 0 0 nodecolor
14 /Times-Roman set_font
2880 3835.4 moveto 110 (biological_process) alignedtext
grestore
% node2
gsave
1 0.46064 1 nodecolor
72 3516 72.12 48.08 ellipse_path fill
1 setlinewidth
filled
0 0 0 nodecolor
72 3516 72.12 48.08 ellipse_path stroke
0 0 0 nodecolor
14 /Times-Roman set_font
34 3533.4 moveto 76 (GO:0015697) alignedtext
0 0 0 nodecolor
14 /Times-Roman set_font
41.5 3518.4 moveto 61 (quaternary) alignedtext
0 0 0 nodecolor
14 /Times-Roman set_font
39 3503.4 moveto 66 (ammonium) alignedtext
0 0 0 nodecolor
14 /Times-Roman set_font
29 3488.4 moveto 86 (group transport) alignedtext
grestore
% node1->node2
gsave
1 setlinewidth
0 0 0 edgecolor
newpath 2846.34 3845.55 moveto
2429.53 3833.06 663.83 3769.42 153 3575 curveto
143.14 3571.25 133.41 3565.96 124.3 3560.09 curveto
stroke
0 0 0 edgecolor
newpath 126.01 3557.02 moveto
115.77 3554.3 lineto
122.08 3562.81 lineto
closepath fill
1 setlinewidth
solid
0 0 0 edgecolor
newpath 126.01 3557.02 moveto
115.77 3554.3 lineto
122.08 3562.81 lineto
closepath stroke
grestore
% node4
gsave
1 0.047619 1 nodecolor
228 3516 65.97 37.48 ellipse_path fill
1 setlinewidth
filled
0 0 0 nodecolor
228 3516 65.97 37.48 ellipse_path stroke
0 0 0 nodecolor
14 /Times-Roman set_font
190 3525.9 moveto 76 (GO:0015849) alignedtext
0 0 0 nodecolor
14 /Times-Roman set_font
206 3510.9 moveto 44 (organic) alignedtext
0 0 0 nodecolor
14 /Times-Roman set_font
189 3495.9 moveto 78 (acid transport) alignedtext
grestore
% node1->node4
gsave
1 setlinewidth
0 0 0 edgecolor
newpath 2846.26 3845.02 moveto
2443.63 3830.58 787.56 3760.73 308 3575 curveto
295.05 3569.98 282.34 3562.29 270.99 3554.1 curveto
stroke
0 0 0 edgecolor
newpath 273.08 3551.3 moveto
262.99 3548.08 lineto
268.88 3556.89 lineto
closepath fill
1 setlinewidth
solid
0 0 0 edgecolor
newpath 273.08 3551.3 moveto
262.99 3548.08 lineto
268.88 3556.89 lineto
closepath stroke
grestore
% node5
gsave
1 0.8519 1 nodecolor
1628 3516 74.95 37.48 ellipse_path fill
1 setlinewidth
filled
0 0 0 nodecolor
1628 3516 74.95 37.48 ellipse_path stroke
0 0 0 nodecolor
14 /Times-Roman set_font
1590 3525.9 moveto 76 (GO:0006629) alignedtext
0 0 0 nodecolor
14 /Times-Roman set_font
1583 3510.9 moveto 90 (lipid metabolic) alignedtext
0 0 0 nodecolor
14 /Times-Roman set_font
1606.5 3495.9 moveto 43 (process) alignedtext
grestore
% node1->node5
gsave
1 setlinewidth
0 0 0 edgecolor
newpath 2863.58 3831.74 moveto
2686.8 3791.2 2214.88 3681.26 1825 3575 curveto
1783.89 3563.8 1738.3 3550.22 1701.34 3538.91 curveto
stroke
0 0 0 edgecolor
newpath 1702.23 3535.53 moveto
1691.65 3535.94 lineto
1700.18 3542.22 lineto
closepath fill
1 setlinewidth
solid
0 0 0 edgecolor
newpath 1702.23 3535.53 moveto
1691.65 3535.94 lineto
1700.18 3542.22 lineto
closepath stroke
grestore
% node7
gsave
1 1 1 nodecolor
2055 3516 65.76 37.48 ellipse_path fill
1 setlinewidth
filled
0 0 0 nodecolor
2055 3516 65.76 37.48 ellipse_path stroke
0 0 0 nodecolor
14 /Times-Roman set_font
2016.5 3525.9 moveto 77 (GO:0009056) alignedtext
0 0 0 nodecolor
14 /Times-Roman set_font
2028.5 3510.9 moveto 53 (catabolic) alignedtext
0 0 0 nodecolor
14 /Times-Roman set_font
2033.5 3495.9 moveto 43 (process) alignedtext
grestore
% node1->node7
gsave
1 setlinewidth
0 0 0 edgecolor
newpath 2878.95 3826.85 moveto
2723.14 3768.07 2285.45 3602.94 2119.71 3540.41 curveto
stroke
0 0 0 edgecolor
newpath 2120.72 3537.05 moveto
2110.13 3536.8 lineto
2118.25 3543.6 lineto
closepath fill
1 setlinewidth
solid
0 0 0 edgecolor
newpath 2120.72 3537.05 moveto
2110.13 3536.8 lineto
2118.25 3543.6 lineto
closepath stroke
grestore
% node8
gsave
1 0.99997 1 nodecolor
2300 3516 65.05 48.08 ellipse_path fill
1 setlinewidth
filled
0 0 0 nodecolor
2300 3516 65.05 48.08 ellipse_path stroke
0 0 0 nodecolor
14 /Times-Roman set_font
2262 3533.4 moveto 76 (GO:0005975) alignedtext
0 0 0 nodecolor
14 /Times-Roman set_font
2262.5 3518.4 moveto 75 (carbohydrate) alignedtext
0 0 0 nodecolor
14 /Times-Roman set_font
2271 3503.4 moveto 58 (metabolic) alignedtext
0 0 0 nodecolor
14 /Times-Roman set_font
2278.5 3488.4 moveto 43 (process) alignedtext
grestore
% node1->node8
gsave
1 setlinewidth
0 0 0 edgecolor
newpath 2890.1 3824.52 moveto
2778.79 3766.33 2489.94 3615.31 2362.26 3548.55 curveto
stroke
0 0 0 edgecolor
newpath 2363.83 3545.42 moveto
2353.35 3543.89 lineto
2360.59 3551.63 lineto
closepath fill
1 setlinewidth
solid
0 0 0 edgecolor
newpath 2363.83 3545.42 moveto
2353.35 3543.89 lineto
2360.59 3551.63 lineto
closepath stroke
grestore
% node10
gsave
1 0.99989 1 nodecolor
664 3067 72.83 48.08 ellipse_path fill
1 setlinewidth
filled
0 0 0 nodecolor
664 3067 72.83 48.08 ellipse_path stroke
0 0 0 nodecolor
14 /Times-Roman set_font
626 3084.4 moveto 76 (GO:0006082) alignedtext
0 0 0 nodecolor
14 /Times-Roman set_font
642 3069.4 moveto 44 (organic) alignedtext
0 0 0 nodecolor
14 /Times-Roman set_font
620.5 3054.4 moveto 87 (acid metabolic) alignedtext
0 0 0 nodecolor
14 /Times-Roman set_font
642.5 3039.4 moveto 43 (process) alignedtext
grestore
% node1->node10
gsave
1 setlinewidth
0 0 0 edgecolor
newpath 2847.9 3841.99 moveto
2472.15 3815.36 1001.71 3703.58 843 3575 curveto
703.46 3461.95 672.54 3232.61 665.81 3125.09 curveto
stroke
0 0 0 edgecolor
newpath 669.3 3124.86 moveto
665.23 3115.08 lineto
662.31 3125.26 lineto
closepath fill
1 setlinewidth
solid
0 0 0 edgecolor
newpath 669.3 3124.86 moveto
665.23 3115.08 lineto
662.31 3125.26 lineto
closepath stroke
grestore
% node12
gsave
1 1 1 nodecolor
1783 3067 65.97 48.08 ellipse_path fill
1 setlinewidth
filled
0 0 0 nodecolor
1783 3067 65.97 48.08 ellipse_path stroke
0 0 0 nodecolor
14 /Times-Roman set_font
1744 3084.4 moveto 78 (GO:0044248) alignedtext
0 0 0 nodecolor
14 /Times-Roman set_font
1760.5 3069.4 moveto 45 (cellular) alignedtext
0 0 0 nodecolor
14 /Times-Roman set_font
1756.5 3054.4 moveto 53 (catabolic) alignedtext
0 0 0 nodecolor
14 /Times-Roman set_font
1761.5 3039.4 moveto 43 (process) alignedtext
grestore
% node1->node12
gsave
1 setlinewidth
0 0 0 edgecolor
newpath 2853.84 3836.75 moveto
2637.25 3805.15 2052.93 3709.05 1919 3575 curveto
1795.97 3451.86 1780.76 3230.38 1781.01 3125.33 curveto
stroke
0 0 0 edgecolor
newpath 1784.51 3125.26 moveto
1781.08 3115.24 lineto
1777.51 3125.21 lineto
closepath fill
1 setlinewidth
solid
0 0 0 edgecolor
newpath 1784.51 3125.26 moveto
1781.08 3115.24 lineto
1777.51 3125.21 lineto
closepath stroke
grestore
% node14
gsave
1 0.99484 1 nodecolor
3811 3516 63.85 37.48 ellipse_path fill
1 setlinewidth
filled
0 0 0 nodecolor
3811 3516 63.85 37.48 ellipse_path stroke
0 0 0 nodecolor
14 /Times-Roman set_font
3773.5 3525.9 moveto 75 (GO:0016197) alignedtext
0 0 0 nodecolor
14 /Times-Roman set_font
3781 3510.9 moveto 60 (endosome) alignedtext
0 0 0 nodecolor
14 /Times-Roman set_font
3786.5 3495.9 moveto 49 (transport) alignedtext
grestore
% node1->node14
gsave
1 setlinewidth
0 0 0 edgecolor
newpath 2998.91 3829.19 moveto
3132.5 3789.04 3449.94 3689.23 3704 3575 curveto
3721.63 3567.07 3740.27 3557.31 3756.96 3548.03 curveto
stroke
0 0 0 edgecolor
newpath 3759.01 3550.89 moveto
3766.01 3542.94 lineto
3755.58 3544.79 lineto
closepath fill
1 setlinewidth
solid
0 0 0 edgecolor
newpath 3759.01 3550.89 moveto
3766.01 3542.94 lineto
3755.58 3544.79 lineto
closepath stroke
grestore
% node17
gsave
1 0.7826 1 nodecolor
2957 1550 65.05 48.08 ellipse_path fill
1 setlinewidth
filled
0 0 0 nodecolor
2957 1550 65.05 48.08 ellipse_path stroke
0 0 0 nodecolor
14 /Times-Roman set_font
2919 1567.4 moveto 76 (GO:0009267) alignedtext
0 0 0 nodecolor
14 /Times-Roman set_font
2934.5 1552.4 moveto 45 (cellular) alignedtext
0 0 0 nodecolor
14 /Times-Roman set_font
2932 1537.4 moveto 50 (response) alignedtext
0 0 0 nodecolor
14 /Times-Roman set_font
2922 1522.4 moveto 70 (to starvation) alignedtext
grestore
% node1->node17
gsave
1 setlinewidth
0 0 0 edgecolor
newpath 2922.38 3821.06 moveto
2900.15 3772.72 2853.77 3667.64 2826 3575 curveto
2768.93 3384.64 2756.1 3334.71 2736 3137 curveto
2717.98 2959.76 2738.05 2614.41 2764 2480 curveto
2797.28 2307.64 2852.22 2277.21 2891 2106 curveto
2931.48 1927.27 2948.13 1710.25 2954.1 1608.27 curveto
stroke
0 0 0 edgecolor
newpath 2957.6 1608.36 moveto
2954.68 1598.17 lineto
2950.61 1607.96 lineto
closepath fill
1 setlinewidth
solid
0 0 0 edgecolor
newpath 2957.6 1608.36 moveto
2954.68 1598.17 lineto
2950.61 1607.96 lineto
closepath stroke
grestore
% node19
gsave
1 0.81763 1 nodecolor
2344 2560 65.05 37.48 ellipse_path fill
1 setlinewidth
filled
0 0 0 nodecolor
2344 2560 65.05 37.48 ellipse_path stroke
0 0 0 nodecolor
14 /Times-Roman set_font
2306 2569.9 moveto 76 (GO:0010324) alignedtext
0 0 0 nodecolor
14 /Times-Roman set_font
2313.5 2554.9 moveto 61 (membrane) alignedtext
0 0 0 nodecolor
14 /Times-Roman set_font
2308 2539.9 moveto 72 (invagination) alignedtext
grestore
% node1->node19
gsave
1 setlinewidth
0 0 0 edgecolor
newpath 2867.53 3830.14 moveto
2762.35 3798.37 2561.98 3721.21 2471 3575 curveto
2334.91 3356.29 2461.92 3252.36 2428 2997 curveto
2409.01 2854.08 2373.07 2687.3 2354.98 2607.4 curveto
stroke
0 0 0 edgecolor
newpath 2358.29 2606.15 moveto
2352.66 2597.17 lineto
2351.46 2607.7 lineto
closepath fill
1 setlinewidth
solid
0 0 0 edgecolor
newpath 2358.29 2606.15 moveto
2352.66 2597.17 lineto
2351.46 2607.7 lineto
closepath stroke
grestore
% node26
gsave
1 0.35906 1 nodecolor
3598 3516 63.85 48.08 ellipse_path fill
1 setlinewidth
filled
0 0 0 nodecolor
3598 3516 63.85 48.08 ellipse_path stroke
0 0 0 nodecolor
14 /Times-Roman set_font
3560.5 3533.4 moveto 75 (GO:0006732) alignedtext
0 0 0 nodecolor
14 /Times-Roman set_font
3567.5 3518.4 moveto 61 (coenzyme) alignedtext
0 0 0 nodecolor
14 /Times-Roman set_font
3569 3503.4 moveto 58 (metabolic) alignedtext
0 0 0 nodecolor
14 /Times-Roman set_font
3576.5 3488.4 moveto 43 (process) alignedtext
grestore
% node1->node26
gsave
1 setlinewidth
0 0 0 edgecolor
newpath 2990.18 3826.81 moveto
3096.3 3785.1 3334.7 3686.6 3520 3575 curveto
3528.82 3569.69 3537.83 3563.58 3546.46 3557.36 curveto
stroke
0 0 0 edgecolor
newpath 3548.61 3560.12 moveto
3554.59 3551.38 lineto
3544.46 3554.49 lineto
closepath fill
1 setlinewidth
solid
0 0 0 edgecolor
newpath 3548.61 3560.12 moveto
3554.59 3551.38 lineto
3544.46 3554.49 lineto
closepath stroke
grestore
% node27
gsave
1 0.7918 1 nodecolor
3507 3067 63.85 58.69 ellipse_path fill
1 setlinewidth
filled
0 0 0 nodecolor
3507 3067 63.85 58.69 ellipse_path stroke
0 0 0 nodecolor
14 /Times-Roman set_font
3469.5 3091.9 moveto 75 (GO:0019362) alignedtext
0 0 0 nodecolor
14 /Times-Roman set_font
3482.5 3076.9 moveto 49 (pyridine) alignedtext
0 0 0 nodecolor
14 /Times-Roman set_font
3476 3061.9 moveto 62 (nucleotide) alignedtext
0 0 0 nodecolor
14 /Times-Roman set_font
3478 3046.9 moveto 58 (metabolic) alignedtext
0 0 0 nodecolor
14 /Times-Roman set_font
3485.5 3031.9 moveto 43 (process) alignedtext
grestore
% node1->node27
gsave
1 setlinewidth
0 0 0 edgecolor
newpath 3012.61 3834.69 moveto
3136.14 3808.95 3374.49 3739.62 3482 3575 curveto
3527.98 3504.6 3519.38 3257.79 3511.97 3136.02 curveto
stroke
0 0 0 edgecolor
newpath 3515.44 3135.46 moveto
3511.32 3125.7 lineto
3508.45 3135.89 lineto
closepath fill
1 setlinewidth
solid
0 0 0 edgecolor
newpath 3515.44 3135.46 moveto
3511.32 3125.7 lineto
3508.45 3135.89 lineto
closepath stroke
grestore
% node31
gsave
1 0.99999 1 nodecolor
1933 3067 65.76 58.69 ellipse_path fill
1 setlinewidth
filled
0 0 0 nodecolor
1933 3067 65.76 58.69 ellipse_path stroke
0 0 0 nodecolor
14 /Times-Roman set_font
1894.5 3091.9 moveto 77 (GO:0044262) alignedtext
0 0 0 nodecolor
14 /Times-Roman set_font
1910.5 3076.9 moveto 45 (cellular) alignedtext
0 0 0 nodecolor
14 /Times-Roman set_font
1895.5 3061.9 moveto 75 (carbohydrate) alignedtext
0 0 0 nodecolor
14 /Times-Roman set_font
1904 3046.9 moveto 58 (metabolic) alignedtext
0 0 0 nodecolor
14 /Times-Roman set_font
1911.5 3031.9 moveto 43 (process) alignedtext
grestore
% node1->node31
gsave
1 setlinewidth
0 0 0 edgecolor
newpath 2854.06 3836.64 moveto
2644.67 3805.52 2093.58 3711.97 1980 3575 curveto
1875.8 3449.34 1897.28 3241.31 1917.48 3134.65 curveto
stroke
0 0 0 edgecolor
newpath 1920.95 3135.13 moveto
1919.42 3124.65 lineto
1914.08 3133.79 lineto
closepath fill
1 setlinewidth
solid
0 0 0 edgecolor
newpath 1920.95 3135.13 moveto
1919.42 3124.65 lineto
1914.08 3133.79 lineto
closepath stroke
grestore
% node34
gsave
1 0.74316 1 nodecolor
267 1550 65.05 58.69 ellipse_path fill
1 setlinewidth
filled
0 0 0 nodecolor
267 1550 65.05 58.69 ellipse_path stroke
0 0 0 nodecolor
14 /Times-Roman set_font
229 1574.9 moveto 76 (GO:0019438) alignedtext
0 0 0 nodecolor
14 /Times-Roman set_font
241.5 1559.9 moveto 51 (aromatic) alignedtext
0 0 0 nodecolor
14 /Times-Roman set_font
236.5 1544.9 moveto 61 (compound) alignedtext
0 0 0 nodecolor
14 /Times-Roman set_font
231.5 1529.9 moveto 71 (biosynthetic) alignedtext
0 0 0 nodecolor
14 /Times-Roman set_font
245.5 1514.9 moveto 43 (process) alignedtext
grestore
% node1->node34
gsave
1 setlinewidth
0 0 0 edgecolor
newpath 2846.42 3845.36 moveto
2412.14 3831.56 521.61 3761.08 346 3575 curveto
268.43 3492.81 322 3180.01 322 3067 curveto
322 3067 322 3067 322 2560 curveto
322 2205.59 287.82 1782.26 273.35 1618.95 curveto
stroke
0 0 0 edgecolor
newpath 276.8 1618.22 moveto
272.42 1608.57 lineto
269.82 1618.84 lineto
closepath fill
1 setlinewidth
solid
0 0 0 edgecolor
newpath 276.8 1618.22 moveto
272.42 1608.57 lineto
269.82 1618.84 lineto
closepath stroke
grestore
% node39
gsave
1 0.99699 1 nodecolor
2577 3067 63.85 48.08 ellipse_path fill
1 setlinewidth
filled
0 0 0 nodecolor
2577 3067 63.85 48.08 ellipse_path stroke
0 0 0 nodecolor
14 /Times-Roman set_font
2539.5 3084.4 moveto 75 (GO:0030163) alignedtext
0 0 0 nodecolor
14 /Times-Roman set_font
2556.5 3069.4 moveto 41 (protein) alignedtext
0 0 0 nodecolor
14 /Times-Roman set_font
2550.5 3054.4 moveto 53 (catabolic) alignedtext
0 0 0 nodecolor
14 /Times-Roman set_font
2555.5 3039.4 moveto 43 (process) alignedtext
grestore
% node1->node39
gsave
1 setlinewidth
0 0 0 edgecolor
newpath 2897.1 3823.46 moveto
2835.06 3781.02 2712.93 3687.59 2655 3575 curveto
2578.61 3426.53 2572.22 3223.68 2574.31 3125.28 curveto
stroke
0 0 0 edgecolor
newpath 2577.81 3125.32 moveto
2574.56 3115.24 lineto
2570.81 3125.15 lineto
closepath fill
1 setlinewidth
solid
0 0 0 edgecolor
newpath 2577.81 3125.32 moveto
2574.56 3115.24 lineto
2570.81 3125.15 lineto
closepath stroke
grestore
% node42
gsave
1 0.26432 1 nodecolor
4647 3067 74.25 48.08 ellipse_path fill
1 setlinewidth
filled
0 0 0 nodecolor
4647 3067 74.25 48.08 ellipse_path stroke
0 0 0 nodecolor
14 /Times-Roman set_font
4610.5 3084.4 moveto 73 (GO:0032271) alignedtext
0 0 0 nodecolor
14 /Times-Roman set_font
4617.5 3069.4 moveto 59 (regulation) alignedtext
0 0 0 nodecolor
14 /Times-Roman set_font
4618.5 3054.4 moveto 57 (of protein) alignedtext
0 0 0 nodecolor
14 /Times-Roman set_font
4602.5 3039.4 moveto 89 (polymerization) alignedtext
grestore
% node1->node42
gsave
1 setlinewidth
0 0 0 edgecolor
newpath 3023.43 3844.54 moveto
3320.69 3831.12 4277.7 3773.07 4499 3575 curveto
4516.24 3559.57 4598.03 3253.7 4632.08 3124.17 curveto
stroke
0 0 0 edgecolor
newpath 4635.48 3124.97 moveto
4634.64 3114.41 lineto
4628.71 3123.2 lineto
closepath fill
1 setlinewidth
solid
0 0 0 edgecolor
newpath 4635.48 3124.97 moveto
4634.64 3114.41 lineto
4628.71 3123.2 lineto
closepath stroke
grestore
% node43
gsave
1 0.26432 1 nodecolor
4545 2560 74.25 37.48 ellipse_path fill
1 setlinewidth
filled
0 0 0 nodecolor
4545 2560 74.25 37.48 ellipse_path stroke
0 0 0 nodecolor
14 /Times-Roman set_font
4507 2569.9 moveto 76 (GO:0030041) alignedtext
0 0 0 nodecolor
14 /Times-Roman set_font
4505 2554.9 moveto 80 (actin filament) alignedtext
0 0 0 nodecolor
14 /Times-Roman set_font
4500.5 2539.9 moveto 89 (polymerization) alignedtext
grestore
% node1->node43
gsave
1 setlinewidth
0 0 0 edgecolor
newpath 3023.73 3845.38 moveto
3319.53 3834.72 4264.71 3784.57 4466 3575 curveto
4500.03 3539.57 4521.85 3185.95 4526 3137 curveto
4542.59 2941.15 4544.91 2706.77 4545.09 2607.81 curveto
stroke
0 0 0 edgecolor
newpath 4548.59 2607.55 moveto
4545.1 2597.54 lineto
4541.59 2607.54 lineto
closepath fill
1 setlinewidth
solid
0 0 0 edgecolor
newpath 4548.59 2607.55 moveto
4545.1 2597.54 lineto
4541.59 2607.54 lineto
closepath stroke
grestore
% node46
gsave
1 0.76828 1 nodecolor
3198 3516 94.05 26.87 ellipse_path fill
1 setlinewidth
filled
0 0 0 nodecolor
3198 3516 94.05 26.87 ellipse_path stroke
0 0 0 nodecolor
14 /Times-Roman set_font
3160 3518.4 moveto 76 (GO:0007154) alignedtext
0 0 0 nodecolor
14 /Times-Roman set_font
3139.5 3503.4 moveto 117 (cell communication) alignedtext
grestore
% node1->node46
gsave
1 setlinewidth
0 0 0 edgecolor
newpath 2955.86 3821.67 moveto
3003.04 3762.1 3117.98 3617.02 3170.72 3550.43 curveto
stroke
0 0 0 edgecolor
newpath 3173.67 3552.34 moveto
3177.14 3542.33 lineto
3168.19 3548 lineto
closepath fill
1 setlinewidth
solid
0 0 0 edgecolor
newpath 3173.67 3552.34 moveto
3177.14 3542.33 lineto
3168.19 3548 lineto
closepath stroke
grestore
% node47
gsave
1 0.78534 1 nodecolor
3208 2560 73.04 58.69 ellipse_path fill
1 setlinewidth
filled
0 0 0 nodecolor
3208 2560 73.04 58.69 ellipse_path stroke
0 0 0 nodecolor
14 /Times-Roman set_font
3170.5 2584.9 moveto 75 (GO:0031668) alignedtext
0 0 0 nodecolor
14 /Times-Roman set_font
3185.5 2569.9 moveto 45 (cellular) alignedtext
0 0 0 nodecolor
14 /Times-Roman set_font
3183 2554.9 moveto 50 (response) alignedtext
0 0 0 nodecolor
14 /Times-Roman set_font
3164 2539.9 moveto 88 (to extracellular) alignedtext
0 0 0 nodecolor
14 /Times-Roman set_font
3183.5 2524.9 moveto 49 (stimulus) alignedtext
grestore
% node1->node47
gsave
1 setlinewidth
0 0 0 edgecolor
newpath 2948.11 3821.29 moveto
2971.6 3772.87 3021.71 3667.11 3057 3575 curveto
3076.71 3523.55 3072.52 3507.3 3095 3457 curveto
3162.2 3306.6 3238.95 3296 3282 3137 curveto
3331 2956.02 3270.02 2734.09 3232.8 2625.78 curveto
stroke
0 0 0 edgecolor
newpath 3236.09 2624.58 moveto
3229.5 2616.28 lineto
3229.47 2626.88 lineto
closepath fill
1 setlinewidth
solid
0 0 0 edgecolor
newpath 3236.09 2624.58 moveto
3229.5 2616.28 lineto
3229.47 2626.88 lineto
closepath stroke
grestore
% node50
gsave
1 0.99995 1 nodecolor
4202 3067 65.05 48.08 ellipse_path fill
1 setlinewidth
filled
0 0 0 nodecolor
4202 3067 65.05 48.08 ellipse_path stroke
0 0 0 nodecolor
14 /Times-Roman set_font
4164 3084.4 moveto 76 (GO:0006623) alignedtext
0 0 0 nodecolor
14 /Times-Roman set_font
4181.5 3069.4 moveto 41 (protein) alignedtext
0 0 0 nodecolor
14 /Times-Roman set_font
4176 3054.4 moveto 52 (targeting) alignedtext
0 0 0 nodecolor
14 /Times-Roman set_font
4171.5 3039.4 moveto 61 (to vacuole) alignedtext
grestore
% node1->node50
gsave
1 setlinewidth
0 0 0 edgecolor
newpath 3018.72 3838.63 moveto
3253.14 3810.76 3908.77 3721.1 4060 3575 curveto
4068.31 3566.97 4151.91 3255.36 4186.81 3124.23 curveto
stroke
0 0 0 edgecolor
newpath 4190.25 3124.92 moveto
4189.44 3114.35 lineto
4183.49 3123.12 lineto
closepath fill
1 setlinewidth
solid
0 0 0 edgecolor
newpath 4190.25 3124.92 moveto
4189.44 3114.35 lineto
4183.49 3123.12 lineto
closepath stroke
grestore
% node52
gsave
1 0.047619 1 nodecolor
4617 3516 65.76 58.69 ellipse_path fill
1 setlinewidth
filled
0 0 0 nodecolor
4617 3516 65.76 58.69 ellipse_path stroke
0 0 0 nodecolor
14 /Times-Roman set_font
4578.5 3540.9 moveto 77 (GO:0043254) alignedtext
0 0 0 nodecolor
14 /Times-Roman set_font
4587.5 3525.9 moveto 59 (regulation) alignedtext
0 0 0 nodecolor
14 /Times-Roman set_font
4588.5 3510.9 moveto 57 (of protein) alignedtext
0 0 0 nodecolor
14 /Times-Roman set_font
4591.5 3495.9 moveto 51 (complex) alignedtext
0 0 0 nodecolor
14 /Times-Roman set_font
4590 3480.9 moveto 54 (assembly) alignedtext
grestore
% node1->node52
gsave
1 setlinewidth
0 0 0 edgecolor
newpath 3018.82 3838.91 moveto
3307.24 3806.81 4256.36 3694.36 4537 3575 curveto
4544.99 3571.6 4552.93 3567.26 4560.53 3562.48 curveto
stroke
0 0 0 edgecolor
newpath 4562.87 3565.13 moveto
4569.28 3556.69 lineto
4559.01 3559.29 lineto
closepath fill
1 setlinewidth
solid
0 0 0 edgecolor
newpath 4562.87 3565.13 moveto
4569.28 3556.69 lineto
4559.01 3559.29 lineto
closepath stroke
grestore
% node58
gsave
1 0.95699 1 nodecolor
1464 3067 74.95 48.08 ellipse_path fill
1 setlinewidth
filled
0 0 0 nodecolor
1464 3067 74.95 48.08 ellipse_path stroke
0 0 0 nodecolor
14 /Times-Roman set_font
1425 3084.4 moveto 78 (GO:0044255) alignedtext
0 0 0 nodecolor
14 /Times-Roman set_font
1441.5 3069.4 moveto 45 (cellular) alignedtext
0 0 0 nodecolor
14 /Times-Roman set_font
1419 3054.4 moveto 90 (lipid metabolic) alignedtext
0 0 0 nodecolor
14 /Times-Roman set_font
1442.5 3039.4 moveto 43 (process) alignedtext
grestore
% node1->node58
gsave
1 setlinewidth
0 0 0 edgecolor
newpath 2846.81 3843.52 moveto
2570.01 3827.56 1726.03 3764 1544 3575 curveto
1425.77 3452.24 1439.38 3230.09 1453.95 3125.04 curveto
stroke
0 0 0 edgecolor
newpath 1457.44 3125.34 moveto
1455.4 3114.94 lineto
1450.51 3124.34 lineto
closepath fill
1 setlinewidth
solid
0 0 0 edgecolor
newpath 1457.44 3125.34 moveto
1455.4 3114.94 lineto
1450.51 3124.34 lineto
closepath stroke
grestore
% node60
gsave
1 0.85794 1 nodecolor
4766 3516 65.05 48.08 ellipse_path fill
1 setlinewidth
filled
0 0 0 nodecolor
4766 3516 65.05 48.08 ellipse_path stroke
0 0 0 nodecolor
14 /Times-Roman set_font
4728 3533.4 moveto 76 (GO:0042157) alignedtext
0 0 0 nodecolor
14 /Times-Roman set_font
4734 3518.4 moveto 64 (lipoprotein) alignedtext
0 0 0 nodecolor
14 /Times-Roman set_font
4737 3503.4 moveto 58 (metabolic) alignedtext
0 0 0 nodecolor
14 /Times-Roman set_font
4744.5 3488.4 moveto 43 (process) alignedtext
grestore
% node1->node60
gsave
1 setlinewidth
0 0 0 edgecolor
newpath 3020.61 3840.56 moveto
3329.46 3812.82 4384.34 3710.04 4692 3575 curveto
4700.82 3571.13 4709.48 3565.93 4717.6 3560.23 curveto
stroke
0 0 0 edgecolor
newpath 4719.88 3562.89 moveto
4725.84 3554.13 lineto
4715.72 3557.27 lineto
closepath fill
1 setlinewidth
solid
0 0 0 edgecolor
newpath 4719.88 3562.89 moveto
4725.84 3554.13 lineto
4715.72 3557.27 lineto
closepath stroke
grestore
% node61
gsave
1 0.85794 1 nodecolor
4804 3067 65.05 48.08 ellipse_path fill
1 setlinewidth
filled
0 0 0 nodecolor
4804 3067 65.05 48.08 ellipse_path stroke
0 0 0 nodecolor
14 /Times-Roman set_font
4766 3084.4 moveto 76 (GO:0042158) alignedtext
0 0 0 nodecolor
14 /Times-Roman set_font
4772 3069.4 moveto 64 (lipoprotein) alignedtext
0 0 0 nodecolor
14 /Times-Roman set_font
4768.5 3054.4 moveto 71 (biosynthetic) alignedtext
0 0 0 nodecolor
14 /Times-Roman set_font
4782.5 3039.4 moveto 43 (process) alignedtext
grestore
% node1->node61
gsave
1 setlinewidth
0 0 0 edgecolor
newpath 3021.96 3842.14 moveto
3378.93 3817.23 4718.71 3714.91 4840 3575 curveto
4897.12 3509.11 4844.84 3243.17 4817.84 3124.57 curveto
stroke
0 0 0 edgecolor
newpath 4821.2 3123.55 moveto
4815.55 3114.59 lineto
4814.38 3125.12 lineto
closepath fill
1 setlinewidth
solid
0 0 0 edgecolor
newpath 4821.2 3123.55 moveto
4815.55 3114.59 lineto
4814.38 3125.12 lineto
closepath stroke
grestore
% node62
gsave
1 1 1 nodecolor
927 3516 75.16 48.08 ellipse_path fill
1 setlinewidth
filled
0 0 0 nodecolor
927 3516 75.16 48.08 ellipse_path stroke
0 0 0 nodecolor
14 /Times-Roman set_font
889 3533.4 moveto 76 (GO:0044281) alignedtext
0 0 0 nodecolor
14 /Times-Roman set_font
881.5 3518.4 moveto 91 (small molecule) alignedtext
0 0 0 nodecolor
14 /Times-Roman set_font
898 3503.4 moveto 58 (metabolic) alignedtext
0 0 0 nodecolor
14 /Times-Roman set_font
905.5 3488.4 moveto 43 (process) alignedtext
grestore
% node1->node62
gsave
1 setlinewidth
0 0 0 edgecolor
newpath 2845.89 3846.24 moveto
2569.78 3838.5 1706.79 3796.89 1036 3575 curveto
1020.35 3569.82 1004.31 3562.46 989.51 3554.69 curveto
stroke
0 0 0 edgecolor
newpath 990.93 3551.48 moveto
980.47 3549.81 lineto
987.61 3557.64 lineto
closepath fill
1 setlinewidth
solid
0 0 0 edgecolor
newpath 990.93 3551.48 moveto
980.47 3549.81 lineto
987.61 3557.64 lineto
closepath stroke
grestore
% node63
gsave
1 0.99984 1 nodecolor
508 3067 65.05 58.69 ellipse_path fill
1 setlinewidth
filled
0 0 0 nodecolor
508 3067 65.05 58.69 ellipse_path stroke
0 0 0 nodecolor
14 /Times-Roman set_font
470 3091.9 moveto 76 (GO:0042180) alignedtext
0 0 0 nodecolor
14 /Times-Roman set_font
485.5 3076.9 moveto 45 (cellular) alignedtext
0 0 0 nodecolor
14 /Times-Roman set_font
488.5 3061.9 moveto 39 (ketone) alignedtext
0 0 0 nodecolor
14 /Times-Roman set_font
479 3046.9 moveto 58 (metabolic) alignedtext
0 0 0 nodecolor
14 /Times-Roman set_font
486.5 3031.9 moveto 43 (process) alignedtext
grestore
% node1->node63
gsave
1 setlinewidth
0 0 0 edgecolor
newpath 2847.92 3842.06 moveto
2462.6 3815.13 922.37 3700.36 749 3575 curveto
601.34 3468.23 540.88 3247.06 518.96 3135.1 curveto
stroke
0 0 0 edgecolor
newpath 522.34 3134.1 moveto
517.02 3124.94 lineto
515.46 3135.42 lineto
closepath fill
1 setlinewidth
solid
0 0 0 edgecolor
newpath 522.34 3134.1 moveto
517.02 3124.94 lineto
515.46 3135.42 lineto
closepath stroke
grestore
% node64
gsave
1 0.9378 1 nodecolor
3004 2026 65.97 37.48 ellipse_path fill
1 setlinewidth
filled
0 0 0 nodecolor
3004 2026 65.97 37.48 ellipse_path stroke
0 0 0 nodecolor
14 /Times-Roman set_font
2965 2035.9 moveto 78 (GO:0042594) alignedtext
0 0 0 nodecolor
14 /Times-Roman set_font
2979 2020.9 moveto 50 (response) alignedtext
0 0 0 nodecolor
14 /Times-Roman set_font
2969 2005.9 moveto 70 (to starvation) alignedtext
grestore
% node1->node64
gsave
1 setlinewidth
0 0 0 edgecolor
newpath 2926.63 3821.04 moveto
2911.62 3772.24 2879.6 3665.89 2857 3575 curveto
2739.4 3102.17 2685.31 2952.56 2804 2480 curveto
2843.65 2322.15 2933.74 2149.96 2978.2 2070.61 curveto
stroke
0 0 0 edgecolor
newpath 2981.27 2072.29 moveto
2983.13 2061.86 lineto
2975.17 2068.85 lineto
closepath fill
1 setlinewidth
solid
0 0 0 edgecolor
newpath 2981.27 2072.29 moveto
2983.13 2061.86 lineto
2975.17 2068.85 lineto
closepath stroke
grestore
% node65
gsave
1 0.047619 1 nodecolor
5029 3516 65.76 48.08 ellipse_path fill
1 setlinewidth
filled
0 0 0 nodecolor
5029 3516 65.76 48.08 ellipse_path stroke
0 0 0 nodecolor
14 /Times-Roman set_font
4990.5 3533.4 moveto 77 (GO:0043043) alignedtext
0 0 0 nodecolor
14 /Times-Roman set_font
5007.5 3518.4 moveto 43 (peptide) alignedtext
0 0 0 nodecolor
14 /Times-Roman set_font
4993.5 3503.4 moveto 71 (biosynthetic) alignedtext
0 0 0 nodecolor
14 /Times-Roman set_font
5007.5 3488.4 moveto 43 (process) alignedtext
grestore
% node1->node65
gsave
1 setlinewidth
0 0 0 edgecolor
newpath 3021.94 3841.97 moveto
3360.44 3817.62 4589.29 3720.8 4949 3575 curveto
4959.16 3570.88 4969.21 3565.17 4978.57 3558.91 curveto
stroke
0 0 0 edgecolor
newpath 4980.78 3561.64 moveto
4986.96 3553.04 lineto
4976.76 3555.91 lineto
closepath fill
1 setlinewidth
solid
0 0 0 edgecolor
newpath 4980.78 3561.64 moveto
4986.96 3553.04 lineto
4976.76 3555.91 lineto
closepath stroke
grestore
% node69
gsave
1 0.99614 1 nodecolor
2613 2560 65.76 58.69 ellipse_path fill
1 setlinewidth
filled
0 0 0 nodecolor
2613 2560 65.76 58.69 ellipse_path stroke
0 0 0 nodecolor
14 /Times-Roman set_font
2574.5 2584.9 moveto 77 (GO:0044257) alignedtext
0 0 0 nodecolor
14 /Times-Roman set_font
2590.5 2569.9 moveto 45 (cellular) alignedtext
0 0 0 nodecolor
14 /Times-Roman set_font
2592.5 2554.9 moveto 41 (protein) alignedtext
0 0 0 nodecolor
14 /Times-Roman set_font
2586.5 2539.9 moveto 53 (catabolic) alignedtext
0 0 0 nodecolor
14 /Times-Roman set_font
2591.5 2524.9 moveto 43 (process) alignedtext
grestore
% node1->node69
gsave
1 setlinewidth
0 0 0 edgecolor
newpath 2901.34 3822.62 moveto
2846.4 3778.97 2738.97 3683.81 2693 3575 curveto
2592.74 3337.71 2670.42 3253.79 2650 2997 curveto
2639.65 2866.81 2626.56 2714.9 2619.05 2628.82 curveto
stroke
0 0 0 edgecolor
newpath 2622.51 2628.31 moveto
2618.16 2618.65 lineto
2615.54 2628.92 lineto
closepath fill
1 setlinewidth
solid
0 0 0 edgecolor
newpath 2622.51 2628.31 moveto
2618.16 2618.65 lineto
2615.54 2628.92 lineto
closepath stroke
grestore
% node71
gsave
1 0.25557 1 nodecolor
980 3067 75.16 48.08 ellipse_path fill
1 setlinewidth
filled
0 0 0 nodecolor
980 3067 75.16 48.08 ellipse_path stroke
0 0 0 nodecolor
14 /Times-Roman set_font
942 3084.4 moveto 76 (GO:0044283) alignedtext
0 0 0 nodecolor
14 /Times-Roman set_font
934.5 3069.4 moveto 91 (small molecule) alignedtext
0 0 0 nodecolor
14 /Times-Roman set_font
944.5 3054.4 moveto 71 (biosynthetic) alignedtext
0 0 0 nodecolor
14 /Times-Roman set_font
958.5 3039.4 moveto 43 (process) alignedtext
grestore
% node1->node71
gsave
1 setlinewidth
0 0 0 edgecolor
newpath 2846.23 3845.77 moveto
2525.78 3836 1433.88 3787.44 1172 3575 curveto
1031.55 3461.07 993.78 3232.68 983.67 3125.31 curveto
stroke
0 0 0 edgecolor
newpath 987.15 3124.95 moveto
982.78 3115.3 lineto
980.18 3125.57 lineto
closepath fill
1 setlinewidth
solid
0 0 0 edgecolor
newpath 987.15 3124.95 moveto
982.78 3115.3 lineto
980.18 3125.57 lineto
closepath stroke
grestore
% node72
gsave
1 1 1 nodecolor
3986 3516 65.05 37.48 ellipse_path fill
1 setlinewidth
filled
0 0 0 nodecolor
3986 3516 65.05 37.48 ellipse_path stroke
0 0 0 nodecolor
14 /Times-Roman set_font
3948 3525.9 moveto 76 (GO:0007034) alignedtext
0 0 0 nodecolor
14 /Times-Roman set_font
3961.5 3510.9 moveto 49 (vacuolar) alignedtext
0 0 0 nodecolor
14 /Times-Roman set_font
3961.5 3495.9 moveto 49 (transport) alignedtext
grestore
% node1->node72
gsave
1 setlinewidth
0 0 0 edgecolor
newpath 3009.42 3833.1 moveto
3172.26 3799.1 3570.66 3708.31 3884 3575 curveto
3900.68 3567.9 3918.03 3558.65 3933.6 3549.59 curveto
stroke
0 0 0 edgecolor
newpath 3935.72 3552.4 moveto
3942.53 3544.29 lineto
3932.15 3546.38 lineto
closepath fill
1 setlinewidth
solid
0 0 0 edgecolor
newpath 3935.72 3552.4 moveto
3942.53 3544.29 lineto
3932.15 3546.38 lineto
closepath stroke
grestore
% node73
gsave
1 0.67992 1 nodecolor
2877 2560 63.85 79.9 ellipse_path fill
1 setlinewidth
filled
0 0 0 nodecolor
2877 2560 63.85 79.9 ellipse_path stroke
0 0 0 nodecolor
14 /Times-Roman set_font
2839.5 2599.9 moveto 75 (GO:0010677) alignedtext
0 0 0 nodecolor
14 /Times-Roman set_font
2852.5 2584.9 moveto 49 (negative) alignedtext
0 0 0 nodecolor
14 /Times-Roman set_font
2847.5 2569.9 moveto 59 (regulation) alignedtext
0 0 0 nodecolor
14 /Times-Roman set_font
2846.5 2554.9 moveto 61 (of cellular) alignedtext
0 0 0 nodecolor
14 /Times-Roman set_font
2839.5 2539.9 moveto 75 (carbohydrate) alignedtext
0 0 0 nodecolor
14 /Times-Roman set_font
2848 2524.9 moveto 58 (metabolic) alignedtext
0 0 0 nodecolor
14 /Times-Roman set_font
2855.5 2509.9 moveto 43 (process) alignedtext
grestore
% node1->node73
gsave
1 setlinewidth
0 0 0 edgecolor
newpath 2931.3 3820.95 moveto
2924.81 3772 2911.62 3665.41 2907 3575 curveto
2893.87 3318.21 2948.09 3253.63 2932 2997 curveto
2924.4 2875.75 2905.05 2736.68 2891.46 2648.62 curveto
stroke
0 0 0 edgecolor
newpath 2894.91 2648.01 moveto
2889.92 2638.66 lineto
2887.99 2649.08 lineto
closepath fill
1 setlinewidth
solid
0 0 0 edgecolor
newpath 2894.91 2648.01 moveto
2889.92 2638.66 lineto
2887.99 2649.08 lineto
closepath stroke
grestore
% node74
gsave
1 0.047619 1 nodecolor
3098 1130 91.22 48.08 ellipse_path fill
1 setlinewidth
filled
0 0 0 nodecolor
3098 1130 91.22 48.08 ellipse_path stroke
0 0 0 nodecolor
14 /Times-Roman set_font
3060 1147.4 moveto 76 (GO:0045721) alignedtext
0 0 0 nodecolor
14 /Times-Roman set_font
3073.5 1132.4 moveto 49 (negative) alignedtext
0 0 0 nodecolor
14 /Times-Roman set_font
3068.5 1117.4 moveto 59 (regulation) alignedtext
0 0 0 nodecolor
14 /Times-Roman set_font
3041.5 1102.4 moveto 113 (of gluconeogenesis) alignedtext
grestore
% node1->node74
gsave
1 setlinewidth
0 0 0 edgecolor
newpath 3010.41 3833.4 moveto
3128.37 3806.05 3352.95 3734.77 3449 3575 curveto
3476.02 3530.05 3450.23 3509.43 3449 3457 curveto
3445.67 3314.66 3439.68 3279.27 3434 3137 curveto
3423.77 2880.62 3415 2816.58 3415 2560 curveto
3415 2560 3415 2560 3415 2026 curveto
3415 1689.36 3213.66 1320.21 3131.9 1184.18 curveto
stroke
0 0 0 edgecolor
newpath 3134.86 1182.31 moveto
3126.69 1175.56 lineto
3128.87 1185.93 lineto
closepath fill
1 setlinewidth
solid
0 0 0 edgecolor
newpath 3134.86 1182.31 moveto
3126.69 1175.56 lineto
3128.87 1185.93 lineto
closepath stroke
grestore
% node79
gsave
1 0.67992 1 nodecolor
2848 3067 75.16 69.3 ellipse_path fill
1 setlinewidth
filled
0 0 0 nodecolor
2848 3067 75.16 69.3 ellipse_path stroke
0 0 0 nodecolor
14 /Times-Roman set_font
2810 3099.4 moveto 76 (GO:0045912) alignedtext
0 0 0 nodecolor
14 /Times-Roman set_font
2823.5 3084.4 moveto 49 (negative) alignedtext
0 0 0 nodecolor
14 /Times-Roman set_font
2818.5 3069.4 moveto 59 (regulation) alignedtext
0 0 0 nodecolor
14 /Times-Roman set_font
2802.5 3054.4 moveto 91 (of carbohydrate) alignedtext
0 0 0 nodecolor
14 /Times-Roman set_font
2819 3039.4 moveto 58 (metabolic) alignedtext
0 0 0 nodecolor
14 /Times-Roman set_font
2826.5 3024.4 moveto 43 (process) alignedtext
grestore
% node1->node79
gsave
1 setlinewidth
0 0 0 edgecolor
newpath 2927.31 3820.77 moveto
2913.88 3771.96 2886.43 3666.19 2874 3575 curveto
2853.5 3424.63 2848.81 3247.23 2847.94 3146.84 curveto
stroke
0 0 0 edgecolor
newpath 2851.44 3146.75 moveto
2847.86 3136.78 lineto
2844.44 3146.8 lineto
closepath fill
1 setlinewidth
solid
0 0 0 edgecolor
newpath 2851.44 3146.75 moveto
2847.86 3136.78 lineto
2844.44 3146.8 lineto
closepath stroke
grestore
% node86
gsave
1 0.26432 1 nodecolor
4186 3516 79.2 48.08 ellipse_path fill
1 setlinewidth
filled
0 0 0 nodecolor
4186 3516 79.2 48.08 ellipse_path stroke
0 0 0 nodecolor
14 /Times-Roman set_font
4149 3533.4 moveto 74 (GO:0030832) alignedtext
0 0 0 nodecolor
14 /Times-Roman set_font
4156.5 3518.4 moveto 59 (regulation) alignedtext
0 0 0 nodecolor
14 /Times-Roman set_font
4138 3503.4 moveto 96 (of actin filament) alignedtext
0 0 0 nodecolor
14 /Times-Roman set_font
4167.5 3488.4 moveto 37 (length) alignedtext
grestore
% node1->node86
gsave
1 setlinewidth
0 0 0 edgecolor
newpath 3017.95 3838.1 moveto
3212.24 3812.89 3709.4 3736.48 4093 3575 curveto
4104.01 3570.36 4115.19 3564.47 4125.8 3558.22 curveto
stroke
0 0 0 edgecolor
newpath 4127.83 3561.08 moveto
4134.56 3552.9 lineto
4124.2 3555.1 lineto
closepath fill
1 setlinewidth
solid
0 0 0 edgecolor
newpath 4127.83 3561.08 moveto
4134.56 3552.9 lineto
4124.2 3555.1 lineto
closepath stroke
grestore
% node87
gsave
1 0.95699 1 nodecolor
2982 3516 65.76 48.08 ellipse_path fill
1 setlinewidth
filled
0 0 0 nodecolor
2982 3516 65.76 48.08 ellipse_path stroke
0 0 0 nodecolor
14 /Times-Roman set_font
2943.5 3533.4 moveto 77 (GO:0009605) alignedtext
0 0 0 nodecolor
14 /Times-Roman set_font
2957 3518.4 moveto 50 (response) alignedtext
0 0 0 nodecolor
14 /Times-Roman set_font
2951.5 3503.4 moveto 61 (to external) alignedtext
0 0 0 nodecolor
14 /Times-Roman set_font
2957.5 3488.4 moveto 49 (stimulus) alignedtext
grestore
% node1->node87
gsave
1 setlinewidth
0 0 0 edgecolor
newpath 2938.85 3820.83 moveto
2946.44 3767.18 2963.52 3646.55 2973.77 3574.16 curveto
stroke
0 0 0 edgecolor
newpath 2977.29 3574.24 moveto
2975.23 3563.85 lineto
2970.36 3573.26 lineto
closepath fill
1 setlinewidth
solid
0 0 0 edgecolor
newpath 2977.29 3574.24 moveto
2975.23 3563.85 lineto
2970.36 3573.26 lineto
closepath stroke
grestore
% node88
gsave
1 0.67992 1 nodecolor
5177 3516 63.85 37.48 ellipse_path fill
1 setlinewidth
filled
0 0 0 nodecolor
5177 3516 63.85 37.48 ellipse_path stroke
0 0 0 nodecolor
14 /Times-Roman set_font
5139.5 3525.9 moveto 75 (GO:0007033) alignedtext
0 0 0 nodecolor
14 /Times-Roman set_font
5154 3510.9 moveto 46 (vacuole) alignedtext
0 0 0 nodecolor
14 /Times-Roman set_font
5140.5 3495.9 moveto 73 (organization) alignedtext
grestore
% node1->node88
gsave
1 setlinewidth
0 0 0 edgecolor
newpath 3022.69 3843.37 moveto
3379.01 3823.56 4717.69 3739.46 5104 3575 curveto
5115.59 3570.06 5126.84 3562.73 5136.9 3554.89 curveto
stroke
0 0 0 edgecolor
newpath 5139.16 3557.57 moveto
5144.69 3548.53 lineto
5134.73 3552.14 lineto
closepath fill
1 setlinewidth
solid
0 0 0 edgecolor
newpath 5139.16 3557.57 moveto
5144.69 3548.53 lineto
5134.73 3552.14 lineto
closepath stroke
grestore
% node97
gsave
1 0.85794 1 nodecolor
4808 2560 99.2 37.48 ellipse_path fill
1 setlinewidth
filled
0 0 0 nodecolor
4808 2560 99.2 37.48 ellipse_path stroke
0 0 0 nodecolor
14 /Times-Roman set_font
4769.5 2569.9 moveto 77 (GO:0006497) alignedtext
0 0 0 nodecolor
14 /Times-Roman set_font
4787.5 2554.9 moveto 41 (protein) alignedtext
0 0 0 nodecolor
14 /Times-Roman set_font
4745.5 2539.9 moveto 125 (amino acid lipidation) alignedtext
grestore
% node1->node97
gsave
1 setlinewidth
0 0 0 edgecolor
newpath 3022.12 3842.21 moveto
3382.15 3817.42 4740.92 3715.09 4866 3575 curveto
4994.94 3430.59 4860.31 2788.38 4819.14 2607.53 curveto
stroke
0 0 0 edgecolor
newpath 4822.5 2606.5 moveto
4816.85 2597.53 lineto
4815.67 2608.06 lineto
closepath fill
1 setlinewidth
solid
0 0 0 edgecolor
newpath 4822.5 2606.5 moveto
4816.85 2597.53 lineto
4815.67 2608.06 lineto
closepath stroke
grestore
% node98
gsave
1 0.047619 1 nodecolor
4871 2026 65.05 48.08 ellipse_path fill
1 setlinewidth
filled
0 0 0 nodecolor
4871 2026 65.05 48.08 ellipse_path stroke
0 0 0 nodecolor
14 /Times-Roman set_font
4833 2043.4 moveto 76 (GO:0006501) alignedtext
0 0 0 nodecolor
14 /Times-Roman set_font
4839 2028.4 moveto 64 (C-terminal) alignedtext
0 0 0 nodecolor
14 /Times-Roman set_font
4850.5 2013.4 moveto 41 (protein) alignedtext
0 0 0 nodecolor
14 /Times-Roman set_font
4842.5 1998.4 moveto 57 (lipidation) alignedtext
grestore
% node1->node98
gsave
1 setlinewidth
0 0 0 edgecolor
newpath 3022.19 3842.44 moveto
3386.55 3818.34 4774.27 3717.69 4902 3575 curveto
4983.16 3484.34 4922.01 2601.53 4916 2480 curveto
4908.94 2337.27 4889.48 2170.23 4878.61 2084.03 curveto
stroke
0 0 0 edgecolor
newpath 4882.06 2083.41 moveto
4877.32 2073.93 lineto
4875.11 2084.29 lineto
closepath fill
1 setlinewidth
solid
0 0 0 edgecolor
newpath 4882.06 2083.41 moveto
4877.32 2073.93 lineto
4875.11 2084.29 lineto
closepath stroke
grestore
% node99
gsave
1 0.94636 1 nodecolor
3375 3516 65.05 26.87 ellipse_path fill
1 setlinewidth
filled
0 0 0 nodecolor
3375 3516 65.05 26.87 ellipse_path stroke
0 0 0 nodecolor
14 /Times-Roman set_font
3337 3518.4 moveto 76 (GO:0006508) alignedtext
0 0 0 nodecolor
14 /Times-Roman set_font
3343 3503.4 moveto 64 (proteolysis) alignedtext
grestore
% node1->node99
gsave
1 setlinewidth
0 0 0 edgecolor
newpath 2969.34 3822.96 moveto
3034.49 3775.32 3180.32 3668.07 3301 3575 curveto
3312.95 3565.79 3325.84 3555.59 3337.47 3546.31 curveto
stroke
0 0 0 edgecolor
newpath 3339.67 3549.03 moveto
3345.29 3540.05 lineto
3335.29 3543.56 lineto
closepath fill
1 setlinewidth
solid
0 0 0 edgecolor
newpath 3339.67 3549.03 moveto
3345.29 3540.05 lineto
3335.29 3543.56 lineto
closepath stroke
grestore
% node101
gsave
1 0.74316 1 nodecolor
1246 3516 65.05 48.08 ellipse_path fill
1 setlinewidth
filled
0 0 0 nodecolor
1246 3516 65.05 48.08 ellipse_path stroke
0 0 0 nodecolor
14 /Times-Roman set_font
1208 3533.4 moveto 76 (GO:0006536) alignedtext
0 0 0 nodecolor
14 /Times-Roman set_font
1217.5 3518.4 moveto 57 (glutamate) alignedtext
0 0 0 nodecolor
14 /Times-Roman set_font
1217 3503.4 moveto 58 (metabolic) alignedtext
0 0 0 nodecolor
14 /Times-Roman set_font
1224.5 3488.4 moveto 43 (process) alignedtext
grestore
% node1->node101
gsave
1 setlinewidth
0 0 0 edgecolor
newpath 2848.14 3841.82 moveto
2607.05 3822.79 1911.29 3755.06 1364 3575 curveto
1344.64 3568.63 1324.48 3559.56 1306.42 3550.44 curveto
stroke
0 0 0 edgecolor
newpath 1307.67 3547.14 moveto
1297.18 3545.67 lineto
1304.46 3553.37 lineto
closepath fill
1 setlinewidth
solid
0 0 0 edgecolor
newpath 1307.67 3547.14 moveto
1297.18 3545.67 lineto
1304.46 3553.37 lineto
closepath stroke
grestore
% node102
gsave
1 0.67992 1 nodecolor
1138 3067 65.05 48.08 ellipse_path fill
1 setlinewidth
filled
0 0 0 nodecolor
1138 3067 65.05 48.08 ellipse_path stroke
0 0 0 nodecolor
14 /Times-Roman set_font
1100 3084.4 moveto 76 (GO:0006538) alignedtext
0 0 0 nodecolor
14 /Times-Roman set_font
1109.5 3069.4 moveto 57 (glutamate) alignedtext
0 0 0 nodecolor
14 /Times-Roman set_font
1111.5 3054.4 moveto 53 (catabolic) alignedtext
0 0 0 nodecolor
14 /Times-Roman set_font
1116.5 3039.4 moveto 43 (process) alignedtext
grestore
% node1->node102
gsave
1 setlinewidth
0 0 0 edgecolor
newpath 2848.79 3840.79 moveto
2570.6 3816.18 1701.4 3728.42 1471 3575 curveto
1301.4 3462.07 1198.12 3230.22 1157.66 3123.3 curveto
stroke
0 0 0 edgecolor
newpath 1160.84 3121.8 moveto
1154.05 3113.66 lineto
1154.28 3124.25 lineto
closepath fill
1 setlinewidth
solid
0 0 0 edgecolor
newpath 1160.84 3121.8 moveto
1154.05 3113.66 lineto
1154.28 3124.25 lineto
closepath stroke
grestore
% node106
gsave
1 0.7918 1 nodecolor
3680 3067 91.22 37.48 ellipse_path fill
1 setlinewidth
filled
0 0 0 nodecolor
3680 3067 91.22 37.48 ellipse_path stroke
0 0 0 nodecolor
14 /Times-Roman set_font
3642 3076.9 moveto 76 (GO:0006895) alignedtext
0 0 0 nodecolor
14 /Times-Roman set_font
3623.5 3061.9 moveto 113 (Golgi to endosome) alignedtext
0 0 0 nodecolor
14 /Times-Roman set_font
3655.5 3046.9 moveto 49 (transport) alignedtext
grestore
% node1->node106
gsave
1 setlinewidth
0 0 0 edgecolor
newpath 3007.23 3832.04 moveto
3176.62 3793 3591.15 3687.64 3671 3575 curveto
3771.14 3433.74 3722.99 3210.42 3695.1 3113.94 curveto
stroke
0 0 0 edgecolor
newpath 3698.4 3112.79 moveto
3692.22 3104.19 lineto
3691.69 3114.77 lineto
closepath fill
1 setlinewidth
solid
0 0 0 edgecolor
newpath 3698.4 3112.79 moveto
3692.22 3104.19 lineto
3691.69 3114.77 lineto
closepath stroke
grestore
% node107
gsave
1 0.90485 1 nodecolor
5324 3516 65.05 48.08 ellipse_path fill
1 setlinewidth
filled
0 0 0 nodecolor
5324 3516 65.05 48.08 ellipse_path stroke
0 0 0 nodecolor
14 /Times-Roman set_font
5286 3533.4 moveto 76 (GO:0006979) alignedtext
0 0 0 nodecolor
14 /Times-Roman set_font
5299 3518.4 moveto 50 (response) alignedtext
0 0 0 nodecolor
14 /Times-Roman set_font
5289 3503.4 moveto 70 (to oxidative) alignedtext
0 0 0 nodecolor
14 /Times-Roman set_font
5308.5 3488.4 moveto 31 (stress) alignedtext
grestore
% node1->node107
gsave
1 setlinewidth
0 0 0 edgecolor
newpath 3023.14 3844.06 moveto
3394.92 3826.46 4834.84 3748.2 5250 3575 curveto
5259.1 3571.2 5268 3565.95 5276.29 3560.12 curveto
stroke
0 0 0 edgecolor
newpath 5278.41 3562.9 moveto
5284.36 3554.14 lineto
5274.25 3557.28 lineto
closepath fill
1 setlinewidth
solid
0 0 0 edgecolor
newpath 5278.41 3562.9 moveto
5284.36 3554.14 lineto
5274.25 3557.28 lineto
closepath stroke
grestore
% node108
gsave
1 0.59895 1 nodecolor
4389 3516 67.88 37.48 ellipse_path fill
1 setlinewidth
filled
0 0 0 nodecolor
4389 3516 67.88 37.48 ellipse_path stroke
0 0 0 nodecolor
14 /Times-Roman set_font
4351 3525.9 moveto 76 (GO:0007015) alignedtext
0 0 0 nodecolor
14 /Times-Roman set_font
4349 3510.9 moveto 80 (actin filament) alignedtext
0 0 0 nodecolor
14 /Times-Roman set_font
4352.5 3495.9 moveto 73 (organization) alignedtext
grestore
% node1->node108
gsave
1 setlinewidth
0 0 0 edgecolor
newpath 3023.11 3843.39 moveto
3246.75 3829.01 3850.96 3773.24 4307 3575 curveto
4319.68 3569.49 4332.33 3561.77 4343.77 3553.73 curveto
stroke
0 0 0 edgecolor
newpath 4345.83 3556.56 moveto
4351.86 3547.85 lineto
4341.72 3550.9 lineto
closepath fill
1 setlinewidth
solid
0 0 0 edgecolor
newpath 4345.83 3556.56 moveto
4351.86 3547.85 lineto
4341.72 3550.9 lineto
closepath stroke
grestore
% node110
gsave
1 0.3527 1 nodecolor
4420 3067 96.87 37.48 ellipse_path fill
1 setlinewidth
filled
0 0 0 nodecolor
4420 3067 96.87 37.48 ellipse_path stroke
0 0 0 nodecolor
14 /Times-Roman set_font
4382 3076.9 moveto 76 (GO:0008154) alignedtext
0 0 0 nodecolor
14 /Times-Roman set_font
4359.5 3061.9 moveto 121 (actin polymerization) alignedtext
0 0 0 nodecolor
14 /Times-Roman set_font
4360.5 3046.9 moveto 119 (or depolymerization) alignedtext
grestore
% node1->node110
gsave
1 setlinewidth
0 0 0 edgecolor
newpath 3021.81 3841.85 moveto
3288.48 3821.25 4088.88 3746.09 4274 3575 curveto
4282.73 3566.93 4373.13 3238.56 4407.15 3114.13 curveto
stroke
0 0 0 edgecolor
newpath 4410.53 3115.05 moveto
4409.79 3104.48 lineto
4403.77 3113.2 lineto
closepath fill
1 setlinewidth
solid
0 0 0 edgecolor
newpath 4410.53 3115.05 moveto
4409.79 3104.48 lineto
4403.77 3113.2 lineto
closepath stroke
grestore
% node111
gsave
1 0.40633 1 nodecolor
305 711 86.97 58.69 ellipse_path fill
1 setlinewidth
filled
0 0 0 nodecolor
305 711 86.97 58.69 ellipse_path stroke
0 0 0 nodecolor
14 /Times-Roman set_font
267 735.9 moveto 76 (GO:0009073) alignedtext
0 0 0 nodecolor
14 /Times-Roman set_font
279.5 720.9 moveto 51 (aromatic) alignedtext
0 0 0 nodecolor
14 /Times-Roman set_font
251.5 705.9 moveto 107 (amino acid family) alignedtext
0 0 0 nodecolor
14 /Times-Roman set_font
269.5 690.9 moveto 71 (biosynthetic) alignedtext
0 0 0 nodecolor
14 /Times-Roman set_font
283.5 675.9 moveto 43 (process) alignedtext
grestore
% node1->node111
gsave
1 setlinewidth
0 0 0 edgecolor
newpath 2847.92 3842.31 moveto
2451.63 3815.77 829.82 3700.23 643 3575 curveto
428.32 3431.09 360 3325.45 360 3067 curveto
360 3067 360 3067 360 2026 curveto
360 1653.66 341.86 1560.92 324 1189 curveto
317 1043.28 310.66 872.47 307.37 779.62 curveto
stroke
0 0 0 edgecolor
newpath 310.87 779.38 moveto
307.01 769.51 lineto
303.87 779.63 lineto
closepath fill
1 setlinewidth
solid
0 0 0 edgecolor
newpath 310.87 779.38 moveto
307.01 769.51 lineto
303.87 779.63 lineto
closepath stroke
grestore
% node113
gsave
1 0.46064 1 nodecolor
2326 1130 65.05 58.69 ellipse_path fill
1 setlinewidth
filled
0 0 0 nodecolor
2326 1130 65.05 58.69 ellipse_path stroke
0 0 0 nodecolor
14 /Times-Roman set_font
2288 1154.9 moveto 76 (GO:0010906) alignedtext
0 0 0 nodecolor
14 /Times-Roman set_font
2296.5 1139.9 moveto 59 (regulation) alignedtext
0 0 0 nodecolor
14 /Times-Roman set_font
2295.5 1124.9 moveto 61 (of glucose) alignedtext
0 0 0 nodecolor
14 /Times-Roman set_font
2297 1109.9 moveto 58 (metabolic) alignedtext
0 0 0 nodecolor
14 /Times-Roman set_font
2304.5 1094.9 moveto 43 (process) alignedtext
grestore
% node1->node113
gsave
1 setlinewidth
0 0 0 edgecolor
newpath 2891.22 3824.43 moveto
2819.74 3783.58 2678.66 3692.6 2606 3575 curveto
2500.94 3404.97 2539.68 3333.66 2504 3137 curveto
2451.43 2847.24 2460.82 2771.36 2418 2480 curveto
2393.51 2313.37 2373.26 2273.63 2357 2106 curveto
2324.1 1766.9 2323.75 1358.74 2325.12 1198.92 curveto
stroke
0 0 0 edgecolor
newpath 2328.62 1198.78 moveto
2325.21 1188.75 lineto
2321.62 1198.72 lineto
closepath fill
1 setlinewidth
solid
0 0 0 edgecolor
newpath 2328.62 1198.78 moveto
2325.21 1188.75 lineto
2321.62 1198.72 lineto
closepath stroke
grestore
% node3
gsave
1 0.46064 1 nodecolor
72 3067 63.14 37.48 ellipse_path fill
1 setlinewidth
filled
0 0 0 nodecolor
72 3067 63.14 37.48 ellipse_path stroke
0 0 0 nodecolor
14 /Times-Roman set_font
35 3076.9 moveto 74 (GO:0015838) alignedtext
0 0 0 nodecolor
14 /Times-Roman set_font
51 3061.9 moveto 42 (betaine) alignedtext
0 0 0 nodecolor
14 /Times-Roman set_font
47.5 3046.9 moveto 49 (transport) alignedtext
grestore
% node2->node3
gsave
1 setlinewidth
0 0 0 edgecolor
newpath 72 3467.95 moveto
72 3381.54 72 3200.9 72 3114.72 curveto
stroke
0 0 0 edgecolor
newpath 75.5 3114.7 moveto
72 3104.7 lineto
68.5 3114.7 lineto
closepath fill
1 setlinewidth
solid
0 0 0 edgecolor
newpath 75.5 3114.7 moveto
72 3104.7 lineto
68.5 3114.7 lineto
closepath stroke
grestore
% node85
gsave
1 0.047619 1 nodecolor
228 3067 65.97 37.48 ellipse_path fill
1 setlinewidth
filled
0 0 0 nodecolor
228 3067 65.97 37.48 ellipse_path stroke
0 0 0 nodecolor
14 /Times-Roman set_font
189 3076.9 moveto 78 (GO:0046942) alignedtext
0 0 0 nodecolor
14 /Times-Roman set_font
197 3061.9 moveto 62 (carboxylic) alignedtext
0 0 0 nodecolor
14 /Times-Roman set_font
189 3046.9 moveto 78 (acid transport) alignedtext
grestore
% node4->node85
gsave
1 setlinewidth
0 0 0 edgecolor
newpath 228 3478.49 moveto
228 3397.19 228 3204.84 228 3114.91 curveto
stroke
0 0 0 edgecolor
newpath 231.5 3114.72 moveto
228 3104.72 lineto
224.5 3114.72 lineto
closepath fill
1 setlinewidth
solid
0 0 0 edgecolor
newpath 231.5 3114.72 moveto
228 3104.72 lineto
224.5 3114.72 lineto
closepath stroke
grestore
% node6
gsave
1 0.98726 1 nodecolor
1628 3067 70.92 37.48 ellipse_path fill
1 setlinewidth
filled
0 0 0 nodecolor
1628 3067 70.92 37.48 ellipse_path stroke
0 0 0 nodecolor
14 /Times-Roman set_font
1590 3076.9 moveto 76 (GO:0016042) alignedtext
0 0 0 nodecolor
14 /Times-Roman set_font
1585.5 3061.9 moveto 85 (lipid catabolic) alignedtext
0 0 0 nodecolor
14 /Times-Roman set_font
1606.5 3046.9 moveto 43 (process) alignedtext
grestore
% node5->node6
gsave
1 setlinewidth
0 0 0 edgecolor
newpath 1628 3478.49 moveto
1628 3397.19 1628 3204.84 1628 3114.91 curveto
stroke
0 0 0 edgecolor
newpath 1631.5 3114.72 moveto
1628 3104.72 lineto
1624.5 3114.72 lineto
closepath fill
1 setlinewidth
solid
0 0 0 edgecolor
newpath 1631.5 3114.72 moveto
1628 3104.72 lineto
1624.5 3114.72 lineto
closepath stroke
grestore
% node5->node58
gsave
1 setlinewidth
0 0 0 edgecolor
newpath 1614.44 3478.87 moveto
1585.72 3400.24 1518.6 3216.49 1484.57 3123.32 curveto
stroke
0 0 0 edgecolor
newpath 1487.8 3121.97 moveto
1481.08 3113.77 lineto
1481.23 3124.37 lineto
closepath fill
1 setlinewidth
solid
0 0 0 edgecolor
newpath 1487.8 3121.97 moveto
1481.08 3113.77 lineto
1481.23 3124.37 lineto
closepath stroke
grestore
% node68
gsave
1 0.98726 1 nodecolor
1777 2560 70.92 48.08 ellipse_path fill
1 setlinewidth
filled
0 0 0 nodecolor
1777 2560 70.92 48.08 ellipse_path stroke
0 0 0 nodecolor
14 /Times-Roman set_font
1738 2577.4 moveto 78 (GO:0044242) alignedtext
0 0 0 nodecolor
14 /Times-Roman set_font
1754.5 2562.4 moveto 45 (cellular) alignedtext
0 0 0 nodecolor
14 /Times-Roman set_font
1734.5 2547.4 moveto 85 (lipid catabolic) alignedtext
0 0 0 nodecolor
14 /Times-Roman set_font
1755.5 2532.4 moveto 43 (process) alignedtext
grestore
% node6->node68
gsave
1 setlinewidth
0 0 0 edgecolor
newpath 1638.96 3029.72 moveto
1664.77 2941.88 1729.55 2721.47 1760.3 2616.84 curveto
stroke
0 0 0 edgecolor
newpath 1763.7 2617.66 moveto
1763.16 2607.08 lineto
1756.99 2615.69 lineto
closepath fill
1 setlinewidth
solid
0 0 0 edgecolor
newpath 1763.7 2617.66 moveto
1763.16 2607.08 lineto
1756.99 2615.69 lineto
closepath stroke
grestore
% node7->node6
gsave
1 setlinewidth
0 0 0 edgecolor
newpath 2023.6 3482.98 moveto
1947.06 3402.5 1750.99 3196.33 1667.07 3108.08 curveto
stroke
0 0 0 edgecolor
newpath 1669.45 3105.51 moveto
1660.02 3100.67 lineto
1664.38 3110.33 lineto
closepath fill
1 setlinewidth
solid
0 0 0 edgecolor
newpath 1669.45 3105.51 moveto
1660.02 3100.67 lineto
1664.38 3110.33 lineto
closepath stroke
grestore
% node9
gsave
1 0.90485 1 nodecolor
2158 3067 65.05 48.08 ellipse_path fill
1 setlinewidth
filled
0 0 0 nodecolor
2158 3067 65.05 48.08 ellipse_path stroke
0 0 0 nodecolor
14 /Times-Roman set_font
2120 3084.4 moveto 76 (GO:0016052) alignedtext
0 0 0 nodecolor
14 /Times-Roman set_font
2120.5 3069.4 moveto 75 (carbohydrate) alignedtext
0 0 0 nodecolor
14 /Times-Roman set_font
2131.5 3054.4 moveto 53 (catabolic) alignedtext
0 0 0 nodecolor
14 /Times-Roman set_font
2136.5 3039.4 moveto 43 (process) alignedtext
grestore
% node7->node9
gsave
1 setlinewidth
0 0 0 edgecolor
newpath 2063.6 3478.49 moveto
2081.63 3399.89 2123.48 3217.5 2144.88 3124.2 curveto
stroke
0 0 0 edgecolor
newpath 2148.31 3124.9 moveto
2147.13 3114.37 lineto
2141.49 3123.33 lineto
closepath fill
1 setlinewidth
solid
0 0 0 edgecolor
newpath 2148.31 3124.9 moveto
2147.13 3114.37 lineto
2141.49 3123.33 lineto
closepath stroke
grestore
% node7->node12
gsave
1 setlinewidth
0 0 0 edgecolor
newpath 2033.43 3480.39 moveto
1985.71 3401.63 1871.01 3212.29 1814.94 3119.73 curveto
stroke
0 0 0 edgecolor
newpath 1817.88 3117.82 moveto
1809.7 3111.08 lineto
1811.89 3121.45 lineto
closepath fill
1 setlinewidth
solid
0 0 0 edgecolor
newpath 1817.88 3117.82 moveto
1809.7 3111.08 lineto
1811.89 3121.45 lineto
closepath stroke
grestore
% node13
gsave
1 0.9998 1 nodecolor
1296 3067 75.16 48.08 ellipse_path fill
1 setlinewidth
filled
0 0 0 nodecolor
1296 3067 75.16 48.08 ellipse_path stroke
0 0 0 nodecolor
14 /Times-Roman set_font
1258 3084.4 moveto 76 (GO:0044282) alignedtext
0 0 0 nodecolor
14 /Times-Roman set_font
1250.5 3069.4 moveto 91 (small molecule) alignedtext
0 0 0 nodecolor
14 /Times-Roman set_font
1269.5 3054.4 moveto 53 (catabolic) alignedtext
0 0 0 nodecolor
14 /Times-Roman set_font
1274.5 3039.4 moveto 43 (process) alignedtext
grestore
% node7->node13
gsave
1 setlinewidth
0 0 0 edgecolor
newpath 2004.44 3491.63 moveto
1889.55 3435.4 1601.64 3289.67 1380 3137 curveto
1369.29 3129.62 1358.29 3121.18 1347.93 3112.76 curveto
stroke
0 0 0 edgecolor
newpath 1350.09 3110.01 moveto
1340.14 3106.36 lineto
1345.64 3115.41 lineto
closepath fill
1 setlinewidth
solid
0 0 0 edgecolor
newpath 1350.09 3110.01 moveto
1340.14 3106.36 lineto
1345.64 3115.41 lineto
closepath stroke
grestore
% node7->node39
gsave
1 setlinewidth
0 0 0 edgecolor
newpath 2091.71 3484.43 moveto
2183.4 3405.56 2422.58 3199.83 2527.01 3110 curveto
stroke
0 0 0 edgecolor
newpath 2529.29 3112.65 moveto
2534.59 3103.48 lineto
2524.72 3107.35 lineto
closepath fill
1 setlinewidth
solid
0 0 0 edgecolor
newpath 2529.29 3112.65 moveto
2534.59 3103.48 lineto
2524.72 3107.35 lineto
closepath stroke
grestore
% node66
gsave
1 0.81207 1 nodecolor
2476 2026 109.81 58.69 ellipse_path fill
1 setlinewidth
filled
0 0 0 nodecolor
2476 2026 109.81 58.69 ellipse_path stroke
0 0 0 nodecolor
14 /Times-Roman set_font
2438 2050.9 moveto 76 (GO:0043632) alignedtext
0 0 0 nodecolor
14 /Times-Roman set_font
2406 2035.9 moveto 140 (modification-dependent) alignedtext
0 0 0 nodecolor
14 /Times-Roman set_font
2430.5 2020.9 moveto 91 (macromolecule) alignedtext
0 0 0 nodecolor
14 /Times-Roman set_font
2449.5 2005.9 moveto 53 (catabolic) alignedtext
0 0 0 nodecolor
14 /Times-Roman set_font
2454.5 1990.9 moveto 43 (process) alignedtext
grestore
% node7->node66
gsave
1 setlinewidth
0 0 0 edgecolor
newpath 2045.22 3478.85 moveto
2024.04 3390.9 1981.3 3164.72 2052 2997 curveto
2140.26 2787.61 2319.98 2845.01 2418 2640 curveto
2504.84 2458.38 2495.41 2212.34 2484.27 2094.47 curveto
stroke
0 0 0 edgecolor
newpath 2487.75 2094.11 moveto
2483.3 2084.5 lineto
2480.79 2094.79 lineto
closepath fill
1 setlinewidth
solid
0 0 0 edgecolor
newpath 2487.75 2094.11 moveto
2483.3 2084.5 lineto
2480.79 2094.79 lineto
closepath stroke
grestore
% node7->node69
gsave
1 setlinewidth
0 0 0 edgecolor
newpath 2053.27 3478.45 moveto
2049.05 3373.83 2041.45 3081.16 2084 2997 curveto
2137.13 2891.91 2423.71 2688.5 2551.47 2601.31 curveto
stroke
0 0 0 edgecolor
newpath 2553.72 2604.01 moveto
2560.02 2595.49 lineto
2549.78 2598.22 lineto
closepath fill
1 setlinewidth
solid
0 0 0 edgecolor
newpath 2553.72 2604.01 moveto
2560.02 2595.49 lineto
2549.78 2598.22 lineto
closepath stroke
grestore
% node8->node9
gsave
1 setlinewidth
0 0 0 edgecolor
newpath 2285.21 3469.22 moveto
2258.95 3386.19 2204.3 3213.4 2175.94 3123.74 curveto
stroke
0 0 0 edgecolor
newpath 2179.22 3122.49 moveto
2172.87 3114.01 lineto
2172.55 3124.6 lineto
closepath fill
1 setlinewidth
solid
0 0 0 edgecolor
newpath 2179.22 3122.49 moveto
2172.87 3114.01 lineto
2172.55 3124.6 lineto
closepath stroke
grestore
% node8->node31
gsave
1 setlinewidth
0 0 0 edgecolor
newpath 2266.13 3474.56 moveto
2199.83 3393.45 2052.91 3213.7 1978.33 3122.45 curveto
stroke
0 0 0 edgecolor
newpath 1981.03 3120.23 moveto
1971.99 3114.71 lineto
1975.61 3124.66 lineto
closepath fill
1 setlinewidth
solid
0 0 0 edgecolor
newpath 1981.03 3120.23 moveto
1971.99 3114.71 lineto
1975.61 3124.66 lineto
closepath stroke
grestore
% node8->node79
gsave
1 setlinewidth
0 0 0 edgecolor
newpath 2343.92 3480.02 moveto
2440.4 3400.96 2671.21 3211.85 2783.9 3119.52 curveto
stroke
0 0 0 edgecolor
newpath 2786.29 3122.09 moveto
2791.81 3113.04 lineto
2781.85 3116.67 lineto
closepath fill
1 setlinewidth
solid
0 0 0 edgecolor
newpath 2786.29 3122.09 moveto
2791.81 3113.04 lineto
2781.85 3116.67 lineto
closepath stroke
grestore
% node90
gsave
1 0.26432 1 nodecolor
2166 1130 65.05 48.08 ellipse_path fill
1 setlinewidth
filled
0 0 0 nodecolor
2166 1130 65.05 48.08 ellipse_path stroke
0 0 0 nodecolor
14 /Times-Roman set_font
2128 1147.4 moveto 76 (GO:0005978) alignedtext
0 0 0 nodecolor
14 /Times-Roman set_font
2138.5 1132.4 moveto 55 (glycogen) alignedtext
0 0 0 nodecolor
14 /Times-Roman set_font
2130.5 1117.4 moveto 71 (biosynthetic) alignedtext
0 0 0 nodecolor
14 /Times-Roman set_font
2144.5 1102.4 moveto 43 (process) alignedtext
grestore
% node8->node90
gsave
1 setlinewidth
0 0 0 edgecolor
newpath 2294.97 3467.91 moveto
2287.72 3396.02 2274.71 3256.21 2270 3137 curveto
2258.47 2845.23 2265.71 2771.97 2270 2480 curveto
2272.44 2313.72 2278.56 2272.28 2281 2106 curveto
2285.02 1832.7 2322.98 1761.09 2281 1491 curveto
2263.66 1379.42 2217.86 1255.14 2189.57 1185.38 curveto
stroke
0 0 0 edgecolor
newpath 2192.72 1183.84 moveto
2185.7 1175.91 lineto
2186.24 1186.49 lineto
closepath fill
1 setlinewidth
solid
0 0 0 edgecolor
newpath 2192.72 1183.84 moveto
2185.7 1175.91 lineto
2186.24 1186.49 lineto
closepath stroke
grestore
% node112
gsave
1 0.047619 1 nodecolor
2349 3067 70 48.08 ellipse_path fill
1 setlinewidth
filled
0 0 0 nodecolor
2349 3067 70 48.08 ellipse_path stroke
0 0 0 nodecolor
14 /Times-Roman set_font
2311 3084.4 moveto 76 (GO:0010410) alignedtext
0 0 0 nodecolor
14 /Times-Roman set_font
2307.5 3069.4 moveto 83 (hemicellulose) alignedtext
0 0 0 nodecolor
14 /Times-Roman set_font
2320 3054.4 moveto 58 (metabolic) alignedtext
0 0 0 nodecolor
14 /Times-Roman set_font
2327.5 3039.4 moveto 43 (process) alignedtext
grestore
% node8->node112
gsave
1 setlinewidth
0 0 0 edgecolor
newpath 2305.24 3467.95 moveto
2314.31 3384.85 2332.89 3214.6 2342.67 3125.03 curveto
stroke
0 0 0 edgecolor
newpath 2346.15 3125.36 moveto
2343.76 3115.04 lineto
2339.19 3124.61 lineto
closepath fill
1 setlinewidth
solid
0 0 0 edgecolor
newpath 2346.15 3125.36 moveto
2343.76 3115.04 lineto
2339.19 3124.61 lineto
closepath stroke
grestore
% node70
gsave
1 0.96554 1 nodecolor
1933 2560 65.76 58.69 ellipse_path fill
1 setlinewidth
filled
0 0 0 nodecolor
1933 2560 65.76 58.69 ellipse_path stroke
0 0 0 nodecolor
14 /Times-Roman set_font
1894.5 2584.9 moveto 77 (GO:0044275) alignedtext
0 0 0 nodecolor
14 /Times-Roman set_font
1910.5 2569.9 moveto 45 (cellular) alignedtext
0 0 0 nodecolor
14 /Times-Roman set_font
1895.5 2554.9 moveto 75 (carbohydrate) alignedtext
0 0 0 nodecolor
14 /Times-Roman set_font
1906.5 2539.9 moveto 53 (catabolic) alignedtext
0 0 0 nodecolor
14 /Times-Roman set_font
1911.5 2524.9 moveto 43 (process) alignedtext
grestore
% node9->node70
gsave
1 setlinewidth
0 0 0 edgecolor
newpath 2137.64 3021.11 moveto
2097.35 2930.34 2007.42 2727.7 1961.37 2623.92 curveto
stroke
0 0 0 edgecolor
newpath 1964.44 2622.22 moveto
1957.19 2614.5 lineto
1958.04 2625.06 lineto
closepath fill
1 setlinewidth
solid
0 0 0 edgecolor
newpath 1964.44 2622.22 moveto
1957.19 2614.5 lineto
1958.04 2625.06 lineto
closepath stroke
grestore
% node11
gsave
1 0.99957 1 nodecolor
1065 2560 68.8 48.08 ellipse_path fill
1 setlinewidth
filled
0 0 0 nodecolor
1065 2560 68.8 48.08 ellipse_path stroke
0 0 0 nodecolor
14 /Times-Roman set_font
1026.5 2577.4 moveto 77 (GO:0016054) alignedtext
0 0 0 nodecolor
14 /Times-Roman set_font
1043 2562.4 moveto 44 (organic) alignedtext
0 0 0 nodecolor
14 /Times-Roman set_font
1024 2547.4 moveto 82 (acid catabolic) alignedtext
0 0 0 nodecolor
14 /Times-Roman set_font
1043.5 2532.4 moveto 43 (process) alignedtext
grestore
% node10->node11
gsave
1 setlinewidth
0 0 0 edgecolor
newpath 697.84 3024.21 moveto
771.58 2930.98 946.43 2709.91 1025.26 2610.25 curveto
stroke
0 0 0 edgecolor
newpath 1028.21 2612.15 moveto
1031.67 2602.14 lineto
1022.72 2607.81 lineto
closepath fill
1 setlinewidth
solid
0 0 0 edgecolor
newpath 1028.21 2612.15 moveto
1031.67 2602.14 lineto
1022.72 2607.81 lineto
closepath stroke
grestore
% node37
gsave
1 0.9999 1 nodecolor
664 2560 65.76 48.08 ellipse_path fill
1 setlinewidth
filled
0 0 0 nodecolor
664 2560 65.76 48.08 ellipse_path stroke
0 0 0 nodecolor
14 /Times-Roman set_font
625.5 2577.4 moveto 77 (GO:0043436) alignedtext
0 0 0 nodecolor
14 /Times-Roman set_font
640.5 2562.4 moveto 47 (oxoacid) alignedtext
0 0 0 nodecolor
14 /Times-Roman set_font
635 2547.4 moveto 58 (metabolic) alignedtext
0 0 0 nodecolor
14 /Times-Roman set_font
642.5 2532.4 moveto 43 (process) alignedtext
grestore
% node10->node37
gsave
1 setlinewidth
0 0 0 edgecolor
newpath 664 3018.85 moveto
664 2925.29 664 2719.3 664 2618.24 curveto
stroke
0 0 0 edgecolor
newpath 667.5 2618.2 moveto
664 2608.2 lineto
660.5 2618.2 lineto
closepath fill
1 setlinewidth
solid
0 0 0 edgecolor
newpath 667.5 2618.2 moveto
664 2608.2 lineto
660.5 2618.2 lineto
closepath stroke
grestore
% node78
gsave
1 0.99957 1 nodecolor
1082 1550 68.8 48.08 ellipse_path fill
1 setlinewidth
filled
0 0 0 nodecolor
1082 1550 68.8 48.08 ellipse_path stroke
0 0 0 nodecolor
14 /Times-Roman set_font
1043.5 1567.4 moveto 77 (GO:0046395) alignedtext
0 0 0 nodecolor
14 /Times-Roman set_font
1051 1552.4 moveto 62 (carboxylic) alignedtext
0 0 0 nodecolor
14 /Times-Roman set_font
1041 1537.4 moveto 82 (acid catabolic) alignedtext
0 0 0 nodecolor
14 /Times-Roman set_font
1060.5 1522.4 moveto 43 (process) alignedtext
grestore
% node11->node78
gsave
1 setlinewidth
0 0 0 edgecolor
newpath 1065.81 2511.97 moveto
1068.62 2344.97 1077.96 1789.97 1081.02 1608.19 curveto
stroke
0 0 0 edgecolor
newpath 1084.52 1608.09 moveto
1081.19 1598.03 lineto
1077.52 1607.97 lineto
closepath fill
1 setlinewidth
solid
0 0 0 edgecolor
newpath 1084.52 1608.09 moveto
1081.19 1598.03 lineto
1077.52 1607.97 lineto
closepath stroke
grestore
% node12->node11
gsave
1 setlinewidth
0 0 0 edgecolor
newpath 1744.14 3028.14 moveto
1732.86 3017.58 1720.27 3006.47 1708 2997 curveto
1472.84 2815.53 1373.82 2826.96 1143 2640 curveto
1131.24 2630.48 1119.41 2619.33 1108.64 2608.43 curveto
stroke
0 0 0 edgecolor
newpath 1110.84 2605.68 moveto
1101.36 2600.95 lineto
1105.82 2610.56 lineto
closepath fill
1 setlinewidth
solid
0 0 0 edgecolor
newpath 1110.84 2605.68 moveto
1101.36 2600.95 lineto
1105.82 2610.56 lineto
closepath stroke
grestore
% node15
gsave
1 0.99991 1 nodecolor
2086 2560 65.76 26.87 ellipse_path fill
1 setlinewidth
filled
0 0 0 nodecolor
2086 2560 65.76 26.87 ellipse_path stroke
0 0 0 nodecolor
14 /Times-Roman set_font
2047.5 2562.4 moveto 77 (GO:0006914) alignedtext
0 0 0 nodecolor
14 /Times-Roman set_font
2056.5 2547.4 moveto 59 (autophagy) alignedtext
grestore
% node12->node15
gsave
1 setlinewidth
0 0 0 edgecolor
newpath 1809.36 3022.89 moveto
1868.59 2923.79 2011.23 2685.12 2065.01 2595.13 curveto
stroke
0 0 0 edgecolor
newpath 2068.1 2596.77 moveto
2070.23 2586.39 lineto
2062.09 2593.18 lineto
closepath fill
1 setlinewidth
solid
0 0 0 edgecolor
newpath 2068.1 2596.77 moveto
2070.23 2586.39 lineto
2062.09 2593.18 lineto
closepath stroke
grestore
% node12->node68
gsave
1 setlinewidth
0 0 0 edgecolor
newpath 1782.43 3018.85 moveto
1781.32 2925.29 1778.89 2719.3 1777.69 2618.24 curveto
stroke
0 0 0 edgecolor
newpath 1781.19 2618.16 moveto
1777.57 2608.2 lineto
1774.19 2618.24 lineto
closepath fill
1 setlinewidth
solid
0 0 0 edgecolor
newpath 1781.19 2618.16 moveto
1777.57 2608.2 lineto
1774.19 2618.24 lineto
closepath stroke
grestore
% node13->node11
gsave
1 setlinewidth
0 0 0 edgecolor
newpath 1274.89 3020.66 moveto
1232.27 2927.12 1136.12 2716.09 1090.26 2615.43 curveto
stroke
0 0 0 edgecolor
newpath 1093.31 2613.69 moveto
1085.98 2606.05 lineto
1086.94 2616.6 lineto
closepath fill
1 setlinewidth
solid
0 0 0 edgecolor
newpath 1093.31 2613.69 moveto
1085.98 2606.05 lineto
1086.94 2616.6 lineto
closepath stroke
grestore
% node80
gsave
1 0.094585 1 nodecolor
1218 2560 65.97 48.08 ellipse_path fill
1 setlinewidth
filled
0 0 0 nodecolor
1218 2560 65.97 48.08 ellipse_path stroke
0 0 0 nodecolor
14 /Times-Roman set_font
1179 2577.4 moveto 78 (GO:0046164) alignedtext
0 0 0 nodecolor
14 /Times-Roman set_font
1196 2562.4 moveto 44 (alcohol) alignedtext
0 0 0 nodecolor
14 /Times-Roman set_font
1191.5 2547.4 moveto 53 (catabolic) alignedtext
0 0 0 nodecolor
14 /Times-Roman set_font
1196.5 2532.4 moveto 43 (process) alignedtext
grestore
% node13->node80
gsave
1 setlinewidth
0 0 0 edgecolor
newpath 1288.59 3018.85 moveto
1274.18 2925.17 1242.43 2718.77 1226.9 2617.85 curveto
stroke
0 0 0 edgecolor
newpath 1230.34 2617.18 moveto
1225.36 2607.83 lineto
1223.42 2618.25 lineto
closepath fill
1 setlinewidth
solid
0 0 0 edgecolor
newpath 1230.34 2617.18 moveto
1225.36 2607.83 lineto
1223.42 2618.25 lineto
closepath stroke
grestore
% node53
gsave
1 0.63572 1 nodecolor
3874 3067 84.85 69.3 ellipse_path fill
1 setlinewidth
filled
0 0 0 nodecolor
3874 3067 84.85 69.3 ellipse_path stroke
0 0 0 nodecolor
14 /Times-Roman set_font
3836 3099.4 moveto 76 (GO:0032509) alignedtext
0 0 0 nodecolor
14 /Times-Roman set_font
3844 3084.4 moveto 60 (endosome) alignedtext
0 0 0 nodecolor
14 /Times-Roman set_font
3849.5 3069.4 moveto 49 (transport) alignedtext
0 0 0 nodecolor
14 /Times-Roman set_font
3822 3054.4 moveto 104 (via multivesicular) alignedtext
0 0 0 nodecolor
14 /Times-Roman set_font
3837.5 3039.4 moveto 73 (body sorting) alignedtext
0 0 0 nodecolor
14 /Times-Roman set_font
3850 3024.4 moveto 48 (pathway) alignedtext
grestore
% node14->node53
gsave
1 setlinewidth
0 0 0 edgecolor
newpath 3816.26 3478.49 moveto
3826.47 3405.72 3849.17 3243.96 3862.87 3146.33 curveto
stroke
0 0 0 edgecolor
newpath 3866.37 3146.6 moveto
3864.29 3136.21 lineto
3859.43 3145.63 lineto
closepath fill
1 setlinewidth
solid
0 0 0 edgecolor
newpath 3866.37 3146.6 moveto
3864.29 3136.21 lineto
3859.43 3145.63 lineto
closepath stroke
grestore
% node55
gsave
1 0.99279 1 nodecolor
4048 3067 70.92 48.08 ellipse_path fill
1 setlinewidth
filled
0 0 0 nodecolor
4048 3067 70.92 48.08 ellipse_path stroke
0 0 0 nodecolor
14 /Times-Roman set_font
4009.5 3084.4 moveto 77 (GO:0045324) alignedtext
0 0 0 nodecolor
14 /Times-Roman set_font
4005.5 3069.4 moveto 85 (late endosome) alignedtext
0 0 0 nodecolor
14 /Times-Roman set_font
4017.5 3054.4 moveto 61 (to vacuole) alignedtext
0 0 0 nodecolor
14 /Times-Roman set_font
4023.5 3039.4 moveto 49 (transport) alignedtext
grestore
% node14->node55
gsave
1 setlinewidth
0 0 0 edgecolor
newpath 3829.99 3480.02 moveto
3871.45 3401.47 3970.26 3214.29 4019.33 3121.32 curveto
stroke
0 0 0 edgecolor
newpath 4022.49 3122.83 moveto
4024.06 3112.35 lineto
4016.3 3119.56 lineto
closepath fill
1 setlinewidth
solid
0 0 0 edgecolor
newpath 4022.49 3122.83 moveto
4024.06 3112.35 lineto
4016.3 3119.56 lineto
closepath stroke
grestore
% node14->node106
gsave
1 setlinewidth
0 0 0 edgecolor
newpath 3800.17 3478.87 moveto
3776.45 3397.56 3719.93 3203.87 3693.75 3114.13 curveto
stroke
0 0 0 edgecolor
newpath 3697.1 3113.1 moveto
3690.94 3104.48 lineto
3690.38 3115.06 lineto
closepath fill
1 setlinewidth
solid
0 0 0 edgecolor
newpath 3697.1 3113.1 moveto
3690.94 3104.48 lineto
3690.38 3115.06 lineto
closepath stroke
grestore
% node16
gsave
1 0.74316 1 nodecolor
2509 1130 77.99 26.87 ellipse_path fill
1 setlinewidth
filled
0 0 0 nodecolor
2509 1130 77.99 26.87 ellipse_path stroke
0 0 0 nodecolor
14 /Times-Roman set_font
2471.5 1132.4 moveto 75 (GO:0016236) alignedtext
0 0 0 nodecolor
14 /Times-Roman set_font
2461.5 1117.4 moveto 95 (macroautophagy) alignedtext
grestore
% node15->node16
gsave
1 setlinewidth
0 0 0 edgecolor
newpath 2085.25 2532.93 moveto
2081.08 2376.16 2062.49 1588.21 2107 1491 curveto
2181.07 1329.22 2366.08 1208.99 2456.96 1157.56 curveto
stroke
0 0 0 edgecolor
newpath 2458.7 1160.59 moveto
2465.72 1152.65 lineto
2455.28 1154.48 lineto
closepath fill
1 setlinewidth
solid
0 0 0 edgecolor
newpath 2458.7 1160.59 moveto
2465.72 1152.65 lineto
2455.28 1154.48 lineto
closepath stroke
grestore
% node18
gsave
1 0.99962 1 nodecolor
2194 2026 77.78 26.87 ellipse_path fill
1 setlinewidth
filled
0 0 0 nodecolor
2194 2026 77.78 26.87 ellipse_path stroke
0 0 0 nodecolor
14 /Times-Roman set_font
2157 2028.4 moveto 74 (GO:0016237) alignedtext
0 0 0 nodecolor
14 /Times-Roman set_font
2147 2013.4 moveto 94 (microautophagy) alignedtext
grestore
% node15->node18
gsave
1 setlinewidth
0 0 0 edgecolor
newpath 2091.5 2532.78 moveto
2109.4 2444.31 2165.95 2164.71 2186.47 2063.25 curveto
stroke
0 0 0 edgecolor
newpath 2189.95 2063.66 moveto
2188.51 2053.16 lineto
2183.09 2062.27 lineto
closepath fill
1 setlinewidth
solid
0 0 0 edgecolor
newpath 2189.95 2063.66 moveto
2188.51 2053.16 lineto
2183.09 2062.27 lineto
closepath stroke
grestore
% node89
gsave
1 0.97329 1 nodecolor
1988 2026 72.12 37.48 ellipse_path fill
1 setlinewidth
filled
0 0 0 nodecolor
1988 2026 72.12 37.48 ellipse_path stroke
0 0 0 nodecolor
14 /Times-Roman set_font
1950 2035.9 moveto 76 (GO:0000422) alignedtext
0 0 0 nodecolor
14 /Times-Roman set_font
1945 2020.9 moveto 86 (mitochondrion) alignedtext
0 0 0 nodecolor
14 /Times-Roman set_font
1953.5 2005.9 moveto 69 (degradation) alignedtext
grestore
% node15->node89
gsave
1 setlinewidth
0 0 0 edgecolor
newpath 2081.01 2532.78 moveto
2065.29 2447.13 2016.69 2182.34 1996.71 2073.48 curveto
stroke
0 0 0 edgecolor
newpath 2000.12 2072.65 moveto
1994.87 2063.44 lineto
1993.23 2073.91 lineto
closepath fill
1 setlinewidth
solid
0 0 0 edgecolor
newpath 2000.12 2072.65 moveto
1994.87 2063.44 lineto
1993.23 2073.91 lineto
closepath stroke
grestore
% node17->node16
gsave
1 setlinewidth
0 0 0 edgecolor
newpath 2916.45 1511.99 moveto
2829.23 1430.22 2625.11 1238.85 2543.56 1162.4 curveto
stroke
0 0 0 edgecolor
newpath 2545.74 1159.65 moveto
2536.05 1155.36 lineto
2540.96 1164.76 lineto
closepath fill
1 setlinewidth
solid
0 0 0 edgecolor
newpath 2545.74 1159.65 moveto
2536.05 1155.36 lineto
2540.96 1164.76 lineto
closepath stroke
grestore
% node59
gsave
1 0.99928 1 nodecolor
2194 1550 77.78 48.08 ellipse_path fill
1 setlinewidth
filled
0 0 0 nodecolor
2194 1550 77.78 48.08 ellipse_path stroke
0 0 0 nodecolor
14 /Times-Roman set_font
2156.5 1567.4 moveto 75 (GO:0034727) alignedtext
0 0 0 nodecolor
14 /Times-Roman set_font
2163.5 1552.4 moveto 61 (piecemeal) alignedtext
0 0 0 nodecolor
14 /Times-Roman set_font
2147 1537.4 moveto 94 (microautophagy) alignedtext
0 0 0 nodecolor
14 /Times-Roman set_font
2164 1522.4 moveto 60 (of nucleus) alignedtext
grestore
% node18->node59
gsave
1 setlinewidth
0 0 0 edgecolor
newpath 2194 1998.7 moveto
2194 1923.45 2194 1711.81 2194 1608.38 curveto
stroke
0 0 0 edgecolor
newpath 2197.5 1608.11 moveto
2194 1598.11 lineto
2190.5 1608.11 lineto
closepath fill
1 setlinewidth
solid
0 0 0 edgecolor
newpath 2197.5 1608.11 moveto
2194 1598.11 lineto
2190.5 1608.11 lineto
closepath stroke
grestore
% node19->node18
gsave
1 setlinewidth
0 0 0 edgecolor
newpath 2333.57 2522.87 moveto
2306.04 2424.87 2231.67 2160.09 2204.29 2062.64 curveto
stroke
0 0 0 edgecolor
newpath 2207.64 2061.62 moveto
2201.57 2052.94 lineto
2200.9 2063.51 lineto
closepath fill
1 setlinewidth
solid
0 0 0 edgecolor
newpath 2207.64 2061.62 moveto
2201.57 2052.94 lineto
2200.9 2063.51 lineto
closepath stroke
grestore
% node20
gsave
1 1 1 nodecolor
1607 2560 77.78 48.08 ellipse_path fill
1 setlinewidth
filled
0 0 0 nodecolor
1607 2560 77.78 48.08 ellipse_path stroke
0 0 0 nodecolor
14 /Times-Roman set_font
1568.5 2577.4 moveto 77 (GO:0005996) alignedtext
0 0 0 nodecolor
14 /Times-Roman set_font
1560 2562.4 moveto 94 (monosaccharide) alignedtext
0 0 0 nodecolor
14 /Times-Roman set_font
1578 2547.4 moveto 58 (metabolic) alignedtext
0 0 0 nodecolor
14 /Times-Roman set_font
1585.5 2532.4 moveto 43 (process) alignedtext
grestore
% node21
gsave
1 0.99977 1 nodecolor
1797 2026 63.14 48.08 ellipse_path fill
1 setlinewidth
filled
0 0 0 nodecolor
1797 2026 63.14 48.08 ellipse_path stroke
0 0 0 nodecolor
14 /Times-Roman set_font
1760 2043.4 moveto 74 (GO:0019318) alignedtext
0 0 0 nodecolor
14 /Times-Roman set_font
1777 2028.4 moveto 40 (hexose) alignedtext
0 0 0 nodecolor
14 /Times-Roman set_font
1768 2013.4 moveto 58 (metabolic) alignedtext
0 0 0 nodecolor
14 /Times-Roman set_font
1775.5 1998.4 moveto 43 (process) alignedtext
grestore
% node20->node21
gsave
1 setlinewidth
0 0 0 edgecolor
newpath 1623.69 2513.08 moveto
1658.64 2414.85 1739.38 2187.94 1777.01 2082.17 curveto
stroke
0 0 0 edgecolor
newpath 1780.36 2083.22 moveto
1780.41 2072.62 lineto
1773.76 2080.87 lineto
closepath fill
1 setlinewidth
solid
0 0 0 edgecolor
newpath 1780.36 2083.22 moveto
1780.41 2072.62 lineto
1773.76 2080.87 lineto
closepath stroke
grestore
% node22
gsave
1 0.047619 1 nodecolor
1620 1550 63.85 48.08 ellipse_path fill
1 setlinewidth
filled
0 0 0 nodecolor
1620 1550 63.85 48.08 ellipse_path stroke
0 0 0 nodecolor
14 /Times-Roman set_font
1582.5 1567.4 moveto 75 (GO:0019319) alignedtext
0 0 0 nodecolor
14 /Times-Roman set_font
1600 1552.4 moveto 40 (hexose) alignedtext
0 0 0 nodecolor
14 /Times-Roman set_font
1584.5 1537.4 moveto 71 (biosynthetic) alignedtext
0 0 0 nodecolor
14 /Times-Roman set_font
1598.5 1522.4 moveto 43 (process) alignedtext
grestore
% node20->node22
gsave
1 setlinewidth
0 0 0 edgecolor
newpath 1596.87 2512.25 moveto
1576.23 2408.98 1532.74 2157.15 1551 1946 curveto
1561.51 1824.4 1589.87 1684.12 1606.78 1607.44 curveto
stroke
0 0 0 edgecolor
newpath 1610.23 1608.02 moveto
1608.98 1597.5 lineto
1603.4 1606.51 lineto
closepath fill
1 setlinewidth
solid
0 0 0 edgecolor
newpath 1610.23 1608.02 moveto
1608.98 1597.5 lineto
1603.4 1606.51 lineto
closepath stroke
grestore
% node24
gsave
1 0.78498 1 nodecolor
1638 2026 77.78 48.08 ellipse_path fill
1 setlinewidth
filled
0 0 0 nodecolor
1638 2026 77.78 48.08 ellipse_path stroke
0 0 0 nodecolor
14 /Times-Roman set_font
1599.5 2043.4 moveto 77 (GO:0046365) alignedtext
0 0 0 nodecolor
14 /Times-Roman set_font
1591 2028.4 moveto 94 (monosaccharide) alignedtext
0 0 0 nodecolor
14 /Times-Roman set_font
1611.5 2013.4 moveto 53 (catabolic) alignedtext
0 0 0 nodecolor
14 /Times-Roman set_font
1616.5 1998.4 moveto 43 (process) alignedtext
grestore
% node20->node24
gsave
1 setlinewidth
0 0 0 edgecolor
newpath 1609.81 2511.67 moveto
1615.51 2413.4 1628.44 2190.64 1634.61 2084.43 curveto
stroke
0 0 0 edgecolor
newpath 1638.12 2084.41 moveto
1635.2 2074.22 lineto
1631.13 2084 lineto
closepath fill
1 setlinewidth
solid
0 0 0 edgecolor
newpath 1638.12 2084.41 moveto
1635.2 2074.22 lineto
1631.13 2084 lineto
closepath stroke
grestore
% node25
gsave
1 0.99868 1 nodecolor
1441 2026 63.14 48.08 ellipse_path fill
1 setlinewidth
filled
0 0 0 nodecolor
1441 2026 63.14 48.08 ellipse_path stroke
0 0 0 nodecolor
14 /Times-Roman set_font
1404 2043.4 moveto 74 (GO:0019321) alignedtext
0 0 0 nodecolor
14 /Times-Roman set_font
1419 2028.4 moveto 44 (pentose) alignedtext
0 0 0 nodecolor
14 /Times-Roman set_font
1412 2013.4 moveto 58 (metabolic) alignedtext
0 0 0 nodecolor
14 /Times-Roman set_font
1419.5 1998.4 moveto 43 (process) alignedtext
grestore
% node20->node25
gsave
1 setlinewidth
0 0 0 edgecolor
newpath 1592.27 2512.61 moveto
1561.71 2414.32 1491.55 2188.62 1458.65 2082.76 curveto
stroke
0 0 0 edgecolor
newpath 1461.89 2081.41 moveto
1455.58 2072.9 lineto
1455.21 2083.49 lineto
closepath fill
1 setlinewidth
solid
0 0 0 edgecolor
newpath 1461.89 2081.41 moveto
1455.58 2072.9 lineto
1455.21 2083.49 lineto
closepath stroke
grestore
% node21->node22
gsave
1 setlinewidth
0 0 0 edgecolor
newpath 1779.71 1979.49 moveto
1746.95 1891.4 1675.99 1700.56 1640.74 1605.76 curveto
stroke
0 0 0 edgecolor
newpath 1644 1604.5 moveto
1637.23 1596.35 lineto
1637.44 1606.94 lineto
closepath fill
1 setlinewidth
solid
0 0 0 edgecolor
newpath 1644 1604.5 moveto
1637.23 1596.35 lineto
1637.44 1606.94 lineto
closepath stroke
grestore
% node23
gsave
1 0.55049 1 nodecolor
1796 1550 63.85 48.08 ellipse_path fill
1 setlinewidth
filled
0 0 0 nodecolor
1796 1550 63.85 48.08 ellipse_path stroke
0 0 0 nodecolor
14 /Times-Roman set_font
1758.5 1567.4 moveto 75 (GO:0019320) alignedtext
0 0 0 nodecolor
14 /Times-Roman set_font
1776 1552.4 moveto 40 (hexose) alignedtext
0 0 0 nodecolor
14 /Times-Roman set_font
1769.5 1537.4 moveto 53 (catabolic) alignedtext
0 0 0 nodecolor
14 /Times-Roman set_font
1774.5 1522.4 moveto 43 (process) alignedtext
grestore
% node21->node23
gsave
1 setlinewidth
0 0 0 edgecolor
newpath 1796.9 1977.74 moveto
1796.71 1889.6 1796.32 1702.94 1796.12 1608.03 curveto
stroke
0 0 0 edgecolor
newpath 1799.62 1608.03 moveto
1796.1 1598.03 lineto
1792.62 1608.04 lineto
closepath fill
1 setlinewidth
solid
0 0 0 edgecolor
newpath 1799.62 1608.03 moveto
1796.1 1598.03 lineto
1792.62 1608.04 lineto
closepath stroke
grestore
% node75
gsave
1 0.9987 1 nodecolor
1994 1550 65.76 48.08 ellipse_path fill
1 setlinewidth
filled
0 0 0 nodecolor
1994 1550 65.76 48.08 ellipse_path stroke
0 0 0 nodecolor
14 /Times-Roman set_font
1955.5 1567.4 moveto 77 (GO:0006006) alignedtext
0 0 0 nodecolor
14 /Times-Roman set_font
1971 1552.4 moveto 46 (glucose) alignedtext
0 0 0 nodecolor
14 /Times-Roman set_font
1965 1537.4 moveto 58 (metabolic) alignedtext
0 0 0 nodecolor
14 /Times-Roman set_font
1972.5 1522.4 moveto 43 (process) alignedtext
grestore
% node21->node75
gsave
1 setlinewidth
0 0 0 edgecolor
newpath 1816.07 1979.93 moveto
1852.48 1891.95 1931.76 1700.39 1971.02 1605.52 curveto
stroke
0 0 0 edgecolor
newpath 1974.33 1606.68 moveto
1974.92 1596.1 lineto
1967.86 1604 lineto
closepath fill
1 setlinewidth
solid
0 0 0 edgecolor
newpath 1974.33 1606.68 moveto
1974.92 1596.1 lineto
1967.86 1604 lineto
closepath stroke
grestore
% node92
gsave
1 0.047619 1 nodecolor
1994 1130 65.05 48.08 ellipse_path fill
1 setlinewidth
filled
0 0 0 nodecolor
1994 1130 65.05 48.08 ellipse_path stroke
0 0 0 nodecolor
14 /Times-Roman set_font
1956 1147.4 moveto 76 (GO:0006007) alignedtext
0 0 0 nodecolor
14 /Times-Roman set_font
1971 1132.4 moveto 46 (glucose) alignedtext
0 0 0 nodecolor
14 /Times-Roman set_font
1967.5 1117.4 moveto 53 (catabolic) alignedtext
0 0 0 nodecolor
14 /Times-Roman set_font
1972.5 1102.4 moveto 43 (process) alignedtext
grestore
% node23->node92
gsave
1 setlinewidth
0 0 0 edgecolor
newpath 1817.38 1504.65 moveto
1854.05 1426.86 1928.81 1268.28 1968.28 1184.57 curveto
stroke
0 0 0 edgecolor
newpath 1971.46 1186.01 moveto
1972.56 1175.47 lineto
1965.13 1183.03 lineto
closepath fill
1 setlinewidth
solid
0 0 0 edgecolor
newpath 1971.46 1186.01 moveto
1972.56 1175.47 lineto
1965.13 1183.03 lineto
closepath stroke
grestore
% node24->node23
gsave
1 setlinewidth
0 0 0 edgecolor
newpath 1653.73 1978.62 moveto
1683.02 1890.38 1745.79 1701.28 1777.23 1606.53 curveto
stroke
0 0 0 edgecolor
newpath 1780.62 1607.43 moveto
1780.45 1596.84 lineto
1773.98 1605.23 lineto
closepath fill
1 setlinewidth
solid
0 0 0 edgecolor
newpath 1780.62 1607.43 moveto
1780.45 1596.84 lineto
1773.98 1605.23 lineto
closepath stroke
grestore
% node91
gsave
1 0.5725 1 nodecolor
1443 1550 65.05 48.08 ellipse_path fill
1 setlinewidth
filled
0 0 0 nodecolor
1443 1550 65.05 48.08 ellipse_path stroke
0 0 0 nodecolor
14 /Times-Roman set_font
1405 1567.4 moveto 76 (GO:0005997) alignedtext
0 0 0 nodecolor
14 /Times-Roman set_font
1418 1552.4 moveto 50 (xylulose) alignedtext
0 0 0 nodecolor
14 /Times-Roman set_font
1414 1537.4 moveto 58 (metabolic) alignedtext
0 0 0 nodecolor
14 /Times-Roman set_font
1421.5 1522.4 moveto 43 (process) alignedtext
grestore
% node25->node91
gsave
1 setlinewidth
0 0 0 edgecolor
newpath 1441.2 1977.74 moveto
1441.57 1889.6 1442.36 1702.94 1442.76 1608.03 curveto
stroke
0 0 0 edgecolor
newpath 1446.26 1608.05 moveto
1442.8 1598.03 lineto
1439.26 1608.02 lineto
closepath fill
1 setlinewidth
solid
0 0 0 edgecolor
newpath 1446.26 1608.05 moveto
1442.8 1598.03 lineto
1439.26 1608.02 lineto
closepath stroke
grestore
% node26->node27
gsave
1 setlinewidth
0 0 0 edgecolor
newpath 3588.35 3468.37 moveto
3572.12 3388.32 3539.34 3226.55 3520.72 3134.71 curveto
stroke
0 0 0 edgecolor
newpath 3524.11 3133.79 moveto
3518.69 3124.68 lineto
3517.25 3135.18 lineto
closepath fill
1 setlinewidth
solid
0 0 0 edgecolor
newpath 3524.11 3133.79 moveto
3518.69 3124.68 lineto
3517.25 3135.18 lineto
closepath stroke
grestore
% node84
gsave
1 0.90114 1 nodecolor
3518 2560 67.18 58.69 ellipse_path fill
1 setlinewidth
filled
0 0 0 nodecolor
3518 2560 67.18 58.69 ellipse_path stroke
0 0 0 nodecolor
14 /Times-Roman set_font
3478.5 2584.9 moveto 79 (GO:0046496) alignedtext
0 0 0 nodecolor
14 /Times-Roman set_font
3479.5 2569.9 moveto 77 (nicotinamide) alignedtext
0 0 0 nodecolor
14 /Times-Roman set_font
3487 2554.9 moveto 62 (nucleotide) alignedtext
0 0 0 nodecolor
14 /Times-Roman set_font
3489 2539.9 moveto 58 (metabolic) alignedtext
0 0 0 nodecolor
14 /Times-Roman set_font
3496.5 2524.9 moveto 43 (process) alignedtext
grestore
% node27->node84
gsave
1 setlinewidth
0 0 0 edgecolor
newpath 3508.27 3008.35 moveto
3510.32 2913.97 3514.34 2728.87 3516.51 2628.55 curveto
stroke
0 0 0 edgecolor
newpath 3520.01 2628.59 moveto
3516.73 2618.52 lineto
3513.01 2628.44 lineto
closepath fill
1 setlinewidth
solid
0 0 0 edgecolor
newpath 3520.01 2628.59 moveto
3516.73 2618.52 lineto
3513.01 2628.44 lineto
closepath stroke
grestore
% node28
gsave
1 0.99977 1 nodecolor
1350 1130 92.84 37.48 ellipse_path fill
1 setlinewidth
filled
0 0 0 nodecolor
1350 1130 92.84 37.48 ellipse_path stroke
0 0 0 nodecolor
14 /Times-Roman set_font
1312 1139.9 moveto 76 (GO:0006631) alignedtext
0 0 0 nodecolor
14 /Times-Roman set_font
1292 1124.9 moveto 116 (fatty acid metabolic) alignedtext
0 0 0 nodecolor
14 /Times-Roman set_font
1328.5 1109.9 moveto 43 (process) alignedtext
grestore
% node29
gsave
1 0.90485 1 nodecolor
1272 711 91.22 26.87 ellipse_path fill
1 setlinewidth
filled
0 0 0 nodecolor
1272 711 91.22 26.87 ellipse_path stroke
0 0 0 nodecolor
14 /Times-Roman set_font
1234 713.4 moveto 76 (GO:0019395) alignedtext
0 0 0 nodecolor
14 /Times-Roman set_font
1215.5 698.4 moveto 113 (fatty acid oxidation) alignedtext
grestore
% node28->node29
gsave
1 setlinewidth
0 0 0 edgecolor
newpath 1343.01 1092.45 moveto
1328.18 1012.77 1293.7 827.58 1278.93 748.2 curveto
stroke
0 0 0 edgecolor
newpath 1282.33 747.36 moveto
1277.06 738.17 lineto
1275.45 748.64 lineto
closepath fill
1 setlinewidth
solid
0 0 0 edgecolor
newpath 1282.33 747.36 moveto
1277.06 738.17 lineto
1275.45 748.64 lineto
closepath stroke
grestore
% node104
gsave
1 0.97342 1 nodecolor
1471 711 89.8 37.48 ellipse_path fill
1 setlinewidth
filled
0 0 0 nodecolor
1471 711 89.8 37.48 ellipse_path stroke
0 0 0 nodecolor
14 /Times-Roman set_font
1433 720.9 moveto 76 (GO:0009062) alignedtext
0 0 0 nodecolor
14 /Times-Roman set_font
1415.5 705.9 moveto 111 (fatty acid catabolic) alignedtext
0 0 0 nodecolor
14 /Times-Roman set_font
1449.5 690.9 moveto 43 (process) alignedtext
grestore
% node28->node104
gsave
1 setlinewidth
0 0 0 edgecolor
newpath 1360.84 1092.45 moveto
1382.95 1015.92 1433.15 842.05 1457.4 758.1 curveto
stroke
0 0 0 edgecolor
newpath 1460.81 758.9 moveto
1460.22 748.32 lineto
1454.09 756.95 lineto
closepath fill
1 setlinewidth
solid
0 0 0 edgecolor
newpath 1460.81 758.9 moveto
1460.22 748.32 lineto
1454.09 756.95 lineto
closepath stroke
grestore
% node56
gsave
1 0.74316 1 nodecolor
1371 379 111.22 26.87 ellipse_path fill
1 setlinewidth
filled
0 0 0 nodecolor
1371 379 111.22 26.87 ellipse_path stroke
0 0 0 nodecolor
14 /Times-Roman set_font
1333 381.4 moveto 76 (GO:0006635) alignedtext
0 0 0 nodecolor
14 /Times-Roman set_font
1300 366.4 moveto 142 (fatty acid beta-oxidation) alignedtext
grestore
% node29->node56
gsave
1 setlinewidth
0 0 0 edgecolor
newpath 1280.1 683.83 moveto
1297.8 624.47 1339.95 483.13 1360.02 415.84 curveto
stroke
0 0 0 edgecolor
newpath 1363.42 416.66 moveto
1362.93 406.08 lineto
1356.71 414.66 lineto
closepath fill
1 setlinewidth
solid
0 0 0 edgecolor
newpath 1363.42 416.66 moveto
1362.93 406.08 lineto
1356.71 414.66 lineto
closepath stroke
grestore
% node30
gsave
1 0.90485 1 nodecolor
1243 1550 72.83 26.87 ellipse_path fill
1 setlinewidth
filled
0 0 0 nodecolor
1243 1550 72.83 26.87 ellipse_path stroke
0 0 0 nodecolor
14 /Times-Roman set_font
1203.5 1552.4 moveto 79 (GO:0034440) alignedtext
0 0 0 nodecolor
14 /Times-Roman set_font
1199.5 1537.4 moveto 87 (lipid oxidation) alignedtext
grestore
% node30->node29
gsave
1 setlinewidth
0 0 0 edgecolor
newpath 1242.75 1522.98 moveto
1242.19 1450.03 1241.37 1243.02 1248 1071 curveto
1252.55 953.01 1263.41 813.59 1268.82 748.27 curveto
stroke
0 0 0 edgecolor
newpath 1272.33 748.33 moveto
1269.67 738.07 lineto
1265.35 747.74 lineto
closepath fill
1 setlinewidth
solid
0 0 0 edgecolor
newpath 1272.33 748.33 moveto
1269.67 738.07 lineto
1265.35 747.74 lineto
closepath stroke
grestore
% node31->node20
gsave
1 setlinewidth
0 0 0 edgecolor
newpath 1900.25 3016.07 moveto
1838.26 2919.66 1704.36 2711.41 1641.24 2613.25 curveto
stroke
0 0 0 edgecolor
newpath 1644.07 2611.18 moveto
1635.72 2604.67 lineto
1638.18 2614.97 lineto
closepath fill
1 setlinewidth
solid
0 0 0 edgecolor
newpath 1644.07 2611.18 moveto
1635.72 2604.67 lineto
1638.18 2614.97 lineto
closepath stroke
grestore
% node32
gsave
1 0.3364 1 nodecolor
1406 2560 65.76 48.08 ellipse_path fill
1 setlinewidth
filled
0 0 0 nodecolor
1406 2560 65.76 48.08 ellipse_path stroke
0 0 0 nodecolor
14 /Times-Roman set_font
1367.5 2577.4 moveto 77 (GO:0019400) alignedtext
0 0 0 nodecolor
14 /Times-Roman set_font
1386.5 2562.4 moveto 39 (alditol) alignedtext
0 0 0 nodecolor
14 /Times-Roman set_font
1377 2547.4 moveto 58 (metabolic) alignedtext
0 0 0 nodecolor
14 /Times-Roman set_font
1384.5 2532.4 moveto 43 (process) alignedtext
grestore
% node31->node32
gsave
1 setlinewidth
0 0 0 edgecolor
newpath 1888.07 3023.77 moveto
1789.36 2928.81 1554.35 2702.72 1453.4 2605.6 curveto
stroke
0 0 0 edgecolor
newpath 1455.71 2602.97 moveto
1446.08 2598.56 lineto
1450.86 2608.01 lineto
closepath fill
1 setlinewidth
solid
0 0 0 edgecolor
newpath 1455.71 2602.97 moveto
1446.08 2598.56 lineto
1450.86 2608.01 lineto
closepath stroke
grestore
% node31->node70
gsave
1 setlinewidth
0 0 0 edgecolor
newpath 1933 3008.35 moveto
1933 2913.97 1933 2728.87 1933 2628.55 curveto
stroke
0 0 0 edgecolor
newpath 1936.5 2628.52 moveto
1933 2618.52 lineto
1929.5 2628.52 lineto
closepath fill
1 setlinewidth
solid
0 0 0 edgecolor
newpath 1936.5 2628.52 moveto
1933 2618.52 lineto
1929.5 2628.52 lineto
closepath stroke
grestore
% node31->node73
gsave
1 setlinewidth
0 0 0 edgecolor
newpath 1989.57 3036.62 moveto
2153.98 2948.32 2631.25 2691.99 2809.13 2596.45 curveto
stroke
0 0 0 edgecolor
newpath 2810.98 2599.43 moveto
2818.13 2591.62 lineto
2807.66 2593.27 lineto
closepath fill
1 setlinewidth
solid
0 0 0 edgecolor
newpath 2810.98 2599.43 moveto
2818.13 2591.62 lineto
2807.66 2593.27 lineto
closepath stroke
grestore
% node33
gsave
1 0.99989 1 nodecolor
821 3067 65.76 48.08 ellipse_path fill
1 setlinewidth
filled
0 0 0 nodecolor
821 3067 65.76 48.08 ellipse_path stroke
0 0 0 nodecolor
14 /Times-Roman set_font
782.5 3084.4 moveto 77 (GO:0006066) alignedtext
0 0 0 nodecolor
14 /Times-Roman set_font
799 3069.4 moveto 44 (alcohol) alignedtext
0 0 0 nodecolor
14 /Times-Roman set_font
792 3054.4 moveto 58 (metabolic) alignedtext
0 0 0 nodecolor
14 /Times-Roman set_font
799.5 3039.4 moveto 43 (process) alignedtext
grestore
% node33->node20
gsave
1 setlinewidth
0 0 0 edgecolor
newpath 859.77 3028.01 moveto
871.04 3017.46 883.66 3006.37 896 2997 curveto
1138.58 2812.8 1222.42 2800.97 1481 2640 curveto
1501.69 2627.12 1524.19 2612.9 1544.37 2600.07 curveto
stroke
0 0 0 edgecolor
newpath 1546.31 2602.99 moveto
1552.87 2594.67 lineto
1542.55 2597.08 lineto
closepath fill
1 setlinewidth
solid
0 0 0 edgecolor
newpath 1546.31 2602.99 moveto
1552.87 2594.67 lineto
1542.55 2597.08 lineto
closepath stroke
grestore
% node33->node32
gsave
1 setlinewidth
0 0 0 edgecolor
newpath 861.19 3028.9 moveto
872.37 3018.46 884.58 3007.21 896 2997 curveto
1061.1 2849.34 1262 2680.2 1354.66 2602.76 curveto
stroke
0 0 0 edgecolor
newpath 1357.05 2605.32 moveto
1362.48 2596.22 lineto
1352.56 2599.95 lineto
closepath fill
1 setlinewidth
solid
0 0 0 edgecolor
newpath 1357.05 2605.32 moveto
1362.48 2596.22 lineto
1352.56 2599.95 lineto
closepath stroke
grestore
% node33->node80
gsave
1 setlinewidth
0 0 0 edgecolor
newpath 853.83 3025.08 moveto
926.46 2932.31 1100.55 2709.99 1178.77 2610.1 curveto
stroke
0 0 0 edgecolor
newpath 1181.73 2612 moveto
1185.14 2601.97 lineto
1176.21 2607.69 lineto
closepath fill
1 setlinewidth
solid
0 0 0 edgecolor
newpath 1181.73 2612 moveto
1185.14 2601.97 lineto
1176.21 2607.69 lineto
closepath stroke
grestore
% node34->node111
gsave
1 setlinewidth
0 0 0 edgecolor
newpath 269.66 1491.34 moveto
276.48 1340.79 294.57 941.29 301.88 779.99 curveto
stroke
0 0 0 edgecolor
newpath 305.38 779.86 moveto
302.34 769.72 lineto
298.39 779.55 lineto
closepath fill
1 setlinewidth
solid
0 0 0 edgecolor
newpath 305.38 779.86 moveto
302.34 769.72 lineto
298.39 779.55 lineto
closepath stroke
grestore
% node35
gsave
1 1 1 nodecolor
846 1550 77.99 48.08 ellipse_path fill
1 setlinewidth
filled
0 0 0 nodecolor
846 1550 77.99 48.08 ellipse_path stroke
0 0 0 nodecolor
14 /Times-Roman set_font
809.5 1567.4 moveto 73 (GO:0032787) alignedtext
0 0 0 nodecolor
14 /Times-Roman set_font
798.5 1552.4 moveto 95 (monocarboxylic) alignedtext
0 0 0 nodecolor
14 /Times-Roman set_font
802.5 1537.4 moveto 87 (acid metabolic) alignedtext
0 0 0 nodecolor
14 /Times-Roman set_font
824.5 1522.4 moveto 43 (process) alignedtext
grestore
% node35->node28
gsave
1 setlinewidth
0 0 0 edgecolor
newpath 892.51 1511.24 moveto
987.8 1431.84 1204.36 1251.37 1301.39 1170.5 curveto
stroke
0 0 0 edgecolor
newpath 1303.85 1173.02 moveto
1309.29 1163.93 lineto
1299.37 1167.64 lineto
closepath fill
1 setlinewidth
solid
0 0 0 edgecolor
newpath 1303.85 1173.02 moveto
1309.29 1163.93 lineto
1299.37 1167.64 lineto
closepath stroke
grestore
% node36
gsave
1 0.26432 1 nodecolor
846 1130 65.05 48.08 ellipse_path fill
1 setlinewidth
filled
0 0 0 nodecolor
846 1130 65.05 48.08 ellipse_path stroke
0 0 0 nodecolor
14 /Times-Roman set_font
808 1147.4 moveto 76 (GO:0019541) alignedtext
0 0 0 nodecolor
14 /Times-Roman set_font
815.5 1132.4 moveto 61 (propionate) alignedtext
0 0 0 nodecolor
14 /Times-Roman set_font
817 1117.4 moveto 58 (metabolic) alignedtext
0 0 0 nodecolor
14 /Times-Roman set_font
824.5 1102.4 moveto 43 (process) alignedtext
grestore
% node35->node36
gsave
1 setlinewidth
0 0 0 edgecolor
newpath 846 1501.82 moveto
846 1424.25 846 1271.95 846 1188.35 curveto
stroke
0 0 0 edgecolor
newpath 849.5 1188.26 moveto
846 1178.26 lineto
842.5 1188.26 lineto
closepath fill
1 setlinewidth
solid
0 0 0 edgecolor
newpath 849.5 1188.26 moveto
846 1178.26 lineto
842.5 1188.26 lineto
closepath stroke
grestore
% node76
gsave
1 0.90485 1 nodecolor
994 1130 65.05 48.08 ellipse_path fill
1 setlinewidth
filled
0 0 0 nodecolor
994 1130 65.05 48.08 ellipse_path stroke
0 0 0 nodecolor
14 /Times-Roman set_font
956 1147.4 moveto 76 (GO:0006083) alignedtext
0 0 0 nodecolor
14 /Times-Roman set_font
974 1132.4 moveto 40 (acetate) alignedtext
0 0 0 nodecolor
14 /Times-Roman set_font
965 1117.4 moveto 58 (metabolic) alignedtext
0 0 0 nodecolor
14 /Times-Roman set_font
972.5 1102.4 moveto 43 (process) alignedtext
grestore
% node35->node76
gsave
1 setlinewidth
0 0 0 edgecolor
newpath 862.55 1503.04 moveto
889.97 1425.21 944.74 1269.79 974.18 1186.23 curveto
stroke
0 0 0 edgecolor
newpath 977.54 1187.25 moveto
977.56 1176.65 lineto
970.94 1184.92 lineto
closepath fill
1 setlinewidth
solid
0 0 0 edgecolor
newpath 977.54 1187.25 moveto
977.56 1176.65 lineto
970.94 1184.92 lineto
closepath stroke
grestore
% node93
gsave
1 0.78498 1 nodecolor
697 1130 65.76 48.08 ellipse_path fill
1 setlinewidth
filled
0 0 0 nodecolor
697 1130 65.76 48.08 ellipse_path stroke
0 0 0 nodecolor
14 /Times-Roman set_font
658.5 1147.4 moveto 77 (GO:0006090) alignedtext
0 0 0 nodecolor
14 /Times-Roman set_font
672.5 1132.4 moveto 49 (pyruvate) alignedtext
0 0 0 nodecolor
14 /Times-Roman set_font
668 1117.4 moveto 58 (metabolic) alignedtext
0 0 0 nodecolor
14 /Times-Roman set_font
675.5 1102.4 moveto 43 (process) alignedtext
grestore
% node35->node93
gsave
1 setlinewidth
0 0 0 edgecolor
newpath 829.34 1503.04 moveto
801.73 1425.21 746.59 1269.79 716.95 1186.23 curveto
stroke
0 0 0 edgecolor
newpath 720.19 1184.91 moveto
713.55 1176.65 lineto
713.6 1187.25 lineto
closepath fill
1 setlinewidth
solid
0 0 0 edgecolor
newpath 720.19 1184.91 moveto
713.55 1176.65 lineto
713.6 1187.25 lineto
closepath stroke
grestore
% node38
gsave
1 0.9999 1 nodecolor
768 2026 72.83 48.08 ellipse_path fill
1 setlinewidth
filled
0 0 0 nodecolor
768 2026 72.83 48.08 ellipse_path stroke
0 0 0 nodecolor
14 /Times-Roman set_font
730.5 2043.4 moveto 75 (GO:0019752) alignedtext
0 0 0 nodecolor
14 /Times-Roman set_font
737 2028.4 moveto 62 (carboxylic) alignedtext
0 0 0 nodecolor
14 /Times-Roman set_font
724.5 2013.4 moveto 87 (acid metabolic) alignedtext
0 0 0 nodecolor
14 /Times-Roman set_font
746.5 1998.4 moveto 43 (process) alignedtext
grestore
% node37->node38
gsave
1 setlinewidth
0 0 0 edgecolor
newpath 673.32 2512.14 moveto
692.45 2413.93 736.07 2189.97 756.74 2083.84 curveto
stroke
0 0 0 edgecolor
newpath 760.19 2084.43 moveto
758.66 2073.94 lineto
753.32 2083.09 lineto
closepath fill
1 setlinewidth
solid
0 0 0 edgecolor
newpath 760.19 2084.43 moveto
758.66 2073.94 lineto
753.32 2083.09 lineto
closepath stroke
grestore
% node38->node35
gsave
1 setlinewidth
0 0 0 edgecolor
newpath 775.84 1978.18 moveto
790.26 1890.15 820.96 1702.79 836.53 1607.79 curveto
stroke
0 0 0 edgecolor
newpath 840.01 1608.22 moveto
838.17 1597.79 lineto
833.1 1607.09 lineto
closepath fill
1 setlinewidth
solid
0 0 0 edgecolor
newpath 840.01 1608.22 moveto
838.17 1597.79 lineto
833.1 1607.09 lineto
closepath stroke
grestore
% node67
gsave
1 0.96538 1 nodecolor
548 1550 72.83 48.08 ellipse_path fill
1 setlinewidth
filled
0 0 0 nodecolor
548 1550 72.83 48.08 ellipse_path stroke
0 0 0 nodecolor
14 /Times-Roman set_font
509.5 1567.4 moveto 77 (GO:0043648) alignedtext
0 0 0 nodecolor
14 /Times-Roman set_font
511 1552.4 moveto 74 (dicarboxylic) alignedtext
0 0 0 nodecolor
14 /Times-Roman set_font
504.5 1537.4 moveto 87 (acid metabolic) alignedtext
0 0 0 nodecolor
14 /Times-Roman set_font
526.5 1522.4 moveto 43 (process) alignedtext
grestore
% node38->node67
gsave
1 setlinewidth
0 0 0 edgecolor
newpath 746.71 1979.93 moveto
706.01 1891.87 617.33 1700.01 573.53 1605.24 curveto
stroke
0 0 0 edgecolor
newpath 576.68 1603.71 moveto
569.31 1596.1 lineto
570.32 1606.64 lineto
closepath fill
1 setlinewidth
solid
0 0 0 edgecolor
newpath 576.68 1603.71 moveto
569.31 1596.1 lineto
570.32 1606.64 lineto
closepath stroke
grestore
% node38->node78
gsave
1 setlinewidth
0 0 0 edgecolor
newpath 797.26 1981.65 moveto
855.43 1893.47 985.34 1696.52 1047.53 1602.25 curveto
stroke
0 0 0 edgecolor
newpath 1050.57 1604 moveto
1053.16 1593.72 lineto
1044.73 1600.14 lineto
closepath fill
1 setlinewidth
solid
0 0 0 edgecolor
newpath 1050.57 1604 moveto
1053.16 1593.72 lineto
1044.73 1600.14 lineto
closepath stroke
grestore
% node39->node69
gsave
1 setlinewidth
0 0 0 edgecolor
newpath 2580.42 3018.85 moveto
2586.84 2928.42 2600.72 2732.97 2608.12 2628.74 curveto
stroke
0 0 0 edgecolor
newpath 2611.62 2628.86 moveto
2608.84 2618.64 lineto
2604.64 2628.36 lineto
closepath fill
1 setlinewidth
solid
0 0 0 edgecolor
newpath 2611.62 2628.86 moveto
2608.84 2618.64 lineto
2604.64 2628.36 lineto
closepath stroke
grestore
% node40
gsave
1 0.26432 1 nodecolor
4346 2560 106.98 48.08 ellipse_path fill
1 setlinewidth
filled
0 0 0 nodecolor
4346 2560 106.98 48.08 ellipse_path stroke
0 0 0 nodecolor
14 /Times-Roman set_font
4307.5 2577.4 moveto 77 (GO:0008064) alignedtext
0 0 0 nodecolor
14 /Times-Roman set_font
4316.5 2562.4 moveto 59 (regulation) alignedtext
0 0 0 nodecolor
14 /Times-Roman set_font
4278 2547.4 moveto 136 (of actin polymerization) alignedtext
0 0 0 nodecolor
14 /Times-Roman set_font
4286.5 2532.4 moveto 119 (or depolymerization) alignedtext
grestore
% node41
gsave
1 0.26432 1 nodecolor
4545 2026 79.2 48.08 ellipse_path fill
1 setlinewidth
filled
0 0 0 nodecolor
4545 2026 79.2 48.08 ellipse_path stroke
0 0 0 nodecolor
14 /Times-Roman set_font
4508 2043.4 moveto 74 (GO:0030833) alignedtext
0 0 0 nodecolor
14 /Times-Roman set_font
4515.5 2028.4 moveto 59 (regulation) alignedtext
0 0 0 nodecolor
14 /Times-Roman set_font
4497 2013.4 moveto 96 (of actin filament) alignedtext
0 0 0 nodecolor
14 /Times-Roman set_font
4500.5 1998.4 moveto 89 (polymerization) alignedtext
grestore
% node40->node41
gsave
1 setlinewidth
0 0 0 edgecolor
newpath 4363.66 2512.61 moveto
4400.33 2414.22 4484.57 2188.17 4523.97 2082.44 curveto
stroke
0 0 0 edgecolor
newpath 4527.31 2083.49 moveto
4527.52 2072.9 lineto
4520.75 2081.05 lineto
closepath fill
1 setlinewidth
solid
0 0 0 edgecolor
newpath 4527.31 2083.49 moveto
4527.52 2072.9 lineto
4520.75 2081.05 lineto
closepath stroke
grestore
% node42->node41
gsave
1 setlinewidth
0 0 0 edgecolor
newpath 4647.85 3018.9 moveto
4649.1 2918.45 4649.32 2679.22 4628 2480 curveto
4612.6 2336.11 4577.62 2169.29 4558.35 2083.51 curveto
stroke
0 0 0 edgecolor
newpath 4561.76 2082.69 moveto
4556.14 2073.7 lineto
4554.93 2084.23 lineto
closepath fill
1 setlinewidth
solid
0 0 0 edgecolor
newpath 4561.76 2082.69 moveto
4556.14 2073.7 lineto
4554.93 2084.23 lineto
closepath stroke
grestore
% node43->node41
gsave
1 setlinewidth
0 0 0 edgecolor
newpath 4545 2522.45 moveto
4545 2430.69 4545 2194.53 4545 2084.3 curveto
stroke
0 0 0 edgecolor
newpath 4548.5 2084.03 moveto
4545 2074.03 lineto
4541.5 2084.03 lineto
closepath fill
1 setlinewidth
solid
0 0 0 edgecolor
newpath 4548.5 2084.03 moveto
4545 2074.03 lineto
4541.5 2084.03 lineto
closepath stroke
grestore
% node44
gsave
1 0.96507 1 nodecolor
3052 3067 73.04 48.08 ellipse_path fill
1 setlinewidth
filled
0 0 0 nodecolor
3052 3067 73.04 48.08 ellipse_path stroke
0 0 0 nodecolor
14 /Times-Roman set_font
3014 3084.4 moveto 76 (GO:0009991) alignedtext
0 0 0 nodecolor
14 /Times-Roman set_font
3027 3069.4 moveto 50 (response) alignedtext
0 0 0 nodecolor
14 /Times-Roman set_font
3008 3054.4 moveto 88 (to extracellular) alignedtext
0 0 0 nodecolor
14 /Times-Roman set_font
3027.5 3039.4 moveto 49 (stimulus) alignedtext
grestore
% node45
gsave
1 0.96507 1 nodecolor
3052 2560 63.85 48.08 ellipse_path fill
1 setlinewidth
filled
0 0 0 nodecolor
3052 2560 63.85 48.08 ellipse_path stroke
0 0 0 nodecolor
14 /Times-Roman set_font
3014.5 2577.4 moveto 75 (GO:0031667) alignedtext
0 0 0 nodecolor
14 /Times-Roman set_font
3027 2562.4 moveto 50 (response) alignedtext
0 0 0 nodecolor
14 /Times-Roman set_font
3022.5 2547.4 moveto 59 (to nutrient) alignedtext
0 0 0 nodecolor
14 /Times-Roman set_font
3034.5 2532.4 moveto 35 (levels) alignedtext
grestore
% node44->node45
gsave
1 setlinewidth
0 0 0 edgecolor
newpath 3052 3018.85 moveto
3052 2925.29 3052 2719.3 3052 2618.24 curveto
stroke
0 0 0 edgecolor
newpath 3055.5 2618.2 moveto
3052 2608.2 lineto
3048.5 2618.2 lineto
closepath fill
1 setlinewidth
solid
0 0 0 edgecolor
newpath 3055.5 2618.2 moveto
3052 2608.2 lineto
3048.5 2618.2 lineto
closepath stroke
grestore
% node44->node47
gsave
1 setlinewidth
0 0 0 edgecolor
newpath 3066.54 3019.76 moveto
3094.42 2929.14 3155.48 2730.7 3187.49 2626.66 curveto
stroke
0 0 0 edgecolor
newpath 3190.9 2627.48 moveto
3190.49 2616.89 lineto
3184.21 2625.42 lineto
closepath fill
1 setlinewidth
solid
0 0 0 edgecolor
newpath 3190.9 2627.48 moveto
3190.49 2616.89 lineto
3184.21 2625.42 lineto
closepath stroke
grestore
% node49
gsave
1 0.78534 1 nodecolor
3191 2026 65.05 58.69 ellipse_path fill
1 setlinewidth
filled
0 0 0 nodecolor
3191 2026 65.05 58.69 ellipse_path stroke
0 0 0 nodecolor
14 /Times-Roman set_font
3153 2050.9 moveto 76 (GO:0031669) alignedtext
0 0 0 nodecolor
14 /Times-Roman set_font
3168.5 2035.9 moveto 45 (cellular) alignedtext
0 0 0 nodecolor
14 /Times-Roman set_font
3166 2020.9 moveto 50 (response) alignedtext
0 0 0 nodecolor
14 /Times-Roman set_font
3161.5 2005.9 moveto 59 (to nutrient) alignedtext
0 0 0 nodecolor
14 /Times-Roman set_font
3173.5 1990.9 moveto 35 (levels) alignedtext
grestore
% node45->node49
gsave
1 setlinewidth
0 0 0 edgecolor
newpath 3064.34 2512.61 moveto
3089.11 2417.44 3144.98 2202.82 3173.51 2093.19 curveto
stroke
0 0 0 edgecolor
newpath 3176.97 2093.8 moveto
3176.1 2083.24 lineto
3170.19 2092.04 lineto
closepath fill
1 setlinewidth
solid
0 0 0 edgecolor
newpath 3176.97 2093.8 moveto
3176.1 2083.24 lineto
3170.19 2092.04 lineto
closepath stroke
grestore
% node45->node64
gsave
1 setlinewidth
0 0 0 edgecolor
newpath 3047.66 2511.67 moveto
3038.52 2410.01 3017.4 2175.09 3008.3 2073.85 curveto
stroke
0 0 0 edgecolor
newpath 3011.76 2073.26 moveto
3007.38 2063.61 lineto
3004.79 2073.89 lineto
closepath fill
1 setlinewidth
solid
0 0 0 edgecolor
newpath 3011.76 2073.26 moveto
3007.38 2063.61 lineto
3004.79 2073.89 lineto
closepath stroke
grestore
% node46->node47
gsave
1 setlinewidth
0 0 0 edgecolor
newpath 3209.4 3489.08 moveto
3234.6 3427.9 3294.46 3273.18 3315 3137 curveto
3343.11 2950.65 3274.73 2732.35 3234.63 2625.56 curveto
stroke
0 0 0 edgecolor
newpath 3237.78 2624 moveto
3230.96 2615.89 lineto
3231.23 2626.49 lineto
closepath fill
1 setlinewidth
solid
0 0 0 edgecolor
newpath 3237.78 2624 moveto
3230.96 2615.89 lineto
3231.23 2626.49 lineto
closepath stroke
grestore
% node47->node49
gsave
1 setlinewidth
0 0 0 edgecolor
newpath 3206.13 2501.33 moveto
3202.97 2401.95 3196.57 2201.02 3193.2 2095.04 curveto
stroke
0 0 0 edgecolor
newpath 3196.69 2094.66 moveto
3192.87 2084.77 lineto
3189.69 2094.88 lineto
closepath fill
1 setlinewidth
solid
0 0 0 edgecolor
newpath 3196.69 2094.66 moveto
3192.87 2084.77 lineto
3189.69 2094.88 lineto
closepath stroke
grestore
% node48
gsave
1 0.78534 1 nodecolor
3208 3067 65.05 58.69 ellipse_path fill
1 setlinewidth
filled
0 0 0 nodecolor
3208 3067 65.05 58.69 ellipse_path stroke
0 0 0 nodecolor
14 /Times-Roman set_font
3170 3091.9 moveto 76 (GO:0071496) alignedtext
0 0 0 nodecolor
14 /Times-Roman set_font
3185.5 3076.9 moveto 45 (cellular) alignedtext
0 0 0 nodecolor
14 /Times-Roman set_font
3183 3061.9 moveto 50 (response) alignedtext
0 0 0 nodecolor
14 /Times-Roman set_font
3177.5 3046.9 moveto 61 (to external) alignedtext
0 0 0 nodecolor
14 /Times-Roman set_font
3183.5 3031.9 moveto 49 (stimulus) alignedtext
grestore
% node48->node47
gsave
1 setlinewidth
0 0 0 edgecolor
newpath 3208 3008.35 moveto
3208 2913.97 3208 2728.87 3208 2628.55 curveto
stroke
0 0 0 edgecolor
newpath 3211.5 2628.52 moveto
3208 2618.52 lineto
3204.5 2628.52 lineto
closepath fill
1 setlinewidth
solid
0 0 0 edgecolor
newpath 3211.5 2628.52 moveto
3208 2618.52 lineto
3204.5 2628.52 lineto
closepath stroke
grestore
% node49->node17
gsave
1 setlinewidth
0 0 0 edgecolor
newpath 3164.61 1972.32 moveto
3119.72 1881 3028.96 1696.39 2983.79 1604.5 curveto
stroke
0 0 0 edgecolor
newpath 2986.86 1602.8 moveto
2979.31 1595.37 lineto
2980.58 1605.89 lineto
closepath fill
1 setlinewidth
solid
0 0 0 edgecolor
newpath 2986.86 1602.8 moveto
2979.31 1595.37 lineto
2980.58 1605.89 lineto
closepath stroke
grestore
% node51
gsave
1 0.89467 1 nodecolor
4153 2560 67.88 26.87 ellipse_path fill
1 setlinewidth
filled
0 0 0 nodecolor
4153 2560 67.88 26.87 ellipse_path stroke
0 0 0 nodecolor
14 /Times-Roman set_font
4116 2562.4 moveto 74 (GO:0032258) alignedtext
0 0 0 nodecolor
14 /Times-Roman set_font
4113 2547.4 moveto 80 (CVT pathway) alignedtext
grestore
% node50->node51
gsave
1 setlinewidth
0 0 0 edgecolor
newpath 4197.35 3018.85 moveto
4187.61 2918.15 4165.3 2687.22 4156.58 2597.04 curveto
stroke
0 0 0 edgecolor
newpath 4160.06 2596.62 moveto
4155.61 2587.01 lineto
4153.09 2597.3 lineto
closepath fill
1 setlinewidth
solid
0 0 0 edgecolor
newpath 4160.06 2596.62 moveto
4155.61 2587.01 lineto
4153.09 2597.3 lineto
closepath stroke
grestore
% node52->node42
gsave
1 setlinewidth
0 0 0 edgecolor
newpath 4620.92 3457.3 moveto
4626.68 3371.07 4637.37 3211.11 4643.11 3125.18 curveto
stroke
0 0 0 edgecolor
newpath 4646.61 3125.29 moveto
4643.79 3115.07 lineto
4639.63 3124.82 lineto
closepath fill
1 setlinewidth
solid
0 0 0 edgecolor
newpath 4646.61 3125.29 moveto
4643.79 3115.07 lineto
4639.63 3124.82 lineto
closepath stroke
grestore
% node54
gsave
1 0.63572 1 nodecolor
3928 2560 84.85 79.9 ellipse_path fill
1 setlinewidth
filled
0 0 0 nodecolor
3928 2560 84.85 79.9 ellipse_path stroke
0 0 0 nodecolor
14 /Times-Roman set_font
3891 2599.9 moveto 74 (GO:0032511) alignedtext
0 0 0 nodecolor
14 /Times-Roman set_font
3885.5 2584.9 moveto 85 (late endosome) alignedtext
0 0 0 nodecolor
14 /Times-Roman set_font
3897.5 2569.9 moveto 61 (to vacuole) alignedtext
0 0 0 nodecolor
14 /Times-Roman set_font
3903.5 2554.9 moveto 49 (transport) alignedtext
0 0 0 nodecolor
14 /Times-Roman set_font
3876 2539.9 moveto 104 (via multivesicular) alignedtext
0 0 0 nodecolor
14 /Times-Roman set_font
3891.5 2524.9 moveto 73 (body sorting) alignedtext
0 0 0 nodecolor
14 /Times-Roman set_font
3904 2509.9 moveto 48 (pathway) alignedtext
grestore
% node53->node54
gsave
1 setlinewidth
0 0 0 edgecolor
newpath 3881.4 2997.57 moveto
3891.02 2907.24 3907.84 2749.27 3918.43 2649.88 curveto
stroke
0 0 0 edgecolor
newpath 3921.92 2650.17 moveto
3919.49 2639.85 lineto
3914.96 2649.43 lineto
closepath fill
1 setlinewidth
solid
0 0 0 edgecolor
newpath 3921.92 2650.17 moveto
3919.49 2639.85 lineto
3914.96 2649.43 lineto
closepath stroke
grestore
% node55->node54
gsave
1 setlinewidth
0 0 0 edgecolor
newpath 4036.71 3019.3 moveto
4016.63 2934.44 3974.4 2756.06 3948.89 2648.27 curveto
stroke
0 0 0 edgecolor
newpath 3952.26 2647.32 moveto
3946.55 2638.39 lineto
3945.45 2648.93 lineto
closepath fill
1 setlinewidth
solid
0 0 0 edgecolor
newpath 3952.26 2647.32 moveto
3946.55 2638.39 lineto
3945.45 2648.93 lineto
closepath stroke
grestore
% node57
gsave
1 0.047619 1 nodecolor
1371 103 140.92 37.48 ellipse_path fill
1 setlinewidth
filled
0 0 0 nodecolor
1371 103 140.92 37.48 ellipse_path stroke
0 0 0 nodecolor
14 /Times-Roman set_font
1333.5 112.9 moveto 75 (GO:0033539) alignedtext
0 0 0 nodecolor
14 /Times-Roman set_font
1300 97.9 moveto 142 (fatty acid beta-oxidation) alignedtext
0 0 0 nodecolor
14 /Times-Roman set_font
1279 82.9 moveto 184 (using acyl-CoA dehydrogenase) alignedtext
grestore
% node56->node57
gsave
1 setlinewidth
0 0 0 edgecolor
newpath 1371 351.78 moveto
1371 305.08 1371 209.12 1371 150.98 curveto
stroke
0 0 0 edgecolor
newpath 1374.5 150.94 moveto
1371 140.94 lineto
1367.5 150.94 lineto
closepath fill
1 setlinewidth
solid
0 0 0 edgecolor
newpath 1374.5 150.94 moveto
1371 140.94 lineto
1367.5 150.94 lineto
closepath stroke
grestore
% node58->node28
gsave
1 setlinewidth
0 0 0 edgecolor
newpath 1466.53 3018.99 moveto
1470.57 2939.99 1478.26 2777.6 1481 2640 curveto
1482.41 2568.9 1491.31 2550.36 1481 2480 curveto
1455.85 2308.32 1395.82 2277.43 1369 2106 curveto
1313.79 1753.16 1336.6 1319.89 1346.39 1177.67 curveto
stroke
0 0 0 edgecolor
newpath 1349.89 1177.77 moveto
1347.1 1167.55 lineto
1342.91 1177.28 lineto
closepath fill
1 setlinewidth
solid
0 0 0 edgecolor
newpath 1349.89 1177.77 moveto
1347.1 1167.55 lineto
1342.91 1177.28 lineto
closepath stroke
grestore
% node58->node30
gsave
1 setlinewidth
0 0 0 edgecolor
newpath 1445.64 3020.17 moveto
1416.07 2942.52 1358.42 2781.6 1331 2640 curveto
1252.21 2233.09 1243.81 1727.5 1243.04 1587.46 curveto
stroke
0 0 0 edgecolor
newpath 1246.54 1587.25 moveto
1242.99 1577.26 lineto
1239.54 1587.28 lineto
closepath fill
1 setlinewidth
solid
0 0 0 edgecolor
newpath 1246.54 1587.25 moveto
1242.99 1577.26 lineto
1239.54 1587.28 lineto
closepath stroke
grestore
% node58->node68
gsave
1 setlinewidth
0 0 0 edgecolor
newpath 1491.78 3022.01 moveto
1549.51 2928.5 1682.21 2713.53 1744.1 2613.29 curveto
stroke
0 0 0 edgecolor
newpath 1747.23 2614.88 moveto
1749.51 2604.53 lineto
1741.28 2611.2 lineto
closepath fill
1 setlinewidth
solid
0 0 0 edgecolor
newpath 1747.23 2614.88 moveto
1749.51 2604.53 lineto
1741.28 2611.2 lineto
closepath stroke
grestore
% node60->node61
gsave
1 setlinewidth
0 0 0 edgecolor
newpath 4770.07 3467.95 moveto
4777.1 3384.85 4791.51 3214.6 4799.09 3125.03 curveto
stroke
0 0 0 edgecolor
newpath 4802.58 3125.3 moveto
4799.93 3115.04 lineto
4795.6 3124.71 lineto
closepath fill
1 setlinewidth
solid
0 0 0 edgecolor
newpath 4802.58 3125.3 moveto
4799.93 3115.04 lineto
4795.6 3124.71 lineto
closepath stroke
grestore
% node61->node97
gsave
1 setlinewidth
0 0 0 edgecolor
newpath 4804.38 3018.85 moveto
4805.14 2921.9 4806.86 2704.23 4807.62 2607.68 curveto
stroke
0 0 0 edgecolor
newpath 4811.12 2607.65 moveto
4807.7 2597.62 lineto
4804.12 2607.59 lineto
closepath fill
1 setlinewidth
solid
0 0 0 edgecolor
newpath 4811.12 2607.65 moveto
4807.7 2597.62 lineto
4804.12 2607.59 lineto
closepath stroke
grestore
% node62->node10
gsave
1 setlinewidth
0 0 0 edgecolor
newpath 900.58 3470.89 moveto
851.84 3387.69 748 3210.4 695.61 3120.97 curveto
stroke
0 0 0 edgecolor
newpath 698.48 3118.94 moveto
690.4 3112.08 lineto
692.44 3122.48 lineto
closepath fill
1 setlinewidth
solid
0 0 0 edgecolor
newpath 698.48 3118.94 moveto
690.4 3112.08 lineto
692.44 3122.48 lineto
closepath stroke
grestore
% node62->node13
gsave
1 setlinewidth
0 0 0 edgecolor
newpath 962.05 3473.35 moveto
1030.41 3390.16 1181.28 3206.6 1254.5 3117.49 curveto
stroke
0 0 0 edgecolor
newpath 1257.27 3119.64 moveto
1260.92 3109.69 lineto
1251.86 3115.19 lineto
closepath fill
1 setlinewidth
solid
0 0 0 edgecolor
newpath 1257.27 3119.64 moveto
1260.92 3109.69 lineto
1251.86 3115.19 lineto
closepath stroke
grestore
% node62->node33
gsave
1 setlinewidth
0 0 0 edgecolor
newpath 915.76 3468.37 moveto
896.13 3385.25 855.71 3214.02 834.56 3124.46 curveto
stroke
0 0 0 edgecolor
newpath 837.91 3123.4 moveto
832.21 3114.47 lineto
831.1 3125.01 lineto
closepath fill
1 setlinewidth
solid
0 0 0 edgecolor
newpath 837.91 3123.4 moveto
832.21 3114.47 lineto
831.1 3125.01 lineto
closepath stroke
grestore
% node62->node63
gsave
1 setlinewidth
0 0 0 edgecolor
newpath 888.33 3474.56 moveto
811.78 3392.53 641.06 3209.58 556.86 3119.36 curveto
stroke
0 0 0 edgecolor
newpath 559.35 3116.9 moveto
549.97 3111.98 lineto
554.24 3121.68 lineto
closepath fill
1 setlinewidth
solid
0 0 0 edgecolor
newpath 559.35 3116.9 moveto
549.97 3111.98 lineto
554.24 3121.68 lineto
closepath stroke
grestore
% node62->node71
gsave
1 setlinewidth
0 0 0 edgecolor
newpath 932.67 3467.95 moveto
942.48 3384.85 962.58 3214.6 973.15 3125.03 curveto
stroke
0 0 0 edgecolor
newpath 976.63 3125.39 moveto
974.33 3115.04 lineto
969.68 3124.56 lineto
closepath fill
1 setlinewidth
solid
0 0 0 edgecolor
newpath 976.63 3125.39 moveto
974.33 3115.04 lineto
969.68 3124.56 lineto
closepath stroke
grestore
% node63->node37
gsave
1 setlinewidth
0 0 0 edgecolor
newpath 525.44 3010.32 moveto
555.46 2912.76 616.54 2714.23 646.56 2616.68 curveto
stroke
0 0 0 edgecolor
newpath 649.94 2617.58 moveto
649.54 2606.99 lineto
643.25 2615.52 lineto
closepath fill
1 setlinewidth
solid
0 0 0 edgecolor
newpath 649.94 2617.58 moveto
649.54 2606.99 lineto
643.25 2615.52 lineto
closepath stroke
grestore
% node64->node17
gsave
1 setlinewidth
0 0 0 edgecolor
newpath 3000.27 1988.25 moveto
2992.09 1905.42 2972.53 1707.27 2962.76 1608.31 curveto
stroke
0 0 0 edgecolor
newpath 2966.22 1607.79 moveto
2961.76 1598.18 lineto
2959.26 1608.48 lineto
closepath fill
1 setlinewidth
solid
0 0 0 edgecolor
newpath 2966.22 1607.79 moveto
2961.76 1598.18 lineto
2959.26 1608.48 lineto
closepath stroke
grestore
% node82
gsave
1 0.97134 1 nodecolor
2721 1550 109.81 58.69 ellipse_path fill
1 setlinewidth
filled
0 0 0 nodecolor
2721 1550 109.81 58.69 ellipse_path stroke
0 0 0 nodecolor
14 /Times-Roman set_font
2683 1574.9 moveto 76 (GO:0019941) alignedtext
0 0 0 nodecolor
14 /Times-Roman set_font
2651 1559.9 moveto 140 (modification-dependent) alignedtext
0 0 0 nodecolor
14 /Times-Roman set_font
2700.5 1544.9 moveto 41 (protein) alignedtext
0 0 0 nodecolor
14 /Times-Roman set_font
2694.5 1529.9 moveto 53 (catabolic) alignedtext
0 0 0 nodecolor
14 /Times-Roman set_font
2699.5 1514.9 moveto 43 (process) alignedtext
grestore
% node66->node82
gsave
1 setlinewidth
0 0 0 edgecolor
newpath 2505.07 1969.53 moveto
2550.64 1880.99 2638.68 1709.93 2687.08 1615.9 curveto
stroke
0 0 0 edgecolor
newpath 2690.32 1617.26 moveto
2691.78 1606.77 lineto
2684.09 1614.06 lineto
closepath fill
1 setlinewidth
solid
0 0 0 edgecolor
newpath 2690.32 1617.26 moveto
2691.78 1606.77 lineto
2684.09 1614.06 lineto
closepath stroke
grestore
% node81
gsave
1 0.40633 1 nodecolor
399 1130 65.76 48.08 ellipse_path fill
1 setlinewidth
filled
0 0 0 nodecolor
399 1130 65.76 48.08 ellipse_path stroke
0 0 0 nodecolor
14 /Times-Roman set_font
360.5 1147.4 moveto 77 (GO:0046417) alignedtext
0 0 0 nodecolor
14 /Times-Roman set_font
367 1132.4 moveto 64 (chorismate) alignedtext
0 0 0 nodecolor
14 /Times-Roman set_font
370 1117.4 moveto 58 (metabolic) alignedtext
0 0 0 nodecolor
14 /Times-Roman set_font
377.5 1102.4 moveto 43 (process) alignedtext
grestore
% node67->node81
gsave
1 setlinewidth
0 0 0 edgecolor
newpath 531.34 1503.04 moveto
503.73 1425.21 448.59 1269.79 418.95 1186.23 curveto
stroke
0 0 0 edgecolor
newpath 422.19 1184.91 moveto
415.55 1176.65 lineto
415.6 1187.25 lineto
closepath fill
1 setlinewidth
solid
0 0 0 edgecolor
newpath 422.19 1184.91 moveto
415.55 1176.65 lineto
415.6 1187.25 lineto
closepath stroke
grestore
% node96
gsave
1 0.67992 1 nodecolor
548 1130 65.05 48.08 ellipse_path fill
1 setlinewidth
filled
0 0 0 nodecolor
548 1130 65.05 48.08 ellipse_path stroke
0 0 0 nodecolor
14 /Times-Roman set_font
510 1147.4 moveto 76 (GO:0006105) alignedtext
0 0 0 nodecolor
14 /Times-Roman set_font
521 1132.4 moveto 54 (succinate) alignedtext
0 0 0 nodecolor
14 /Times-Roman set_font
519 1117.4 moveto 58 (metabolic) alignedtext
0 0 0 nodecolor
14 /Times-Roman set_font
526.5 1102.4 moveto 43 (process) alignedtext
grestore
% node67->node96
gsave
1 setlinewidth
0 0 0 edgecolor
newpath 548 1501.82 moveto
548 1424.25 548 1271.95 548 1188.35 curveto
stroke
0 0 0 edgecolor
newpath 551.5 1188.26 moveto
548 1178.26 lineto
544.5 1188.26 lineto
closepath fill
1 setlinewidth
solid
0 0 0 edgecolor
newpath 551.5 1188.26 moveto
548 1178.26 lineto
544.5 1188.26 lineto
closepath stroke
grestore
% node68->node104
gsave
1 setlinewidth
0 0 0 edgecolor
newpath 1791.61 2512.84 moveto
1836.17 2361.78 1961.84 1877.23 1869 1491 curveto
1796.12 1187.8 1584.52 869.73 1503.28 755.26 curveto
stroke
0 0 0 edgecolor
newpath 1506.09 753.17 moveto
1497.43 747.05 lineto
1500.39 757.23 lineto
closepath fill
1 setlinewidth
solid
0 0 0 edgecolor
newpath 1506.09 753.17 moveto
1497.43 747.05 lineto
1500.39 757.23 lineto
closepath stroke
grestore
% node83
gsave
1 0.98805 1 nodecolor
2817 2026 65.05 79.9 ellipse_path fill
1 setlinewidth
filled
0 0 0 nodecolor
2817 2026 65.05 79.9 ellipse_path stroke
0 0 0 nodecolor
14 /Times-Roman set_font
2779 2065.9 moveto 76 (GO:0051603) alignedtext
0 0 0 nodecolor
14 /Times-Roman set_font
2785 2050.9 moveto 64 (proteolysis) alignedtext
0 0 0 nodecolor
14 /Times-Roman set_font
2791 2035.9 moveto 52 (involved) alignedtext
0 0 0 nodecolor
14 /Times-Roman set_font
2787 2020.9 moveto 60 (in cellular) alignedtext
0 0 0 nodecolor
14 /Times-Roman set_font
2796.5 2005.9 moveto 41 (protein) alignedtext
0 0 0 nodecolor
14 /Times-Roman set_font
2790.5 1990.9 moveto 53 (catabolic) alignedtext
0 0 0 nodecolor
14 /Times-Roman set_font
2795.5 1975.9 moveto 43 (process) alignedtext
grestore
% node69->node83
gsave
1 setlinewidth
0 0 0 edgecolor
newpath 2634.25 2504.36 moveto
2670.35 2409.88 2743.78 2217.66 2785.74 2107.82 curveto
stroke
0 0 0 edgecolor
newpath 2789.03 2109.02 moveto
2789.33 2098.43 lineto
2782.49 2106.52 lineto
closepath fill
1 setlinewidth
solid
0 0 0 edgecolor
newpath 2789.03 2109.02 moveto
2789.33 2098.43 lineto
2782.49 2106.52 lineto
closepath stroke
grestore
% node109
gsave
1 0.047619 1 nodecolor
2669 2026 65.05 58.69 ellipse_path fill
1 setlinewidth
filled
0 0 0 nodecolor
2669 2026 65.05 58.69 ellipse_path stroke
0 0 0 nodecolor
14 /Times-Roman set_font
2631 2050.9 moveto 76 (GO:0007039) alignedtext
0 0 0 nodecolor
14 /Times-Roman set_font
2644.5 2035.9 moveto 49 (vacuolar) alignedtext
0 0 0 nodecolor
14 /Times-Roman set_font
2648.5 2020.9 moveto 41 (protein) alignedtext
0 0 0 nodecolor
14 /Times-Roman set_font
2642.5 2005.9 moveto 53 (catabolic) alignedtext
0 0 0 nodecolor
14 /Times-Roman set_font
2647.5 1990.9 moveto 43 (process) alignedtext
grestore
% node69->node109
gsave
1 setlinewidth
0 0 0 edgecolor
newpath 2619.13 2501.58 moveto
2629.55 2402.19 2650.68 2200.68 2661.8 2094.69 curveto
stroke
0 0 0 edgecolor
newpath 2665.31 2094.74 moveto
2662.87 2084.43 lineto
2658.35 2094.01 lineto
closepath fill
1 setlinewidth
solid
0 0 0 edgecolor
newpath 2665.31 2094.74 moveto
2662.87 2084.43 lineto
2658.35 2094.01 lineto
closepath stroke
grestore
% node70->node24
gsave
1 setlinewidth
0 0 0 edgecolor
newpath 1903.91 2507.34 moveto
1847.82 2405.81 1725.25 2183.93 1668.26 2080.77 curveto
stroke
0 0 0 edgecolor
newpath 1671.18 2078.82 moveto
1663.28 2071.76 lineto
1665.05 2082.2 lineto
closepath fill
1 setlinewidth
solid
0 0 0 edgecolor
newpath 1671.18 2078.82 moveto
1663.28 2071.76 lineto
1665.05 2082.2 lineto
closepath stroke
grestore
% node72->node50
gsave
1 setlinewidth
0 0 0 edgecolor
newpath 4003.49 3479.64 moveto
4041.36 3400.92 4131.11 3214.36 4175.79 3121.48 curveto
stroke
0 0 0 edgecolor
newpath 4179.05 3122.78 moveto
4180.23 3112.25 lineto
4172.74 3119.75 lineto
closepath fill
1 setlinewidth
solid
0 0 0 edgecolor
newpath 4179.05 3122.78 moveto
4180.23 3112.25 lineto
4172.74 3119.75 lineto
closepath stroke
grestore
% node72->node55
gsave
1 setlinewidth
0 0 0 edgecolor
newpath 3991.18 3478.49 moveto
4001.99 3400.18 4027.04 3218.81 4039.96 3125.21 curveto
stroke
0 0 0 edgecolor
newpath 4043.46 3125.45 moveto
4041.36 3115.07 lineto
4036.53 3124.49 lineto
closepath fill
1 setlinewidth
solid
0 0 0 edgecolor
newpath 4043.46 3125.45 moveto
4041.36 3115.07 lineto
4036.53 3124.49 lineto
closepath stroke
grestore
% node73->node74
gsave
1 setlinewidth
0 0 0 edgecolor
newpath 2915.44 2495.93 moveto
2964.32 2410.5 3046.29 2252.94 3079 2106 curveto
3154.87 1765.19 3120.93 1340.83 3104.79 1188.12 curveto
stroke
0 0 0 edgecolor
newpath 3108.25 1187.59 moveto
3103.7 1178.02 lineto
3101.29 1188.34 lineto
closepath fill
1 setlinewidth
solid
0 0 0 edgecolor
newpath 3108.25 1187.59 moveto
3103.7 1178.02 lineto
3101.29 1188.34 lineto
closepath stroke
grestore
% node75->node74
gsave
1 setlinewidth
0 0 0 edgecolor
newpath 2046.47 1520.77 moveto
2065.29 1510.77 2086.85 1499.88 2107 1491 curveto
2432.59 1347.45 2834.9 1213.82 3009.85 1157.77 curveto
stroke
0 0 0 edgecolor
newpath 3011.07 1161.05 moveto
3019.53 1154.67 lineto
3008.94 1154.38 lineto
closepath fill
1 setlinewidth
solid
0 0 0 edgecolor
newpath 3011.07 1161.05 moveto
3019.53 1154.67 lineto
3008.94 1154.38 lineto
closepath stroke
grestore
% node75->node90
gsave
1 setlinewidth
0 0 0 edgecolor
newpath 2012.9 1503.85 moveto
2044.75 1426.09 2108.97 1269.25 2143.24 1185.57 curveto
stroke
0 0 0 edgecolor
newpath 2146.52 1186.81 moveto
2147.07 1176.23 lineto
2140.04 1184.15 lineto
closepath fill
1 setlinewidth
solid
0 0 0 edgecolor
newpath 2146.52 1186.81 moveto
2147.07 1176.23 lineto
2140.04 1184.15 lineto
closepath stroke
grestore
% node75->node92
gsave
1 setlinewidth
0 0 0 edgecolor
newpath 1994 1501.82 moveto
1994 1424.25 1994 1271.95 1994 1188.35 curveto
stroke
0 0 0 edgecolor
newpath 1997.5 1188.26 moveto
1994 1178.26 lineto
1990.5 1188.26 lineto
closepath fill
1 setlinewidth
solid
0 0 0 edgecolor
newpath 1997.5 1188.26 moveto
1994 1178.26 lineto
1990.5 1188.26 lineto
closepath stroke
grestore
% node75->node113
gsave
1 setlinewidth
0 0 0 edgecolor
newpath 2027.05 1508.19 moveto
2087.19 1432.11 2214.51 1271.04 2281.95 1185.72 curveto
stroke
0 0 0 edgecolor
newpath 2284.83 1187.73 moveto
2288.29 1177.71 lineto
2279.34 1183.38 lineto
closepath fill
1 setlinewidth
solid
0 0 0 edgecolor
newpath 2284.83 1187.73 moveto
2288.29 1177.71 lineto
2279.34 1183.38 lineto
closepath stroke
grestore
% node77
gsave
1 0.7918 1 nodecolor
1046 711 65.05 48.08 ellipse_path fill
1 setlinewidth
filled
0 0 0 nodecolor
1046 711 65.05 48.08 ellipse_path stroke
0 0 0 nodecolor
14 /Times-Roman set_font
1008 728.4 moveto 76 (GO:0045733) alignedtext
0 0 0 nodecolor
14 /Times-Roman set_font
1026 713.4 moveto 40 (acetate) alignedtext
0 0 0 nodecolor
14 /Times-Roman set_font
1019.5 698.4 moveto 53 (catabolic) alignedtext
0 0 0 nodecolor
14 /Times-Roman set_font
1024.5 683.4 moveto 43 (process) alignedtext
grestore
% node76->node77
gsave
1 setlinewidth
0 0 0 edgecolor
newpath 999.97 1081.94 moveto
1009.58 1004.45 1028.48 852.21 1038.82 768.88 curveto
stroke
0 0 0 edgecolor
newpath 1042.31 769.18 moveto
1040.06 758.83 lineto
1035.36 768.32 lineto
closepath fill
1 setlinewidth
solid
0 0 0 edgecolor
newpath 1042.31 769.18 moveto
1040.06 758.83 lineto
1035.36 768.32 lineto
closepath stroke
grestore
% node78->node77
gsave
1 setlinewidth
0 0 0 edgecolor
newpath 1087.56 1502 moveto
1096.75 1415.66 1112.96 1228.47 1101 1071 curveto
1092.83 963.44 1071.12 839.35 1057.55 768.54 curveto
stroke
0 0 0 edgecolor
newpath 1060.94 767.64 moveto
1055.61 758.49 lineto
1054.07 768.97 lineto
closepath fill
1 setlinewidth
solid
0 0 0 edgecolor
newpath 1060.94 767.64 moveto
1055.61 758.49 lineto
1054.07 768.97 lineto
closepath stroke
grestore
% node78->node104
gsave
1 setlinewidth
0 0 0 edgecolor
newpath 1127.21 1513.33 moveto
1217.85 1438.71 1416.19 1269.46 1452 1189 curveto
1516.8 1043.39 1495.13 847.48 1480.21 758.51 curveto
stroke
0 0 0 edgecolor
newpath 1483.63 757.71 moveto
1478.48 748.45 lineto
1476.73 758.9 lineto
closepath fill
1 setlinewidth
solid
0 0 0 edgecolor
newpath 1483.63 757.71 moveto
1478.48 748.45 lineto
1476.73 758.9 lineto
closepath stroke
grestore
% node79->node73
gsave
1 setlinewidth
0 0 0 edgecolor
newpath 2851.97 2997.57 moveto
2857.14 2907.24 2866.17 2749.27 2871.86 2649.88 curveto
stroke
0 0 0 edgecolor
newpath 2875.36 2650.04 moveto
2872.43 2639.85 lineto
2868.37 2649.64 lineto
closepath fill
1 setlinewidth
solid
0 0 0 edgecolor
newpath 2875.36 2650.04 moveto
2872.43 2639.85 lineto
2868.37 2649.64 lineto
closepath stroke
grestore
% node80->node24
gsave
1 setlinewidth
0 0 0 edgecolor
newpath 1250.96 2518.1 moveto
1327 2421.41 1514.56 2182.94 1597.47 2077.53 curveto
stroke
0 0 0 edgecolor
newpath 1600.3 2079.59 moveto
1603.74 2069.56 lineto
1594.8 2075.26 lineto
closepath fill
1 setlinewidth
solid
0 0 0 edgecolor
newpath 1600.3 2079.59 moveto
1603.74 2069.56 lineto
1594.8 2075.26 lineto
closepath stroke
grestore
% node81->node111
gsave
1 setlinewidth
0 0 0 edgecolor
newpath 388.31 1082.34 moveto
371.62 1007.96 339.32 864 320.22 778.82 curveto
stroke
0 0 0 edgecolor
newpath 323.61 777.98 moveto
318.01 768.99 lineto
316.78 779.51 lineto
closepath fill
1 setlinewidth
solid
0 0 0 edgecolor
newpath 323.61 777.98 moveto
318.01 768.99 lineto
316.78 779.51 lineto
closepath stroke
grestore
% node100
gsave
1 0.97134 1 nodecolor
2721 1130 94.05 58.69 ellipse_path fill
1 setlinewidth
filled
0 0 0 nodecolor
2721 1130 94.05 58.69 ellipse_path stroke
0 0 0 nodecolor
14 /Times-Roman set_font
2683 1154.9 moveto 76 (GO:0006511) alignedtext
0 0 0 nodecolor
14 /Times-Roman set_font
2662.5 1139.9 moveto 117 (ubiquitin-dependent) alignedtext
0 0 0 nodecolor
14 /Times-Roman set_font
2700.5 1124.9 moveto 41 (protein) alignedtext
0 0 0 nodecolor
14 /Times-Roman set_font
2694.5 1109.9 moveto 53 (catabolic) alignedtext
0 0 0 nodecolor
14 /Times-Roman set_font
2699.5 1094.9 moveto 43 (process) alignedtext
grestore
% node82->node100
gsave
1 setlinewidth
0 0 0 edgecolor
newpath 2721 1491.16 moveto
2721 1414.41 2721 1280.35 2721 1198.93 curveto
stroke
0 0 0 edgecolor
newpath 2724.5 1198.78 moveto
2721 1188.78 lineto
2717.5 1198.78 lineto
closepath fill
1 setlinewidth
solid
0 0 0 edgecolor
newpath 2724.5 1198.78 moveto
2721 1188.78 lineto
2717.5 1198.78 lineto
closepath stroke
grestore
% node83->node82
gsave
1 setlinewidth
0 0 0 edgecolor
newpath 2801.31 1948.2 moveto
2782.8 1856.44 2752.34 1705.4 2734.73 1618.09 curveto
stroke
0 0 0 edgecolor
newpath 2738.16 1617.4 moveto
2732.76 1608.29 lineto
2731.3 1618.78 lineto
closepath fill
1 setlinewidth
solid
0 0 0 edgecolor
newpath 2738.16 1617.4 moveto
2732.76 1608.29 lineto
2731.3 1618.78 lineto
closepath stroke
grestore
% node105
gsave
1 0.89467 1 nodecolor
3534 2026 82.02 37.48 ellipse_path fill
1 setlinewidth
filled
0 0 0 nodecolor
3534 2026 82.02 37.48 ellipse_path stroke
0 0 0 nodecolor
14 /Times-Roman set_font
3496 2035.9 moveto 76 (GO:0006739) alignedtext
0 0 0 nodecolor
14 /Times-Roman set_font
3484 2020.9 moveto 100 (NADP metabolic) alignedtext
0 0 0 nodecolor
14 /Times-Roman set_font
3512.5 2005.9 moveto 43 (process) alignedtext
grestore
% node84->node105
gsave
1 setlinewidth
0 0 0 edgecolor
newpath 3519.76 2501.33 moveto
3522.95 2394.8 3529.64 2171.58 3532.57 2073.71 curveto
stroke
0 0 0 edgecolor
newpath 3536.07 2073.62 moveto
3532.88 2063.52 lineto
3529.08 2073.41 lineto
closepath fill
1 setlinewidth
solid
0 0 0 edgecolor
newpath 3536.07 2073.62 moveto
3532.88 2063.52 lineto
3529.08 2073.41 lineto
closepath stroke
grestore
% node86->node40
gsave
1 setlinewidth
0 0 0 edgecolor
newpath 4199.1 3468.5 moveto
4218.39 3397.06 4254.45 3257.5 4276 3137 curveto
4309.69 2948.58 4331.89 2722.6 4341.12 2618.17 curveto
stroke
0 0 0 edgecolor
newpath 4344.62 2618.41 moveto
4342 2608.15 lineto
4337.64 2617.8 lineto
closepath fill
1 setlinewidth
solid
0 0 0 edgecolor
newpath 4344.62 2618.41 moveto
4342 2608.15 lineto
4337.64 2617.8 lineto
closepath stroke
grestore
% node87->node44
gsave
1 setlinewidth
0 0 0 edgecolor
newpath 2989.49 3467.95 moveto
3002.45 3384.85 3028.99 3214.6 3042.95 3125.03 curveto
stroke
0 0 0 edgecolor
newpath 3046.43 3125.46 moveto
3044.51 3115.04 lineto
3039.51 3124.39 lineto
closepath fill
1 setlinewidth
solid
0 0 0 edgecolor
newpath 3046.43 3125.46 moveto
3044.51 3115.04 lineto
3039.51 3124.39 lineto
closepath stroke
grestore
% node87->node48
gsave
1 setlinewidth
0 0 0 edgecolor
newpath 3004.7 3470.89 moveto
3045.29 3390.27 3130.33 3221.31 3176.52 3129.54 curveto
stroke
0 0 0 edgecolor
newpath 3179.77 3130.87 moveto
3181.14 3120.37 lineto
3173.52 3127.72 lineto
closepath fill
1 setlinewidth
solid
0 0 0 edgecolor
newpath 3179.77 3130.87 moveto
3181.14 3120.37 lineto
3173.52 3127.72 lineto
closepath stroke
grestore
% node94
gsave
1 0.90485 1 nodecolor
2686 711 85.77 37.48 ellipse_path fill
1 setlinewidth
filled
0 0 0 nodecolor
2686 711 85.77 37.48 ellipse_path stroke
0 0 0 nodecolor
14 /Times-Roman set_font
2648 720.9 moveto 76 (GO:0006098) alignedtext
0 0 0 nodecolor
14 /Times-Roman set_font
2633 705.9 moveto 106 (pentose-phosphate) alignedtext
0 0 0 nodecolor
14 /Times-Roman set_font
2671 690.9 moveto 30 (shunt) alignedtext
grestore
% node92->node94
gsave
1 setlinewidth
0 0 0 edgecolor
newpath 2044.32 1099.53 moveto
2169.13 1023.96 2492.46 828.19 2626.47 747.05 curveto
stroke
0 0 0 edgecolor
newpath 2628.66 749.81 moveto
2635.4 741.64 lineto
2625.03 743.82 lineto
closepath fill
1 setlinewidth
solid
0 0 0 edgecolor
newpath 2628.66 749.81 moveto
2635.4 741.64 lineto
2625.03 743.82 lineto
closepath stroke
grestore
% node95
gsave
1 0.85072 1 nodecolor
3542 1550 99.2 26.87 ellipse_path fill
1 setlinewidth
filled
0 0 0 nodecolor
3542 1550 99.2 26.87 ellipse_path stroke
0 0 0 nodecolor
14 /Times-Roman set_font
3503.5 1552.4 moveto 77 (GO:0006740) alignedtext
0 0 0 nodecolor
14 /Times-Roman set_font
3479.5 1537.4 moveto 125 (NADPH regeneration) alignedtext
grestore
% node95->node94
gsave
1 setlinewidth
0 0 0 edgecolor
newpath 3527.16 1523.27 moveto
3483.75 1446.61 3350.42 1221.91 3198 1071 curveto
3054.83 929.26 2850.49 804 2748.67 745.69 curveto
stroke
0 0 0 edgecolor
newpath 2750.16 742.51 moveto
2739.74 740.6 lineto
2746.69 748.59 lineto
closepath fill
1 setlinewidth
solid
0 0 0 edgecolor
newpath 2750.16 742.51 moveto
2739.74 740.6 lineto
2746.69 748.59 lineto
closepath stroke
grestore
% node103
gsave
1 0.67992 1 nodecolor
716 711 77.78 48.08 ellipse_path fill
1 setlinewidth
filled
0 0 0 nodecolor
716 711 77.78 48.08 ellipse_path stroke
0 0 0 nodecolor
14 /Times-Roman set_font
677 728.4 moveto 78 (GO:0006540) alignedtext
0 0 0 nodecolor
14 /Times-Roman set_font
687.5 713.4 moveto 57 (glutamate) alignedtext
0 0 0 nodecolor
14 /Times-Roman set_font
669 698.4 moveto 94 (decarboxylation) alignedtext
0 0 0 nodecolor
14 /Times-Roman set_font
681.5 683.4 moveto 69 (to succinate) alignedtext
grestore
% node96->node103
gsave
1 setlinewidth
0 0 0 edgecolor
newpath 566.46 1083.96 moveto
597.48 1006.59 659.97 850.74 693.51 767.1 curveto
stroke
0 0 0 edgecolor
newpath 696.78 768.34 moveto
697.25 757.75 lineto
690.28 765.73 lineto
closepath fill
1 setlinewidth
solid
0 0 0 edgecolor
newpath 696.78 768.34 moveto
697.25 757.75 lineto
690.28 765.73 lineto
closepath stroke
grestore
% node97->node98
gsave
1 setlinewidth
0 0 0 edgecolor
newpath 4812.43 2522.45 moveto
4823.27 2430.59 4851.17 2194.05 4864.16 2083.96 curveto
stroke
0 0 0 edgecolor
newpath 4867.64 2084.37 moveto
4865.33 2074.03 lineto
4860.69 2083.55 lineto
closepath fill
1 setlinewidth
solid
0 0 0 edgecolor
newpath 4867.64 2084.37 moveto
4865.33 2074.03 lineto
4860.69 2083.55 lineto
closepath stroke
grestore
% node99->node83
gsave
1 setlinewidth
0 0 0 edgecolor
newpath 3375.34 3488.68 moveto
3376.75 3343.9 3378.45 2666 3290 2480 curveto
3242.75 2380.65 2997.16 2172.47 2879.71 2076.47 curveto
stroke
0 0 0 edgecolor
newpath 2881.78 2073.64 moveto
2871.82 2070.03 lineto
2877.35 2079.07 lineto
closepath fill
1 setlinewidth
solid
0 0 0 edgecolor
newpath 2881.78 2073.64 moveto
2871.82 2070.03 lineto
2877.35 2079.07 lineto
closepath stroke
grestore
% node101->node102
gsave
1 setlinewidth
0 0 0 edgecolor
newpath 1234.54 3468.37 moveto
1214.55 3385.25 1173.36 3214.02 1151.82 3124.46 curveto
stroke
0 0 0 edgecolor
newpath 1155.16 3123.38 moveto
1149.42 3114.47 lineto
1148.36 3125.02 lineto
closepath fill
1 setlinewidth
solid
0 0 0 edgecolor
newpath 1155.16 3123.38 moveto
1149.42 3114.47 lineto
1148.36 3125.02 lineto
closepath stroke
grestore
% node102->node103
gsave
1 setlinewidth
0 0 0 edgecolor
newpath 1116.14 3021.63 moveto
1080.61 2945.1 1011.8 2784.53 987 2640 curveto
955.43 2456.01 832.69 3000.43 1004 1491 curveto
1025.29 1303.38 1139.28 1245.85 1068 1071 curveto
1009.54 927.59 863.41 810.26 778.95 751.59 curveto
stroke
0 0 0 edgecolor
newpath 780.7 748.55 moveto
770.47 745.76 lineto
776.73 754.31 lineto
closepath fill
1 setlinewidth
solid
0 0 0 edgecolor
newpath 780.7 748.55 moveto
770.47 745.76 lineto
776.73 754.31 lineto
closepath stroke
grestore
% node104->node56
gsave
1 setlinewidth
0 0 0 edgecolor
newpath 1459.72 673.56 moveto
1440.43 609.49 1401.3 479.6 1382.12 415.9 curveto
stroke
0 0 0 edgecolor
newpath 1385.45 414.83 moveto
1379.21 406.27 lineto
1378.75 416.85 lineto
closepath fill
1 setlinewidth
solid
0 0 0 edgecolor
newpath 1385.45 414.83 moveto
1379.21 406.27 lineto
1378.75 416.85 lineto
closepath stroke
grestore
% node105->node95
gsave
1 setlinewidth
0 0 0 edgecolor
newpath 3534.63 1988.25 moveto
3536.13 1899.08 3539.88 1676.25 3541.37 1587.41 curveto
stroke
0 0 0 edgecolor
newpath 3544.87 1587.32 moveto
3541.54 1577.26 lineto
3537.87 1587.2 lineto
closepath fill
1 setlinewidth
solid
0 0 0 edgecolor
newpath 3544.87 1587.32 moveto
3541.54 1577.26 lineto
3537.87 1587.2 lineto
closepath stroke
grestore
% node108->node110
gsave
1 setlinewidth
0 0 0 edgecolor
newpath 4391.59 3478.49 moveto
4397.2 3397.19 4410.48 3204.84 4416.69 3114.91 curveto
stroke
0 0 0 edgecolor
newpath 4420.2 3114.94 moveto
4417.4 3104.72 lineto
4413.22 3114.45 lineto
closepath fill
1 setlinewidth
solid
0 0 0 edgecolor
newpath 4420.2 3114.94 moveto
4417.4 3104.72 lineto
4413.22 3114.45 lineto
closepath stroke
grestore
% node110->node40
gsave
1 setlinewidth
0 0 0 edgecolor
newpath 4414.5 3029.31 moveto
4401.69 2941.58 4369.83 2723.24 4354.5 2618.22 curveto
stroke
0 0 0 edgecolor
newpath 4357.93 2617.51 moveto
4353.02 2608.12 lineto
4351 2618.52 lineto
closepath fill
1 setlinewidth
solid
0 0 0 edgecolor
newpath 4357.93 2617.51 moveto
4353.02 2608.12 lineto
4351 2618.52 lineto
closepath stroke
grestore
% node110->node43
gsave
1 setlinewidth
0 0 0 edgecolor
newpath 4429.29 3029.31 moveto
4451.72 2938.34 4508.77 2706.93 4533.4 2607.07 curveto
stroke
0 0 0 edgecolor
newpath 4536.82 2607.8 moveto
4535.82 2597.25 lineto
4530.02 2606.13 lineto
closepath fill
1 setlinewidth
solid
0 0 0 edgecolor
newpath 4536.82 2607.8 moveto
4535.82 2597.25 lineto
4530.02 2606.13 lineto
closepath stroke
grestore
endpage
showpage
grestore
%%PageTrailer
%%EndPage: 1
%%Trailer
%%Pages: 1
%%BoundingBox: 36 36 756 560
end
restore
%%EOF
