# Supplementary material for: The Transcriptomic Signature of RacA Activation and Inactivation Provides New Insights into the Morphogenetic Network of Aspergillus niger
Source: PLoS One. 2013 Jul 24;8(7):e68946. doi: 10.1371/journal.pone.0068946 (PMC3722221; doi:10.1371/journal.pone.0068946)
Supplement: Table S3 — ZIP archive file containing FetGOat enrichment results for the up- and down-regulated gene sets of all six comparisons. (ZIP) [file pone.0068946.s003.zip › FetGOat/03.DOWN/plots/03.down.txt_MFover.ps]

90 rotate 0 -612 translate
%!PS-Adobe-3.0
%%Creator: graphviz version 2.26.3 (20100126.1600)
%%Title: test
%%Pages: (atend)
%%BoundingBox: (atend)
%%EndComments
save
%%BeginProlog
/DotDict 200 dict def
DotDict begin

/setupLatin1 {
mark
/EncodingVector 256 array def
 EncodingVector 0

ISOLatin1Encoding 0 255 getinterval putinterval
EncodingVector 45 /hyphen put

% Set up ISO Latin 1 character encoding
/starnetISO {
        dup dup findfont dup length dict begin
        { 1 index /FID ne { def }{ pop pop } ifelse
        } forall
        /Encoding EncodingVector def
        currentdict end definefont
} def
/Times-Roman starnetISO def
/Times-Italic starnetISO def
/Times-Bold starnetISO def
/Times-BoldItalic starnetISO def
/Helvetica starnetISO def
/Helvetica-Oblique starnetISO def
/Helvetica-Bold starnetISO def
/Helvetica-BoldOblique starnetISO def
/Courier starnetISO def
/Courier-Oblique starnetISO def
/Courier-Bold starnetISO def
/Courier-BoldOblique starnetISO def
cleartomark
} bind def

%%BeginResource: procset graphviz 0 0
/coord-font-family /Times-Roman def
/default-font-family /Times-Roman def
/coordfont coord-font-family findfont 8 scalefont def

/InvScaleFactor 1.0 def
/set_scale {
       dup 1 exch div /InvScaleFactor exch def
       scale
} bind def

% styles
/solid { [] 0 setdash } bind def
/dashed { [9 InvScaleFactor mul dup ] 0 setdash } bind def
/dotted { [1 InvScaleFactor mul 6 InvScaleFactor mul] 0 setdash } bind def
/invis {/fill {newpath} def /stroke {newpath} def /show {pop newpath} def} bind def
/bold { 2 setlinewidth } bind def
/filled { } bind def
/unfilled { } bind def
/rounded { } bind def
/diagonals { } bind def

% hooks for setting color 
/nodecolor { sethsbcolor } bind def
/edgecolor { sethsbcolor } bind def
/graphcolor { sethsbcolor } bind def
/nopcolor {pop pop pop} bind def

/beginpage {	% i j npages
	/npages exch def
	/j exch def
	/i exch def
	/str 10 string def
	npages 1 gt {
		gsave
			coordfont setfont
			0 0 moveto
			(\() show i str cvs show (,) show j str cvs show (\)) show
		grestore
	} if
} bind def

/set_font {
	findfont exch
	scalefont setfont
} def

% draw text fitted to its expected width
/alignedtext {			% width text
	/text exch def
	/width exch def
	gsave
		width 0 gt {
			[] 0 setdash
			text stringwidth pop width exch sub text length div 0 text ashow
		} if
	grestore
} def

/boxprim {				% xcorner ycorner xsize ysize
		4 2 roll
		moveto
		2 copy
		exch 0 rlineto
		0 exch rlineto
		pop neg 0 rlineto
		closepath
} bind def

/ellipse_path {
	/ry exch def
	/rx exch def
	/y exch def
	/x exch def
	matrix currentmatrix
	newpath
	x y translate
	rx ry scale
	0 0 1 0 360 arc
	setmatrix
} bind def

/endpage { showpage } bind def
/showpage { } def

/layercolorseq
	[	% layer color sequence - darkest to lightest
		[0 0 0]
		[.2 .8 .8]
		[.4 .8 .8]
		[.6 .8 .8]
		[.8 .8 .8]
	]
def

/layerlen layercolorseq length def

/setlayer {/maxlayer exch def /curlayer exch def
	layercolorseq curlayer 1 sub layerlen mod get
	aload pop sethsbcolor
	/nodecolor {nopcolor} def
	/edgecolor {nopcolor} def
	/graphcolor {nopcolor} def
} bind def

/onlayer { curlayer ne {invis} if } def

/onlayers {
	/myupper exch def
	/mylower exch def
	curlayer mylower lt
	curlayer myupper gt
	or
	{invis} if
} def

/curlayer 0 def

%%EndResource
%%EndProlog
%%BeginSetup
14 default-font-family set_font
1 setmiterlimit
% /arrowlength 10 def
% /arrowwidth 5 def

% make sure pdfmark is harmless for PS-interpreters other than Distiller
/pdfmark where {pop} {userdict /pdfmark /cleartomark load put} ifelse
% make '<<' and '>>' safe on PS Level 1 devices
/languagelevel where {pop languagelevel}{1} ifelse
2 lt {
    userdict (<<) cvn ([) cvn load put
    userdict (>>) cvn ([) cvn load put
} if

%%EndSetup
setupLatin1
%%Page: 1 1
%%PageBoundingBox: 36 36 754 560
%%PageOrientation: Portrait
0 0 1 beginpage
gsave
36 36 718 524 boxprim clip newpath
0.694316 0.694316 set_scale 0 rotate 55.8496 56.8496 translate
% node1
gsave
0 0.98805 1 nodecolor
679 528 65.05 37.48 ellipse_path fill
1 setlinewidth
filled
0 0 0 nodecolor
679 528 65.05 37.48 ellipse_path stroke
0 0 0 nodecolor
14 /Times-Roman set_font
641 537.9 moveto 76 (GO:0003824) alignedtext
0 0 0 nodecolor
14 /Times-Roman set_font
654 522.9 moveto 50 (catalytic) alignedtext
0 0 0 nodecolor
14 /Times-Roman set_font
657 507.9 moveto 44 (activity) alignedtext
grestore
% node2
gsave
0 0.98805 1 nodecolor
255 302 254.77 48.08 ellipse_path fill
1 setlinewidth
filled
0 0 0 nodecolor
255 302 254.77 48.08 ellipse_path stroke
0 0 0 nodecolor
14 /Times-Roman set_font
217 319.4 moveto 76 (GO:0016616) alignedtext
0 0 0 nodecolor
14 /Times-Roman set_font
211 304.4 moveto 88 (oxidoreductase) alignedtext
0 0 0 nodecolor
14 /Times-Roman set_font
211 289.4 moveto 88 (activity, acting) alignedtext
0 0 0 nodecolor
14 /Times-Roman set_font
82.5 274.4 moveto 345 (on the CH-OH group of donors, NAD or NADP as acceptor) alignedtext
grestore
% node1->node2
gsave
1 setlinewidth
0 0 0 edgecolor
newpath 631.19 502.51 moveto
562.93 466.13 436.15 398.56 348.77 351.98 curveto
stroke
0 0 0 edgecolor
newpath 350.39 348.88 moveto
339.91 347.26 lineto
347.09 355.05 lineto
closepath fill
1 setlinewidth
solid
0 0 0 edgecolor
newpath 350.39 348.88 moveto
339.91 347.26 lineto
347.09 355.05 lineto
closepath stroke
grestore
% node3
gsave
0 0.98805 1 nodecolor
633 302 104.86 58.69 ellipse_path fill
1 setlinewidth
filled
0 0 0 nodecolor
633 302 104.86 58.69 ellipse_path stroke
0 0 0 nodecolor
14 /Times-Roman set_font
595 326.9 moveto 76 (GO:0016903) alignedtext
0 0 0 nodecolor
14 /Times-Roman set_font
589 311.9 moveto 88 (oxidoreductase) alignedtext
0 0 0 nodecolor
14 /Times-Roman set_font
589 296.9 moveto 88 (activity, acting) alignedtext
0 0 0 nodecolor
14 /Times-Roman set_font
586.5 281.9 moveto 93 (on the aldehyde) alignedtext
0 0 0 nodecolor
14 /Times-Roman set_font
566.5 266.9 moveto 133 (or oxo group of donors) alignedtext
grestore
% node1->node3
gsave
1 setlinewidth
0 0 0 edgecolor
newpath 671.4 490.68 moveto
664.75 457.97 654.9 409.61 646.85 370.03 curveto
stroke
0 0 0 edgecolor
newpath 650.27 369.28 moveto
644.84 360.18 lineto
643.41 370.67 lineto
closepath fill
1 setlinewidth
solid
0 0 0 edgecolor
newpath 650.27 369.28 moveto
644.84 360.18 lineto
643.41 370.67 lineto
closepath stroke
grestore
% node7
gsave
0 0.57106 1 nodecolor
819 302 63.14 37.48 ellipse_path fill
1 setlinewidth
filled
0 0 0 nodecolor
819 302 63.14 37.48 ellipse_path stroke
0 0 0 nodecolor
14 /Times-Roman set_font
782 311.9 moveto 74 (GO:0008233) alignedtext
0 0 0 nodecolor
14 /Times-Roman set_font
791.5 296.9 moveto 55 (peptidase) alignedtext
0 0 0 nodecolor
14 /Times-Roman set_font
797 281.9 moveto 44 (activity) alignedtext
grestore
% node1->node7
gsave
1 setlinewidth
0 0 0 edgecolor
newpath 701.03 492.44 moveto
725.59 452.78 765.35 388.61 791.83 345.87 curveto
stroke
0 0 0 edgecolor
newpath 794.81 347.7 moveto
797.1 337.35 lineto
788.86 344.01 lineto
closepath fill
1 setlinewidth
solid
0 0 0 edgecolor
newpath 794.81 347.7 moveto
797.1 337.35 lineto
788.86 344.01 lineto
closepath stroke
grestore
% node4
gsave
0 0 1 nodecolor
798 704 91.22 26.87 ellipse_path fill
1 setlinewidth
filled
0 0 0 nodecolor
798 704 91.22 26.87 ellipse_path stroke
0 0 0 nodecolor
14 /Times-Roman set_font
760 706.4 moveto 76 (GO:0003674) alignedtext
0 0 0 nodecolor
14 /Times-Roman set_font
741.5 691.4 moveto 113 (molecular_function) alignedtext
grestore
% node4->node1
gsave
1 setlinewidth
0 0 0 edgecolor
newpath 779.93 677.27 moveto
761.01 649.29 730.99 604.89 708.6 571.78 curveto
stroke
0 0 0 edgecolor
newpath 711.3 569.52 moveto
702.8 563.2 lineto
705.5 573.44 lineto
closepath fill
1 setlinewidth
solid
0 0 0 edgecolor
newpath 711.3 569.52 moveto
702.8 563.2 lineto
705.5 573.44 lineto
closepath stroke
grestore
% node5
gsave
0 0.57106 1 nodecolor
917 528 63.85 48.08 ellipse_path fill
1 setlinewidth
filled
0 0 0 nodecolor
917 528 63.85 48.08 ellipse_path stroke
0 0 0 nodecolor
14 /Times-Roman set_font
879.5 545.4 moveto 75 (GO:0019208) alignedtext
0 0 0 nodecolor
14 /Times-Roman set_font
883 530.4 moveto 68 (phosphatase) alignedtext
0 0 0 nodecolor
14 /Times-Roman set_font
891 515.4 moveto 52 (regulator) alignedtext
0 0 0 nodecolor
14 /Times-Roman set_font
895 500.4 moveto 44 (activity) alignedtext
grestore
% node4->node5
gsave
1 setlinewidth
0 0 0 edgecolor
newpath 816.07 677.27 moveto
833.56 651.4 860.53 611.52 882.19 579.49 curveto
stroke
0 0 0 edgecolor
newpath 885.16 581.35 moveto
887.86 571.1 lineto
879.36 577.43 lineto
closepath fill
1 setlinewidth
solid
0 0 0 edgecolor
newpath 885.16 581.35 moveto
887.86 571.1 lineto
879.36 577.43 lineto
closepath stroke
grestore
% node6
gsave
0 0.57106 1 nodecolor
963 302 63.14 58.69 ellipse_path fill
1 setlinewidth
filled
0 0 0 nodecolor
963 302 63.14 58.69 ellipse_path stroke
0 0 0 nodecolor
14 /Times-Roman set_font
926 326.9 moveto 74 (GO:0019888) alignedtext
0 0 0 nodecolor
14 /Times-Roman set_font
942.5 311.9 moveto 41 (protein) alignedtext
0 0 0 nodecolor
14 /Times-Roman set_font
929 296.9 moveto 68 (phosphatase) alignedtext
0 0 0 nodecolor
14 /Times-Roman set_font
937 281.9 moveto 52 (regulator) alignedtext
0 0 0 nodecolor
14 /Times-Roman set_font
941 266.9 moveto 44 (activity) alignedtext
grestore
% node5->node6
gsave
1 setlinewidth
0 0 0 edgecolor
newpath 926.7 480.35 moveto
933.25 448.15 942 405.17 949.27 369.47 curveto
stroke
0 0 0 edgecolor
newpath 952.71 370.1 moveto
951.28 359.6 lineto
945.85 368.71 lineto
closepath fill
1 setlinewidth
solid
0 0 0 edgecolor
newpath 952.71 370.1 moveto
951.28 359.6 lineto
945.85 368.71 lineto
closepath stroke
grestore
% node8
gsave
0 0.57106 1 nodecolor
819 76 115.97 48.08 ellipse_path fill
1 setlinewidth
filled
0 0 0 nodecolor
819 76 115.97 48.08 ellipse_path stroke
0 0 0 nodecolor
14 /Times-Roman set_font
781.5 93.4 moveto 75 (GO:0070011) alignedtext
0 0 0 nodecolor
14 /Times-Roman set_font
791.5 78.4 moveto 55 (peptidase) alignedtext
0 0 0 nodecolor
14 /Times-Roman set_font
775 63.4 moveto 88 (activity, acting) alignedtext
0 0 0 nodecolor
14 /Times-Roman set_font
745 48.4 moveto 148 (on L-amino acid peptides) alignedtext
grestore
% node7->node8
gsave
1 setlinewidth
0 0 0 edgecolor
newpath 819 264.43 moveto
819 229.02 819 175.43 819 134.44 curveto
stroke
0 0 0 edgecolor
newpath 822.5 134.31 moveto
819 124.31 lineto
815.5 134.31 lineto
closepath fill
1 setlinewidth
solid
0 0 0 edgecolor
newpath 822.5 134.31 moveto
819 124.31 lineto
815.5 134.31 lineto
closepath stroke
grestore
endpage
showpage
grestore
%%PageTrailer
%%EndPage: 1
%%Trailer
%%Pages: 1
%%BoundingBox: 36 36 754 560
end
restore
%%EOF
