# Supplementary material for: The Transcriptomic Signature of RacA Activation and Inactivation Provides New Insights into the Morphogenetic Network of Aspergillus niger
Source: PLoS One. 2013 Jul 24;8(7):e68946. doi: 10.1371/journal.pone.0068946 (PMC3722221; doi:10.1371/journal.pone.0068946)
Supplement: Table S3 — ZIP archive file containing FetGOat enrichment results for the up- and down-regulated gene sets of all six comparisons. (ZIP) [file pone.0068946.s003.zip › FetGOat/03.DOWN/tables/03.down.txt_MFover.csv]

GO term	description	p-value	FDR	node type	sP	rP	sN	rN	genes enriched
GO:0008233	peptidase activity	0.000192076698888336	0.0213232527971568	nonTerminalNode	22	31	673	2814	An02g07210,An16g02250,An12g08370,An02g03780,An04g00410,An08g08750,An11g11320,An01g04680,An11g02610,An12g05960,An09g06250,An04g00400,An05g00050,An11g11090,An02g14990,An16g02210,An02g11420,An01g08470,An01g11340,An14g02470,An02g03760,An02g13920,
GO:0003824	catalytic activity	1.62369961128497e-06	0.000594274057730299	nonTerminalNode	377	1261	318	1584	An02g07250,An02g14910,An11g03110,An11g10160,An01g06970,An07g04650,An01g03090,An02g14990,An03g02660,An02g05610,An15g07500,An09g02700,An14g02470,An01g10350,An01g02690,An09g06270,An10g00680,An01g07640,An01g05670,An02g06440,An02g09720,An04g06200,An12g05960,An07g05830,An01g06620,An16g06100,An04g03890,An16g06800,An02g12430,An04g02500,An09g02180,An08g06570,An15g00290,An04g05940,An04g02610,An16g04710,An0…
GO:0070011	peptidase activity, acting on L-amino acid peptides	0.000487964141001589	0.0297658126010969	terminalNode	20	29	675	2816	An16g02250,An12g08370,An02g03780,An04g00410,An08g08750,An11g11320,An01g04680,An11g02610,An12g05960,An09g06250,An04g00400,An05g00050,An11g11090,An02g14990,An16g02210,An02g11420,An01g08470,An01g11340,An02g03760,An02g13920,
GO:0016903	oxidoreductase activity, acting on the aldehyde or oxo group of donors	0.000786521488517797	0.0411238378282162	terminalNode	12	12	683	2833	An10g00230,An01g00630,An04g02610,An07g02180,An08g06080,An15g00410,An01g02340,An04g03400,An13g01930,An09g06270,An08g07290,An07g10290,
GO:0019208	phosphatase regulator activity	0.000288318614348265	0.0213232527971568	nonTerminalNode	5	0	690	2845	An11g05750,An08g06500,An04g00400,An04g00410,An09g06020,
GO:0019888	protein phosphatase regulator activity	0.000288318614348265	0.0213232527971568	terminalNode	5	0	690	2845	An11g05750,An08g06500,An04g00400,An04g00410,An09g06020,
GO:0016616	oxidoreductase activity, acting on the CH-OH group of donors, NAD or NADP as acceptor	0.000291301267720722	0.0213232527971568	terminalNode	35	67	660	2778	An12g00030,An04g10130,An14g00990,An16g04520,An11g03110,An02g02960,An01g06970,An07g03570,An02g12430,An04g05720,An02g05830,An14g03510,An14g00430,An04g08680,An04g02670,An13g00950,An11g01120,An11g07310,An16g04710,An10g00630,An01g02340,An15g05450,An09g01810,An02g00960,An03g04560,An10g00650,An07g10290,An17g00210,An15g00070,An02g12140,An01g07030,An10g00510,An14g03440,An11g02040,An02g07430,
