# Supplementary material for: The Transcriptomic Signature of RacA Activation and Inactivation Provides New Insights into the Morphogenetic Network of Aspergillus niger
Source: PLoS One. 2013 Jul 24;8(7):e68946. doi: 10.1371/journal.pone.0068946 (PMC3722221; doi:10.1371/journal.pone.0068946)
Supplement: Table S3 — ZIP archive file containing FetGOat enrichment results for the up- and down-regulated gene sets of all six comparisons. (ZIP) [file pone.0068946.s003.zip › FetGOat/03.DOWN/tables/03.down.results.xls]

## Sheet: BPover
GO term	description	p-value	FDR	node type	sP	rP	sN	rN	genes enriched
GO:0019362	pyridine nucleotide metabolic process	0.000753124	0.0103502	nonTerminalNode	13	14	682	2831	An08g06570,An11g00470,An02g12140,An16g04630,An09g05660,An16g05420,An03g05090,An11g02040,An14g03500,An08g03980,An11g10910,An08g07290,An07g03850,
GO:0006066	alcohol metabolic process	8.63846e-08	5.25712e-06	nonTerminalNode	70	129	625	2716	An17g01330,An01g00630,An08g04990,An12g00480,An11g03110,An04g05300,An01g06970,An01g03570,An11g00470,An02g14990,An14g04200,An08g05790,An15g07500,An02g07650,An02g09090,An02g05830,An16g04430,An03g03700,An15g02300,An09g02240,An11g01120,An02g03590,An16g03010,An08g03250,An14g04010,An16g05420,An15g05450,An02g10400,An11g10890,An09g06270,An01g12550,An02g12140,An07g04300,An04g00140,An11g02040,An09g06530,An0…
GO:0006623	protein targeting to vacuole	2.36909e-08	2.24273e-06	nonTerminalNode	25	18	670	2827	An06g01360,An11g04400,An07g10020,An15g00540,An02g01390,An01g13030,An08g03250,An11g04740,An02g03780,An03g06880,An11g11320,An02g14910,An10g00680,An01g08520,An18g05740,An18g03980,An02g06400,An08g07540,An14g05130,An02g14900,An01g07330,An03g04380,An08g10270,An02g07380,An02g05380,
GO:0044255	cellular lipid metabolic process	0.000102891	0.00213813	nonTerminalNode	62	142	633	2703	An13g01920,An16g02010,An16g01880,An13g00590,An04g09030,An18g03800,An07g02240,An04g00530,An11g05000,An18g04150,An04g09020,An01g13690,An16g07480,An11g02590,An03g03700,An01g13530,An11g07310,An03g02670,An14g01880,An10g00630,An01g02690,An02g11290,An01g07640,An04g03220,An18g05180,An16g03650,An07g04300,An12g04020,An17g01440,An13g00040,An04g00140,An14g00920,An01g00120,An14g00990,An08g06160,An16g04520,An0…
GO:0030832	regulation of actin filament length	0.00424957	0.036572	nonTerminalNode	5	2	690	2843	An02g06360,An01g05510,An04g09030,An04g09020,An01g05290,
GO:0006914	autophagy	5.35703e-08	4.56419e-06	nonTerminalNode	20	11	675	2834	An01g08520,An02g08450,An02g07210,An07g10020,An04g08690,An02g01390,An02g01580,An01g10740,An11g04740,An07g05130,An08g07540,An18g02210,An02g14910,An02g14900,An11g11320,An03g04380,An08g10270,An03g02820,An02g07380,An02g05380,
GO:0042157	lipoprotein metabolic process	0.000455869	0.00706183	nonTerminalNode	14	15	681	2830	An18g05180,An01g13530,An11g06770,An13g01040,An12g01880,An11g11320,An02g14910,An02g14900,An04g06620,An03g04380,An04g02500,An04g04110,An04g06090,An04g02210,
GO:0030041	actin filament polymerization	0.00424957	0.036572	nonTerminalNode	5	2	690	2843	An02g06360,An01g05510,An04g09020,An04g09030,An01g05290,
GO:0006006	glucose metabolic process	1.74655e-06	6.46984e-05	nonTerminalNode	27	30	668	2815	An08g06570,An14g06220,An01g06120,An08g03250,An14g04920,An08g06080,An16g05420,An04g05300,An02g10400,An11g10890,An11g06900,An02g10310,An02g14990,An11g00470,An14g04200,An02g12140,An07g04300,An08g05790,An14g04190,An02g07650,An11g02040,An02g09090,An14g03500,An09g06530,An07g03850,An02g07470,An09g06020,
GO:0009605	response to external stimulus	0.000102544	0.00213813	nonTerminalNode	33	57	662	2788	An02g07210,An07g10020,An17g01280,An11g10690,An14g02390,An02g03780,An02g14910,An04g06620,An04g06200,An08g01560,An11g02750,An01g11620,An01g07900,An08g07540,An07g03880,An07g06130,An02g14900,An11g06150,An02g01390,An11g06160,An04g04510,An11g11320,An06g01300,An14g02500,An08g07290,An16g09130,An01g08470,An17g01945,An02g07770,An03g04380,An08g10270,An01g01830,An11g06140,
GO:0016237	microautophagy	4.20775e-07	1.88685e-05	nonTerminalNode	17	9	678	2836	An01g08520,An02g08450,An02g07210,An07g10020,An04g08690,An02g01580,An01g10740,An07g05130,An18g02210,An11g11320,An02g14910,An02g14900,An03g04380,An08g10270,An03g02820,An02g07380,An02g05380,
GO:0042180	cellular ketone metabolic process	1.44348e-07	8.19895e-06	nonTerminalNode	126	303	569	2542	An13g01920,An02g07250,An04g10130,An16g04630,An18g04150,An02g14990,An07g03100,An01g07900,An07g04270,An01g13690,An09g02700,An15g01780,An11g02200,An11g02860,An11g07310,An08g03250,An02g08570,An16g05420,An15g00410,An02g06720,An02g10400,An17g00210,An17g00910,An08g03880,An11g06140,An14g00990,An10g00620,An01g00120,An01g07260,An14g04920,An07g02180,An03g02930,An05g02030,An07g05830,An15g00990,An08g10670,An0…
GO:0044262	cellular carbohydrate metabolic process	2.64393e-09	3.21804e-07	nonTerminalNode	92	176	603	2669	An01g00630,An12g00480,An11g03110,An01g06970,An02g14990,An02g04270,An15g07500,An02g07650,An02g05830,An03g03700,An08g03250,An16g05420,An01g10350,An02g10400,An09g06270,An01g12550,An12g01850,An02g03240,An07g03850,An08g06350,An14g04920,An14g06500,An05g02030,An02g10310,An01g06620,An14g00160,An01g12150,An14g03500,An09g01190,An08g06570,An13g00950,An14g06220,An01g13350,An04g05940,An02g11720,An08g06080,An0…
GO:0034727	piecemeal microautophagy of nucleus	9.29416e-07	3.59937e-05	terminalNode	15	7	680	2838	An01g08520,An02g08450,An07g10020,An04g08690,An02g01580,An07g05130,An18g02210,An02g14910,An02g14900,An11g11320,An03g04380,An08g10270,An03g02820,An02g07380,An02g05380,
GO:0032787	monocarboxylic acid metabolic process	1.41203e-10	4.01017e-08	nonTerminalNode	70	105	625	2740	An13g01920,An08g04990,An16g02010,An13g00590,An04g09030,An18g03800,An04g00530,An04g05300,An02g02750,An18g04150,An02g14990,An14g01550,An07g03100,An04g09020,An01g13690,An15g01780,An16g07480,An11g02590,An11g02860,An11g07310,An08g03250,An09g01030,An10g00630,An16g05420,An15g00410,An02g10400,An07g04300,An01g07030,An12g04020,An17g01440,An08g03880,An14g00920,An04g05620,An01g00120,An14g00990,An12g07630,An1…
GO:0005978	glycogen biosynthetic process	0.00424957	0.036572	terminalNode	5	2	690	2843	An02g07650,An14g04200,An02g10310,An14g04190,An09g06530,
GO:0006098	pentose-phosphate shunt	0.00027202	0.00472982	terminalNode	7	2	688	2843	An08g06570,An16g05420,An11g00470,An11g02040,An14g03500,An02g12140,An07g03850,
GO:0019321	pentose metabolic process	1.84549e-06	6.55148e-05	nonTerminalNode	21	18	674	2827	An08g06570,An12g00030,An10g00230,An17g01330,An01g00630,An15g05450,An01g09960,An01g06970,An02g10550,An03g04560,An09g06270,An01g00330,An07g03570,An03g04510,An02g12140,An15g07500,An02g07650,An11g02040,An14g03500,An09g01190,An15g02300,
GO:0010677	negative regulation of cellular carbohydrate metabolic process	0.00144853	0.0159118	nonTerminalNode	5	1	690	2844	An08g03250,An02g14990,An02g10400,An11g06900,An09g06530,
GO:0006105	succinate metabolic process	0.00147539	0.0159118	nonTerminalNode	4	0	691	2845	An13g01930,An17g00910,An08g08840,An04g02610,
GO:0006895	Golgi to endosome transport	0.000753182	0.0103502	terminalNode	7	3	688	2842	An14g05130,An01g07330,An18g05740,An11g00940,An08g01410,An17g01250,An02g05380,
GO:0044281	small molecule metabolic process	9.27926e-10	1.31765e-07	nonTerminalNode	216	572	479	2273	An02g07250,An11g03110,An11g10160,An01g06970,An02g13510,An02g14990,An01g07900,An07g04270,An09g02700,An15g07500,An02g07650,An02g05830,An03g03700,An04g05440,An16g05420,An15g00410,An02g06720,An09g06270,An17g00910,An04g00140,An11g06140,An02g09720,An01g07260,An14g04920,An07g02180,An02g03640,An05g02030,An07g05830,An02g10310,An04g03890,An02g12430,An14g01470,An09g01190,An08g06570,An13g00950,An04g02610,An0…
GO:0046417	chorismate metabolic process	0.00308283	0.0295121	nonTerminalNode	14	20	681	2825	An01g08580,An14g06010,An14g06760,An16g04630,An01g07260,An08g06080,An11g02180,An11g02170,An02g05540,An04g03400,An11g02980,An16g05570,An07g05830,An11g02200,
GO:0008154	actin polymerization or depolymerization	0.00343687	0.0321782	nonTerminalNode	7	5	688	2840	An01g05510,An02g14620,An02g06360,An02g14630,An01g05290,An04g09030,An04g09020,
GO:0006732	coenzyme metabolic process	0.00336573	0.0318622	nonTerminalNode	33	74	662	2771	An04g05620,An02g09720,An16g04630,An07g02180,An03g05090,An11g00530,An01g09830,An02g13510,An11g00470,An04g03890,An02g12430,An15g05720,An09g05660,An14g03500,An11g00510,An02g08110,An08g06570,An11g02860,An16g05420,An09g03030,An09g05310,An08g07290,An15g01920,An02g11230,An14g04300,An15g00070,An02g12140,An11g02040,An08g03980,An02g14530,An11g10910,An03g02920,An07g03850,
GO:0046942	carboxylic acid transport	0.0058898	0.0473444	terminalNode	26	56	669	2789	An14g01420,An16g04230,An08g04990,An04g09030,An04g00530,An15g01900,An16g02000,An13g01860,An08g04930,An02g04670,An07g02540,An16g07900,An04g09020,An01g03680,An11g06150,An02g14810,An03g03360,An13g03680,An18g01590,An07g03690,An07g09190,An07g03720,An03g04060,An02g06440,An15g05540,An02g07470,
GO:0005975	carbohydrate metabolic process	1.47759e-08	1.57363e-06	nonTerminalNode	104	220	591	2625	An01g00630,An12g00480,An11g03110,An01g05360,An01g06970,An07g04650,An02g14990,An02g04270,An15g07500,An02g07650,An02g05830,An03g03700,An08g03250,An16g05420,An01g10350,An02g10400,An09g06270,An01g12550,An17g00210,An12g01850,An02g03240,An07g03850,An08g06350,An14g04920,An14g06500,An05g02030,An02g10310,An01g06620,An14g00160,An16g06800,An01g11010,An01g12150,An02g02340,An14g03500,An09g01190,An08g06570,An1…
GO:0046395	carboxylic acid catabolic process	5.2294e-07	2.12164e-05	nonTerminalNode	32	38	663	2807	An13g01920,An04g05620,An08g08840,An08g04990,An14g00990,An12g07630,An04g09030,An07g02180,An11g02180,An04g05720,An07g04270,An04g09020,An13g03150,An09g02700,An13g01930,An14g00430,An04g02610,An02g02820,An11g02170,An15g01280,An03g03360,An01g12960,An08g07290,An18g01590,An15g02860,An17g00910,An07g04300,An01g07030,An10g00510,An15g01860,An14g00920,An11g06140,
GO:0030163	protein catabolic process	4.39576e-06	0.000149808	nonTerminalNode	35	51	660	2794	An08g09000,An02g07210,An16g02250,An18g05070,An04g05320,An04g01810,An02g03780,An11g02610,An02g14990,An18g05740,An16g02210,An02g10180,An03g02660,An07g03880,An01g05330,An14g00700,An04g04950,An03g04600,An02g03760,An11g01760,An08g10710,An06g01360,An04g01870,An01g13030,An09g06110,An08g03250,An03g06880,An02g10400,An11g01610,An11g06900,An17g00260,An11g10490,An03g04140,An08g03980,An09g06020,
GO:0005997	xylulose metabolic process	0.00207028	0.0212515	terminalNode	8	6	687	2839	An08g06570,An10g00230,An12g00030,An07g03570,An15g05450,An14g03500,An01g00630,An09g06270,
GO:0007039	vacuolar protein catabolic process	0.00622368	0.0473444	terminalNode	4	1	691	2844	An08g03250,An02g07210,An04g04950,An07g03880,
GO:0006497	protein amino acid lipidation	0.000455869	0.00706183	nonTerminalNode	14	15	681	2830	An18g05180,An01g13530,An11g06770,An13g01040,An12g01880,An11g11320,An02g14910,An02g14900,An04g06620,An03g04380,An04g02500,An04g04110,An04g06090,An04g02210,
GO:0009062	fatty acid catabolic process	4.96221e-05	0.00132119	nonTerminalNode	13	9	682	2836	An15g02860,An13g01920,An04g05720,An14g00990,An04g09030,An04g09020,An02g02820,An15g01280,An15g01860,An01g12960,An14g00920,An14g00430,An18g01590,
GO:0043436	oxoacid metabolic process	6.99845e-08	4.9689e-06	nonTerminalNode	125	295	570	2550	An13g01920,An02g07250,An04g10130,An16g04630,An18g04150,An02g14990,An07g03100,An01g07900,An07g04270,An01g13690,An09g02700,An15g01780,An11g02200,An11g02860,An11g07310,An08g03250,An02g08570,An16g05420,An15g00410,An02g06720,An02g10400,An17g00210,An17g00910,An08g03880,An11g06140,An14g00990,An10g00620,An01g00120,An01g07260,An14g04920,An07g02180,An03g02930,An05g02030,An07g05830,An15g00990,An08g10670,An0…
GO:0009267	cellular response to starvation	0.000862567	0.0108075	nonTerminalNode	25	44	670	2801	An02g07210,An07g10020,An17g01280,An11g10690,An14g02390,An02g14910,An04g06620,An04g06200,An08g01560,An01g11620,An01g07900,An08g07540,An07g03880,An07g06130,An02g14900,An11g06150,An02g01390,An11g06160,An11g11320,An06g01300,An04g04510,An14g02500,An03g04380,An08g10270,An11g06140,
GO:0046496	nicotinamide nucleotide metabolic process	0.000288405	0.00491442	nonTerminalNode	13	12	682	2833	An08g06570,An11g00470,An02g12140,An16g04630,An09g05660,An16g05420,An03g05090,An11g02040,An14g03500,An08g03980,An11g10910,An08g07290,An07g03850,
GO:0044275	cellular carbohydrate catabolic process	7.23884e-05	0.00171319	nonTerminalNode	32	53	663	2792	An14g02170,An14g04920,An04g05300,An02g10550,An01g06620,An11g00470,An14g04200,An02g01400,An08g05790,An02g04270,An02g07650,An14g03500,An14g01800,An15g02300,An08g06570,An09g02240,An02g03590,An01g06120,An08g06080,An16g05420,An02g11150,An03g04560,An01g12550,An09g02160,An02g12140,An07g04300,An12g01850,An14g04190,An18g05380,An11g02040,An02g07470,An07g03850,
GO:0032509	endosome transport via multivesicular body sorting pathway	0.00172164	0.0181091	nonTerminalNode	7	4	688	2841	An18g05740,An15g00540,An01g13030,An16g03010,An01g00170,An02g03780,An15g00520,
GO:0046164	alcohol catabolic process	0.00533565	0.0450096	nonTerminalNode	16	27	679	2818	An08g06570,An09g02240,An02g03590,An14g04920,An08g06080,An16g05420,An04g05300,An03g04560,An11g00470,An02g12140,An07g04300,An11g02040,An02g07650,An14g03500,An07g03850,An02g07470,
GO:0010906	regulation of glucose metabolic process	0.00273789	0.0268124	nonTerminalNode	6	3	689	2842	An14g06220,An02g14990,An02g10400,An09g06530,An08g03250,An11g06900,
GO:0019438	aromatic compound biosynthetic process	0.00105262	0.012768	nonTerminalNode	19	29	676	2816	An01g08580,An14g06760,An16g04630,An01g07260,An08g06080,An11g02180,An11g02170,An09g05310,An11g02980,An16g05570,An07g05830,An04g03890,An14g04300,An14g06010,An15g05720,An02g05540,An04g03400,An11g02200,An03g02920,
GO:0044248	cellular catabolic process	6.43477e-10	1.09648e-07	nonTerminalNode	113	231	582	2614	An13g01920,An11g04740,An02g14910,An02g14990,An18g05740,An02g10180,An03g02660,An07g04270,An18g01740,An09g02700,An03g04600,An11g00510,An08g10710,An11g02860,An04g05440,An02g01390,An02g01580,An08g03250,An02g10400,An01g07640,An17g00910,An12g01850,An03g04380,An11g06140,An08g03880,An07g10020,An14g00990,An07g05130,An07g02180,An17g01300,An04g03890,An02g12430,An07g03880,An04g04950,An02g03760,An06g01360,An0…
GO:0016042	lipid catabolic process	2.30444e-05	0.00063335	nonTerminalNode	17	15	678	2830	An13g01920,An14g00990,An04g09030,An02g02820,An15g01280,An01g07640,An01g12960,An04g03220,An18g01590,An15g02860,An04g05720,An04g09020,An12g00630,An15g01860,An18g03170,An14g00920,An14g00430,
GO:0006635	fatty acid beta-oxidation	0.00109398	0.012768	nonTerminalNode	6	2	689	2843	An15g01280,An13g01920,An14g00990,An01g12960,An14g00430,An02g02820,
GO:0071496	cellular response to external stimulus	0.000814103	0.010671	nonTerminalNode	28	52	667	2793	An02g07210,An07g10020,An17g01280,An11g10690,An14g02390,An02g14910,An04g06620,An04g06200,An08g01560,An11g02750,An01g11620,An01g07900,An08g07540,An07g03880,An07g06130,An02g14900,An11g06150,An02g01390,An11g06160,An04g04510,An11g11320,An06g01300,An14g02500,An08g07290,An01g08470,An03g04380,An08g10270,An11g06140,
GO:0015849	organic acid transport	0.0058898	0.0473444	nonTerminalNode	26	56	669	2789	An14g01420,An16g04230,An08g04990,An04g09030,An04g00530,An15g01900,An16g02000,An13g01860,An08g04930,An02g04670,An07g02540,An16g07900,An04g09020,An01g03680,An11g06150,An02g14810,An03g03360,An13g03680,An18g01590,An07g03690,An07g09190,An07g03720,An03g04060,An02g06440,An15g05540,An02g07470,
GO:0031668	cellular response to extracellular stimulus	0.000814103	0.010671	nonTerminalNode	28	52	667	2793	An02g07210,An07g10020,An17g01280,An11g10690,An14g02390,An02g14910,An04g06620,An04g06200,An08g01560,An11g02750,An01g11620,An01g07900,An08g07540,An07g03880,An07g06130,An02g14900,An11g06150,An02g01390,An11g06160,An04g04510,An11g11320,An06g01300,An14g02500,An08g07290,An01g08470,An03g04380,An08g10270,An11g06140,
GO:0032258	CVT pathway	0.000319589	0.00523635	terminalNode	9	5	686	2840	An01g08520,An11g11320,An02g14900,An02g14910,An07g10020,An03g04380,An02g01390,An08g10270,An02g07380,
GO:0008064	regulation of actin polymerization or depolymerization	0.00424957	0.036572	nonTerminalNode	5	2	690	2843	An02g06360,An01g05510,An04g09030,An04g09020,An01g05290,
GO:0045912	negative regulation of carbohydrate metabolic process	0.00144853	0.0159118	nonTerminalNode	5	1	690	2844	An08g03250,An02g14990,An02g10400,An11g06900,An09g06530,
GO:0044283	small molecule biosynthetic process	0.00434351	0.0370067	nonTerminalNode	72	205	623	2640	An16g04630,An12g00480,An11g10160,An02g14990,An01g07900,An08g10340,An11g02200,An11g07310,An08g03250,An02g08570,An16g05420,An02g10400,An04g00140,An02g14530,An08g06350,An02g09720,An01g00120,An01g07260,An10g00620,An14g04920,An03g02930,An07g05830,An17g02370,An15g00990,An08g10670,An02g12430,An04g03400,An14g06220,An08g01000,An14g06760,An01g11930,An04g05490,An08g06080,An09g03030,An09g05310,An16g05570,An0…
GO:0016054	organic acid catabolic process	5.2294e-07	2.12164e-05	nonTerminalNode	32	38	663	2807	An13g01920,An04g05620,An08g08840,An08g04990,An14g00990,An12g07630,An04g09030,An07g02180,An11g02180,An04g05720,An07g04270,An04g09020,An13g03150,An09g02700,An13g01930,An14g00430,An04g02610,An02g02820,An11g02170,An15g01280,An03g03360,An01g12960,An08g07290,An18g01590,An15g02860,An17g00910,An07g04300,An01g07030,An10g00510,An15g01860,An14g00920,An11g06140,
GO:0044242	cellular lipid catabolic process	2.30444e-05	0.00063335	nonTerminalNode	17	15	678	2830	An15g02860,An13g01920,An04g05720,An14g00990,An04g09030,An04g09020,An12g00630,An02g02820,An15g01280,An15g01860,An01g07640,An01g12960,An18g03170,An04g03220,An14g00920,An14g00430,An18g01590,
GO:0019320	hexose catabolic process	0.00220313	0.022346	nonTerminalNode	14	19	681	2826	An08g06570,An02g03590,An14g04920,An08g06080,An16g05420,An04g05300,An11g00470,An02g12140,An07g04300,An11g02040,An02g07650,An14g03500,An07g03850,An02g07470,
GO:0019318	hexose metabolic process	2.4098e-07	1.14064e-05	nonTerminalNode	36	45	659	2800	An14g04920,An04g05300,An02g10310,An02g14990,An11g00470,An14g04200,An08g05790,An02g07650,An02g09090,An14g03500,An14g01800,An04g02670,An08g06570,An14g06220,An11g01120,An02g03590,An01g06120,An08g03250,An02g11720,An08g06080,An16g05420,An02g11150,An02g10400,An11g10890,An01g12550,An11g06900,An14g03820,An02g12140,An07g04300,An14g04190,An11g02040,An09g06530,An07g03850,An02g07470,An08g06350,An09g06020,
GO:0030833	regulation of actin filament polymerization	0.00424957	0.036572	terminalNode	5	2	690	2843	An02g06360,An01g05510,An04g09030,An04g09020,An01g05290,
GO:0046365	monosaccharide catabolic process	0.000840583	0.0106892	nonTerminalNode	16	21	679	2824	An08g06570,An09g02240,An02g03590,An14g04920,An08g06080,An16g05420,An04g05300,An03g04560,An11g00470,An02g12140,An07g04300,An11g02040,An02g07650,An14g03500,An07g03850,An02g07470,
GO:0006739	NADP metabolic process	0.000319589	0.00523635	nonTerminalNode	9	5	686	2840	An08g06570,An16g05420,An11g00470,An03g05090,An11g02040,An14g03500,An02g12140,An08g07290,An07g03850,
GO:0019319	hexose biosynthetic process	0.00575356	0.0473444	nonTerminalNode	12	17	683	2828	An14g06220,An02g14990,An07g04300,An08g03250,An14g04920,An08g06080,An16g05420,An02g10400,An04g05300,An11g06900,An02g07470,An08g06350,
GO:0000422	mitochondrion degradation	5.14296e-05	0.00132782	terminalNode	9	3	686	2842	An01g08520,An11g11320,An02g14900,An02g14910,An07g10020,An03g04380,An02g01390,An08g10270,An02g07380,
GO:0015838	betaine transport	0.00273789	0.0268124	terminalNode	6	3	689	2842	An04g00530,An15g01900,An08g04990,An16g07900,An03g03360,An18g01590,
GO:0032511	late endosome to vacuole transport via multivesicular body sorting pathway	0.00172164	0.0181091	terminalNode	7	4	688	2841	An18g05740,An15g00540,An01g13030,An16g03010,An01g00170,An02g03780,An15g00520,
GO:0007154	cell communication	0.000932896	0.0115192	nonTerminalNode	32	64	663	2781	An02g07210,An07g10020,An17g01280,An11g10690,An14g02390,An02g14910,An04g06620,An04g06200,An08g01560,An08g10670,An11g02750,An01g11620,An01g07900,An08g07540,An07g03880,An07g06130,An02g14900,An11g06150,An02g01390,An11g06160,An14g04770,An04g04510,An11g11320,An06g01300,An14g02500,An08g07290,An01g08470,An03g04380,An09g06530,An08g10270,An04g07050,An11g06140,
GO:0006979	response to oxidative stress	0.000251881	0.00472982	terminalNode	37	72	658	2773	An12g00600,An08g08840,An17g01280,An02g09720,An07g03980,An08g00370,An08g10510,An02g02750,An04g01420,An01g03570,An16g06100,An01g11810,An03g06760,An14g00700,An02g05830,An13g01930,An02g08110,An18g04540,An04g04060,An01g13350,An11g02640,An04g02610,An06g01300,An11g10890,An03g04560,An08g05850,An07g10290,An14g04300,An02g12140,An11g07980,An11g01000,An02g07770,An11g02040,An18g05380,An16g01840,An15g06810,An0…
GO:0032271	regulation of protein polymerization	0.00424957	0.036572	nonTerminalNode	5	2	690	2843	An02g06360,An01g05510,An04g09020,An04g09030,An01g05290,
GO:0007033	vacuole organization	0.00143193	0.0159118	terminalNode	17	25	678	2820	An18g04590,An07g10020,An02g01580,An08g03250,An11g11320,An17g01250,An10g00680,An02g08450,An07g02110,An18g06410,An15g00460,An18g02210,An14g05130,An11g00940,An03g04380,An08g10270,An02g05380,
GO:0042158	lipoprotein biosynthetic process	0.000455869	0.00706183	nonTerminalNode	14	15	681	2830	An18g05180,An01g13530,An11g06770,An13g01040,An12g01880,An11g11320,An02g14910,An02g14900,An04g06620,An03g04380,An04g02500,An04g04110,An04g06090,An04g02210,
GO:0006083	acetate metabolic process	0.000249646	0.00472982	nonTerminalNode	11	8	684	2837	An04g05620,An05g00390,An08g04990,An04g09020,An04g09030,An12g04640,An15g00410,An15g01860,An03g03360,An08g07290,An18g01590,
GO:0006629	lipid metabolic process	0.000483901	0.00736222	nonTerminalNode	68	172	627	2673	An13g01920,An16g02010,An16g01880,An13g00590,An04g09030,An18g03800,An07g02240,An04g00530,An11g05000,An18g04150,An01g03570,An04g09020,An01g13690,An16g07480,An16g04430,An11g02590,An03g03700,An01g13530,An16g03010,An11g07310,An03g02670,An14g01880,An10g00630,An14g04010,An01g02690,An02g11290,An01g07640,An04g03220,An18g05180,An16g03650,An07g04300,An12g04020,An17g01440,An13g00040,An04g00140,An14g00920,An1…
GO:0016236	macroautophagy	0.00106988	0.012768	terminalNode	8	5	687	2840	An11g11320,An02g14900,An02g14910,An07g10020,An03g04380,An02g01390,An08g10270,An08g07540,
GO:0019395	fatty acid oxidation	0.00027202	0.00472982	nonTerminalNode	7	2	688	2843	An15g01280,An13g01920,An11g02590,An14g00990,An01g12960,An14g00430,An02g02820,
GO:0045721	negative regulation of gluconeogenesis	0.00622368	0.0473444	terminalNode	4	1	691	2844	An08g03250,An02g14990,An02g10400,An11g06900,
GO:0043043	peptide biosynthetic process	0.00611309	0.0473444	terminalNode	8	8	687	2837	An08g08750,An16g06720,An06g01300,An15g07530,An09g03030,An02g09720,An05g01060,An02g08110,
GO:0006511	ubiquitin-dependent protein catabolic process	5.8531e-05	0.00142481	terminalNode	28	42	667	2803	An08g09000,An16g02250,An18g05070,An04g01810,An02g03780,An11g02610,An02g14990,An18g05740,An16g02210,An02g10180,An03g02660,An01g05330,An03g04600,An11g01760,An08g10710,An06g01360,An04g01870,An01g13030,An09g06110,An08g03250,An03g06880,An02g10400,An11g01610,An17g00260,An11g06900,An11g10490,An08g03980,An09g06020,
GO:0010410	hemicellulose metabolic process	0.00611309	0.0473444	terminalNode	8	8	687	2837	An16g02760,An12g01850,An14g02760,An01g03340,An02g11150,An01g09960,An14g01800,An15g05810,
GO:0045733	acetate catabolic process	0.000753182	0.0103502	terminalNode	7	3	688	2842	An04g05620,An08g04990,An15g01860,An03g03360,An18g01590,An04g09020,An04g09030,
GO:0016052	carbohydrate catabolic process	0.000265213	0.00472982	nonTerminalNode	39	78	656	2767	An14g02170,An14g04920,An01g05360,An04g05300,An07g04650,An02g10550,An01g06620,An11g00470,An16g06800,An14g04200,An02g01400,An08g05790,An02g04270,An02g07650,An14g03500,An14g01800,An15g02300,An08g06570,An09g02240,An01g06120,An02g03590,An02g11720,An08g06080,An16g05420,An02g11150,An01g09960,An03g04560,An01g12550,An15g05810,An07g09330,An09g02160,An02g12140,An07g04300,An12g01850,An14g04190,An11g02040,An1…
GO:0016197	endosome transport	8.12763e-06	0.000256472	nonTerminalNode	23	25	672	2820	An11g04400,An15g00540,An02g01390,An01g13030,An16g03010,An02g03780,An08g06750,An08g01410,An17g01250,An01g08520,An18g05740,An04g05670,An01g00170,An08g07540,An15g00520,An08g01030,An14g05130,An01g07330,An04g04950,An11g00940,An01g08400,An18g05430,An02g05380,
GO:0006740	NADPH regeneration	0.000496474	0.00742097	nonTerminalNode	8	4	687	2841	An08g06570,An16g05420,An11g00470,An11g02040,An14g03500,An02g12140,An08g07290,An07g03850,
GO:0043254	regulation of protein complex assembly	0.00619835	0.0473444	nonTerminalNode	7	6	688	2839	An01g05510,An01g07900,An02g06360,An08g06750,An01g05290,An04g09030,An04g09020,
GO:0006540	glutamate decarboxylation to succinate	0.00147539	0.0159118	terminalNode	4	0	691	2845	An13g01930,An17g00910,An08g08840,An04g02610,
GO:0015697	quaternary ammonium group transport	0.00273789	0.0268124	nonTerminalNode	6	3	689	2842	An04g00530,An15g01900,An08g04990,An16g07900,An03g03360,An18g01590,
GO:0006082	organic acid metabolic process	8.16754e-08	5.25712e-06	nonTerminalNode	125	296	570	2549	An13g01920,An02g07250,An04g10130,An16g04630,An18g04150,An02g14990,An07g03100,An01g07900,An07g04270,An01g13690,An09g02700,An15g01780,An11g02200,An11g02860,An11g07310,An08g03250,An02g08570,An16g05420,An15g00410,An02g06720,An02g10400,An17g00210,An17g00910,An08g03880,An11g06140,An14g00990,An10g00620,An01g00120,An01g07260,An14g04920,An07g02180,An03g02930,An05g02030,An07g05830,An15g00990,An08g10670,An0…
GO:0034440	lipid oxidation	0.00027202	0.00472982	nonTerminalNode	7	2	688	2843	An15g01280,An13g01920,An11g02590,An14g00990,An01g12960,An14g00430,An02g02820,
GO:0043648	dicarboxylic acid metabolic process	7.47303e-05	0.00172082	nonTerminalNode	21	26	674	2819	An13g00950,An01g08580,An08g08840,An14g06760,An16g04630,An01g07260,An04g02610,An08g06080,An11g02180,An11g02170,An15g00410,An11g02980,An16g05570,An07g05830,An17g00910,An14g06010,An10g00510,An02g05540,An04g03400,An13g01930,An11g02200,
GO:0051603	proteolysis involved in cellular protein catabolic process	2.02159e-05	0.000593929	nonTerminalNode	31	46	664	2799	An08g09000,An02g07210,An16g02250,An18g05070,An04g01810,An02g03780,An11g02610,An02g14990,An18g05740,An16g02210,An02g10180,An03g02660,An01g05330,An14g00700,An03g04600,An02g03760,An11g01760,An08g10710,An06g01360,An04g01870,An01g13030,An09g06110,An08g03250,An03g06880,An02g10400,An11g01610,An11g06900,An17g00260,An11g10490,An08g03980,An09g06020,
GO:0044257	cellular protein catabolic process	5.84994e-06	0.000191698	nonTerminalNode	33	47	662	2798	An08g09000,An02g07210,An16g02250,An18g05070,An04g01810,An02g03780,An11g02610,An02g14990,An18g05740,An16g02210,An02g10180,An03g02660,An07g03880,An01g05330,An14g00700,An04g04950,An03g04600,An02g03760,An11g01760,An08g10710,An06g01360,An04g01870,An01g13030,An09g06110,An08g03250,An03g06880,An02g10400,An11g01610,An11g06900,An17g00260,An11g10490,An08g03980,An09g06020,
GO:0010324	membrane invagination	0.000617166	0.00906596	nonTerminalNode	32	62	663	2783	An02g07210,An07g10020,An02g07570,An07g05130,An09g04300,An02g14910,An12g10200,An18g05720,An04g00400,An02g08450,An18g02210,An01g05510,An02g14900,An01g07330,An11g01200,An07g08890,An04g08690,An02g01580,An01g10740,An04g00410,An11g11320,An11g06830,An10g00680,An01g08520,An02g06400,An17g01945,An03g04380,An08g10270,An03g02820,An10g00370,An02g07380,An02g05380,
GO:0007015	actin filament organization	0.00191882	0.0199371	nonTerminalNode	15	21	680	2824	An18g04590,An02g14630,An04g09030,An04g00410,An18g06590,An11g06830,An13g00760,An04g00400,An02g14620,An04g09020,An01g05290,An01g05510,An02g06360,An10g00370,An11g02840,
GO:0006538	glutamate catabolic process	0.00147539	0.0159118	nonTerminalNode	4	0	691	2845	An13g01930,An17g00910,An08g08840,An04g02610,
GO:0031669	cellular response to nutrient levels	0.000814103	0.010671	nonTerminalNode	28	52	667	2793	An02g07210,An07g10020,An17g01280,An11g10690,An14g02390,An02g14910,An04g06620,An04g06200,An08g01560,An11g02750,An01g11620,An01g07900,An08g07540,An07g03880,An07g06130,An02g14900,An11g06150,An02g01390,An11g06160,An04g04510,An11g11320,An06g01300,An14g02500,An08g07290,An01g08470,An03g04380,An08g10270,An11g06140,
GO:0009991	response to extracellular stimulus	7.94901e-05	0.00173655	nonTerminalNode	33	56	662	2789	An02g07210,An07g10020,An17g01280,An11g10690,An14g02390,An02g03780,An02g14910,An04g06620,An04g06200,An08g01560,An11g02750,An01g11620,An01g07900,An08g07540,An07g03880,An07g06130,An02g14900,An11g06150,An02g01390,An11g06160,An04g04510,An11g11320,An06g01300,An14g02500,An08g07290,An16g09130,An01g08470,An17g01945,An02g07770,An03g04380,An08g10270,An01g01830,An11g06140,
GO:0006090	pyruvate metabolic process	0.000840583	0.0106892	nonTerminalNode	16	21	679	2824	An14g06220,An08g03250,An09g01030,An14g04920,An07g02180,An08g06080,An16g05420,An04g05300,An02g10400,An08g07290,An11g06900,An02g14990,An07g03100,An07g04300,An10g00510,An02g07470,
GO:0045324	late endosome to vacuole transport	1.17733e-05	0.000358246	nonTerminalNode	16	12	679	2833	An11g04400,An18g05740,An15g00540,An01g13030,An16g03010,An04g05670,An01g00170,An02g03780,An08g07540,An15g00520,An14g05130,An11g00940,An04g04950,An17g01250,An18g05430,An02g05380,
GO:0006536	glutamate metabolic process	0.00109398	0.012768	nonTerminalNode	6	2	689	2843	An17g00910,An08g08840,An02g12430,An13g01930,An04g02610,An11g06140,
GO:0005996	monosaccharide metabolic process	3.41776e-11	1.45596e-08	nonTerminalNode	54	63	641	2782	An12g00030,An17g01330,An01g00630,An14g04920,An12g00480,An04g05300,An01g06970,An02g10550,An02g10310,An11g00470,An02g14990,An01g00330,An07g03570,An03g04510,An14g04200,An08g05790,An15g07500,An02g07650,An02g09090,An14g03500,An14g01800,An09g01190,An15g02300,An04g02670,An08g06570,An10g00230,An14g06220,An09g02240,An11g01120,An01g06120,An02g03590,An08g03250,An02g11720,An08g06080,An16g05420,An02g11150,An1…
GO:0006508	proteolysis	0.000131453	0.00266661	nonTerminalNode	33	58	662	2787	An08g09000,An02g07210,An16g02250,An18g05070,An08g02790,An04g01810,An02g03780,An11g02610,An02g14990,An18g05740,An16g02210,An02g10180,An03g02660,An01g05330,An14g00700,An03g04600,An02g03760,An11g01760,An08g10710,An06g01360,An04g01870,An01g13030,An09g06110,An08g03250,An03g06880,An02g10400,An11g01610,An11g06900,An17g00260,An02g11420,An11g10490,An08g03980,An09g06020,
GO:0019541	propionate metabolic process	0.00424957	0.036572	terminalNode	5	2	690	2843	An04g05620,An12g07630,An15g01780,An15g01920,An05g00390,
GO:0033539	fatty acid beta-oxidation using acyl-CoA dehydrogenase	0.00622368	0.0473444	terminalNode	4	1	691	2844	An13g01920,An01g12960,An14g00430,An02g02820,
GO:0043632	modification-dependent macromolecule catabolic process	0.000646927	0.00934207	nonTerminalNode	28	51	667	2794	An08g09000,An16g02250,An18g05070,An04g01810,An02g03780,An11g02610,An02g14990,An18g05740,An16g02210,An02g10180,An03g02660,An01g05330,An03g04600,An11g01760,An08g10710,An06g01360,An04g01870,An01g13030,An09g06110,An08g03250,An03g06880,An02g10400,An11g01610,An17g00260,An11g06900,An11g10490,An08g03980,An09g06020,
GO:0019400	alditol metabolic process	0.00356217	0.0329888	terminalNode	13	18	682	2827	An13g00950,An12g00030,An07g03570,An11g01120,An10g00510,An11g03110,An15g05450,An02g05830,An01g06970,An14g06500,An14g03510,An02g00960,An04g02670,
GO:0006501	C-terminal protein lipidation	0.00622368	0.0473444	terminalNode	4	1	691	2844	An11g11320,An02g14900,An02g14910,An03g04380,
GO:0019941	modification-dependent protein catabolic process	5.8531e-05	0.00142481	nonTerminalNode	28	42	667	2803	An08g09000,An16g02250,An18g05070,An04g01810,An02g03780,An11g02610,An02g14990,An18g05740,An16g02210,An02g10180,An03g02660,An01g05330,An03g04600,An11g01760,An08g10710,An06g01360,An04g01870,An01g13030,An09g06110,An08g03250,An03g06880,An02g10400,An11g01610,An17g00260,An11g06900,An11g10490,An08g03980,An09g06020,
GO:0044282	small molecule catabolic process	1.88024e-07	1.00123e-05	nonTerminalNode	53	86	642	2759	An13g01920,An08g08840,An08g04990,An04g09030,An11g02180,An04g05300,An11g00470,An02g06030,An07g04270,An04g09020,An09g02700,An02g07650,An13g01930,An03g06870,An04g05440,An09g02240,An02g03590,An16g05420,An17g00910,An02g12140,An07g04300,An01g07030,An11g02040,An11g06140,An14g00920,An07g03850,An04g05620,An14g00990,An12g07630,An14g04920,An07g02180,An04g03890,An04g05720,An13g03150,An14g03500,An14g00430,An0…
GO:0009073	aromatic amino acid family biosynthetic process	0.00308283	0.0295121	terminalNode	14	20	681	2825	An01g08580,An14g06010,An14g06760,An16g04630,An01g07260,An08g06080,An11g02180,An11g02170,An02g05540,An04g03400,An11g02980,An16g05570,An07g05830,An11g02200,
GO:0006631	fatty acid metabolic process	2.4098e-07	1.14064e-05	nonTerminalNode	36	45	659	2800	An13g01920,An16g02010,An01g00120,An14g00990,An13g00590,An04g09030,An18g03800,An16g04520,An04g00530,An02g02960,An18g04150,An09g06740,An04g05720,An04g09020,An01g13690,An16g07480,An11g02590,An14g00430,An08g06100,An08g05400,An11g07310,An02g02820,An15g01280,An10g00630,An03g03360,An01g12960,An18g01590,An10g00650,An15g02860,An07g09190,An07g04300,An12g04020,An14g03440,An17g01440,An15g01860,An14g00920,
GO:0006007	glucose catabolic process	0.00575356	0.0473444	nonTerminalNode	12	17	683	2828	An08g06570,An11g00470,An02g12140,An07g04300,An14g04920,An08g06080,An16g05420,An11g02040,An04g05300,An14g03500,An02g07470,An07g03850,
GO:0007034	vacuolar transport	4.2031e-10	8.95261e-08	nonTerminalNode	39	37	656	2808	An04g01530,An07g10020,An15g00540,An11g04740,An02g03780,An02g14910,An17g01250,An18g05740,An18g03980,An08g07540,An02g14900,An11g00940,An04g04950,An01g07330,An02g14810,An06g01360,An11g04400,An02g01390,An01g13030,An16g03010,An08g03250,An03g06880,An11g11320,An10g00680,An02g09250,An01g08520,An07g03690,An07g03720,An04g05670,An02g06400,An15g00460,An01g00170,An15g00520,An14g05130,An03g04380,An18g05430,An0…
GO:0019752	carboxylic acid metabolic process	6.99845e-08	4.9689e-06	nonTerminalNode	125	295	570	2550	An13g01920,An02g07250,An04g10130,An16g04630,An18g04150,An02g14990,An07g03100,An01g07900,An07g04270,An01g13690,An09g02700,An15g01780,An11g02200,An11g02860,An11g07310,An08g03250,An02g08570,An16g05420,An15g00410,An02g06720,An02g10400,An17g00210,An17g00910,An08g03880,An11g06140,An14g00990,An10g00620,An01g00120,An01g07260,An14g04920,An07g02180,An03g02930,An05g02030,An07g05830,An15g00990,An08g10670,An0…
GO:0042594	response to starvation	0.000156063	0.00309223	nonTerminalNode	29	48	666	2797	An02g07210,An07g10020,An17g01280,An11g10690,An14g02390,An02g14910,An04g06620,An04g06200,An08g01560,An01g11620,An01g07900,An08g07540,An07g03880,An07g06130,An02g14900,An11g06150,An02g01390,An11g06160,An11g11320,An06g01300,An04g04510,An14g02500,An16g09130,An17g01945,An02g07770,An03g04380,An08g10270,An01g01830,An11g06140,
GO:0031667	response to nutrient levels	7.94901e-05	0.00173655	nonTerminalNode	33	56	662	2789	An02g07210,An07g10020,An17g01280,An11g10690,An14g02390,An02g03780,An02g14910,An04g06620,An04g06200,An08g01560,An11g02750,An01g11620,An01g07900,An08g07540,An07g03880,An07g06130,An02g14900,An11g06150,An02g01390,An11g06160,An04g04510,An11g11320,An06g01300,An14g02500,An08g07290,An16g09130,An01g08470,An17g01945,An02g07770,An03g04380,An08g10270,An01g01830,An11g06140,
GO:0009056	catabolic process	1.50499e-12	1.28225e-09	nonTerminalNode	150	313	545	2532	An13g01920,An11g04740,An02g14910,An01g05360,An07g04650,An02g14990,An18g05740,An02g10180,An03g02660,An07g04270,An18g01740,An02g04270,An09g02700,An03g04600,An02g07650,An11g00510,An08g10710,An11g02860,An04g05440,An02g01390,An02g01580,An08g03250,An16g05420,An02g10400,An01g07640,An01g12550,An17g00910,An12g01850,An03g04380,An11g06140,An08g03880,An07g03850,An07g10020,An14g00990,An07g05130,An14g04920,An0…

## Sheet: CCover
GO term	description	p-value	FDR	node type	sP	rP	sN	rN	genes enriched
GO:0000329	fungal-type vacuole membrane	7.50879e-05	0.00110755	terminalNode	24	33	671	2812	An06g01360,An12g07800,An07g07520,An15g00540,An18g02200,An03g02670,An11g04740,An16g08180,An17g01250,An11g05000,An07g03690,An18g05180,An02g11420,An02g09390,An07g03720,An04g05670,An17g02310,An02g14350,An07g06130,An14g05130,An11g00940,An18g05380,An02g02020,An02g05380,
GO:0000323	lytic vacuole	5.10389e-06	0.000100376	nonTerminalNode	38	59	657	2786	An15g00540,An02g03310,An07g03680,An18g02200,An11g04740,An07g05130,An16g08180,An17g01250,An11g05000,An01g00110,An02g04670,An02g09390,An18g02210,An07g06130,An11g00940,An11g06150,An06g01360,An12g07800,An07g07520,An01g13030,An03g02670,An04g08480,An16g07370,An08g08750,An09g06250,An07g03690,An18g05180,An02g11420,An07g03720,An04g05670,An17g02310,An02g14350,An14g05130,An07g05080,An07g04920,An18g05380,An0…
GO:0000502	proteasome complex	3.58259e-05	0.000603922	nonTerminalNode	20	22	675	2823	An16g02250,An18g05070,An04g01870,An04g05320,An12g08370,An08g02790,An02g07040,An07g02010,An02g03400,An11g02610,An13g01210,An11g01610,An02g12760,An17g00260,An16g02210,An11g10490,An18g06230,An11g01760,An07g07860,An08g10710,
GO:0044437	vacuolar part	3.91092e-07	2.30744e-05	nonTerminalNode	35	44	660	2801	An07g03210,An07g10020,An15g00540,An02g03310,An18g02200,An11g04740,An04g00530,An16g08180,An17g01250,An11g05000,An02g09390,An07g06130,An11g00940,An12g07800,An02g14810,An06g01360,An07g07520,An02g02270,An01g10740,An03g02670,An02g11720,An02g09250,An07g03690,An18g05180,An02g11420,An07g03720,An04g05670,An17g02310,An02g14350,An03g04060,An14g05130,An18g05380,An03g02820,An02g02020,An02g05380,
GO:0005768	endosome	0.0001971	0.0025842	terminalNode	24	36	671	2809	An04g01530,An07g03210,An11g04400,An15g00540,An02g01390,An08g08510,An01g10740,An02g03780,An07g05130,An17g01250,An01g08520,An02g06400,An01g00170,An15g00520,An08g01030,An14g05130,An01g07330,An04g04950,An11g00940,An16g04430,An18g05430,An01g08400,An12g07570,An02g05380,
GO:0005777	peroxisome	0.00576918	0.0453842	terminalNode	17	30	678	2815	An08g05400,An14g00990,An18g03800,An15g01280,An02g02750,An16g05570,An18g01590,An02g11790,An15g02860,An07g09190,An09g06740,An02g12430,An01g03680,An01g13690,An16g07480,An11g02590,An15g01860,
GO:0000324	fungal-type vacuole	5.10389e-06	0.000100376	nonTerminalNode	38	59	657	2786	An15g00540,An02g03310,An07g03680,An18g02200,An11g04740,An07g05130,An16g08180,An17g01250,An11g05000,An01g00110,An02g04670,An02g09390,An18g02210,An07g06130,An11g00940,An11g06150,An06g01360,An12g07800,An07g07520,An01g13030,An03g02670,An04g08480,An16g07370,An08g08750,An09g06250,An07g03690,An18g05180,An02g11420,An07g03720,An04g05670,An17g02310,An02g14350,An14g05130,An07g05080,An07g04920,An18g05380,An0…
GO:0000322	storage vacuole	5.10389e-06	0.000100376	nonTerminalNode	38	59	657	2786	An15g00540,An02g03310,An07g03680,An18g02200,An11g04740,An07g05130,An16g08180,An17g01250,An11g05000,An01g00110,An02g04670,An02g09390,An18g02210,An07g06130,An11g00940,An11g06150,An06g01360,An12g07800,An07g07520,An01g13030,An03g02670,An04g08480,An16g07370,An08g08750,An09g06250,An07g03690,An18g05180,An02g11420,An07g03720,An04g05670,An17g02310,An02g14350,An14g05130,An07g05080,An07g04920,An18g05380,An0…
GO:0000407	pre-autophagosomal structure	0.000753182	0.00888754	terminalNode	7	3	688	2842	An01g08520,An02g14900,An02g14910,An07g10020,An02g01390,An08g10270,An02g07380,
GO:0005773	vacuole	7.11933e-08	8.40081e-06	nonTerminalNode	48	70	647	2775	An07g03210,An15g00540,An07g10020,An02g03310,An07g03680,An18g02200,An07g05130,An11g04740,An04g00530,An16g08180,An17g01250,An11g05000,An01g00110,An02g04670,An02g09390,An18g02210,An07g06130,An11g06150,An11g00940,An12g07800,An02g14810,An06g01360,An07g07520,An02g02270,An01g13030,An01g10740,An03g02670,An02g11720,An04g08480,An08g08750,An16g07370,An09g06250,An02g09250,An07g03690,An18g05180,An02g11420,An0…
GO:0005838	proteasome regulatory particle	0.00130664	0.0128487	nonTerminalNode	11	11	684	2834	An16g02210,An16g02250,An18g05070,An18g06230,An12g08370,An08g02790,An11g02610,An07g07860,An08g10710,An02g12760,An11g01610,
GO:0022624	proteasome accessory complex	0.00130664	0.0128487	nonTerminalNode	11	11	684	2834	An16g02210,An16g02250,An18g05070,An18g06230,An12g08370,An08g02790,An11g02610,An07g07860,An08g10710,An11g01610,An02g12760,
GO:0042579	microbody	0.00576918	0.0453842	nonTerminalNode	17	30	678	2815	An08g05400,An14g00990,An18g03800,An15g01280,An02g02750,An16g05570,An18g01590,An02g11790,An15g02860,An07g09190,An09g06740,An02g12430,An01g03680,An01g13690,An16g07480,An11g02590,An15g01860,
GO:0008541	proteasome regulatory particle, lid subcomplex	0.00571494	0.0453842	terminalNode	6	4	689	2841	An16g02210,An16g02250,An18g05070,An11g02610,An07g07860,An08g10710,
GO:0005774	vacuolar membrane	1.48269e-06	5.8319e-05	nonTerminalNode	33	43	662	2802	An07g03210,An07g10020,An15g00540,An18g02200,An11g04740,An04g00530,An16g08180,An17g01250,An11g05000,An02g09390,An07g06130,An11g00940,An12g07800,An02g14810,An06g01360,An07g07520,An02g02270,An01g10740,An03g02670,An02g11720,An02g09250,An07g03690,An18g05180,An02g11420,An07g03720,An04g05670,An17g02310,An02g14350,An03g04060,An14g05130,An18g05380,An02g02020,An02g05380,

## Sheet: MFover
GO term	description	p-value	FDR	node type	sP	rP	sN	rN	genes enriched
GO:0008233	peptidase activity	0.000192077	0.0213233	nonTerminalNode	22	31	673	2814	An02g07210,An16g02250,An12g08370,An02g03780,An04g00410,An08g08750,An11g11320,An01g04680,An11g02610,An12g05960,An09g06250,An04g00400,An05g00050,An11g11090,An02g14990,An16g02210,An02g11420,An01g08470,An01g11340,An14g02470,An02g03760,An02g13920,
GO:0003824	catalytic activity	1.6237e-06	0.000594274	nonTerminalNode	377	1261	318	1584	An02g07250,An02g14910,An11g03110,An11g10160,An01g06970,An07g04650,An01g03090,An02g14990,An03g02660,An02g05610,An15g07500,An09g02700,An14g02470,An01g10350,An01g02690,An09g06270,An10g00680,An01g07640,An01g05670,An02g06440,An02g09720,An04g06200,An12g05960,An07g05830,An01g06620,An16g06100,An04g03890,An16g06800,An02g12430,An04g02500,An09g02180,An08g06570,An15g00290,An04g05940,An04g02610,An16g04710,An0…
GO:0070011	peptidase activity, acting on L-amino acid peptides	0.000487964	0.0297658	terminalNode	20	29	675	2816	An16g02250,An12g08370,An02g03780,An04g00410,An08g08750,An11g11320,An01g04680,An11g02610,An12g05960,An09g06250,An04g00400,An05g00050,An11g11090,An02g14990,An16g02210,An02g11420,An01g08470,An01g11340,An02g03760,An02g13920,
GO:0016903	oxidoreductase activity, acting on the aldehyde or oxo group of donors	0.000786521	0.0411238	terminalNode	12	12	683	2833	An10g00230,An01g00630,An04g02610,An07g02180,An08g06080,An15g00410,An01g02340,An04g03400,An13g01930,An09g06270,An08g07290,An07g10290,
GO:0019208	phosphatase regulator activity	0.000288319	0.0213233	nonTerminalNode	5	0	690	2845	An11g05750,An08g06500,An04g00400,An04g00410,An09g06020,
GO:0019888	protein phosphatase regulator activity	0.000288319	0.0213233	terminalNode	5	0	690	2845	An11g05750,An08g06500,An04g00400,An04g00410,An09g06020,
GO:0016616	oxidoreductase activity, acting on the CH-OH group of donors, NAD or NADP as acceptor	0.000291301	0.0213233	terminalNode	35	67	660	2778	An12g00030,An04g10130,An14g00990,An16g04520,An11g03110,An02g02960,An01g06970,An07g03570,An02g12430,An04g05720,An02g05830,An14g03510,An14g00430,An04g08680,An04g02670,An13g00950,An11g01120,An11g07310,An16g04710,An10g00630,An01g02340,An15g05450,An09g01810,An02g00960,An03g04560,An10g00650,An07g10290,An17g00210,An15g00070,An02g12140,An01g07030,An10g00510,An14g03440,An11g02040,An02g07430,
