# Supplementary material for: The Transcriptomic Signature of RacA Activation and Inactivation Provides New Insights into the Morphogenetic Network of Aspergillus niger
Source: PLoS One. 2013 Jul 24;8(7):e68946. doi: 10.1371/journal.pone.0068946 (PMC3722221; doi:10.1371/journal.pone.0068946)
Supplement: Table S3 — ZIP archive file containing FetGOat enrichment results for the up- and down-regulated gene sets of all six comparisons. (ZIP) [file pone.0068946.s003.zip › FetGOat/03.DOWN/tables/03.down.txt_CCover.csv]

GO term	description	p-value	FDR	node type	sP	rP	sN	rN	genes enriched
GO:0000329	fungal-type vacuole membrane	7.50878814258153e-05	0.00110754625103077	terminalNode	24	33	671	2812	An06g01360,An12g07800,An07g07520,An15g00540,An18g02200,An03g02670,An11g04740,An16g08180,An17g01250,An11g05000,An07g03690,An18g05180,An02g11420,An02g09390,An07g03720,An04g05670,An17g02310,An02g14350,An07g06130,An14g05130,An11g00940,An18g05380,An02g02020,An02g05380,
GO:0000323	lytic vacuole	5.10388659766759e-06	0.000100376436420796	nonTerminalNode	38	59	657	2786	An15g00540,An02g03310,An07g03680,An18g02200,An11g04740,An07g05130,An16g08180,An17g01250,An11g05000,An01g00110,An02g04670,An02g09390,An18g02210,An07g06130,An11g00940,An11g06150,An06g01360,An12g07800,An07g07520,An01g13030,An03g02670,An04g08480,An16g07370,An08g08750,An09g06250,An07g03690,An18g05180,An02g11420,An07g03720,An04g05670,An17g02310,An02g14350,An14g05130,An07g05080,An07g04920,An18g05380,An0…
GO:0000502	proteasome complex	3.58258769962581e-05	0.000603921926508351	nonTerminalNode	20	22	675	2823	An16g02250,An18g05070,An04g01870,An04g05320,An12g08370,An08g02790,An02g07040,An07g02010,An02g03400,An11g02610,An13g01210,An11g01610,An02g12760,An17g00260,An16g02210,An11g10490,An18g06230,An11g01760,An07g07860,An08g10710,
GO:0044437	vacuolar part	3.91092345330141e-07	2.30744483744783e-05	nonTerminalNode	35	44	660	2801	An07g03210,An07g10020,An15g00540,An02g03310,An18g02200,An11g04740,An04g00530,An16g08180,An17g01250,An11g05000,An02g09390,An07g06130,An11g00940,An12g07800,An02g14810,An06g01360,An07g07520,An02g02270,An01g10740,An03g02670,An02g11720,An02g09250,An07g03690,An18g05180,An02g11420,An07g03720,An04g05670,An17g02310,An02g14350,An03g04060,An14g05130,An18g05380,An03g02820,An02g02020,An02g05380,
GO:0005768	endosome	0.000197100275753962	0.00258420361544083	terminalNode	24	36	671	2809	An04g01530,An07g03210,An11g04400,An15g00540,An02g01390,An08g08510,An01g10740,An02g03780,An07g05130,An17g01250,An01g08520,An02g06400,An01g00170,An15g00520,An08g01030,An14g05130,An01g07330,An04g04950,An11g00940,An16g04430,An18g05430,An01g08400,An12g07570,An02g05380,
GO:0005777	peroxisome	0.0057691785725167	0.0453842047704647	terminalNode	17	30	678	2815	An08g05400,An14g00990,An18g03800,An15g01280,An02g02750,An16g05570,An18g01590,An02g11790,An15g02860,An07g09190,An09g06740,An02g12430,An01g03680,An01g13690,An16g07480,An11g02590,An15g01860,
GO:0000324	fungal-type vacuole	5.10388659766759e-06	0.000100376436420796	nonTerminalNode	38	59	657	2786	An15g00540,An02g03310,An07g03680,An18g02200,An11g04740,An07g05130,An16g08180,An17g01250,An11g05000,An01g00110,An02g04670,An02g09390,An18g02210,An07g06130,An11g00940,An11g06150,An06g01360,An12g07800,An07g07520,An01g13030,An03g02670,An04g08480,An16g07370,An08g08750,An09g06250,An07g03690,An18g05180,An02g11420,An07g03720,An04g05670,An17g02310,An02g14350,An14g05130,An07g05080,An07g04920,An18g05380,An0…
GO:0000322	storage vacuole	5.10388659766759e-06	0.000100376436420796	nonTerminalNode	38	59	657	2786	An15g00540,An02g03310,An07g03680,An18g02200,An11g04740,An07g05130,An16g08180,An17g01250,An11g05000,An01g00110,An02g04670,An02g09390,An18g02210,An07g06130,An11g00940,An11g06150,An06g01360,An12g07800,An07g07520,An01g13030,An03g02670,An04g08480,An16g07370,An08g08750,An09g06250,An07g03690,An18g05180,An02g11420,An07g03720,An04g05670,An17g02310,An02g14350,An14g05130,An07g05080,An07g04920,An18g05380,An0…
GO:0000407	pre-autophagosomal structure	0.000753181627752424	0.0088875432074786	terminalNode	7	3	688	2842	An01g08520,An02g14900,An02g14910,An07g10020,An02g01390,An08g10270,An02g07380,
GO:0005773	vacuole	7.11933018233873e-08	8.4008096151597e-06	nonTerminalNode	48	70	647	2775	An07g03210,An15g00540,An07g10020,An02g03310,An07g03680,An18g02200,An07g05130,An11g04740,An04g00530,An16g08180,An17g01250,An11g05000,An01g00110,An02g04670,An02g09390,An18g02210,An07g06130,An11g06150,An11g00940,An12g07800,An02g14810,An06g01360,An07g07520,An02g02270,An01g13030,An01g10740,An03g02670,An02g11720,An04g08480,An08g08750,An16g07370,An09g06250,An02g09250,An07g03690,An18g05180,An02g11420,An0…
GO:0005838	proteasome regulatory particle	0.00130664471852549	0.0128486730655007	nonTerminalNode	11	11	684	2834	An16g02210,An16g02250,An18g05070,An18g06230,An12g08370,An08g02790,An11g02610,An07g07860,An08g10710,An02g12760,An11g01610,
GO:0022624	proteasome accessory complex	0.00130664471852549	0.0128486730655007	nonTerminalNode	11	11	684	2834	An16g02210,An16g02250,An18g05070,An18g06230,An12g08370,An08g02790,An11g02610,An07g07860,An08g10710,An11g01610,An02g12760,
GO:0042579	microbody	0.0057691785725167	0.0453842047704647	nonTerminalNode	17	30	678	2815	An08g05400,An14g00990,An18g03800,An15g01280,An02g02750,An16g05570,An18g01590,An02g11790,An15g02860,An07g09190,An09g06740,An02g12430,An01g03680,An01g13690,An16g07480,An11g02590,An15g01860,
GO:0008541	proteasome regulatory particle, lid subcomplex	0.00571494273349313	0.0453842047704647	terminalNode	6	4	689	2841	An16g02210,An16g02250,An18g05070,An11g02610,An07g07860,An08g10710,
GO:0005774	vacuolar membrane	1.48268688088884e-06	5.83190173149612e-05	nonTerminalNode	33	43	662	2802	An07g03210,An07g10020,An15g00540,An18g02200,An11g04740,An04g00530,An16g08180,An17g01250,An11g05000,An02g09390,An07g06130,An11g00940,An12g07800,An02g14810,An06g01360,An07g07520,An02g02270,An01g10740,An03g02670,An02g11720,An02g09250,An07g03690,An18g05180,An02g11420,An07g03720,An04g05670,An17g02310,An02g14350,An03g04060,An14g05130,An18g05380,An02g02020,An02g05380,
