# Supplementary material for: The Transcriptomic Signature of RacA Activation and Inactivation Provides New Insights into the Morphogenetic Network of Aspergillus niger
Source: PLoS One. 2013 Jul 24;8(7):e68946. doi: 10.1371/journal.pone.0068946 (PMC3722221; doi:10.1371/journal.pone.0068946)
Supplement: Table S3 — ZIP archive file containing FetGOat enrichment results for the up- and down-regulated gene sets of all six comparisons. (ZIP) [file pone.0068946.s003.zip › FetGOat/06.DOWN/plots/06.down.txt_MFover.ps]

90 rotate 0 -612 translate
%!PS-Adobe-3.0
%%Creator: graphviz version 2.26.3 (20100126.1600)
%%Title: test
%%Pages: (atend)
%%BoundingBox: (atend)
%%EndComments
save
%%BeginProlog
/DotDict 200 dict def
DotDict begin

/setupLatin1 {
mark
/EncodingVector 256 array def
 EncodingVector 0

ISOLatin1Encoding 0 255 getinterval putinterval
EncodingVector 45 /hyphen put

% Set up ISO Latin 1 character encoding
/starnetISO {
        dup dup findfont dup length dict begin
        { 1 index /FID ne { def }{ pop pop } ifelse
        } forall
        /Encoding EncodingVector def
        currentdict end definefont
} def
/Times-Roman starnetISO def
/Times-Italic starnetISO def
/Times-Bold starnetISO def
/Times-BoldItalic starnetISO def
/Helvetica starnetISO def
/Helvetica-Oblique starnetISO def
/Helvetica-Bold starnetISO def
/Helvetica-BoldOblique starnetISO def
/Courier starnetISO def
/Courier-Oblique starnetISO def
/Courier-Bold starnetISO def
/Courier-BoldOblique starnetISO def
cleartomark
} bind def

%%BeginResource: procset graphviz 0 0
/coord-font-family /Times-Roman def
/default-font-family /Times-Roman def
/coordfont coord-font-family findfont 8 scalefont def

/InvScaleFactor 1.0 def
/set_scale {
       dup 1 exch div /InvScaleFactor exch def
       scale
} bind def

% styles
/solid { [] 0 setdash } bind def
/dashed { [9 InvScaleFactor mul dup ] 0 setdash } bind def
/dotted { [1 InvScaleFactor mul 6 InvScaleFactor mul] 0 setdash } bind def
/invis {/fill {newpath} def /stroke {newpath} def /show {pop newpath} def} bind def
/bold { 2 setlinewidth } bind def
/filled { } bind def
/unfilled { } bind def
/rounded { } bind def
/diagonals { } bind def

% hooks for setting color 
/nodecolor { sethsbcolor } bind def
/edgecolor { sethsbcolor } bind def
/graphcolor { sethsbcolor } bind def
/nopcolor {pop pop pop} bind def

/beginpage {	% i j npages
	/npages exch def
	/j exch def
	/i exch def
	/str 10 string def
	npages 1 gt {
		gsave
			coordfont setfont
			0 0 moveto
			(\() show i str cvs show (,) show j str cvs show (\)) show
		grestore
	} if
} bind def

/set_font {
	findfont exch
	scalefont setfont
} def

% draw text fitted to its expected width
/alignedtext {			% width text
	/text exch def
	/width exch def
	gsave
		width 0 gt {
			[] 0 setdash
			text stringwidth pop width exch sub text length div 0 text ashow
		} if
	grestore
} def

/boxprim {				% xcorner ycorner xsize ysize
		4 2 roll
		moveto
		2 copy
		exch 0 rlineto
		0 exch rlineto
		pop neg 0 rlineto
		closepath
} bind def

/ellipse_path {
	/ry exch def
	/rx exch def
	/y exch def
	/x exch def
	matrix currentmatrix
	newpath
	x y translate
	rx ry scale
	0 0 1 0 360 arc
	setmatrix
} bind def

/endpage { showpage } bind def
/showpage { } def

/layercolorseq
	[	% layer color sequence - darkest to lightest
		[0 0 0]
		[.2 .8 .8]
		[.4 .8 .8]
		[.6 .8 .8]
		[.8 .8 .8]
	]
def

/layerlen layercolorseq length def

/setlayer {/maxlayer exch def /curlayer exch def
	layercolorseq curlayer 1 sub layerlen mod get
	aload pop sethsbcolor
	/nodecolor {nopcolor} def
	/edgecolor {nopcolor} def
	/graphcolor {nopcolor} def
} bind def

/onlayer { curlayer ne {invis} if } def

/onlayers {
	/myupper exch def
	/mylower exch def
	curlayer mylower lt
	curlayer myupper gt
	or
	{invis} if
} def

/curlayer 0 def

%%EndResource
%%EndProlog
%%BeginSetup
14 default-font-family set_font
1 setmiterlimit
% /arrowlength 10 def
% /arrowwidth 5 def

% make sure pdfmark is harmless for PS-interpreters other than Distiller
/pdfmark where {pop} {userdict /pdfmark /cleartomark load put} ifelse
% make '<<' and '>>' safe on PS Level 1 devices
/languagelevel where {pop languagelevel}{1} ifelse
2 lt {
    userdict (<<) cvn ([) cvn load put
    userdict (>>) cvn ([) cvn load put
} if

%%EndSetup
setupLatin1
%%Page: 1 1
%%PageBoundingBox: 36 36 754 560
%%PageOrientation: Portrait
0 0 1 beginpage
gsave
36 36 718 524 boxprim clip newpath
0.664975 0.664975 set_scale 0 rotate 58.1374 59.1374 translate
% node1
gsave
0 0 1 nodecolor
643.12 753 91.22 26.87 ellipse_path fill
1 setlinewidth
filled
0 0 0 nodecolor
643.12 753 91.22 26.87 ellipse_path stroke
0 0 0 nodecolor
14 /Times-Roman set_font
605.12 755.4 moveto 76 (GO:0003674) alignedtext
0 0 0 nodecolor
14 /Times-Roman set_font
586.62 740.4 moveto 113 (molecular_function) alignedtext
grestore
% node2
gsave
0 0 1 nodecolor
100.12 631 73.04 48.08 ellipse_path fill
1 setlinewidth
filled
0 0 0 nodecolor
100.12 631 73.04 48.08 ellipse_path stroke
0 0 0 nodecolor
14 /Times-Roman set_font
62.12 648.4 moveto 76 (GO:0016615) alignedtext
0 0 0 nodecolor
14 /Times-Roman set_font
80.62 633.4 moveto 39 (malate) alignedtext
0 0 0 nodecolor
14 /Times-Roman set_font
56.12 618.4 moveto 88 (dehydrogenase) alignedtext
0 0 0 nodecolor
14 /Times-Roman set_font
78.12 603.4 moveto 44 (activity) alignedtext
grestore
% node1->node2
gsave
1 setlinewidth
0 0 0 edgecolor
newpath 556.92 744.08 moveto
477.58 734.69 357.12 717.39 255.12 690 curveto
227.01 682.45 196.94 671.67 170.83 661.37 curveto
stroke
0 0 0 edgecolor
newpath 171.98 658.07 moveto
161.4 657.61 lineto
169.39 664.57 lineto
closepath fill
1 setlinewidth
solid
0 0 0 edgecolor
newpath 171.98 658.07 moveto
161.4 657.61 lineto
169.39 664.57 lineto
closepath stroke
grestore
% node3
gsave
0 0 1 nodecolor
371.12 631 106.77 26.87 ellipse_path fill
1 setlinewidth
filled
0 0 0 nodecolor
371.12 631 106.77 26.87 ellipse_path stroke
0 0 0 nodecolor
14 /Times-Roman set_font
334.12 633.4 moveto 74 (GO:0016833) alignedtext
0 0 0 nodecolor
14 /Times-Roman set_font
303.62 618.4 moveto 135 (oxo-acid-lyase activity) alignedtext
grestore
% node1->node3
gsave
1 setlinewidth
0 0 0 edgecolor
newpath 592.6 730.34 moveto
547.52 710.12 481.36 680.45 433.1 658.8 curveto
stroke
0 0 0 edgecolor
newpath 434.25 655.48 moveto
423.7 654.58 lineto
431.39 661.87 lineto
closepath fill
1 setlinewidth
solid
0 0 0 edgecolor
newpath 434.25 655.48 moveto
423.7 654.58 lineto
431.39 661.87 lineto
closepath stroke
grestore
% node4
gsave
0 0.26629 1 nodecolor
643.12 631 72.83 58.69 ellipse_path fill
1 setlinewidth
filled
0 0 0 nodecolor
643.12 631 72.83 58.69 ellipse_path stroke
0 0 0 nodecolor
14 /Times-Roman set_font
605.12 655.9 moveto 76 (GO:0022804) alignedtext
0 0 0 nodecolor
14 /Times-Roman set_font
625.62 640.9 moveto 35 (active) alignedtext
0 0 0 nodecolor
14 /Times-Roman set_font
599.62 625.9 moveto 87 (transmembrane) alignedtext
0 0 0 nodecolor
14 /Times-Roman set_font
612.62 610.9 moveto 61 (transporter) alignedtext
0 0 0 nodecolor
14 /Times-Roman set_font
621.12 595.9 moveto 44 (activity) alignedtext
grestore
% node1->node4
gsave
1 setlinewidth
0 0 0 edgecolor
newpath 643.12 725.92 moveto
643.12 718.09 643.12 709.16 643.12 699.98 curveto
stroke
0 0 0 edgecolor
newpath 646.62 699.97 moveto
643.12 689.97 lineto
639.62 699.97 lineto
closepath fill
1 setlinewidth
solid
0 0 0 edgecolor
newpath 646.62 699.97 moveto
643.12 689.97 lineto
639.62 699.97 lineto
closepath stroke
grestore
% node5
gsave
0 0 1 nodecolor
946.12 631 92.13 58.69 ellipse_path fill
1 setlinewidth
filled
0 0 0 nodecolor
946.12 631 92.13 58.69 ellipse_path stroke
0 0 0 nodecolor
14 /Times-Roman set_font
908.12 655.9 moveto 76 (GO:0005342) alignedtext
0 0 0 nodecolor
14 /Times-Roman set_font
924.12 640.9 moveto 44 (organic) alignedtext
0 0 0 nodecolor
14 /Times-Roman set_font
888.62 625.9 moveto 115 (acid transmembrane) alignedtext
0 0 0 nodecolor
14 /Times-Roman set_font
915.62 610.9 moveto 61 (transporter) alignedtext
0 0 0 nodecolor
14 /Times-Roman set_font
924.12 595.9 moveto 44 (activity) alignedtext
grestore
% node1->node5
gsave
1 setlinewidth
0 0 0 edgecolor
newpath 697.29 731.19 moveto
742.08 713.15 806.56 687.2 858.65 666.22 curveto
stroke
0 0 0 edgecolor
newpath 860.26 669.35 moveto
868.23 662.37 lineto
857.64 662.85 lineto
closepath fill
1 setlinewidth
solid
0 0 0 edgecolor
newpath 860.26 669.35 moveto
868.23 662.37 lineto
857.64 662.85 lineto
closepath stroke
grestore
% node7
gsave
0 0.67488 1 nodecolor
658.12 477 99.91 48.08 ellipse_path fill
1 setlinewidth
filled
0 0 0 nodecolor
658.12 477 99.91 48.08 ellipse_path stroke
0 0 0 nodecolor
14 /Times-Roman set_font
620.12 494.4 moveto 76 (GO:0005275) alignedtext
0 0 0 nodecolor
14 /Times-Roman set_font
595.12 479.4 moveto 126 (amine transmembrane) alignedtext
0 0 0 nodecolor
14 /Times-Roman set_font
627.62 464.4 moveto 61 (transporter) alignedtext
0 0 0 nodecolor
14 /Times-Roman set_font
636.12 449.4 moveto 44 (activity) alignedtext
grestore
% node1->node7
gsave
1 setlinewidth
0 0 0 edgecolor
newpath 688.52 729.27 moveto
702.94 719.24 717.19 706.1 725.12 690 curveto
748.31 642.96 740.98 621.99 725.12 572 curveto
720.42 557.17 712.47 542.65 703.66 529.6 curveto
stroke
0 0 0 edgecolor
newpath 706.39 527.41 moveto
697.77 521.26 lineto
700.67 531.44 lineto
closepath fill
1 setlinewidth
solid
0 0 0 edgecolor
newpath 706.39 527.41 moveto
697.77 521.26 lineto
700.67 531.44 lineto
closepath stroke
grestore
% node4->node7
gsave
1 setlinewidth
0 0 0 edgecolor
newpath 648.84 572.34 moveto
650.03 560.12 651.28 547.25 652.47 535.05 curveto
stroke
0 0 0 edgecolor
newpath 655.96 535.29 moveto
653.45 524.99 lineto
649 534.61 lineto
closepath fill
1 setlinewidth
solid
0 0 0 edgecolor
newpath 655.96 535.29 moveto
653.45 524.99 lineto
649 534.61 lineto
closepath stroke
grestore
% node6
gsave
0 0.67488 1 nodecolor
946.12 477 92.13 58.69 ellipse_path fill
1 setlinewidth
filled
0 0 0 nodecolor
946.12 477 92.13 58.69 ellipse_path stroke
0 0 0 nodecolor
14 /Times-Roman set_font
907.12 501.9 moveto 78 (GO:0046943) alignedtext
0 0 0 nodecolor
14 /Times-Roman set_font
915.12 486.9 moveto 62 (carboxylic) alignedtext
0 0 0 nodecolor
14 /Times-Roman set_font
888.62 471.9 moveto 115 (acid transmembrane) alignedtext
0 0 0 nodecolor
14 /Times-Roman set_font
915.62 456.9 moveto 61 (transporter) alignedtext
0 0 0 nodecolor
14 /Times-Roman set_font
924.12 441.9 moveto 44 (activity) alignedtext
grestore
% node5->node6
gsave
1 setlinewidth
0 0 0 edgecolor
newpath 946.12 572.34 moveto
946.12 563.73 946.12 554.79 946.12 545.99 curveto
stroke
0 0 0 edgecolor
newpath 949.62 545.75 moveto
946.12 535.75 lineto
942.62 545.75 lineto
closepath fill
1 setlinewidth
solid
0 0 0 edgecolor
newpath 949.62 545.75 moveto
946.12 535.75 lineto
942.62 545.75 lineto
closepath stroke
grestore
% node8
gsave
0 0.67488 1 nodecolor
802.12 334 120.92 48.08 ellipse_path fill
1 setlinewidth
filled
0 0 0 nodecolor
802.12 334 120.92 48.08 ellipse_path stroke
0 0 0 nodecolor
14 /Times-Roman set_font
765.12 351.4 moveto 74 (GO:0015171) alignedtext
0 0 0 nodecolor
14 /Times-Roman set_font
724.62 336.4 moveto 155 (amino acid transmembrane) alignedtext
0 0 0 nodecolor
14 /Times-Roman set_font
771.62 321.4 moveto 61 (transporter) alignedtext
0 0 0 nodecolor
14 /Times-Roman set_font
780.12 306.4 moveto 44 (activity) alignedtext
grestore
% node6->node8
gsave
1 setlinewidth
0 0 0 edgecolor
newpath 896.16 427.39 moveto
882.73 414.05 868.16 399.58 854.6 386.11 curveto
stroke
0 0 0 edgecolor
newpath 856.74 383.3 moveto
847.18 378.74 lineto
851.81 388.27 lineto
closepath fill
1 setlinewidth
solid
0 0 0 edgecolor
newpath 856.74 383.3 moveto
847.18 378.74 lineto
851.81 388.27 lineto
closepath stroke
grestore
% node7->node8
gsave
1 setlinewidth
0 0 0 edgecolor
newpath 701.72 433.71 moveto
716.94 418.59 734.17 401.48 750.01 385.75 curveto
stroke
0 0 0 edgecolor
newpath 752.55 388.16 moveto
757.18 378.63 lineto
747.62 383.19 lineto
closepath fill
1 setlinewidth
solid
0 0 0 edgecolor
newpath 752.55 388.16 moveto
757.18 378.63 lineto
747.62 383.19 lineto
closepath stroke
grestore
% node9
gsave
0 0.88827 1 nodecolor
802.12 202 130.81 48.08 ellipse_path fill
1 setlinewidth
filled
0 0 0 nodecolor
802.12 202 130.81 48.08 ellipse_path stroke
0 0 0 nodecolor
14 /Times-Roman set_font
764.62 219.4 moveto 75 (GO:0015179) alignedtext
0 0 0 nodecolor
14 /Times-Roman set_font
717.62 204.4 moveto 169 (L-amino acid transmembrane) alignedtext
0 0 0 nodecolor
14 /Times-Roman set_font
771.62 189.4 moveto 61 (transporter) alignedtext
0 0 0 nodecolor
14 /Times-Roman set_font
780.12 174.4 moveto 44 (activity) alignedtext
grestore
% node8->node9
gsave
1 setlinewidth
0 0 0 edgecolor
newpath 802.12 285.97 moveto
802.12 277.69 802.12 269 802.12 260.48 curveto
stroke
0 0 0 edgecolor
newpath 805.62 260.21 moveto
802.12 250.21 lineto
798.62 260.21 lineto
closepath fill
1 setlinewidth
solid
0 0 0 edgecolor
newpath 805.62 260.21 moveto
802.12 250.21 lineto
798.62 260.21 lineto
closepath stroke
grestore
% node10
gsave
0 0.88827 1 nodecolor
802.12 59 108.89 58.69 ellipse_path fill
1 setlinewidth
filled
0 0 0 nodecolor
802.12 59 108.89 58.69 ellipse_path stroke
0 0 0 nodecolor
14 /Times-Roman set_font
764.62 83.9 moveto 75 (GO:0015185) alignedtext
0 0 0 nodecolor
14 /Times-Roman set_font
733.12 68.9 moveto 138 (L-gamma-aminobutyric) alignedtext
0 0 0 nodecolor
14 /Times-Roman set_font
744.62 53.9 moveto 115 (acid transmembrane) alignedtext
0 0 0 nodecolor
14 /Times-Roman set_font
771.62 38.9 moveto 61 (transporter) alignedtext
0 0 0 nodecolor
14 /Times-Roman set_font
780.12 23.9 moveto 44 (activity) alignedtext
grestore
% node9->node10
gsave
1 setlinewidth
0 0 0 edgecolor
newpath 802.12 153.99 moveto
802.12 145.5 802.12 136.51 802.12 127.58 curveto
stroke
0 0 0 edgecolor
newpath 805.62 127.56 moveto
802.12 117.56 lineto
798.62 127.56 lineto
closepath fill
1 setlinewidth
solid
0 0 0 edgecolor
newpath 805.62 127.56 moveto
802.12 117.56 lineto
798.62 127.56 lineto
closepath stroke
grestore
endpage
showpage
grestore
%%PageTrailer
%%EndPage: 1
%%Trailer
%%Pages: 1
%%BoundingBox: 36 36 754 560
end
restore
%%EOF
