# Supplementary material for: The Transcriptomic Signature of RacA Activation and Inactivation Provides New Insights into the Morphogenetic Network of Aspergillus niger
Source: PLoS One. 2013 Jul 24;8(7):e68946. doi: 10.1371/journal.pone.0068946 (PMC3722221; doi:10.1371/journal.pone.0068946)
Supplement: Table S3 — ZIP archive file containing FetGOat enrichment results for the up- and down-regulated gene sets of all six comparisons. (ZIP) [file pone.0068946.s003.zip › FetGOat/06.DOWN/plots/06.down.txt_BPover.ps]

90 rotate 0 -612 translate
%!PS-Adobe-3.0
%%Creator: graphviz version 2.26.3 (20100126.1600)
%%Title: test
%%Pages: (atend)
%%BoundingBox: (atend)
%%EndComments
save
%%BeginProlog
/DotDict 200 dict def
DotDict begin

/setupLatin1 {
mark
/EncodingVector 256 array def
 EncodingVector 0

ISOLatin1Encoding 0 255 getinterval putinterval
EncodingVector 45 /hyphen put

% Set up ISO Latin 1 character encoding
/starnetISO {
        dup dup findfont dup length dict begin
        { 1 index /FID ne { def }{ pop pop } ifelse
        } forall
        /Encoding EncodingVector def
        currentdict end definefont
} def
/Times-Roman starnetISO def
/Times-Italic starnetISO def
/Times-Bold starnetISO def
/Times-BoldItalic starnetISO def
/Helvetica starnetISO def
/Helvetica-Oblique starnetISO def
/Helvetica-Bold starnetISO def
/Helvetica-BoldOblique starnetISO def
/Courier starnetISO def
/Courier-Oblique starnetISO def
/Courier-Bold starnetISO def
/Courier-BoldOblique starnetISO def
cleartomark
} bind def

%%BeginResource: procset graphviz 0 0
/coord-font-family /Times-Roman def
/default-font-family /Times-Roman def
/coordfont coord-font-family findfont 8 scalefont def

/InvScaleFactor 1.0 def
/set_scale {
       dup 1 exch div /InvScaleFactor exch def
       scale
} bind def

% styles
/solid { [] 0 setdash } bind def
/dashed { [9 InvScaleFactor mul dup ] 0 setdash } bind def
/dotted { [1 InvScaleFactor mul 6 InvScaleFactor mul] 0 setdash } bind def
/invis {/fill {newpath} def /stroke {newpath} def /show {pop newpath} def} bind def
/bold { 2 setlinewidth } bind def
/filled { } bind def
/unfilled { } bind def
/rounded { } bind def
/diagonals { } bind def

% hooks for setting color 
/nodecolor { sethsbcolor } bind def
/edgecolor { sethsbcolor } bind def
/graphcolor { sethsbcolor } bind def
/nopcolor {pop pop pop} bind def

/beginpage {	% i j npages
	/npages exch def
	/j exch def
	/i exch def
	/str 10 string def
	npages 1 gt {
		gsave
			coordfont setfont
			0 0 moveto
			(\() show i str cvs show (,) show j str cvs show (\)) show
		grestore
	} if
} bind def

/set_font {
	findfont exch
	scalefont setfont
} def

% draw text fitted to its expected width
/alignedtext {			% width text
	/text exch def
	/width exch def
	gsave
		width 0 gt {
			[] 0 setdash
			text stringwidth pop width exch sub text length div 0 text ashow
		} if
	grestore
} def

/boxprim {				% xcorner ycorner xsize ysize
		4 2 roll
		moveto
		2 copy
		exch 0 rlineto
		0 exch rlineto
		pop neg 0 rlineto
		closepath
} bind def

/ellipse_path {
	/ry exch def
	/rx exch def
	/y exch def
	/x exch def
	matrix currentmatrix
	newpath
	x y translate
	rx ry scale
	0 0 1 0 360 arc
	setmatrix
} bind def

/endpage { showpage } bind def
/showpage { } def

/layercolorseq
	[	% layer color sequence - darkest to lightest
		[0 0 0]
		[.2 .8 .8]
		[.4 .8 .8]
		[.6 .8 .8]
		[.8 .8 .8]
	]
def

/layerlen layercolorseq length def

/setlayer {/maxlayer exch def /curlayer exch def
	layercolorseq curlayer 1 sub layerlen mod get
	aload pop sethsbcolor
	/nodecolor {nopcolor} def
	/edgecolor {nopcolor} def
	/graphcolor {nopcolor} def
} bind def

/onlayer { curlayer ne {invis} if } def

/onlayers {
	/myupper exch def
	/mylower exch def
	curlayer mylower lt
	curlayer myupper gt
	or
	{invis} if
} def

/curlayer 0 def

%%EndResource
%%EndProlog
%%BeginSetup
14 default-font-family set_font
1 setmiterlimit
% /arrowlength 10 def
% /arrowwidth 5 def

% make sure pdfmark is harmless for PS-interpreters other than Distiller
/pdfmark where {pop} {userdict /pdfmark /cleartomark load put} ifelse
% make '<<' and '>>' safe on PS Level 1 devices
/languagelevel where {pop languagelevel}{1} ifelse
2 lt {
    userdict (<<) cvn ([) cvn load put
    userdict (>>) cvn ([) cvn load put
} if

%%EndSetup
setupLatin1
%%Page: 1 1
%%PageBoundingBox: 36 36 754 560
%%PageOrientation: Portrait
0 0 1 beginpage
gsave
36 36 718 524 boxprim clip newpath
0.664975 0.664975 set_scale 0 rotate 58.1374 59.1374 translate
% node1
gsave
1 0.047619 1 nodecolor
144.99 323 94.75 26.87 ellipse_path fill
1 setlinewidth
filled
0 0 0 nodecolor
144.99 323 94.75 26.87 ellipse_path stroke
0 0 0 nodecolor
14 /Times-Roman set_font
106.99 325.4 moveto 76 (GO:0006865) alignedtext
0 0 0 nodecolor
14 /Times-Roman set_font
85.99 310.4 moveto 118 (amino acid transport) alignedtext
grestore
% node2
gsave
1 0.78955 1 nodecolor
144.99 180 103.94 26.87 ellipse_path fill
1 setlinewidth
filled
0 0 0 nodecolor
144.99 180 103.94 26.87 ellipse_path stroke
0 0 0 nodecolor
14 /Times-Roman set_font
107.49 182.4 moveto 75 (GO:0015807) alignedtext
0 0 0 nodecolor
14 /Times-Roman set_font
79.49 167.4 moveto 131 (L-amino acid transport) alignedtext
grestore
% node1->node2
gsave
1 setlinewidth
0 0 0 edgecolor
newpath 144.99 295.77 moveto
144.99 273.5 144.99 241.8 144.99 217.19 curveto
stroke
0 0 0 edgecolor
newpath 148.49 217.13 moveto
144.99 207.13 lineto
141.49 217.13 lineto
closepath fill
1 setlinewidth
solid
0 0 0 edgecolor
newpath 148.49 217.13 moveto
144.99 207.13 lineto
141.49 217.13 lineto
closepath stroke
grestore
% node3
gsave
1 0.78955 1 nodecolor
144.99 48 98.99 37.48 ellipse_path fill
1 setlinewidth
filled
0 0 0 nodecolor
144.99 48 98.99 37.48 ellipse_path stroke
0 0 0 nodecolor
14 /Times-Roman set_font
107.99 57.9 moveto 74 (GO:0015812) alignedtext
0 0 0 nodecolor
14 /Times-Roman set_font
82.99 42.9 moveto 124 (gamma-aminobutyric) alignedtext
0 0 0 nodecolor
14 /Times-Roman set_font
105.99 27.9 moveto 78 (acid transport) alignedtext
grestore
% node2->node3
gsave
1 setlinewidth
0 0 0 edgecolor
newpath 144.99 152.97 moveto
144.99 136.47 144.99 114.92 144.99 95.64 curveto
stroke
0 0 0 edgecolor
newpath 148.49 95.5 moveto
144.99 85.5 lineto
141.49 95.5 lineto
closepath fill
1 setlinewidth
solid
0 0 0 edgecolor
newpath 148.49 95.5 moveto
144.99 85.5 lineto
141.49 95.5 lineto
closepath stroke
grestore
% node4
gsave
1 0 1 nodecolor
592.99 753 89.1 26.87 ellipse_path fill
1 setlinewidth
filled
0 0 0 nodecolor
592.99 753 89.1 26.87 ellipse_path stroke
0 0 0 nodecolor
14 /Times-Roman set_font
554.99 755.4 moveto 76 (GO:0008150) alignedtext
0 0 0 nodecolor
14 /Times-Roman set_font
537.99 740.4 moveto 110 (biological_process) alignedtext
grestore
% node5
gsave
1 0.047619 1 nodecolor
240.99 477 73.04 26.87 ellipse_path fill
1 setlinewidth
filled
0 0 0 nodecolor
240.99 477 73.04 26.87 ellipse_path stroke
0 0 0 nodecolor
14 /Times-Roman set_font
203.99 479.4 moveto 74 (GO:0015837) alignedtext
0 0 0 nodecolor
14 /Times-Roman set_font
196.99 464.4 moveto 88 (amine transport) alignedtext
grestore
% node4->node5
gsave
1 setlinewidth
0 0 0 edgecolor
newpath 512.83 741.23 moveto
447.8 730.28 362.7 712.31 335.99 690 curveto
281.7 644.66 257.27 562.02 247.22 514.1 curveto
stroke
0 0 0 edgecolor
newpath 250.62 513.26 moveto
245.24 504.14 lineto
243.76 514.63 lineto
closepath fill
1 setlinewidth
solid
0 0 0 edgecolor
newpath 250.62 513.26 moveto
245.24 504.14 lineto
243.76 514.63 lineto
closepath stroke
grestore
% node6
gsave
1 0.047619 1 nodecolor
122.99 631 65.97 37.48 ellipse_path fill
1 setlinewidth
filled
0 0 0 nodecolor
122.99 631 65.97 37.48 ellipse_path stroke
0 0 0 nodecolor
14 /Times-Roman set_font
84.99 640.9 moveto 76 (GO:0015849) alignedtext
0 0 0 nodecolor
14 /Times-Roman set_font
100.99 625.9 moveto 44 (organic) alignedtext
0 0 0 nodecolor
14 /Times-Roman set_font
83.99 610.9 moveto 78 (acid transport) alignedtext
grestore
% node4->node6
gsave
1 setlinewidth
0 0 0 edgecolor
newpath 510.88 742.35 moveto
443.17 732.39 345.11 715.24 261.99 690 curveto
235.3 681.9 206.79 670.34 182.58 659.6 curveto
stroke
0 0 0 edgecolor
newpath 183.74 656.28 moveto
173.18 655.38 lineto
180.87 662.67 lineto
closepath fill
1 setlinewidth
solid
0 0 0 edgecolor
newpath 183.74 656.28 moveto
173.18 655.38 lineto
180.87 662.67 lineto
closepath stroke
grestore
% node7
gsave
1 0.047619 1 nodecolor
784.99 477 63.14 48.08 ellipse_path fill
1 setlinewidth
filled
0 0 0 nodecolor
784.99 477 63.14 48.08 ellipse_path stroke
0 0 0 nodecolor
14 /Times-Roman set_font
747.99 494.4 moveto 74 (GO:0018130) alignedtext
0 0 0 nodecolor
14 /Times-Roman set_font
750.49 479.4 moveto 69 (heterocycle) alignedtext
0 0 0 nodecolor
14 /Times-Roman set_font
749.49 464.4 moveto 71 (biosynthetic) alignedtext
0 0 0 nodecolor
14 /Times-Roman set_font
763.49 449.4 moveto 43 (process) alignedtext
grestore
% node4->node7
gsave
1 setlinewidth
0 0 0 edgecolor
newpath 645.89 731.15 moveto
665.31 721 686.14 707.3 700.99 690 curveto
739.33 645.31 761.43 581.03 773.24 534.78 curveto
stroke
0 0 0 edgecolor
newpath 776.68 535.46 moveto
775.67 524.91 lineto
769.88 533.78 lineto
closepath fill
1 setlinewidth
solid
0 0 0 edgecolor
newpath 776.68 535.46 moveto
775.67 524.91 lineto
769.88 533.78 lineto
closepath stroke
grestore
% node8
gsave
1 0.047619 1 nodecolor
465.99 180 65.05 48.08 ellipse_path fill
1 setlinewidth
filled
0 0 0 nodecolor
465.99 180 65.05 48.08 ellipse_path stroke
0 0 0 nodecolor
14 /Times-Roman set_font
427.99 197.4 moveto 76 (GO:0006568) alignedtext
0 0 0 nodecolor
14 /Times-Roman set_font
435.49 182.4 moveto 61 (tryptophan) alignedtext
0 0 0 nodecolor
14 /Times-Roman set_font
436.99 167.4 moveto 58 (metabolic) alignedtext
0 0 0 nodecolor
14 /Times-Roman set_font
444.49 152.4 moveto 43 (process) alignedtext
grestore
% node4->node8
gsave
1 setlinewidth
0 0 0 edgecolor
newpath 512.31 741.4 moveto
479.85 732.61 444.97 717.16 422.99 690 curveto
303.2 542.02 303.09 439.04 377.99 264 curveto
385.07 247.44 397.2 232.6 410.22 220.16 curveto
stroke
0 0 0 edgecolor
newpath 412.92 222.44 moveto
417.97 213.12 lineto
408.21 217.26 lineto
closepath fill
1 setlinewidth
solid
0 0 0 edgecolor
newpath 412.92 222.44 moveto
417.97 213.12 lineto
408.21 217.26 lineto
closepath stroke
grestore
% node9
gsave
1 0.047619 1 nodecolor
692.99 48 65.05 48.08 ellipse_path fill
1 setlinewidth
filled
0 0 0 nodecolor
692.99 48 65.05 48.08 ellipse_path stroke
0 0 0 nodecolor
14 /Times-Roman set_font
654.99 65.4 moveto 76 (GO:0000162) alignedtext
0 0 0 nodecolor
14 /Times-Roman set_font
662.49 50.4 moveto 61 (tryptophan) alignedtext
0 0 0 nodecolor
14 /Times-Roman set_font
657.49 35.4 moveto 71 (biosynthetic) alignedtext
0 0 0 nodecolor
14 /Times-Roman set_font
671.49 20.4 moveto 43 (process) alignedtext
grestore
% node4->node9
gsave
1 setlinewidth
0 0 0 edgecolor
newpath 658.55 734.69 moveto
687.05 724.6 719.63 709.98 744.99 690 curveto
833.77 620.03 883.99 590.04 883.99 477 curveto
883.99 477 883.99 477 883.99 323 curveto
883.99 225.84 802.57 138.33 746.05 89.28 curveto
stroke
0 0 0 edgecolor
newpath 748.13 86.45 moveto
738.25 82.62 lineto
743.58 91.78 lineto
closepath fill
1 setlinewidth
solid
0 0 0 edgecolor
newpath 748.13 86.45 moveto
738.25 82.62 lineto
743.58 91.78 lineto
closepath stroke
grestore
% node10
gsave
1 0.047619 1 nodecolor
692.99 180 79.2 48.08 ellipse_path fill
1 setlinewidth
filled
0 0 0 nodecolor
692.99 180 79.2 48.08 ellipse_path stroke
0 0 0 nodecolor
14 /Times-Roman set_font
654.99 197.4 moveto 76 (GO:0046219) alignedtext
0 0 0 nodecolor
14 /Times-Roman set_font
644.99 182.4 moveto 96 (indolalkylamine) alignedtext
0 0 0 nodecolor
14 /Times-Roman set_font
657.49 167.4 moveto 71 (biosynthetic) alignedtext
0 0 0 nodecolor
14 /Times-Roman set_font
671.49 152.4 moveto 43 (process) alignedtext
grestore
% node4->node10
gsave
1 setlinewidth
0 0 0 edgecolor
newpath 617.41 726.78 moveto
626.28 716.05 635.66 703.1 641.99 690 curveto
703.26 563.13 700.2 521.89 716.99 382 curveto
723.24 329.93 724.26 315.94 716.99 264 curveto
715.74 255.07 713.77 245.75 711.49 236.71 curveto
stroke
0 0 0 edgecolor
newpath 714.87 235.8 moveto
708.91 227.04 lineto
708.11 237.6 lineto
closepath fill
1 setlinewidth
solid
0 0 0 edgecolor
newpath 714.87 235.8 moveto
708.91 227.04 lineto
708.11 237.6 lineto
closepath stroke
grestore
% node11
gsave
1 0.047619 1 nodecolor
540.99 631 68.8 58.69 ellipse_path fill
1 setlinewidth
filled
0 0 0 nodecolor
540.99 631 68.8 58.69 ellipse_path stroke
0 0 0 nodecolor
14 /Times-Roman set_font
502.49 655.9 moveto 77 (GO:0042430) alignedtext
0 0 0 nodecolor
14 /Times-Roman set_font
521.99 640.9 moveto 38 (indole) alignedtext
0 0 0 nodecolor
14 /Times-Roman set_font
499.99 625.9 moveto 82 (and derivative) alignedtext
0 0 0 nodecolor
14 /Times-Roman set_font
511.99 610.9 moveto 58 (metabolic) alignedtext
0 0 0 nodecolor
14 /Times-Roman set_font
519.49 595.9 moveto 43 (process) alignedtext
grestore
% node4->node11
gsave
1 setlinewidth
0 0 0 edgecolor
newpath 581.45 725.92 moveto
577.6 716.91 573.15 706.45 568.62 695.83 curveto
stroke
0 0 0 edgecolor
newpath 571.78 694.32 moveto
564.64 686.49 lineto
565.34 697.07 lineto
closepath fill
1 setlinewidth
solid
0 0 0 edgecolor
newpath 571.78 694.32 moveto
564.64 686.49 lineto
565.34 697.07 lineto
closepath stroke
grestore
% node13
gsave
1 0.047619 1 nodecolor
641.99 323 65.76 58.69 ellipse_path fill
1 setlinewidth
filled
0 0 0 nodecolor
641.99 323 65.76 58.69 ellipse_path stroke
0 0 0 nodecolor
14 /Times-Roman set_font
603.49 347.9 moveto 77 (GO:0042435) alignedtext
0 0 0 nodecolor
14 /Times-Roman set_font
622.99 332.9 moveto 38 (indole) alignedtext
0 0 0 nodecolor
14 /Times-Roman set_font
612.99 317.9 moveto 58 (derivative) alignedtext
0 0 0 nodecolor
14 /Times-Roman set_font
606.49 302.9 moveto 71 (biosynthetic) alignedtext
0 0 0 nodecolor
14 /Times-Roman set_font
620.49 287.9 moveto 43 (process) alignedtext
grestore
% node4->node13
gsave
1 setlinewidth
0 0 0 edgecolor
newpath 606.4 726.05 moveto
611.22 715.12 616.16 702.22 618.99 690 curveto
642.52 588.11 645.35 466.37 644.34 391.88 curveto
stroke
0 0 0 edgecolor
newpath 647.84 391.63 moveto
644.18 381.69 lineto
640.84 391.75 lineto
closepath fill
1 setlinewidth
solid
0 0 0 edgecolor
newpath 647.84 391.63 moveto
644.18 381.69 lineto
640.84 391.75 lineto
closepath stroke
grestore
% node14
gsave
1 0.047619 1 nodecolor
992.99 631 72.83 48.08 ellipse_path fill
1 setlinewidth
filled
0 0 0 nodecolor
992.99 631 72.83 48.08 ellipse_path stroke
0 0 0 nodecolor
14 /Times-Roman set_font
954.49 648.4 moveto 77 (GO:0043648) alignedtext
0 0 0 nodecolor
14 /Times-Roman set_font
955.99 633.4 moveto 74 (dicarboxylic) alignedtext
0 0 0 nodecolor
14 /Times-Roman set_font
949.49 618.4 moveto 87 (acid metabolic) alignedtext
0 0 0 nodecolor
14 /Times-Roman set_font
971.49 603.4 moveto 43 (process) alignedtext
grestore
% node4->node14
gsave
1 setlinewidth
0 0 0 edgecolor
newpath 676.83 743.76 moveto
739.42 734.96 826.18 718.66 897.99 690 curveto
910.34 685.07 922.89 678.55 934.65 671.65 curveto
stroke
0 0 0 edgecolor
newpath 936.72 674.48 moveto
943.46 666.31 lineto
933.09 668.49 lineto
closepath fill
1 setlinewidth
solid
0 0 0 edgecolor
newpath 936.72 674.48 moveto
943.46 666.31 lineto
933.09 668.49 lineto
closepath stroke
grestore
% node15
gsave
1 0.047619 1 nodecolor
465.99 323 79.2 48.08 ellipse_path fill
1 setlinewidth
filled
0 0 0 nodecolor
465.99 323 79.2 48.08 ellipse_path stroke
0 0 0 nodecolor
14 /Times-Roman set_font
427.99 340.4 moveto 76 (GO:0006586) alignedtext
0 0 0 nodecolor
14 /Times-Roman set_font
417.99 325.4 moveto 96 (indolalkylamine) alignedtext
0 0 0 nodecolor
14 /Times-Roman set_font
436.99 310.4 moveto 58 (metabolic) alignedtext
0 0 0 nodecolor
14 /Times-Roman set_font
444.49 295.4 moveto 43 (process) alignedtext
grestore
% node4->node15
gsave
1 setlinewidth
0 0 0 edgecolor
newpath 523.88 735.85 moveto
500.43 726.36 476.7 711.89 462.99 690 curveto
403.41 594.92 427.21 457 447.88 380.16 curveto
stroke
0 0 0 edgecolor
newpath 451.34 380.76 moveto
450.64 370.19 lineto
444.6 378.89 lineto
closepath fill
1 setlinewidth
solid
0 0 0 edgecolor
newpath 451.34 380.76 moveto
450.64 370.19 lineto
444.6 378.89 lineto
closepath stroke
grestore
% node5->node1
gsave
1 setlinewidth
0 0 0 edgecolor
newpath 224.48 450.53 moveto
208.62 425.07 184.53 386.43 167.03 358.36 curveto
stroke
0 0 0 edgecolor
newpath 169.86 356.28 moveto
161.6 349.64 lineto
163.92 359.98 lineto
closepath fill
1 setlinewidth
solid
0 0 0 edgecolor
newpath 169.86 356.28 moveto
161.6 349.64 lineto
163.92 359.98 lineto
closepath stroke
grestore
% node16
gsave
1 0.047619 1 nodecolor
70.99 477 65.97 37.48 ellipse_path fill
1 setlinewidth
filled
0 0 0 nodecolor
70.99 477 65.97 37.48 ellipse_path stroke
0 0 0 nodecolor
14 /Times-Roman set_font
31.99 486.9 moveto 78 (GO:0046942) alignedtext
0 0 0 nodecolor
14 /Times-Roman set_font
39.99 471.9 moveto 62 (carboxylic) alignedtext
0 0 0 nodecolor
14 /Times-Roman set_font
31.99 456.9 moveto 78 (acid transport) alignedtext
grestore
% node6->node16
gsave
1 setlinewidth
0 0 0 edgecolor
newpath 110.53 594.11 moveto
103.39 572.95 94.35 546.18 86.72 523.58 curveto
stroke
0 0 0 edgecolor
newpath 89.95 522.21 moveto
83.43 513.85 lineto
83.31 524.45 lineto
closepath fill
1 setlinewidth
solid
0 0 0 edgecolor
newpath 89.95 522.21 moveto
83.43 513.85 lineto
83.31 524.45 lineto
closepath stroke
grestore
% node7->node10
gsave
1 setlinewidth
0 0 0 edgecolor
newpath 786.01 428.63 moveto
785.32 384.21 780.08 317.39 757.99 264 curveto
753.09 252.17 746.07 240.58 738.43 229.96 curveto
stroke
0 0 0 edgecolor
newpath 741.01 227.57 moveto
732.21 221.67 lineto
735.42 231.77 lineto
closepath fill
1 setlinewidth
solid
0 0 0 edgecolor
newpath 741.01 227.57 moveto
732.21 221.67 lineto
735.42 231.77 lineto
closepath stroke
grestore
% node8->node9
gsave
1 setlinewidth
0 0 0 edgecolor
newpath 517.21 150.21 moveto
551.45 130.3 596.63 104.03 632.62 83.11 curveto
stroke
0 0 0 edgecolor
newpath 634.67 85.96 moveto
641.55 77.91 lineto
631.15 79.91 lineto
closepath fill
1 setlinewidth
solid
0 0 0 edgecolor
newpath 634.67 85.96 moveto
641.55 77.91 lineto
631.15 79.91 lineto
closepath stroke
grestore
% node10->node9
gsave
1 setlinewidth
0 0 0 edgecolor
newpath 692.99 131.97 moveto
692.99 123.69 692.99 115 692.99 106.48 curveto
stroke
0 0 0 edgecolor
newpath 696.49 106.21 moveto
692.99 96.21 lineto
689.49 106.21 lineto
closepath fill
1 setlinewidth
solid
0 0 0 edgecolor
newpath 696.49 106.21 moveto
692.99 96.21 lineto
689.49 106.21 lineto
closepath stroke
grestore
% node12
gsave
1 0.047619 1 nodecolor
540.99 477 65.97 58.69 ellipse_path fill
1 setlinewidth
filled
0 0 0 nodecolor
540.99 477 65.97 58.69 ellipse_path stroke
0 0 0 nodecolor
14 /Times-Roman set_font
501.99 501.9 moveto 78 (GO:0042434) alignedtext
0 0 0 nodecolor
14 /Times-Roman set_font
521.99 486.9 moveto 38 (indole) alignedtext
0 0 0 nodecolor
14 /Times-Roman set_font
511.99 471.9 moveto 58 (derivative) alignedtext
0 0 0 nodecolor
14 /Times-Roman set_font
511.99 456.9 moveto 58 (metabolic) alignedtext
0 0 0 nodecolor
14 /Times-Roman set_font
519.49 441.9 moveto 43 (process) alignedtext
grestore
% node11->node12
gsave
1 setlinewidth
0 0 0 edgecolor
newpath 540.99 572.34 moveto
540.99 563.73 540.99 554.79 540.99 545.99 curveto
stroke
0 0 0 edgecolor
newpath 544.49 545.75 moveto
540.99 535.75 lineto
537.49 545.75 lineto
closepath fill
1 setlinewidth
solid
0 0 0 edgecolor
newpath 544.49 545.75 moveto
540.99 535.75 lineto
537.49 545.75 lineto
closepath stroke
grestore
% node12->node13
gsave
1 setlinewidth
0 0 0 edgecolor
newpath 574.34 426.15 moveto
583.56 412.09 593.65 396.7 603.15 382.21 curveto
stroke
0 0 0 edgecolor
newpath 606.11 384.08 moveto
608.67 373.8 lineto
600.26 380.24 lineto
closepath fill
1 setlinewidth
solid
0 0 0 edgecolor
newpath 606.11 384.08 moveto
608.67 373.8 lineto
600.26 380.24 lineto
closepath stroke
grestore
% node12->node15
gsave
1 setlinewidth
0 0 0 edgecolor
newpath 514.76 423.14 moveto
507.72 408.69 500.1 393.05 493.03 378.52 curveto
stroke
0 0 0 edgecolor
newpath 495.99 376.61 moveto
488.47 369.16 lineto
489.7 379.68 lineto
closepath fill
1 setlinewidth
solid
0 0 0 edgecolor
newpath 495.99 376.61 moveto
488.47 369.16 lineto
489.7 379.68 lineto
closepath stroke
grestore
% node13->node10
gsave
1 setlinewidth
0 0 0 edgecolor
newpath 662 266.89 moveto
665.51 257.03 669.18 246.76 672.7 236.88 curveto
stroke
0 0 0 edgecolor
newpath 676.1 237.76 moveto
676.17 227.16 lineto
669.51 235.41 lineto
closepath fill
1 setlinewidth
solid
0 0 0 edgecolor
newpath 676.1 237.76 moveto
676.17 227.16 lineto
669.51 235.41 lineto
closepath stroke
grestore
% node15->node8
gsave
1 setlinewidth
0 0 0 edgecolor
newpath 465.99 274.99 moveto
465.99 263.19 465.99 250.45 465.99 238.23 curveto
stroke
0 0 0 edgecolor
newpath 469.49 238.13 moveto
465.99 228.13 lineto
462.49 238.13 lineto
closepath fill
1 setlinewidth
solid
0 0 0 edgecolor
newpath 469.49 238.13 moveto
465.99 228.13 lineto
462.49 238.13 lineto
closepath stroke
grestore
% node15->node10
gsave
1 setlinewidth
0 0 0 edgecolor
newpath 520.94 288.38 moveto
553.6 267.81 595.16 241.62 629.26 220.15 curveto
stroke
0 0 0 edgecolor
newpath 631.16 223.08 moveto
637.76 214.79 lineto
627.43 217.16 lineto
closepath fill
1 setlinewidth
solid
0 0 0 edgecolor
newpath 631.16 223.08 moveto
637.76 214.79 lineto
627.43 217.16 lineto
closepath stroke
grestore
% node16->node1
gsave
1 setlinewidth
0 0 0 edgecolor
newpath 88.52 440.5 moveto
100.3 416.01 115.74 383.86 127.5 359.38 curveto
stroke
0 0 0 edgecolor
newpath 130.8 360.61 moveto
131.98 350.08 lineto
124.49 357.58 lineto
closepath fill
1 setlinewidth
solid
0 0 0 edgecolor
newpath 130.8 360.61 moveto
131.98 350.08 lineto
124.49 357.58 lineto
closepath stroke
grestore
endpage
showpage
grestore
%%PageTrailer
%%EndPage: 1
%%Trailer
%%Pages: 1
%%BoundingBox: 36 36 754 560
end
restore
%%EOF
