# Supplementary material for: The Transcriptomic Signature of RacA Activation and Inactivation Provides New Insights into the Morphogenetic Network of Aspergillus niger
Source: PLoS One. 2013 Jul 24;8(7):e68946. doi: 10.1371/journal.pone.0068946 (PMC3722221; doi:10.1371/journal.pone.0068946)
Supplement: Table S3 — ZIP archive file containing FetGOat enrichment results for the up- and down-regulated gene sets of all six comparisons. (ZIP) [file pone.0068946.s003.zip › FetGOat/06.DOWN/tables/06.down.results.xls]

## Sheet: BPover
GO term	description	p-value	FDR	node type	sP	rP	sN	rN	genes enriched
GO:0043648	dicarboxylic acid metabolic process	0.00250201	0.0422533	nonTerminalNode	2	45	4	3489	An12g00160,An06g01760,
GO:0018130	heterocycle biosynthetic process	0.00612473	0.0422533	nonTerminalNode	2	72	4	3462	An06g01760,An15g02690,
GO:0000162	tryptophan biosynthetic process	0.0067653	0.0422533	terminalNode	1	3	5	3531	An06g01760,
GO:0015812	gamma-aminobutyric acid transport	0.000215947	0.0093368	terminalNode	2	12	4	3522	An16g01920,An03g00430,
GO:0015837	amine transport	0.00460631	0.0422533	nonTerminalNode	2	62	4	3472	An03g00430,An16g01920,
GO:0015807	L-amino acid transport	0.000248981	0.0093368	nonTerminalNode	2	13	4	3521	An16g01920,An03g00430,
GO:0042435	indole derivative biosynthetic process	0.0067653	0.0422533	nonTerminalNode	1	3	5	3531	An06g01760,
GO:0046942	carboxylic acid transport	0.00748494	0.0422533	nonTerminalNode	2	80	4	3454	An03g00430,An16g01920,
GO:0015849	organic acid transport	0.00748494	0.0422533	nonTerminalNode	2	80	4	3454	An03g00430,An16g01920,
GO:0042434	indole derivative metabolic process	0.00845066	0.0422533	nonTerminalNode	1	4	5	3530	An06g01760,
GO:0046219	indolalkylamine biosynthetic process	0.0067653	0.0422533	nonTerminalNode	1	3	5	3531	An06g01760,
GO:0006586	indolalkylamine metabolic process	0.00845066	0.0422533	nonTerminalNode	1	4	5	3530	An06g01760,
GO:0006865	amino acid transport	0.00419085	0.0422533	nonTerminalNode	2	59	4	3475	An03g00430,An16g01920,
GO:0006568	tryptophan metabolic process	0.00845066	0.0422533	nonTerminalNode	1	4	5	3530	An06g01760,
GO:0042430	indole and derivative metabolic process	0.00845066	0.0422533	nonTerminalNode	1	4	5	3530	An06g01760,

## Sheet: CCover
GO term	description	p-value	FDR	node type	sP	rP	sN	rN	genes enriched

## Sheet: MFover
GO term	description	p-value	FDR	node type	sP	rP	sN	rN	genes enriched
GO:0022804	active transmembrane transporter activity	0.0146482	0.0325517	nonTerminalNode	2	114	4	3420	An03g00430,An16g01920,
GO:0005342	organic acid transmembrane transporter activity	0.00432726	0.0144242	nonTerminalNode	2	60	4	3474	An03g00430,An16g01920,
GO:0015179	L-amino acid transmembrane transporter activity	0.000495711	0.00495711	nonTerminalNode	2	19	4	3515	An03g00430,An16g01920,
GO:0005275	amine transmembrane transporter activity	0.00305746	0.0144242	nonTerminalNode	2	50	4	3484	An03g00430,An16g01920,
GO:0016833	oxo-acid-lyase activity	0.00845066	0.0211266	terminalNode	1	4	5	3530	An06g01760,
GO:0015185	L-gamma-aminobutyric acid transmembrane transporter activity	0.00010711	0.0021422	terminalNode	2	8	4	3526	An16g01920,An03g00430,
GO:0016615	malate dehydrogenase activity	0.00845066	0.0211266	terminalNode	1	4	5	3530	An12g00160,
GO:0046943	carboxylic acid transmembrane transporter activity	0.00405653	0.0144242	nonTerminalNode	2	58	4	3476	An03g00430,An16g01920,
GO:0015171	amino acid transmembrane transporter activity	0.00229486	0.0144242	nonTerminalNode	2	43	4	3491	An03g00430,An16g01920,
