# Supplementary material for: The Transcriptomic Signature of RacA Activation and Inactivation Provides New Insights into the Morphogenetic Network of Aspergillus niger
Source: PLoS One. 2013 Jul 24;8(7):e68946. doi: 10.1371/journal.pone.0068946 (PMC3722221; doi:10.1371/journal.pone.0068946)
Supplement: Table S3 — ZIP archive file containing FetGOat enrichment results for the up- and down-regulated gene sets of all six comparisons. (ZIP) [file pone.0068946.s003.zip › FetGOat/06.DOWN/tables/06.down.txt_MFover.csv]

GO term	description	p-value	FDR	node type	sP	rP	sN	rN	genes enriched
GO:0022804	active transmembrane transporter activity	0.0146482491514832	0.0325516647810737	nonTerminalNode	2	114	4	3420	An03g00430,An16g01920,
GO:0005342	organic acid transmembrane transporter activity	0.00432726274065333	0.0144242091355111	nonTerminalNode	2	60	4	3474	An03g00430,An16g01920,
GO:0015179	L-amino acid transmembrane transporter activity	0.000495710807786498	0.00495710807786498	nonTerminalNode	2	19	4	3515	An03g00430,An16g01920,
GO:0005275	amine transmembrane transporter activity	0.00305746012525777	0.0144242091355111	nonTerminalNode	2	50	4	3484	An03g00430,An16g01920,
GO:0016833	oxo-acid-lyase activity	0.0084506570873661	0.0211266427184153	terminalNode	1	4	5	3530	An06g01760,
GO:0015185	L-gamma-aminobutyric acid transmembrane transporter activity	0.000107109793155329	0.00214219586310657	terminalNode	2	8	4	3526	An16g01920,An03g00430,
GO:0016615	malate dehydrogenase activity	0.0084506570873661	0.0211266427184153	terminalNode	1	4	5	3530	An12g00160,
GO:0046943	carboxylic acid transmembrane transporter activity	0.00405652743161755	0.0144242091355111	nonTerminalNode	2	58	4	3476	An03g00430,An16g01920,
GO:0015171	amino acid transmembrane transporter activity	0.00229486463215597	0.0144242091355111	nonTerminalNode	2	43	4	3491	An03g00430,An16g01920,
