# Supplementary material for: The Transcriptomic Signature of RacA Activation and Inactivation Provides New Insights into the Morphogenetic Network of Aspergillus niger
Source: PLoS One. 2013 Jul 24;8(7):e68946. doi: 10.1371/journal.pone.0068946 (PMC3722221; doi:10.1371/journal.pone.0068946)
Supplement: Table S3 — ZIP archive file containing FetGOat enrichment results for the up- and down-regulated gene sets of all six comparisons. (ZIP) [file pone.0068946.s003.zip › FetGOat/06.DOWN/tables/06.down.txt_BPover.csv]

GO term	description	p-value	FDR	node type	sP	rP	sN	rN	genes enriched
GO:0043648	dicarboxylic acid metabolic process	0.00250201152847563	0.0422532854368305	nonTerminalNode	2	45	4	3489	An12g00160,An06g01760,
GO:0018130	heterocycle biosynthetic process	0.00612472542410134	0.0422532854368305	nonTerminalNode	2	72	4	3462	An06g01760,An15g02690,
GO:0000162	tryptophan biosynthetic process	0.00676530409657842	0.0422532854368305	terminalNode	1	3	5	3531	An06g01760,
GO:0015812	gamma-aminobutyric acid transport	0.000215946790142556	0.00933679889644393	terminalNode	2	12	4	3522	An16g01920,An03g00430,
GO:0015837	amine transport	0.00460630506466789	0.0422532854368305	nonTerminalNode	2	62	4	3472	An03g00430,An16g01920,
GO:0015807	L-amino acid transport	0.000248981303905172	0.00933679889644393	nonTerminalNode	2	13	4	3521	An16g01920,An03g00430,
GO:0042435	indole derivative biosynthetic process	0.00676530409657842	0.0422532854368305	nonTerminalNode	1	3	5	3531	An06g01760,
GO:0046942	carboxylic acid transport	0.00748493551101891	0.0422532854368305	nonTerminalNode	2	80	4	3454	An03g00430,An16g01920,
GO:0015849	organic acid transport	0.00748493551101891	0.0422532854368305	nonTerminalNode	2	80	4	3454	An03g00430,An16g01920,
GO:0042434	indole derivative metabolic process	0.0084506570873661	0.0422532854368305	nonTerminalNode	1	4	5	3530	An06g01760,
GO:0046219	indolalkylamine biosynthetic process	0.00676530409657842	0.0422532854368305	nonTerminalNode	1	3	5	3531	An06g01760,
GO:0006586	indolalkylamine metabolic process	0.0084506570873661	0.0422532854368305	nonTerminalNode	1	4	5	3530	An06g01760,
GO:0006865	amino acid transport	0.00419085420481686	0.0422532854368305	nonTerminalNode	2	59	4	3475	An03g00430,An16g01920,
GO:0006568	tryptophan metabolic process	0.0084506570873661	0.0422532854368305	nonTerminalNode	1	4	5	3530	An06g01760,
GO:0042430	indole and derivative metabolic process	0.0084506570873661	0.0422532854368305	nonTerminalNode	1	4	5	3530	An06g01760,
