# Supplementary material for: The Transcriptomic Signature of RacA Activation and Inactivation Provides New Insights into the Morphogenetic Network of Aspergillus niger
Source: PLoS One. 2013 Jul 24;8(7):e68946. doi: 10.1371/journal.pone.0068946 (PMC3722221; doi:10.1371/journal.pone.0068946)
Supplement: Table S3 — ZIP archive file containing FetGOat enrichment results for the up- and down-regulated gene sets of all six comparisons. (ZIP) [file pone.0068946.s003.zip › FetGOat/05.DOWN/plots/05.down.txt_BPover.ps]

90 rotate 0 -612 translate
%!PS-Adobe-3.0
%%Creator: graphviz version 2.26.3 (20100126.1600)
%%Title: test
%%Pages: (atend)
%%BoundingBox: (atend)
%%EndComments
save
%%BeginProlog
/DotDict 200 dict def
DotDict begin

/setupLatin1 {
mark
/EncodingVector 256 array def
 EncodingVector 0

ISOLatin1Encoding 0 255 getinterval putinterval
EncodingVector 45 /hyphen put

% Set up ISO Latin 1 character encoding
/starnetISO {
        dup dup findfont dup length dict begin
        { 1 index /FID ne { def }{ pop pop } ifelse
        } forall
        /Encoding EncodingVector def
        currentdict end definefont
} def
/Times-Roman starnetISO def
/Times-Italic starnetISO def
/Times-Bold starnetISO def
/Times-BoldItalic starnetISO def
/Helvetica starnetISO def
/Helvetica-Oblique starnetISO def
/Helvetica-Bold starnetISO def
/Helvetica-BoldOblique starnetISO def
/Courier starnetISO def
/Courier-Oblique starnetISO def
/Courier-Bold starnetISO def
/Courier-BoldOblique starnetISO def
cleartomark
} bind def

%%BeginResource: procset graphviz 0 0
/coord-font-family /Times-Roman def
/default-font-family /Times-Roman def
/coordfont coord-font-family findfont 8 scalefont def

/InvScaleFactor 1.0 def
/set_scale {
       dup 1 exch div /InvScaleFactor exch def
       scale
} bind def

% styles
/solid { [] 0 setdash } bind def
/dashed { [9 InvScaleFactor mul dup ] 0 setdash } bind def
/dotted { [1 InvScaleFactor mul 6 InvScaleFactor mul] 0 setdash } bind def
/invis {/fill {newpath} def /stroke {newpath} def /show {pop newpath} def} bind def
/bold { 2 setlinewidth } bind def
/filled { } bind def
/unfilled { } bind def
/rounded { } bind def
/diagonals { } bind def

% hooks for setting color 
/nodecolor { sethsbcolor } bind def
/edgecolor { sethsbcolor } bind def
/graphcolor { sethsbcolor } bind def
/nopcolor {pop pop pop} bind def

/beginpage {	% i j npages
	/npages exch def
	/j exch def
	/i exch def
	/str 10 string def
	npages 1 gt {
		gsave
			coordfont setfont
			0 0 moveto
			(\() show i str cvs show (,) show j str cvs show (\)) show
		grestore
	} if
} bind def

/set_font {
	findfont exch
	scalefont setfont
} def

% draw text fitted to its expected width
/alignedtext {			% width text
	/text exch def
	/width exch def
	gsave
		width 0 gt {
			[] 0 setdash
			text stringwidth pop width exch sub text length div 0 text ashow
		} if
	grestore
} def

/boxprim {				% xcorner ycorner xsize ysize
		4 2 roll
		moveto
		2 copy
		exch 0 rlineto
		0 exch rlineto
		pop neg 0 rlineto
		closepath
} bind def

/ellipse_path {
	/ry exch def
	/rx exch def
	/y exch def
	/x exch def
	matrix currentmatrix
	newpath
	x y translate
	rx ry scale
	0 0 1 0 360 arc
	setmatrix
} bind def

/endpage { showpage } bind def
/showpage { } def

/layercolorseq
	[	% layer color sequence - darkest to lightest
		[0 0 0]
		[.2 .8 .8]
		[.4 .8 .8]
		[.6 .8 .8]
		[.8 .8 .8]
	]
def

/layerlen layercolorseq length def

/setlayer {/maxlayer exch def /curlayer exch def
	layercolorseq curlayer 1 sub layerlen mod get
	aload pop sethsbcolor
	/nodecolor {nopcolor} def
	/edgecolor {nopcolor} def
	/graphcolor {nopcolor} def
} bind def

/onlayer { curlayer ne {invis} if } def

/onlayers {
	/myupper exch def
	/mylower exch def
	curlayer mylower lt
	curlayer myupper gt
	or
	{invis} if
} def

/curlayer 0 def

%%EndResource
%%EndProlog
%%BeginSetup
14 default-font-family set_font
1 setmiterlimit
% /arrowlength 10 def
% /arrowwidth 5 def

% make sure pdfmark is harmless for PS-interpreters other than Distiller
/pdfmark where {pop} {userdict /pdfmark /cleartomark load put} ifelse
% make '<<' and '>>' safe on PS Level 1 devices
/languagelevel where {pop languagelevel}{1} ifelse
2 lt {
    userdict (<<) cvn ([) cvn load put
    userdict (>>) cvn ([) cvn load put
} if

%%EndSetup
setupLatin1
%%Page: 1 1
%%PageBoundingBox: 36 36 756 554
%%PageOrientation: Portrait
0 0 1 beginpage
gsave
36 36 720 518 boxprim clip newpath
0.118743 0.118743 set_scale 0 rotate 307.175 308.175 translate
% node1
gsave
1 0 1 nodecolor
4450.5 4307 89.1 26.87 ellipse_path fill
1 setlinewidth
filled
0 0 0 nodecolor
4450.5 4307 89.1 26.87 ellipse_path stroke
0 0 0 nodecolor
14 /Times-Roman set_font
4412.5 4309.4 moveto 76 (GO:0008150) alignedtext
0 0 0 nodecolor
14 /Times-Roman set_font
4395.5 4294.4 moveto 110 (biological_process) alignedtext
grestore
% node2
gsave
1 0.99959 1 nodecolor
4745.5 4074 155.77 48.08 ellipse_path fill
1 setlinewidth
filled
0 0 0 nodecolor
4745.5 4074 155.77 48.08 ellipse_path stroke
0 0 0 nodecolor
14 /Times-Roman set_font
4708 4091.4 moveto 75 (GO:0015931) alignedtext
0 0 0 nodecolor
14 /Times-Roman set_font
4643 4076.4 moveto 205 (nucleobase, nucleoside, nucleotide) alignedtext
0 0 0 nodecolor
14 /Times-Roman set_font
4712 4061.4 moveto 67 (and nucleic) alignedtext
0 0 0 nodecolor
14 /Times-Roman set_font
4706.5 4046.4 moveto 78 (acid transport) alignedtext
grestore
% node1->node2
gsave
1 setlinewidth
0 0 0 edgecolor
newpath 4482.63 4281.62 moveto
4529.94 4244.26 4619.33 4173.65 4680.62 4125.24 curveto
stroke
0 0 0 edgecolor
newpath 4683.03 4127.8 moveto
4688.7 4118.86 lineto
4678.69 4122.31 lineto
closepath fill
1 setlinewidth
solid
0 0 0 edgecolor
newpath 4683.03 4127.8 moveto
4688.7 4118.86 lineto
4678.69 4122.31 lineto
closepath stroke
grestore
% node3
gsave
1 0.71461 1 nodecolor
4404.5 4074 65.05 48.08 ellipse_path fill
1 setlinewidth
filled
0 0 0 nodecolor
4404.5 4074 65.05 48.08 ellipse_path stroke
0 0 0 nodecolor
14 /Times-Roman set_font
4366.5 4091.4 moveto 76 (GO:0016043) alignedtext
0 0 0 nodecolor
14 /Times-Roman set_font
4382 4076.4 moveto 45 (cellular) alignedtext
0 0 0 nodecolor
14 /Times-Roman set_font
4372.5 4061.4 moveto 64 (component) alignedtext
0 0 0 nodecolor
14 /Times-Roman set_font
4368 4046.4 moveto 73 (organization) alignedtext
grestore
% node1->node3
gsave
1 setlinewidth
0 0 0 edgecolor
newpath 4445.13 4279.82 moveto
4438 4243.69 4425.22 4178.94 4415.89 4131.68 curveto
stroke
0 0 0 edgecolor
newpath 4419.26 4130.71 moveto
4413.89 4121.58 lineto
4412.4 4132.07 lineto
closepath fill
1 setlinewidth
solid
0 0 0 edgecolor
newpath 4419.26 4130.71 moveto
4413.89 4121.58 lineto
4412.4 4132.07 lineto
closepath stroke
grestore
% node10
gsave
1 0.91079 1 nodecolor
3758.5 4074 65.05 37.48 ellipse_path fill
1 setlinewidth
filled
0 0 0 nodecolor
3758.5 4074 65.05 37.48 ellipse_path stroke
0 0 0 nodecolor
14 /Times-Roman set_font
3720.5 4083.9 moveto 76 (GO:0009987) alignedtext
0 0 0 nodecolor
14 /Times-Roman set_font
3736 4068.9 moveto 45 (cellular) alignedtext
0 0 0 nodecolor
14 /Times-Roman set_font
3737 4053.9 moveto 43 (process) alignedtext
grestore
% node1->node10
gsave
1 setlinewidth
0 0 0 edgecolor
newpath 4390.9 4286.93 moveto
4262.17 4243.59 3958.92 4141.48 3824.56 4096.24 curveto
stroke
0 0 0 edgecolor
newpath 3825.39 4092.83 moveto
3814.8 4092.96 lineto
3823.16 4099.46 lineto
closepath fill
1 setlinewidth
solid
0 0 0 edgecolor
newpath 3825.39 4092.83 moveto
3814.8 4092.96 lineto
3823.16 4099.46 lineto
closepath stroke
grestore
% node21
gsave
1 0.99987 1 nodecolor
5521.5 3448 63.14 37.48 ellipse_path fill
1 setlinewidth
filled
0 0 0 nodecolor
5521.5 3448 63.14 37.48 ellipse_path stroke
0 0 0 nodecolor
14 /Times-Roman set_font
5484.5 3457.9 moveto 74 (GO:0017038) alignedtext
0 0 0 nodecolor
14 /Times-Roman set_font
5501 3442.9 moveto 41 (protein) alignedtext
0 0 0 nodecolor
14 /Times-Roman set_font
5502 3427.9 moveto 39 (import) alignedtext
grestore
% node1->node21
gsave
1 setlinewidth
0 0 0 edgecolor
newpath 4539.59 4305.46 moveto
4765.58 4299.53 5352.05 4270.89 5476.5 4133 curveto
5497.82 4109.37 5514.89 3648.19 5519.96 3496.15 curveto
stroke
0 0 0 edgecolor
newpath 5523.47 3495.86 moveto
5520.31 3485.75 lineto
5516.48 3495.63 lineto
closepath fill
1 setlinewidth
solid
0 0 0 edgecolor
newpath 5523.47 3495.86 moveto
5520.31 3485.75 lineto
5516.48 3495.63 lineto
closepath stroke
grestore
% node24
gsave
1 0.62769 1 nodecolor
1972.5 4074 63.85 37.48 ellipse_path fill
1 setlinewidth
filled
0 0 0 nodecolor
1972.5 4074 63.85 37.48 ellipse_path stroke
0 0 0 nodecolor
14 /Times-Roman set_font
1935 4083.9 moveto 75 (GO:0008152) alignedtext
0 0 0 nodecolor
14 /Times-Roman set_font
1943.5 4068.9 moveto 58 (metabolic) alignedtext
0 0 0 nodecolor
14 /Times-Roman set_font
1951 4053.9 moveto 43 (process) alignedtext
grestore
% node1->node24
gsave
1 setlinewidth
0 0 0 edgecolor
newpath 4365.2 4298.98 moveto
3979.98 4262.76 2405.76 4114.74 2045.97 4080.91 curveto
stroke
0 0 0 edgecolor
newpath 2046.22 4077.42 moveto
2035.94 4079.96 lineto
2045.56 4084.39 lineto
closepath fill
1 setlinewidth
solid
0 0 0 edgecolor
newpath 2046.22 4077.42 moveto
2035.94 4079.96 lineto
2045.56 4084.39 lineto
closepath stroke
grestore
% node26
gsave
1 1 1 nodecolor
4255.5 4074 65.97 48.08 ellipse_path fill
1 setlinewidth
filled
0 0 0 nodecolor
4255.5 4074 65.97 48.08 ellipse_path stroke
0 0 0 nodecolor
14 /Times-Roman set_font
4216.5 4091.4 moveto 78 (GO:0044085) alignedtext
0 0 0 nodecolor
14 /Times-Roman set_font
4233 4076.4 moveto 45 (cellular) alignedtext
0 0 0 nodecolor
14 /Times-Roman set_font
4223.5 4061.4 moveto 64 (component) alignedtext
0 0 0 nodecolor
14 /Times-Roman set_font
4224.5 4046.4 moveto 62 (biogenesis) alignedtext
grestore
% node1->node26
gsave
1 setlinewidth
0 0 0 edgecolor
newpath 4428.51 4280.72 moveto
4396.53 4242.51 4336.6 4170.91 4296.37 4122.84 curveto
stroke
0 0 0 edgecolor
newpath 4298.95 4120.46 moveto
4289.84 4115.04 lineto
4293.58 4124.95 lineto
closepath fill
1 setlinewidth
solid
0 0 0 edgecolor
newpath 4298.95 4120.46 moveto
4289.84 4115.04 lineto
4293.58 4124.95 lineto
closepath stroke
grestore
% node29
gsave
1 0.99999 1 nodecolor
5321.5 3115 82.23 48.08 ellipse_path fill
1 setlinewidth
filled
0 0 0 nodecolor
5321.5 3115 82.23 48.08 ellipse_path stroke
0 0 0 nodecolor
14 /Times-Roman set_font
5283.5 3132.4 moveto 76 (GO:0006626) alignedtext
0 0 0 nodecolor
14 /Times-Roman set_font
5301 3117.4 moveto 41 (protein) alignedtext
0 0 0 nodecolor
14 /Times-Roman set_font
5295.5 3102.4 moveto 52 (targeting) alignedtext
0 0 0 nodecolor
14 /Times-Roman set_font
5271 3087.4 moveto 101 (to mitochondrion) alignedtext
grestore
% node1->node29
gsave
1 setlinewidth
0 0 0 edgecolor
newpath 4534.33 4297.66 moveto
4699.28 4277.45 5056.75 4224.01 5134.5 4133 curveto
5194.08 4063.26 5158.02 3812.57 5172.5 3722 curveto
5197.99 3562.63 5214.55 3524.63 5253.5 3368 curveto
5270.27 3300.55 5291.25 3223.48 5305.44 3172.3 curveto
stroke
0 0 0 edgecolor
newpath 5308.88 3173 moveto
5308.18 3162.42 lineto
5302.13 3171.12 lineto
closepath fill
1 setlinewidth
solid
0 0 0 edgecolor
newpath 5308.88 3173 moveto
5308.18 3162.42 lineto
5302.13 3171.12 lineto
closepath stroke
grestore
% node31
gsave
1 0.96757 1 nodecolor
5834.5 4074 72.83 58.69 ellipse_path fill
1 setlinewidth
filled
0 0 0 nodecolor
5834.5 4074 72.83 58.69 ellipse_path stroke
0 0 0 nodecolor
14 /Times-Roman set_font
5796.5 4098.9 moveto 76 (GO:0065002) alignedtext
0 0 0 nodecolor
14 /Times-Roman set_font
5799.5 4083.9 moveto 70 (intracellular) alignedtext
0 0 0 nodecolor
14 /Times-Roman set_font
5814 4068.9 moveto 41 (protein) alignedtext
0 0 0 nodecolor
14 /Times-Roman set_font
5791 4053.9 moveto 87 (transmembrane) alignedtext
0 0 0 nodecolor
14 /Times-Roman set_font
5810 4038.9 moveto 49 (transport) alignedtext
grestore
% node1->node31
gsave
1 setlinewidth
0 0 0 edgecolor
newpath 4537.23 4300.58 moveto
4790.29 4281.03 5523.97 4218.32 5747.5 4133 curveto
5756.36 4129.62 5765.2 4125.18 5773.68 4120.25 curveto
stroke
0 0 0 edgecolor
newpath 5775.64 4123.16 moveto
5782.36 4114.96 lineto
5772 4117.18 lineto
closepath fill
1 setlinewidth
solid
0 0 0 edgecolor
newpath 5775.64 4123.16 moveto
5782.36 4114.96 lineto
5772 4117.18 lineto
closepath stroke
grestore
% node52
gsave
1 0.97572 1 nodecolor
658.5 2782 63.14 69.3 ellipse_path fill
1 setlinewidth
filled
0 0 0 nodecolor
658.5 2782 63.14 69.3 ellipse_path stroke
0 0 0 nodecolor
14 /Times-Roman set_font
621.5 2814.4 moveto 74 (GO:0032268) alignedtext
0 0 0 nodecolor
14 /Times-Roman set_font
629 2799.4 moveto 59 (regulation) alignedtext
0 0 0 nodecolor
14 /Times-Roman set_font
628 2784.4 moveto 61 (of cellular) alignedtext
0 0 0 nodecolor
14 /Times-Roman set_font
638 2769.4 moveto 41 (protein) alignedtext
0 0 0 nodecolor
14 /Times-Roman set_font
629.5 2754.4 moveto 58 (metabolic) alignedtext
0 0 0 nodecolor
14 /Times-Roman set_font
637 2739.4 moveto 43 (process) alignedtext
grestore
% node1->node52
gsave
1 setlinewidth
0 0 0 edgecolor
newpath 4361.37 4305.87 moveto
3805.7 4298.42 835.21 4253.11 688.5 4133 curveto
563.72 4030.85 600.5 3942.26 600.5 3781 curveto
600.5 3781 600.5 3781 600.5 3448 curveto
600.5 3273.57 602.97 3229.64 619.5 3056 curveto
625.8 2989.81 636.69 2915.11 645.36 2860.45 curveto
stroke
0 0 0 edgecolor
newpath 648.83 2860.91 moveto
646.95 2850.48 lineto
641.92 2859.8 lineto
closepath fill
1 setlinewidth
solid
0 0 0 edgecolor
newpath 648.83 2860.91 moveto
646.95 2850.48 lineto
641.92 2859.8 lineto
closepath stroke
grestore
% node60
gsave
1 0.89839 1 nodecolor
5587.5 3781 63.85 48.08 ellipse_path fill
1 setlinewidth
filled
0 0 0 nodecolor
5587.5 3781 63.85 48.08 ellipse_path stroke
0 0 0 nodecolor
14 /Times-Roman set_font
5550 3798.4 moveto 75 (GO:0033365) alignedtext
0 0 0 nodecolor
14 /Times-Roman set_font
5567 3783.4 moveto 41 (protein) alignedtext
0 0 0 nodecolor
14 /Times-Roman set_font
5552.5 3768.4 moveto 70 (localization) alignedtext
0 0 0 nodecolor
14 /Times-Roman set_font
5552.5 3753.4 moveto 70 (in organelle) alignedtext
grestore
% node1->node60
gsave
1 setlinewidth
0 0 0 edgecolor
newpath 4539.54 4304.79 moveto
4768.59 4297.23 5370.02 4264.98 5509.5 4133 curveto
5589.89 4056.93 5596.44 3918.03 5592.8 3839.37 curveto
stroke
0 0 0 edgecolor
newpath 5596.29 3838.95 moveto
5592.26 3829.15 lineto
5589.3 3839.32 lineto
closepath fill
1 setlinewidth
solid
0 0 0 edgecolor
newpath 5596.29 3838.95 moveto
5592.26 3829.15 lineto
5589.3 3839.32 lineto
closepath stroke
grestore
% node63
gsave
1 0.67289 1 nodecolor
4775.5 3448 67.18 48.08 ellipse_path fill
1 setlinewidth
filled
0 0 0 nodecolor
4775.5 3448 67.18 48.08 ellipse_path stroke
0 0 0 nodecolor
14 /Times-Roman set_font
4737.5 3465.4 moveto 76 (GO:0051656) alignedtext
0 0 0 nodecolor
14 /Times-Roman set_font
4736 3450.4 moveto 79 (establishment) alignedtext
0 0 0 nodecolor
14 /Times-Roman set_font
4740 3435.4 moveto 71 (of organelle) alignedtext
0 0 0 nodecolor
14 /Times-Roman set_font
4740.5 3420.4 moveto 70 (localization) alignedtext
grestore
% node1->node63
gsave
1 setlinewidth
0 0 0 edgecolor
newpath 4458.38 4280.08 moveto
4473.79 4228.19 4509.76 4110.94 4547.5 4015 curveto
4578.8 3935.42 4594.6 3918.94 4627.5 3840 curveto
4634.27 3823.76 4715.33 3608.2 4754.53 3503.85 curveto
stroke
0 0 0 edgecolor
newpath 4757.83 3505 moveto
4758.08 3494.41 lineto
4751.28 3502.54 lineto
closepath fill
1 setlinewidth
solid
0 0 0 edgecolor
newpath 4757.83 3505 moveto
4758.08 3494.41 lineto
4751.28 3502.54 lineto
closepath stroke
grestore
% node64
gsave
1 1 1 nodecolor
4756.5 3115 67.18 48.08 ellipse_path fill
1 setlinewidth
filled
0 0 0 nodecolor
4756.5 3115 67.18 48.08 ellipse_path stroke
0 0 0 nodecolor
14 /Times-Roman set_font
4719.5 3132.4 moveto 74 (GO:0033753) alignedtext
0 0 0 nodecolor
14 /Times-Roman set_font
4717 3117.4 moveto 79 (establishment) alignedtext
0 0 0 nodecolor
14 /Times-Roman set_font
4721.5 3102.4 moveto 70 (of ribosome) alignedtext
0 0 0 nodecolor
14 /Times-Roman set_font
4721.5 3087.4 moveto 70 (localization) alignedtext
grestore
% node1->node64
gsave
1 setlinewidth
0 0 0 edgecolor
newpath 4465.98 4280.19 moveto
4485.04 4246.52 4517.67 4186.68 4540.5 4133 curveto
4562.17 4082.04 4559.71 4066.33 4580.5 4015 curveto
4612.82 3935.21 4629.11 3918.92 4663.5 3840 curveto
4686.05 3788.25 4683.25 3771.44 4710.5 3722 curveto
4761.95 3628.65 4818.55 3629.37 4851.5 3528 curveto
4892.61 3401.5 4828.28 3247.71 4786.93 3168.25 curveto
stroke
0 0 0 edgecolor
newpath 4790.02 3166.61 moveto
4782.26 3159.4 lineto
4783.83 3169.88 lineto
closepath fill
1 setlinewidth
solid
0 0 0 edgecolor
newpath 4790.02 3166.61 moveto
4782.26 3159.4 lineto
4783.83 3169.88 lineto
closepath stroke
grestore
% node99
gsave
1 0.047619 1 nodecolor
5990.5 4074 65.05 48.08 ellipse_path fill
1 setlinewidth
filled
0 0 0 nodecolor
5990.5 4074 65.05 48.08 ellipse_path stroke
0 0 0 nodecolor
14 /Times-Roman set_font
5952.5 4091.4 moveto 76 (GO:0006612) alignedtext
0 0 0 nodecolor
14 /Times-Roman set_font
5970 4076.4 moveto 41 (protein) alignedtext
0 0 0 nodecolor
14 /Times-Roman set_font
5964.5 4061.4 moveto 52 (targeting) alignedtext
0 0 0 nodecolor
14 /Times-Roman set_font
5952.5 4046.4 moveto 76 (to membrane) alignedtext
grestore
% node1->node99
gsave
1 setlinewidth
0 0 0 edgecolor
newpath 4538.88 4302.85 moveto
4816.01 4288.85 5664.48 4238.25 5916.5 4133 curveto
5925.6 4129.2 5934.49 4123.94 5942.79 4118.12 curveto
stroke
0 0 0 edgecolor
newpath 5944.91 4120.9 moveto
5950.86 4112.13 lineto
5940.74 4115.27 lineto
closepath fill
1 setlinewidth
solid
0 0 0 edgecolor
newpath 5944.91 4120.9 moveto
5950.86 4112.13 lineto
5940.74 4115.27 lineto
closepath stroke
grestore
% node105
gsave
1 0.99643 1 nodecolor
524.5 1800 72.12 48.08 ellipse_path fill
1 setlinewidth
filled
0 0 0 nodecolor
524.5 1800 72.12 48.08 ellipse_path stroke
0 0 0 nodecolor
14 /Times-Roman set_font
485.5 1817.4 moveto 78 (GO:0006450) alignedtext
0 0 0 nodecolor
14 /Times-Roman set_font
495 1802.4 moveto 59 (regulation) alignedtext
0 0 0 nodecolor
14 /Times-Roman set_font
481.5 1787.4 moveto 86 (of translational) alignedtext
0 0 0 nodecolor
14 /Times-Roman set_font
502.5 1772.4 moveto 44 (fidelity) alignedtext
grestore
% node1->node105
gsave
1 setlinewidth
0 0 0 edgecolor
newpath 4361.18 4306.41 moveto
3790.84 4302.23 677.88 4273.04 538.5 4133 curveto
428.05 4022.03 524.5 3937.57 524.5 3781 curveto
524.5 3781 524.5 3781 524.5 2428 curveto
524.5 2218.34 524.5 1969.31 524.5 1858.36 curveto
stroke
0 0 0 edgecolor
newpath 528 1858.06 moveto
524.5 1848.06 lineto
521 1858.06 lineto
closepath fill
1 setlinewidth
solid
0 0 0 edgecolor
newpath 528 1858.06 moveto
524.5 1848.06 lineto
521 1858.06 lineto
closepath stroke
grestore
% node107
gsave
1 0.98693 1 nodecolor
749.5 2428 65.05 37.48 ellipse_path fill
1 setlinewidth
filled
0 0 0 nodecolor
749.5 2428 65.05 37.48 ellipse_path stroke
0 0 0 nodecolor
14 /Times-Roman set_font
711.5 2437.9 moveto 76 (GO:0006417) alignedtext
0 0 0 nodecolor
14 /Times-Roman set_font
720 2422.9 moveto 59 (regulation) alignedtext
0 0 0 nodecolor
14 /Times-Roman set_font
711.5 2407.9 moveto 76 (of translation) alignedtext
grestore
% node1->node107
gsave
1 setlinewidth
0 0 0 edgecolor
newpath 4361.38 4306.22 moveto
3797.4 4300.87 743.25 4265.8 601.5 4133 curveto
486.63 4025.39 562.5 3938.4 562.5 3781 curveto
562.5 3781 562.5 3781 562.5 3115 curveto
562.5 2931.13 532.63 2877.8 586.5 2702 curveto
613.92 2612.52 676.23 2521.71 715.38 2470.36 curveto
stroke
0 0 0 edgecolor
newpath 718.36 2472.22 moveto
721.69 2462.16 lineto
712.82 2467.95 lineto
closepath fill
1 setlinewidth
solid
0 0 0 edgecolor
newpath 718.36 2472.22 moveto
721.69 2462.16 lineto
712.82 2467.95 lineto
closepath stroke
grestore
% node108
gsave
1 0.047619 1 nodecolor
433.5 3448 63.14 79.9 ellipse_path fill
1 setlinewidth
filled
0 0 0 nodecolor
433.5 3448 63.14 79.9 ellipse_path stroke
0 0 0 nodecolor
14 /Times-Roman set_font
396.5 3487.9 moveto 74 (GO:0051172) alignedtext
0 0 0 nodecolor
14 /Times-Roman set_font
409 3472.9 moveto 49 (negative) alignedtext
0 0 0 nodecolor
14 /Times-Roman set_font
404 3457.9 moveto 59 (regulation) alignedtext
0 0 0 nodecolor
14 /Times-Roman set_font
401.5 3442.9 moveto 64 (of nitrogen) alignedtext
0 0 0 nodecolor
14 /Times-Roman set_font
403 3427.9 moveto 61 (compound) alignedtext
0 0 0 nodecolor
14 /Times-Roman set_font
404.5 3412.9 moveto 58 (metabolic) alignedtext
0 0 0 nodecolor
14 /Times-Roman set_font
412 3397.9 moveto 43 (process) alignedtext
grestore
% node1->node108
gsave
1 setlinewidth
0 0 0 edgecolor
newpath 4361.13 4306.31 moveto
3788.72 4301.48 655.93 4268.89 510.5 4133 curveto
345.85 3979.15 381.76 3681.03 412.26 3534.1 curveto
stroke
0 0 0 edgecolor
newpath 415.71 3534.73 moveto
414.35 3524.22 lineto
408.86 3533.28 lineto
closepath fill
1 setlinewidth
solid
0 0 0 edgecolor
newpath 415.71 3534.73 moveto
414.35 3524.22 lineto
408.86 3533.28 lineto
closepath stroke
grestore
% node109
gsave
1 0.16622 1 nodecolor
329.5 2782 167.08 79.9 ellipse_path fill
1 setlinewidth
filled
0 0 0 nodecolor
329.5 2782 167.08 79.9 ellipse_path stroke
0 0 0 nodecolor
14 /Times-Roman set_font
290.5 2821.9 moveto 78 (GO:0045934) alignedtext
0 0 0 nodecolor
14 /Times-Roman set_font
305 2806.9 moveto 49 (negative) alignedtext
0 0 0 nodecolor
14 /Times-Roman set_font
300 2791.9 moveto 59 (regulation) alignedtext
0 0 0 nodecolor
14 /Times-Roman set_font
219 2776.9 moveto 221 (of nucleobase, nucleoside, nucleotide) alignedtext
0 0 0 nodecolor
14 /Times-Roman set_font
296 2761.9 moveto 67 (and nucleic) alignedtext
0 0 0 nodecolor
14 /Times-Roman set_font
286 2746.9 moveto 87 (acid metabolic) alignedtext
0 0 0 nodecolor
14 /Times-Roman set_font
308 2731.9 moveto 43 (process) alignedtext
grestore
% node1->node109
gsave
1 setlinewidth
0 0 0 edgecolor
newpath 4361.33 4306.13 moveto
3783.21 4300.1 584.67 4261.04 426.5 4133 curveto
300.91 4031.33 335.5 3942.59 335.5 3781 curveto
335.5 3781 335.5 3781 335.5 3448 curveto
335.5 3242.12 332.6 3000.45 330.83 2872.37 curveto
stroke
0 0 0 edgecolor
newpath 334.33 2872.17 moveto
330.69 2862.22 lineto
327.33 2872.27 lineto
closepath fill
1 setlinewidth
solid
0 0 0 edgecolor
newpath 334.33 2872.17 moveto
330.69 2862.22 lineto
327.33 2872.27 lineto
closepath stroke
grestore
% node115
gsave
1 0.99883 1 nodecolor
4967.5 3781 94.75 37.48 ellipse_path fill
1 setlinewidth
filled
0 0 0 nodecolor
4967.5 3781 94.75 37.48 ellipse_path stroke
0 0 0 nodecolor
14 /Times-Roman set_font
4930 3790.9 moveto 75 (GO:0051236) alignedtext
0 0 0 nodecolor
14 /Times-Roman set_font
4928 3775.9 moveto 79 (establishment) alignedtext
0 0 0 nodecolor
14 /Times-Roman set_font
4908.5 3760.9 moveto 118 (of RNA localization) alignedtext
grestore
% node1->node115
gsave
1 setlinewidth
0 0 0 edgecolor
newpath 4536.57 4299.83 moveto
4641.88 4286.19 4817.6 4246.74 4910.5 4133 curveto
4947.86 4087.26 4961.19 3914.18 4965.56 3828.98 curveto
stroke
0 0 0 edgecolor
newpath 4969.07 3828.95 moveto
4966.06 3818.79 lineto
4962.07 3828.61 lineto
closepath fill
1 setlinewidth
solid
0 0 0 edgecolor
newpath 4969.07 3828.95 moveto
4966.06 3818.79 lineto
4962.07 3828.61 lineto
closepath stroke
grestore
% node119
gsave
1 1 1 nodecolor
5246.5 4074 65.05 37.48 ellipse_path fill
1 setlinewidth
filled
0 0 0 nodecolor
5246.5 4074 65.05 37.48 ellipse_path stroke
0 0 0 nodecolor
14 /Times-Roman set_font
5208.5 4083.9 moveto 76 (GO:0051169) alignedtext
0 0 0 nodecolor
14 /Times-Roman set_font
5225 4068.9 moveto 43 (nuclear) alignedtext
0 0 0 nodecolor
14 /Times-Roman set_font
5222 4053.9 moveto 49 (transport) alignedtext
grestore
% node1->node119
gsave
1 setlinewidth
0 0 0 edgecolor
newpath 4534.21 4297.77 moveto
4671.86 4280.2 4952.21 4234.3 5167.5 4133 curveto
5179.6 4127.31 5191.66 4119.6 5202.6 4111.63 curveto
stroke
0 0 0 edgecolor
newpath 5204.83 4114.33 moveto
5210.71 4105.52 lineto
5200.62 4108.74 lineto
closepath fill
1 setlinewidth
solid
0 0 0 edgecolor
newpath 5204.83 4114.33 moveto
5210.71 4105.52 lineto
5200.62 4108.74 lineto
closepath stroke
grestore
% node121
gsave
1 0.99975 1 nodecolor
5041.5 4074 84.15 26.87 ellipse_path fill
1 setlinewidth
filled
0 0 0 nodecolor
5041.5 4074 84.15 26.87 ellipse_path stroke
0 0 0 nodecolor
14 /Times-Roman set_font
5003 4076.4 moveto 77 (GO:0006403) alignedtext
0 0 0 nodecolor
14 /Times-Roman set_font
4990 4061.4 moveto 103 (RNA localization) alignedtext
grestore
% node1->node121
gsave
1 setlinewidth
0 0 0 edgecolor
newpath 4515.98 4288.52 moveto
4612.03 4260.39 4795.73 4202.68 4943.5 4133 curveto
4961.23 4124.64 4979.86 4113.95 4996.06 4103.98 curveto
stroke
0 0 0 edgecolor
newpath 4998.16 4106.79 moveto
5004.79 4098.53 lineto
4994.45 4100.86 lineto
closepath fill
1 setlinewidth
solid
0 0 0 edgecolor
newpath 4998.16 4106.79 moveto
5004.79 4098.53 lineto
4994.45 4100.86 lineto
closepath stroke
grestore
% node122
gsave
1 0.60104 1 nodecolor
977.5 3448 86.97 58.69 ellipse_path fill
1 setlinewidth
filled
0 0 0 nodecolor
977.5 3448 86.97 58.69 ellipse_path stroke
0 0 0 nodecolor
14 /Times-Roman set_font
939.5 3472.9 moveto 76 (GO:0060255) alignedtext
0 0 0 nodecolor
14 /Times-Roman set_font
948 3457.9 moveto 59 (regulation) alignedtext
0 0 0 nodecolor
14 /Times-Roman set_font
924 3442.9 moveto 107 (of macromolecule) alignedtext
0 0 0 nodecolor
14 /Times-Roman set_font
948.5 3427.9 moveto 58 (metabolic) alignedtext
0 0 0 nodecolor
14 /Times-Roman set_font
956 3412.9 moveto 43 (process) alignedtext
grestore
% node1->node122
gsave
1 setlinewidth
0 0 0 edgecolor
newpath 4361.79 4303.94 moveto
3969.27 4289.94 2386.56 4228.56 1899.5 4133 curveto
1492.51 4053.15 1271.54 4164.7 1013.5 3840 curveto
940.06 3747.58 949.33 3601.42 963.14 3516.11 curveto
stroke
0 0 0 edgecolor
newpath 966.63 3516.46 moveto
964.84 3506.02 lineto
959.72 3515.3 lineto
closepath fill
1 setlinewidth
solid
0 0 0 edgecolor
newpath 966.63 3516.46 moveto
964.84 3506.02 lineto
959.72 3515.3 lineto
closepath stroke
grestore
% node123
gsave
1 0.23387 1 nodecolor
693.5 3448 65.05 58.69 ellipse_path fill
1 setlinewidth
filled
0 0 0 nodecolor
693.5 3448 65.05 58.69 ellipse_path stroke
0 0 0 nodecolor
14 /Times-Roman set_font
655.5 3472.9 moveto 76 (GO:0080090) alignedtext
0 0 0 nodecolor
14 /Times-Roman set_font
664 3457.9 moveto 59 (regulation) alignedtext
0 0 0 nodecolor
14 /Times-Roman set_font
663 3442.9 moveto 61 (of primary) alignedtext
0 0 0 nodecolor
14 /Times-Roman set_font
664.5 3427.9 moveto 58 (metabolic) alignedtext
0 0 0 nodecolor
14 /Times-Roman set_font
672 3412.9 moveto 43 (process) alignedtext
grestore
% node1->node123
gsave
1 setlinewidth
0 0 0 edgecolor
newpath 4361.39 4306.02 moveto
3812.33 4299.55 907.79 4259.45 772.5 4133 curveto
600.36 3972.11 646.22 3653.7 676.62 3515.09 curveto
stroke
0 0 0 edgecolor
newpath 680.1 3515.55 moveto
678.87 3505.03 lineto
673.27 3514.03 lineto
closepath fill
1 setlinewidth
solid
0 0 0 edgecolor
newpath 680.1 3515.55 moveto
678.87 3505.03 lineto
673.27 3514.03 lineto
closepath stroke
grestore
% node124
gsave
1 0.16512 1 nodecolor
309.5 2093 86.97 58.69 ellipse_path fill
1 setlinewidth
filled
0 0 0 nodecolor
309.5 2093 86.97 58.69 ellipse_path stroke
0 0 0 nodecolor
14 /Times-Roman set_font
272 2117.9 moveto 75 (GO:0051253) alignedtext
0 0 0 nodecolor
14 /Times-Roman set_font
285 2102.9 moveto 49 (negative) alignedtext
0 0 0 nodecolor
14 /Times-Roman set_font
280 2087.9 moveto 59 (regulation) alignedtext
0 0 0 nodecolor
14 /Times-Roman set_font
256 2072.9 moveto 107 (of RNA metabolic) alignedtext
0 0 0 nodecolor
14 /Times-Roman set_font
288 2057.9 moveto 43 (process) alignedtext
grestore
% node1->node124
gsave
1 setlinewidth
0 0 0 edgecolor
newpath 4361.2 4305.65 moveto
3776.81 4296.49 516.57 4240.69 338.5 4133 curveto
183.78 4039.43 134.5 3961.82 134.5 3781 curveto
134.5 3781 134.5 3781 134.5 2782 curveto
134.5 2546.78 231.5 2279.91 281.06 2158.89 curveto
stroke
0 0 0 edgecolor
newpath 284.41 2159.96 moveto
284.98 2149.38 lineto
277.94 2157.29 lineto
closepath fill
1 setlinewidth
solid
0 0 0 edgecolor
newpath 284.41 2159.96 moveto
284.98 2149.38 lineto
277.94 2157.29 lineto
closepath stroke
grestore
% node125
gsave
1 0.49756 1 nodecolor
5703.5 3115 65.76 48.08 ellipse_path fill
1 setlinewidth
filled
0 0 0 nodecolor
5703.5 3115 65.76 48.08 ellipse_path stroke
0 0 0 nodecolor
14 /Times-Roman set_font
5665 3132.4 moveto 77 (GO:0006606) alignedtext
0 0 0 nodecolor
14 /Times-Roman set_font
5683 3117.4 moveto 41 (protein) alignedtext
0 0 0 nodecolor
14 /Times-Roman set_font
5684 3102.4 moveto 39 (import) alignedtext
0 0 0 nodecolor
14 /Times-Roman set_font
5668.5 3087.4 moveto 70 (into nucleus) alignedtext
grestore
% node1->node125
gsave
1 setlinewidth
0 0 0 edgecolor
newpath 4539.43 4304.4 moveto
4773.75 4295.83 5400.66 4261.17 5555.5 4133 curveto
5826.65 3908.55 5799.42 3717.84 5760.5 3368 curveto
5752.89 3299.62 5734.06 3222.73 5720.11 3171.85 curveto
stroke
0 0 0 edgecolor
newpath 5723.43 3170.73 moveto
5717.39 3162.03 lineto
5716.69 3172.6 lineto
closepath fill
1 setlinewidth
solid
0 0 0 edgecolor
newpath 5723.43 3170.73 moveto
5717.39 3162.03 lineto
5716.69 3172.6 lineto
closepath stroke
grestore
% node177
gsave
1 0.36347 1 nodecolor
901.5 3115 86.97 58.69 ellipse_path fill
1 setlinewidth
filled
0 0 0 nodecolor
901.5 3115 86.97 58.69 ellipse_path stroke
0 0 0 nodecolor
14 /Times-Roman set_font
863.5 3139.9 moveto 76 (GO:0010556) alignedtext
0 0 0 nodecolor
14 /Times-Roman set_font
872 3124.9 moveto 59 (regulation) alignedtext
0 0 0 nodecolor
14 /Times-Roman set_font
848 3109.9 moveto 107 (of macromolecule) alignedtext
0 0 0 nodecolor
14 /Times-Roman set_font
866 3094.9 moveto 71 (biosynthetic) alignedtext
0 0 0 nodecolor
14 /Times-Roman set_font
880 3079.9 moveto 43 (process) alignedtext
grestore
% node1->node177
gsave
1 setlinewidth
0 0 0 edgecolor
newpath 4361.44 4306.31 moveto
3870.53 4301.97 1506.35 4273.82 1216.5 4133 curveto
940.04 3998.69 919.05 3833.06 881.5 3528 curveto
866.64 3407.28 880.21 3265.45 891.09 3183.33 curveto
stroke
0 0 0 edgecolor
newpath 894.56 3183.75 moveto
892.43 3173.37 lineto
887.63 3182.81 lineto
closepath fill
1 setlinewidth
solid
0 0 0 edgecolor
newpath 894.56 3183.75 moveto
892.43 3173.37 lineto
887.63 3182.81 lineto
closepath stroke
grestore
% node184
gsave
1 0.99826 1 nodecolor
5398.5 4074 68.8 37.48 ellipse_path fill
1 setlinewidth
filled
0 0 0 nodecolor
5398.5 4074 68.8 37.48 ellipse_path stroke
0 0 0 nodecolor
14 /Times-Roman set_font
5360.5 4083.9 moveto 76 (GO:0006839) alignedtext
0 0 0 nodecolor
14 /Times-Roman set_font
5357.5 4068.9 moveto 82 (mitochondrial) alignedtext
0 0 0 nodecolor
14 /Times-Roman set_font
5374 4053.9 moveto 49 (transport) alignedtext
grestore
% node1->node184
gsave
1 setlinewidth
0 0 0 edgecolor
newpath 4538.38 4302.38 moveto
4699.95 4291.12 5052.17 4253.63 5320.5 4133 curveto
5332.35 4127.67 5344.09 4120.25 5354.72 4112.48 curveto
stroke
0 0 0 edgecolor
newpath 5357.15 4115.03 moveto
5362.99 4106.19 lineto
5352.91 4109.45 lineto
closepath fill
1 setlinewidth
solid
0 0 0 edgecolor
newpath 5357.15 4115.03 moveto
5362.99 4106.19 lineto
5352.91 4109.45 lineto
closepath stroke
grestore
% node113
gsave
1 0.99883 1 nodecolor
4785.5 3781 65.97 37.48 ellipse_path fill
1 setlinewidth
filled
0 0 0 nodecolor
4785.5 3781 65.97 37.48 ellipse_path stroke
0 0 0 nodecolor
14 /Times-Roman set_font
4747.5 3790.9 moveto 76 (GO:0050657) alignedtext
0 0 0 nodecolor
14 /Times-Roman set_font
4764 3775.9 moveto 43 (nucleic) alignedtext
0 0 0 nodecolor
14 /Times-Roman set_font
4746.5 3760.9 moveto 78 (acid transport) alignedtext
grestore
% node2->node113
gsave
1 setlinewidth
0 0 0 edgecolor
newpath 4752.06 4025.95 moveto
4759.49 3971.5 4771.54 3883.28 4778.96 3828.89 curveto
stroke
0 0 0 edgecolor
newpath 4782.45 3829.2 moveto
4780.34 3818.82 lineto
4775.52 3828.25 lineto
closepath fill
1 setlinewidth
solid
0 0 0 edgecolor
newpath 4782.45 3829.2 moveto
4780.34 3818.82 lineto
4775.52 3828.25 lineto
closepath stroke
grestore
% node70
gsave
1 1 1 nodecolor
4206.5 3781 77.99 58.69 ellipse_path fill
1 setlinewidth
filled
0 0 0 nodecolor
4206.5 3781 77.99 58.69 ellipse_path stroke
0 0 0 nodecolor
14 /Times-Roman set_font
4168.5 3805.9 moveto 76 (GO:0043933) alignedtext
0 0 0 nodecolor
14 /Times-Roman set_font
4159 3790.9 moveto 95 (macromolecular) alignedtext
0 0 0 nodecolor
14 /Times-Roman set_font
4181 3775.9 moveto 51 (complex) alignedtext
0 0 0 nodecolor
14 /Times-Roman set_font
4186 3760.9 moveto 41 (subunit) alignedtext
0 0 0 nodecolor
14 /Times-Roman set_font
4170 3745.9 moveto 73 (organization) alignedtext
grestore
% node3->node70
gsave
1 setlinewidth
0 0 0 edgecolor
newpath 4375.28 4030.77 moveto
4341.52 3980.8 4285.72 3898.23 4247.59 3841.8 curveto
stroke
0 0 0 edgecolor
newpath 4250.36 3839.66 moveto
4241.86 3833.33 lineto
4244.56 3843.57 lineto
closepath fill
1 setlinewidth
solid
0 0 0 edgecolor
newpath 4250.36 3839.66 moveto
4241.86 3833.33 lineto
4244.56 3843.57 lineto
closepath stroke
grestore
% node126
gsave
1 0.99989 1 nodecolor
4404.5 3781 63.85 48.08 ellipse_path fill
1 setlinewidth
filled
0 0 0 nodecolor
4404.5 3781 63.85 48.08 ellipse_path stroke
0 0 0 nodecolor
14 /Times-Roman set_font
4367 3798.4 moveto 75 (GO:0022607) alignedtext
0 0 0 nodecolor
14 /Times-Roman set_font
4382 3783.4 moveto 45 (cellular) alignedtext
0 0 0 nodecolor
14 /Times-Roman set_font
4372.5 3768.4 moveto 64 (component) alignedtext
0 0 0 nodecolor
14 /Times-Roman set_font
4377.5 3753.4 moveto 54 (assembly) alignedtext
grestore
% node3->node126
gsave
1 setlinewidth
0 0 0 edgecolor
newpath 4404.5 4025.95 moveto
4404.5 3974.85 4404.5 3894.02 4404.5 3839.32 curveto
stroke
0 0 0 edgecolor
newpath 4408 3839.08 moveto
4404.5 3829.08 lineto
4401 3839.08 lineto
closepath fill
1 setlinewidth
solid
0 0 0 edgecolor
newpath 4408 3839.08 moveto
4404.5 3829.08 lineto
4401 3839.08 lineto
closepath stroke
grestore
% node129
gsave
1 0.81776 1 nodecolor
4044.5 3781 65.76 37.48 ellipse_path fill
1 setlinewidth
filled
0 0 0 nodecolor
4044.5 3781 65.76 37.48 ellipse_path stroke
0 0 0 nodecolor
14 /Times-Roman set_font
4006 3790.9 moveto 77 (GO:0006996) alignedtext
0 0 0 nodecolor
14 /Times-Roman set_font
4017 3775.9 moveto 55 (organelle) alignedtext
0 0 0 nodecolor
14 /Times-Roman set_font
4008 3760.9 moveto 73 (organization) alignedtext
grestore
% node3->node129
gsave
1 setlinewidth
0 0 0 edgecolor
newpath 4360.72 4038.37 moveto
4292.15 3982.56 4160.09 3875.08 4090.3 3818.28 curveto
stroke
0 0 0 edgecolor
newpath 4092.48 3815.54 moveto
4082.52 3811.94 lineto
4088.06 3820.97 lineto
closepath fill
1 setlinewidth
solid
0 0 0 edgecolor
newpath 4092.48 3815.54 moveto
4082.52 3811.94 lineto
4088.06 3820.97 lineto
closepath stroke
grestore
% node4
gsave
1 1 1 nodecolor
2097.5 3448 75.16 58.69 ellipse_path fill
1 setlinewidth
filled
0 0 0 nodecolor
2097.5 3448 75.16 58.69 ellipse_path stroke
0 0 0 nodecolor
14 /Times-Roman set_font
2058.5 3472.9 moveto 78 (GO:0044260) alignedtext
0 0 0 nodecolor
14 /Times-Roman set_font
2075 3457.9 moveto 45 (cellular) alignedtext
0 0 0 nodecolor
14 /Times-Roman set_font
2052 3442.9 moveto 91 (macromolecule) alignedtext
0 0 0 nodecolor
14 /Times-Roman set_font
2068.5 3427.9 moveto 58 (metabolic) alignedtext
0 0 0 nodecolor
14 /Times-Roman set_font
2076 3412.9 moveto 43 (process) alignedtext
grestore
% node5
gsave
1 1 1 nodecolor
2340.5 2428 75.16 37.48 ellipse_path fill
1 setlinewidth
filled
0 0 0 nodecolor
2340.5 2428 75.16 37.48 ellipse_path stroke
0 0 0 nodecolor
14 /Times-Roman set_font
2302.5 2437.9 moveto 76 (GO:0016070) alignedtext
0 0 0 nodecolor
14 /Times-Roman set_font
2295 2422.9 moveto 91 (RNA metabolic) alignedtext
0 0 0 nodecolor
14 /Times-Roman set_font
2319 2407.9 moveto 43 (process) alignedtext
grestore
% node4->node5
gsave
1 setlinewidth
0 0 0 edgecolor
newpath 2142.42 3400.93 moveto
2202.18 3337.08 2302.53 3225.12 2321.5 3174 curveto
2369.22 3045.43 2351.01 2619.34 2343.28 2475.73 curveto
stroke
0 0 0 edgecolor
newpath 2346.76 2475.28 moveto
2342.72 2465.49 lineto
2339.77 2475.67 lineto
closepath fill
1 setlinewidth
solid
0 0 0 edgecolor
newpath 2346.76 2475.28 moveto
2342.72 2465.49 lineto
2339.77 2475.67 lineto
closepath stroke
grestore
% node75
gsave
1 0.99981 1 nodecolor
2059.5 3115 75.16 58.69 ellipse_path fill
1 setlinewidth
filled
0 0 0 nodecolor
2059.5 3115 75.16 58.69 ellipse_path stroke
0 0 0 nodecolor
14 /Times-Roman set_font
2020.5 3139.9 moveto 78 (GO:0034645) alignedtext
0 0 0 nodecolor
14 /Times-Roman set_font
2037 3124.9 moveto 45 (cellular) alignedtext
0 0 0 nodecolor
14 /Times-Roman set_font
2014 3109.9 moveto 91 (macromolecule) alignedtext
0 0 0 nodecolor
14 /Times-Roman set_font
2024 3094.9 moveto 71 (biosynthetic) alignedtext
0 0 0 nodecolor
14 /Times-Roman set_font
2038 3079.9 moveto 43 (process) alignedtext
grestore
% node4->node75
gsave
1 setlinewidth
0 0 0 edgecolor
newpath 2090.84 3389.61 moveto
2084.28 3332.13 2074.26 3244.36 2067.33 3183.58 curveto
stroke
0 0 0 edgecolor
newpath 2070.77 3182.86 moveto
2066.16 3173.32 lineto
2063.81 3183.65 lineto
closepath fill
1 setlinewidth
solid
0 0 0 edgecolor
newpath 2070.77 3182.86 moveto
2066.16 3173.32 lineto
2063.81 3183.65 lineto
closepath stroke
grestore
% node94
gsave
1 0.94292 1 nodecolor
2451.5 2782 75.16 37.48 ellipse_path fill
1 setlinewidth
filled
0 0 0 nodecolor
2451.5 2782 75.16 37.48 ellipse_path stroke
0 0 0 nodecolor
14 /Times-Roman set_font
2412.5 2791.9 moveto 78 (GO:0043414) alignedtext
0 0 0 nodecolor
14 /Times-Roman set_font
2406 2776.9 moveto 91 (macromolecule) alignedtext
0 0 0 nodecolor
14 /Times-Roman set_font
2416.5 2761.9 moveto 70 (methylation) alignedtext
grestore
% node4->node94
gsave
1 setlinewidth
0 0 0 edgecolor
newpath 2145.42 3402.73 moveto
2211.76 3339.13 2326.58 3225.35 2354.5 3174 curveto
2386.95 3114.32 2425.85 2920.38 2442.85 2829.63 curveto
stroke
0 0 0 edgecolor
newpath 2446.32 2830.09 moveto
2444.71 2819.62 lineto
2439.44 2828.81 lineto
closepath fill
1 setlinewidth
solid
0 0 0 edgecolor
newpath 2446.32 2830.09 moveto
2444.71 2819.62 lineto
2439.44 2828.81 lineto
closepath stroke
grestore
% node163
gsave
1 0.96289 1 nodecolor
2919.5 2428 70.92 48.08 ellipse_path fill
1 setlinewidth
filled
0 0 0 nodecolor
2919.5 2428 70.92 48.08 ellipse_path stroke
0 0 0 nodecolor
14 /Times-Roman set_font
2881.5 2445.4 moveto 76 (GO:0006267) alignedtext
0 0 0 nodecolor
14 /Times-Roman set_font
2877 2430.4 moveto 85 (pre-replicative) alignedtext
0 0 0 nodecolor
14 /Times-Roman set_font
2894 2415.4 moveto 51 (complex) alignedtext
0 0 0 nodecolor
14 /Times-Roman set_font
2892.5 2400.4 moveto 54 (assembly) alignedtext
grestore
% node4->node163
gsave
1 setlinewidth
0 0 0 edgecolor
newpath 2142.63 3400.78 moveto
2154.7 3389.37 2168.12 3377.68 2181.5 3368 curveto
2329.37 3260.98 2416.06 3304.68 2543.5 3174 curveto
2748.24 2964.06 2864.12 2620.39 2903.78 2485.2 curveto
stroke
0 0 0 edgecolor
newpath 2907.19 2486.02 moveto
2906.62 2475.44 lineto
2900.47 2484.07 lineto
closepath fill
1 setlinewidth
solid
0 0 0 edgecolor
newpath 2907.19 2486.02 moveto
2906.62 2475.44 lineto
2900.47 2484.07 lineto
closepath stroke
grestore
% node164
gsave
1 0.73195 1 nodecolor
2232.5 3115 79.9 48.08 ellipse_path fill
1 setlinewidth
filled
0 0 0 nodecolor
2232.5 3115 79.9 48.08 ellipse_path stroke
0 0 0 nodecolor
14 /Times-Roman set_font
2194.5 3132.4 moveto 76 (GO:0006270) alignedtext
0 0 0 nodecolor
14 /Times-Roman set_font
2185 3117.4 moveto 95 (DNA-dependent) alignedtext
0 0 0 nodecolor
14 /Times-Roman set_font
2184 3102.4 moveto 97 (DNA replication) alignedtext
0 0 0 nodecolor
14 /Times-Roman set_font
2206 3087.4 moveto 53 (initiation) alignedtext
grestore
% node4->node164
gsave
1 setlinewidth
0 0 0 edgecolor
newpath 2120.25 3391.89 moveto
2145.14 3330.48 2184.82 3232.62 2209.72 3171.19 curveto
stroke
0 0 0 edgecolor
newpath 2213.07 3172.23 moveto
2213.59 3161.65 lineto
2206.59 3169.6 lineto
closepath fill
1 setlinewidth
solid
0 0 0 edgecolor
newpath 2213.07 3172.23 moveto
2213.59 3161.65 lineto
2206.59 3169.6 lineto
closepath stroke
grestore
% node7
gsave
1 0.7948 1 nodecolor
2769.5 2093 84.15 37.48 ellipse_path fill
1 setlinewidth
filled
0 0 0 nodecolor
2769.5 2093 84.15 37.48 ellipse_path stroke
0 0 0 nodecolor
14 /Times-Roman set_font
2732 2102.9 moveto 75 (GO:0016071) alignedtext
0 0 0 nodecolor
14 /Times-Roman set_font
2718 2087.9 moveto 103 (mRNA metabolic) alignedtext
0 0 0 nodecolor
14 /Times-Roman set_font
2748 2072.9 moveto 43 (process) alignedtext
grestore
% node5->node7
gsave
1 setlinewidth
0 0 0 edgecolor
newpath 2381.25 2396.18 moveto
2460.27 2334.48 2634.08 2198.75 2719.76 2131.84 curveto
stroke
0 0 0 edgecolor
newpath 2722.04 2134.5 moveto
2727.77 2125.59 lineto
2717.73 2128.99 lineto
closepath fill
1 setlinewidth
solid
0 0 0 edgecolor
newpath 2722.04 2134.5 moveto
2727.77 2125.59 lineto
2717.73 2128.99 lineto
closepath stroke
grestore
% node11
gsave
1 1 1 nodecolor
2349.5 2093 85.06 37.48 ellipse_path fill
1 setlinewidth
filled
0 0 0 nodecolor
2349.5 2093 85.06 37.48 ellipse_path stroke
0 0 0 nodecolor
14 /Times-Roman set_font
2311 2102.9 moveto 77 (GO:0034660) alignedtext
0 0 0 nodecolor
14 /Times-Roman set_font
2297 2087.9 moveto 105 (ncRNA metabolic) alignedtext
0 0 0 nodecolor
14 /Times-Roman set_font
2328 2072.9 moveto 43 (process) alignedtext
grestore
% node5->node11
gsave
1 setlinewidth
0 0 0 edgecolor
newpath 2341.52 2390.22 moveto
2343.16 2328.99 2346.41 2208.15 2348.21 2140.95 curveto
stroke
0 0 0 edgecolor
newpath 2351.72 2140.73 moveto
2348.49 2130.64 lineto
2344.72 2140.54 lineto
closepath fill
1 setlinewidth
solid
0 0 0 edgecolor
newpath 2351.72 2140.73 moveto
2348.49 2130.64 lineto
2344.72 2140.54 lineto
closepath stroke
grestore
% node43
gsave
1 1 1 nodecolor
1500.5 2093 77.99 26.87 ellipse_path fill
1 setlinewidth
filled
0 0 0 nodecolor
1500.5 2093 77.99 26.87 ellipse_path stroke
0 0 0 nodecolor
14 /Times-Roman set_font
1462.5 2095.4 moveto 76 (GO:0006396) alignedtext
0 0 0 nodecolor
14 /Times-Roman set_font
1453 2080.4 moveto 95 (RNA processing) alignedtext
grestore
% node5->node43
gsave
1 setlinewidth
0 0 0 edgecolor
newpath 2279.13 2406.38 moveto
2157.45 2363.12 1877.49 2261.55 1647.5 2163 curveto
1616.22 2149.6 1581.85 2133.32 1554.21 2119.83 curveto
stroke
0 0 0 edgecolor
newpath 1555.64 2116.63 moveto
1545.11 2115.38 lineto
1552.56 2122.92 lineto
closepath fill
1 setlinewidth
solid
0 0 0 edgecolor
newpath 1555.64 2116.63 moveto
1545.11 2115.38 lineto
1552.56 2122.92 lineto
closepath stroke
grestore
% node54
gsave
1 0.31815 1 nodecolor
2956.5 2093 84.85 37.48 ellipse_path fill
1 setlinewidth
filled
0 0 0 nodecolor
2956.5 2093 84.85 37.48 ellipse_path stroke
0 0 0 nodecolor
14 /Times-Roman set_font
2919 2102.9 moveto 75 (GO:0032774) alignedtext
0 0 0 nodecolor
14 /Times-Roman set_font
2904.5 2087.9 moveto 104 (RNA biosynthetic) alignedtext
0 0 0 nodecolor
14 /Times-Roman set_font
2935 2072.9 moveto 43 (process) alignedtext
grestore
% node5->node54
gsave
1 setlinewidth
0 0 0 edgecolor
newpath 2381.31 2396.22 moveto
2398.47 2383.56 2418.97 2369.33 2438.5 2358 curveto
2617.92 2253.92 2684.13 2268.85 2862.5 2163 curveto
2877.71 2153.97 2893.43 2143 2907.56 2132.45 curveto
stroke
0 0 0 edgecolor
newpath 2909.82 2135.13 moveto
2915.68 2126.31 lineto
2905.6 2129.55 lineto
closepath fill
1 setlinewidth
solid
0 0 0 edgecolor
newpath 2909.82 2135.13 moveto
2915.68 2126.31 lineto
2905.6 2129.55 lineto
closepath stroke
grestore
% node59
gsave
1 0.99959 1 nodecolor
2152.5 1528 87.89 26.87 ellipse_path fill
1 setlinewidth
filled
0 0 0 nodecolor
2152.5 1528 87.89 26.87 ellipse_path stroke
0 0 0 nodecolor
14 /Times-Roman set_font
2114 1530.4 moveto 77 (GO:0009451) alignedtext
0 0 0 nodecolor
14 /Times-Roman set_font
2098 1515.4 moveto 109 (RNA modification) alignedtext
grestore
% node5->node59
gsave
1 setlinewidth
0 0 0 edgecolor
newpath 2328.05 2390.85 moveto
2311.05 2339.72 2279.88 2244.72 2255.5 2163 curveto
2213.98 2023.82 2191.6 1991.39 2168.5 1848 curveto
2152.19 1746.72 2151.07 1625.29 2151.73 1565.3 curveto
stroke
0 0 0 edgecolor
newpath 2155.23 1565.23 moveto
2151.86 1555.18 lineto
2148.23 1565.13 lineto
closepath fill
1 setlinewidth
solid
0 0 0 edgecolor
newpath 2155.23 1565.23 moveto
2151.86 1555.18 lineto
2148.23 1565.13 lineto
closepath stroke
grestore
% node76
gsave
1 0.86837 1 nodecolor
2595.5 2093 72.12 37.48 ellipse_path fill
1 setlinewidth
filled
0 0 0 nodecolor
2595.5 2093 72.12 37.48 ellipse_path stroke
0 0 0 nodecolor
14 /Times-Roman set_font
2557 2102.9 moveto 77 (GO:0006401) alignedtext
0 0 0 nodecolor
14 /Times-Roman set_font
2552.5 2087.9 moveto 86 (RNA catabolic) alignedtext
0 0 0 nodecolor
14 /Times-Roman set_font
2574 2072.9 moveto 43 (process) alignedtext
grestore
% node5->node76
gsave
1 setlinewidth
0 0 0 edgecolor
newpath 2367.31 2392.78 moveto
2414.34 2331 2511.54 2203.3 2562.57 2136.26 curveto
stroke
0 0 0 edgecolor
newpath 2565.59 2138.07 moveto
2568.86 2128 lineto
2560.02 2133.83 lineto
closepath fill
1 setlinewidth
solid
0 0 0 edgecolor
newpath 2565.59 2138.07 moveto
2568.86 2128 lineto
2560.02 2133.83 lineto
closepath stroke
grestore
% node5->node124
gsave
1 setlinewidth
0 0 0 edgecolor
newpath 2268.24 2417.48 moveto
2035.71 2383.43 1286.05 2272.11 668.5 2163 curveto
578.02 2147.01 475.13 2126.74 402.77 2112.13 curveto
stroke
0 0 0 edgecolor
newpath 403.26 2108.65 moveto
392.77 2110.1 lineto
401.87 2115.52 lineto
closepath fill
1 setlinewidth
solid
0 0 0 edgecolor
newpath 403.26 2108.65 moveto
392.77 2110.1 lineto
401.87 2115.52 lineto
closepath stroke
grestore
% node6
gsave
1 1 1 nodecolor
2010.5 2782 72.83 48.08 ellipse_path fill
1 setlinewidth
filled
0 0 0 nodecolor
2010.5 2782 72.83 48.08 ellipse_path stroke
0 0 0 nodecolor
14 /Times-Roman set_font
1972 2799.4 moveto 77 (GO:0090304) alignedtext
0 0 0 nodecolor
14 /Times-Roman set_font
1989 2784.4 moveto 43 (nucleic) alignedtext
0 0 0 nodecolor
14 /Times-Roman set_font
1967 2769.4 moveto 87 (acid metabolic) alignedtext
0 0 0 nodecolor
14 /Times-Roman set_font
1989 2754.4 moveto 43 (process) alignedtext
grestore
% node6->node5
gsave
1 setlinewidth
0 0 0 edgecolor
newpath 2048.68 2741.05 moveto
2111.98 2673.14 2238 2537.95 2301.71 2469.61 curveto
stroke
0 0 0 edgecolor
newpath 2304.53 2471.72 moveto
2308.79 2462.02 lineto
2299.41 2466.95 lineto
closepath fill
1 setlinewidth
solid
0 0 0 edgecolor
newpath 2304.53 2471.72 moveto
2308.79 2462.02 lineto
2299.41 2466.95 lineto
closepath stroke
grestore
% node137
gsave
1 1 1 nodecolor
1748.5 2093 92.13 48.08 ellipse_path fill
1 setlinewidth
filled
0 0 0 nodecolor
1748.5 2093 92.13 48.08 ellipse_path stroke
0 0 0 nodecolor
14 /Times-Roman set_font
1710.5 2110.4 moveto 76 (GO:0090305) alignedtext
0 0 0 nodecolor
14 /Times-Roman set_font
1727 2095.4 moveto 43 (nucleic) alignedtext
0 0 0 nodecolor
14 /Times-Roman set_font
1691 2080.4 moveto 115 (acid phosphodiester) alignedtext
0 0 0 nodecolor
14 /Times-Roman set_font
1701.5 2065.4 moveto 94 (bond hydrolysis) alignedtext
grestore
% node6->node137
gsave
1 setlinewidth
0 0 0 edgecolor
newpath 1992.7 2735.18 moveto
1946.12 2612.7 1820.79 2283.11 1770.16 2149.96 curveto
stroke
0 0 0 edgecolor
newpath 1773.33 2148.44 moveto
1766.5 2140.34 lineto
1766.78 2150.93 lineto
closepath fill
1 setlinewidth
solid
0 0 0 edgecolor
newpath 1773.33 2148.44 moveto
1766.5 2140.34 lineto
1766.78 2150.93 lineto
closepath stroke
grestore
% node171
gsave
1 0.95961 1 nodecolor
3051.5 1800 79.9 37.48 ellipse_path fill
1 setlinewidth
filled
0 0 0 nodecolor
3051.5 1800 79.9 37.48 ellipse_path stroke
0 0 0 nodecolor
14 /Times-Roman set_font
3013 1809.9 moveto 77 (GO:0006402) alignedtext
0 0 0 nodecolor
14 /Times-Roman set_font
3003 1794.9 moveto 97 (mRNA catabolic) alignedtext
0 0 0 nodecolor
14 /Times-Roman set_font
3030 1779.9 moveto 43 (process) alignedtext
grestore
% node7->node171
gsave
1 setlinewidth
0 0 0 edgecolor
newpath 2802.68 2058.53 moveto
2854.65 2004.53 2955.11 1900.15 3011.17 1841.9 curveto
stroke
0 0 0 edgecolor
newpath 3014.04 1843.97 moveto
3018.45 1834.34 lineto
3008.99 1839.12 lineto
closepath fill
1 setlinewidth
solid
0 0 0 edgecolor
newpath 3014.04 1843.97 moveto
3018.45 1834.34 lineto
3008.99 1839.12 lineto
closepath stroke
grestore
% node8
gsave
1 0.7948 1 nodecolor
3657.5 3781 63.85 26.87 ellipse_path fill
1 setlinewidth
filled
0 0 0 nodecolor
3657.5 3781 63.85 26.87 ellipse_path stroke
0 0 0 nodecolor
14 /Times-Roman set_font
3620 3783.4 moveto 75 (GO:0051320) alignedtext
0 0 0 nodecolor
14 /Times-Roman set_font
3636 3768.4 moveto 43 (S phase) alignedtext
grestore
% node9
gsave
1 0.95187 1 nodecolor
3539.5 3448 85.06 37.48 ellipse_path fill
1 setlinewidth
filled
0 0 0 nodecolor
3539.5 3448 85.06 37.48 ellipse_path stroke
0 0 0 nodecolor
14 /Times-Roman set_font
3501 3457.9 moveto 77 (GO:0000084) alignedtext
0 0 0 nodecolor
14 /Times-Roman set_font
3487 3442.9 moveto 105 (S phase of mitotic) alignedtext
0 0 0 nodecolor
14 /Times-Roman set_font
3510 3427.9 moveto 59 (cell cycle) alignedtext
grestore
% node8->node9
gsave
1 setlinewidth
0 0 0 edgecolor
newpath 3647.94 3754.03 moveto
3627.87 3697.39 3581.13 3565.48 3556.07 3494.76 curveto
stroke
0 0 0 edgecolor
newpath 3559.32 3493.45 moveto
3552.68 3485.2 lineto
3552.72 3495.79 lineto
closepath fill
1 setlinewidth
solid
0 0 0 edgecolor
newpath 3559.32 3493.45 moveto
3552.68 3485.2 lineto
3552.72 3495.79 lineto
closepath stroke
grestore
% node10->node8
gsave
1 setlinewidth
0 0 0 edgecolor
newpath 3745.81 4037.19 moveto
3726.37 3980.79 3689.43 3873.63 3670.06 3817.45 curveto
stroke
0 0 0 edgecolor
newpath 3673.34 3816.21 moveto
3666.77 3807.9 lineto
3666.72 3818.49 lineto
closepath fill
1 setlinewidth
solid
0 0 0 edgecolor
newpath 3673.34 3816.21 moveto
3666.77 3807.9 lineto
3666.72 3818.49 lineto
closepath stroke
grestore
% node10->node9
gsave
1 setlinewidth
0 0 0 edgecolor
newpath 3725.3 4041.47 moveto
3684.47 3999.22 3616.64 3921.2 3584.5 3840 curveto
3538.15 3722.89 3535.17 3571.81 3537.17 3495.95 curveto
stroke
0 0 0 edgecolor
newpath 3540.67 3495.86 moveto
3537.48 3485.76 lineto
3533.67 3495.65 lineto
closepath fill
1 setlinewidth
solid
0 0 0 edgecolor
newpath 3540.67 3495.86 moveto
3537.48 3485.76 lineto
3533.67 3495.65 lineto
closepath stroke
grestore
% node19
gsave
1 0.2823 1 nodecolor
1596.5 2782 70.92 26.87 ellipse_path fill
1 setlinewidth
filled
0 0 0 nodecolor
1596.5 2782 70.92 26.87 ellipse_path stroke
0 0 0 nodecolor
14 /Times-Roman set_font
1558.5 2784.4 moveto 76 (GO:0016458) alignedtext
0 0 0 nodecolor
14 /Times-Roman set_font
1554 2769.4 moveto 85 (gene silencing) alignedtext
grestore
% node10->node19
gsave
1 setlinewidth
0 0 0 edgecolor
newpath 3695.78 4063.46 moveto
3411.13 4014.34 2244.76 3798.82 2013.5 3528 curveto
1873.36 3363.89 2009.77 3241.51 1899.5 3056 curveto
1864.52 2997.15 1709.98 2871.23 1636.1 2812.87 curveto
stroke
0 0 0 edgecolor
newpath 1637.95 2809.87 moveto
1627.93 2806.43 lineto
1633.61 2815.37 lineto
closepath fill
1 setlinewidth
solid
0 0 0 edgecolor
newpath 1637.95 2809.87 moveto
1627.93 2806.43 lineto
1633.61 2815.37 lineto
closepath stroke
grestore
% node25
gsave
1 1 1 nodecolor
3938.5 3448 84.15 48.08 ellipse_path fill
1 setlinewidth
filled
0 0 0 nodecolor
3938.5 3448 84.15 48.08 ellipse_path stroke
0 0 0 nodecolor
14 /Times-Roman set_font
3901.5 3465.4 moveto 74 (GO:0022613) alignedtext
0 0 0 nodecolor
14 /Times-Roman set_font
3887 3450.4 moveto 103 (ribonucleoprotein) alignedtext
0 0 0 nodecolor
14 /Times-Roman set_font
3913 3435.4 moveto 51 (complex) alignedtext
0 0 0 nodecolor
14 /Times-Roman set_font
3907.5 3420.4 moveto 62 (biogenesis) alignedtext
grestore
% node10->node25
gsave
1 setlinewidth
0 0 0 edgecolor
newpath 3769.22 4036.72 moveto
3799.47 3931.51 3885.65 3631.82 3922 3505.38 curveto
stroke
0 0 0 edgecolor
newpath 3925.44 3506.07 moveto
3924.84 3495.5 lineto
3918.72 3504.14 lineto
closepath fill
1 setlinewidth
solid
0 0 0 edgecolor
newpath 3925.44 3506.07 moveto
3924.84 3495.5 lineto
3918.72 3504.14 lineto
closepath stroke
grestore
% node61
gsave
1 0.78836 1 nodecolor
4552.5 3781 65.76 37.48 ellipse_path fill
1 setlinewidth
filled
0 0 0 nodecolor
4552.5 3781 65.76 37.48 ellipse_path stroke
0 0 0 nodecolor
14 /Times-Roman set_font
4514 3790.9 moveto 77 (GO:0051640) alignedtext
0 0 0 nodecolor
14 /Times-Roman set_font
4525 3775.9 moveto 55 (organelle) alignedtext
0 0 0 nodecolor
14 /Times-Roman set_font
4517.5 3760.9 moveto 70 (localization) alignedtext
grestore
% node10->node61
gsave
1 setlinewidth
0 0 0 edgecolor
newpath 3820.09 4061.65 moveto
3948.12 4034.36 4249.98 3961.53 4477.5 3840 curveto
4488.35 3834.21 4499.21 3826.81 4509.16 3819.24 curveto
stroke
0 0 0 edgecolor
newpath 4511.58 3821.78 moveto
4517.29 3812.86 lineto
4507.26 3816.28 lineto
closepath fill
1 setlinewidth
solid
0 0 0 edgecolor
newpath 4511.58 3821.78 moveto
4517.29 3812.86 lineto
4507.26 3816.28 lineto
closepath stroke
grestore
% node69
gsave
1 1 1 nodecolor
3758.5 3448 77.99 69.3 ellipse_path fill
1 setlinewidth
filled
0 0 0 nodecolor
3758.5 3448 77.99 69.3 ellipse_path stroke
0 0 0 nodecolor
14 /Times-Roman set_font
3720.5 3480.4 moveto 76 (GO:0034621) alignedtext
0 0 0 nodecolor
14 /Times-Roman set_font
3736 3465.4 moveto 45 (cellular) alignedtext
0 0 0 nodecolor
14 /Times-Roman set_font
3711 3450.4 moveto 95 (macromolecular) alignedtext
0 0 0 nodecolor
14 /Times-Roman set_font
3733 3435.4 moveto 51 (complex) alignedtext
0 0 0 nodecolor
14 /Times-Roman set_font
3738 3420.4 moveto 41 (subunit) alignedtext
0 0 0 nodecolor
14 /Times-Roman set_font
3722 3405.4 moveto 73 (organization) alignedtext
grestore
% node10->node69
gsave
1 setlinewidth
0 0 0 edgecolor
newpath 3758.5 4036.25 moveto
3758.5 3936.48 3758.5 3664.16 3758.5 3527.89 curveto
stroke
0 0 0 edgecolor
newpath 3762 3527.52 moveto
3758.5 3517.52 lineto
3755 3527.52 lineto
closepath fill
1 setlinewidth
solid
0 0 0 edgecolor
newpath 3762 3527.52 moveto
3758.5 3517.52 lineto
3755 3527.52 lineto
closepath stroke
grestore
% node73
gsave
1 0.99955 1 nodecolor
2837.5 3781 65.05 48.08 ellipse_path fill
1 setlinewidth
filled
0 0 0 nodecolor
2837.5 3781 65.05 48.08 ellipse_path stroke
0 0 0 nodecolor
14 /Times-Roman set_font
2799.5 3798.4 moveto 76 (GO:0044237) alignedtext
0 0 0 nodecolor
14 /Times-Roman set_font
2815 3783.4 moveto 45 (cellular) alignedtext
0 0 0 nodecolor
14 /Times-Roman set_font
2808.5 3768.4 moveto 58 (metabolic) alignedtext
0 0 0 nodecolor
14 /Times-Roman set_font
2816 3753.4 moveto 43 (process) alignedtext
grestore
% node10->node73
gsave
1 setlinewidth
0 0 0 edgecolor
newpath 3697.63 4060.44 moveto
3561.56 4029.26 3223.5 3946.81 2953.5 3840 curveto
2935.16 3832.75 2915.84 3823.58 2898.35 3814.65 curveto
stroke
0 0 0 edgecolor
newpath 2899.87 3811.49 moveto
2889.38 3810.01 lineto
2896.65 3817.71 lineto
closepath fill
1 setlinewidth
solid
0 0 0 edgecolor
newpath 2899.87 3811.49 moveto
2889.38 3810.01 lineto
2896.65 3817.71 lineto
closepath stroke
grestore
% node10->node129
gsave
1 setlinewidth
0 0 0 edgecolor
newpath 3790.48 4041.24 moveto
3843.17 3987.25 3948.11 3879.75 4005.23 3821.23 curveto
stroke
0 0 0 edgecolor
newpath 4007.81 3823.6 moveto
4012.29 3814 lineto
4002.8 3818.71 lineto
closepath fill
1 setlinewidth
solid
0 0 0 edgecolor
newpath 4007.81 3823.6 moveto
4012.29 3814 lineto
4002.8 3818.71 lineto
closepath stroke
grestore
% node175
gsave
1 1 1 nodecolor
929.5 2428 65.05 37.48 ellipse_path fill
1 setlinewidth
filled
0 0 0 nodecolor
929.5 2428 65.05 37.48 ellipse_path stroke
0 0 0 nodecolor
14 /Times-Roman set_font
891.5 2437.9 moveto 76 (GO:0006413) alignedtext
0 0 0 nodecolor
14 /Times-Roman set_font
894.5 2422.9 moveto 70 (translational) alignedtext
0 0 0 nodecolor
14 /Times-Roman set_font
903 2407.9 moveto 53 (initiation) alignedtext
grestore
% node10->node175
gsave
1 setlinewidth
0 0 0 edgecolor
newpath 3693.64 4070.21 moveto
3384.11 4051.55 2066.71 3965.16 1937.5 3840 curveto
1784.88 3692.17 1989.9 3537.3 1861.5 3368 curveto
1737.25 3204.17 1584.02 3322.21 1441.5 3174 curveto
1402.14 3133.07 1426.09 3101.79 1392.5 3056 curveto
1313.2 2947.9 1236.14 2973.37 1161.5 2862 curveto
1119.95 2800 1142.71 2769.33 1110.5 2702 curveto
1068.7 2614.61 1002.65 2522.53 962.96 2470.47 curveto
stroke
0 0 0 edgecolor
newpath 965.68 2468.27 moveto
956.82 2462.47 lineto
960.13 2472.53 lineto
closepath fill
1 setlinewidth
solid
0 0 0 edgecolor
newpath 965.68 2468.27 moveto
956.82 2462.47 lineto
960.13 2472.53 lineto
closepath stroke
grestore
% node188
gsave
1 0.99997 1 nodecolor
4592.5 3115 68.8 48.08 ellipse_path fill
1 setlinewidth
filled
0 0 0 nodecolor
4592.5 3115 68.8 48.08 ellipse_path stroke
0 0 0 nodecolor
14 /Times-Roman set_font
4554.5 3132.4 moveto 76 (GO:0007006) alignedtext
0 0 0 nodecolor
14 /Times-Roman set_font
4551.5 3117.4 moveto 82 (mitochondrial) alignedtext
0 0 0 nodecolor
14 /Times-Roman set_font
4562 3102.4 moveto 61 (membrane) alignedtext
0 0 0 nodecolor
14 /Times-Roman set_font
4556 3087.4 moveto 73 (organization) alignedtext
grestore
% node10->node188
gsave
1 setlinewidth
0 0 0 edgecolor
newpath 3821.09 4063.85 moveto
3932.2 4042.57 4164.33 3982.89 4293.5 3840 curveto
4330.45 3799.13 4303.4 3769.39 4331.5 3722 curveto
4392.11 3619.78 4461.51 3633.86 4515.5 3528 curveto
4531.45 3496.72 4566.96 3278.88 4583.59 3172.79 curveto
stroke
0 0 0 edgecolor
newpath 4587.05 3173.3 moveto
4585.14 3162.88 lineto
4580.14 3172.22 lineto
closepath fill
1 setlinewidth
solid
0 0 0 edgecolor
newpath 4587.05 3173.3 moveto
4585.14 3162.88 lineto
4580.14 3172.22 lineto
closepath stroke
grestore
% node12
gsave
1 1 1 nodecolor
2256.5 1800 79.2 37.48 ellipse_path fill
1 setlinewidth
filled
0 0 0 nodecolor
2256.5 1800 79.2 37.48 ellipse_path stroke
0 0 0 nodecolor
14 /Times-Roman set_font
2219 1809.9 moveto 75 (GO:0016072) alignedtext
0 0 0 nodecolor
14 /Times-Roman set_font
2208.5 1794.9 moveto 96 (rRNA metabolic) alignedtext
0 0 0 nodecolor
14 /Times-Roman set_font
2235 1779.9 moveto 43 (process) alignedtext
grestore
% node11->node12
gsave
1 setlinewidth
0 0 0 edgecolor
newpath 2337.63 2055.59 moveto
2320.73 2002.36 2289.76 1904.8 2271.36 1846.83 curveto
stroke
0 0 0 edgecolor
newpath 2274.66 1845.66 moveto
2268.3 1837.18 lineto
2267.99 1847.77 lineto
closepath fill
1 setlinewidth
solid
0 0 0 edgecolor
newpath 2274.66 1845.66 moveto
2268.3 1837.18 lineto
2267.99 1847.77 lineto
closepath stroke
grestore
% node13
gsave
1 0.98728 1 nodecolor
2363.5 1528 84.15 37.48 ellipse_path fill
1 setlinewidth
filled
0 0 0 nodecolor
2363.5 1528 84.15 37.48 ellipse_path stroke
0 0 0 nodecolor
14 /Times-Roman set_font
2326 1537.9 moveto 75 (GO:0016073) alignedtext
0 0 0 nodecolor
14 /Times-Roman set_font
2312 1522.9 moveto 103 (snRNA metabolic) alignedtext
0 0 0 nodecolor
14 /Times-Roman set_font
2342 1507.9 moveto 43 (process) alignedtext
grestore
% node11->node13
gsave
1 setlinewidth
0 0 0 edgecolor
newpath 2350.43 2055.49 moveto
2352.89 1956.17 2359.58 1686.4 2362.31 1576.04 curveto
stroke
0 0 0 edgecolor
newpath 2365.81 1575.95 moveto
2362.56 1565.87 lineto
2358.82 1575.78 lineto
closepath fill
1 setlinewidth
solid
0 0 0 edgecolor
newpath 2365.81 1575.95 moveto
2362.56 1565.87 lineto
2358.82 1575.78 lineto
closepath stroke
grestore
% node14
gsave
1 0.97248 1 nodecolor
2018.5 1800 65.05 48.08 ellipse_path fill
1 setlinewidth
filled
0 0 0 nodecolor
2018.5 1800 65.05 48.08 ellipse_path stroke
0 0 0 nodecolor
14 /Times-Roman set_font
1980.5 1817.4 moveto 76 (GO:0016074) alignedtext
0 0 0 nodecolor
14 /Times-Roman set_font
1994 1802.4 moveto 49 (snoRNA) alignedtext
0 0 0 nodecolor
14 /Times-Roman set_font
1989.5 1787.4 moveto 58 (metabolic) alignedtext
0 0 0 nodecolor
14 /Times-Roman set_font
1997 1772.4 moveto 43 (process) alignedtext
grestore
% node11->node14
gsave
1 setlinewidth
0 0 0 edgecolor
newpath 2311.53 2059.39 moveto
2251.48 2006.23 2134.6 1902.77 2068.03 1843.84 curveto
stroke
0 0 0 edgecolor
newpath 2069.98 1840.89 moveto
2060.17 1836.89 lineto
2065.34 1846.14 lineto
closepath fill
1 setlinewidth
solid
0 0 0 edgecolor
newpath 2069.98 1840.89 moveto
2060.17 1836.89 lineto
2065.34 1846.14 lineto
closepath stroke
grestore
% node16
gsave
1 0.98166 1 nodecolor
2685.5 1800 82.02 37.48 ellipse_path fill
1 setlinewidth
filled
0 0 0 nodecolor
2685.5 1800 82.02 37.48 ellipse_path stroke
0 0 0 nodecolor
14 /Times-Roman set_font
2647.5 1809.9 moveto 76 (GO:0034661) alignedtext
0 0 0 nodecolor
14 /Times-Roman set_font
2635.5 1794.9 moveto 100 (ncRNA catabolic) alignedtext
0 0 0 nodecolor
14 /Times-Roman set_font
2664 1779.9 moveto 43 (process) alignedtext
grestore
% node11->node16
gsave
1 setlinewidth
0 0 0 edgecolor
newpath 2388.04 2059.39 moveto
2450.33 2005.08 2572.84 1898.25 2639.55 1840.07 curveto
stroke
0 0 0 edgecolor
newpath 2642.17 1842.43 moveto
2647.41 1833.22 lineto
2637.57 1837.15 lineto
closepath fill
1 setlinewidth
solid
0 0 0 edgecolor
newpath 2642.17 1842.43 moveto
2647.41 1833.22 lineto
2637.57 1837.15 lineto
closepath stroke
grestore
% node17
gsave
1 0.99998 1 nodecolor
2469.5 1800 77.99 37.48 ellipse_path fill
1 setlinewidth
filled
0 0 0 nodecolor
2469.5 1800 77.99 37.48 ellipse_path stroke
0 0 0 nodecolor
14 /Times-Roman set_font
2431.5 1809.9 moveto 76 (GO:0006399) alignedtext
0 0 0 nodecolor
14 /Times-Roman set_font
2422 1794.9 moveto 95 (tRNA metabolic) alignedtext
0 0 0 nodecolor
14 /Times-Roman set_font
2448 1779.9 moveto 43 (process) alignedtext
grestore
% node11->node17
gsave
1 setlinewidth
0 0 0 edgecolor
newpath 2364.7 2055.89 moveto
2386.56 2002.5 2426.87 1904.09 2450.62 1846.1 curveto
stroke
0 0 0 edgecolor
newpath 2453.87 1847.39 moveto
2454.43 1836.81 lineto
2447.4 1844.73 lineto
closepath fill
1 setlinewidth
solid
0 0 0 edgecolor
newpath 2453.87 1847.39 moveto
2454.43 1836.81 lineto
2447.4 1844.73 lineto
closepath stroke
grestore
% node15
gsave
1 0.98166 1 nodecolor
2678.5 1528 75.16 37.48 ellipse_path fill
1 setlinewidth
filled
0 0 0 nodecolor
2678.5 1528 75.16 37.48 ellipse_path stroke
0 0 0 nodecolor
14 /Times-Roman set_font
2640.5 1537.9 moveto 76 (GO:0016075) alignedtext
0 0 0 nodecolor
14 /Times-Roman set_font
2633 1522.9 moveto 91 (rRNA catabolic) alignedtext
0 0 0 nodecolor
14 /Times-Roman set_font
2657 1507.9 moveto 43 (process) alignedtext
grestore
% node12->node15
gsave
1 setlinewidth
0 0 0 edgecolor
newpath 2303.68 1769.59 moveto
2382.41 1718.85 2540.15 1617.18 2623.68 1563.33 curveto
stroke
0 0 0 edgecolor
newpath 2625.76 1566.16 moveto
2632.27 1557.8 lineto
2621.96 1560.28 lineto
closepath fill
1 setlinewidth
solid
0 0 0 edgecolor
newpath 2625.76 1566.16 moveto
2632.27 1557.8 lineto
2621.96 1560.28 lineto
closepath stroke
grestore
% node35
gsave
1 1 1 nodecolor
1648.5 1528 82.02 26.87 ellipse_path fill
1 setlinewidth
filled
0 0 0 nodecolor
1648.5 1528 82.02 26.87 ellipse_path stroke
0 0 0 nodecolor
14 /Times-Roman set_font
1610 1530.4 moveto 77 (GO:0006364) alignedtext
0 0 0 nodecolor
14 /Times-Roman set_font
1598.5 1515.4 moveto 100 (rRNA processing) alignedtext
grestore
% node12->node35
gsave
1 setlinewidth
0 0 0 edgecolor
newpath 2198.75 1774.17 moveto
2082.85 1722.31 1823.06 1606.09 1706.74 1554.06 curveto
stroke
0 0 0 edgecolor
newpath 1707.84 1550.71 moveto
1697.28 1549.82 lineto
1704.98 1557.1 lineto
closepath fill
1 setlinewidth
solid
0 0 0 edgecolor
newpath 1707.84 1550.71 moveto
1697.28 1549.82 lineto
1704.98 1557.1 lineto
closepath stroke
grestore
% node42
gsave
1 0.782 1 nodecolor
2360.5 1214 96.87 26.87 ellipse_path fill
1 setlinewidth
filled
0 0 0 nodecolor
2360.5 1214 96.87 26.87 ellipse_path stroke
0 0 0 nodecolor
14 /Times-Roman set_font
2322.5 1216.4 moveto 76 (GO:0040031) alignedtext
0 0 0 nodecolor
14 /Times-Roman set_font
2300 1201.4 moveto 121 (snRNA modification) alignedtext
grestore
% node13->node42
gsave
1 setlinewidth
0 0 0 edgecolor
newpath 2363.14 1490.44 moveto
2362.56 1429.93 2361.43 1311.59 2360.86 1251.27 curveto
stroke
0 0 0 edgecolor
newpath 2364.35 1251.03 moveto
2360.76 1241.06 lineto
2357.35 1251.09 lineto
closepath fill
1 setlinewidth
solid
0 0 0 edgecolor
newpath 2364.35 1251.03 moveto
2360.76 1241.06 lineto
2357.35 1251.09 lineto
closepath stroke
grestore
% node68
gsave
1 0.2823 1 nodecolor
2606.5 1214 130.81 26.87 ellipse_path fill
1 setlinewidth
filled
0 0 0 nodecolor
2606.5 1214 130.81 26.87 ellipse_path stroke
0 0 0 nodecolor
14 /Times-Roman set_font
2568 1216.4 moveto 77 (GO:0034475) alignedtext
0 0 0 nodecolor
14 /Times-Roman set_font
2522 1201.4 moveto 169 (U4 snRNA 3'-end processing) alignedtext
grestore
% node13->node68
gsave
1 setlinewidth
0 0 0 edgecolor
newpath 2391.14 1492.29 moveto
2438.07 1431.65 2532.76 1309.28 2579.35 1249.08 curveto
stroke
0 0 0 edgecolor
newpath 2582.25 1251.06 moveto
2585.6 1241.01 lineto
2576.71 1246.77 lineto
closepath fill
1 setlinewidth
solid
0 0 0 edgecolor
newpath 2582.25 1251.06 moveto
2585.6 1241.01 lineto
2576.71 1246.77 lineto
closepath stroke
grestore
% node47
gsave
1 0.89424 1 nodecolor
1482.5 1528 65.97 37.48 ellipse_path fill
1 setlinewidth
filled
0 0 0 nodecolor
1482.5 1528 65.97 37.48 ellipse_path stroke
0 0 0 nodecolor
14 /Times-Roman set_font
1443.5 1537.9 moveto 78 (GO:0043144) alignedtext
0 0 0 nodecolor
14 /Times-Roman set_font
1458 1522.9 moveto 49 (snoRNA) alignedtext
0 0 0 nodecolor
14 /Times-Roman set_font
1451.5 1507.9 moveto 62 (processing) alignedtext
grestore
% node14->node47
gsave
1 setlinewidth
0 0 0 edgecolor
newpath 1960.25 1778.2 moveto
1870.57 1743.52 1694.7 1671.06 1557.5 1587 curveto
1547.24 1580.71 1536.76 1573.24 1527.01 1565.76 curveto
stroke
0 0 0 edgecolor
newpath 1529.05 1562.92 moveto
1519.02 1559.51 lineto
1524.74 1568.43 lineto
closepath fill
1 setlinewidth
solid
0 0 0 edgecolor
newpath 1529.05 1562.92 moveto
1519.02 1559.51 lineto
1524.74 1568.43 lineto
closepath stroke
grestore
% node134
gsave
1 0.93539 1 nodecolor
2932.5 546 123.24 58.69 ellipse_path fill
1 setlinewidth
filled
0 0 0 nodecolor
2932.5 546 123.24 58.69 ellipse_path stroke
0 0 0 nodecolor
14 /Times-Roman set_font
2895 570.9 moveto 75 (GO:0071035) alignedtext
0 0 0 nodecolor
14 /Times-Roman set_font
2911 555.9 moveto 43 (nuclear) alignedtext
0 0 0 nodecolor
14 /Times-Roman set_font
2853 540.9 moveto 159 (polyadenylation-dependent) alignedtext
0 0 0 nodecolor
14 /Times-Roman set_font
2887 525.9 moveto 91 (rRNA catabolic) alignedtext
0 0 0 nodecolor
14 /Times-Roman set_font
2911 510.9 moveto 43 (process) alignedtext
grestore
% node15->node134
gsave
1 setlinewidth
0 0 0 edgecolor
newpath 2718.5 1496.27 moveto
2784.22 1443.12 2910.03 1336.74 2932.5 1284 curveto
2983.24 1164.91 2953.88 774.04 2939.26 614.62 curveto
stroke
0 0 0 edgecolor
newpath 2942.72 614.09 moveto
2938.32 604.46 lineto
2935.75 614.74 lineto
closepath fill
1 setlinewidth
solid
0 0 0 edgecolor
newpath 2942.72 614.09 moveto
2938.32 604.46 lineto
2935.75 614.74 lineto
closepath stroke
grestore
% node16->node15
gsave
1 setlinewidth
0 0 0 edgecolor
newpath 2684.53 1762.47 moveto
2683.28 1713.83 2681.1 1628.97 2679.73 1575.78 curveto
stroke
0 0 0 edgecolor
newpath 2683.22 1575.49 moveto
2679.47 1565.59 lineto
2676.23 1575.67 lineto
closepath fill
1 setlinewidth
solid
0 0 0 edgecolor
newpath 2683.22 1575.49 moveto
2679.47 1565.59 lineto
2676.23 1575.67 lineto
closepath stroke
grestore
% node18
gsave
1 0.99496 1 nodecolor
2846.5 1528 74.95 37.48 ellipse_path fill
1 setlinewidth
filled
0 0 0 nodecolor
2846.5 1528 74.95 37.48 ellipse_path stroke
0 0 0 nodecolor
14 /Times-Roman set_font
2809 1537.9 moveto 75 (GO:0016078) alignedtext
0 0 0 nodecolor
14 /Times-Roman set_font
2801.5 1522.9 moveto 90 (tRNA catabolic) alignedtext
0 0 0 nodecolor
14 /Times-Roman set_font
2825 1507.9 moveto 43 (process) alignedtext
grestore
% node16->node18
gsave
1 setlinewidth
0 0 0 edgecolor
newpath 2707.05 1763.6 moveto
2736.21 1714.34 2788.21 1626.47 2819.81 1573.09 curveto
stroke
0 0 0 edgecolor
newpath 2823 1574.57 moveto
2825.08 1564.19 lineto
2816.98 1571.01 lineto
closepath fill
1 setlinewidth
solid
0 0 0 edgecolor
newpath 2823 1574.57 moveto
2825.08 1564.19 lineto
2816.98 1571.01 lineto
closepath stroke
grestore
% node133
gsave
1 0.99496 1 nodecolor
3111.5 1214 94.05 37.48 ellipse_path fill
1 setlinewidth
filled
0 0 0 nodecolor
3111.5 1214 94.05 37.48 ellipse_path stroke
0 0 0 nodecolor
14 /Times-Roman set_font
3074 1223.9 moveto 75 (GO:0071029) alignedtext
0 0 0 nodecolor
14 /Times-Roman set_font
3090 1208.9 moveto 43 (nuclear) alignedtext
0 0 0 nodecolor
14 /Times-Roman set_font
3053 1193.9 moveto 117 (ncRNA surveillance) alignedtext
grestore
% node16->node133
gsave
1 setlinewidth
0 0 0 edgecolor
newpath 2734.45 1769.48 moveto
2789.66 1732.66 2878.5 1665.79 2930.5 1587 curveto
2960.85 1541.02 2946.47 1519.5 2968.5 1469 curveto
3001.91 1392.41 3051.48 1308.88 3082.61 1259.01 curveto
stroke
0 0 0 edgecolor
newpath 3085.67 1260.73 moveto
3088.02 1250.39 lineto
3079.74 1257.01 lineto
closepath fill
1 setlinewidth
solid
0 0 0 edgecolor
newpath 3085.67 1260.73 moveto
3088.02 1250.39 lineto
3079.74 1257.01 lineto
closepath stroke
grestore
% node17->node18
gsave
1 setlinewidth
0 0 0 edgecolor
newpath 2513.12 1768.53 moveto
2583.2 1717.97 2720.55 1618.87 2795.22 1565 curveto
stroke
0 0 0 edgecolor
newpath 2797.5 1567.67 moveto
2803.57 1558.98 lineto
2793.41 1561.99 lineto
closepath fill
1 setlinewidth
solid
0 0 0 edgecolor
newpath 2797.5 1567.67 moveto
2803.57 1558.98 lineto
2793.41 1561.99 lineto
closepath stroke
grestore
% node170
gsave
1 0.99915 1 nodecolor
1965.5 1528 80.82 26.87 ellipse_path fill
1 setlinewidth
filled
0 0 0 nodecolor
1965.5 1528 80.82 26.87 ellipse_path stroke
0 0 0 nodecolor
14 /Times-Roman set_font
1928 1530.4 moveto 75 (GO:0008033) alignedtext
0 0 0 nodecolor
14 /Times-Roman set_font
1916 1515.4 moveto 99 (tRNA processing) alignedtext
grestore
% node17->node170
gsave
1 setlinewidth
0 0 0 edgecolor
newpath 2413.59 1773.56 moveto
2333.1 1734.97 2180.5 1659.86 2055.5 1587 curveto
2040.26 1578.12 2024.02 1567.76 2009.59 1558.23 curveto
stroke
0 0 0 edgecolor
newpath 2011.13 1555.05 moveto
2000.87 1552.42 lineto
2007.25 1560.88 lineto
closepath fill
1 setlinewidth
solid
0 0 0 edgecolor
newpath 2011.13 1555.05 moveto
2000.87 1552.42 lineto
2007.25 1560.88 lineto
closepath stroke
grestore
% node136
gsave
1 0.99496 1 nodecolor
3196.5 546 123.24 58.69 ellipse_path fill
1 setlinewidth
filled
0 0 0 nodecolor
3196.5 546 123.24 58.69 ellipse_path stroke
0 0 0 nodecolor
14 /Times-Roman set_font
3159.5 570.9 moveto 74 (GO:0071038) alignedtext
0 0 0 nodecolor
14 /Times-Roman set_font
3175 555.9 moveto 43 (nuclear) alignedtext
0 0 0 nodecolor
14 /Times-Roman set_font
3117 540.9 moveto 159 (polyadenylation-dependent) alignedtext
0 0 0 nodecolor
14 /Times-Roman set_font
3151.5 525.9 moveto 90 (tRNA catabolic) alignedtext
0 0 0 nodecolor
14 /Times-Roman set_font
3175 510.9 moveto 43 (process) alignedtext
grestore
% node18->node136
gsave
1 setlinewidth
0 0 0 edgecolor
newpath 2866.82 1491.51 moveto
2892.03 1444.77 2934.73 1360.62 2959.5 1284 curveto
3021.2 1093.16 2980.05 1030.58 3045.5 841 curveto
3074.12 758.1 3122.19 669.34 3156.4 611.08 curveto
stroke
0 0 0 edgecolor
newpath 3159.48 612.75 moveto
3161.56 602.36 lineto
3153.46 609.19 lineto
closepath fill
1 setlinewidth
solid
0 0 0 edgecolor
newpath 3159.48 612.75 moveto
3161.56 602.36 lineto
3153.46 609.19 lineto
closepath stroke
grestore
% node165
gsave
1 0.41275 1 nodecolor
1336.5 2093 65.05 37.48 ellipse_path fill
1 setlinewidth
filled
0 0 0 nodecolor
1336.5 2093 65.05 37.48 ellipse_path stroke
0 0 0 nodecolor
14 /Times-Roman set_font
1298.5 2102.9 moveto 76 (GO:0006342) alignedtext
0 0 0 nodecolor
14 /Times-Roman set_font
1307.5 2087.9 moveto 58 (chromatin) alignedtext
0 0 0 nodecolor
14 /Times-Roman set_font
1309.5 2072.9 moveto 54 (silencing) alignedtext
grestore
% node19->node165
gsave
1 setlinewidth
0 0 0 edgecolor
newpath 1594.68 2754.91 moveto
1589.32 2686.14 1570.05 2500.13 1511.5 2358 curveto
1476.19 2272.29 1411.77 2184.85 1371.71 2134.93 curveto
stroke
0 0 0 edgecolor
newpath 1374.27 2132.52 moveto
1365.26 2126.95 lineto
1368.83 2136.92 lineto
closepath fill
1 setlinewidth
solid
0 0 0 edgecolor
newpath 1374.27 2132.52 moveto
1365.26 2126.95 lineto
1368.83 2136.92 lineto
closepath stroke
grestore
% node20
gsave
1 0.75568 1 nodecolor
1538.5 3115 87.89 37.48 ellipse_path fill
1 setlinewidth
filled
0 0 0 nodecolor
1538.5 3115 87.89 37.48 ellipse_path stroke
0 0 0 nodecolor
14 /Times-Roman set_font
1500.5 3124.9 moveto 76 (GO:0010468) alignedtext
0 0 0 nodecolor
14 /Times-Roman set_font
1509 3109.9 moveto 59 (regulation) alignedtext
0 0 0 nodecolor
14 /Times-Roman set_font
1484 3094.9 moveto 109 (of gene expression) alignedtext
grestore
% node20->node19
gsave
1 setlinewidth
0 0 0 edgecolor
newpath 1545.04 3077.45 moveto
1556.21 3013.32 1578.83 2883.44 1589.98 2819.41 curveto
stroke
0 0 0 edgecolor
newpath 1593.47 2819.8 moveto
1591.74 2809.35 lineto
1586.57 2818.6 lineto
closepath fill
1 setlinewidth
solid
0 0 0 edgecolor
newpath 1593.47 2819.8 moveto
1591.74 2809.35 lineto
1586.57 2818.6 lineto
closepath stroke
grestore
% node78
gsave
1 0.41275 1 nodecolor
1332.5 2782 137.18 37.48 ellipse_path fill
1 setlinewidth
filled
0 0 0 nodecolor
1332.5 2782 137.18 37.48 ellipse_path stroke
0 0 0 nodecolor
14 /Times-Roman set_font
1294 2791.9 moveto 77 (GO:0040029) alignedtext
0 0 0 nodecolor
14 /Times-Roman set_font
1303 2776.9 moveto 59 (regulation) alignedtext
0 0 0 nodecolor
14 /Times-Roman set_font
1243.5 2761.9 moveto 178 (of gene expression, epigenetic) alignedtext
grestore
% node20->node78
gsave
1 setlinewidth
0 0 0 edgecolor
newpath 1516.06 3078.73 moveto
1478.29 3017.67 1402.08 2894.48 1360.73 2827.64 curveto
stroke
0 0 0 edgecolor
newpath 1363.62 2825.65 moveto
1355.38 2818.99 lineto
1357.67 2829.33 lineto
closepath fill
1 setlinewidth
solid
0 0 0 edgecolor
newpath 1363.62 2825.65 moveto
1355.38 2818.99 lineto
1357.67 2829.33 lineto
closepath stroke
grestore
% node104
gsave
1 0.41275 1 nodecolor
1332.5 2428 137.18 48.08 ellipse_path fill
1 setlinewidth
filled
0 0 0 nodecolor
1332.5 2428 137.18 48.08 ellipse_path stroke
0 0 0 nodecolor
14 /Times-Roman set_font
1294 2445.4 moveto 77 (GO:0045814) alignedtext
0 0 0 nodecolor
14 /Times-Roman set_font
1308 2430.4 moveto 49 (negative) alignedtext
0 0 0 nodecolor
14 /Times-Roman set_font
1303 2415.4 moveto 59 (regulation) alignedtext
0 0 0 nodecolor
14 /Times-Roman set_font
1243.5 2400.4 moveto 178 (of gene expression, epigenetic) alignedtext
grestore
% node20->node104
gsave
1 setlinewidth
0 0 0 edgecolor
newpath 1489.85 3083.62 moveto
1397.21 3023.36 1203.18 2894.52 1186.5 2862 curveto
1120.16 2732.61 1223.15 2566.56 1287.37 2482.29 curveto
stroke
0 0 0 edgecolor
newpath 1290.31 2484.21 moveto
1293.65 2474.15 lineto
1284.77 2479.93 lineto
closepath fill
1 setlinewidth
solid
0 0 0 edgecolor
newpath 1290.31 2484.21 moveto
1293.65 2474.15 lineto
1284.77 2479.93 lineto
closepath stroke
grestore
% node20->node165
gsave
1 setlinewidth
0 0 0 edgecolor
newpath 1535.09 3077.29 moveto
1530.64 3027.86 1522.71 2938.46 1516.5 2862 curveto
1498.33 2638.1 1541.35 2573.66 1478.5 2358 curveto
1454.06 2274.15 1400.91 2186.71 1367.02 2136.18 curveto
stroke
0 0 0 edgecolor
newpath 1369.84 2134.11 moveto
1361.34 2127.79 lineto
1364.04 2138.04 lineto
closepath fill
1 setlinewidth
solid
0 0 0 edgecolor
newpath 1369.84 2134.11 moveto
1361.34 2127.79 lineto
1364.04 2138.04 lineto
closepath stroke
grestore
% node178
gsave
1 0.96289 1 nodecolor
865.5 2782 87.89 48.08 ellipse_path fill
1 setlinewidth
filled
0 0 0 nodecolor
865.5 2782 87.89 48.08 ellipse_path stroke
0 0 0 nodecolor
14 /Times-Roman set_font
827.5 2799.4 moveto 76 (GO:0010608) alignedtext
0 0 0 nodecolor
14 /Times-Roman set_font
812.5 2784.4 moveto 106 (posttranscriptional) alignedtext
0 0 0 nodecolor
14 /Times-Roman set_font
836 2769.4 moveto 59 (regulation) alignedtext
0 0 0 nodecolor
14 /Times-Roman set_font
811 2754.4 moveto 109 (of gene expression) alignedtext
grestore
% node20->node178
gsave
1 setlinewidth
0 0 0 edgecolor
newpath 1469.42 3091.7 moveto
1358.15 3052.65 1134.34 2967.77 962.5 2862 curveto
947.43 2852.72 932.17 2841.3 918.36 2830.01 curveto
stroke
0 0 0 edgecolor
newpath 920.33 2827.1 moveto
910.41 2823.4 lineto
915.86 2832.49 lineto
closepath fill
1 setlinewidth
solid
0 0 0 edgecolor
newpath 920.33 2827.1 moveto
910.41 2823.4 lineto
915.86 2832.49 lineto
closepath stroke
grestore
% node21->node29
gsave
1 setlinewidth
0 0 0 edgecolor
newpath 5500.29 3412.68 moveto
5465.36 3354.53 5395.52 3238.24 5354.22 3169.48 curveto
stroke
0 0 0 edgecolor
newpath 5356.99 3167.29 moveto
5348.84 3160.52 lineto
5350.99 3170.9 lineto
closepath fill
1 setlinewidth
solid
0 0 0 edgecolor
newpath 5356.99 3167.29 moveto
5348.84 3160.52 lineto
5350.99 3170.9 lineto
closepath stroke
grestore
% node21->node125
gsave
1 setlinewidth
0 0 0 edgecolor
newpath 5541.15 3412.05 moveto
5573.17 3353.46 5636.77 3237.09 5674.16 3168.68 curveto
stroke
0 0 0 edgecolor
newpath 5677.31 3170.22 moveto
5679.03 3159.77 lineto
5671.17 3166.86 lineto
closepath fill
1 setlinewidth
solid
0 0 0 edgecolor
newpath 5677.31 3170.22 moveto
5679.03 3159.77 lineto
5671.17 3166.86 lineto
closepath stroke
grestore
% node22
gsave
1 0.26505 1 nodecolor
1789.5 3781 63.14 48.08 ellipse_path fill
1 setlinewidth
filled
0 0 0 nodecolor
1789.5 3781 63.14 48.08 ellipse_path stroke
0 0 0 nodecolor
14 /Times-Roman set_font
1752.5 3798.4 moveto 74 (GO:0019322) alignedtext
0 0 0 nodecolor
14 /Times-Roman set_font
1767.5 3783.4 moveto 44 (pentose) alignedtext
0 0 0 nodecolor
14 /Times-Roman set_font
1754 3768.4 moveto 71 (biosynthetic) alignedtext
0 0 0 nodecolor
14 /Times-Roman set_font
1768 3753.4 moveto 43 (process) alignedtext
grestore
% node23
gsave
1 0.26505 1 nodecolor
1788.5 3448 63.85 48.08 ellipse_path fill
1 setlinewidth
filled
0 0 0 nodecolor
1788.5 3448 63.85 48.08 ellipse_path stroke
0 0 0 nodecolor
14 /Times-Roman set_font
1751 3465.4 moveto 75 (GO:0019302) alignedtext
0 0 0 nodecolor
14 /Times-Roman set_font
1763 3450.4 moveto 51 (D-ribose) alignedtext
0 0 0 nodecolor
14 /Times-Roman set_font
1753 3435.4 moveto 71 (biosynthetic) alignedtext
0 0 0 nodecolor
14 /Times-Roman set_font
1767 3420.4 moveto 43 (process) alignedtext
grestore
% node22->node23
gsave
1 setlinewidth
0 0 0 edgecolor
newpath 1789.36 3732.93 moveto
1789.18 3673.05 1788.87 3570.78 1788.68 3506.43 curveto
stroke
0 0 0 edgecolor
newpath 1792.17 3506.04 moveto
1788.64 3496.05 lineto
1785.17 3506.06 lineto
closepath fill
1 setlinewidth
solid
0 0 0 edgecolor
newpath 1792.17 3506.04 moveto
1788.64 3496.05 lineto
1785.17 3506.06 lineto
closepath stroke
grestore
% node111
gsave
1 0.26505 1 nodecolor
1824.5 3115 65.76 58.69 ellipse_path fill
1 setlinewidth
filled
0 0 0 nodecolor
1824.5 3115 65.76 58.69 ellipse_path stroke
0 0 0 nodecolor
14 /Times-Roman set_font
1786 3139.9 moveto 77 (GO:0046390) alignedtext
0 0 0 nodecolor
14 /Times-Roman set_font
1806.5 3124.9 moveto 36 (ribose) alignedtext
0 0 0 nodecolor
14 /Times-Roman set_font
1796 3109.9 moveto 57 (phosphate) alignedtext
0 0 0 nodecolor
14 /Times-Roman set_font
1789 3094.9 moveto 71 (biosynthetic) alignedtext
0 0 0 nodecolor
14 /Times-Roman set_font
1803 3079.9 moveto 43 (process) alignedtext
grestore
% node23->node111
gsave
1 setlinewidth
0 0 0 edgecolor
newpath 1793.7 3399.93 moveto
1799.84 3343.09 1810.12 3248.05 1817.09 3183.51 curveto
stroke
0 0 0 edgecolor
newpath 1820.59 3183.74 moveto
1818.18 3173.43 lineto
1813.63 3182.99 lineto
closepath fill
1 setlinewidth
solid
0 0 0 edgecolor
newpath 1820.59 3183.74 moveto
1818.18 3173.43 lineto
1813.63 3182.99 lineto
closepath stroke
grestore
% node24->node22
gsave
1 setlinewidth
0 0 0 edgecolor
newpath 1950.43 4038.66 moveto
1918.51 3987.55 1859.24 3892.67 1822.23 3833.4 curveto
stroke
0 0 0 edgecolor
newpath 1824.98 3831.19 moveto
1816.71 3824.57 lineto
1819.04 3834.9 lineto
closepath fill
1 setlinewidth
solid
0 0 0 edgecolor
newpath 1824.98 3831.19 moveto
1816.71 3824.57 lineto
1819.04 3834.9 lineto
closepath stroke
grestore
% node24->node23
gsave
1 setlinewidth
0 0 0 edgecolor
newpath 1925.82 4048.09 moveto
1864.63 4011.11 1760.06 3936.81 1717.5 3840 curveto
1667.55 3726.38 1722.52 3579.43 1759.86 3501.71 curveto
stroke
0 0 0 edgecolor
newpath 1763.07 3503.1 moveto
1764.31 3492.58 lineto
1756.78 3500.03 lineto
closepath fill
1 setlinewidth
solid
0 0 0 edgecolor
newpath 1763.07 3503.1 moveto
1764.31 3492.58 lineto
1756.78 3500.03 lineto
closepath stroke
grestore
% node49
gsave
1 0.90856 1 nodecolor
2407.5 3448 65.05 48.08 ellipse_path fill
1 setlinewidth
filled
0 0 0 nodecolor
2407.5 3448 65.05 48.08 ellipse_path stroke
0 0 0 nodecolor
14 /Times-Roman set_font
2369.5 3465.4 moveto 76 (GO:0006730) alignedtext
0 0 0 nodecolor
14 /Times-Roman set_font
2375 3450.4 moveto 65 (one-carbon) alignedtext
0 0 0 nodecolor
14 /Times-Roman set_font
2378.5 3435.4 moveto 58 (metabolic) alignedtext
0 0 0 nodecolor
14 /Times-Roman set_font
2386 3420.4 moveto 43 (process) alignedtext
grestore
% node24->node49
gsave
1 setlinewidth
0 0 0 edgecolor
newpath 1996.82 4039 moveto
2069.59 3934.27 2285.92 3622.97 2371.79 3499.39 curveto
stroke
0 0 0 edgecolor
newpath 2374.91 3501.03 moveto
2377.74 3490.82 lineto
2369.16 3497.04 lineto
closepath fill
1 setlinewidth
solid
0 0 0 edgecolor
newpath 2374.91 3501.03 moveto
2377.74 3490.82 lineto
2369.16 3497.04 lineto
closepath stroke
grestore
% node53
gsave
1 1 1 nodecolor
1420.5 3781 75.16 48.08 ellipse_path fill
1 setlinewidth
filled
0 0 0 nodecolor
1420.5 3781 75.16 48.08 ellipse_path stroke
0 0 0 nodecolor
14 /Times-Roman set_font
1382.5 3798.4 moveto 76 (GO:0043170) alignedtext
0 0 0 nodecolor
14 /Times-Roman set_font
1375 3783.4 moveto 91 (macromolecule) alignedtext
0 0 0 nodecolor
14 /Times-Roman set_font
1391.5 3768.4 moveto 58 (metabolic) alignedtext
0 0 0 nodecolor
14 /Times-Roman set_font
1399 3753.4 moveto 43 (process) alignedtext
grestore
% node24->node53
gsave
1 setlinewidth
0 0 0 edgecolor
newpath 1924.86 4048.73 moveto
1843.97 4005.84 1674.64 3916.02 1531.5 3840 curveto
1517.21 3832.41 1501.9 3824.27 1487.34 3816.54 curveto
stroke
0 0 0 edgecolor
newpath 1488.87 3813.39 moveto
1478.39 3811.78 lineto
1485.58 3819.57 lineto
closepath fill
1 setlinewidth
solid
0 0 0 edgecolor
newpath 1488.87 3813.39 moveto
1478.39 3811.78 lineto
1485.58 3819.57 lineto
closepath stroke
grestore
% node71
gsave
1 1 1 nodecolor
1235.5 3781 65.05 58.69 ellipse_path fill
1 setlinewidth
filled
0 0 0 nodecolor
1235.5 3781 65.05 58.69 ellipse_path stroke
0 0 0 nodecolor
14 /Times-Roman set_font
1197.5 3805.9 moveto 76 (GO:0006807) alignedtext
0 0 0 nodecolor
14 /Times-Roman set_font
1211 3790.9 moveto 49 (nitrogen) alignedtext
0 0 0 nodecolor
14 /Times-Roman set_font
1205 3775.9 moveto 61 (compound) alignedtext
0 0 0 nodecolor
14 /Times-Roman set_font
1206.5 3760.9 moveto 58 (metabolic) alignedtext
0 0 0 nodecolor
14 /Times-Roman set_font
1214 3745.9 moveto 43 (process) alignedtext
grestore
% node24->node71
gsave
1 setlinewidth
0 0 0 edgecolor
newpath 1915.42 4056.74 moveto
1802.41 4021.75 1543.21 3937.47 1336.5 3840 curveto
1323.72 3833.97 1310.42 3826.86 1297.83 3819.7 curveto
stroke
0 0 0 edgecolor
newpath 1299.21 3816.46 moveto
1288.8 3814.49 lineto
1295.72 3822.52 lineto
closepath fill
1 setlinewidth
solid
0 0 0 edgecolor
newpath 1299.21 3816.46 moveto
1288.8 3814.49 lineto
1295.72 3822.52 lineto
closepath stroke
grestore
% node24->node73
gsave
1 setlinewidth
0 0 0 edgecolor
newpath 2027.93 4055.23 moveto
2179.74 4003.8 2602.03 3860.76 2768.64 3804.32 curveto
stroke
0 0 0 edgecolor
newpath 2769.94 3807.58 moveto
2778.29 3801.06 lineto
2767.69 3800.95 lineto
closepath fill
1 setlinewidth
solid
0 0 0 edgecolor
newpath 2769.94 3807.58 moveto
2778.29 3801.06 lineto
2767.69 3800.95 lineto
closepath stroke
grestore
% node24->node76
gsave
1 setlinewidth
0 0 0 edgecolor
newpath 2011.47 4043.92 moveto
2106.86 3968.16 2353.59 3759 2481.5 3528 curveto
2517.17 3463.58 2505.24 3439.07 2524.5 3368 curveto
2547.88 3281.73 2564.88 3262.49 2577.5 3174 curveto
2633.92 2778.41 2608.95 2293.19 2598.94 2140.98 curveto
stroke
0 0 0 edgecolor
newpath 2602.41 2140.35 moveto
2598.25 2130.61 lineto
2595.42 2140.82 lineto
closepath fill
1 setlinewidth
solid
0 0 0 edgecolor
newpath 2602.41 2140.35 moveto
2598.25 2130.61 lineto
2595.42 2140.82 lineto
closepath stroke
grestore
% node95
gsave
1 0.99496 1 nodecolor
3272.5 1800 123.24 48.08 ellipse_path fill
1 setlinewidth
filled
0 0 0 nodecolor
3272.5 1800 123.24 48.08 ellipse_path stroke
0 0 0 nodecolor
14 /Times-Roman set_font
3234.5 1817.4 moveto 76 (GO:0043633) alignedtext
0 0 0 nodecolor
14 /Times-Roman set_font
3193 1802.4 moveto 159 (polyadenylation-dependent) alignedtext
0 0 0 nodecolor
14 /Times-Roman set_font
3229.5 1787.4 moveto 86 (RNA catabolic) alignedtext
0 0 0 nodecolor
14 /Times-Roman set_font
3251 1772.4 moveto 43 (process) alignedtext
grestore
% node24->node95
gsave
1 setlinewidth
0 0 0 edgecolor
newpath 2019.88 4048.45 moveto
2088.73 4009.76 2217.99 3931.07 2307.5 3840 curveto
2424.67 3720.79 2449.54 3680.71 2517.5 3528 curveto
2547.3 3461.03 2538.75 3438.86 2557.5 3368 curveto
2676.7 2917.44 2596.48 2755.68 2839.5 2358 curveto
2906.08 2249.04 2969.53 2261.74 3050.5 2163 curveto
3093.86 2110.12 3190.62 1943.87 3240.86 1855.88 curveto
stroke
0 0 0 edgecolor
newpath 3243.95 1857.52 moveto
3245.87 1847.1 lineto
3237.87 1854.05 lineto
closepath fill
1 setlinewidth
solid
0 0 0 edgecolor
newpath 3243.95 1857.52 moveto
3245.87 1847.1 lineto
3237.87 1854.05 lineto
closepath stroke
grestore
% node97
gsave
1 0.99974 1 nodecolor
1087.5 3781 65.05 48.08 ellipse_path fill
1 setlinewidth
filled
0 0 0 nodecolor
1087.5 3781 65.05 48.08 ellipse_path stroke
0 0 0 nodecolor
14 /Times-Roman set_font
1049.5 3798.4 moveto 76 (GO:0044238) alignedtext
0 0 0 nodecolor
14 /Times-Roman set_font
1064.5 3783.4 moveto 46 (primary) alignedtext
0 0 0 nodecolor
14 /Times-Roman set_font
1058.5 3768.4 moveto 58 (metabolic) alignedtext
0 0 0 nodecolor
14 /Times-Roman set_font
1066 3753.4 moveto 43 (process) alignedtext
grestore
% node24->node97
gsave
1 setlinewidth
0 0 0 edgecolor
newpath 1910.43 4064.62 moveto
1770.41 4041.69 1421.87 3974.56 1161.5 3840 curveto
1153.05 3835.63 1144.64 3830.22 1136.68 3824.47 curveto
stroke
0 0 0 edgecolor
newpath 1138.66 3821.58 moveto
1128.56 3818.37 lineto
1134.46 3827.18 lineto
closepath fill
1 setlinewidth
solid
0 0 0 edgecolor
newpath 1138.66 3821.58 moveto
1128.56 3818.37 lineto
1134.46 3827.18 lineto
closepath stroke
grestore
% node98
gsave
1 0.7948 1 nodecolor
1605.5 3781 65.05 37.48 ellipse_path fill
1 setlinewidth
filled
0 0 0 nodecolor
1605.5 3781 65.05 37.48 ellipse_path stroke
0 0 0 nodecolor
14 /Times-Roman set_font
1567.5 3790.9 moveto 76 (GO:0009058) alignedtext
0 0 0 nodecolor
14 /Times-Roman set_font
1570 3775.9 moveto 71 (biosynthetic) alignedtext
0 0 0 nodecolor
14 /Times-Roman set_font
1584 3760.9 moveto 43 (process) alignedtext
grestore
% node24->node98
gsave
1 setlinewidth
0 0 0 edgecolor
newpath 1934.61 4043.75 moveto
1866.89 3989.69 1725.34 3876.68 1651.91 3818.06 curveto
stroke
0 0 0 edgecolor
newpath 1653.74 3815.03 moveto
1643.74 3811.53 lineto
1649.37 3820.5 lineto
closepath fill
1 setlinewidth
solid
0 0 0 edgecolor
newpath 1653.74 3815.03 moveto
1643.74 3811.53 lineto
1649.37 3820.5 lineto
closepath stroke
grestore
% node24->node111
gsave
1 setlinewidth
0 0 0 edgecolor
newpath 1966.7 4036.41 moveto
1944.4 3891.89 1863.98 3370.81 1835 3183.04 curveto
stroke
0 0 0 edgecolor
newpath 1838.44 3182.37 moveto
1833.45 3173.02 lineto
1831.52 3183.44 lineto
closepath fill
1 setlinewidth
solid
0 0 0 edgecolor
newpath 1838.44 3182.37 moveto
1833.45 3173.02 lineto
1831.52 3183.44 lineto
closepath stroke
grestore
% node112
gsave
1 0.26505 1 nodecolor
2025.5 3781 79.2 58.69 ellipse_path fill
1 setlinewidth
filled
0 0 0 nodecolor
2025.5 3781 79.2 58.69 ellipse_path stroke
0 0 0 nodecolor
14 /Times-Roman set_font
1987.5 3805.9 moveto 76 (GO:0046391) alignedtext
0 0 0 nodecolor
14 /Times-Roman set_font
1977.5 3790.9 moveto 96 (5-phosphoribose) alignedtext
0 0 0 nodecolor
14 /Times-Roman set_font
1985 3775.9 moveto 81 (1-diphosphate) alignedtext
0 0 0 nodecolor
14 /Times-Roman set_font
1996.5 3760.9 moveto 58 (metabolic) alignedtext
0 0 0 nodecolor
14 /Times-Roman set_font
2004 3745.9 moveto 43 (process) alignedtext
grestore
% node24->node112
gsave
1 setlinewidth
0 0 0 edgecolor
newpath 1979.27 4036.59 moveto
1987.8 3989.41 2002.63 3907.41 2013.2 3849.02 curveto
stroke
0 0 0 edgecolor
newpath 2016.65 3849.59 moveto
2014.99 3839.13 lineto
2009.76 3848.35 lineto
closepath fill
1 setlinewidth
solid
0 0 0 edgecolor
newpath 2016.65 3849.59 moveto
2014.99 3839.13 lineto
2009.76 3848.35 lineto
closepath stroke
grestore
% node156
gsave
1 0.28042 1 nodecolor
3027.5 3781 65.05 37.48 ellipse_path fill
1 setlinewidth
filled
0 0 0 nodecolor
3027.5 3781 65.05 37.48 ellipse_path stroke
0 0 0 nodecolor
14 /Times-Roman set_font
2989.5 3790.9 moveto 76 (GO:0055114) alignedtext
0 0 0 nodecolor
14 /Times-Roman set_font
3000 3775.9 moveto 55 (oxidation) alignedtext
0 0 0 nodecolor
14 /Times-Roman set_font
3000 3760.9 moveto 55 (reduction) alignedtext
grestore
% node24->node156
gsave
1 setlinewidth
0 0 0 edgecolor
newpath 2034.09 4063.65 moveto
2186.28 4037.01 2591.01 3959.67 2911.5 3840 curveto
2931.87 3832.39 2953.32 3822.17 2972.16 3812.36 curveto
stroke
0 0 0 edgecolor
newpath 2973.98 3815.36 moveto
2981.18 3807.6 lineto
2970.71 3809.17 lineto
closepath fill
1 setlinewidth
solid
0 0 0 edgecolor
newpath 2973.98 3815.36 moveto
2981.18 3807.6 lineto
2970.71 3809.17 lineto
closepath stroke
grestore
% node28
gsave
1 1 1 nodecolor
3697.5 2782 84.15 48.08 ellipse_path fill
1 setlinewidth
filled
0 0 0 nodecolor
3697.5 2782 84.15 48.08 ellipse_path stroke
0 0 0 nodecolor
14 /Times-Roman set_font
3660.5 2799.4 moveto 74 (GO:0022618) alignedtext
0 0 0 nodecolor
14 /Times-Roman set_font
3646 2784.4 moveto 103 (ribonucleoprotein) alignedtext
0 0 0 nodecolor
14 /Times-Roman set_font
3672 2769.4 moveto 51 (complex) alignedtext
0 0 0 nodecolor
14 /Times-Roman set_font
3670.5 2754.4 moveto 54 (assembly) alignedtext
grestore
% node25->node28
gsave
1 setlinewidth
0 0 0 edgecolor
newpath 3931.1 3400.06 moveto
3918.61 3324.98 3890.14 3175.85 3844.5 3056 curveto
3814.02 2975.96 3764.85 2889.88 3731.87 2835.99 curveto
stroke
0 0 0 edgecolor
newpath 3734.74 2833.98 moveto
3726.52 2827.3 lineto
3728.78 2837.65 lineto
closepath fill
1 setlinewidth
solid
0 0 0 edgecolor
newpath 3734.74 2833.98 moveto
3726.52 2827.3 lineto
3728.78 2837.65 lineto
closepath stroke
grestore
% node81
gsave
1 1 1 nodecolor
3995.5 3115 65.76 37.48 ellipse_path fill
1 setlinewidth
filled
0 0 0 nodecolor
3995.5 3115 65.76 37.48 ellipse_path stroke
0 0 0 nodecolor
14 /Times-Roman set_font
3957 3124.9 moveto 77 (GO:0042254) alignedtext
0 0 0 nodecolor
14 /Times-Roman set_font
3968 3109.9 moveto 55 (ribosome) alignedtext
0 0 0 nodecolor
14 /Times-Roman set_font
3964.5 3094.9 moveto 62 (biogenesis) alignedtext
grestore
% node25->node81
gsave
1 setlinewidth
0 0 0 edgecolor
newpath 3946.73 3399.93 moveto
3957.56 3336.64 3976.5 3225.99 3987.32 3162.82 curveto
stroke
0 0 0 edgecolor
newpath 3990.81 3163.17 moveto
3989.04 3152.72 lineto
3983.91 3161.99 lineto
closepath fill
1 setlinewidth
solid
0 0 0 edgecolor
newpath 3990.81 3163.17 moveto
3989.04 3152.72 lineto
3983.91 3161.99 lineto
closepath stroke
grestore
% node83
gsave
1 1 1 nodecolor
3901.5 2782 63.85 48.08 ellipse_path fill
1 setlinewidth
filled
0 0 0 nodecolor
3901.5 2782 63.85 48.08 ellipse_path stroke
0 0 0 nodecolor
14 /Times-Roman set_font
3864 2799.4 moveto 75 (GO:0042273) alignedtext
0 0 0 nodecolor
14 /Times-Roman set_font
3872.5 2784.4 moveto 58 (ribosomal) alignedtext
0 0 0 nodecolor
14 /Times-Roman set_font
3864.5 2769.4 moveto 74 (large subunit) alignedtext
0 0 0 nodecolor
14 /Times-Roman set_font
3870.5 2754.4 moveto 62 (biogenesis) alignedtext
grestore
% node25->node83
gsave
1 setlinewidth
0 0 0 edgecolor
newpath 3935.1 3400 moveto
3931.28 3345.31 3925.02 3253.24 3920.5 3174 curveto
3913.74 3055.59 3907.39 2916.98 3904.02 2840.38 curveto
stroke
0 0 0 edgecolor
newpath 3907.5 2839.82 moveto
3903.56 2829.99 lineto
3900.5 2840.13 lineto
closepath fill
1 setlinewidth
solid
0 0 0 edgecolor
newpath 3907.5 2839.82 moveto
3903.56 2829.99 lineto
3900.5 2840.13 lineto
closepath stroke
grestore
% node84
gsave
1 0.99999 1 nodecolor
4086.5 2782 65.05 48.08 ellipse_path fill
1 setlinewidth
filled
0 0 0 nodecolor
4086.5 2782 65.05 48.08 ellipse_path stroke
0 0 0 nodecolor
14 /Times-Roman set_font
4048.5 2799.4 moveto 76 (GO:0042274) alignedtext
0 0 0 nodecolor
14 /Times-Roman set_font
4057.5 2784.4 moveto 58 (ribosomal) alignedtext
0 0 0 nodecolor
14 /Times-Roman set_font
4048.5 2769.4 moveto 76 (small subunit) alignedtext
0 0 0 nodecolor
14 /Times-Roman set_font
4055.5 2754.4 moveto 62 (biogenesis) alignedtext
grestore
% node25->node84
gsave
1 setlinewidth
0 0 0 edgecolor
newpath 3967.52 3402.7 moveto
3999.46 3350.08 4049.12 3259.55 4070.5 3174 curveto
4099.42 3058.27 4096.26 2917.42 4091.38 2839.99 curveto
stroke
0 0 0 edgecolor
newpath 4094.86 2839.69 moveto
4090.71 2829.95 lineto
4087.88 2840.16 lineto
closepath fill
1 setlinewidth
solid
0 0 0 edgecolor
newpath 4094.86 2839.69 moveto
4090.71 2829.95 lineto
4087.88 2840.16 lineto
closepath stroke
grestore
% node26->node25
gsave
1 setlinewidth
0 0 0 edgecolor
newpath 4200.73 4047.01 moveto
4133.15 4010.42 4020.87 3938.2 3969.5 3840 curveto
3913.47 3732.9 3920.11 3586.44 3929.54 3506.29 curveto
stroke
0 0 0 edgecolor
newpath 3933.07 3506.26 moveto
3930.82 3495.91 lineto
3926.12 3505.4 lineto
closepath fill
1 setlinewidth
solid
0 0 0 edgecolor
newpath 3933.07 3506.26 moveto
3930.82 3495.91 lineto
3926.12 3505.4 lineto
closepath stroke
grestore
% node26->node126
gsave
1 setlinewidth
0 0 0 edgecolor
newpath 4278.45 4028.86 moveto
4304.98 3976.7 4348.6 3890.93 4376.93 3835.21 curveto
stroke
0 0 0 edgecolor
newpath 4380.11 3836.69 moveto
4381.52 3826.19 lineto
4373.87 3833.52 lineto
closepath fill
1 setlinewidth
solid
0 0 0 edgecolor
newpath 4380.11 3836.69 moveto
4381.52 3826.19 lineto
4373.87 3833.52 lineto
closepath stroke
grestore
% node27
gsave
1 1 1 nodecolor
3757.5 3115 77.99 58.69 ellipse_path fill
1 setlinewidth
filled
0 0 0 nodecolor
3757.5 3115 77.99 58.69 ellipse_path stroke
0 0 0 nodecolor
14 /Times-Roman set_font
3719.5 3139.9 moveto 76 (GO:0034622) alignedtext
0 0 0 nodecolor
14 /Times-Roman set_font
3735 3124.9 moveto 45 (cellular) alignedtext
0 0 0 nodecolor
14 /Times-Roman set_font
3710 3109.9 moveto 95 (macromolecular) alignedtext
0 0 0 nodecolor
14 /Times-Roman set_font
3732 3094.9 moveto 51 (complex) alignedtext
0 0 0 nodecolor
14 /Times-Roman set_font
3730.5 3079.9 moveto 54 (assembly) alignedtext
grestore
% node27->node28
gsave
1 setlinewidth
0 0 0 edgecolor
newpath 3747.05 3057 moveto
3736.08 2996.14 3718.95 2901.02 3707.97 2840.12 curveto
stroke
0 0 0 edgecolor
newpath 3711.35 2839.13 moveto
3706.13 2829.9 lineto
3704.46 2840.37 lineto
closepath fill
1 setlinewidth
solid
0 0 0 edgecolor
newpath 3711.35 2839.13 moveto
3706.13 2829.9 lineto
3704.46 2840.37 lineto
closepath stroke
grestore
% node127
gsave
1 0.67289 1 nodecolor
3492.5 2782 103.24 37.48 ellipse_path fill
1 setlinewidth
filled
0 0 0 nodecolor
3492.5 2782 103.24 37.48 ellipse_path stroke
0 0 0 nodecolor
14 /Times-Roman set_font
3453.5 2791.9 moveto 78 (GO:0065004) alignedtext
0 0 0 nodecolor
14 /Times-Roman set_font
3427.5 2776.9 moveto 130 (protein-DNA complex) alignedtext
0 0 0 nodecolor
14 /Times-Roman set_font
3465.5 2761.9 moveto 54 (assembly) alignedtext
grestore
% node27->node127
gsave
1 setlinewidth
0 0 0 edgecolor
newpath 3717.25 3064.42 moveto
3665.57 2999.48 3576.7 2887.8 3527.62 2826.13 curveto
stroke
0 0 0 edgecolor
newpath 3530.23 2823.78 moveto
3521.26 2818.14 lineto
3524.75 2828.14 lineto
closepath fill
1 setlinewidth
solid
0 0 0 edgecolor
newpath 3530.23 2823.78 moveto
3521.26 2818.14 lineto
3524.75 2828.14 lineto
closepath stroke
grestore
% node79
gsave
1 1 1 nodecolor
3993.5 2428 65.05 37.48 ellipse_path fill
1 setlinewidth
filled
0 0 0 nodecolor
3993.5 2428 65.05 37.48 ellipse_path stroke
0 0 0 nodecolor
14 /Times-Roman set_font
3955.5 2437.9 moveto 76 (GO:0042255) alignedtext
0 0 0 nodecolor
14 /Times-Roman set_font
3966 2422.9 moveto 55 (ribosome) alignedtext
0 0 0 nodecolor
14 /Times-Roman set_font
3966.5 2407.9 moveto 54 (assembly) alignedtext
grestore
% node28->node79
gsave
1 setlinewidth
0 0 0 edgecolor
newpath 3733.8 2738.59 moveto
3791.13 2670.02 3901.94 2537.5 3958.48 2469.89 curveto
stroke
0 0 0 edgecolor
newpath 3961.36 2471.89 moveto
3965.09 2461.97 lineto
3955.99 2467.4 lineto
closepath fill
1 setlinewidth
solid
0 0 0 edgecolor
newpath 3961.36 2471.89 moveto
3965.09 2461.97 lineto
3955.99 2467.4 lineto
closepath stroke
grestore
% node30
gsave
1 0.99849 1 nodecolor
5626.5 2782 87.89 58.69 ellipse_path fill
1 setlinewidth
filled
0 0 0 nodecolor
5626.5 2782 87.89 58.69 ellipse_path stroke
0 0 0 nodecolor
14 /Times-Roman set_font
5588.5 2806.9 moveto 76 (GO:0030150) alignedtext
0 0 0 nodecolor
14 /Times-Roman set_font
5606 2791.9 moveto 41 (protein) alignedtext
0 0 0 nodecolor
14 /Times-Roman set_font
5607 2776.9 moveto 39 (import) alignedtext
0 0 0 nodecolor
14 /Times-Roman set_font
5572 2761.9 moveto 109 (into mitochondrial) alignedtext
0 0 0 nodecolor
14 /Times-Roman set_font
5608 2746.9 moveto 37 (matrix) alignedtext
grestore
% node29->node30
gsave
1 setlinewidth
0 0 0 edgecolor
newpath 5360.44 3072.49 moveto
5414.64 3013.31 5512.99 2905.93 5573.73 2839.61 curveto
stroke
0 0 0 edgecolor
newpath 5576.41 2841.87 moveto
5580.59 2832.13 lineto
5571.25 2837.14 lineto
closepath fill
1 setlinewidth
solid
0 0 0 edgecolor
newpath 5576.41 2841.87 moveto
5580.59 2832.13 lineto
5571.25 2837.14 lineto
closepath stroke
grestore
% node100
gsave
1 0.98579 1 nodecolor
5321.5 2428 87.89 58.69 ellipse_path fill
1 setlinewidth
filled
0 0 0 nodecolor
5321.5 2428 87.89 58.69 ellipse_path stroke
0 0 0 nodecolor
14 /Times-Roman set_font
5283 2452.9 moveto 77 (GO:0045039) alignedtext
0 0 0 nodecolor
14 /Times-Roman set_font
5301 2437.9 moveto 41 (protein) alignedtext
0 0 0 nodecolor
14 /Times-Roman set_font
5302 2422.9 moveto 39 (import) alignedtext
0 0 0 nodecolor
14 /Times-Roman set_font
5267 2407.9 moveto 109 (into mitochondrial) alignedtext
0 0 0 nodecolor
14 /Times-Roman set_font
5274.5 2392.9 moveto 94 (inner membrane) alignedtext
grestore
% node29->node100
gsave
1 setlinewidth
0 0 0 edgecolor
newpath 5321.5 3066.96 moveto
5321.5 2947.4 5321.5 2636.1 5321.5 2496.95 curveto
stroke
0 0 0 edgecolor
newpath 5325 2496.84 moveto
5321.5 2486.84 lineto
5318 2496.84 lineto
closepath fill
1 setlinewidth
solid
0 0 0 edgecolor
newpath 5325 2496.84 moveto
5321.5 2486.84 lineto
5318 2496.84 lineto
closepath stroke
grestore
% node31->node30
gsave
1 setlinewidth
0 0 0 edgecolor
newpath 5841.11 4015.67 moveto
5857.03 3857.04 5888.5 3406.19 5778.5 3056 curveto
5753.94 2977.79 5705.62 2896.72 5670.03 2843.25 curveto
stroke
0 0 0 edgecolor
newpath 5672.92 2841.27 moveto
5664.44 2834.91 lineto
5667.1 2845.17 lineto
closepath fill
1 setlinewidth
solid
0 0 0 edgecolor
newpath 5672.92 2841.27 moveto
5664.44 2834.91 lineto
5667.1 2845.17 lineto
closepath stroke
grestore
% node32
gsave
1 0.96189 1 nodecolor
2839.5 1214 84.15 26.87 ellipse_path fill
1 setlinewidth
filled
0 0 0 nodecolor
2839.5 1214 84.15 26.87 ellipse_path stroke
0 0 0 nodecolor
14 /Times-Roman set_font
2801.5 1216.4 moveto 76 (GO:0001510) alignedtext
0 0 0 nodecolor
14 /Times-Roman set_font
2788 1201.4 moveto 103 (RNA methylation) alignedtext
grestore
% node33
gsave
1 0.85845 1 nodecolor
2722.5 900 85.77 26.87 ellipse_path fill
1 setlinewidth
filled
0 0 0 nodecolor
2722.5 900 85.77 26.87 ellipse_path stroke
0 0 0 nodecolor
14 /Times-Roman set_font
2684.5 902.4 moveto 76 (GO:0030488) alignedtext
0 0 0 nodecolor
14 /Times-Roman set_font
2669.5 887.4 moveto 106 (tRNA methylation) alignedtext
grestore
% node32->node33
gsave
1 setlinewidth
0 0 0 edgecolor
newpath 2829.42 1186.96 moveto
2808.43 1130.62 2759.99 1000.61 2736.19 936.75 curveto
stroke
0 0 0 edgecolor
newpath 2739.37 935.24 moveto
2732.59 927.09 lineto
2732.81 937.68 lineto
closepath fill
1 setlinewidth
solid
0 0 0 edgecolor
newpath 2739.37 935.24 moveto
2732.59 927.09 lineto
2732.81 937.68 lineto
closepath stroke
grestore
% node34
gsave
1 0.97699 1 nodecolor
2155.5 1214 90.01 26.87 ellipse_path fill
1 setlinewidth
filled
0 0 0 nodecolor
2155.5 1214 90.01 26.87 ellipse_path stroke
0 0 0 nodecolor
14 /Times-Roman set_font
2116.5 1216.4 moveto 78 (GO:0006400) alignedtext
0 0 0 nodecolor
14 /Times-Roman set_font
2099.5 1201.4 moveto 112 (tRNA modification) alignedtext
grestore
% node34->node33
gsave
1 setlinewidth
0 0 0 edgecolor
newpath 2188.65 1188.87 moveto
2207.53 1174.99 2231.86 1157.82 2254.5 1144 curveto
2397.64 1056.63 2575.32 969.47 2664.99 926.88 curveto
stroke
0 0 0 edgecolor
newpath 2666.63 929.97 moveto
2674.17 922.53 lineto
2663.63 923.65 lineto
closepath fill
1 setlinewidth
solid
0 0 0 edgecolor
newpath 2666.63 929.97 moveto
2674.17 922.53 lineto
2663.63 923.65 lineto
closepath stroke
grestore
% node40
gsave
1 0.2823 1 nodecolor
2171.5 900 94.96 37.48 ellipse_path fill
1 setlinewidth
filled
0 0 0 nodecolor
2171.5 900 94.96 37.48 ellipse_path stroke
0 0 0 nodecolor
14 /Times-Roman set_font
2134.5 909.9 moveto 74 (GO:0031119) alignedtext
0 0 0 nodecolor
14 /Times-Roman set_font
2112 894.9 moveto 119 (tRNA pseudouridine) alignedtext
0 0 0 nodecolor
14 /Times-Roman set_font
2145.5 879.9 moveto 52 (synthesis) alignedtext
grestore
% node34->node40
gsave
1 setlinewidth
0 0 0 edgecolor
newpath 2156.88 1186.96 moveto
2159.59 1133.72 2165.65 1014.72 2169.06 947.89 curveto
stroke
0 0 0 edgecolor
newpath 2172.57 947.8 moveto
2169.58 937.63 lineto
2165.58 947.44 lineto
closepath fill
1 setlinewidth
solid
0 0 0 edgecolor
newpath 2172.57 947.8 moveto
2169.58 937.63 lineto
2165.58 947.44 lineto
closepath stroke
grestore
% node36
gsave
1 1 1 nodecolor
1080.5 900 68.09 37.48 ellipse_path fill
1 setlinewidth
filled
0 0 0 nodecolor
1080.5 900 68.09 37.48 ellipse_path stroke
0 0 0 nodecolor
14 /Times-Roman set_font
1042 909.9 moveto 77 (GO:0030490) alignedtext
0 0 0 nodecolor
14 /Times-Roman set_font
1050 894.9 moveto 61 (maturation) alignedtext
0 0 0 nodecolor
14 /Times-Roman set_font
1040 879.9 moveto 81 (of SSU-rRNA) alignedtext
grestore
% node35->node36
gsave
1 setlinewidth
0 0 0 edgecolor
newpath 1612.41 1503.67 moveto
1556.69 1464.19 1450.16 1380.8 1392.5 1284 curveto
1359.51 1228.61 1388.43 1198.83 1354.5 1144 curveto
1324.02 1094.75 1198.57 992.34 1128.47 937.15 curveto
stroke
0 0 0 edgecolor
newpath 1130.23 934.08 moveto
1120.2 930.66 lineto
1125.91 939.59 lineto
closepath fill
1 setlinewidth
solid
0 0 0 edgecolor
newpath 1130.23 934.08 moveto
1120.2 930.66 lineto
1125.91 939.59 lineto
closepath stroke
grestore
% node37
gsave
1 0.98146 1 nodecolor
1800.5 1214 91.22 26.87 ellipse_path fill
1 setlinewidth
filled
0 0 0 nodecolor
1800.5 1214 91.22 26.87 ellipse_path stroke
0 0 0 nodecolor
14 /Times-Roman set_font
1762 1216.4 moveto 77 (GO:0000154) alignedtext
0 0 0 nodecolor
14 /Times-Roman set_font
1744 1201.4 moveto 113 (rRNA modification) alignedtext
grestore
% node35->node37
gsave
1 setlinewidth
0 0 0 edgecolor
newpath 1661.46 1501.23 moveto
1688.71 1444.94 1751.96 1314.28 1782.86 1250.44 curveto
stroke
0 0 0 edgecolor
newpath 1786.15 1251.68 moveto
1787.36 1241.15 lineto
1779.85 1248.63 lineto
closepath fill
1 setlinewidth
solid
0 0 0 edgecolor
newpath 1786.15 1251.68 moveto
1787.36 1241.15 lineto
1779.85 1248.63 lineto
closepath stroke
grestore
% node45
gsave
1 0.99496 1 nodecolor
1236.5 1214 109.1 26.87 ellipse_path fill
1 setlinewidth
filled
0 0 0 nodecolor
1236.5 1214 109.1 26.87 ellipse_path stroke
0 0 0 nodecolor
14 /Times-Roman set_font
1199.5 1216.4 moveto 74 (GO:0031125) alignedtext
0 0 0 nodecolor
14 /Times-Roman set_font
1167 1201.4 moveto 139 (rRNA 3'-end processing) alignedtext
grestore
% node35->node45
gsave
1 setlinewidth
0 0 0 edgecolor
newpath 1615.83 1503.1 moveto
1541.67 1446.58 1360.72 1308.67 1278.45 1245.97 curveto
stroke
0 0 0 edgecolor
newpath 1280.4 1243.06 moveto
1270.33 1239.78 lineto
1276.16 1248.63 lineto
closepath fill
1 setlinewidth
solid
0 0 0 edgecolor
newpath 1280.4 1243.06 moveto
1270.33 1239.78 lineto
1276.16 1248.63 lineto
closepath stroke
grestore
% node148
gsave
1 1 1 nodecolor
1017.5 1214 92.13 48.08 ellipse_path fill
1 setlinewidth
filled
0 0 0 nodecolor
1017.5 1214 92.13 48.08 ellipse_path stroke
0 0 0 nodecolor
14 /Times-Roman set_font
978.5 1231.4 moveto 78 (GO:0000469) alignedtext
0 0 0 nodecolor
14 /Times-Roman set_font
991.5 1216.4 moveto 52 (cleavage) alignedtext
0 0 0 nodecolor
14 /Times-Roman set_font
991.5 1201.4 moveto 52 (involved) alignedtext
0 0 0 nodecolor
14 /Times-Roman set_font
960 1186.4 moveto 115 (in rRNA processing) alignedtext
grestore
% node35->node148
gsave
1 setlinewidth
0 0 0 edgecolor
newpath 1613.51 1503.24 moveto
1596.94 1492.07 1576.64 1479.13 1557.5 1469 curveto
1370.39 1369.91 1304.06 1385.96 1118.5 1284 curveto
1105.16 1276.67 1091.4 1267.98 1078.51 1259.27 curveto
stroke
0 0 0 edgecolor
newpath 1080.39 1256.32 moveto
1070.17 1253.56 lineto
1076.44 1262.1 lineto
closepath fill
1 setlinewidth
solid
0 0 0 edgecolor
newpath 1080.39 1256.32 moveto
1070.17 1253.56 lineto
1076.44 1262.1 lineto
closepath stroke
grestore
% node150
gsave
1 1 1 nodecolor
1624.5 1214 67.18 37.48 ellipse_path fill
1 setlinewidth
filled
0 0 0 nodecolor
1624.5 1214 67.18 37.48 ellipse_path stroke
0 0 0 nodecolor
14 /Times-Roman set_font
1585.5 1223.9 moveto 78 (GO:0000460) alignedtext
0 0 0 nodecolor
14 /Times-Roman set_font
1594 1208.9 moveto 61 (maturation) alignedtext
0 0 0 nodecolor
14 /Times-Roman set_font
1585 1193.9 moveto 79 (of 5.8S rRNA) alignedtext
grestore
% node35->node150
gsave
1 setlinewidth
0 0 0 edgecolor
newpath 1646.43 1500.96 moveto
1642.36 1447.72 1633.27 1328.72 1628.16 1261.89 curveto
stroke
0 0 0 edgecolor
newpath 1631.63 1261.34 moveto
1627.38 1251.63 lineto
1624.65 1261.87 lineto
closepath fill
1 setlinewidth
solid
0 0 0 edgecolor
newpath 1631.63 1261.34 moveto
1627.38 1251.63 lineto
1624.65 1261.87 lineto
closepath stroke
grestore
% node152
gsave
1 0.99997 1 nodecolor
1470.5 1214 68.8 37.48 ellipse_path fill
1 setlinewidth
filled
0 0 0 nodecolor
1470.5 1214 68.8 37.48 ellipse_path stroke
0 0 0 nodecolor
14 /Times-Roman set_font
1432 1223.9 moveto 77 (GO:0000470) alignedtext
0 0 0 nodecolor
14 /Times-Roman set_font
1440 1208.9 moveto 61 (maturation) alignedtext
0 0 0 nodecolor
14 /Times-Roman set_font
1429.5 1193.9 moveto 82 (of LSU-rRNA) alignedtext
grestore
% node35->node152
gsave
1 setlinewidth
0 0 0 edgecolor
newpath 1633.32 1501.23 moveto
1602.81 1447.4 1533.74 1325.56 1496.11 1259.18 curveto
stroke
0 0 0 edgecolor
newpath 1498.99 1257.17 moveto
1491.02 1250.19 lineto
1492.9 1260.62 lineto
closepath fill
1 setlinewidth
solid
0 0 0 edgecolor
newpath 1498.99 1257.17 moveto
1491.02 1250.19 lineto
1492.9 1260.62 lineto
closepath stroke
grestore
% node146
gsave
1 1 1 nodecolor
1334.5 546 166.17 58.69 ellipse_path fill
1 setlinewidth
filled
0 0 0 nodecolor
1334.5 546 166.17 58.69 ellipse_path stroke
0 0 0 nodecolor
14 /Times-Roman set_font
1296 570.9 moveto 77 (GO:0000462) alignedtext
0 0 0 nodecolor
14 /Times-Roman set_font
1304 555.9 moveto 61 (maturation) alignedtext
0 0 0 nodecolor
14 /Times-Roman set_font
1245 540.9 moveto 179 (of SSU-rRNA from tricistronic) alignedtext
0 0 0 nodecolor
14 /Times-Roman set_font
1289 525.9 moveto 91 (rRNA transcript) alignedtext
0 0 0 nodecolor
14 /Times-Roman set_font
1225 510.9 moveto 219 (\(SSU-rRNA, 5.8S rRNA, LSU-rRNA\)) alignedtext
grestore
% node36->node146
gsave
1 setlinewidth
0 0 0 edgecolor
newpath 1105.55 865.09 moveto
1147.79 806.22 1233.82 686.32 1287.56 611.42 curveto
stroke
0 0 0 edgecolor
newpath 1290.64 613.13 moveto
1293.63 602.97 lineto
1284.95 609.05 lineto
closepath fill
1 setlinewidth
solid
0 0 0 edgecolor
newpath 1290.64 613.13 moveto
1293.63 602.97 lineto
1284.95 609.05 lineto
closepath stroke
grestore
% node38
gsave
1 0.78836 1 nodecolor
1962.5 900 96.17 37.48 ellipse_path fill
1 setlinewidth
filled
0 0 0 nodecolor
1962.5 900 96.17 37.48 ellipse_path stroke
0 0 0 nodecolor
14 /Times-Roman set_font
1926 909.9 moveto 73 (GO:0031118) alignedtext
0 0 0 nodecolor
14 /Times-Roman set_font
1902.5 894.9 moveto 120 (rRNA pseudouridine) alignedtext
0 0 0 nodecolor
14 /Times-Roman set_font
1936.5 879.9 moveto 52 (synthesis) alignedtext
grestore
% node37->node38
gsave
1 setlinewidth
0 0 0 edgecolor
newpath 1814.31 1187.23 moveto
1841.97 1133.62 1904.45 1012.52 1938.78 945.97 curveto
stroke
0 0 0 edgecolor
newpath 1941.96 947.44 moveto
1943.44 936.95 lineto
1935.74 944.23 lineto
closepath fill
1 setlinewidth
solid
0 0 0 edgecolor
newpath 1941.96 947.44 moveto
1943.44 936.95 lineto
1935.74 944.23 lineto
closepath stroke
grestore
% node39
gsave
1 0.98146 1 nodecolor
1978.5 1214 68.8 37.48 ellipse_path fill
1 setlinewidth
filled
0 0 0 nodecolor
1978.5 1214 68.8 37.48 ellipse_path stroke
0 0 0 nodecolor
14 /Times-Roman set_font
1941 1223.9 moveto 75 (GO:0001522) alignedtext
0 0 0 nodecolor
14 /Times-Roman set_font
1937.5 1208.9 moveto 82 (pseudouridine) alignedtext
0 0 0 nodecolor
14 /Times-Roman set_font
1952.5 1193.9 moveto 52 (synthesis) alignedtext
grestore
% node39->node38
gsave
1 setlinewidth
0 0 0 edgecolor
newpath 1976.59 1176.44 moveto
1973.67 1119.23 1968.12 1010.31 1964.93 947.63 curveto
stroke
0 0 0 edgecolor
newpath 1968.42 947.42 moveto
1964.42 937.61 lineto
1961.43 947.77 lineto
closepath fill
1 setlinewidth
solid
0 0 0 edgecolor
newpath 1968.42 947.42 moveto
1964.42 937.61 lineto
1961.43 947.77 lineto
closepath stroke
grestore
% node39->node40
gsave
1 setlinewidth
0 0 0 edgecolor
newpath 2000.45 1178.29 moveto
2035.74 1120.87 2105.05 1008.12 2143.73 945.19 curveto
stroke
0 0 0 edgecolor
newpath 2146.72 947 moveto
2148.97 936.65 lineto
2140.76 943.34 lineto
closepath fill
1 setlinewidth
solid
0 0 0 edgecolor
newpath 2146.72 947 moveto
2148.97 936.65 lineto
2140.76 943.34 lineto
closepath stroke
grestore
% node41
gsave
1 0.782 1 nodecolor
2385.5 900 101.12 37.48 ellipse_path fill
1 setlinewidth
filled
0 0 0 nodecolor
2385.5 900 101.12 37.48 ellipse_path stroke
0 0 0 nodecolor
14 /Times-Roman set_font
2348.5 909.9 moveto 74 (GO:0031120) alignedtext
0 0 0 nodecolor
14 /Times-Roman set_font
2322 894.9 moveto 127 (snRNA pseudouridine) alignedtext
0 0 0 nodecolor
14 /Times-Roman set_font
2359.5 879.9 moveto 52 (synthesis) alignedtext
grestore
% node39->node41
gsave
1 setlinewidth
0 0 0 edgecolor
newpath 2013.23 1181.58 moveto
2026.52 1169.5 2041.98 1155.85 2056.5 1144 curveto
2149.6 1067.98 2263.18 985.98 2329.61 939.03 curveto
stroke
0 0 0 edgecolor
newpath 2331.72 941.83 moveto
2337.87 933.21 lineto
2327.68 936.11 lineto
closepath fill
1 setlinewidth
solid
0 0 0 edgecolor
newpath 2331.72 941.83 moveto
2337.87 933.21 lineto
2327.68 936.11 lineto
closepath stroke
grestore
% node42->node41
gsave
1 setlinewidth
0 0 0 edgecolor
newpath 2362.65 1186.96 moveto
2366.89 1133.72 2376.37 1014.72 2381.69 947.89 curveto
stroke
0 0 0 edgecolor
newpath 2385.2 947.88 moveto
2382.5 937.63 lineto
2378.22 947.32 lineto
closepath fill
1 setlinewidth
solid
0 0 0 edgecolor
newpath 2385.2 947.88 moveto
2382.5 937.63 lineto
2378.22 947.32 lineto
closepath stroke
grestore
% node44
gsave
1 0.97211 1 nodecolor
1254.5 1800 106.07 26.87 ellipse_path fill
1 setlinewidth
filled
0 0 0 nodecolor
1254.5 1800 106.07 26.87 ellipse_path stroke
0 0 0 nodecolor
14 /Times-Roman set_font
1218 1802.4 moveto 73 (GO:0031123) alignedtext
0 0 0 nodecolor
14 /Times-Roman set_font
1187.5 1787.4 moveto 134 (RNA 3'-end processing) alignedtext
grestore
% node43->node44
gsave
1 setlinewidth
0 0 0 edgecolor
newpath 1478.67 2067 moveto
1434.31 2014.16 1333.62 1894.23 1283.69 1834.76 curveto
stroke
0 0 0 edgecolor
newpath 1286.1 1832.2 moveto
1276.99 1826.79 lineto
1280.74 1836.7 lineto
closepath fill
1 setlinewidth
solid
0 0 0 edgecolor
newpath 1286.1 1832.2 moveto
1276.99 1826.79 lineto
1280.74 1836.7 lineto
closepath stroke
grestore
% node65
gsave
1 1 1 nodecolor
1504.5 1800 87.89 26.87 ellipse_path fill
1 setlinewidth
filled
0 0 0 nodecolor
1504.5 1800 87.89 26.87 ellipse_path stroke
0 0 0 nodecolor
14 /Times-Roman set_font
1466 1802.4 moveto 77 (GO:0034470) alignedtext
0 0 0 nodecolor
14 /Times-Roman set_font
1450 1787.4 moveto 109 (ncRNA processing) alignedtext
grestore
% node43->node65
gsave
1 setlinewidth
0 0 0 edgecolor
newpath 1500.87 2065.96 moveto
1501.59 2013.44 1503.17 1897.53 1503.99 1837.57 curveto
stroke
0 0 0 edgecolor
newpath 1507.49 1837.45 moveto
1504.13 1827.4 lineto
1500.49 1837.35 lineto
closepath fill
1 setlinewidth
solid
0 0 0 edgecolor
newpath 1507.49 1837.45 moveto
1504.13 1827.4 lineto
1500.49 1837.35 lineto
closepath stroke
grestore
% node66
gsave
1 1 1 nodecolor
869.5 1800 106.77 26.87 ellipse_path fill
1 setlinewidth
filled
0 0 0 nodecolor
869.5 1800 106.77 26.87 ellipse_path stroke
0 0 0 nodecolor
14 /Times-Roman set_font
831 1802.4 moveto 77 (GO:0000966) alignedtext
0 0 0 nodecolor
14 /Times-Roman set_font
802 1787.4 moveto 135 (RNA 5'-end processing) alignedtext
grestore
% node43->node66
gsave
1 setlinewidth
0 0 0 edgecolor
newpath 1471.94 2067.54 moveto
1454.91 2053.22 1432.41 2035.72 1410.5 2023 curveto
1233.82 1920.47 1174.32 1925.94 985.5 1848 curveto
969.08 1841.22 951.36 1833.89 934.83 1827.05 curveto
stroke
0 0 0 edgecolor
newpath 935.83 1823.68 moveto
925.25 1823.09 lineto
933.15 1830.15 lineto
closepath fill
1 setlinewidth
solid
0 0 0 edgecolor
newpath 935.83 1823.68 moveto
925.25 1823.09 lineto
933.15 1830.15 lineto
closepath stroke
grestore
% node142
gsave
1 0.90139 1 nodecolor
1062.5 1800 67.88 26.87 ellipse_path fill
1 setlinewidth
filled
0 0 0 nodecolor
1062.5 1800 67.88 26.87 ellipse_path stroke
0 0 0 nodecolor
14 /Times-Roman set_font
1025 1802.4 moveto 75 (GO:0008380) alignedtext
0 0 0 nodecolor
14 /Times-Roman set_font
1022.5 1787.4 moveto 80 (RNA splicing) alignedtext
grestore
% node43->node142
gsave
1 setlinewidth
0 0 0 edgecolor
newpath 1469.79 2067.99 moveto
1452.63 2054.31 1430.7 2037.29 1410.5 2023 curveto
1354.54 1983.43 1188.3 1878.73 1107.54 1828.15 curveto
stroke
0 0 0 edgecolor
newpath 1109.4 1825.18 moveto
1099.06 1822.84 lineto
1105.68 1831.11 lineto
closepath fill
1 setlinewidth
solid
0 0 0 edgecolor
newpath 1109.4 1825.18 moveto
1099.06 1822.84 lineto
1105.68 1831.11 lineto
closepath stroke
grestore
% node46
gsave
1 0.99973 1 nodecolor
1241.5 1528 115.97 26.87 ellipse_path fill
1 setlinewidth
filled
0 0 0 nodecolor
1241.5 1528 115.97 26.87 ellipse_path stroke
0 0 0 nodecolor
14 /Times-Roman set_font
1203.5 1530.4 moveto 76 (GO:0043628) alignedtext
0 0 0 nodecolor
14 /Times-Roman set_font
1167.5 1515.4 moveto 148 (ncRNA 3'-end processing) alignedtext
grestore
% node44->node46
gsave
1 setlinewidth
0 0 0 edgecolor
newpath 1253.21 1772.93 moveto
1250.87 1724.07 1245.95 1621.1 1243.29 1565.5 curveto
stroke
0 0 0 edgecolor
newpath 1246.78 1565.19 moveto
1242.81 1555.37 lineto
1239.79 1565.52 lineto
closepath fill
1 setlinewidth
solid
0 0 0 edgecolor
newpath 1246.78 1565.19 moveto
1242.81 1555.37 lineto
1239.79 1565.52 lineto
closepath stroke
grestore
% node154
gsave
1 0.98431 1 nodecolor
984.5 546 166.17 90.51 ellipse_path fill
1 setlinewidth
filled
0 0 0 nodecolor
984.5 546 166.17 90.51 ellipse_path stroke
0 0 0 nodecolor
14 /Times-Roman set_font
946 593.4 moveto 77 (GO:0000467) alignedtext
0 0 0 nodecolor
14 /Times-Roman set_font
940.5 578.4 moveto 88 (exonucleolytic) alignedtext
0 0 0 nodecolor
14 /Times-Roman set_font
957 563.4 moveto 55 (trimming) alignedtext
0 0 0 nodecolor
14 /Times-Roman set_font
952.5 548.4 moveto 64 (to generate) alignedtext
0 0 0 nodecolor
14 /Times-Roman set_font
964.5 533.4 moveto 40 (mature) alignedtext
0 0 0 nodecolor
14 /Times-Roman set_font
876.5 518.4 moveto 216 (3'-end of 5.8S rRNA from tricistronic) alignedtext
0 0 0 nodecolor
14 /Times-Roman set_font
939 503.4 moveto 91 (rRNA transcript) alignedtext
0 0 0 nodecolor
14 /Times-Roman set_font
875 488.4 moveto 219 (\(SSU-rRNA, 5.8S rRNA, LSU-rRNA\)) alignedtext
grestore
% node45->node154
gsave
1 setlinewidth
0 0 0 edgecolor
newpath 1200.72 1188.35 moveto
1146.54 1147.12 1045.54 1060.37 1003.5 959 curveto
961.91 858.71 962.83 732.75 970.55 646.47 curveto
stroke
0 0 0 edgecolor
newpath 974.05 646.69 moveto
971.5 636.41 lineto
967.08 646.04 lineto
closepath fill
1 setlinewidth
solid
0 0 0 edgecolor
newpath 974.05 646.69 moveto
971.5 636.41 lineto
967.08 646.04 lineto
closepath stroke
grestore
% node46->node45
gsave
1 setlinewidth
0 0 0 edgecolor
newpath 1241.07 1500.96 moveto
1240.17 1444.73 1238.11 1315.14 1237.09 1251.14 curveto
stroke
0 0 0 edgecolor
newpath 1240.59 1251.03 moveto
1236.93 1241.09 lineto
1233.59 1251.14 lineto
closepath fill
1 setlinewidth
solid
0 0 0 edgecolor
newpath 1240.59 1251.03 moveto
1236.93 1241.09 lineto
1233.59 1251.14 lineto
closepath stroke
grestore
% node48
gsave
1 0.60294 1 nodecolor
825.5 1214 82.23 37.48 ellipse_path fill
1 setlinewidth
filled
0 0 0 nodecolor
825.5 1214 82.23 37.48 ellipse_path stroke
0 0 0 nodecolor
14 /Times-Roman set_font
788.5 1223.9 moveto 74 (GO:0031126) alignedtext
0 0 0 nodecolor
14 /Times-Roman set_font
801 1208.9 moveto 49 (snoRNA) alignedtext
0 0 0 nodecolor
14 /Times-Roman set_font
775 1193.9 moveto 101 (3'-end processing) alignedtext
grestore
% node46->node48
gsave
1 setlinewidth
0 0 0 edgecolor
newpath 1206.77 1502.13 moveto
1147.21 1457.73 1021.83 1364.04 916.5 1284 curveto
903.23 1273.91 888.91 1262.94 875.66 1252.75 curveto
stroke
0 0 0 edgecolor
newpath 877.62 1249.84 moveto
867.56 1246.51 lineto
873.35 1255.39 lineto
closepath fill
1 setlinewidth
solid
0 0 0 edgecolor
newpath 877.62 1249.84 moveto
867.56 1246.51 lineto
873.35 1255.39 lineto
closepath stroke
grestore
% node47->node48
gsave
1 setlinewidth
0 0 0 edgecolor
newpath 1434.1 1502.29 moveto
1413.46 1491.61 1388.99 1479.32 1366.5 1469 curveto
1169.97 1378.8 1103.85 1391.98 916.5 1284 curveto
901.34 1275.26 885.88 1264.29 872.11 1253.64 curveto
stroke
0 0 0 edgecolor
newpath 874.23 1250.86 moveto
864.21 1247.42 lineto
869.9 1256.36 lineto
closepath fill
1 setlinewidth
solid
0 0 0 edgecolor
newpath 874.23 1250.86 moveto
864.21 1247.42 lineto
869.9 1256.36 lineto
closepath stroke
grestore
% node50
gsave
1 0.94292 1 nodecolor
2470.5 3115 63.85 26.87 ellipse_path fill
1 setlinewidth
filled
0 0 0 nodecolor
2470.5 3115 63.85 26.87 ellipse_path stroke
0 0 0 nodecolor
14 /Times-Roman set_font
2433 3117.4 moveto 75 (GO:0032259) alignedtext
0 0 0 nodecolor
14 /Times-Roman set_font
2435.5 3102.4 moveto 70 (methylation) alignedtext
grestore
% node49->node50
gsave
1 setlinewidth
0 0 0 edgecolor
newpath 2416.53 3400.29 moveto
2429.2 3333.31 2452 3212.81 2463.48 3152.1 curveto
stroke
0 0 0 edgecolor
newpath 2466.94 3152.66 moveto
2465.36 3142.18 lineto
2460.06 3151.36 lineto
closepath fill
1 setlinewidth
solid
0 0 0 edgecolor
newpath 2466.94 3152.66 moveto
2465.36 3142.18 lineto
2460.06 3151.36 lineto
closepath stroke
grestore
% node50->node94
gsave
1 setlinewidth
0 0 0 edgecolor
newpath 2468.95 3087.75 moveto
2465.72 3031.19 2458.26 2900.46 2454.22 2829.65 curveto
stroke
0 0 0 edgecolor
newpath 2457.71 2829.43 moveto
2453.65 2819.65 lineto
2450.72 2829.83 lineto
closepath fill
1 setlinewidth
solid
0 0 0 edgecolor
newpath 2457.71 2829.43 moveto
2453.65 2819.65 lineto
2450.72 2829.83 lineto
closepath stroke
grestore
% node51
gsave
1 0.94251 1 nodecolor
693.5 3115 65.05 58.69 ellipse_path fill
1 setlinewidth
filled
0 0 0 nodecolor
693.5 3115 65.05 58.69 ellipse_path stroke
0 0 0 nodecolor
14 /Times-Roman set_font
655.5 3139.9 moveto 76 (GO:0051246) alignedtext
0 0 0 nodecolor
14 /Times-Roman set_font
664 3124.9 moveto 59 (regulation) alignedtext
0 0 0 nodecolor
14 /Times-Roman set_font
665 3109.9 moveto 57 (of protein) alignedtext
0 0 0 nodecolor
14 /Times-Roman set_font
664.5 3094.9 moveto 58 (metabolic) alignedtext
0 0 0 nodecolor
14 /Times-Roman set_font
672 3079.9 moveto 43 (process) alignedtext
grestore
% node51->node52
gsave
1 setlinewidth
0 0 0 edgecolor
newpath 687.36 3056.61 moveto
681.67 3002.48 673.16 2921.49 666.85 2861.47 curveto
stroke
0 0 0 edgecolor
newpath 670.31 2860.86 moveto
665.78 2851.28 lineto
663.35 2861.59 lineto
closepath fill
1 setlinewidth
solid
0 0 0 edgecolor
newpath 670.31 2860.86 moveto
665.78 2851.28 lineto
663.35 2861.59 lineto
closepath stroke
grestore
% node52->node107
gsave
1 setlinewidth
0 0 0 edgecolor
newpath 675.72 2715 moveto
693.73 2644.94 721.54 2536.77 737.37 2475.19 curveto
stroke
0 0 0 edgecolor
newpath 740.8 2475.91 moveto
739.9 2465.35 lineto
734.02 2474.16 lineto
closepath fill
1 setlinewidth
solid
0 0 0 edgecolor
newpath 740.8 2475.91 moveto
739.9 2465.35 lineto
734.02 2474.16 lineto
closepath stroke
grestore
% node53->node4
gsave
1 setlinewidth
0 0 0 edgecolor
newpath 1477.9 3749.96 moveto
1495.07 3740.82 1513.99 3730.89 1531.5 3722 curveto
1706.73 3633.05 1915.37 3533.72 2023.8 3482.59 curveto
stroke
0 0 0 edgecolor
newpath 2025.47 3485.67 moveto
2033.03 3478.24 lineto
2022.49 3479.34 lineto
closepath fill
1 setlinewidth
solid
0 0 0 edgecolor
newpath 2025.47 3485.67 moveto
2033.03 3478.24 lineto
2022.49 3479.34 lineto
closepath stroke
grestore
% node53->node51
gsave
1 setlinewidth
0 0 0 edgecolor
newpath 1363.68 3749.53 moveto
1346.44 3740.33 1327.34 3730.47 1309.5 3722 curveto
1108.71 3626.63 1002.57 3688.24 848.5 3528 curveto
799.52 3477.06 740.61 3284.94 711.54 3181.66 curveto
stroke
0 0 0 edgecolor
newpath 714.89 3180.63 moveto
708.82 3171.95 lineto
708.15 3182.52 lineto
closepath fill
1 setlinewidth
solid
0 0 0 edgecolor
newpath 714.89 3180.63 moveto
708.82 3171.95 lineto
708.15 3182.52 lineto
closepath stroke
grestore
% node53->node52
gsave
1 setlinewidth
0 0 0 edgecolor
newpath 1363.24 3749.68 moveto
1346.08 3740.53 1327.13 3730.67 1309.5 3722 curveto
1122.09 3629.83 1014.62 3688.93 881.5 3528 curveto
847.11 3486.43 783.85 3107.42 767.5 3056 curveto
745.25 2986.01 713.71 2908.42 690.28 2853.73 curveto
stroke
0 0 0 edgecolor
newpath 693.46 2852.28 moveto
686.3 2844.47 lineto
687.03 2855.04 lineto
closepath fill
1 setlinewidth
solid
0 0 0 edgecolor
newpath 693.46 2852.28 moveto
686.3 2844.47 lineto
687.03 2855.04 lineto
closepath stroke
grestore
% node53->node59
gsave
1 setlinewidth
0 0 0 edgecolor
newpath 1430.16 3733.1 moveto
1452.03 3624.75 1503.5 3370.07 1504.5 3368 curveto
1553.73 3266.4 1613.71 3272.72 1668.5 3174 curveto
1695.24 3125.83 1670.66 3097.84 1706.5 3056 curveto
1831.41 2910.18 1988.18 3023.19 2092.5 2862 curveto
2197.41 2699.91 2111.5 2621.07 2111.5 2428 curveto
2111.5 2428 2111.5 2428 2111.5 2093 curveto
2111.5 1893.39 2137.27 1655.15 2147.95 1565 curveto
stroke
0 0 0 edgecolor
newpath 2151.43 1565.34 moveto
2149.15 1555 lineto
2144.48 1564.51 lineto
closepath fill
1 setlinewidth
solid
0 0 0 edgecolor
newpath 2151.43 1565.34 moveto
2149.15 1555 lineto
2144.48 1564.51 lineto
closepath stroke
grestore
% node74
gsave
1 0.99991 1 nodecolor
1631.5 3448 75.16 48.08 ellipse_path fill
1 setlinewidth
filled
0 0 0 nodecolor
1631.5 3448 75.16 48.08 ellipse_path stroke
0 0 0 nodecolor
14 /Times-Roman set_font
1593 3465.4 moveto 77 (GO:0009059) alignedtext
0 0 0 nodecolor
14 /Times-Roman set_font
1586 3450.4 moveto 91 (macromolecule) alignedtext
0 0 0 nodecolor
14 /Times-Roman set_font
1596 3435.4 moveto 71 (biosynthetic) alignedtext
0 0 0 nodecolor
14 /Times-Roman set_font
1610 3420.4 moveto 43 (process) alignedtext
grestore
% node53->node74
gsave
1 setlinewidth
0 0 0 edgecolor
newpath 1448.74 3736.44 moveto
1487.37 3675.46 1556.61 3566.19 1597.88 3501.06 curveto
stroke
0 0 0 edgecolor
newpath 1600.87 3502.89 moveto
1603.26 3492.57 lineto
1594.95 3499.14 lineto
closepath fill
1 setlinewidth
solid
0 0 0 edgecolor
newpath 1600.87 3502.89 moveto
1603.26 3492.57 lineto
1594.95 3499.14 lineto
closepath stroke
grestore
% node53->node94
gsave
1 setlinewidth
0 0 0 edgecolor
newpath 1436.96 3734.16 moveto
1454.52 3683.57 1482.75 3600.48 1504.5 3528 curveto
1525.67 3457.47 1513.85 3433.5 1547.5 3368 curveto
1598.44 3268.84 1651.3 3270.86 1706.5 3174 curveto
1734.14 3125.5 1710.48 3095.91 1749.5 3056 curveto
1840.42 2962.99 2213.6 2849.17 2375.73 2802.97 curveto
stroke
0 0 0 edgecolor
newpath 2376.96 2806.26 moveto
2385.63 2800.16 lineto
2375.05 2799.52 lineto
closepath fill
1 setlinewidth
solid
0 0 0 edgecolor
newpath 2376.96 2806.26 moveto
2385.63 2800.16 lineto
2375.05 2799.52 lineto
closepath stroke
grestore
% node53->node122
gsave
1 setlinewidth
0 0 0 edgecolor
newpath 1371.82 3744.41 moveto
1292.16 3684.53 1133.82 3565.51 1043.92 3497.92 curveto
stroke
0 0 0 edgecolor
newpath 1045.8 3494.96 moveto
1035.7 3491.75 lineto
1041.59 3500.55 lineto
closepath fill
1 setlinewidth
solid
0 0 0 edgecolor
newpath 1045.8 3494.96 moveto
1035.7 3491.75 lineto
1041.59 3500.55 lineto
closepath stroke
grestore
% node169
gsave
1 1 1 nodecolor
1385.5 3448 77.07 26.87 ellipse_path fill
1 setlinewidth
filled
0 0 0 nodecolor
1385.5 3448 77.07 26.87 ellipse_path stroke
0 0 0 nodecolor
14 /Times-Roman set_font
1347.5 3450.4 moveto 76 (GO:0010467) alignedtext
0 0 0 nodecolor
14 /Times-Roman set_font
1339 3435.4 moveto 93 (gene expression) alignedtext
grestore
% node53->node169
gsave
1 setlinewidth
0 0 0 edgecolor
newpath 1415.45 3732.93 moveto
1408.41 3665.99 1395.81 3546.08 1389.43 3485.39 curveto
stroke
0 0 0 edgecolor
newpath 1392.88 3484.7 moveto
1388.35 3475.12 lineto
1385.92 3485.43 lineto
closepath fill
1 setlinewidth
solid
0 0 0 edgecolor
newpath 1392.88 3484.7 moveto
1388.35 3475.12 lineto
1385.92 3485.43 lineto
closepath stroke
grestore
% node174
gsave
1 1 1 nodecolor
1036.5 2782 65.05 26.87 ellipse_path fill
1 setlinewidth
filled
0 0 0 nodecolor
1036.5 2782 65.05 26.87 ellipse_path stroke
0 0 0 nodecolor
14 /Times-Roman set_font
998.5 2784.4 moveto 76 (GO:0006412) alignedtext
0 0 0 nodecolor
14 /Times-Roman set_font
1006.5 2769.4 moveto 60 (translation) alignedtext
grestore
% node53->node174
gsave
1 setlinewidth
0 0 0 edgecolor
newpath 1391.69 3736.63 moveto
1361.85 3687.8 1317.16 3605.87 1299.5 3528 curveto
1264.59 3374.09 1316.2 3331.42 1327.5 3174 curveto
1331.26 3121.69 1348.64 3104 1327.5 3056 curveto
1276.02 2939.11 1207.51 2950.58 1115.5 2862 curveto
1099.57 2846.67 1082.28 2829.24 1067.94 2814.58 curveto
stroke
0 0 0 edgecolor
newpath 1070.22 2811.91 moveto
1060.73 2807.19 lineto
1065.21 2816.79 lineto
closepath fill
1 setlinewidth
solid
0 0 0 edgecolor
newpath 1070.22 2811.91 moveto
1060.73 2807.19 lineto
1065.21 2816.79 lineto
closepath stroke
grestore
% node167
gsave
1 0.42117 1 nodecolor
3720.5 1800 135.06 26.87 ellipse_path fill
1 setlinewidth
filled
0 0 0 nodecolor
3720.5 1800 135.06 26.87 ellipse_path stroke
0 0 0 nodecolor
14 /Times-Roman set_font
3682.5 1802.4 moveto 76 (GO:0006351) alignedtext
0 0 0 nodecolor
14 /Times-Roman set_font
3633 1787.4 moveto 175 (transcription, DNA-dependent) alignedtext
grestore
% node54->node167
gsave
1 setlinewidth
0 0 0 edgecolor
newpath 3009.73 2063.75 moveto
3034.78 2050.52 3065.29 2035.16 3093.5 2023 curveto
3284.08 1940.84 3515.93 1864.18 3637.29 1825.76 curveto
stroke
0 0 0 edgecolor
newpath 3638.42 1829.07 moveto
3646.9 1822.72 lineto
3636.31 1822.4 lineto
closepath fill
1 setlinewidth
solid
0 0 0 edgecolor
newpath 3638.42 1829.07 moveto
3646.9 1822.72 lineto
3636.31 1822.4 lineto
closepath stroke
grestore
% node55
gsave
1 0.67289 1 nodecolor
2257.5 3448 67.18 48.08 ellipse_path fill
1 setlinewidth
filled
0 0 0 nodecolor
2257.5 3448 67.18 48.08 ellipse_path stroke
0 0 0 nodecolor
14 /Times-Roman set_font
2218 3465.4 moveto 79 (GO:0044249) alignedtext
0 0 0 nodecolor
14 /Times-Roman set_font
2235 3450.4 moveto 45 (cellular) alignedtext
0 0 0 nodecolor
14 /Times-Roman set_font
2222 3435.4 moveto 71 (biosynthetic) alignedtext
0 0 0 nodecolor
14 /Times-Roman set_font
2236 3420.4 moveto 43 (process) alignedtext
grestore
% node55->node54
gsave
1 setlinewidth
0 0 0 edgecolor
newpath 2294.88 3407.63 moveto
2307.03 3394.79 2320.68 3380.64 2333.5 3368 curveto
2423.97 3278.78 2475.88 3281.58 2543.5 3174 curveto
2568.73 3133.86 2773.98 2401.21 2793.5 2358 curveto
2830.58 2275.94 2888.49 2188.37 2924.38 2137.27 curveto
stroke
0 0 0 edgecolor
newpath 2927.25 2139.27 moveto
2930.16 2129.08 lineto
2921.54 2135.23 lineto
closepath fill
1 setlinewidth
solid
0 0 0 edgecolor
newpath 2927.25 2139.27 moveto
2930.16 2129.08 lineto
2921.54 2135.23 lineto
closepath stroke
grestore
% node55->node75
gsave
1 setlinewidth
0 0 0 edgecolor
newpath 2231.21 3403.78 moveto
2196.58 3345.54 2135.49 3242.8 2096.28 3176.86 curveto
stroke
0 0 0 edgecolor
newpath 2099.26 3175.02 moveto
2091.14 3168.21 lineto
2093.24 3178.6 lineto
closepath fill
1 setlinewidth
solid
0 0 0 edgecolor
newpath 2099.26 3175.02 moveto
2091.14 3168.21 lineto
2093.24 3178.6 lineto
closepath stroke
grestore
% node56
gsave
1 1 1 nodecolor
4434.5 3448 72.12 37.48 ellipse_path fill
1 setlinewidth
filled
0 0 0 nodecolor
4434.5 3448 72.12 37.48 ellipse_path stroke
0 0 0 nodecolor
14 /Times-Roman set_font
4396.5 3457.9 moveto 76 (GO:0007005) alignedtext
0 0 0 nodecolor
14 /Times-Roman set_font
4391.5 3442.9 moveto 86 (mitochondrion) alignedtext
0 0 0 nodecolor
14 /Times-Roman set_font
4398 3427.9 moveto 73 (organization) alignedtext
grestore
% node56->node29
gsave
1 setlinewidth
0 0 0 edgecolor
newpath 4474.54 3416.68 moveto
4496.82 3400.42 4525.61 3381.23 4553.5 3368 curveto
4822.02 3240.57 4915.66 3279.57 5193.5 3174 curveto
5211.91 3167.01 5231.39 3158.58 5249.45 3150.31 curveto
stroke
0 0 0 edgecolor
newpath 5251.15 3153.38 moveto
5258.76 3146.01 lineto
5248.21 3147.03 lineto
closepath fill
1 setlinewidth
solid
0 0 0 edgecolor
newpath 5251.15 3153.38 moveto
5258.76 3146.01 lineto
5248.21 3147.03 lineto
closepath stroke
grestore
% node57
gsave
1 0.71759 1 nodecolor
4278.5 3115 70.92 58.69 ellipse_path fill
1 setlinewidth
filled
0 0 0 nodecolor
4278.5 3115 70.92 58.69 ellipse_path stroke
0 0 0 nodecolor
14 /Times-Roman set_font
4241.5 3139.9 moveto 74 (GO:0033108) alignedtext
0 0 0 nodecolor
14 /Times-Roman set_font
4237.5 3124.9 moveto 82 (mitochondrial) alignedtext
0 0 0 nodecolor
14 /Times-Roman set_font
4247.5 3109.9 moveto 62 (respiratory) alignedtext
0 0 0 nodecolor
14 /Times-Roman set_font
4236 3094.9 moveto 85 (chain complex) alignedtext
0 0 0 nodecolor
14 /Times-Roman set_font
4251.5 3079.9 moveto 54 (assembly) alignedtext
grestore
% node56->node57
gsave
1 setlinewidth
0 0 0 edgecolor
newpath 4417.36 3411.41 moveto
4391.2 3355.58 4340.97 3248.34 4308.63 3179.31 curveto
stroke
0 0 0 edgecolor
newpath 4311.6 3177.41 moveto
4304.19 3169.84 lineto
4305.26 3180.38 lineto
closepath fill
1 setlinewidth
solid
0 0 0 edgecolor
newpath 4311.6 3177.41 moveto
4304.19 3169.84 lineto
4305.26 3180.38 lineto
closepath stroke
grestore
% node77
gsave
1 0.047619 1 nodecolor
4436.5 3115 68.8 48.08 ellipse_path fill
1 setlinewidth
filled
0 0 0 nodecolor
4436.5 3115 68.8 48.08 ellipse_path stroke
0 0 0 nodecolor
14 /Times-Roman set_font
4398.5 3132.4 moveto 76 (GO:0000002) alignedtext
0 0 0 nodecolor
14 /Times-Roman set_font
4395.5 3117.4 moveto 82 (mitochondrial) alignedtext
0 0 0 nodecolor
14 /Times-Roman set_font
4413 3102.4 moveto 47 (genome) alignedtext
0 0 0 nodecolor
14 /Times-Roman set_font
4400 3087.4 moveto 73 (maintenance) alignedtext
grestore
% node56->node77
gsave
1 setlinewidth
0 0 0 edgecolor
newpath 4434.73 3410.45 moveto
4435.07 3352.69 4435.74 3241.59 4436.15 3173.31 curveto
stroke
0 0 0 edgecolor
newpath 4439.65 3173.16 moveto
4436.21 3163.14 lineto
4432.65 3173.12 lineto
closepath fill
1 setlinewidth
solid
0 0 0 edgecolor
newpath 4439.65 3173.16 moveto
4436.21 3163.14 lineto
4432.65 3173.12 lineto
closepath stroke
grestore
% node56->node188
gsave
1 setlinewidth
0 0 0 edgecolor
newpath 4451.86 3411.41 moveto
4479.58 3353 4533.99 3238.31 4566.41 3169.99 curveto
stroke
0 0 0 edgecolor
newpath 4569.71 3171.2 moveto
4570.83 3160.67 lineto
4563.38 3168.2 lineto
closepath fill
1 setlinewidth
solid
0 0 0 edgecolor
newpath 4569.71 3171.2 moveto
4570.83 3160.67 lineto
4563.38 3168.2 lineto
closepath stroke
grestore
% node58
gsave
1 1 1 nodecolor
4266.5 3448 77.99 48.08 ellipse_path fill
1 setlinewidth
filled
0 0 0 nodecolor
4266.5 3448 77.99 48.08 ellipse_path stroke
0 0 0 nodecolor
14 /Times-Roman set_font
4228.5 3465.4 moveto 76 (GO:0065003) alignedtext
0 0 0 nodecolor
14 /Times-Roman set_font
4219 3450.4 moveto 95 (macromolecular) alignedtext
0 0 0 nodecolor
14 /Times-Roman set_font
4241 3435.4 moveto 51 (complex) alignedtext
0 0 0 nodecolor
14 /Times-Roman set_font
4239.5 3420.4 moveto 54 (assembly) alignedtext
grestore
% node58->node27
gsave
1 setlinewidth
0 0 0 edgecolor
newpath 4225.52 3407.13 moveto
4211.46 3393.99 4195.28 3379.79 4179.5 3368 curveto
4064.01 3281.69 3917.38 3199.22 3830.86 3153.04 curveto
stroke
0 0 0 edgecolor
newpath 3832.38 3149.88 moveto
3821.91 3148.27 lineto
3829.09 3156.06 lineto
closepath fill
1 setlinewidth
solid
0 0 0 edgecolor
newpath 3832.38 3149.88 moveto
3821.91 3148.27 lineto
3829.09 3156.06 lineto
closepath stroke
grestore
% node58->node57
gsave
1 setlinewidth
0 0 0 edgecolor
newpath 4268.23 3399.93 moveto
4270.28 3343.17 4273.7 3248.34 4276.02 3183.8 curveto
stroke
0 0 0 edgecolor
newpath 4279.52 3183.84 moveto
4276.38 3173.72 lineto
4272.53 3183.58 lineto
closepath fill
1 setlinewidth
solid
0 0 0 edgecolor
newpath 4279.52 3183.84 moveto
4276.38 3173.72 lineto
4272.53 3183.58 lineto
closepath stroke
grestore
% node59->node32
gsave
1 setlinewidth
0 0 0 edgecolor
newpath 2196.86 1504.6 moveto
2218.79 1493.34 2245.79 1479.95 2270.5 1469 curveto
2478.01 1377.04 2548.19 1394.4 2746.5 1284 curveto
2765.75 1273.29 2785.46 1259.01 2801.76 1246.14 curveto
stroke
0 0 0 edgecolor
newpath 2804.34 1248.55 moveto
2809.95 1239.56 lineto
2799.96 1243.09 lineto
closepath fill
1 setlinewidth
solid
0 0 0 edgecolor
newpath 2804.34 1248.55 moveto
2809.95 1239.56 lineto
2799.96 1243.09 lineto
closepath stroke
grestore
% node59->node34
gsave
1 setlinewidth
0 0 0 edgecolor
newpath 2152.76 1500.96 moveto
2153.3 1444.73 2154.53 1315.14 2155.15 1251.14 curveto
stroke
0 0 0 edgecolor
newpath 2158.65 1251.12 moveto
2155.24 1241.09 lineto
2151.65 1251.06 lineto
closepath fill
1 setlinewidth
solid
0 0 0 edgecolor
newpath 2158.65 1251.12 moveto
2155.24 1241.09 lineto
2151.65 1251.06 lineto
closepath stroke
grestore
% node59->node37
gsave
1 setlinewidth
0 0 0 edgecolor
newpath 2123.69 1502.3 moveto
2060.14 1445.61 1907.95 1309.85 1837.48 1246.99 curveto
stroke
0 0 0 edgecolor
newpath 1839.5 1244.1 moveto
1829.7 1240.05 lineto
1834.84 1249.32 lineto
closepath fill
1 setlinewidth
solid
0 0 0 edgecolor
newpath 1839.5 1244.1 moveto
1829.7 1240.05 lineto
1834.84 1249.32 lineto
closepath stroke
grestore
% node59->node39
gsave
1 setlinewidth
0 0 0 edgecolor
newpath 2137.67 1501.23 moveto
2107.84 1447.4 2040.32 1325.56 2003.54 1259.18 curveto
stroke
0 0 0 edgecolor
newpath 2006.46 1257.24 moveto
1998.56 1250.19 lineto
2000.34 1260.64 lineto
closepath fill
1 setlinewidth
solid
0 0 0 edgecolor
newpath 2006.46 1257.24 moveto
1998.56 1250.19 lineto
2000.34 1260.64 lineto
closepath stroke
grestore
% node59->node42
gsave
1 setlinewidth
0 0 0 edgecolor
newpath 2170.05 1501.5 moveto
2207.47 1445.01 2295.08 1312.76 2337.15 1249.25 curveto
stroke
0 0 0 edgecolor
newpath 2340.17 1251.03 moveto
2342.77 1240.76 lineto
2334.33 1247.17 lineto
closepath fill
1 setlinewidth
solid
0 0 0 edgecolor
newpath 2340.17 1251.03 moveto
2342.77 1240.76 lineto
2334.33 1247.17 lineto
closepath stroke
grestore
% node60->node125
gsave
1 setlinewidth
0 0 0 edgecolor
newpath 5621.89 3740 moveto
5659.26 3692.51 5716.7 3610.21 5739.5 3528 curveto
5773.81 3404.29 5742.83 3252.47 5720.89 3171.77 curveto
stroke
0 0 0 edgecolor
newpath 5724.17 3170.52 moveto
5718.13 3161.81 lineto
5717.43 3172.39 lineto
closepath fill
1 setlinewidth
solid
0 0 0 edgecolor
newpath 5724.17 3170.52 moveto
5718.13 3161.81 lineto
5717.43 3172.39 lineto
closepath stroke
grestore
% node128
gsave
1 0.99999 1 nodecolor
5358.5 3448 82.23 48.08 ellipse_path fill
1 setlinewidth
filled
0 0 0 nodecolor
5358.5 3448 82.23 48.08 ellipse_path stroke
0 0 0 nodecolor
14 /Times-Roman set_font
5320.5 3465.4 moveto 76 (GO:0070585) alignedtext
0 0 0 nodecolor
14 /Times-Roman set_font
5338 3450.4 moveto 41 (protein) alignedtext
0 0 0 nodecolor
14 /Times-Roman set_font
5323.5 3435.4 moveto 70 (localization) alignedtext
0 0 0 nodecolor
14 /Times-Roman set_font
5308 3420.4 moveto 101 (in mitochondrion) alignedtext
grestore
% node60->node128
gsave
1 setlinewidth
0 0 0 edgecolor
newpath 5558.03 3738.15 moveto
5516.35 3677.54 5440.24 3566.87 5395.03 3501.12 curveto
stroke
0 0 0 edgecolor
newpath 5397.68 3498.8 moveto
5389.13 3492.54 lineto
5391.92 3502.77 lineto
closepath fill
1 setlinewidth
solid
0 0 0 edgecolor
newpath 5397.68 3498.8 moveto
5389.13 3492.54 lineto
5391.92 3502.77 lineto
closepath stroke
grestore
% node62
gsave
1 1 1 nodecolor
4626.5 3448 63.85 37.48 ellipse_path fill
1 setlinewidth
filled
0 0 0 nodecolor
4626.5 3448 63.85 37.48 ellipse_path stroke
0 0 0 nodecolor
14 /Times-Roman set_font
4589 3457.9 moveto 75 (GO:0033750) alignedtext
0 0 0 nodecolor
14 /Times-Roman set_font
4599 3442.9 moveto 55 (ribosome) alignedtext
0 0 0 nodecolor
14 /Times-Roman set_font
4591.5 3427.9 moveto 70 (localization) alignedtext
grestore
% node61->node62
gsave
1 setlinewidth
0 0 0 edgecolor
newpath 4560.77 3743.77 moveto
4574.32 3682.83 4601.19 3561.9 4616.04 3495.09 curveto
stroke
0 0 0 edgecolor
newpath 4619.47 3495.77 moveto
4618.22 3485.24 lineto
4612.64 3494.25 lineto
closepath fill
1 setlinewidth
solid
0 0 0 edgecolor
newpath 4619.47 3495.77 moveto
4618.22 3485.24 lineto
4612.64 3494.25 lineto
closepath stroke
grestore
% node61->node63
gsave
1 setlinewidth
0 0 0 edgecolor
newpath 4576.15 3745.68 moveto
4615.6 3686.77 4695.01 3568.19 4740.8 3499.81 curveto
stroke
0 0 0 edgecolor
newpath 4743.83 3501.58 moveto
4746.49 3491.32 lineto
4738.02 3497.68 lineto
closepath fill
1 setlinewidth
solid
0 0 0 edgecolor
newpath 4743.83 3501.58 moveto
4746.49 3491.32 lineto
4738.02 3497.68 lineto
closepath stroke
grestore
% node62->node64
gsave
1 setlinewidth
0 0 0 edgecolor
newpath 4640.78 3411.41 moveto
4663.49 3353.24 4707.99 3239.26 4734.7 3170.84 curveto
stroke
0 0 0 edgecolor
newpath 4737.97 3172.09 moveto
4738.35 3161.5 lineto
4731.45 3169.54 lineto
closepath fill
1 setlinewidth
solid
0 0 0 edgecolor
newpath 4737.97 3172.09 moveto
4738.35 3161.5 lineto
4731.45 3169.54 lineto
closepath stroke
grestore
% node63->node64
gsave
1 setlinewidth
0 0 0 edgecolor
newpath 4772.76 3399.93 moveto
4769.34 3340.05 4763.51 3237.78 4759.83 3173.43 curveto
stroke
0 0 0 edgecolor
newpath 4763.31 3172.84 moveto
4759.24 3163.05 lineto
4756.32 3173.23 lineto
closepath fill
1 setlinewidth
solid
0 0 0 edgecolor
newpath 4763.31 3172.84 moveto
4759.24 3163.05 lineto
4756.32 3173.23 lineto
closepath stroke
grestore
% node190
gsave
1 1 1 nodecolor
4664.5 2782 65.97 58.69 ellipse_path fill
1 setlinewidth
filled
0 0 0 nodecolor
4664.5 2782 65.97 58.69 ellipse_path stroke
0 0 0 nodecolor
14 /Times-Roman set_font
4625.5 2806.9 moveto 78 (GO:0000054) alignedtext
0 0 0 nodecolor
14 /Times-Roman set_font
4635.5 2791.9 moveto 58 (ribosomal) alignedtext
0 0 0 nodecolor
14 /Times-Roman set_font
4644 2776.9 moveto 41 (subunit) alignedtext
0 0 0 nodecolor
14 /Times-Roman set_font
4646 2761.9 moveto 37 (export) alignedtext
0 0 0 nodecolor
14 /Times-Roman set_font
4626.5 2746.9 moveto 76 (from nucleus) alignedtext
grestore
% node64->node190
gsave
1 setlinewidth
0 0 0 edgecolor
newpath 4743.42 3067.64 moveto
4727.59 3010.34 4700.83 2913.5 4682.92 2848.68 curveto
stroke
0 0 0 edgecolor
newpath 4686.27 2847.66 moveto
4680.24 2838.95 lineto
4679.52 2849.52 lineto
closepath fill
1 setlinewidth
solid
0 0 0 edgecolor
newpath 4686.27 2847.66 moveto
4680.24 2838.95 lineto
4679.52 2849.52 lineto
closepath stroke
grestore
% node65->node35
gsave
1 setlinewidth
0 0 0 edgecolor
newpath 1518.83 1772.93 moveto
1544.93 1723.64 1600.18 1619.28 1629.42 1564.04 curveto
stroke
0 0 0 edgecolor
newpath 1632.64 1565.44 moveto
1634.22 1554.97 lineto
1626.45 1562.17 lineto
closepath fill
1 setlinewidth
solid
0 0 0 edgecolor
newpath 1632.64 1565.44 moveto
1634.22 1554.97 lineto
1626.45 1562.17 lineto
closepath stroke
grestore
% node65->node46
gsave
1 setlinewidth
0 0 0 edgecolor
newpath 1479.28 1773.92 moveto
1431.39 1724.39 1327.34 1616.77 1274.18 1561.8 curveto
stroke
0 0 0 edgecolor
newpath 1276.5 1559.16 moveto
1267.03 1554.4 lineto
1271.46 1564.02 lineto
closepath fill
1 setlinewidth
solid
0 0 0 edgecolor
newpath 1276.5 1559.16 moveto
1267.03 1554.4 lineto
1271.46 1564.02 lineto
closepath stroke
grestore
% node65->node47
gsave
1 setlinewidth
0 0 0 edgecolor
newpath 1502.31 1772.93 moveto
1498.6 1727.01 1491.02 1633.27 1486.38 1576.01 curveto
stroke
0 0 0 edgecolor
newpath 1489.85 1575.45 moveto
1485.55 1565.76 lineto
1482.87 1576.01 lineto
closepath fill
1 setlinewidth
solid
0 0 0 edgecolor
newpath 1489.85 1575.45 moveto
1485.55 1565.76 lineto
1482.87 1576.01 lineto
closepath stroke
grestore
% node67
gsave
1 1 1 nodecolor
647.5 1528 115.97 26.87 ellipse_path fill
1 setlinewidth
filled
0 0 0 nodecolor
647.5 1528 115.97 26.87 ellipse_path stroke
0 0 0 nodecolor
14 /Times-Roman set_font
609.5 1530.4 moveto 76 (GO:0034471) alignedtext
0 0 0 nodecolor
14 /Times-Roman set_font
573.5 1515.4 moveto 148 (ncRNA 5'-end processing) alignedtext
grestore
% node65->node67
gsave
1 setlinewidth
0 0 0 edgecolor
newpath 1448.65 1779.12 moveto
1424.45 1770.34 1395.71 1760.27 1369.5 1752 curveto
1106.98 1669.17 1030.59 1682.77 772.5 1587 curveto
749.67 1578.53 725.3 1567.5 704.19 1557.28 curveto
stroke
0 0 0 edgecolor
newpath 705.57 1554.06 moveto
695.05 1552.8 lineto
702.49 1560.34 lineto
closepath fill
1 setlinewidth
solid
0 0 0 edgecolor
newpath 705.57 1554.06 moveto
695.05 1552.8 lineto
702.49 1560.34 lineto
closepath stroke
grestore
% node65->node170
gsave
1 setlinewidth
0 0 0 edgecolor
newpath 1545.41 1775.86 moveto
1630.29 1725.78 1825.21 1610.78 1916.57 1556.87 curveto
stroke
0 0 0 edgecolor
newpath 1918.51 1559.79 moveto
1925.34 1551.7 lineto
1914.95 1553.76 lineto
closepath fill
1 setlinewidth
solid
0 0 0 edgecolor
newpath 1918.51 1559.79 moveto
1925.34 1551.7 lineto
1914.95 1553.76 lineto
closepath stroke
grestore
% node66->node67
gsave
1 setlinewidth
0 0 0 edgecolor
newpath 847.81 1773.42 moveto
807.44 1723.96 720.81 1617.82 675.86 1562.75 curveto
stroke
0 0 0 edgecolor
newpath 678.31 1560.22 moveto
669.28 1554.68 lineto
672.89 1564.64 lineto
closepath fill
1 setlinewidth
solid
0 0 0 edgecolor
newpath 678.31 1560.22 moveto
669.28 1554.68 lineto
672.89 1564.64 lineto
closepath stroke
grestore
% node160
gsave
1 1 1 nodecolor
190.5 546 109.1 26.87 ellipse_path fill
1 setlinewidth
filled
0 0 0 nodecolor
190.5 546 109.1 26.87 ellipse_path stroke
0 0 0 nodecolor
14 /Times-Roman set_font
152.5 548.4 moveto 76 (GO:0000967) alignedtext
0 0 0 nodecolor
14 /Times-Roman set_font
121 533.4 moveto 139 (rRNA 5'-end processing) alignedtext
grestore
% node67->node160
gsave
1 setlinewidth
0 0 0 edgecolor
newpath 592.18 1504.13 moveto
566.99 1493.32 536.78 1480.43 509.5 1469 curveto
309.67 1385.3 179.18 1463.93 58.5 1284 curveto
-96.08 1053.51 98.42 694.99 167.73 581.62 curveto
stroke
0 0 0 edgecolor
newpath 170.8 583.31 moveto
173.08 572.96 lineto
164.85 579.63 lineto
closepath fill
1 setlinewidth
solid
0 0 0 edgecolor
newpath 170.8 583.31 moveto
173.08 572.96 lineto
164.85 579.63 lineto
closepath stroke
grestore
% node69->node27
gsave
1 setlinewidth
0 0 0 edgecolor
newpath 3758.29 3378.19 moveto
3758.12 3321.1 3757.88 3240.79 3757.71 3183.94 curveto
stroke
0 0 0 edgecolor
newpath 3761.21 3183.59 moveto
3757.68 3173.6 lineto
3754.21 3183.61 lineto
closepath fill
1 setlinewidth
solid
0 0 0 edgecolor
newpath 3761.21 3183.59 moveto
3757.68 3173.6 lineto
3754.21 3183.61 lineto
closepath stroke
grestore
% node187
gsave
1 0.48907 1 nodecolor
3578.5 3115 82.94 37.48 ellipse_path fill
1 setlinewidth
filled
0 0 0 nodecolor
3578.5 3115 82.94 37.48 ellipse_path stroke
0 0 0 nodecolor
14 /Times-Roman set_font
3540 3124.9 moveto 77 (GO:0006999) alignedtext
0 0 0 nodecolor
14 /Times-Roman set_font
3557 3109.9 moveto 43 (nuclear) alignedtext
0 0 0 nodecolor
14 /Times-Roman set_font
3527.5 3094.9 moveto 102 (pore organization) alignedtext
grestore
% node69->node187
gsave
1 setlinewidth
0 0 0 edgecolor
newpath 3724.64 3385.37 moveto
3689.26 3319.91 3634.61 3218.8 3603.13 3160.56 curveto
stroke
0 0 0 edgecolor
newpath 3606.12 3158.73 moveto
3598.28 3151.59 lineto
3599.96 3162.06 lineto
closepath fill
1 setlinewidth
solid
0 0 0 edgecolor
newpath 3606.12 3158.73 moveto
3598.28 3151.59 lineto
3599.96 3162.06 lineto
closepath stroke
grestore
% node70->node58
gsave
1 setlinewidth
0 0 0 edgecolor
newpath 4216.95 3723 moveto
4227.92 3662.14 4245.06 3567.02 4256.03 3506.12 curveto
stroke
0 0 0 edgecolor
newpath 4259.54 3506.37 moveto
4257.87 3495.9 lineto
4252.65 3505.13 lineto
closepath fill
1 setlinewidth
solid
0 0 0 edgecolor
newpath 4259.54 3506.37 moveto
4257.87 3495.9 lineto
4252.65 3505.13 lineto
closepath stroke
grestore
% node70->node69
gsave
1 setlinewidth
0 0 0 edgecolor
newpath 4148.49 3741.72 moveto
4061.09 3682.31 3900.07 3571.89 3845.5 3528 curveto
3836.84 3521.04 3827.96 3513.44 3819.33 3505.79 curveto
stroke
0 0 0 edgecolor
newpath 3821.6 3503.13 moveto
3811.82 3499.07 lineto
3816.93 3508.35 lineto
closepath fill
1 setlinewidth
solid
0 0 0 edgecolor
newpath 3821.6 3503.13 moveto
3811.82 3499.07 lineto
3816.93 3508.35 lineto
closepath stroke
grestore
% node72
gsave
1 1 1 nodecolor
1186.5 3448 65.76 69.3 ellipse_path fill
1 setlinewidth
filled
0 0 0 nodecolor
1186.5 3448 65.76 69.3 ellipse_path stroke
0 0 0 nodecolor
14 /Times-Roman set_font
1148 3480.4 moveto 77 (GO:0034641) alignedtext
0 0 0 nodecolor
14 /Times-Roman set_font
1164 3465.4 moveto 45 (cellular) alignedtext
0 0 0 nodecolor
14 /Times-Roman set_font
1162 3450.4 moveto 49 (nitrogen) alignedtext
0 0 0 nodecolor
14 /Times-Roman set_font
1156 3435.4 moveto 61 (compound) alignedtext
0 0 0 nodecolor
14 /Times-Roman set_font
1157.5 3420.4 moveto 58 (metabolic) alignedtext
0 0 0 nodecolor
14 /Times-Roman set_font
1165 3405.4 moveto 43 (process) alignedtext
grestore
% node71->node72
gsave
1 setlinewidth
0 0 0 edgecolor
newpath 1226.97 3723 moveto
1218.98 3668.74 1206.99 3587.26 1198.14 3527.07 curveto
stroke
0 0 0 edgecolor
newpath 1201.55 3526.23 moveto
1196.63 3516.85 lineto
1194.62 3527.25 lineto
closepath fill
1 setlinewidth
solid
0 0 0 edgecolor
newpath 1201.55 3526.23 moveto
1196.63 3516.85 lineto
1194.62 3527.25 lineto
closepath stroke
grestore
% node71->node108
gsave
1 setlinewidth
0 0 0 edgecolor
newpath 1188.56 3739.86 moveto
1179.9 3733.37 1170.69 3727.12 1161.5 3722 curveto
938.01 3597.45 857.58 3621.7 619.5 3528 curveto
580.32 3512.58 537.07 3494.07 502.15 3478.74 curveto
stroke
0 0 0 edgecolor
newpath 503.56 3475.54 moveto
493 3474.72 lineto
500.74 3481.95 lineto
closepath fill
1 setlinewidth
solid
0 0 0 edgecolor
newpath 503.56 3475.54 moveto
493 3474.72 lineto
500.74 3481.95 lineto
closepath stroke
grestore
% node110
gsave
1 1 1 nodecolor
1162.5 3115 155.77 58.69 ellipse_path fill
1 setlinewidth
filled
0 0 0 nodecolor
1162.5 3115 155.77 58.69 ellipse_path stroke
0 0 0 nodecolor
14 /Times-Roman set_font
1124.5 3139.9 moveto 76 (GO:0006139) alignedtext
0 0 0 nodecolor
14 /Times-Roman set_font
1060 3124.9 moveto 205 (nucleobase, nucleoside, nucleotide) alignedtext
0 0 0 nodecolor
14 /Times-Roman set_font
1129 3109.9 moveto 67 (and nucleic) alignedtext
0 0 0 nodecolor
14 /Times-Roman set_font
1119 3094.9 moveto 87 (acid metabolic) alignedtext
0 0 0 nodecolor
14 /Times-Roman set_font
1141 3079.9 moveto 43 (process) alignedtext
grestore
% node72->node110
gsave
1 setlinewidth
0 0 0 edgecolor
newpath 1181.5 3378.6 moveto
1177.38 3321.42 1171.56 3240.75 1167.46 3183.75 curveto
stroke
0 0 0 edgecolor
newpath 1170.94 3183.47 moveto
1166.73 3173.75 lineto
1163.96 3183.97 lineto
closepath fill
1 setlinewidth
solid
0 0 0 edgecolor
newpath 1170.94 3183.47 moveto
1166.73 3173.75 lineto
1163.96 3183.97 lineto
closepath stroke
grestore
% node73->node4
gsave
1 setlinewidth
0 0 0 edgecolor
newpath 2775.44 3765.84 moveto
2654.43 3734.46 2381.3 3654.54 2181.5 3528 curveto
2170.25 3520.87 2159.2 3512.09 2149.01 3502.98 curveto
stroke
0 0 0 edgecolor
newpath 2151.12 3500.17 moveto
2141.39 3495.97 lineto
2146.38 3505.32 lineto
closepath fill
1 setlinewidth
solid
0 0 0 edgecolor
newpath 2151.12 3500.17 moveto
2141.39 3495.97 lineto
2146.38 3505.32 lineto
closepath stroke
grestore
% node73->node49
gsave
1 setlinewidth
0 0 0 edgecolor
newpath 2792.3 3745.99 moveto
2712.19 3683.95 2545.73 3555.05 2460.42 3488.98 curveto
stroke
0 0 0 edgecolor
newpath 2462.47 3486.14 moveto
2452.42 3482.79 lineto
2458.18 3491.68 lineto
closepath fill
1 setlinewidth
solid
0 0 0 edgecolor
newpath 2462.47 3486.14 moveto
2452.42 3482.79 lineto
2458.18 3491.68 lineto
closepath stroke
grestore
% node73->node55
gsave
1 setlinewidth
0 0 0 edgecolor
newpath 2779.05 3759.39 moveto
2681.16 3721.56 2480.36 3636.92 2333.5 3528 curveto
2321.37 3519.01 2309.51 3507.97 2298.9 3497 curveto
stroke
0 0 0 edgecolor
newpath 2301.17 3494.31 moveto
2291.76 3489.44 lineto
2296.08 3499.11 lineto
closepath fill
1 setlinewidth
solid
0 0 0 edgecolor
newpath 2301.17 3494.31 moveto
2291.76 3489.44 lineto
2296.08 3499.11 lineto
closepath stroke
grestore
% node73->node72
gsave
1 setlinewidth
0 0 0 edgecolor
newpath 2772.9 3774.29 moveto
2517.06 3747.12 1575.49 3641.3 1299.5 3528 curveto
1281.04 3520.42 1262.67 3509.34 1246.27 3497.83 curveto
stroke
0 0 0 edgecolor
newpath 1248.04 3494.8 moveto
1237.88 3491.79 lineto
1243.95 3500.48 lineto
closepath fill
1 setlinewidth
solid
0 0 0 edgecolor
newpath 1248.04 3494.8 moveto
1237.88 3491.79 lineto
1243.95 3500.48 lineto
closepath stroke
grestore
% node85
gsave
1 0.85845 1 nodecolor
3295.5 3448 65.05 58.69 ellipse_path fill
1 setlinewidth
filled
0 0 0 nodecolor
3295.5 3448 65.05 58.69 ellipse_path stroke
0 0 0 nodecolor
14 /Times-Roman set_font
3257.5 3472.9 moveto 76 (GO:0042375) alignedtext
0 0 0 nodecolor
14 /Times-Roman set_font
3272 3457.9 moveto 47 (quinone) alignedtext
0 0 0 nodecolor
14 /Times-Roman set_font
3271.5 3442.9 moveto 48 (cofactor) alignedtext
0 0 0 nodecolor
14 /Times-Roman set_font
3266.5 3427.9 moveto 58 (metabolic) alignedtext
0 0 0 nodecolor
14 /Times-Roman set_font
3274 3412.9 moveto 43 (process) alignedtext
grestore
% node73->node85
gsave
1 setlinewidth
0 0 0 edgecolor
newpath 2888.84 3751.32 moveto
2963.93 3706.91 3106.69 3618.66 3216.5 3528 curveto
3226.7 3519.58 3237.03 3510.02 3246.71 3500.5 curveto
stroke
0 0 0 edgecolor
newpath 3249.36 3502.8 moveto
3253.97 3493.26 lineto
3244.42 3497.84 lineto
closepath fill
1 setlinewidth
solid
0 0 0 edgecolor
newpath 3249.36 3502.8 moveto
3253.97 3493.26 lineto
3244.42 3497.84 lineto
closepath stroke
grestore
% node87
gsave
1 0.28042 1 nodecolor
3301.5 2782 70.21 58.69 ellipse_path fill
1 setlinewidth
filled
0 0 0 nodecolor
3301.5 2782 70.21 58.69 ellipse_path stroke
0 0 0 nodecolor
14 /Times-Roman set_font
3264 2806.9 moveto 75 (GO:0042773) alignedtext
0 0 0 nodecolor
14 /Times-Roman set_font
3259.5 2791.9 moveto 84 (ATP synthesis) alignedtext
0 0 0 nodecolor
14 /Times-Roman set_font
3278 2776.9 moveto 47 (coupled) alignedtext
0 0 0 nodecolor
14 /Times-Roman set_font
3277.5 2761.9 moveto 48 (electron) alignedtext
0 0 0 nodecolor
14 /Times-Roman set_font
3277 2746.9 moveto 49 (transport) alignedtext
grestore
% node73->node87
gsave
1 setlinewidth
0 0 0 edgecolor
newpath 2890.57 3753.12 moveto
2910.21 3743.04 2932.74 3731.75 2953.5 3722 curveto
3150.26 3629.57 3281.82 3708.81 3402.5 3528 curveto
3460.73 3440.75 3426.75 3159.11 3407.5 3056 curveto
3393.43 2980.64 3359.34 2899.32 3333.59 2845.01 curveto
stroke
0 0 0 edgecolor
newpath 3336.69 2843.37 moveto
3329.21 2835.87 lineto
3330.37 2846.4 lineto
closepath fill
1 setlinewidth
solid
0 0 0 edgecolor
newpath 3336.69 2843.37 moveto
3329.21 2835.87 lineto
3330.37 2846.4 lineto
closepath stroke
grestore
% node102
gsave
1 0.85845 1 nodecolor
2961.5 3448 65.05 37.48 ellipse_path fill
1 setlinewidth
filled
0 0 0 nodecolor
2961.5 3448 65.05 37.48 ellipse_path stroke
0 0 0 nodecolor
14 /Times-Roman set_font
2923.5 3457.9 moveto 76 (GO:0045333) alignedtext
0 0 0 nodecolor
14 /Times-Roman set_font
2939 3442.9 moveto 45 (cellular) alignedtext
0 0 0 nodecolor
14 /Times-Roman set_font
2931 3427.9 moveto 61 (respiration) alignedtext
grestore
% node73->node102
gsave
1 setlinewidth
0 0 0 edgecolor
newpath 2854.74 3734.7 moveto
2878.37 3671.25 2920.56 3557.96 2944.21 3494.44 curveto
stroke
0 0 0 edgecolor
newpath 2947.63 3495.28 moveto
2947.84 3484.69 lineto
2941.07 3492.84 lineto
closepath fill
1 setlinewidth
solid
0 0 0 edgecolor
newpath 2947.63 3495.28 moveto
2947.84 3484.69 lineto
2941.07 3492.84 lineto
closepath stroke
grestore
% node103
gsave
1 0.85845 1 nodecolor
3184.5 3115 65.97 58.69 ellipse_path fill
1 setlinewidth
filled
0 0 0 nodecolor
3184.5 3115 65.97 58.69 ellipse_path stroke
0 0 0 nodecolor
14 /Times-Roman set_font
3145.5 3139.9 moveto 78 (GO:0045426) alignedtext
0 0 0 nodecolor
14 /Times-Roman set_font
3161 3124.9 moveto 47 (quinone) alignedtext
0 0 0 nodecolor
14 /Times-Roman set_font
3160.5 3109.9 moveto 48 (cofactor) alignedtext
0 0 0 nodecolor
14 /Times-Roman set_font
3149 3094.9 moveto 71 (biosynthetic) alignedtext
0 0 0 nodecolor
14 /Times-Roman set_font
3163 3079.9 moveto 43 (process) alignedtext
grestore
% node73->node103
gsave
1 setlinewidth
0 0 0 edgecolor
newpath 2888.94 3751.37 moveto
2977.29 3699.27 3151.51 3590.83 3183.5 3528 curveto
3239.83 3417.37 3220.42 3267.46 3201.95 3182.02 curveto
stroke
0 0 0 edgecolor
newpath 3205.35 3181.18 moveto
3199.77 3172.18 lineto
3198.52 3182.7 lineto
closepath fill
1 setlinewidth
solid
0 0 0 edgecolor
newpath 3205.35 3181.18 moveto
3199.77 3172.18 lineto
3198.52 3182.7 lineto
closepath stroke
grestore
% node155
gsave
1 0.26505 1 nodecolor
2796.5 3448 82.02 26.87 ellipse_path fill
1 setlinewidth
filled
0 0 0 nodecolor
2796.5 3448 82.02 26.87 ellipse_path stroke
0 0 0 nodecolor
14 /Times-Roman set_font
2758.5 3450.4 moveto 76 (GO:0006116) alignedtext
0 0 0 nodecolor
14 /Times-Roman set_font
2746.5 3435.4 moveto 100 (NADH oxidation) alignedtext
grestore
% node73->node155
gsave
1 setlinewidth
0 0 0 edgecolor
newpath 2831.58 3732.93 moveto
2823.34 3665.99 2808.58 3546.08 2801.1 3485.39 curveto
stroke
0 0 0 edgecolor
newpath 2804.54 3484.62 moveto
2799.84 3475.12 lineto
2797.59 3485.47 lineto
closepath fill
1 setlinewidth
solid
0 0 0 edgecolor
newpath 2804.54 3484.62 moveto
2799.84 3475.12 lineto
2797.59 3485.47 lineto
closepath stroke
grestore
% node157
gsave
1 0.28042 1 nodecolor
3109.5 3448 65.05 48.08 ellipse_path fill
1 setlinewidth
filled
0 0 0 nodecolor
3109.5 3448 65.05 48.08 ellipse_path stroke
0 0 0 nodecolor
14 /Times-Roman set_font
3071.5 3465.4 moveto 76 (GO:0022900) alignedtext
0 0 0 nodecolor
14 /Times-Roman set_font
3085.5 3450.4 moveto 48 (electron) alignedtext
0 0 0 nodecolor
14 /Times-Roman set_font
3085 3435.4 moveto 49 (transport) alignedtext
0 0 0 nodecolor
14 /Times-Roman set_font
3094 3420.4 moveto 31 (chain) alignedtext
grestore
% node73->node157
gsave
1 setlinewidth
0 0 0 edgecolor
newpath 2871.13 3739.83 moveto
2921.32 3678.38 3015.68 3562.87 3069.39 3497.1 curveto
stroke
0 0 0 edgecolor
newpath 3072.12 3499.29 moveto
3075.74 3489.33 lineto
3066.7 3494.86 lineto
closepath fill
1 setlinewidth
solid
0 0 0 edgecolor
newpath 3072.12 3499.29 moveto
3075.74 3489.33 lineto
3066.7 3494.86 lineto
closepath stroke
grestore
% node182
gsave
1 0.6065 1 nodecolor
2631.5 3448 65.05 48.08 ellipse_path fill
1 setlinewidth
filled
0 0 0 nodecolor
2631.5 3448 65.05 48.08 ellipse_path stroke
0 0 0 nodecolor
14 /Times-Roman set_font
2593.5 3465.4 moveto 76 (GO:0006525) alignedtext
0 0 0 nodecolor
14 /Times-Roman set_font
2607.5 3450.4 moveto 48 (arginine) alignedtext
0 0 0 nodecolor
14 /Times-Roman set_font
2602.5 3435.4 moveto 58 (metabolic) alignedtext
0 0 0 nodecolor
14 /Times-Roman set_font
2610 3420.4 moveto 43 (process) alignedtext
grestore
% node73->node182
gsave
1 setlinewidth
0 0 0 edgecolor
newpath 2810.36 3737.12 moveto
2772.56 3676.02 2704.18 3565.48 2663.8 3500.22 curveto
stroke
0 0 0 edgecolor
newpath 2666.78 3498.37 moveto
2658.54 3491.71 lineto
2660.82 3502.05 lineto
closepath fill
1 setlinewidth
solid
0 0 0 edgecolor
newpath 2666.78 3498.37 moveto
2658.54 3491.71 lineto
2660.82 3502.05 lineto
closepath stroke
grestore
% node185
gsave
1 0.85845 1 nodecolor
3333.5 3115 65.05 48.08 ellipse_path fill
1 setlinewidth
filled
0 0 0 nodecolor
3333.5 3115 65.05 48.08 ellipse_path stroke
0 0 0 nodecolor
14 /Times-Roman set_font
3295.5 3132.4 moveto 76 (GO:0006743) alignedtext
0 0 0 nodecolor
14 /Times-Roman set_font
3301 3117.4 moveto 65 (ubiquinone) alignedtext
0 0 0 nodecolor
14 /Times-Roman set_font
3304.5 3102.4 moveto 58 (metabolic) alignedtext
0 0 0 nodecolor
14 /Times-Roman set_font
3312 3087.4 moveto 43 (process) alignedtext
grestore
% node73->node185
gsave
1 setlinewidth
0 0 0 edgecolor
newpath 2890.73 3753.45 moveto
2910.38 3743.4 2932.88 3732.05 2953.5 3722 curveto
3136.89 3632.63 3259.89 3700.06 3369.5 3528 curveto
3440.15 3417.09 3391.62 3254.12 3358.04 3169.9 curveto
stroke
0 0 0 edgecolor
newpath 3361.23 3168.47 moveto
3354.23 3160.52 lineto
3354.75 3171.1 lineto
closepath fill
1 setlinewidth
solid
0 0 0 edgecolor
newpath 3361.23 3168.47 moveto
3354.23 3160.52 lineto
3354.75 3171.1 lineto
closepath stroke
grestore
% node74->node75
gsave
1 setlinewidth
0 0 0 edgecolor
newpath 1671.98 3407.46 moveto
1685.49 3394.47 1700.84 3380.29 1715.5 3368 curveto
1808.73 3289.86 1923.76 3207.95 1994.36 3159.21 curveto
stroke
0 0 0 edgecolor
newpath 1996.49 3161.99 moveto
2002.74 3153.43 lineto
1992.52 3156.22 lineto
closepath fill
1 setlinewidth
solid
0 0 0 edgecolor
newpath 1996.49 3161.99 moveto
2002.74 3153.43 lineto
1992.52 3156.22 lineto
closepath stroke
grestore
% node74->node177
gsave
1 setlinewidth
0 0 0 edgecolor
newpath 1573.12 3417.49 moveto
1543.02 3402.1 1505.58 3383.47 1471.5 3368 curveto
1264.22 3273.92 1200.47 3277.04 997.5 3174 curveto
989.49 3169.94 981.27 3165.43 973.17 3160.78 curveto
stroke
0 0 0 edgecolor
newpath 974.84 3157.7 moveto
964.44 3155.68 lineto
971.31 3163.75 lineto
closepath fill
1 setlinewidth
solid
0 0 0 edgecolor
newpath 974.84 3157.7 moveto
964.44 3155.68 lineto
971.31 3163.75 lineto
closepath stroke
grestore
% node75->node167
gsave
1 setlinewidth
0 0 0 edgecolor
newpath 2092.29 3062.36 moveto
2144.71 2980.39 2253.19 2819.47 2367.5 2702 curveto
2637.17 2424.86 2787.07 2446.09 3050.5 2163 curveto
3101.73 2107.95 3086.67 2069.83 3145.5 2023 curveto
3286.4 1910.85 3490.36 1849.8 3613.7 1821.12 curveto
stroke
0 0 0 edgecolor
newpath 3614.58 1824.51 moveto
3623.54 1818.86 lineto
3613.01 1817.69 lineto
closepath fill
1 setlinewidth
solid
0 0 0 edgecolor
newpath 3614.58 1824.51 moveto
3623.54 1818.86 lineto
3613.01 1817.69 lineto
closepath stroke
grestore
% node75->node174
gsave
1 setlinewidth
0 0 0 edgecolor
newpath 1992.22 3088.7 moveto
1963.81 3077.98 1930.24 3065.83 1899.5 3056 curveto
1586.69 2955.98 1491.75 2983.15 1186.5 2862 curveto
1149.96 2847.5 1110.82 2826.42 1081.7 2809.55 curveto
stroke
0 0 0 edgecolor
newpath 1083.39 2806.48 moveto
1072.99 2804.45 lineto
1079.86 2812.52 lineto
closepath fill
1 setlinewidth
solid
0 0 0 edgecolor
newpath 1083.39 2806.48 moveto
1072.99 2804.45 lineto
1079.86 2812.52 lineto
closepath stroke
grestore
% node176
gsave
1 0.99849 1 nodecolor
1078.5 2428 65.97 37.48 ellipse_path fill
1 setlinewidth
filled
0 0 0 nodecolor
1078.5 2428 65.97 37.48 ellipse_path stroke
0 0 0 nodecolor
14 /Times-Roman set_font
1039.5 2437.9 moveto 78 (GO:0006414) alignedtext
0 0 0 nodecolor
14 /Times-Roman set_font
1043.5 2422.9 moveto 70 (translational) alignedtext
0 0 0 nodecolor
14 /Times-Roman set_font
1047.5 2407.9 moveto 62 (elongation) alignedtext
grestore
% node75->node176
gsave
1 setlinewidth
0 0 0 edgecolor
newpath 2027.16 3061.98 moveto
1997.85 3011.96 1955.27 2934.11 1928.5 2862 curveto
1903.06 2793.48 1940.9 2754.93 1890.5 2702 curveto
1665.85 2466.09 1482.8 2633.37 1186.5 2498 curveto
1166.07 2488.66 1145.02 2475.86 1127 2463.76 curveto
stroke
0 0 0 edgecolor
newpath 1128.64 2460.64 moveto
1118.41 2457.89 lineto
1124.7 2466.42 lineto
closepath fill
1 setlinewidth
solid
0 0 0 edgecolor
newpath 1128.64 2460.64 moveto
1118.41 2457.89 lineto
1124.7 2466.42 lineto
closepath stroke
grestore
% node76->node16
gsave
1 setlinewidth
0 0 0 edgecolor
newpath 2606.9 2055.89 moveto
2623.22 2002.76 2653.24 1905.03 2671.08 1846.94 curveto
stroke
0 0 0 edgecolor
newpath 2674.46 1847.86 moveto
2674.05 1837.27 lineto
2667.77 1845.8 lineto
closepath fill
1 setlinewidth
solid
0 0 0 edgecolor
newpath 2674.46 1847.86 moveto
2674.05 1837.27 lineto
2667.77 1845.8 lineto
closepath stroke
grestore
% node76->node95
gsave
1 setlinewidth
0 0 0 edgecolor
newpath 2628.89 2059.42 moveto
2642.76 2046.78 2659.56 2033.05 2676.5 2023 curveto
2698.8 2009.77 3009 1895.99 3172.78 1836.27 curveto
stroke
0 0 0 edgecolor
newpath 3174.2 1839.48 moveto
3182.39 1832.77 lineto
3171.8 1832.9 lineto
closepath fill
1 setlinewidth
solid
0 0 0 edgecolor
newpath 3174.2 1839.48 moveto
3182.39 1832.77 lineto
3171.8 1832.9 lineto
closepath stroke
grestore
% node130
gsave
1 0.99489 1 nodecolor
2869.5 1800 84.15 26.87 ellipse_path fill
1 setlinewidth
filled
0 0 0 nodecolor
2869.5 1800 84.15 26.87 ellipse_path stroke
0 0 0 nodecolor
14 /Times-Roman set_font
2832 1802.4 moveto 75 (GO:0071025) alignedtext
0 0 0 nodecolor
14 /Times-Roman set_font
2818 1787.4 moveto 103 (RNA surveillance) alignedtext
grestore
% node76->node130
gsave
1 setlinewidth
0 0 0 edgecolor
newpath 2627.2 2059.1 moveto
2680.07 2002.56 2785.64 1889.67 2838.23 1833.44 curveto
stroke
0 0 0 edgecolor
newpath 2841.02 1835.58 moveto
2845.29 1825.89 lineto
2835.9 1830.8 lineto
closepath fill
1 setlinewidth
solid
0 0 0 edgecolor
newpath 2841.02 1835.58 moveto
2845.29 1825.89 lineto
2835.9 1830.8 lineto
closepath stroke
grestore
% node76->node171
gsave
1 setlinewidth
0 0 0 edgecolor
newpath 2630.67 2060.23 moveto
2644.51 2047.98 2660.82 2034.3 2676.5 2023 curveto
2732.77 1982.44 2900.47 1885.77 2991.35 1834.04 curveto
stroke
0 0 0 edgecolor
newpath 2993.21 1837.01 moveto
3000.17 1829.03 lineto
2989.75 1830.93 lineto
closepath fill
1 setlinewidth
solid
0 0 0 edgecolor
newpath 2993.21 1837.01 moveto
3000.17 1829.03 lineto
2989.75 1830.93 lineto
closepath stroke
grestore
% node78->node104
gsave
1 setlinewidth
0 0 0 edgecolor
newpath 1332.5 2744.45 moveto
1332.5 2682.8 1332.5 2559.68 1332.5 2486.52 curveto
stroke
0 0 0 edgecolor
newpath 1336 2486.1 moveto
1332.5 2476.1 lineto
1329 2486.1 lineto
closepath fill
1 setlinewidth
solid
0 0 0 edgecolor
newpath 1336 2486.1 moveto
1332.5 2476.1 lineto
1329 2486.1 lineto
closepath stroke
grestore
% node82
gsave
1 1 1 nodecolor
3993.5 2093 65.05 48.08 ellipse_path fill
1 setlinewidth
filled
0 0 0 nodecolor
3993.5 2093 65.05 48.08 ellipse_path stroke
0 0 0 nodecolor
14 /Times-Roman set_font
3955.5 2110.4 moveto 76 (GO:0042257) alignedtext
0 0 0 nodecolor
14 /Times-Roman set_font
3964.5 2095.4 moveto 58 (ribosomal) alignedtext
0 0 0 nodecolor
14 /Times-Roman set_font
3973 2080.4 moveto 41 (subunit) alignedtext
0 0 0 nodecolor
14 /Times-Roman set_font
3966.5 2065.4 moveto 54 (assembly) alignedtext
grestore
% node79->node82
gsave
1 setlinewidth
0 0 0 edgecolor
newpath 3993.5 2390.22 moveto
3993.5 2332.04 3993.5 2220.04 3993.5 2151.37 curveto
stroke
0 0 0 edgecolor
newpath 3997 2151.15 moveto
3993.5 2141.15 lineto
3990 2151.15 lineto
closepath fill
1 setlinewidth
solid
0 0 0 edgecolor
newpath 3997 2151.15 moveto
3993.5 2141.15 lineto
3990 2151.15 lineto
closepath stroke
grestore
% node80
gsave
1 1 1 nodecolor
4105.5 3448 65.05 37.48 ellipse_path fill
1 setlinewidth
filled
0 0 0 nodecolor
4105.5 3448 65.05 37.48 ellipse_path stroke
0 0 0 nodecolor
14 /Times-Roman set_font
4067.5 3457.9 moveto 76 (GO:0070925) alignedtext
0 0 0 nodecolor
14 /Times-Roman set_font
4078 3442.9 moveto 55 (organelle) alignedtext
0 0 0 nodecolor
14 /Times-Roman set_font
4078.5 3427.9 moveto 54 (assembly) alignedtext
grestore
% node80->node79
gsave
1 setlinewidth
0 0 0 edgecolor
newpath 4116.98 3411.02 moveto
4149.38 3300.74 4234.47 2965.51 4160.5 2702 curveto
4134.99 2611.12 4070.09 2520.51 4029.12 2469.63 curveto
stroke
0 0 0 edgecolor
newpath 4031.78 2467.36 moveto
4022.76 2461.81 lineto
4026.35 2471.77 lineto
closepath fill
1 setlinewidth
solid
0 0 0 edgecolor
newpath 4031.78 2467.36 moveto
4022.76 2461.81 lineto
4026.35 2471.77 lineto
closepath stroke
grestore
% node81->node35
gsave
1 setlinewidth
0 0 0 edgecolor
newpath 3967.23 3080.83 moveto
3930.05 3034.22 3865.17 2946.77 3828.5 2862 curveto
3799.48 2794.92 3844.72 2751.01 3790.5 2702 curveto
3280.24 2240.83 2834.96 2870.05 2256.5 2498 curveto
1887.98 2260.98 1703.28 1712.83 1659.09 1565.19 curveto
stroke
0 0 0 edgecolor
newpath 1662.35 1563.86 moveto
1656.15 1555.26 lineto
1655.64 1565.85 lineto
closepath fill
1 setlinewidth
solid
0 0 0 edgecolor
newpath 1662.35 1563.86 moveto
1656.15 1555.26 lineto
1655.64 1565.85 lineto
closepath stroke
grestore
% node81->node79
gsave
1 setlinewidth
0 0 0 edgecolor
newpath 3995.39 3077.09 moveto
3995.05 2960.14 3994.02 2605.15 3993.64 2475.8 curveto
stroke
0 0 0 edgecolor
newpath 3997.14 2475.79 moveto
3993.61 2465.8 lineto
3990.14 2475.81 lineto
closepath fill
1 setlinewidth
solid
0 0 0 edgecolor
newpath 3997.14 2475.79 moveto
3993.61 2465.8 lineto
3990.14 2475.81 lineto
closepath stroke
grestore
% node81->node83
gsave
1 setlinewidth
0 0 0 edgecolor
newpath 3984.99 3077.77 moveto
3968.6 3019.7 3936.83 2907.15 3917.55 2838.87 curveto
stroke
0 0 0 edgecolor
newpath 3920.89 2837.8 moveto
3914.8 2829.13 lineto
3914.15 2839.7 lineto
closepath fill
1 setlinewidth
solid
0 0 0 edgecolor
newpath 3920.89 2837.8 moveto
3914.8 2829.13 lineto
3914.15 2839.7 lineto
closepath stroke
grestore
% node81->node84
gsave
1 setlinewidth
0 0 0 edgecolor
newpath 4005.67 3077.77 moveto
4021.54 3019.7 4052.3 2907.15 4070.96 2838.87 curveto
stroke
0 0 0 edgecolor
newpath 4074.36 2839.7 moveto
4073.62 2829.13 lineto
4067.61 2837.85 lineto
closepath fill
1 setlinewidth
solid
0 0 0 edgecolor
newpath 4074.36 2839.7 moveto
4073.62 2829.13 lineto
4067.61 2837.85 lineto
closepath stroke
grestore
% node173
gsave
1 0.99846 1 nodecolor
5016.5 2782 65.76 37.48 ellipse_path fill
1 setlinewidth
filled
0 0 0 nodecolor
5016.5 2782 65.76 37.48 ellipse_path stroke
0 0 0 nodecolor
14 /Times-Roman set_font
4978 2791.9 moveto 77 (GO:0006407) alignedtext
0 0 0 nodecolor
14 /Times-Roman set_font
4979.5 2776.9 moveto 74 (rRNA export) alignedtext
0 0 0 nodecolor
14 /Times-Roman set_font
4978.5 2761.9 moveto 76 (from nucleus) alignedtext
grestore
% node81->node173
gsave
1 setlinewidth
0 0 0 edgecolor
newpath 4054.01 3097.53 moveto
4094.5 3085.56 4149.68 3069.47 4198.5 3056 curveto
4527.51 2965.25 4648.16 3036.45 4941.5 2862 curveto
4957.5 2852.48 4972.23 2838.56 4984.31 2824.99 curveto
stroke
0 0 0 edgecolor
newpath 4987.25 2826.94 moveto
4991.11 2817.07 lineto
4981.94 2822.38 lineto
closepath fill
1 setlinewidth
solid
0 0 0 edgecolor
newpath 4987.25 2826.94 moveto
4991.11 2817.07 lineto
4981.94 2822.38 lineto
closepath stroke
grestore
% node81->node190
gsave
1 setlinewidth
0 0 0 edgecolor
newpath 4045.24 3090.24 moveto
4163.94 3031.16 4463.87 2881.87 4597.95 2815.13 curveto
stroke
0 0 0 edgecolor
newpath 4599.53 2818.25 moveto
4606.92 2810.66 lineto
4596.41 2811.98 lineto
closepath fill
1 setlinewidth
solid
0 0 0 edgecolor
newpath 4599.53 2818.25 moveto
4606.92 2810.66 lineto
4596.41 2811.98 lineto
closepath stroke
grestore
% node181
gsave
1 1 1 nodecolor
3938.5 1800 65.05 48.08 ellipse_path fill
1 setlinewidth
filled
0 0 0 nodecolor
3938.5 1800 65.05 48.08 ellipse_path stroke
0 0 0 nodecolor
14 /Times-Roman set_font
3900.5 1817.4 moveto 76 (GO:0000027) alignedtext
0 0 0 nodecolor
14 /Times-Roman set_font
3909.5 1802.4 moveto 58 (ribosomal) alignedtext
0 0 0 nodecolor
14 /Times-Roman set_font
3901.5 1787.4 moveto 74 (large subunit) alignedtext
0 0 0 nodecolor
14 /Times-Roman set_font
3911.5 1772.4 moveto 54 (assembly) alignedtext
grestore
% node82->node181
gsave
1 setlinewidth
0 0 0 edgecolor
newpath 3984.54 2045.27 moveto
3974.91 1993.98 3959.61 1912.45 3949.32 1857.62 curveto
stroke
0 0 0 edgecolor
newpath 3952.74 1856.89 moveto
3947.46 1847.71 lineto
3945.86 1858.18 lineto
closepath fill
1 setlinewidth
solid
0 0 0 edgecolor
newpath 3952.74 1856.89 moveto
3947.46 1847.71 lineto
3945.86 1858.18 lineto
closepath stroke
grestore
% node183
gsave
1 0.65492 1 nodecolor
4086.5 1800 65.05 48.08 ellipse_path fill
1 setlinewidth
filled
0 0 0 nodecolor
4086.5 1800 65.05 48.08 ellipse_path stroke
0 0 0 nodecolor
14 /Times-Roman set_font
4048.5 1817.4 moveto 76 (GO:0000028) alignedtext
0 0 0 nodecolor
14 /Times-Roman set_font
4057.5 1802.4 moveto 58 (ribosomal) alignedtext
0 0 0 nodecolor
14 /Times-Roman set_font
4048.5 1787.4 moveto 76 (small subunit) alignedtext
0 0 0 nodecolor
14 /Times-Roman set_font
4059.5 1772.4 moveto 54 (assembly) alignedtext
grestore
% node82->node183
gsave
1 setlinewidth
0 0 0 edgecolor
newpath 4008.34 2046.25 moveto
4024.69 1994.73 4050.99 1911.88 4068.5 1856.7 curveto
stroke
0 0 0 edgecolor
newpath 4071.87 1857.66 moveto
4071.56 1847.07 lineto
4065.2 1855.54 lineto
closepath fill
1 setlinewidth
solid
0 0 0 edgecolor
newpath 4071.87 1857.66 moveto
4071.56 1847.07 lineto
4065.2 1855.54 lineto
closepath stroke
grestore
% node83->node181
gsave
1 setlinewidth
0 0 0 edgecolor
newpath 3901.62 2733.57 moveto
3902.14 2613.26 3904.91 2291.16 3919.5 2023 curveto
3922.55 1967.03 3928.19 1903.32 3932.54 1858.38 curveto
stroke
0 0 0 edgecolor
newpath 3936.04 1858.52 moveto
3933.53 1848.23 lineto
3929.08 1857.84 lineto
closepath fill
1 setlinewidth
solid
0 0 0 edgecolor
newpath 3936.04 1858.52 moveto
3933.53 1848.23 lineto
3929.08 1857.84 lineto
closepath stroke
grestore
% node84->node183
gsave
1 setlinewidth
0 0 0 edgecolor
newpath 4086.5 2733.97 moveto
4086.5 2570.59 4086.5 2036.59 4086.5 1858.44 curveto
stroke
0 0 0 edgecolor
newpath 4090 1858.23 moveto
4086.5 1848.23 lineto
4083 1858.23 lineto
closepath fill
1 setlinewidth
solid
0 0 0 edgecolor
newpath 4090 1858.23 moveto
4086.5 1848.23 lineto
4083 1858.23 lineto
closepath stroke
grestore
% node85->node103
gsave
1 setlinewidth
0 0 0 edgecolor
newpath 3276.8 3391.89 moveto
3257.38 3333.65 3227.04 3242.62 3206.49 3180.97 curveto
stroke
0 0 0 edgecolor
newpath 3209.76 3179.72 moveto
3203.28 3171.34 lineto
3203.12 3181.94 lineto
closepath fill
1 setlinewidth
solid
0 0 0 edgecolor
newpath 3209.76 3179.72 moveto
3203.28 3171.34 lineto
3203.12 3181.94 lineto
closepath stroke
grestore
% node85->node185
gsave
1 setlinewidth
0 0 0 edgecolor
newpath 3302.16 3389.61 moveto
3309.1 3328.78 3319.92 3234.02 3326.85 3173.24 curveto
stroke
0 0 0 edgecolor
newpath 3330.36 3173.38 moveto
3328.02 3163.05 lineto
3323.41 3172.59 lineto
closepath fill
1 setlinewidth
solid
0 0 0 edgecolor
newpath 3330.36 3173.38 moveto
3328.02 3163.05 lineto
3323.41 3172.59 lineto
closepath stroke
grestore
% node86
gsave
1 0.28042 1 nodecolor
3035.5 3115 65.05 58.69 ellipse_path fill
1 setlinewidth
filled
0 0 0 nodecolor
3035.5 3115 65.05 58.69 ellipse_path stroke
0 0 0 nodecolor
14 /Times-Roman set_font
2997.5 3139.9 moveto 76 (GO:0022904) alignedtext
0 0 0 nodecolor
14 /Times-Roman set_font
3004.5 3124.9 moveto 62 (respiratory) alignedtext
0 0 0 nodecolor
14 /Times-Roman set_font
3011.5 3109.9 moveto 48 (electron) alignedtext
0 0 0 nodecolor
14 /Times-Roman set_font
3011 3094.9 moveto 49 (transport) alignedtext
0 0 0 nodecolor
14 /Times-Roman set_font
3020 3079.9 moveto 31 (chain) alignedtext
grestore
% node86->node87
gsave
1 setlinewidth
0 0 0 edgecolor
newpath 3073.61 3067.29 moveto
3121.83 3006.93 3204.76 2903.1 3256.18 2838.74 curveto
stroke
0 0 0 edgecolor
newpath 3259.09 2840.7 moveto
3262.59 2830.71 lineto
3253.62 2836.33 lineto
closepath fill
1 setlinewidth
solid
0 0 0 edgecolor
newpath 3259.09 2840.7 moveto
3262.59 2830.71 lineto
3253.62 2836.33 lineto
closepath stroke
grestore
% node158
gsave
1 0.94524 1 nodecolor
3245.5 2093 91.22 69.3 ellipse_path fill
1 setlinewidth
filled
0 0 0 nodecolor
3245.5 2093 91.22 69.3 ellipse_path stroke
0 0 0 nodecolor
14 /Times-Roman set_font
3208 2125.4 moveto 75 (GO:0006122) alignedtext
0 0 0 nodecolor
14 /Times-Roman set_font
3204.5 2110.4 moveto 82 (mitochondrial) alignedtext
0 0 0 nodecolor
14 /Times-Roman set_font
3221.5 2095.4 moveto 48 (electron) alignedtext
0 0 0 nodecolor
14 /Times-Roman set_font
3189 2080.4 moveto 113 (transport, ubiquinol) alignedtext
0 0 0 nodecolor
14 /Times-Roman set_font
3203 2065.4 moveto 85 (to cytochrome) alignedtext
0 0 0 nodecolor
14 /Times-Roman set_font
3242 2050.4 moveto 7 (c) alignedtext
grestore
% node86->node158
gsave
1 setlinewidth
0 0 0 edgecolor
newpath 3037.3 3056.4 moveto
3040.55 2975.92 3049.37 2826.94 3072.5 2702 curveto
3108.57 2507.2 3179.61 2284.81 3218.49 2170.25 curveto
stroke
0 0 0 edgecolor
newpath 3221.9 2171.1 moveto
3221.81 2160.51 lineto
3215.27 2168.85 lineto
closepath fill
1 setlinewidth
solid
0 0 0 edgecolor
newpath 3221.9 2171.1 moveto
3221.81 2160.51 lineto
3215.27 2168.85 lineto
closepath stroke
grestore
% node88
gsave
1 0.28042 1 nodecolor
3264.5 2428 70.21 69.3 ellipse_path fill
1 setlinewidth
filled
0 0 0 nodecolor
3264.5 2428 70.21 69.3 ellipse_path stroke
0 0 0 nodecolor
14 /Times-Roman set_font
3226.5 2460.4 moveto 76 (GO:0042775) alignedtext
0 0 0 nodecolor
14 /Times-Roman set_font
3223.5 2445.4 moveto 82 (mitochondrial) alignedtext
0 0 0 nodecolor
14 /Times-Roman set_font
3222.5 2430.4 moveto 84 (ATP synthesis) alignedtext
0 0 0 nodecolor
14 /Times-Roman set_font
3241 2415.4 moveto 47 (coupled) alignedtext
0 0 0 nodecolor
14 /Times-Roman set_font
3240.5 2400.4 moveto 48 (electron) alignedtext
0 0 0 nodecolor
14 /Times-Roman set_font
3240 2385.4 moveto 49 (transport) alignedtext
grestore
% node87->node88
gsave
1 setlinewidth
0 0 0 edgecolor
newpath 3295.39 2723.54 moveto
3289.22 2664.55 3279.66 2573.03 3272.81 2507.47 curveto
stroke
0 0 0 edgecolor
newpath 3276.25 2506.76 moveto
3271.73 2497.18 lineto
3269.29 2507.49 lineto
closepath fill
1 setlinewidth
solid
0 0 0 edgecolor
newpath 3276.25 2506.76 moveto
3271.73 2497.18 lineto
3269.29 2507.49 lineto
closepath stroke
grestore
% node88->node158
gsave
1 setlinewidth
0 0 0 edgecolor
newpath 3260.56 2358.59 moveto
3257.5 2304.55 3253.24 2229.49 3250.03 2172.94 curveto
stroke
0 0 0 edgecolor
newpath 3253.51 2172.4 moveto
3249.45 2162.61 lineto
3246.52 2172.79 lineto
closepath fill
1 setlinewidth
solid
0 0 0 edgecolor
newpath 3253.51 2172.4 moveto
3249.45 2162.61 lineto
3246.52 2172.79 lineto
closepath stroke
grestore
% node89
gsave
1 0.95961 1 nodecolor
3253.5 1528 89.8 48.08 ellipse_path fill
1 setlinewidth
filled
0 0 0 nodecolor
3253.5 1528 89.8 48.08 ellipse_path stroke
0 0 0 nodecolor
14 /Times-Roman set_font
3215 1545.4 moveto 77 (GO:0000956) alignedtext
0 0 0 nodecolor
14 /Times-Roman set_font
3198 1530.4 moveto 111 (nuclear-transcribed) alignedtext
0 0 0 nodecolor
14 /Times-Roman set_font
3205 1515.4 moveto 97 (mRNA catabolic) alignedtext
0 0 0 nodecolor
14 /Times-Roman set_font
3232 1500.4 moveto 43 (process) alignedtext
grestore
% node90
gsave
1 0.23387 1 nodecolor
3551.5 1214 126.07 58.69 ellipse_path fill
1 setlinewidth
filled
0 0 0 nodecolor
3551.5 1214 126.07 58.69 ellipse_path stroke
0 0 0 nodecolor
14 /Times-Roman set_font
3513.5 1238.9 moveto 76 (GO:0000184) alignedtext
0 0 0 nodecolor
14 /Times-Roman set_font
3496 1223.9 moveto 111 (nuclear-transcribed) alignedtext
0 0 0 nodecolor
14 /Times-Roman set_font
3503 1208.9 moveto 97 (mRNA catabolic) alignedtext
0 0 0 nodecolor
14 /Times-Roman set_font
3470 1193.9 moveto 163 (process, nonsense-mediated) alignedtext
0 0 0 nodecolor
14 /Times-Roman set_font
3534 1178.9 moveto 35 (decay) alignedtext
grestore
% node89->node90
gsave
1 setlinewidth
0 0 0 edgecolor
newpath 3294.31 1485 moveto
3345.86 1430.69 3434.88 1336.89 3493.48 1275.14 curveto
stroke
0 0 0 edgecolor
newpath 3496.12 1277.43 moveto
3500.47 1267.77 lineto
3491.05 1272.62 lineto
closepath fill
1 setlinewidth
solid
0 0 0 edgecolor
newpath 3496.12 1277.43 moveto
3500.47 1267.77 lineto
3491.05 1272.62 lineto
closepath stroke
grestore
% node132
gsave
1 0.44355 1 nodecolor
3315.5 1214 92.13 37.48 ellipse_path fill
1 setlinewidth
filled
0 0 0 nodecolor
3315.5 1214 92.13 37.48 ellipse_path stroke
0 0 0 nodecolor
14 /Times-Roman set_font
3278.5 1223.9 moveto 74 (GO:0071028) alignedtext
0 0 0 nodecolor
14 /Times-Roman set_font
3294 1208.9 moveto 43 (nuclear) alignedtext
0 0 0 nodecolor
14 /Times-Roman set_font
3258 1193.9 moveto 115 (mRNA surveillance) alignedtext
grestore
% node89->node132
gsave
1 setlinewidth
0 0 0 edgecolor
newpath 3262.98 1479.97 moveto
3274.69 1420.69 3294.47 1320.52 3306.12 1261.49 curveto
stroke
0 0 0 edgecolor
newpath 3309.56 1262.17 moveto
3308.06 1251.68 lineto
3302.69 1260.81 lineto
closepath fill
1 setlinewidth
solid
0 0 0 edgecolor
newpath 3309.56 1262.17 moveto
3308.06 1251.68 lineto
3302.69 1260.81 lineto
closepath stroke
grestore
% node91
gsave
1 0.99496 1 nodecolor
4149.5 1528 104.15 48.08 ellipse_path fill
1 setlinewidth
filled
0 0 0 nodecolor
4149.5 1528 104.15 48.08 ellipse_path stroke
0 0 0 nodecolor
14 /Times-Roman set_font
4111.5 1545.4 moveto 76 (GO:0006360) alignedtext
0 0 0 nodecolor
14 /Times-Roman set_font
4113.5 1530.4 moveto 72 (transcription) alignedtext
0 0 0 nodecolor
14 /Times-Roman set_font
4083.5 1515.4 moveto 132 (from RNA polymerase) alignedtext
0 0 0 nodecolor
14 /Times-Roman set_font
4119 1500.4 moveto 61 (I promoter) alignedtext
grestore
% node92
gsave
1 0.78836 1 nodecolor
4044.5 1214 132.23 58.69 ellipse_path fill
1 setlinewidth
filled
0 0 0 nodecolor
4044.5 1214 132.23 58.69 ellipse_path stroke
0 0 0 nodecolor
14 /Times-Roman set_font
4006.5 1238.9 moveto 76 (GO:0042790) alignedtext
0 0 0 nodecolor
14 /Times-Roman set_font
4008.5 1223.9 moveto 72 (transcription) alignedtext
0 0 0 nodecolor
14 /Times-Roman set_font
4015.5 1208.9 moveto 58 (of nuclear) alignedtext
0 0 0 nodecolor
14 /Times-Roman set_font
3959 1193.9 moveto 171 (rRNA large RNA polymerase) alignedtext
0 0 0 nodecolor
14 /Times-Roman set_font
4014 1178.9 moveto 61 (I transcript) alignedtext
grestore
% node91->node92
gsave
1 setlinewidth
0 0 0 edgecolor
newpath 4133.55 1480.31 moveto
4115.86 1427.41 4087.18 1341.64 4067.17 1281.78 curveto
stroke
0 0 0 edgecolor
newpath 4070.4 1280.41 moveto
4063.91 1272.03 lineto
4063.76 1282.63 lineto
closepath fill
1 setlinewidth
solid
0 0 0 edgecolor
newpath 4070.4 1280.41 moveto
4063.91 1272.03 lineto
4063.76 1282.63 lineto
closepath stroke
grestore
% node93
gsave
1 0.94524 1 nodecolor
3939.5 1528 87.89 26.87 ellipse_path fill
1 setlinewidth
filled
0 0 0 nodecolor
3939.5 1528 87.89 26.87 ellipse_path stroke
0 0 0 nodecolor
14 /Times-Roman set_font
3901.5 1530.4 moveto 76 (GO:0009303) alignedtext
0 0 0 nodecolor
14 /Times-Roman set_font
3885 1515.4 moveto 109 (rRNA transcription) alignedtext
grestore
% node93->node92
gsave
1 setlinewidth
0 0 0 edgecolor
newpath 3948.54 1500.96 moveto
3964.69 1452.68 3998.92 1350.31 4021.82 1281.82 curveto
stroke
0 0 0 edgecolor
newpath 4025.26 1282.56 moveto
4025.12 1271.97 lineto
4018.62 1280.34 lineto
closepath fill
1 setlinewidth
solid
0 0 0 edgecolor
newpath 4025.26 1282.56 moveto
4025.12 1271.97 lineto
4018.62 1280.34 lineto
closepath stroke
grestore
% node94->node32
gsave
1 setlinewidth
0 0 0 edgecolor
newpath 2452.6 2744.24 moveto
2456.26 2633.06 2470.43 2297.49 2514.5 2023 curveto
2527.18 1944.02 2543.15 1926.86 2556.5 1848 curveto
2584.76 1681.09 2523.52 1622.69 2594.5 1469 curveto
2618.82 1416.35 2740.67 1302.54 2802.86 1246.51 curveto
stroke
0 0 0 edgecolor
newpath 2805.4 1248.93 moveto
2810.5 1239.64 lineto
2800.72 1243.72 lineto
closepath fill
1 setlinewidth
solid
0 0 0 edgecolor
newpath 2805.4 1248.93 moveto
2810.5 1239.64 lineto
2800.72 1243.72 lineto
closepath stroke
grestore
% node96
gsave
1 0.99496 1 nodecolor
3484.5 1528 123.24 48.08 ellipse_path fill
1 setlinewidth
filled
0 0 0 nodecolor
3484.5 1528 123.24 48.08 ellipse_path stroke
0 0 0 nodecolor
14 /Times-Roman set_font
3446 1545.4 moveto 77 (GO:0043634) alignedtext
0 0 0 nodecolor
14 /Times-Roman set_font
3405 1530.4 moveto 159 (polyadenylation-dependent) alignedtext
0 0 0 nodecolor
14 /Times-Roman set_font
3434.5 1515.4 moveto 100 (ncRNA catabolic) alignedtext
0 0 0 nodecolor
14 /Times-Roman set_font
3463 1500.4 moveto 43 (process) alignedtext
grestore
% node95->node96
gsave
1 setlinewidth
0 0 0 edgecolor
newpath 3308.46 1753.86 moveto
3345.39 1706.48 3402.85 1632.76 3442 1582.53 curveto
stroke
0 0 0 edgecolor
newpath 3444.97 1584.41 moveto
3448.36 1574.37 lineto
3439.45 1580.1 lineto
closepath fill
1 setlinewidth
solid
0 0 0 edgecolor
newpath 3444.97 1584.41 moveto
3448.36 1574.37 lineto
3439.45 1580.1 lineto
closepath stroke
grestore
% node135
gsave
1 0.99496 1 nodecolor
3177.5 900 123.24 58.69 ellipse_path fill
1 setlinewidth
filled
0 0 0 nodecolor
3177.5 900 123.24 58.69 ellipse_path stroke
0 0 0 nodecolor
14 /Times-Roman set_font
3139.5 924.9 moveto 76 (GO:0071046) alignedtext
0 0 0 nodecolor
14 /Times-Roman set_font
3156 909.9 moveto 43 (nuclear) alignedtext
0 0 0 nodecolor
14 /Times-Roman set_font
3098 894.9 moveto 159 (polyadenylation-dependent) alignedtext
0 0 0 nodecolor
14 /Times-Roman set_font
3127.5 879.9 moveto 100 (ncRNA catabolic) alignedtext
0 0 0 nodecolor
14 /Times-Roman set_font
3156 864.9 moveto 43 (process) alignedtext
grestore
% node96->node135
gsave
1 setlinewidth
0 0 0 edgecolor
newpath 3537.96 1484.46 moveto
3620.31 1411.95 3761.25 1262.73 3686.5 1144 curveto
3603.07 1011.48 3425.47 949.33 3303.77 921.33 curveto
stroke
0 0 0 edgecolor
newpath 3304.53 917.92 moveto
3294.01 919.13 lineto
3302.99 924.75 lineto
closepath fill
1 setlinewidth
solid
0 0 0 edgecolor
newpath 3304.53 917.92 moveto
3294.01 919.13 lineto
3302.99 924.75 lineto
closepath stroke
grestore
% node97->node110
gsave
1 setlinewidth
0 0 0 edgecolor
newpath 1088.1 3732.79 moveto
1089.56 3655.5 1094.54 3499.24 1111.5 3368 curveto
1119.65 3304.88 1134.46 3233.93 1146.02 3183.26 curveto
stroke
0 0 0 edgecolor
newpath 1149.46 3183.93 moveto
1148.29 3173.4 lineto
1142.64 3182.36 lineto
closepath fill
1 setlinewidth
solid
0 0 0 edgecolor
newpath 1149.46 3183.93 moveto
1148.29 3173.4 lineto
1142.64 3182.36 lineto
closepath stroke
grestore
% node97->node123
gsave
1 setlinewidth
0 0 0 edgecolor
newpath 1044.59 3744.73 moveto
972.76 3684.02 828.28 3561.91 748.88 3494.81 curveto
stroke
0 0 0 edgecolor
newpath 750.84 3491.88 moveto
740.94 3488.1 lineto
746.32 3497.22 lineto
closepath fill
1 setlinewidth
solid
0 0 0 edgecolor
newpath 750.84 3491.88 moveto
740.94 3488.1 lineto
746.32 3497.22 lineto
closepath stroke
grestore
% node98->node55
gsave
1 setlinewidth
0 0 0 edgecolor
newpath 1652.72 3754.94 moveto
1672.53 3744.31 1695.93 3732.17 1717.5 3722 curveto
1919.69 3626.71 1997.47 3654.86 2181.5 3528 curveto
2194.18 3519.26 2206.39 3508.12 2217.18 3496.95 curveto
stroke
0 0 0 edgecolor
newpath 2219.76 3499.31 moveto
2224.05 3489.63 lineto
2214.65 3494.52 lineto
closepath fill
1 setlinewidth
solid
0 0 0 edgecolor
newpath 2219.76 3499.31 moveto
2224.05 3489.63 lineto
2214.65 3494.52 lineto
closepath stroke
grestore
% node98->node74
gsave
1 setlinewidth
0 0 0 edgecolor
newpath 1608.43 3743.45 moveto
1612.94 3685.69 1621.62 3574.59 1626.95 3506.31 curveto
stroke
0 0 0 edgecolor
newpath 1630.45 3506.38 moveto
1627.74 3496.14 lineto
1623.47 3505.84 lineto
closepath fill
1 setlinewidth
solid
0 0 0 edgecolor
newpath 1630.45 3506.38 moveto
1627.74 3496.14 lineto
1623.47 3505.84 lineto
closepath stroke
grestore
% node99->node100
gsave
1 setlinewidth
0 0 0 edgecolor
newpath 5982.91 4026.24 moveto
5966.97 3921.71 5931.5 3664.69 5931.5 3448 curveto
5931.5 3448 5931.5 3448 5931.5 3115 curveto
5931.5 2909.48 5858.95 2856.57 5723.5 2702 curveto
5631.34 2596.83 5490.24 2513.09 5402.06 2467.05 curveto
stroke
0 0 0 edgecolor
newpath 5403.65 2463.93 moveto
5393.16 2462.44 lineto
5400.43 2470.15 lineto
closepath fill
1 setlinewidth
solid
0 0 0 edgecolor
newpath 5403.65 2463.93 moveto
5393.16 2462.44 lineto
5400.43 2470.15 lineto
closepath stroke
grestore
% node101
gsave
1 0.99846 1 nodecolor
4840.5 2782 92.13 48.08 ellipse_path fill
1 setlinewidth
filled
0 0 0 nodecolor
4840.5 2782 92.13 48.08 ellipse_path stroke
0 0 0 nodecolor
14 /Times-Roman set_font
4802.5 2799.4 moveto 76 (GO:0007007) alignedtext
0 0 0 nodecolor
14 /Times-Roman set_font
4783 2784.4 moveto 115 (inner mitochondrial) alignedtext
0 0 0 nodecolor
14 /Times-Roman set_font
4810 2769.4 moveto 61 (membrane) alignedtext
0 0 0 nodecolor
14 /Times-Roman set_font
4804 2754.4 moveto 73 (organization) alignedtext
grestore
% node101->node100
gsave
1 setlinewidth
0 0 0 edgecolor
newpath 4890.5 2741.67 moveto
4906.65 2728.83 4924.73 2714.68 4941.5 2702 curveto
5048.7 2620.96 5175.82 2530.39 5252.49 2476.35 curveto
stroke
0 0 0 edgecolor
newpath 5254.51 2479.21 moveto
5260.67 2470.59 lineto
5250.47 2473.49 lineto
closepath fill
1 setlinewidth
solid
0 0 0 edgecolor
newpath 5254.51 2479.21 moveto
5260.67 2470.59 lineto
5250.47 2473.49 lineto
closepath stroke
grestore
% node102->node86
gsave
1 setlinewidth
0 0 0 edgecolor
newpath 2969.77 3410.77 moveto
2982.03 3355.61 3005.21 3251.29 3020.51 3182.46 curveto
stroke
0 0 0 edgecolor
newpath 3023.95 3183.09 moveto
3022.71 3172.57 lineto
3017.12 3181.57 lineto
closepath fill
1 setlinewidth
solid
0 0 0 edgecolor
newpath 3023.95 3183.09 moveto
3022.71 3172.57 lineto
3017.12 3181.57 lineto
closepath stroke
grestore
% node189
gsave
1 0.7859 1 nodecolor
2886.5 3115 65.76 37.48 ellipse_path fill
1 setlinewidth
filled
0 0 0 nodecolor
2886.5 3115 65.76 37.48 ellipse_path stroke
0 0 0 nodecolor
14 /Times-Roman set_font
2848 3124.9 moveto 77 (GO:0009060) alignedtext
0 0 0 nodecolor
14 /Times-Roman set_font
2865 3109.9 moveto 43 (aerobic) alignedtext
0 0 0 nodecolor
14 /Times-Roman set_font
2856 3094.9 moveto 61 (respiration) alignedtext
grestore
% node102->node189
gsave
1 setlinewidth
0 0 0 edgecolor
newpath 2953.12 3410.77 moveto
2939.39 3349.83 2912.15 3228.9 2897.11 3162.09 curveto
stroke
0 0 0 edgecolor
newpath 2900.5 3161.23 moveto
2894.89 3152.24 lineto
2893.67 3162.77 lineto
closepath fill
1 setlinewidth
solid
0 0 0 edgecolor
newpath 2900.5 3161.23 moveto
2894.89 3152.24 lineto
2893.67 3162.77 lineto
closepath stroke
grestore
% node186
gsave
1 0.85845 1 nodecolor
3147.5 2782 65.97 48.08 ellipse_path fill
1 setlinewidth
filled
0 0 0 nodecolor
3147.5 2782 65.97 48.08 ellipse_path stroke
0 0 0 nodecolor
14 /Times-Roman set_font
3108.5 2799.4 moveto 78 (GO:0006744) alignedtext
0 0 0 nodecolor
14 /Times-Roman set_font
3115 2784.4 moveto 65 (ubiquinone) alignedtext
0 0 0 nodecolor
14 /Times-Roman set_font
3112 2769.4 moveto 71 (biosynthetic) alignedtext
0 0 0 nodecolor
14 /Times-Roman set_font
3126 2754.4 moveto 43 (process) alignedtext
grestore
% node103->node186
gsave
1 setlinewidth
0 0 0 edgecolor
newpath 3178.01 3056.61 moveto
3171.25 2995.78 3160.73 2901.02 3153.97 2840.24 curveto
stroke
0 0 0 edgecolor
newpath 3157.42 2839.6 moveto
3152.84 2830.05 lineto
3150.46 2840.37 lineto
closepath fill
1 setlinewidth
solid
0 0 0 edgecolor
newpath 3157.42 2839.6 moveto
3152.84 2830.05 lineto
3150.46 2840.37 lineto
closepath stroke
grestore
% node104->node165
gsave
1 setlinewidth
0 0 0 edgecolor
newpath 1333.08 2379.65 moveto
1333.84 2315.97 1335.17 2204.66 1335.93 2141.1 curveto
stroke
0 0 0 edgecolor
newpath 1339.43 2140.99 moveto
1336.05 2130.95 lineto
1332.43 2140.91 lineto
closepath fill
1 setlinewidth
solid
0 0 0 edgecolor
newpath 1339.43 2140.99 moveto
1336.05 2130.95 lineto
1332.43 2140.91 lineto
closepath stroke
grestore
% node106
gsave
1 0.26505 1 nodecolor
428.5 1528 72.12 58.69 ellipse_path fill
1 setlinewidth
filled
0 0 0 nodecolor
428.5 1528 72.12 58.69 ellipse_path stroke
0 0 0 nodecolor
14 /Times-Roman set_font
390 1552.9 moveto 77 (GO:0045903) alignedtext
0 0 0 nodecolor
14 /Times-Roman set_font
405.5 1537.9 moveto 46 (positive) alignedtext
0 0 0 nodecolor
14 /Times-Roman set_font
399 1522.9 moveto 59 (regulation) alignedtext
0 0 0 nodecolor
14 /Times-Roman set_font
385.5 1507.9 moveto 86 (of translational) alignedtext
0 0 0 nodecolor
14 /Times-Roman set_font
406.5 1492.9 moveto 44 (fidelity) alignedtext
grestore
% node105->node106
gsave
1 setlinewidth
0 0 0 edgecolor
newpath 508 1753.24 moveto
492.52 1709.38 469.21 1643.35 451.83 1594.11 curveto
stroke
0 0 0 edgecolor
newpath 455.07 1592.76 moveto
448.44 1584.5 lineto
448.47 1595.09 lineto
closepath fill
1 setlinewidth
solid
0 0 0 edgecolor
newpath 455.07 1592.76 moveto
448.44 1584.5 lineto
448.47 1595.09 lineto
closepath stroke
grestore
% node107->node106
gsave
1 setlinewidth
0 0 0 edgecolor
newpath 724.09 2393.35 moveto
662.24 2306.76 504.51 2071.8 443.5 1848 curveto
420.52 1763.71 420.09 1662.36 423.2 1596.64 curveto
stroke
0 0 0 edgecolor
newpath 426.7 1596.57 moveto
423.72 1586.4 lineto
419.71 1596.21 lineto
closepath fill
1 setlinewidth
solid
0 0 0 edgecolor
newpath 426.7 1596.57 moveto
423.72 1586.4 lineto
419.71 1596.21 lineto
closepath stroke
grestore
% node179
gsave
1 0.7948 1 nodecolor
749.5 2093 72.12 48.08 ellipse_path fill
1 setlinewidth
filled
0 0 0 nodecolor
749.5 2093 72.12 48.08 ellipse_path stroke
0 0 0 nodecolor
14 /Times-Roman set_font
710 2110.4 moveto 79 (GO:0006446) alignedtext
0 0 0 nodecolor
14 /Times-Roman set_font
720 2095.4 moveto 59 (regulation) alignedtext
0 0 0 nodecolor
14 /Times-Roman set_font
706.5 2080.4 moveto 86 (of translational) alignedtext
0 0 0 nodecolor
14 /Times-Roman set_font
723 2065.4 moveto 53 (initiation) alignedtext
grestore
% node107->node179
gsave
1 setlinewidth
0 0 0 edgecolor
newpath 749.5 2390.22 moveto
749.5 2332.04 749.5 2220.04 749.5 2151.37 curveto
stroke
0 0 0 edgecolor
newpath 753 2151.15 moveto
749.5 2141.15 lineto
746 2151.15 lineto
closepath fill
1 setlinewidth
solid
0 0 0 edgecolor
newpath 753 2151.15 moveto
749.5 2141.15 lineto
746 2151.15 lineto
closepath stroke
grestore
% node180
gsave
1 0.99489 1 nodecolor
911.5 2093 72.12 48.08 ellipse_path fill
1 setlinewidth
filled
0 0 0 nodecolor
911.5 2093 72.12 48.08 ellipse_path stroke
0 0 0 nodecolor
14 /Times-Roman set_font
872.5 2110.4 moveto 78 (GO:0006448) alignedtext
0 0 0 nodecolor
14 /Times-Roman set_font
882 2095.4 moveto 59 (regulation) alignedtext
0 0 0 nodecolor
14 /Times-Roman set_font
868.5 2080.4 moveto 86 (of translational) alignedtext
0 0 0 nodecolor
14 /Times-Roman set_font
880.5 2065.4 moveto 62 (elongation) alignedtext
grestore
% node107->node180
gsave
1 setlinewidth
0 0 0 edgecolor
newpath 766.99 2391.83 moveto
795.32 2333.26 851.41 2217.26 884.77 2148.28 curveto
stroke
0 0 0 edgecolor
newpath 888.12 2149.4 moveto
889.32 2138.87 lineto
881.81 2146.35 lineto
closepath fill
1 setlinewidth
solid
0 0 0 edgecolor
newpath 888.12 2149.4 moveto
889.32 2138.87 lineto
881.81 2146.35 lineto
closepath stroke
grestore
% node108->node109
gsave
1 setlinewidth
0 0 0 edgecolor
newpath 421.21 3369.31 moveto
401.76 3244.77 364 3002.95 343.52 2871.8 curveto
stroke
0 0 0 edgecolor
newpath 346.96 2871.12 moveto
341.96 2861.78 lineto
340.04 2872.2 lineto
closepath fill
1 setlinewidth
solid
0 0 0 edgecolor
newpath 346.96 2871.12 moveto
341.96 2861.78 lineto
340.04 2872.2 lineto
closepath stroke
grestore
% node109->node124
gsave
1 setlinewidth
0 0 0 edgecolor
newpath 327.18 2701.95 moveto
323.22 2565.58 315.23 2290.5 311.5 2162.03 curveto
stroke
0 0 0 edgecolor
newpath 315 2161.82 moveto
311.21 2151.92 lineto
308 2162.02 lineto
closepath fill
1 setlinewidth
solid
0 0 0 edgecolor
newpath 315 2161.82 moveto
311.21 2151.92 lineto
308 2162.02 lineto
closepath stroke
grestore
% node110->node6
gsave
1 setlinewidth
0 0 0 edgecolor
newpath 1290.4 3081.24 moveto
1438.96 3039.62 1689.35 2961.97 1890.5 2862 curveto
1912.08 2851.27 1934.4 2837.3 1953.85 2824.05 curveto
stroke
0 0 0 edgecolor
newpath 1956.04 2826.78 moveto
1962.28 2818.22 lineto
1952.07 2821.02 lineto
closepath fill
1 setlinewidth
solid
0 0 0 edgecolor
newpath 1956.04 2826.78 moveto
1962.28 2818.22 lineto
1952.07 2821.02 lineto
closepath stroke
grestore
% node110->node109
gsave
1 setlinewidth
0 0 0 edgecolor
newpath 1055.73 3072.32 moveto
905.83 3012.39 632.88 2903.28 467.67 2837.23 curveto
stroke
0 0 0 edgecolor
newpath 468.51 2833.8 moveto
457.92 2833.34 lineto
465.91 2840.3 lineto
closepath fill
1 setlinewidth
solid
0 0 0 edgecolor
newpath 468.51 2833.8 moveto
457.92 2833.34 lineto
465.91 2840.3 lineto
closepath stroke
grestore
% node151
gsave
1 0.26505 1 nodecolor
1802.5 2782 79.2 58.69 ellipse_path fill
1 setlinewidth
filled
0 0 0 nodecolor
1802.5 2782 79.2 58.69 ellipse_path stroke
0 0 0 nodecolor
14 /Times-Roman set_font
1764.5 2806.9 moveto 76 (GO:0006015) alignedtext
0 0 0 nodecolor
14 /Times-Roman set_font
1754.5 2791.9 moveto 96 (5-phosphoribose) alignedtext
0 0 0 nodecolor
14 /Times-Roman set_font
1762 2776.9 moveto 81 (1-diphosphate) alignedtext
0 0 0 nodecolor
14 /Times-Roman set_font
1767 2761.9 moveto 71 (biosynthetic) alignedtext
0 0 0 nodecolor
14 /Times-Roman set_font
1781 2746.9 moveto 43 (process) alignedtext
grestore
% node111->node151
gsave
1 setlinewidth
0 0 0 edgecolor
newpath 1820.62 3056.23 moveto
1816.82 2998.78 1811.05 2911.34 1807.04 2850.7 curveto
stroke
0 0 0 edgecolor
newpath 1810.51 2850.21 moveto
1806.36 2840.46 lineto
1803.53 2850.67 lineto
closepath fill
1 setlinewidth
solid
0 0 0 edgecolor
newpath 1810.51 2850.21 moveto
1806.36 2840.46 lineto
1803.53 2850.67 lineto
closepath stroke
grestore
% node112->node151
gsave
1 setlinewidth
0 0 0 edgecolor
newpath 2018.73 3722.49 moveto
2003.61 3598.31 1963.35 3299.77 1899.5 3056 curveto
1880.47 2983.35 1850.79 2902.58 1829.27 2847.67 curveto
stroke
0 0 0 edgecolor
newpath 1832.41 2846.09 moveto
1825.48 2838.07 lineto
1825.89 2848.66 lineto
closepath fill
1 setlinewidth
solid
0 0 0 edgecolor
newpath 1832.41 2846.09 moveto
1825.48 2838.07 lineto
1825.89 2848.66 lineto
closepath stroke
grestore
% node114
gsave
1 0.99883 1 nodecolor
4967.5 3448 68.8 26.87 ellipse_path fill
1 setlinewidth
filled
0 0 0 nodecolor
4967.5 3448 68.8 26.87 ellipse_path stroke
0 0 0 nodecolor
14 /Times-Roman set_font
4929.5 3450.4 moveto 76 (GO:0050658) alignedtext
0 0 0 nodecolor
14 /Times-Roman set_font
4926.5 3435.4 moveto 82 (RNA transport) alignedtext
grestore
% node113->node114
gsave
1 setlinewidth
0 0 0 edgecolor
newpath 4805.15 3745.05 moveto
4840.19 3680.93 4913.07 3547.6 4948 3483.68 curveto
stroke
0 0 0 edgecolor
newpath 4951.15 3485.22 moveto
4952.87 3474.77 lineto
4945 3481.86 lineto
closepath fill
1 setlinewidth
solid
0 0 0 edgecolor
newpath 4951.15 3485.22 moveto
4952.87 3474.77 lineto
4945 3481.86 lineto
closepath stroke
grestore
% node116
gsave
1 0.99846 1 nodecolor
4923.5 3115 72.83 26.87 ellipse_path fill
1 setlinewidth
filled
0 0 0 nodecolor
4923.5 3115 72.83 26.87 ellipse_path stroke
0 0 0 nodecolor
14 /Times-Roman set_font
4885.5 3117.4 moveto 76 (GO:0051029) alignedtext
0 0 0 nodecolor
14 /Times-Roman set_font
4880 3102.4 moveto 87 (rRNA transport) alignedtext
grestore
% node114->node116
gsave
1 setlinewidth
0 0 0 edgecolor
newpath 4963.94 3421.03 moveto
4956.11 3361.8 4937.41 3220.25 4928.45 3152.44 curveto
stroke
0 0 0 edgecolor
newpath 4931.88 3151.68 moveto
4927.1 3142.22 lineto
4924.94 3152.59 lineto
closepath fill
1 setlinewidth
solid
0 0 0 edgecolor
newpath 4931.88 3151.68 moveto
4927.1 3142.22 lineto
4924.94 3152.59 lineto
closepath stroke
grestore
% node172
gsave
1 0.99835 1 nodecolor
5118.5 3115 65.97 37.48 ellipse_path fill
1 setlinewidth
filled
0 0 0 nodecolor
5118.5 3115 65.97 37.48 ellipse_path stroke
0 0 0 nodecolor
14 /Times-Roman set_font
5079.5 3124.9 moveto 78 (GO:0006405) alignedtext
0 0 0 nodecolor
14 /Times-Roman set_font
5083.5 3109.9 moveto 70 (RNA export) alignedtext
0 0 0 nodecolor
14 /Times-Roman set_font
5080.5 3094.9 moveto 76 (from nucleus) alignedtext
grestore
% node114->node172
gsave
1 setlinewidth
0 0 0 edgecolor
newpath 4979.6 3421.31 moveto
5005.35 3364.52 5065.84 3231.14 5097.83 3160.59 curveto
stroke
0 0 0 edgecolor
newpath 5101.01 3162.04 moveto
5101.96 3151.49 lineto
5094.64 3159.15 lineto
closepath fill
1 setlinewidth
solid
0 0 0 edgecolor
newpath 5101.01 3162.04 moveto
5101.96 3151.49 lineto
5094.64 3159.15 lineto
closepath stroke
grestore
% node115->node114
gsave
1 setlinewidth
0 0 0 edgecolor
newpath 4967.5 3743.45 moveto
4967.5 3679.32 4967.5 3549.44 4967.5 3485.41 curveto
stroke
0 0 0 edgecolor
newpath 4971 3485.35 moveto
4967.5 3475.35 lineto
4964 3485.35 lineto
closepath fill
1 setlinewidth
solid
0 0 0 edgecolor
newpath 4971 3485.35 moveto
4967.5 3475.35 lineto
4964 3485.35 lineto
closepath stroke
grestore
% node116->node173
gsave
1 setlinewidth
0 0 0 edgecolor
newpath 4931.03 3088.03 moveto
4946.82 3031.51 4983.54 2900.02 5003.32 2829.19 curveto
stroke
0 0 0 edgecolor
newpath 5006.79 2829.77 moveto
5006.11 2819.2 lineto
5000.05 2827.89 lineto
closepath fill
1 setlinewidth
solid
0 0 0 edgecolor
newpath 5006.79 2829.77 moveto
5006.11 2819.2 lineto
5000.05 2827.89 lineto
closepath stroke
grestore
% node117
gsave
1 1 1 nodecolor
5270.5 3781 89.1 37.48 ellipse_path fill
1 setlinewidth
filled
0 0 0 nodecolor
5270.5 3781 89.1 37.48 ellipse_path stroke
0 0 0 nodecolor
14 /Times-Roman set_font
5232.5 3790.9 moveto 76 (GO:0006913) alignedtext
0 0 0 nodecolor
14 /Times-Roman set_font
5215.5 3775.9 moveto 110 (nucleocytoplasmic) alignedtext
0 0 0 nodecolor
14 /Times-Roman set_font
5246 3760.9 moveto 49 (transport) alignedtext
grestore
% node118
gsave
1 1 1 nodecolor
5118.5 3448 63.85 37.48 ellipse_path fill
1 setlinewidth
filled
0 0 0 nodecolor
5118.5 3448 63.85 37.48 ellipse_path stroke
0 0 0 nodecolor
14 /Times-Roman set_font
5081 3457.9 moveto 75 (GO:0051168) alignedtext
0 0 0 nodecolor
14 /Times-Roman set_font
5097 3442.9 moveto 43 (nuclear) alignedtext
0 0 0 nodecolor
14 /Times-Roman set_font
5100 3427.9 moveto 37 (export) alignedtext
grestore
% node117->node118
gsave
1 setlinewidth
0 0 0 edgecolor
newpath 5253.65 3744.09 moveto
5225.69 3682.84 5169.79 3560.35 5139.37 3493.73 curveto
stroke
0 0 0 edgecolor
newpath 5142.41 3491.96 moveto
5135.08 3484.31 lineto
5136.04 3494.86 lineto
closepath fill
1 setlinewidth
solid
0 0 0 edgecolor
newpath 5142.41 3491.96 moveto
5135.08 3484.31 lineto
5136.04 3494.86 lineto
closepath stroke
grestore
% node120
gsave
1 0.49756 1 nodecolor
5666.5 3448 63.85 37.48 ellipse_path fill
1 setlinewidth
filled
0 0 0 nodecolor
5666.5 3448 63.85 37.48 ellipse_path stroke
0 0 0 nodecolor
14 /Times-Roman set_font
5629 3457.9 moveto 75 (GO:0051170) alignedtext
0 0 0 nodecolor
14 /Times-Roman set_font
5645 3442.9 moveto 43 (nuclear) alignedtext
0 0 0 nodecolor
14 /Times-Roman set_font
5647 3427.9 moveto 39 (import) alignedtext
grestore
% node117->node120
gsave
1 setlinewidth
0 0 0 edgecolor
newpath 5316.57 3748.67 moveto
5381.03 3702.61 5500.67 3614.1 5593.5 3528 curveto
5606.29 3516.14 5619.39 3502.37 5630.9 3489.64 curveto
stroke
0 0 0 edgecolor
newpath 5633.79 3491.66 moveto
5637.85 3481.87 lineto
5628.57 3486.99 lineto
closepath fill
1 setlinewidth
solid
0 0 0 edgecolor
newpath 5633.79 3491.66 moveto
5637.85 3481.87 lineto
5628.57 3486.99 lineto
closepath stroke
grestore
% node118->node172
gsave
1 setlinewidth
0 0 0 edgecolor
newpath 5118.5 3410.45 moveto
5118.5 3349.66 5118.5 3229.79 5118.5 3162.93 curveto
stroke
0 0 0 edgecolor
newpath 5122 3162.67 moveto
5118.5 3152.67 lineto
5115 3162.67 lineto
closepath fill
1 setlinewidth
solid
0 0 0 edgecolor
newpath 5122 3162.67 moveto
5118.5 3152.67 lineto
5115 3162.67 lineto
closepath stroke
grestore
% node118->node190
gsave
1 setlinewidth
0 0 0 edgecolor
newpath 5108.45 3410.69 moveto
5082.76 3315.67 5015.96 3070.94 5005.5 3056 curveto
4921.6 2936.12 4849.13 2958.91 4739.5 2862 curveto
4730.27 2853.84 4720.92 2844.7 4712.09 2835.59 curveto
stroke
0 0 0 edgecolor
newpath 4714.57 2833.12 moveto
4705.13 2828.3 lineto
4709.51 2837.95 lineto
closepath fill
1 setlinewidth
solid
0 0 0 edgecolor
newpath 4714.57 2833.12 moveto
4705.13 2828.3 lineto
4709.51 2837.95 lineto
closepath stroke
grestore
% node119->node117
gsave
1 setlinewidth
0 0 0 edgecolor
newpath 5249.59 4036.3 moveto
5253.94 3983.22 5261.86 3886.51 5266.6 3828.56 curveto
stroke
0 0 0 edgecolor
newpath 5270.1 3828.81 moveto
5267.42 3818.56 lineto
5263.12 3828.24 lineto
closepath fill
1 setlinewidth
solid
0 0 0 edgecolor
newpath 5270.1 3828.81 moveto
5267.42 3818.56 lineto
5263.12 3828.24 lineto
closepath stroke
grestore
% node120->node125
gsave
1 setlinewidth
0 0 0 edgecolor
newpath 5670.67 3410.45 moveto
5677.1 3352.61 5689.47 3241.28 5697.05 3173.02 curveto
stroke
0 0 0 edgecolor
newpath 5700.56 3173.19 moveto
5698.18 3162.86 lineto
5693.6 3172.41 lineto
closepath fill
1 setlinewidth
solid
0 0 0 edgecolor
newpath 5700.56 3173.19 moveto
5698.18 3162.86 lineto
5693.6 3172.41 lineto
closepath stroke
grestore
% node121->node115
gsave
1 setlinewidth
0 0 0 edgecolor
newpath 5034.67 4046.96 moveto
5022.1 3997.17 4995.14 3890.43 4979.47 3828.37 curveto
stroke
0 0 0 edgecolor
newpath 4982.8 3827.28 moveto
4976.96 3818.44 lineto
4976.01 3829 lineto
closepath fill
1 setlinewidth
solid
0 0 0 edgecolor
newpath 4982.8 3827.28 moveto
4976.96 3818.44 lineto
4976.01 3829 lineto
closepath stroke
grestore
% node122->node20
gsave
1 setlinewidth
0 0 0 edgecolor
newpath 1042.56 3409.1 moveto
1064.46 3396.02 1089.03 3381.37 1111.5 3368 curveto
1242.08 3290.33 1395.35 3199.63 1478.11 3150.7 curveto
stroke
0 0 0 edgecolor
newpath 1480.04 3153.62 moveto
1486.87 3145.52 lineto
1476.48 3147.59 lineto
closepath fill
1 setlinewidth
solid
0 0 0 edgecolor
newpath 1480.04 3153.62 moveto
1486.87 3145.52 lineto
1476.48 3147.59 lineto
closepath stroke
grestore
% node122->node51
gsave
1 setlinewidth
0 0 0 edgecolor
newpath 934.06 3397.06 moveto
881.61 3335.56 793.75 3232.55 739.98 3169.5 curveto
stroke
0 0 0 edgecolor
newpath 742.42 3166.97 moveto
733.27 3161.63 lineto
737.1 3171.51 lineto
closepath fill
1 setlinewidth
solid
0 0 0 edgecolor
newpath 742.42 3166.97 moveto
733.27 3161.63 lineto
737.1 3171.51 lineto
closepath stroke
grestore
% node122->node177
gsave
1 setlinewidth
0 0 0 edgecolor
newpath 964.26 3390 moveto
951.09 3332.28 930.88 3243.74 916.98 3182.81 curveto
stroke
0 0 0 edgecolor
newpath 920.35 3181.87 moveto
914.71 3172.9 lineto
913.53 3183.43 lineto
closepath fill
1 setlinewidth
solid
0 0 0 edgecolor
newpath 920.35 3181.87 moveto
914.71 3172.9 lineto
913.53 3183.43 lineto
closepath stroke
grestore
% node123->node51
gsave
1 setlinewidth
0 0 0 edgecolor
newpath 693.5 3389.23 moveto
693.5 3331.87 693.5 3244.61 693.5 3183.98 curveto
stroke
0 0 0 edgecolor
newpath 697 3183.74 moveto
693.5 3173.74 lineto
690 3183.74 lineto
closepath fill
1 setlinewidth
solid
0 0 0 edgecolor
newpath 697 3183.74 moveto
693.5 3173.74 lineto
690 3183.74 lineto
closepath stroke
grestore
% node126->node58
gsave
1 setlinewidth
0 0 0 edgecolor
newpath 4385.46 3735.05 moveto
4360.44 3674.68 4316.54 3568.74 4289.63 3503.82 curveto
stroke
0 0 0 edgecolor
newpath 4292.85 3502.45 moveto
4285.79 3494.55 lineto
4286.39 3505.13 lineto
closepath fill
1 setlinewidth
solid
0 0 0 edgecolor
newpath 4292.85 3502.45 moveto
4285.79 3494.55 lineto
4286.39 3505.13 lineto
closepath stroke
grestore
% node126->node80
gsave
1 setlinewidth
0 0 0 edgecolor
newpath 4368.73 3741.16 moveto
4311.53 3677.46 4200.06 3553.31 4142.25 3488.92 curveto
stroke
0 0 0 edgecolor
newpath 4144.75 3486.48 moveto
4135.47 3481.38 lineto
4139.55 3491.16 lineto
closepath fill
1 setlinewidth
solid
0 0 0 edgecolor
newpath 4144.75 3486.48 moveto
4135.47 3481.38 lineto
4139.55 3491.16 lineto
closepath stroke
grestore
% node127->node163
gsave
1 setlinewidth
0 0 0 edgecolor
newpath 3447.06 2748.23 moveto
3426.93 2733.62 3402.81 2716.56 3380.5 2702 curveto
3241.66 2611.38 3072.92 2514.26 2983.05 2463.52 curveto
stroke
0 0 0 edgecolor
newpath 2984.77 2460.47 moveto
2974.34 2458.61 lineto
2981.33 2466.57 lineto
closepath fill
1 setlinewidth
solid
0 0 0 edgecolor
newpath 2984.77 2460.47 moveto
2974.34 2458.61 lineto
2981.33 2466.57 lineto
closepath stroke
grestore
% node128->node29
gsave
1 setlinewidth
0 0 0 edgecolor
newpath 5353.16 3399.93 moveto
5346.49 3339.93 5335.1 3237.36 5327.95 3173.03 curveto
stroke
0 0 0 edgecolor
newpath 5331.42 3172.6 moveto
5326.84 3163.05 lineto
5324.47 3173.38 lineto
closepath fill
1 setlinewidth
solid
0 0 0 edgecolor
newpath 5331.42 3172.6 moveto
5326.84 3163.05 lineto
5324.47 3173.38 lineto
closepath stroke
grestore
% node129->node56
gsave
1 setlinewidth
0 0 0 edgecolor
newpath 4082.95 3750.26 moveto
4154.17 3693.2 4303.89 3572.63 4353.5 3528 curveto
4367.13 3515.73 4381.53 3501.85 4394.34 3489.13 curveto
stroke
0 0 0 edgecolor
newpath 4397.07 3491.34 moveto
4401.68 3481.8 lineto
4392.13 3486.39 lineto
closepath fill
1 setlinewidth
solid
0 0 0 edgecolor
newpath 4397.07 3491.34 moveto
4401.68 3481.8 lineto
4392.13 3486.39 lineto
closepath stroke
grestore
% node129->node80
gsave
1 setlinewidth
0 0 0 edgecolor
newpath 4051.38 3743.45 moveto
4062.53 3682.58 4084.53 3562.47 4096.77 3495.66 curveto
stroke
0 0 0 edgecolor
newpath 4100.29 3495.88 moveto
4098.65 3485.41 lineto
4093.4 3494.62 lineto
closepath fill
1 setlinewidth
solid
0 0 0 edgecolor
newpath 4100.29 3495.88 moveto
4098.65 3485.41 lineto
4093.4 3494.62 lineto
closepath stroke
grestore
% node129->node187
gsave
1 setlinewidth
0 0 0 edgecolor
newpath 3989.8 3759.59 moveto
3907.24 3724.34 3751.91 3646.01 3671.5 3528 curveto
3666.29 3520.36 3611.79 3269.48 3588.73 3162.53 curveto
stroke
0 0 0 edgecolor
newpath 3592.12 3161.68 moveto
3586.59 3152.64 lineto
3585.28 3163.16 lineto
closepath fill
1 setlinewidth
solid
0 0 0 edgecolor
newpath 3592.12 3161.68 moveto
3586.59 3152.64 lineto
3585.28 3163.16 lineto
closepath stroke
grestore
% node131
gsave
1 0.99489 1 nodecolor
3061.5 1528 84.15 37.48 ellipse_path fill
1 setlinewidth
filled
0 0 0 nodecolor
3061.5 1528 84.15 37.48 ellipse_path stroke
0 0 0 nodecolor
14 /Times-Roman set_font
3024.5 1537.9 moveto 74 (GO:0071027) alignedtext
0 0 0 nodecolor
14 /Times-Roman set_font
3040 1522.9 moveto 43 (nuclear) alignedtext
0 0 0 nodecolor
14 /Times-Roman set_font
3010 1507.9 moveto 103 (RNA surveillance) alignedtext
grestore
% node130->node131
gsave
1 setlinewidth
0 0 0 edgecolor
newpath 2888.26 1773.42 moveto
2921.2 1726.76 2989.75 1629.64 3030.05 1572.56 curveto
stroke
0 0 0 edgecolor
newpath 3033.11 1574.29 moveto
3036.02 1564.1 lineto
3027.39 1570.25 lineto
closepath fill
1 setlinewidth
solid
0 0 0 edgecolor
newpath 3033.11 1574.29 moveto
3036.02 1564.1 lineto
3027.39 1570.25 lineto
closepath stroke
grestore
% node131->node132
gsave
1 setlinewidth
0 0 0 edgecolor
newpath 3090.14 1492.59 moveto
3136.83 1434.88 3229.21 1320.68 3279.99 1257.9 curveto
stroke
0 0 0 edgecolor
newpath 3283 1259.74 moveto
3286.57 1249.76 lineto
3277.56 1255.34 lineto
closepath fill
1 setlinewidth
solid
0 0 0 edgecolor
newpath 3283 1259.74 moveto
3286.57 1249.76 lineto
3277.56 1255.34 lineto
closepath stroke
grestore
% node131->node133
gsave
1 setlinewidth
0 0 0 edgecolor
newpath 3067.48 1490.44 moveto
3076.59 1433.23 3093.93 1324.31 3103.92 1261.63 curveto
stroke
0 0 0 edgecolor
newpath 3107.4 1262.03 moveto
3105.51 1251.61 lineto
3100.48 1260.93 lineto
closepath fill
1 setlinewidth
solid
0 0 0 edgecolor
newpath 3107.4 1262.03 moveto
3105.51 1251.61 lineto
3100.48 1260.93 lineto
closepath stroke
grestore
% node133->node135
gsave
1 setlinewidth
0 0 0 edgecolor
newpath 3119.4 1176.44 moveto
3130.18 1125.14 3149.7 1032.26 3163.12 968.42 curveto
stroke
0 0 0 edgecolor
newpath 3166.59 968.94 moveto
3165.22 958.44 lineto
3159.74 967.5 lineto
closepath fill
1 setlinewidth
solid
0 0 0 edgecolor
newpath 3166.59 968.94 moveto
3165.22 958.44 lineto
3159.74 967.5 lineto
closepath stroke
grestore
% node135->node134
gsave
1 setlinewidth
0 0 0 edgecolor
newpath 3138.95 844.3 moveto
3094.95 780.72 3023.1 676.91 2976.82 610.04 curveto
stroke
0 0 0 edgecolor
newpath 2979.6 607.9 moveto
2971.03 601.67 lineto
2973.84 611.88 lineto
closepath fill
1 setlinewidth
solid
0 0 0 edgecolor
newpath 2979.6 607.9 moveto
2971.03 601.67 lineto
2973.84 611.88 lineto
closepath stroke
grestore
% node135->node136
gsave
1 setlinewidth
0 0 0 edgecolor
newpath 3180.66 841.15 moveto
3184 778.91 3189.27 680.8 3192.8 614.98 curveto
stroke
0 0 0 edgecolor
newpath 3196.31 614.87 moveto
3193.35 604.7 lineto
3189.32 614.5 lineto
closepath fill
1 setlinewidth
solid
0 0 0 edgecolor
newpath 3196.31 614.87 moveto
3193.35 604.7 lineto
3189.32 614.5 lineto
closepath stroke
grestore
% node137->node148
gsave
1 setlinewidth
0 0 0 edgecolor
newpath 1676.1 2063.06 moveto
1595.62 2025.61 1468.9 1953.33 1407.5 1848 curveto
1322.18 1701.63 1451.24 1615.71 1366.5 1469 curveto
1357.82 1453.96 1179.22 1327.35 1080.97 1258.38 curveto
stroke
0 0 0 edgecolor
newpath 1082.79 1255.38 moveto
1072.59 1252.5 lineto
1078.77 1261.11 lineto
closepath fill
1 setlinewidth
solid
0 0 0 edgecolor
newpath 1082.79 1255.38 moveto
1072.59 1252.5 lineto
1078.77 1261.11 lineto
closepath stroke
grestore
% node138
gsave
1 0.26505 1 nodecolor
565.5 1214 160.01 58.69 ellipse_path fill
1 setlinewidth
filled
0 0 0 nodecolor
565.5 1214 160.01 58.69 ellipse_path stroke
0 0 0 nodecolor
14 /Times-Roman set_font
527.5 1238.9 moveto 76 (GO:0000376) alignedtext
0 0 0 nodecolor
14 /Times-Roman set_font
460 1223.9 moveto 211 (RNA splicing, via transesterification) alignedtext
0 0 0 nodecolor
14 /Times-Roman set_font
539.5 1208.9 moveto 52 (reactions) alignedtext
0 0 0 nodecolor
14 /Times-Roman set_font
521.5 1193.9 moveto 88 (with guanosine) alignedtext
0 0 0 nodecolor
14 /Times-Roman set_font
523.5 1178.9 moveto 84 (as nucleophile) alignedtext
grestore
% node139
gsave
1 0.26505 1 nodecolor
483.5 900 68.8 37.48 ellipse_path fill
1 setlinewidth
filled
0 0 0 nodecolor
483.5 900 68.8 37.48 ellipse_path stroke
0 0 0 nodecolor
14 /Times-Roman set_font
446 909.9 moveto 75 (GO:0000372) alignedtext
0 0 0 nodecolor
14 /Times-Roman set_font
442.5 894.9 moveto 82 (Group I intron) alignedtext
0 0 0 nodecolor
14 /Times-Roman set_font
460 879.9 moveto 47 (splicing) alignedtext
grestore
% node138->node139
gsave
1 setlinewidth
0 0 0 edgecolor
newpath 550.27 1155.67 moveto
534.57 1095.57 510.4 1003.01 495.85 947.3 curveto
stroke
0 0 0 edgecolor
newpath 499.16 946.13 moveto
493.25 937.34 lineto
492.39 947.9 lineto
closepath fill
1 setlinewidth
solid
0 0 0 edgecolor
newpath 499.16 946.13 moveto
493.25 937.34 lineto
492.39 947.9 lineto
closepath stroke
grestore
% node140
gsave
1 0.26505 1 nodecolor
227.5 1214 160.01 69.3 ellipse_path fill
1 setlinewidth
filled
0 0 0 nodecolor
227.5 1214 160.01 69.3 ellipse_path stroke
0 0 0 nodecolor
14 /Times-Roman set_font
190 1246.4 moveto 75 (GO:0000377) alignedtext
0 0 0 nodecolor
14 /Times-Roman set_font
122 1231.4 moveto 211 (RNA splicing, via transesterification) alignedtext
0 0 0 nodecolor
14 /Times-Roman set_font
201.5 1216.4 moveto 52 (reactions) alignedtext
0 0 0 nodecolor
14 /Times-Roman set_font
192.5 1201.4 moveto 70 (with bulged) alignedtext
0 0 0 nodecolor
14 /Times-Roman set_font
198.5 1186.4 moveto 58 (adenosine) alignedtext
0 0 0 nodecolor
14 /Times-Roman set_font
185.5 1171.4 moveto 84 (as nucleophile) alignedtext
grestore
% node141
gsave
1 0.26505 1 nodecolor
227.5 900 72.83 37.48 ellipse_path fill
1 setlinewidth
filled
0 0 0 nodecolor
227.5 900 72.83 37.48 ellipse_path stroke
0 0 0 nodecolor
14 /Times-Roman set_font
190 909.9 moveto 75 (GO:0000373) alignedtext
0 0 0 nodecolor
14 /Times-Roman set_font
184 894.9 moveto 87 (Group II intron) alignedtext
0 0 0 nodecolor
14 /Times-Roman set_font
204 879.9 moveto 47 (splicing) alignedtext
grestore
% node140->node141
gsave
1 setlinewidth
0 0 0 edgecolor
newpath 227.5 1144.31 moveto
227.5 1084.52 227.5 999.95 227.5 947.62 curveto
stroke
0 0 0 edgecolor
newpath 231 947.6 moveto
227.5 937.6 lineto
224 947.6 lineto
closepath fill
1 setlinewidth
solid
0 0 0 edgecolor
newpath 231 947.6 moveto
227.5 937.6 lineto
224 947.6 lineto
closepath stroke
grestore
% node143
gsave
1 0.77664 1 nodecolor
941.5 1528 160.01 37.48 ellipse_path fill
1 setlinewidth
filled
0 0 0 nodecolor
941.5 1528 160.01 37.48 ellipse_path stroke
0 0 0 nodecolor
14 /Times-Roman set_font
903.5 1537.9 moveto 76 (GO:0000375) alignedtext
0 0 0 nodecolor
14 /Times-Roman set_font
836 1522.9 moveto 211 (RNA splicing, via transesterification) alignedtext
0 0 0 nodecolor
14 /Times-Roman set_font
915.5 1507.9 moveto 52 (reactions) alignedtext
grestore
% node142->node143
gsave
1 setlinewidth
0 0 0 edgecolor
newpath 1050.46 1772.93 moveto
1029.84 1726.59 987.58 1631.58 962.17 1574.47 curveto
stroke
0 0 0 edgecolor
newpath 965.36 1573.02 moveto
958.09 1565.3 lineto
958.96 1575.86 lineto
closepath fill
1 setlinewidth
solid
0 0 0 edgecolor
newpath 965.36 1573.02 moveto
958.09 1565.3 lineto
958.96 1575.86 lineto
closepath stroke
grestore
% node143->node138
gsave
1 setlinewidth
0 0 0 edgecolor
newpath 898 1491.67 moveto
834.27 1438.45 714.75 1338.64 637.72 1274.31 curveto
stroke
0 0 0 edgecolor
newpath 639.85 1271.53 moveto
629.93 1267.81 lineto
635.37 1276.91 lineto
closepath fill
1 setlinewidth
solid
0 0 0 edgecolor
newpath 639.85 1271.53 moveto
629.93 1267.81 lineto
635.37 1276.91 lineto
closepath stroke
grestore
% node143->node140
gsave
1 setlinewidth
0 0 0 edgecolor
newpath 866.1 1494.84 moveto
742.95 1440.68 497.54 1332.76 349.39 1267.6 curveto
stroke
0 0 0 edgecolor
newpath 350.78 1264.39 moveto
340.21 1263.57 lineto
347.96 1270.8 lineto
closepath fill
1 setlinewidth
solid
0 0 0 edgecolor
newpath 350.78 1264.39 moveto
340.21 1263.57 lineto
347.96 1270.8 lineto
closepath stroke
grestore
% node144
gsave
1 1 1 nodecolor
634.5 546 166.17 69.3 ellipse_path fill
1 setlinewidth
filled
0 0 0 nodecolor
634.5 546 166.17 69.3 ellipse_path stroke
0 0 0 nodecolor
14 /Times-Roman set_font
596 578.4 moveto 77 (GO:0000479) alignedtext
0 0 0 nodecolor
14 /Times-Roman set_font
587 563.4 moveto 95 (endonucleolytic) alignedtext
0 0 0 nodecolor
14 /Times-Roman set_font
608.5 548.4 moveto 52 (cleavage) alignedtext
0 0 0 nodecolor
14 /Times-Roman set_font
595 533.4 moveto 79 (of tricistronic) alignedtext
0 0 0 nodecolor
14 /Times-Roman set_font
589 518.4 moveto 91 (rRNA transcript) alignedtext
0 0 0 nodecolor
14 /Times-Roman set_font
525 503.4 moveto 219 (\(SSU-rRNA, 5.8S rRNA, LSU-rRNA\)) alignedtext
grestore
% node145
gsave
1 1 1 nodecolor
1436.5 152 261.13 79.9 ellipse_path fill
1 setlinewidth
filled
0 0 0 nodecolor
1436.5 152 261.13 79.9 ellipse_path stroke
0 0 0 nodecolor
14 /Times-Roman set_font
1397.5 191.9 moveto 78 (GO:0000447) alignedtext
0 0 0 nodecolor
14 /Times-Roman set_font
1389 176.9 moveto 95 (endonucleolytic) alignedtext
0 0 0 nodecolor
14 /Times-Roman set_font
1410.5 161.9 moveto 52 (cleavage) alignedtext
0 0 0 nodecolor
14 /Times-Roman set_font
1382.5 146.9 moveto 108 (in ITS1 to separate) alignedtext
0 0 0 nodecolor
14 /Times-Roman set_font
1259.5 131.9 moveto 354 (SSU-rRNA from 5.8S rRNA and LSU-rRNA from tricistronic) alignedtext
0 0 0 nodecolor
14 /Times-Roman set_font
1391 116.9 moveto 91 (rRNA transcript) alignedtext
0 0 0 nodecolor
14 /Times-Roman set_font
1327 101.9 moveto 219 (\(SSU-rRNA, 5.8S rRNA, LSU-rRNA\)) alignedtext
grestore
% node144->node145
gsave
1 setlinewidth
0 0 0 edgecolor
newpath 737.88 491.6 moveto
761.36 479.43 786.24 466.67 809.5 455 curveto
971.1 373.96 1157.85 284.21 1285.22 223.58 curveto
stroke
0 0 0 edgecolor
newpath 1286.76 226.72 moveto
1294.29 219.26 lineto
1283.76 220.4 lineto
closepath fill
1 setlinewidth
solid
0 0 0 edgecolor
newpath 1286.76 226.72 moveto
1294.29 219.26 lineto
1283.76 220.4 lineto
closepath stroke
grestore
% node159
gsave
1 1 1 nodecolor
531.5 152 275.77 69.3 ellipse_path fill
1 setlinewidth
filled
0 0 0 nodecolor
531.5 152 275.77 69.3 ellipse_path stroke
0 0 0 nodecolor
14 /Times-Roman set_font
493.5 184.4 moveto 76 (GO:0000472) alignedtext
0 0 0 nodecolor
14 /Times-Roman set_font
484 169.4 moveto 95 (endonucleolytic) alignedtext
0 0 0 nodecolor
14 /Times-Roman set_font
505.5 154.4 moveto 52 (cleavage) alignedtext
0 0 0 nodecolor
14 /Times-Roman set_font
499.5 139.4 moveto 64 (to generate) alignedtext
0 0 0 nodecolor
14 /Times-Roman set_font
511.5 124.4 moveto 40 (mature) alignedtext
0 0 0 nodecolor
14 /Times-Roman set_font
344.5 109.4 moveto 374 (5'-end of SSU-rRNA from \(SSU-rRNA, 5.8S rRNA, LSU-rRNA\)) alignedtext
grestore
% node144->node159
gsave
1 setlinewidth
0 0 0 edgecolor
newpath 616.32 476.47 moveto
598.4 407.89 571.03 303.21 552.26 231.41 curveto
stroke
0 0 0 edgecolor
newpath 555.58 230.29 moveto
549.67 221.5 lineto
548.81 232.06 lineto
closepath fill
1 setlinewidth
solid
0 0 0 edgecolor
newpath 555.58 230.29 moveto
549.67 221.5 lineto
548.81 232.06 lineto
closepath stroke
grestore
% node162
gsave
1 1 1 nodecolor
991.5 152 166.17 69.3 ellipse_path fill
1 setlinewidth
filled
0 0 0 nodecolor
991.5 152 166.17 69.3 ellipse_path stroke
0 0 0 nodecolor
14 /Times-Roman set_font
953 184.4 moveto 77 (GO:0000480) alignedtext
0 0 0 nodecolor
14 /Times-Roman set_font
944 169.4 moveto 95 (endonucleolytic) alignedtext
0 0 0 nodecolor
14 /Times-Roman set_font
965.5 154.4 moveto 52 (cleavage) alignedtext
0 0 0 nodecolor
14 /Times-Roman set_font
922 139.4 moveto 139 (in 5'-ETS of tricistronic) alignedtext
0 0 0 nodecolor
14 /Times-Roman set_font
946 124.4 moveto 91 (rRNA transcript) alignedtext
0 0 0 nodecolor
14 /Times-Roman set_font
882 109.4 moveto 219 (\(SSU-rRNA, 5.8S rRNA, LSU-rRNA\)) alignedtext
grestore
% node144->node162
gsave
1 setlinewidth
0 0 0 edgecolor
newpath 693.45 480.94 moveto
757.4 410.36 859.24 297.97 925.74 224.58 curveto
stroke
0 0 0 edgecolor
newpath 928.34 226.92 moveto
932.46 217.16 lineto
923.15 222.22 lineto
closepath fill
1 setlinewidth
solid
0 0 0 edgecolor
newpath 928.34 226.92 moveto
932.46 217.16 lineto
923.15 222.22 lineto
closepath stroke
grestore
% node146->node145
gsave
1 setlinewidth
0 0 0 edgecolor
newpath 1349.66 487.44 moveto
1366.44 422.61 1393.7 317.34 1413.2 242.01 curveto
stroke
0 0 0 edgecolor
newpath 1416.66 242.61 moveto
1415.78 232.05 lineto
1409.88 240.86 lineto
closepath fill
1 setlinewidth
solid
0 0 0 edgecolor
newpath 1416.66 242.61 moveto
1415.78 232.05 lineto
1409.88 240.86 lineto
closepath stroke
grestore
% node146->node159
gsave
1 setlinewidth
0 0 0 edgecolor
newpath 1242.13 497.31 moveto
1215.54 483.47 1186.44 468.5 1159.5 455 curveto
992.38 371.25 798.37 278.29 670.73 217.7 curveto
stroke
0 0 0 edgecolor
newpath 672.19 214.52 moveto
661.65 213.4 lineto
669.19 220.85 lineto
closepath fill
1 setlinewidth
solid
0 0 0 edgecolor
newpath 672.19 214.52 moveto
661.65 213.4 lineto
669.19 220.85 lineto
closepath stroke
grestore
% node146->node162
gsave
1 setlinewidth
0 0 0 edgecolor
newpath 1285.72 489.97 moveto
1225.19 420.44 1121.84 301.72 1055.13 225.09 curveto
stroke
0 0 0 edgecolor
newpath 1057.6 222.6 moveto
1048.39 217.35 lineto
1052.32 227.19 lineto
closepath fill
1 setlinewidth
solid
0 0 0 edgecolor
newpath 1057.6 222.6 moveto
1048.39 217.35 lineto
1052.32 227.19 lineto
closepath stroke
grestore
% node147
gsave
1 1 1 nodecolor
1682.5 900 166.17 58.69 ellipse_path fill
1 setlinewidth
filled
0 0 0 nodecolor
1682.5 900 166.17 58.69 ellipse_path stroke
0 0 0 nodecolor
14 /Times-Roman set_font
1643.5 924.9 moveto 78 (GO:0000466) alignedtext
0 0 0 nodecolor
14 /Times-Roman set_font
1652 909.9 moveto 61 (maturation) alignedtext
0 0 0 nodecolor
14 /Times-Roman set_font
1594 894.9 moveto 177 (of 5.8S rRNA from tricistronic) alignedtext
0 0 0 nodecolor
14 /Times-Roman set_font
1637 879.9 moveto 91 (rRNA transcript) alignedtext
0 0 0 nodecolor
14 /Times-Roman set_font
1573 864.9 moveto 219 (\(SSU-rRNA, 5.8S rRNA, LSU-rRNA\)) alignedtext
grestore
% node147->node145
gsave
1 setlinewidth
0 0 0 edgecolor
newpath 1663.3 841.62 moveto
1620.46 711.37 1516.86 396.34 1465.86 241.27 curveto
stroke
0 0 0 edgecolor
newpath 1469.17 240.15 moveto
1462.73 231.74 lineto
1462.53 242.34 lineto
closepath fill
1 setlinewidth
solid
0 0 0 edgecolor
newpath 1469.17 240.15 moveto
1462.73 231.74 lineto
1462.53 242.34 lineto
closepath stroke
grestore
% node147->node154
gsave
1 setlinewidth
0 0 0 edgecolor
newpath 1586.39 852.16 moveto
1481.33 799.75 1308.12 713.01 1159.5 637 curveto
1144.59 629.38 1128.99 621.34 1113.51 613.34 curveto
stroke
0 0 0 edgecolor
newpath 1114.9 610.12 moveto
1104.41 608.63 lineto
1111.69 616.33 lineto
closepath fill
1 setlinewidth
solid
0 0 0 edgecolor
newpath 1114.9 610.12 moveto
1104.41 608.63 lineto
1111.69 616.33 lineto
closepath stroke
grestore
% node149
gsave
1 0.98431 1 nodecolor
864.5 900 92.13 58.69 ellipse_path fill
1 setlinewidth
filled
0 0 0 nodecolor
864.5 900 92.13 58.69 ellipse_path stroke
0 0 0 nodecolor
14 /Times-Roman set_font
825.5 924.9 moveto 78 (GO:0000459) alignedtext
0 0 0 nodecolor
14 /Times-Roman set_font
820.5 909.9 moveto 88 (exonucleolytic) alignedtext
0 0 0 nodecolor
14 /Times-Roman set_font
837 894.9 moveto 55 (trimming) alignedtext
0 0 0 nodecolor
14 /Times-Roman set_font
838.5 879.9 moveto 52 (involved) alignedtext
0 0 0 nodecolor
14 /Times-Roman set_font
807 864.9 moveto 115 (in rRNA processing) alignedtext
grestore
% node148->node149
gsave
1 setlinewidth
0 0 0 edgecolor
newpath 994.76 1167.33 moveto
968.63 1113.71 925.58 1025.36 896.18 965.01 curveto
stroke
0 0 0 edgecolor
newpath 899.29 963.41 moveto
891.76 955.95 lineto
893 966.47 lineto
closepath fill
1 setlinewidth
solid
0 0 0 edgecolor
newpath 899.29 963.41 moveto
891.76 955.95 lineto
893 966.47 lineto
closepath stroke
grestore
% node161
gsave
1 1 1 nodecolor
662.5 900 92.13 58.69 ellipse_path fill
1 setlinewidth
filled
0 0 0 nodecolor
662.5 900 92.13 58.69 ellipse_path stroke
0 0 0 nodecolor
14 /Times-Roman set_font
624.5 924.9 moveto 76 (GO:0000478) alignedtext
0 0 0 nodecolor
14 /Times-Roman set_font
615 909.9 moveto 95 (endonucleolytic) alignedtext
0 0 0 nodecolor
14 /Times-Roman set_font
636.5 894.9 moveto 52 (cleavage) alignedtext
0 0 0 nodecolor
14 /Times-Roman set_font
636.5 879.9 moveto 52 (involved) alignedtext
0 0 0 nodecolor
14 /Times-Roman set_font
605 864.9 moveto 115 (in rRNA processing) alignedtext
grestore
% node148->node161
gsave
1 setlinewidth
0 0 0 edgecolor
newpath 970.73 1172.63 moveto
907.33 1116.55 794 1016.31 723.84 954.26 curveto
stroke
0 0 0 edgecolor
newpath 726.16 951.63 moveto
716.35 947.63 lineto
721.52 956.88 lineto
closepath fill
1 setlinewidth
solid
0 0 0 edgecolor
newpath 726.16 951.63 moveto
716.35 947.63 lineto
721.52 956.88 lineto
closepath stroke
grestore
% node149->node154
gsave
1 setlinewidth
0 0 0 edgecolor
newpath 883.91 842.73 moveto
902.02 789.31 929.41 708.5 951.04 644.7 curveto
stroke
0 0 0 edgecolor
newpath 954.43 645.6 moveto
954.33 635.01 lineto
947.8 643.36 lineto
closepath fill
1 setlinewidth
solid
0 0 0 edgecolor
newpath 954.43 645.6 moveto
954.33 635.01 lineto
947.8 643.36 lineto
closepath stroke
grestore
% node150->node147
gsave
1 setlinewidth
0 0 0 edgecolor
newpath 1631.44 1176.44 moveto
1640.91 1125.14 1658.07 1032.26 1669.86 968.42 curveto
stroke
0 0 0 edgecolor
newpath 1673.33 968.91 moveto
1671.71 958.44 lineto
1666.45 967.63 lineto
closepath fill
1 setlinewidth
solid
0 0 0 edgecolor
newpath 1673.33 968.91 moveto
1671.71 958.44 lineto
1666.45 967.63 lineto
closepath stroke
grestore
% node153
gsave
1 0.99997 1 nodecolor
1332.5 900 166.17 58.69 ellipse_path fill
1 setlinewidth
filled
0 0 0 nodecolor
1332.5 900 166.17 58.69 ellipse_path stroke
0 0 0 nodecolor
14 /Times-Roman set_font
1294 924.9 moveto 77 (GO:0000463) alignedtext
0 0 0 nodecolor
14 /Times-Roman set_font
1302 909.9 moveto 61 (maturation) alignedtext
0 0 0 nodecolor
14 /Times-Roman set_font
1242.5 894.9 moveto 180 (of LSU-rRNA from tricistronic) alignedtext
0 0 0 nodecolor
14 /Times-Roman set_font
1287 879.9 moveto 91 (rRNA transcript) alignedtext
0 0 0 nodecolor
14 /Times-Roman set_font
1223 864.9 moveto 219 (\(SSU-rRNA, 5.8S rRNA, LSU-rRNA\)) alignedtext
grestore
% node152->node153
gsave
1 setlinewidth
0 0 0 edgecolor
newpath 1454.4 1177.37 moveto
1431.8 1125.94 1390.28 1031.46 1362.04 967.21 curveto
stroke
0 0 0 edgecolor
newpath 1365.2 965.7 moveto
1357.97 957.96 lineto
1358.79 968.52 lineto
closepath fill
1 setlinewidth
solid
0 0 0 edgecolor
newpath 1365.2 965.7 moveto
1357.97 957.96 lineto
1358.79 968.52 lineto
closepath stroke
grestore
% node156->node157
gsave
1 setlinewidth
0 0 0 edgecolor
newpath 3036.67 3743.77 moveto
3050.95 3685.78 3078.61 3573.46 3095.43 3505.15 curveto
stroke
0 0 0 edgecolor
newpath 3098.83 3505.95 moveto
3097.83 3495.41 lineto
3092.04 3504.28 lineto
closepath fill
1 setlinewidth
solid
0 0 0 edgecolor
newpath 3098.83 3505.95 moveto
3097.83 3495.41 lineto
3092.04 3504.28 lineto
closepath stroke
grestore
% node157->node86
gsave
1 setlinewidth
0 0 0 edgecolor
newpath 3098.9 3400.29 moveto
3086.21 3343.19 3064.88 3247.19 3050.5 3182.5 curveto
stroke
0 0 0 edgecolor
newpath 3053.84 3181.4 moveto
3048.26 3172.4 lineto
3047.01 3182.92 lineto
closepath fill
1 setlinewidth
solid
0 0 0 edgecolor
newpath 3053.84 3181.4 moveto
3048.26 3172.4 lineto
3047.01 3182.92 lineto
closepath stroke
grestore
% node160->node159
gsave
1 setlinewidth
0 0 0 edgecolor
newpath 213.4 519.54 moveto
264.33 460.69 388.56 317.16 465.84 227.87 curveto
stroke
0 0 0 edgecolor
newpath 468.57 230.06 moveto
472.47 220.21 lineto
463.28 225.48 lineto
closepath fill
1 setlinewidth
solid
0 0 0 edgecolor
newpath 468.57 230.06 moveto
472.47 220.21 lineto
463.28 225.48 lineto
closepath stroke
grestore
% node161->node144
gsave
1 setlinewidth
0 0 0 edgecolor
newpath 657.88 841.54 moveto
653.22 782.64 645.99 691.32 640.81 625.78 curveto
stroke
0 0 0 edgecolor
newpath 644.27 625.18 moveto
640 615.49 lineto
637.3 625.74 lineto
closepath fill
1 setlinewidth
solid
0 0 0 edgecolor
newpath 644.27 625.18 moveto
640 615.49 lineto
637.3 625.74 lineto
closepath stroke
grestore
% node166
gsave
1 0.39296 1 nodecolor
679.5 1800 65.05 48.08 ellipse_path fill
1 setlinewidth
filled
0 0 0 nodecolor
679.5 1800 65.05 48.08 ellipse_path stroke
0 0 0 nodecolor
14 /Times-Roman set_font
641.5 1817.4 moveto 76 (GO:0006348) alignedtext
0 0 0 nodecolor
14 /Times-Roman set_font
650.5 1802.4 moveto 58 (chromatin) alignedtext
0 0 0 nodecolor
14 /Times-Roman set_font
652.5 1787.4 moveto 54 (silencing) alignedtext
0 0 0 nodecolor
14 /Times-Roman set_font
646.5 1772.4 moveto 66 (at telomere) alignedtext
grestore
% node165->node166
gsave
1 setlinewidth
0 0 0 edgecolor
newpath 1280.75 2073.35 moveto
1175.21 2035.33 940.07 1946.71 753.5 1848 curveto
747.68 1844.92 741.73 1841.52 735.85 1838 curveto
stroke
0 0 0 edgecolor
newpath 737.67 1835.01 moveto
727.32 1832.77 lineto
734.01 1840.98 lineto
closepath fill
1 setlinewidth
solid
0 0 0 edgecolor
newpath 737.67 1835.01 moveto
727.32 1832.77 lineto
734.01 1840.98 lineto
closepath stroke
grestore
% node167->node91
gsave
1 setlinewidth
0 0 0 edgecolor
newpath 3761.25 1774.17 moveto
3834.49 1727.73 3989.18 1629.65 4079.63 1572.3 curveto
stroke
0 0 0 edgecolor
newpath 4081.61 1575.19 moveto
4088.18 1566.88 lineto
4077.86 1569.28 lineto
closepath fill
1 setlinewidth
solid
0 0 0 edgecolor
newpath 4081.61 1575.19 moveto
4088.18 1566.88 lineto
4077.86 1569.28 lineto
closepath stroke
grestore
% node167->node93
gsave
1 setlinewidth
0 0 0 edgecolor
newpath 3742.3 1772.93 moveto
3782.33 1723.21 3867.49 1617.44 3911.65 1562.59 curveto
stroke
0 0 0 edgecolor
newpath 3914.57 1564.55 moveto
3918.11 1554.56 lineto
3909.11 1560.16 lineto
closepath fill
1 setlinewidth
solid
0 0 0 edgecolor
newpath 3914.57 1564.55 moveto
3918.11 1554.56 lineto
3909.11 1560.16 lineto
closepath stroke
grestore
% node168
gsave
1 0.741 1 nodecolor
3729.5 1528 104.15 48.08 ellipse_path fill
1 setlinewidth
filled
0 0 0 nodecolor
3729.5 1528 104.15 48.08 ellipse_path stroke
0 0 0 nodecolor
14 /Times-Roman set_font
3692 1545.4 moveto 75 (GO:0006383) alignedtext
0 0 0 nodecolor
14 /Times-Roman set_font
3693.5 1530.4 moveto 72 (transcription) alignedtext
0 0 0 nodecolor
14 /Times-Roman set_font
3663.5 1515.4 moveto 132 (from RNA polymerase) alignedtext
0 0 0 nodecolor
14 /Times-Roman set_font
3694.5 1500.4 moveto 70 (III promoter) alignedtext
grestore
% node167->node168
gsave
1 setlinewidth
0 0 0 edgecolor
newpath 3721.4 1772.93 moveto
3722.83 1729.64 3725.67 1643.85 3727.57 1586.19 curveto
stroke
0 0 0 edgecolor
newpath 3731.08 1586.24 moveto
3727.91 1576.13 lineto
3724.08 1586.01 lineto
closepath fill
1 setlinewidth
solid
0 0 0 edgecolor
newpath 3731.08 1586.24 moveto
3727.91 1576.13 lineto
3724.08 1586.01 lineto
closepath stroke
grestore
% node169->node20
gsave
1 setlinewidth
0 0 0 edgecolor
newpath 1397.76 3421.31 moveto
1423.79 3364.67 1484.82 3231.83 1517.3 3161.15 curveto
stroke
0 0 0 edgecolor
newpath 1520.5 3162.56 moveto
1521.49 3152.01 lineto
1514.14 3159.64 lineto
closepath fill
1 setlinewidth
solid
0 0 0 edgecolor
newpath 1520.5 3162.56 moveto
1521.49 3152.01 lineto
1514.14 3159.64 lineto
closepath stroke
grestore
% node169->node43
gsave
1 setlinewidth
0 0 0 edgecolor
newpath 1412.7 3422.36 moveto
1471.72 3366.11 1608.42 3232.25 1635.5 3174 curveto
1694.46 3047.17 1667.37 3001.56 1676.5 2862 curveto
1681.14 2791.04 1686.47 2772.41 1676.5 2702 curveto
1644.9 2478.84 1551.23 2223 1515.02 2129.57 curveto
stroke
0 0 0 edgecolor
newpath 1518.19 2128.06 moveto
1511.29 2120.02 lineto
1511.66 2130.6 lineto
closepath fill
1 setlinewidth
solid
0 0 0 edgecolor
newpath 1518.19 2128.06 moveto
1511.29 2120.02 lineto
1511.66 2130.6 lineto
closepath stroke
grestore
% node169->node174
gsave
1 setlinewidth
0 0 0 edgecolor
newpath 1390.9 3420.81 moveto
1402.7 3354.13 1424.88 3178.94 1360.5 3056 curveto
1296.07 2932.96 1218.93 2954.7 1115.5 2862 curveto
1098.91 2847.13 1081.42 2829.63 1067.12 2814.79 curveto
stroke
0 0 0 edgecolor
newpath 1069.4 2812.1 moveto
1059.95 2807.3 lineto
1064.34 2816.94 lineto
closepath fill
1 setlinewidth
solid
0 0 0 edgecolor
newpath 1069.4 2812.1 moveto
1059.95 2807.3 lineto
1064.34 2816.94 lineto
closepath stroke
grestore
% node170->node34
gsave
1 setlinewidth
0 0 0 edgecolor
newpath 1981.54 1501.5 moveto
2015.64 1445.13 2095.42 1313.3 2133.93 1249.64 curveto
stroke
0 0 0 edgecolor
newpath 2137.12 1251.13 moveto
2139.31 1240.76 lineto
2131.13 1247.51 lineto
closepath fill
1 setlinewidth
solid
0 0 0 edgecolor
newpath 2137.12 1251.13 moveto
2139.31 1240.76 lineto
2131.13 1247.51 lineto
closepath stroke
grestore
% node171->node89
gsave
1 setlinewidth
0 0 0 edgecolor
newpath 3077.91 1764.44 moveto
3112.59 1717.73 3173.8 1635.32 3214.01 1581.18 curveto
stroke
0 0 0 edgecolor
newpath 3216.87 1583.19 moveto
3220.03 1573.07 lineto
3211.26 1579.01 lineto
closepath fill
1 setlinewidth
solid
0 0 0 edgecolor
newpath 3216.87 1583.19 moveto
3220.03 1573.07 lineto
3211.26 1579.01 lineto
closepath stroke
grestore
% node172->node173
gsave
1 setlinewidth
0 0 0 edgecolor
newpath 5107.1 3077.77 moveto
5088.41 3016.75 5051.29 2895.58 5030.84 2828.82 curveto
stroke
0 0 0 edgecolor
newpath 5034.11 2827.53 moveto
5027.83 2818.99 lineto
5027.41 2829.58 lineto
closepath fill
1 setlinewidth
solid
0 0 0 edgecolor
newpath 5034.11 2827.53 moveto
5027.83 2818.99 lineto
5027.41 2829.58 lineto
closepath stroke
grestore
% node174->node107
gsave
1 setlinewidth
0 0 0 edgecolor
newpath 1015.63 2756.26 moveto
966.53 2695.7 843.35 2543.76 783.37 2469.78 curveto
stroke
0 0 0 edgecolor
newpath 786.09 2467.58 moveto
777.08 2462.01 lineto
780.65 2471.98 lineto
closepath fill
1 setlinewidth
solid
0 0 0 edgecolor
newpath 786.09 2467.58 moveto
777.08 2462.01 lineto
780.65 2471.98 lineto
closepath stroke
grestore
% node174->node175
gsave
1 setlinewidth
0 0 0 edgecolor
newpath 1028.37 2755.1 moveto
1010.24 2695.11 966.3 2549.75 943.6 2474.65 curveto
stroke
0 0 0 edgecolor
newpath 946.92 2473.53 moveto
940.68 2464.97 lineto
940.22 2475.56 lineto
closepath fill
1 setlinewidth
solid
0 0 0 edgecolor
newpath 946.92 2473.53 moveto
940.68 2464.97 lineto
940.22 2475.56 lineto
closepath stroke
grestore
% node174->node176
gsave
1 setlinewidth
0 0 0 edgecolor
newpath 1039.73 2754.81 moveto
1046.84 2694.89 1063.93 2550.84 1072.85 2475.59 curveto
stroke
0 0 0 edgecolor
newpath 1076.35 2475.79 moveto
1074.06 2465.45 lineto
1069.4 2474.96 lineto
closepath fill
1 setlinewidth
solid
0 0 0 edgecolor
newpath 1076.35 2475.79 moveto
1074.06 2465.45 lineto
1069.4 2474.96 lineto
closepath stroke
grestore
% node175->node179
gsave
1 setlinewidth
0 0 0 edgecolor
newpath 910.24 2392.15 moveto
878.69 2333.43 815.8 2216.4 778.73 2147.41 curveto
stroke
0 0 0 edgecolor
newpath 781.72 2145.57 moveto
773.9 2138.41 lineto
775.55 2148.88 lineto
closepath fill
1 setlinewidth
solid
0 0 0 edgecolor
newpath 781.72 2145.57 moveto
773.9 2138.41 lineto
775.55 2148.88 lineto
closepath stroke
grestore
% node176->node180
gsave
1 setlinewidth
0 0 0 edgecolor
newpath 1060.47 2391.83 moveto
1031.17 2333.05 973.05 2216.46 938.7 2147.57 curveto
stroke
0 0 0 edgecolor
newpath 941.82 2145.98 moveto
934.23 2138.59 lineto
935.56 2149.1 lineto
closepath fill
1 setlinewidth
solid
0 0 0 edgecolor
newpath 941.82 2145.98 moveto
934.23 2138.59 lineto
935.56 2149.1 lineto
closepath stroke
grestore
% node177->node107
gsave
1 setlinewidth
0 0 0 edgecolor
newpath 864.48 3061.65 moveto
832.51 3012.34 788.43 2935.77 768.5 2862 curveto
731.74 2725.95 738.52 2557.28 744.87 2476.1 curveto
stroke
0 0 0 edgecolor
newpath 748.39 2475.96 moveto
745.71 2465.7 lineto
741.41 2475.39 lineto
closepath fill
1 setlinewidth
solid
0 0 0 edgecolor
newpath 748.39 2475.96 moveto
745.71 2465.7 lineto
741.41 2475.39 lineto
closepath stroke
grestore
% node178->node107
gsave
1 setlinewidth
0 0 0 edgecolor
newpath 849.98 2734.63 moveto
827.68 2666.57 786.83 2541.91 764.7 2474.4 curveto
stroke
0 0 0 edgecolor
newpath 768.02 2473.28 moveto
761.58 2464.87 lineto
761.37 2475.46 lineto
closepath fill
1 setlinewidth
solid
0 0 0 edgecolor
newpath 768.02 2473.28 moveto
761.58 2464.87 lineto
761.37 2475.46 lineto
closepath stroke
grestore
% node180->node105
gsave
1 setlinewidth
0 0 0 edgecolor
newpath 868.34 2054.54 moveto
856.26 2044.1 843.02 2032.94 830.5 2023 curveto
746.68 1956.42 645.68 1884.32 583.27 1840.65 curveto
stroke
0 0 0 edgecolor
newpath 584.93 1837.54 moveto
574.73 1834.68 lineto
580.92 1843.28 lineto
closepath fill
1 setlinewidth
solid
0 0 0 edgecolor
newpath 584.93 1837.54 moveto
574.73 1834.68 lineto
580.92 1843.28 lineto
closepath stroke
grestore
% node184->node29
gsave
1 setlinewidth
0 0 0 edgecolor
newpath 5400.07 4036.39 moveto
5401.76 3971.03 5400.69 3832.88 5368.5 3722 curveto
5341.4 3628.65 5290.61 3622.42 5267.5 3528 curveto
5250.6 3458.93 5260.04 3438.72 5267.5 3368 curveto
5274.68 3299.96 5292.44 3223.3 5305.64 3172.38 curveto
stroke
0 0 0 edgecolor
newpath 5309.07 3173.11 moveto
5308.22 3162.55 lineto
5302.3 3171.34 lineto
closepath fill
1 setlinewidth
solid
0 0 0 edgecolor
newpath 5309.07 3173.11 moveto
5308.22 3162.55 lineto
5302.3 3171.34 lineto
closepath stroke
grestore
% node185->node186
gsave
1 setlinewidth
0 0 0 edgecolor
newpath 3308.61 3070.44 moveto
3274.62 3009.59 3213.76 2900.63 3177.36 2835.46 curveto
stroke
0 0 0 edgecolor
newpath 3180.33 2833.59 moveto
3172.39 2826.57 lineto
3174.21 2837 lineto
closepath fill
1 setlinewidth
solid
0 0 0 edgecolor
newpath 3180.33 2833.59 moveto
3172.39 2826.57 lineto
3174.21 2837 lineto
closepath stroke
grestore
% node188->node101
gsave
1 setlinewidth
0 0 0 edgecolor
newpath 4624.41 3072.15 moveto
4669.58 3011.5 4752.08 2900.72 4801.03 2834.99 curveto
stroke
0 0 0 edgecolor
newpath 4803.96 2836.92 moveto
4807.13 2826.81 lineto
4798.35 2832.74 lineto
closepath fill
1 setlinewidth
solid
0 0 0 edgecolor
newpath 4803.96 2836.92 moveto
4807.13 2826.81 lineto
4798.35 2832.74 lineto
closepath stroke
grestore
% node191
gsave
1 0.99956 1 nodecolor
4589.5 2428 65.76 58.69 ellipse_path fill
1 setlinewidth
filled
0 0 0 nodecolor
4589.5 2428 65.76 58.69 ellipse_path stroke
0 0 0 nodecolor
14 /Times-Roman set_font
4551 2452.9 moveto 77 (GO:0000055) alignedtext
0 0 0 nodecolor
14 /Times-Roman set_font
4560.5 2437.9 moveto 58 (ribosomal) alignedtext
0 0 0 nodecolor
14 /Times-Roman set_font
4552.5 2422.9 moveto 74 (large subunit) alignedtext
0 0 0 nodecolor
14 /Times-Roman set_font
4571 2407.9 moveto 37 (export) alignedtext
0 0 0 nodecolor
14 /Times-Roman set_font
4551.5 2392.9 moveto 76 (from nucleus) alignedtext
grestore
% node190->node191
gsave
1 setlinewidth
0 0 0 edgecolor
newpath 4652.28 2724.34 moveto
4639.02 2661.72 4617.85 2561.81 4603.82 2495.57 curveto
stroke
0 0 0 edgecolor
newpath 4607.21 2494.7 moveto
4601.71 2485.64 lineto
4600.36 2496.15 lineto
closepath fill
1 setlinewidth
solid
0 0 0 edgecolor
newpath 4607.21 2494.7 moveto
4601.71 2485.64 lineto
4600.36 2496.15 lineto
closepath stroke
grestore
% node192
gsave
1 0.94524 1 nodecolor
4739.5 2428 65.76 58.69 ellipse_path fill
1 setlinewidth
filled
0 0 0 nodecolor
4739.5 2428 65.76 58.69 ellipse_path stroke
0 0 0 nodecolor
14 /Times-Roman set_font
4701 2452.9 moveto 77 (GO:0000056) alignedtext
0 0 0 nodecolor
14 /Times-Roman set_font
4710.5 2437.9 moveto 58 (ribosomal) alignedtext
0 0 0 nodecolor
14 /Times-Roman set_font
4701.5 2422.9 moveto 76 (small subunit) alignedtext
0 0 0 nodecolor
14 /Times-Roman set_font
4721 2407.9 moveto 37 (export) alignedtext
0 0 0 nodecolor
14 /Times-Roman set_font
4701.5 2392.9 moveto 76 (from nucleus) alignedtext
grestore
% node190->node192
gsave
1 setlinewidth
0 0 0 edgecolor
newpath 4676.72 2724.34 moveto
4689.98 2661.72 4711.15 2561.81 4725.19 2495.57 curveto
stroke
0 0 0 edgecolor
newpath 4728.64 2496.15 moveto
4727.29 2485.64 lineto
4721.79 2494.7 lineto
closepath fill
1 setlinewidth
solid
0 0 0 edgecolor
newpath 4728.64 2496.15 moveto
4727.29 2485.64 lineto
4721.79 2494.7 lineto
closepath stroke
grestore
endpage
showpage
grestore
%%PageTrailer
%%EndPage: 1
%%Trailer
%%Pages: 1
%%BoundingBox: 36 36 756 554
end
restore
%%EOF
