# Supplementary material for: The Transcriptomic Signature of RacA Activation and Inactivation Provides New Insights into the Morphogenetic Network of Aspergillus niger
Source: PLoS One. 2013 Jul 24;8(7):e68946. doi: 10.1371/journal.pone.0068946 (PMC3722221; doi:10.1371/journal.pone.0068946)
Supplement: Table S3 — ZIP archive file containing FetGOat enrichment results for the up- and down-regulated gene sets of all six comparisons. (ZIP) [file pone.0068946.s003.zip › FetGOat/05.DOWN/plots/05.down.txt_CCover.ps]

90 rotate 0 -612 translate
%!PS-Adobe-3.0
%%Creator: graphviz version 2.26.3 (20100126.1600)
%%Title: test
%%Pages: (atend)
%%BoundingBox: (atend)
%%EndComments
save
%%BeginProlog
/DotDict 200 dict def
DotDict begin

/setupLatin1 {
mark
/EncodingVector 256 array def
 EncodingVector 0

ISOLatin1Encoding 0 255 getinterval putinterval
EncodingVector 45 /hyphen put

% Set up ISO Latin 1 character encoding
/starnetISO {
        dup dup findfont dup length dict begin
        { 1 index /FID ne { def }{ pop pop } ifelse
        } forall
        /Encoding EncodingVector def
        currentdict end definefont
} def
/Times-Roman starnetISO def
/Times-Italic starnetISO def
/Times-Bold starnetISO def
/Times-BoldItalic starnetISO def
/Helvetica starnetISO def
/Helvetica-Oblique starnetISO def
/Helvetica-Bold starnetISO def
/Helvetica-BoldOblique starnetISO def
/Courier starnetISO def
/Courier-Oblique starnetISO def
/Courier-Bold starnetISO def
/Courier-BoldOblique starnetISO def
cleartomark
} bind def

%%BeginResource: procset graphviz 0 0
/coord-font-family /Times-Roman def
/default-font-family /Times-Roman def
/coordfont coord-font-family findfont 8 scalefont def

/InvScaleFactor 1.0 def
/set_scale {
       dup 1 exch div /InvScaleFactor exch def
       scale
} bind def

% styles
/solid { [] 0 setdash } bind def
/dashed { [9 InvScaleFactor mul dup ] 0 setdash } bind def
/dotted { [1 InvScaleFactor mul 6 InvScaleFactor mul] 0 setdash } bind def
/invis {/fill {newpath} def /stroke {newpath} def /show {pop newpath} def} bind def
/bold { 2 setlinewidth } bind def
/filled { } bind def
/unfilled { } bind def
/rounded { } bind def
/diagonals { } bind def

% hooks for setting color 
/nodecolor { sethsbcolor } bind def
/edgecolor { sethsbcolor } bind def
/graphcolor { sethsbcolor } bind def
/nopcolor {pop pop pop} bind def

/beginpage {	% i j npages
	/npages exch def
	/j exch def
	/i exch def
	/str 10 string def
	npages 1 gt {
		gsave
			coordfont setfont
			0 0 moveto
			(\() show i str cvs show (,) show j str cvs show (\)) show
		grestore
	} if
} bind def

/set_font {
	findfont exch
	scalefont setfont
} def

% draw text fitted to its expected width
/alignedtext {			% width text
	/text exch def
	/width exch def
	gsave
		width 0 gt {
			[] 0 setdash
			text stringwidth pop width exch sub text length div 0 text ashow
		} if
	grestore
} def

/boxprim {				% xcorner ycorner xsize ysize
		4 2 roll
		moveto
		2 copy
		exch 0 rlineto
		0 exch rlineto
		pop neg 0 rlineto
		closepath
} bind def

/ellipse_path {
	/ry exch def
	/rx exch def
	/y exch def
	/x exch def
	matrix currentmatrix
	newpath
	x y translate
	rx ry scale
	0 0 1 0 360 arc
	setmatrix
} bind def

/endpage { showpage } bind def
/showpage { } def

/layercolorseq
	[	% layer color sequence - darkest to lightest
		[0 0 0]
		[.2 .8 .8]
		[.4 .8 .8]
		[.6 .8 .8]
		[.8 .8 .8]
	]
def

/layerlen layercolorseq length def

/setlayer {/maxlayer exch def /curlayer exch def
	layercolorseq curlayer 1 sub layerlen mod get
	aload pop sethsbcolor
	/nodecolor {nopcolor} def
	/edgecolor {nopcolor} def
	/graphcolor {nopcolor} def
} bind def

/onlayer { curlayer ne {invis} if } def

/onlayers {
	/myupper exch def
	/mylower exch def
	curlayer mylower lt
	curlayer myupper gt
	or
	{invis} if
} def

/curlayer 0 def

%%EndResource
%%EndProlog
%%BeginSetup
14 default-font-family set_font
1 setmiterlimit
% /arrowlength 10 def
% /arrowwidth 5 def

% make sure pdfmark is harmless for PS-interpreters other than Distiller
/pdfmark where {pop} {userdict /pdfmark /cleartomark load put} ifelse
% make '<<' and '>>' safe on PS Level 1 devices
/languagelevel where {pop languagelevel}{1} ifelse
2 lt {
    userdict (<<) cvn ([) cvn load put
    userdict (>>) cvn ([) cvn load put
} if

%%EndSetup
setupLatin1
%%Page: 1 1
%%PageBoundingBox: 36 36 756 540
%%PageOrientation: Portrait
0 0 1 beginpage
gsave
36 36 720 504 boxprim clip newpath
0.141303 0.141303 set_scale 0 rotate 258.772 259.772 translate
% node1
gsave
0 1 1 nodecolor
2445.43 1746 63.14 37.48 ellipse_path fill
1 setlinewidth
filled
0 0 0 nodecolor
2445.43 1746 63.14 37.48 ellipse_path stroke
0 0 0 nodecolor
14 /Times-Roman set_font
2408.43 1755.9 moveto 74 (GO:0033279) alignedtext
0 0 0 nodecolor
14 /Times-Roman set_font
2416.43 1740.9 moveto 58 (ribosomal) alignedtext
0 0 0 nodecolor
14 /Times-Roman set_font
2424.93 1725.9 moveto 41 (subunit) alignedtext
grestore
% node2
gsave
0 1 1 nodecolor
2088.43 1434 75.16 37.48 ellipse_path fill
1 setlinewidth
filled
0 0 0 nodecolor
2088.43 1434 75.16 37.48 ellipse_path stroke
0 0 0 nodecolor
14 /Times-Roman set_font
2050.43 1443.9 moveto 76 (GO:0015934) alignedtext
0 0 0 nodecolor
14 /Times-Roman set_font
2042.93 1428.9 moveto 91 (large ribosomal) alignedtext
0 0 0 nodecolor
14 /Times-Roman set_font
2067.93 1413.9 moveto 41 (subunit) alignedtext
grestore
% node1->node2
gsave
1 setlinewidth
0 0 0 edgecolor
newpath 2409.9 1714.94 moveto
2344.47 1657.76 2205.08 1535.95 2133.27 1473.18 curveto
stroke
0 0 0 edgecolor
newpath 2135.53 1470.51 moveto
2125.69 1466.56 lineto
2130.92 1475.78 lineto
closepath fill
1 setlinewidth
solid
0 0 0 edgecolor
newpath 2135.53 1470.51 moveto
2125.69 1466.56 lineto
2130.92 1475.78 lineto
closepath stroke
grestore
% node3
gsave
0 1 1 nodecolor
2335.43 1434 77.78 37.48 ellipse_path fill
1 setlinewidth
filled
0 0 0 nodecolor
2335.43 1434 77.78 37.48 ellipse_path stroke
0 0 0 nodecolor
14 /Times-Roman set_font
2297.43 1443.9 moveto 76 (GO:0015935) alignedtext
0 0 0 nodecolor
14 /Times-Roman set_font
2288.43 1428.9 moveto 94 (small ribosomal) alignedtext
0 0 0 nodecolor
14 /Times-Roman set_font
2314.93 1413.9 moveto 41 (subunit) alignedtext
grestore
% node1->node3
gsave
1 setlinewidth
0 0 0 edgecolor
newpath 2432.49 1709.29 moveto
2412.44 1652.41 2373.88 1543.05 2351.88 1480.65 curveto
stroke
0 0 0 edgecolor
newpath 2355.12 1479.32 moveto
2348.5 1471.05 lineto
2348.52 1481.65 lineto
closepath fill
1 setlinewidth
solid
0 0 0 edgecolor
newpath 2355.12 1479.32 moveto
2348.5 1471.05 lineto
2348.52 1481.65 lineto
closepath stroke
grestore
% node49
gsave
0 1 1 nodecolor
2508.43 1122 75.16 48.08 ellipse_path fill
1 setlinewidth
filled
0 0 0 nodecolor
2508.43 1122 75.16 48.08 ellipse_path stroke
0 0 0 nodecolor
14 /Times-Roman set_font
2470.93 1139.4 moveto 75 (GO:0022625) alignedtext
0 0 0 nodecolor
14 /Times-Roman set_font
2480.93 1124.4 moveto 55 (cytosolic) alignedtext
0 0 0 nodecolor
14 /Times-Roman set_font
2462.93 1109.4 moveto 91 (large ribosomal) alignedtext
0 0 0 nodecolor
14 /Times-Roman set_font
2487.93 1094.4 moveto 41 (subunit) alignedtext
grestore
% node2->node49
gsave
1 setlinewidth
0 0 0 edgecolor
newpath 2130.63 1402.66 moveto
2206.4 1346.37 2365.58 1228.12 2451.13 1164.56 curveto
stroke
0 0 0 edgecolor
newpath 2453.24 1167.36 moveto
2459.18 1158.59 lineto
2449.06 1161.74 lineto
closepath fill
1 setlinewidth
solid
0 0 0 edgecolor
newpath 2453.24 1167.36 moveto
2459.18 1158.59 lineto
2449.06 1161.74 lineto
closepath stroke
grestore
% node86
gsave
0 1 1 nodecolor
1904.43 1122 75.16 48.08 ellipse_path fill
1 setlinewidth
filled
0 0 0 nodecolor
1904.43 1122 75.16 48.08 ellipse_path stroke
0 0 0 nodecolor
14 /Times-Roman set_font
1866.43 1139.4 moveto 76 (GO:0000315) alignedtext
0 0 0 nodecolor
14 /Times-Roman set_font
1874.93 1124.4 moveto 59 (organellar) alignedtext
0 0 0 nodecolor
14 /Times-Roman set_font
1858.93 1109.4 moveto 91 (large ribosomal) alignedtext
0 0 0 nodecolor
14 /Times-Roman set_font
1883.93 1094.4 moveto 41 (subunit) alignedtext
grestore
% node2->node86
gsave
1 setlinewidth
0 0 0 edgecolor
newpath 2067.15 1397.9 moveto
2034.94 1343.29 1973.61 1239.3 1936.13 1175.75 curveto
stroke
0 0 0 edgecolor
newpath 1939.1 1173.9 moveto
1931.01 1167.07 lineto
1933.07 1177.46 lineto
closepath fill
1 setlinewidth
solid
0 0 0 edgecolor
newpath 1939.1 1173.9 moveto
1931.01 1167.07 lineto
1933.07 1177.46 lineto
closepath stroke
grestore
% node51
gsave
0 1 1 nodecolor
2679.43 1122 77.78 48.08 ellipse_path fill
1 setlinewidth
filled
0 0 0 nodecolor
2679.43 1122 77.78 48.08 ellipse_path stroke
0 0 0 nodecolor
14 /Times-Roman set_font
2642.43 1139.4 moveto 74 (GO:0022627) alignedtext
0 0 0 nodecolor
14 /Times-Roman set_font
2651.93 1124.4 moveto 55 (cytosolic) alignedtext
0 0 0 nodecolor
14 /Times-Roman set_font
2632.43 1109.4 moveto 94 (small ribosomal) alignedtext
0 0 0 nodecolor
14 /Times-Roman set_font
2658.93 1094.4 moveto 41 (subunit) alignedtext
grestore
% node3->node51
gsave
1 setlinewidth
0 0 0 edgecolor
newpath 2372.25 1400.61 moveto
2433.87 1344.72 2558.04 1232.1 2628.17 1168.49 curveto
stroke
0 0 0 edgecolor
newpath 2630.56 1171.05 moveto
2635.62 1161.74 lineto
2625.86 1165.86 lineto
closepath fill
1 setlinewidth
solid
0 0 0 edgecolor
newpath 2630.56 1171.05 moveto
2635.62 1161.74 lineto
2625.86 1165.86 lineto
closepath stroke
grestore
% node85
gsave
0 1 1 nodecolor
2189.43 1122 77.78 48.08 ellipse_path fill
1 setlinewidth
filled
0 0 0 nodecolor
2189.43 1122 77.78 48.08 ellipse_path stroke
0 0 0 nodecolor
14 /Times-Roman set_font
2151.43 1139.4 moveto 76 (GO:0000314) alignedtext
0 0 0 nodecolor
14 /Times-Roman set_font
2159.93 1124.4 moveto 59 (organellar) alignedtext
0 0 0 nodecolor
14 /Times-Roman set_font
2142.43 1109.4 moveto 94 (small ribosomal) alignedtext
0 0 0 nodecolor
14 /Times-Roman set_font
2168.93 1094.4 moveto 41 (subunit) alignedtext
grestore
% node3->node85
gsave
1 setlinewidth
0 0 0 edgecolor
newpath 2318.25 1397.29 moveto
2292.82 1342.94 2244.96 1240.67 2215.28 1177.24 curveto
stroke
0 0 0 edgecolor
newpath 2218.45 1175.75 moveto
2211.04 1168.18 lineto
2212.11 1178.72 lineto
closepath fill
1 setlinewidth
solid
0 0 0 edgecolor
newpath 2218.45 1175.75 moveto
2211.04 1168.18 lineto
2212.11 1178.72 lineto
closepath stroke
grestore
% node4
gsave
0 0.90253 1 nodecolor
1601.43 1746 65.05 37.48 ellipse_path fill
1 setlinewidth
filled
0 0 0 nodecolor
1601.43 1746 65.05 37.48 ellipse_path stroke
0 0 0 nodecolor
14 /Times-Roman set_font
1563.43 1755.9 moveto 76 (GO:0043234) alignedtext
0 0 0 nodecolor
14 /Times-Roman set_font
1580.93 1740.9 moveto 41 (protein) alignedtext
0 0 0 nodecolor
14 /Times-Roman set_font
1575.93 1725.9 moveto 51 (complex) alignedtext
grestore
% node5
gsave
0 0.64716 1 nodecolor
2680.43 1434 65.05 48.08 ellipse_path fill
1 setlinewidth
filled
0 0 0 nodecolor
2680.43 1434 65.05 48.08 ellipse_path stroke
0 0 0 nodecolor
14 /Times-Roman set_font
2642.43 1451.4 moveto 76 (GO:0016585) alignedtext
0 0 0 nodecolor
14 /Times-Roman set_font
2651.43 1436.4 moveto 58 (chromatin) alignedtext
0 0 0 nodecolor
14 /Times-Roman set_font
2646.43 1421.4 moveto 68 (remodeling) alignedtext
0 0 0 nodecolor
14 /Times-Roman set_font
2654.93 1406.4 moveto 51 (complex) alignedtext
grestore
% node4->node5
gsave
1 setlinewidth
0 0 0 edgecolor
newpath 1666.04 1741.19 moveto
1830.85 1726.72 2276.85 1673.5 2601.43 1504 curveto
2613.34 1497.78 2624.91 1489.38 2635.35 1480.56 curveto
stroke
0 0 0 edgecolor
newpath 2637.89 1482.99 moveto
2643.11 1473.77 lineto
2633.28 1477.73 lineto
closepath fill
1 setlinewidth
solid
0 0 0 edgecolor
newpath 2637.89 1482.99 moveto
2643.11 1473.77 lineto
2633.28 1477.73 lineto
closepath stroke
grestore
% node18
gsave
0 1 1 nodecolor
1020.43 1434 67.18 26.87 ellipse_path fill
1 setlinewidth
filled
0 0 0 nodecolor
1020.43 1434 67.18 26.87 ellipse_path stroke
0 0 0 nodecolor
14 /Times-Roman set_font
982.43 1436.4 moveto 76 (GO:0030689) alignedtext
0 0 0 nodecolor
14 /Times-Roman set_font
980.93 1421.4 moveto 79 (Noc complex) alignedtext
grestore
% node4->node18
gsave
1 setlinewidth
0 0 0 edgecolor
newpath 1552.12 1721.17 moveto
1467.17 1678.19 1288.04 1586.56 1139.43 1504 curveto
1115.12 1490.49 1088.41 1474.85 1066.46 1461.79 curveto
stroke
0 0 0 edgecolor
newpath 1068.06 1458.66 moveto
1057.68 1456.54 lineto
1064.47 1464.68 lineto
closepath fill
1 setlinewidth
solid
0 0 0 edgecolor
newpath 1068.06 1458.66 moveto
1057.68 1456.54 lineto
1064.47 1464.68 lineto
closepath stroke
grestore
% node19
gsave
0 0.99962 1 nodecolor
591.43 1434 82.02 37.48 ellipse_path fill
1 setlinewidth
filled
0 0 0 nodecolor
591.43 1434 82.02 37.48 ellipse_path stroke
0 0 0 nodecolor
14 /Times-Roman set_font
553.93 1443.9 moveto 75 (GO:0030880) alignedtext
0 0 0 nodecolor
14 /Times-Roman set_font
541.43 1428.9 moveto 100 (RNA polymerase) alignedtext
0 0 0 nodecolor
14 /Times-Roman set_font
565.93 1413.9 moveto 51 (complex) alignedtext
grestore
% node4->node19
gsave
1 setlinewidth
0 0 0 edgecolor
newpath 1537.66 1738.09 moveto
1383.78 1717.15 982.68 1651.48 682.43 1504 curveto
666.28 1496.07 650.2 1485.02 636.16 1474.05 curveto
stroke
0 0 0 edgecolor
newpath 638.13 1471.14 moveto
628.14 1467.62 lineto
633.75 1476.61 lineto
closepath fill
1 setlinewidth
solid
0 0 0 edgecolor
newpath 638.13 1471.14 moveto
628.14 1467.62 lineto
633.75 1476.61 lineto
closepath stroke
grestore
% node23
gsave
0 1 1 nodecolor
1701.43 1434 72.12 48.08 ellipse_path fill
1 setlinewidth
filled
0 0 0 nodecolor
1701.43 1434 72.12 48.08 ellipse_path stroke
0 0 0 nodecolor
14 /Times-Roman set_font
1664.43 1451.4 moveto 74 (GO:0031298) alignedtext
0 0 0 nodecolor
14 /Times-Roman set_font
1669.93 1436.4 moveto 63 (replication) alignedtext
0 0 0 nodecolor
14 /Times-Roman set_font
1658.43 1421.4 moveto 86 (fork protection) alignedtext
0 0 0 nodecolor
14 /Times-Roman set_font
1675.93 1406.4 moveto 51 (complex) alignedtext
grestore
% node4->node23
gsave
1 setlinewidth
0 0 0 edgecolor
newpath 1613.3 1708.98 moveto
1630.58 1655.05 1662.84 1554.4 1683.17 1490.98 curveto
stroke
0 0 0 edgecolor
newpath 1686.61 1491.72 moveto
1686.33 1481.13 lineto
1679.94 1489.59 lineto
closepath fill
1 setlinewidth
solid
0 0 0 edgecolor
newpath 1686.61 1491.72 moveto
1686.33 1481.13 lineto
1679.94 1489.59 lineto
closepath stroke
grestore
% node43
gsave
0 1 1 nodecolor
1487.43 454 92.13 48.08 ellipse_path fill
1 setlinewidth
filled
0 0 0 nodecolor
1487.43 454 92.13 48.08 ellipse_path stroke
0 0 0 nodecolor
14 /Times-Roman set_font
1449.93 471.4 moveto 75 (GO:0034388) alignedtext
0 0 0 nodecolor
14 /Times-Roman set_font
1434.43 456.4 moveto 106 (Pwp2p-containing) alignedtext
0 0 0 nodecolor
14 /Times-Roman set_font
1452.43 441.4 moveto 70 (subcomplex) alignedtext
0 0 0 nodecolor
14 /Times-Roman set_font
1429.93 426.4 moveto 115 (of 90S preribosome) alignedtext
grestore
% node4->node43
gsave
1 setlinewidth
0 0 0 edgecolor
newpath 1600.72 1708.4 moveto
1597.85 1575.56 1585.05 1116.08 1539.43 740 curveto
1529.77 660.36 1512.06 569.36 1500.02 511.8 curveto
stroke
0 0 0 edgecolor
newpath 1503.4 510.87 moveto
1497.92 501.81 lineto
1496.55 512.32 lineto
closepath fill
1 setlinewidth
solid
0 0 0 edgecolor
newpath 1503.4 510.87 moveto
1497.92 501.81 lineto
1496.55 512.32 lineto
closepath stroke
grestore
% node45
gsave
0 1 1 nodecolor
1672.43 454 75.16 26.87 ellipse_path fill
1 setlinewidth
filled
0 0 0 nodecolor
1672.43 454 75.16 26.87 ellipse_path stroke
0 0 0 nodecolor
14 /Times-Roman set_font
1633.43 456.4 moveto 78 (GO:0034455) alignedtext
0 0 0 nodecolor
14 /Times-Roman set_font
1626.93 441.4 moveto 91 (t-UTP complex) alignedtext
grestore
% node4->node45
gsave
1 setlinewidth
0 0 0 edgecolor
newpath 1600.38 1708.27 moveto
1599.12 1639.35 1599.34 1488.72 1620.43 1364 curveto
1667.86 1083.56 1805.62 1021.13 1762.43 740 curveto
1748.22 647.49 1709.57 543.84 1687.83 490.34 curveto
stroke
0 0 0 edgecolor
newpath 1691.01 488.87 moveto
1683.97 480.95 lineto
1684.53 491.53 lineto
closepath fill
1 setlinewidth
solid
0 0 0 edgecolor
newpath 1691.01 488.87 moveto
1683.97 480.95 lineto
1684.53 491.53 lineto
closepath stroke
grestore
% node46
gsave
0 1 1 nodecolor
3593.43 1434 82.23 37.48 ellipse_path fill
1 setlinewidth
filled
0 0 0 nodecolor
3593.43 1434 82.23 37.48 ellipse_path stroke
0 0 0 nodecolor
14 /Times-Roman set_font
3555.93 1443.9 moveto 75 (GO:0000178) alignedtext
0 0 0 nodecolor
14 /Times-Roman set_font
3567.43 1428.9 moveto 52 (exosome) alignedtext
0 0 0 nodecolor
14 /Times-Roman set_font
3542.93 1413.9 moveto 101 (\(RNase complex\)) alignedtext
grestore
% node4->node46
gsave
1 setlinewidth
0 0 0 edgecolor
newpath 1665.48 1739.09 moveto
1972.86 1705.75 3289.21 1560.74 3464.43 1504 curveto
3489.68 1495.82 3515.74 1482.71 3537.76 1470.04 curveto
stroke
0 0 0 edgecolor
newpath 3539.77 1472.92 moveto
3546.63 1464.84 lineto
3536.23 1466.88 lineto
closepath fill
1 setlinewidth
solid
0 0 0 edgecolor
newpath 3539.77 1472.92 moveto
3546.63 1464.84 lineto
3536.23 1466.88 lineto
closepath stroke
grestore
% node52
gsave
0 1 1 nodecolor
868.43 454 74.95 26.87 ellipse_path fill
1 setlinewidth
filled
0 0 0 nodecolor
868.43 454 74.95 26.87 ellipse_path stroke
0 0 0 nodecolor
14 /Times-Roman set_font
829.93 456.4 moveto 77 (GO:0042555) alignedtext
0 0 0 nodecolor
14 /Times-Roman set_font
823.43 441.4 moveto 90 (MCM complex) alignedtext
grestore
% node4->node52
gsave
1 setlinewidth
0 0 0 edgecolor
newpath 1595.32 1708.61 moveto
1574.95 1585.5 1508.15 1193.81 1463.43 1074 curveto
1428.85 981.34 1393.4 970.9 1354.43 880 curveto
1328.79 820.17 1350.71 791.91 1311.43 740 curveto
1283.63 703.25 1025.54 547.4 916.59 482.52 curveto
stroke
0 0 0 edgecolor
newpath 918.15 479.38 moveto
907.77 477.27 lineto
914.57 485.39 lineto
closepath fill
1 setlinewidth
solid
0 0 0 edgecolor
newpath 918.15 479.38 moveto
907.77 477.27 lineto
914.57 485.39 lineto
closepath stroke
grestore
% node56
gsave
0 0.81272 1 nodecolor
4315.43 810 72.83 69.3 ellipse_path fill
1 setlinewidth
filled
0 0 0 nodecolor
4315.43 810 72.83 69.3 ellipse_path stroke
0 0 0 nodecolor
14 /Times-Roman set_font
4277.43 842.4 moveto 76 (GO:0042719) alignedtext
0 0 0 nodecolor
14 /Times-Roman set_font
4274.43 827.4 moveto 82 (mitochondrial) alignedtext
0 0 0 nodecolor
14 /Times-Roman set_font
4271.93 812.4 moveto 87 (intermembrane) alignedtext
0 0 0 nodecolor
14 /Times-Roman set_font
4277.43 797.4 moveto 76 (space protein) alignedtext
0 0 0 nodecolor
14 /Times-Roman set_font
4284.93 782.4 moveto 61 (transporter) alignedtext
0 0 0 nodecolor
14 /Times-Roman set_font
4289.93 767.4 moveto 51 (complex) alignedtext
grestore
% node4->node56
gsave
1 setlinewidth
0 0 0 edgecolor
newpath 1665.11 1737.68 moveto
1908.67 1705.36 2772.25 1585.79 2863.43 1504 curveto
2911.89 1460.54 2864.02 1413.38 2906.43 1364 curveto
3003.05 1251.5 3368.84 1126.76 3507.43 1074 curveto
3801.15 962.19 3896.65 999.25 4187.43 880 curveto
4206.56 872.15 4226.51 862.19 4244.81 852.26 curveto
stroke
0 0 0 edgecolor
newpath 4246.57 855.29 moveto
4253.65 847.4 lineto
4243.2 849.16 lineto
closepath fill
1 setlinewidth
solid
0 0 0 edgecolor
newpath 4246.57 855.29 moveto
4253.65 847.4 lineto
4243.2 849.16 lineto
closepath stroke
grestore
% node58
gsave
0 0.99988 1 nodecolor
4233.43 454 77.78 69.3 ellipse_path fill
1 setlinewidth
filled
0 0 0 nodecolor
4233.43 454 77.78 69.3 ellipse_path stroke
0 0 0 nodecolor
14 /Times-Roman set_font
4195.93 486.4 moveto 75 (GO:0042721) alignedtext
0 0 0 nodecolor
14 /Times-Roman set_font
4192.43 471.4 moveto 82 (mitochondrial) alignedtext
0 0 0 nodecolor
14 /Times-Roman set_font
4186.43 456.4 moveto 94 (inner membrane) alignedtext
0 0 0 nodecolor
14 /Times-Roman set_font
4212.93 441.4 moveto 41 (protein) alignedtext
0 0 0 nodecolor
14 /Times-Roman set_font
4207.93 426.4 moveto 51 (insertion) alignedtext
0 0 0 nodecolor
14 /Times-Roman set_font
4207.93 411.4 moveto 51 (complex) alignedtext
grestore
% node4->node58
gsave
1 setlinewidth
0 0 0 edgecolor
newpath 1664.74 1737.09 moveto
1895.12 1704.07 2679.24 1586.38 2754.43 1504 curveto
2819.29 1432.95 2774.8 1165.52 2804.43 1074 curveto
2830.63 993.07 2923.37 791.03 2991.43 740 curveto
3177.39 600.57 3894.59 497.37 4145.86 464.84 curveto
stroke
0 0 0 edgecolor
newpath 4146.57 468.28 moveto
4156.04 463.53 lineto
4145.67 461.34 lineto
closepath fill
1 setlinewidth
solid
0 0 0 edgecolor
newpath 4146.57 468.28 moveto
4156.04 463.53 lineto
4145.67 461.34 lineto
closepath stroke
grestore
% node77
gsave
0 0.97597 1 nodecolor
4950.43 1434 70.92 48.08 ellipse_path fill
1 setlinewidth
filled
0 0 0 nodecolor
4950.43 1434 70.92 48.08 ellipse_path stroke
0 0 0 nodecolor
14 /Times-Roman set_font
4912.43 1451.4 moveto 76 (GO:0045275) alignedtext
0 0 0 nodecolor
14 /Times-Roman set_font
4919.43 1436.4 moveto 62 (respiratory) alignedtext
0 0 0 nodecolor
14 /Times-Roman set_font
4907.93 1421.4 moveto 85 (chain complex) alignedtext
0 0 0 nodecolor
14 /Times-Roman set_font
4943.43 1406.4 moveto 14 (III) alignedtext
grestore
% node4->node77
gsave
1 setlinewidth
0 0 0 edgecolor
newpath 1665.43 1738.98 moveto
1757.39 1729.03 1932.27 1710.64 2081.43 1698 curveto
2700.49 1645.53 4296.79 1742.58 4870.43 1504 curveto
4882.92 1498.8 4894.82 1490.84 4905.44 1482.13 curveto
stroke
0 0 0 edgecolor
newpath 4908.02 1484.53 moveto
4913.3 1475.35 lineto
4903.44 1479.23 lineto
closepath fill
1 setlinewidth
solid
0 0 0 edgecolor
newpath 4908.02 1484.53 moveto
4913.3 1475.35 lineto
4903.44 1479.23 lineto
closepath stroke
grestore
% node80
gsave
0 0.99997 1 nodecolor
851.43 810 75.16 26.87 ellipse_path fill
1 setlinewidth
filled
0 0 0 nodecolor
851.43 810 75.16 26.87 ellipse_path stroke
0 0 0 nodecolor
14 /Times-Roman set_font
813.43 812.4 moveto 76 (GO:0055125) alignedtext
0 0 0 nodecolor
14 /Times-Roman set_font
805.93 797.4 moveto 91 (Nic96 complex) alignedtext
grestore
% node4->node80
gsave
1 setlinewidth
0 0 0 edgecolor
newpath 1566.1 1714.31 moveto
1520.85 1671.46 1443.83 1590.41 1406.43 1504 curveto
1368.11 1415.46 1401.68 1153.1 1346.43 1074 curveto
1291.79 995.77 1030.8 882.63 911.36 833.86 curveto
stroke
0 0 0 edgecolor
newpath 912.55 830.56 moveto
901.97 830.04 lineto
909.91 837.05 lineto
closepath fill
1 setlinewidth
solid
0 0 0 edgecolor
newpath 912.55 830.56 moveto
901.97 830.04 lineto
909.91 837.05 lineto
closepath stroke
grestore
% node82
gsave
0 0.99997 1 nodecolor
1135.43 810 75.16 26.87 ellipse_path fill
1 setlinewidth
filled
0 0 0 nodecolor
1135.43 810 75.16 26.87 ellipse_path stroke
0 0 0 nodecolor
14 /Times-Roman set_font
1097.43 812.4 moveto 76 (GO:0055126) alignedtext
0 0 0 nodecolor
14 /Times-Roman set_font
1089.93 797.4 moveto 91 (Nup82 complex) alignedtext
grestore
% node4->node82
gsave
1 setlinewidth
0 0 0 edgecolor
newpath 1570.43 1712.61 moveto
1531.55 1668.55 1466.26 1586.85 1435.43 1504 curveto
1368.37 1323.77 1468.76 1248.25 1387.43 1074 curveto
1339.8 971.94 1236.82 884.33 1178.31 840.31 curveto
stroke
0 0 0 edgecolor
newpath 1180.13 837.29 moveto
1170.02 834.13 lineto
1175.95 842.91 lineto
closepath fill
1 setlinewidth
solid
0 0 0 edgecolor
newpath 1180.13 837.29 moveto
1170.02 834.13 lineto
1175.95 842.91 lineto
closepath stroke
grestore
% node83
gsave
0 1 1 nodecolor
1295.43 454 82.02 26.87 ellipse_path fill
1 setlinewidth
filled
0 0 0 nodecolor
1295.43 454 82.02 26.87 ellipse_path stroke
0 0 0 nodecolor
14 /Times-Roman set_font
1256.93 456.4 moveto 77 (GO:0070545) alignedtext
0 0 0 nodecolor
14 /Times-Roman set_font
1245.43 441.4 moveto 100 (PeBoW complex) alignedtext
grestore
% node4->node83
gsave
1 setlinewidth
0 0 0 edgecolor
newpath 1598.46 1708.53 moveto
1584.35 1531.58 1524.08 786.19 1506.43 740 curveto
1466.74 636.1 1378.34 536.73 1329.5 487.02 curveto
stroke
0 0 0 edgecolor
newpath 1331.83 484.39 moveto
1322.3 479.76 lineto
1326.86 489.32 lineto
closepath fill
1 setlinewidth
solid
0 0 0 edgecolor
newpath 1331.83 484.39 moveto
1322.3 479.76 lineto
1326.86 489.32 lineto
closepath stroke
grestore
% node88
gsave
0 1 1 nodecolor
423.43 1434 67.88 26.87 ellipse_path fill
1 setlinewidth
filled
0 0 0 nodecolor
423.43 1434 67.88 26.87 ellipse_path stroke
0 0 0 nodecolor
14 /Times-Roman set_font
384.93 1436.4 moveto 77 (GO:0046930) alignedtext
0 0 0 nodecolor
14 /Times-Roman set_font
383.43 1421.4 moveto 80 (pore complex) alignedtext
grestore
% node4->node88
gsave
1 setlinewidth
0 0 0 edgecolor
newpath 1536.38 1743.3 moveto
1359.86 1733.6 860.96 1690.36 500.43 1504 curveto
482.56 1494.76 465.66 1480.31 452.28 1466.93 curveto
stroke
0 0 0 edgecolor
newpath 454.69 1464.4 moveto
445.22 1459.65 lineto
449.66 1469.27 lineto
closepath fill
1 setlinewidth
solid
0 0 0 edgecolor
newpath 454.69 1464.4 moveto
445.22 1459.65 lineto
449.66 1469.27 lineto
closepath stroke
grestore
% node93
gsave
0 0.9993 1 nodecolor
4407.43 454 77.78 58.69 ellipse_path fill
1 setlinewidth
filled
0 0 0 nodecolor
4407.43 454 77.78 58.69 ellipse_path stroke
0 0 0 nodecolor
14 /Times-Roman set_font
4369.43 478.9 moveto 76 (GO:0005742) alignedtext
0 0 0 nodecolor
14 /Times-Roman set_font
4366.43 463.9 moveto 82 (mitochondrial) alignedtext
0 0 0 nodecolor
14 /Times-Roman set_font
4360.43 448.9 moveto 94 (outer membrane) alignedtext
0 0 0 nodecolor
14 /Times-Roman set_font
4375.43 433.9 moveto 64 (translocase) alignedtext
0 0 0 nodecolor
14 /Times-Roman set_font
4381.93 418.9 moveto 51 (complex) alignedtext
grestore
% node4->node93
gsave
1 setlinewidth
0 0 0 edgecolor
newpath 1665.9 1741.11 moveto
1887.75 1723.05 2615.41 1653.33 2786.43 1504 curveto
2836.09 1460.64 2803.88 1421.88 2835.43 1364 curveto
2887.72 1268.06 2945.85 1271.45 2986.43 1170 curveto
3057.77 991.67 2898.18 880.22 3029.43 740 curveto
3426.97 315.27 3789.63 762.1 4320.43 524 curveto
4330.83 519.34 4341.04 513.12 4350.6 506.32 curveto
stroke
0 0 0 edgecolor
newpath 4352.88 508.98 moveto
4358.82 500.21 lineto
4348.71 503.36 lineto
closepath fill
1 setlinewidth
solid
0 0 0 edgecolor
newpath 4352.88 508.98 moveto
4358.82 500.21 lineto
4348.71 503.36 lineto
closepath stroke
grestore
% node94
gsave
0 0.99202 1 nodecolor
4581.43 454 77.78 69.3 ellipse_path fill
1 setlinewidth
filled
0 0 0 nodecolor
4581.43 454 77.78 69.3 ellipse_path stroke
0 0 0 nodecolor
14 /Times-Roman set_font
4542.43 486.4 moveto 78 (GO:0005744) alignedtext
0 0 0 nodecolor
14 /Times-Roman set_font
4540.43 471.4 moveto 82 (mitochondrial) alignedtext
0 0 0 nodecolor
14 /Times-Roman set_font
4534.43 456.4 moveto 94 (inner membrane) alignedtext
0 0 0 nodecolor
14 /Times-Roman set_font
4545.43 441.4 moveto 72 (presequence) alignedtext
0 0 0 nodecolor
14 /Times-Roman set_font
4549.43 426.4 moveto 64 (translocase) alignedtext
0 0 0 nodecolor
14 /Times-Roman set_font
4555.93 411.4 moveto 51 (complex) alignedtext
grestore
% node4->node94
gsave
1 setlinewidth
0 0 0 edgecolor
newpath 1664.83 1737.4 moveto
1903.33 1704.52 2737.45 1584.58 2824.43 1504 curveto
2871.81 1460.1 2834.85 1421.92 2863.43 1364 curveto
2911.19 1267.23 2950.76 1260.57 3009.43 1170 curveto
3035.93 1129.09 3025.68 1106.01 3062.43 1074 curveto
3576.55 626.23 3903.5 864.01 4494.43 524 curveto
4502.21 519.53 4510.01 514.38 4517.58 508.96 curveto
stroke
0 0 0 edgecolor
newpath 4519.72 511.73 moveto
4525.7 502.98 lineto
4515.57 506.1 lineto
closepath fill
1 setlinewidth
solid
0 0 0 edgecolor
newpath 4519.72 511.73 moveto
4525.7 502.98 lineto
4515.57 506.1 lineto
closepath stroke
grestore
% node99
gsave
0 1 1 nodecolor
3166.43 1434 103.24 37.48 ellipse_path fill
1 setlinewidth
filled
0 0 0 nodecolor
3166.43 1434 103.24 37.48 ellipse_path stroke
0 0 0 nodecolor
14 /Times-Roman set_font
3128.93 1443.9 moveto 75 (GO:0005832) alignedtext
0 0 0 nodecolor
14 /Times-Roman set_font
3101.43 1428.9 moveto 130 (chaperonin-containing) alignedtext
0 0 0 nodecolor
14 /Times-Roman set_font
3133.93 1413.9 moveto 65 (T-complex) alignedtext
grestore
% node4->node99
gsave
1 setlinewidth
0 0 0 edgecolor
newpath 1665.61 1738.7 moveto
1911.37 1710.24 2791.94 1603.35 3054.43 1504 curveto
3074.61 1496.36 3095.09 1484.88 3112.92 1473.41 curveto
stroke
0 0 0 edgecolor
newpath 3115.02 1476.22 moveto
3121.45 1467.8 lineto
3111.17 1470.38 lineto
closepath fill
1 setlinewidth
solid
0 0 0 edgecolor
newpath 3115.02 1476.22 moveto
3121.45 1467.8 lineto
3111.17 1470.38 lineto
closepath stroke
grestore
% node100
gsave
0 0.99999 1 nodecolor
3390.43 1434 65.05 69.3 ellipse_path fill
1 setlinewidth
filled
0 0 0 nodecolor
3390.43 1434 65.05 69.3 ellipse_path stroke
0 0 0 nodecolor
14 /Times-Roman set_font
3352.43 1466.4 moveto 76 (GO:0005850) alignedtext
0 0 0 nodecolor
14 /Times-Roman set_font
3359.93 1451.4 moveto 61 (eukaryotic) alignedtext
0 0 0 nodecolor
14 /Times-Roman set_font
3360.43 1436.4 moveto 60 (translation) alignedtext
0 0 0 nodecolor
14 /Times-Roman set_font
3363.93 1421.4 moveto 53 (initiation) alignedtext
0 0 0 nodecolor
14 /Times-Roman set_font
3373.43 1406.4 moveto 34 (factor) alignedtext
0 0 0 nodecolor
14 /Times-Roman set_font
3359.93 1391.4 moveto 61 (2 complex) alignedtext
grestore
% node4->node100
gsave
1 setlinewidth
0 0 0 edgecolor
newpath 1665.27 1738.37 moveto
1953.2 1703.76 3123.57 1560.7 3278.43 1504 curveto
3295.51 1497.75 3312.76 1488.65 3328.43 1479.07 curveto
stroke
0 0 0 edgecolor
newpath 3330.35 1482 moveto
3336.96 1473.72 lineto
3326.63 1476.07 lineto
closepath fill
1 setlinewidth
solid
0 0 0 edgecolor
newpath 3330.35 1482 moveto
3336.96 1473.72 lineto
3326.63 1476.07 lineto
closepath stroke
grestore
% node101
gsave
0 0.99999 1 nodecolor
2980.43 1434 65.05 69.3 ellipse_path fill
1 setlinewidth
filled
0 0 0 nodecolor
2980.43 1434 65.05 69.3 ellipse_path stroke
0 0 0 nodecolor
14 /Times-Roman set_font
2942.43 1466.4 moveto 76 (GO:0005852) alignedtext
0 0 0 nodecolor
14 /Times-Roman set_font
2949.93 1451.4 moveto 61 (eukaryotic) alignedtext
0 0 0 nodecolor
14 /Times-Roman set_font
2950.43 1436.4 moveto 60 (translation) alignedtext
0 0 0 nodecolor
14 /Times-Roman set_font
2953.93 1421.4 moveto 53 (initiation) alignedtext
0 0 0 nodecolor
14 /Times-Roman set_font
2963.43 1406.4 moveto 34 (factor) alignedtext
0 0 0 nodecolor
14 /Times-Roman set_font
2949.93 1391.4 moveto 61 (3 complex) alignedtext
grestore
% node4->node101
gsave
1 setlinewidth
0 0 0 edgecolor
newpath 1665.58 1738.66 moveto
1895.58 1711.65 2677.12 1613.62 2901.43 1504 curveto
2909.77 1499.92 2917.91 1494.72 2925.59 1488.99 curveto
stroke
0 0 0 edgecolor
newpath 2928.03 1491.52 moveto
2933.74 1482.6 lineto
2923.71 1486.02 lineto
closepath fill
1 setlinewidth
solid
0 0 0 edgecolor
newpath 2928.03 1491.52 moveto
2933.74 1482.6 lineto
2923.71 1486.02 lineto
closepath stroke
grestore
% node104
gsave
0 0.99033 1 nodecolor
711.43 454 63.85 58.69 ellipse_path fill
1 setlinewidth
filled
0 0 0 nodecolor
711.43 454 63.85 58.69 ellipse_path stroke
0 0 0 nodecolor
14 /Times-Roman set_font
673.93 478.9 moveto 75 (GO:0008023) alignedtext
0 0 0 nodecolor
14 /Times-Roman set_font
675.43 463.9 moveto 72 (transcription) alignedtext
0 0 0 nodecolor
14 /Times-Roman set_font
680.43 448.9 moveto 62 (elongation) alignedtext
0 0 0 nodecolor
14 /Times-Roman set_font
694.43 433.9 moveto 34 (factor) alignedtext
0 0 0 nodecolor
14 /Times-Roman set_font
685.93 418.9 moveto 51 (complex) alignedtext
grestore
% node4->node104
gsave
1 setlinewidth
0 0 0 edgecolor
newpath 1590.21 1708.77 moveto
1575.97 1661.32 1550.82 1576.72 1530.43 1504 curveto
1477.03 1313.52 1491.74 1256.52 1415.43 1074 curveto
1398.83 1034.3 1250.9 769.35 1219.43 740 curveto
1061.57 592.78 961.03 648.13 784.43 524 curveto
776.46 518.4 768.51 511.93 760.95 505.24 curveto
stroke
0 0 0 edgecolor
newpath 763.29 502.64 moveto
753.54 498.51 lineto
758.59 507.82 lineto
closepath fill
1 setlinewidth
solid
0 0 0 edgecolor
newpath 763.29 502.64 moveto
753.54 498.51 lineto
758.59 507.82 lineto
closepath stroke
grestore
% node105
gsave
0 0.99202 1 nodecolor
4581.43 120 101.82 58.69 ellipse_path fill
1 setlinewidth
filled
0 0 0 nodecolor
4581.43 120 101.82 58.69 ellipse_path stroke
0 0 0 nodecolor
14 /Times-Roman set_font
4542.93 144.9 moveto 77 (GO:0001405) alignedtext
0 0 0 nodecolor
14 /Times-Roman set_font
4545.43 129.9 moveto 72 (presequence) alignedtext
0 0 0 nodecolor
14 /Times-Roman set_font
4517.43 114.9 moveto 128 (translocase-associated) alignedtext
0 0 0 nodecolor
14 /Times-Roman set_font
4561.93 99.9 moveto 39 (import) alignedtext
0 0 0 nodecolor
14 /Times-Roman set_font
4563.93 84.9 moveto 35 (motor) alignedtext
grestore
% node4->node105
gsave
1 setlinewidth
0 0 0 edgecolor
newpath 1545.98 1726.37 moveto
1457.54 1692.73 1283.23 1616.62 1172.43 1504 curveto
1122.78 1453.53 1152.47 1407.26 1096.43 1364 curveto
810.93 1143.6 569.1 1419.28 308.43 1170 curveto
48.69 921.61 -128.08 645.53 118.43 384 curveto
272.37 220.69 3791.71 136.97 4469.18 122.34 curveto
stroke
0 0 0 edgecolor
newpath 4469.5 125.83 moveto
4479.42 122.12 lineto
4469.35 118.83 lineto
closepath fill
1 setlinewidth
solid
0 0 0 edgecolor
newpath 4469.5 125.83 moveto
4479.42 122.12 lineto
4469.35 118.83 lineto
closepath stroke
grestore
% node103
gsave
0 0.81591 1 nodecolor
3141.43 1122 70.21 26.87 ellipse_path fill
1 setlinewidth
filled
0 0 0 nodecolor
3141.43 1122 70.21 26.87 ellipse_path stroke
0 0 0 nodecolor
14 /Times-Roman set_font
3103.93 1124.4 moveto 75 (GO:0000812) alignedtext
0 0 0 nodecolor
14 /Times-Roman set_font
3099.43 1109.4 moveto 84 (Swr1 complex) alignedtext
grestore
% node5->node103
gsave
1 setlinewidth
0 0 0 edgecolor
newpath 2728.46 1401.49 moveto
2818.54 1340.53 3011.51 1209.93 3097.97 1151.41 curveto
stroke
0 0 0 edgecolor
newpath 3100.18 1154.15 moveto
3106.5 1145.64 lineto
3096.25 1148.35 lineto
closepath fill
1 setlinewidth
solid
0 0 0 edgecolor
newpath 3100.18 1154.15 moveto
3106.5 1145.64 lineto
3096.25 1148.35 lineto
closepath stroke
grestore
% node6
gsave
0 1 1 nodecolor
987.43 1746 65.97 37.48 ellipse_path fill
1 setlinewidth
filled
0 0 0 nodecolor
987.43 1746 65.97 37.48 ellipse_path stroke
0 0 0 nodecolor
14 /Times-Roman set_font
948.43 1755.9 moveto 78 (GO:0044428) alignedtext
0 0 0 nodecolor
14 /Times-Roman set_font
965.93 1740.9 moveto 43 (nuclear) alignedtext
0 0 0 nodecolor
14 /Times-Roman set_font
976.43 1725.9 moveto 22 (part) alignedtext
grestore
% node6->node5
gsave
1 setlinewidth
0 0 0 edgecolor
newpath 1052.41 1738.47 moveto
1336.06 1705.32 2458.07 1570.96 2601.43 1504 curveto
2613.86 1498.2 2625.77 1489.8 2636.41 1480.83 curveto
stroke
0 0 0 edgecolor
newpath 2638.72 1483.46 moveto
2643.91 1474.23 lineto
2634.09 1478.2 lineto
closepath fill
1 setlinewidth
solid
0 0 0 edgecolor
newpath 2638.72 1483.46 moveto
2643.91 1474.23 lineto
2634.09 1478.2 lineto
closepath stroke
grestore
% node6->node18
gsave
1 setlinewidth
0 0 0 edgecolor
newpath 991.41 1708.37 moveto
997.77 1648.28 1010.14 1531.35 1016.48 1471.41 curveto
stroke
0 0 0 edgecolor
newpath 1019.98 1471.56 moveto
1017.55 1461.25 lineto
1013.02 1470.83 lineto
closepath fill
1 setlinewidth
solid
0 0 0 edgecolor
newpath 1019.98 1471.56 moveto
1017.55 1461.25 lineto
1013.02 1470.83 lineto
closepath stroke
grestore
% node20
gsave
0 0.99033 1 nodecolor
357.43 810 67.18 37.48 ellipse_path fill
1 setlinewidth
filled
0 0 0 nodecolor
357.43 810 67.18 37.48 ellipse_path stroke
0 0 0 nodecolor
14 /Times-Roman set_font
317.93 819.9 moveto 79 (GO:0044451) alignedtext
0 0 0 nodecolor
14 /Times-Roman set_font
320.93 804.9 moveto 73 (nucleoplasm) alignedtext
0 0 0 nodecolor
14 /Times-Roman set_font
346.43 789.9 moveto 22 (part) alignedtext
grestore
% node6->node20
gsave
1 setlinewidth
0 0 0 edgecolor
newpath 924.62 1734.15 moveto
765.97 1702.82 356.18 1612.69 278.43 1504 curveto
132.81 1300.42 273.37 973.96 333.29 855.12 curveto
stroke
0 0 0 edgecolor
newpath 336.56 856.43 moveto
337.98 845.93 lineto
330.32 853.25 lineto
closepath fill
1 setlinewidth
solid
0 0 0 edgecolor
newpath 336.56 856.43 moveto
337.98 845.93 lineto
330.32 853.25 lineto
closepath stroke
grestore
% node27
gsave
0 1 1 nodecolor
1430.43 810 67.18 37.48 ellipse_path fill
1 setlinewidth
filled
0 0 0 nodecolor
1430.43 810 67.18 37.48 ellipse_path stroke
0 0 0 nodecolor
14 /Times-Roman set_font
1390.93 819.9 moveto 79 (GO:0044452) alignedtext
0 0 0 nodecolor
14 /Times-Roman set_font
1402.93 804.9 moveto 55 (nucleolar) alignedtext
0 0 0 nodecolor
14 /Times-Roman set_font
1419.43 789.9 moveto 22 (part) alignedtext
grestore
% node6->node27
gsave
1 setlinewidth
0 0 0 edgecolor
newpath 974.6 1708.86 moveto
959.09 1661.85 933.92 1578.07 924.43 1504 curveto
899.22 1307.07 920.21 1228.06 1045.43 1074 curveto
1135.97 962.61 1285.51 878.99 1369.08 838.03 curveto
stroke
0 0 0 edgecolor
newpath 1370.72 841.12 moveto
1378.19 833.6 lineto
1367.66 834.82 lineto
closepath fill
1 setlinewidth
solid
0 0 0 edgecolor
newpath 1370.72 841.12 moveto
1378.19 833.6 lineto
1367.66 834.82 lineto
closepath stroke
grestore
% node38
gsave
0 1 1 nodecolor
1244.43 1434 63.14 37.48 ellipse_path fill
1 setlinewidth
filled
0 0 0 nodecolor
1244.43 1434 63.14 37.48 ellipse_path stroke
0 0 0 nodecolor
14 /Times-Roman set_font
1207.43 1443.9 moveto 74 (GO:0031981) alignedtext
0 0 0 nodecolor
14 /Times-Roman set_font
1222.93 1428.9 moveto 43 (nuclear) alignedtext
0 0 0 nodecolor
14 /Times-Roman set_font
1225.93 1413.9 moveto 37 (lumen) alignedtext
grestore
% node6->node38
gsave
1 setlinewidth
0 0 0 edgecolor
newpath 1015.42 1712.02 moveto
1062.74 1654.58 1158.38 1538.47 1209.82 1476.02 curveto
stroke
0 0 0 edgecolor
newpath 1212.82 1477.89 moveto
1216.47 1467.94 lineto
1207.41 1473.43 lineto
closepath fill
1 setlinewidth
solid
0 0 0 edgecolor
newpath 1212.82 1477.89 moveto
1216.47 1467.94 lineto
1207.41 1473.43 lineto
closepath stroke
grestore
% node44
gsave
0 1 1 nodecolor
1272.43 1122 65.05 37.48 ellipse_path fill
1 setlinewidth
filled
0 0 0 nodecolor
1272.43 1122 65.05 37.48 ellipse_path stroke
0 0 0 nodecolor
14 /Times-Roman set_font
1234.43 1131.9 moveto 76 (GO:0034399) alignedtext
0 0 0 nodecolor
14 /Times-Roman set_font
1250.93 1116.9 moveto 43 (nuclear) alignedtext
0 0 0 nodecolor
14 /Times-Roman set_font
1244.93 1101.9 moveto 55 (periphery) alignedtext
grestore
% node6->node44
gsave
1 setlinewidth
0 0 0 edgecolor
newpath 1041.97 1724.79 moveto
1119.57 1691.26 1258.82 1617.89 1316.43 1504 curveto
1372.31 1393.54 1324.15 1242.69 1293.36 1167.91 curveto
stroke
0 0 0 edgecolor
newpath 1296.43 1166.17 moveto
1289.33 1158.3 lineto
1289.97 1168.88 lineto
closepath fill
1 setlinewidth
solid
0 0 0 edgecolor
newpath 1296.43 1166.17 moveto
1289.33 1158.3 lineto
1289.97 1168.88 lineto
closepath stroke
grestore
% node47
gsave
0 1 1 nodecolor
2895.43 1122 82.23 48.08 ellipse_path fill
1 setlinewidth
filled
0 0 0 nodecolor
2895.43 1122 82.23 48.08 ellipse_path stroke
0 0 0 nodecolor
14 /Times-Roman set_font
2857.43 1139.4 moveto 76 (GO:0000176) alignedtext
0 0 0 nodecolor
14 /Times-Roman set_font
2873.93 1124.4 moveto 43 (nuclear) alignedtext
0 0 0 nodecolor
14 /Times-Roman set_font
2869.43 1109.4 moveto 52 (exosome) alignedtext
0 0 0 nodecolor
14 /Times-Roman set_font
2844.93 1094.4 moveto 101 (\(RNase complex\)) alignedtext
grestore
% node6->node47
gsave
1 setlinewidth
0 0 0 edgecolor
newpath 1052.76 1740.2 moveto
1336.49 1714.45 2452.82 1607.21 2568.43 1504 curveto
2616.53 1461.06 2571.67 1418.3 2606.43 1364 curveto
2662.99 1275.64 2762.03 1203.05 2828.18 1161.13 curveto
stroke
0 0 0 edgecolor
newpath 2830.27 1163.95 moveto
2836.88 1155.67 lineto
2826.55 1158.02 lineto
closepath fill
1 setlinewidth
solid
0 0 0 edgecolor
newpath 2830.27 1163.95 moveto
2836.88 1155.67 lineto
2826.55 1158.02 lineto
closepath stroke
grestore
% node74
gsave
0 1 1 nodecolor
383.43 1122 65.97 26.87 ellipse_path fill
1 setlinewidth
filled
0 0 0 nodecolor
383.43 1122 65.97 26.87 ellipse_path stroke
0 0 0 nodecolor
14 /Times-Roman set_font
344.43 1124.4 moveto 78 (GO:0005654) alignedtext
0 0 0 nodecolor
14 /Times-Roman set_font
346.93 1109.4 moveto 73 (nucleoplasm) alignedtext
grestore
% node6->node74
gsave
1 setlinewidth
0 0 0 edgecolor
newpath 925.18 1733.12 moveto
772.49 1700.15 386.53 1607.91 313.43 1504 curveto
237.35 1395.85 318.92 1229.22 361.24 1157.18 curveto
stroke
0 0 0 edgecolor
newpath 364.32 1158.85 moveto
366.44 1148.47 lineto
358.31 1155.26 lineto
closepath fill
1 setlinewidth
solid
0 0 0 edgecolor
newpath 364.32 1158.85 moveto
366.44 1148.47 lineto
358.31 1155.26 lineto
closepath stroke
grestore
% node75
gsave
0 1 1 nodecolor
1119.43 1122 65.05 26.87 ellipse_path fill
1 setlinewidth
filled
0 0 0 nodecolor
1119.43 1122 65.05 26.87 ellipse_path stroke
0 0 0 nodecolor
14 /Times-Roman set_font
1081.43 1124.4 moveto 76 (GO:0005730) alignedtext
0 0 0 nodecolor
14 /Times-Roman set_font
1091.43 1109.4 moveto 56 (nucleolus) alignedtext
grestore
% node6->node75
gsave
1 setlinewidth
0 0 0 edgecolor
newpath 973.31 1709.17 moveto
948.89 1639.83 904.97 1485.91 944.43 1364 curveto
972.28 1277.97 1043.41 1196.83 1085.92 1153.86 curveto
stroke
0 0 0 edgecolor
newpath 1088.4 1156.33 moveto
1093 1146.79 lineto
1083.45 1151.38 lineto
closepath fill
1 setlinewidth
solid
0 0 0 edgecolor
newpath 1088.4 1156.33 moveto
1093 1146.79 lineto
1083.45 1151.38 lineto
closepath stroke
grestore
% node79
gsave
0 0.99878 1 nodecolor
566.43 810 82.02 58.69 ellipse_path fill
1 setlinewidth
filled
0 0 0 nodecolor
566.43 810 82.02 58.69 ellipse_path stroke
0 0 0 nodecolor
14 /Times-Roman set_font
528.43 834.9 moveto 76 (GO:0055029) alignedtext
0 0 0 nodecolor
14 /Times-Roman set_font
544.93 819.9 moveto 43 (nuclear) alignedtext
0 0 0 nodecolor
14 /Times-Roman set_font
524.43 804.9 moveto 84 (DNA-directed) alignedtext
0 0 0 nodecolor
14 /Times-Roman set_font
516.43 789.9 moveto 100 (RNA polymerase) alignedtext
0 0 0 nodecolor
14 /Times-Roman set_font
540.93 774.9 moveto 51 (complex) alignedtext
grestore
% node6->node79
gsave
1 setlinewidth
0 0 0 edgecolor
newpath 926.03 1732.14 moveto
779.26 1697.64 415.22 1603.5 346.43 1504 curveto
311.05 1452.82 330.33 1424.1 346.43 1364 curveto
372.2 1267.83 418.97 1261.41 458.43 1170 curveto
500.85 1071.73 533.25 951.59 551.06 877.95 curveto
stroke
0 0 0 edgecolor
newpath 554.54 878.42 moveto
553.47 867.88 lineto
547.74 876.79 lineto
closepath fill
1 setlinewidth
solid
0 0 0 edgecolor
newpath 554.54 878.42 moveto
553.47 867.88 lineto
547.74 876.79 lineto
closepath stroke
grestore
% node81
gsave
0 0.95619 1 nodecolor
793.43 1122 65.76 37.48 ellipse_path fill
1 setlinewidth
filled
0 0 0 nodecolor
793.43 1122 65.76 37.48 ellipse_path stroke
0 0 0 nodecolor
14 /Times-Roman set_font
754.93 1131.9 moveto 77 (GO:0005643) alignedtext
0 0 0 nodecolor
14 /Times-Roman set_font
771.93 1116.9 moveto 43 (nuclear) alignedtext
0 0 0 nodecolor
14 /Times-Roman set_font
780.43 1101.9 moveto 26 (pore) alignedtext
grestore
% node6->node81
gsave
1 setlinewidth
0 0 0 edgecolor
newpath 967.3 1710.2 moveto
942.05 1663.92 898.96 1580.18 873.43 1504 curveto
834.24 1387.04 810.33 1243.25 799.79 1169.94 curveto
stroke
0 0 0 edgecolor
newpath 803.2 1169.05 moveto
798.33 1159.64 lineto
796.27 1170.03 lineto
closepath fill
1 setlinewidth
solid
0 0 0 edgecolor
newpath 803.2 1169.05 moveto
798.33 1159.64 lineto
796.27 1170.03 lineto
closepath stroke
grestore
% node87
gsave
0 0.95619 1 nodecolor
756.43 1434 65.05 37.48 ellipse_path fill
1 setlinewidth
filled
0 0 0 nodecolor
756.43 1434 65.05 37.48 ellipse_path stroke
0 0 0 nodecolor
14 /Times-Roman set_font
718.43 1443.9 moveto 76 (GO:0005635) alignedtext
0 0 0 nodecolor
14 /Times-Roman set_font
734.93 1428.9 moveto 43 (nuclear) alignedtext
0 0 0 nodecolor
14 /Times-Roman set_font
729.93 1413.9 moveto 53 (envelope) alignedtext
grestore
% node6->node87
gsave
1 setlinewidth
0 0 0 edgecolor
newpath 961.83 1711.42 moveto
919.33 1654.02 834.35 1539.24 788.13 1476.82 curveto
stroke
0 0 0 edgecolor
newpath 790.91 1474.69 moveto
782.15 1468.74 lineto
785.29 1478.86 lineto
closepath fill
1 setlinewidth
solid
0 0 0 edgecolor
newpath 790.91 1474.69 moveto
782.15 1468.74 lineto
785.29 1478.86 lineto
closepath stroke
grestore
% node7
gsave
0 1 1 nodecolor
3341.43 2755 67.18 37.48 ellipse_path fill
1 setlinewidth
filled
0 0 0 nodecolor
3341.43 2755 67.18 37.48 ellipse_path stroke
0 0 0 nodecolor
14 /Times-Roman set_font
3301.93 2764.9 moveto 79 (GO:0044424) alignedtext
0 0 0 nodecolor
14 /Times-Roman set_font
3306.43 2749.9 moveto 70 (intracellular) alignedtext
0 0 0 nodecolor
14 /Times-Roman set_font
3330.43 2734.9 moveto 22 (part) alignedtext
grestore
% node8
gsave
0 0.99986 1 nodecolor
4783.43 1434 77.78 37.48 ellipse_path fill
1 setlinewidth
filled
0 0 0 nodecolor
4783.43 1434 77.78 37.48 ellipse_path stroke
0 0 0 nodecolor
14 /Times-Roman set_font
4745.43 1443.9 moveto 76 (GO:0019866) alignedtext
0 0 0 nodecolor
14 /Times-Roman set_font
4755.93 1428.9 moveto 55 (organelle) alignedtext
0 0 0 nodecolor
14 /Times-Roman set_font
4736.43 1413.9 moveto 94 (inner membrane) alignedtext
grestore
% node7->node8
gsave
1 setlinewidth
0 0 0 edgecolor
newpath 3406.18 2744.96 moveto
3661.74 2703.56 4586.43 2536.13 4586.43 2281 curveto
4586.43 2281 4586.43 2281 4586.43 2014 curveto
4586.43 1804.61 4702.97 1574.21 4756.78 1478.99 curveto
stroke
0 0 0 edgecolor
newpath 4759.88 1480.62 moveto
4761.79 1470.2 lineto
4753.8 1477.15 lineto
closepath fill
1 setlinewidth
solid
0 0 0 edgecolor
newpath 4759.88 1480.62 moveto
4761.79 1470.2 lineto
4753.8 1477.15 lineto
closepath stroke
grestore
% node13
gsave
0 1 1 nodecolor
2311.43 2281 84.15 37.48 ellipse_path fill
1 setlinewidth
filled
0 0 0 nodecolor
2311.43 2281 84.15 37.48 ellipse_path stroke
0 0 0 nodecolor
14 /Times-Roman set_font
2273.43 2290.9 moveto 76 (GO:0030529) alignedtext
0 0 0 nodecolor
14 /Times-Roman set_font
2259.93 2275.9 moveto 103 (ribonucleoprotein) alignedtext
0 0 0 nodecolor
14 /Times-Roman set_font
2285.93 2260.9 moveto 51 (complex) alignedtext
grestore
% node7->node13
gsave
1 setlinewidth
0 0 0 edgecolor
newpath 3274.25 2751.99 moveto
3149.1 2743.04 2877.77 2707.46 2709.43 2566 curveto
2680.52 2541.7 2697.29 2517.52 2671.43 2490 curveto
2590.12 2403.45 2464.87 2341.9 2385.59 2308.92 curveto
stroke
0 0 0 edgecolor
newpath 2386.73 2305.6 moveto
2376.15 2305.03 lineto
2384.07 2312.08 lineto
closepath fill
1 setlinewidth
solid
0 0 0 edgecolor
newpath 2386.73 2305.6 moveto
2376.15 2305.03 lineto
2384.07 2312.08 lineto
closepath stroke
grestore
% node7->node19
gsave
1 setlinewidth
0 0 0 edgecolor
newpath 3275.66 2747.14 moveto
3123.73 2727.75 2737.95 2671.38 2431.43 2566 curveto
1696.86 2313.45 1462.21 2288.82 863.43 1794 curveto
751.38 1701.4 658.86 1553.89 616.43 1479.73 curveto
stroke
0 0 0 edgecolor
newpath 619.24 1477.6 moveto
611.26 1470.63 lineto
613.15 1481.05 lineto
closepath fill
1 setlinewidth
solid
0 0 0 edgecolor
newpath 619.24 1477.6 moveto
611.26 1470.63 lineto
613.15 1481.05 lineto
closepath stroke
grestore
% node24
gsave
0 1 1 nodecolor
2470.43 2014 67.88 48.08 ellipse_path fill
1 setlinewidth
filled
0 0 0 nodecolor
2470.43 2014 67.88 48.08 ellipse_path stroke
0 0 0 nodecolor
14 /Times-Roman set_font
2430.43 2031.4 moveto 80 (GO:0044446) alignedtext
0 0 0 nodecolor
14 /Times-Roman set_font
2435.43 2016.4 moveto 70 (intracellular) alignedtext
0 0 0 nodecolor
14 /Times-Roman set_font
2442.93 2001.4 moveto 55 (organelle) alignedtext
0 0 0 nodecolor
14 /Times-Roman set_font
2459.43 1986.4 moveto 22 (part) alignedtext
grestore
% node7->node24
gsave
1 setlinewidth
0 0 0 edgecolor
newpath 3313.31 2720.88 moveto
3285.24 2684.79 3243.36 2625.02 3222.43 2566 curveto
3197.53 2495.75 3231.22 2289.34 3182.43 2233 curveto
2991.11 2012.05 2815.46 2178.57 2547.43 2062 curveto
2541.12 2059.26 2534.73 2056.05 2528.45 2052.62 curveto
stroke
0 0 0 edgecolor
newpath 2529.8 2049.36 moveto
2519.38 2047.47 lineto
2526.35 2055.45 lineto
closepath fill
1 setlinewidth
solid
0 0 0 edgecolor
newpath 2529.8 2049.36 moveto
2519.38 2047.47 lineto
2526.35 2055.45 lineto
closepath stroke
grestore
% node40
gsave
0 0.99999 1 nodecolor
3297.43 2281 68.09 37.48 ellipse_path fill
1 setlinewidth
filled
0 0 0 nodecolor
3297.43 2281 68.09 37.48 ellipse_path stroke
0 0 0 nodecolor
14 /Times-Roman set_font
3256.93 2290.9 moveto 81 (GO:0044444) alignedtext
0 0 0 nodecolor
14 /Times-Roman set_font
3261.93 2275.9 moveto 71 (cytoplasmic) alignedtext
0 0 0 nodecolor
14 /Times-Roman set_font
3286.43 2260.9 moveto 22 (part) alignedtext
grestore
% node7->node40
gsave
1 setlinewidth
0 0 0 edgecolor
newpath 3351.48 2717.5 moveto
3363.86 2665.98 3381.74 2570.53 3368.43 2490 curveto
3358.84 2431.95 3335.21 2368.35 3317.84 2326.74 curveto
stroke
0 0 0 edgecolor
newpath 3321.02 2325.28 moveto
3313.9 2317.43 lineto
3314.57 2328 lineto
closepath fill
1 setlinewidth
solid
0 0 0 edgecolor
newpath 3321.02 2325.28 moveto
3313.9 2317.43 lineto
3314.57 2328 lineto
closepath stroke
grestore
% node7->node46
gsave
1 setlinewidth
0 0 0 edgecolor
newpath 3382.68 2725.19 moveto
3471.41 2657.25 3672.43 2481.24 3672.43 2281 curveto
3672.43 2281 3672.43 2281 3672.43 2014 curveto
3672.43 1814.51 3625.98 1579.92 3604.32 1481.36 curveto
stroke
0 0 0 edgecolor
newpath 3607.69 1480.43 moveto
3602.11 1471.42 lineto
3600.86 1481.94 lineto
closepath fill
1 setlinewidth
solid
0 0 0 edgecolor
newpath 3607.69 1480.43 moveto
3602.11 1471.42 lineto
3600.86 1481.94 lineto
closepath stroke
grestore
% node63
gsave
0 1 1 nodecolor
2783.43 2528 65.05 37.48 ellipse_path fill
1 setlinewidth
filled
0 0 0 nodecolor
2783.43 2528 65.05 37.48 ellipse_path stroke
0 0 0 nodecolor
14 /Times-Roman set_font
2745.43 2537.9 moveto 76 (GO:0043229) alignedtext
0 0 0 nodecolor
14 /Times-Roman set_font
2748.43 2522.9 moveto 70 (intracellular) alignedtext
0 0 0 nodecolor
14 /Times-Roman set_font
2755.93 2507.9 moveto 55 (organelle) alignedtext
grestore
% node7->node63
gsave
1 setlinewidth
0 0 0 edgecolor
newpath 3284.4 2734.87 moveto
3193.09 2702.18 3008.97 2634.28 2857.43 2566 curveto
2851.82 2563.47 2846.02 2560.73 2840.25 2557.91 curveto
stroke
0 0 0 edgecolor
newpath 2841.76 2554.76 moveto
2831.25 2553.45 lineto
2838.66 2561.03 lineto
closepath fill
1 setlinewidth
solid
0 0 0 edgecolor
newpath 2841.76 2554.76 moveto
2831.25 2553.45 lineto
2838.66 2561.03 lineto
closepath stroke
grestore
% node72
gsave
0 1 1 nodecolor
3295.43 2528 63.85 26.87 ellipse_path fill
1 setlinewidth
filled
0 0 0 nodecolor
3295.43 2528 63.85 26.87 ellipse_path stroke
0 0 0 nodecolor
14 /Times-Roman set_font
3257.93 2530.4 moveto 75 (GO:0005737) alignedtext
0 0 0 nodecolor
14 /Times-Roman set_font
3265.43 2515.4 moveto 60 (cytoplasm) alignedtext
grestore
% node7->node72
gsave
1 setlinewidth
0 0 0 edgecolor
newpath 3333.84 2717.52 moveto
3325.28 2675.29 3311.46 2607.07 3302.94 2565.03 curveto
stroke
0 0 0 edgecolor
newpath 3306.36 2564.3 moveto
3300.94 2555.19 lineto
3299.5 2565.69 lineto
closepath fill
1 setlinewidth
solid
0 0 0 edgecolor
newpath 3306.36 2564.3 moveto
3300.94 2555.19 lineto
3299.5 2565.69 lineto
closepath stroke
grestore
% node7->node77
gsave
1 setlinewidth
0 0 0 edgecolor
newpath 3408.42 2751.55 moveto
3566.64 2741.31 3973.18 2702.64 4279.43 2566 curveto
4440.4 2494.18 4490.34 2469 4597.43 2329 curveto
4705.2 2188.12 4877.1 1665.02 4932.56 1490.83 curveto
stroke
0 0 0 edgecolor
newpath 4935.97 1491.68 moveto
4935.66 1481.09 lineto
4929.3 1489.56 lineto
closepath fill
1 setlinewidth
solid
0 0 0 edgecolor
newpath 4935.97 1491.68 moveto
4935.66 1481.09 lineto
4929.3 1489.56 lineto
closepath stroke
grestore
% node60
gsave
0 0.99988 1 nodecolor
4522.43 810 77.78 37.48 ellipse_path fill
1 setlinewidth
filled
0 0 0 nodecolor
4522.43 810 77.78 37.48 ellipse_path stroke
0 0 0 nodecolor
14 /Times-Roman set_font
4484.43 819.9 moveto 76 (GO:0005743) alignedtext
0 0 0 nodecolor
14 /Times-Roman set_font
4481.43 804.9 moveto 82 (mitochondrial) alignedtext
0 0 0 nodecolor
14 /Times-Roman set_font
4475.43 789.9 moveto 94 (inner membrane) alignedtext
grestore
% node8->node60
gsave
1 setlinewidth
0 0 0 edgecolor
newpath 4767.89 1396.83 moveto
4722.73 1288.89 4591.65 975.48 4541.9 856.53 curveto
stroke
0 0 0 edgecolor
newpath 4544.98 854.85 moveto
4537.9 846.97 lineto
4538.53 857.55 lineto
closepath fill
1 setlinewidth
solid
0 0 0 edgecolor
newpath 4544.98 854.85 moveto
4537.9 846.97 lineto
4538.53 857.55 lineto
closepath stroke
grestore
% node9
gsave
0 1 1 nodecolor
4336.43 1746 63.85 37.48 ellipse_path fill
1 setlinewidth
filled
0 0 0 nodecolor
4336.43 1746 63.85 37.48 ellipse_path stroke
0 0 0 nodecolor
14 /Times-Roman set_font
4298.93 1755.9 moveto 75 (GO:0031967) alignedtext
0 0 0 nodecolor
14 /Times-Roman set_font
4308.93 1740.9 moveto 55 (organelle) alignedtext
0 0 0 nodecolor
14 /Times-Roman set_font
4309.93 1725.9 moveto 53 (envelope) alignedtext
grestore
% node9->node8
gsave
1 setlinewidth
0 0 0 edgecolor
newpath 4379.92 1718.48 moveto
4448.44 1674.75 4585.15 1585.94 4696.43 1504 curveto
4709.62 1494.29 4723.57 1483.37 4736.36 1473.09 curveto
stroke
0 0 0 edgecolor
newpath 4738.57 1475.8 moveto
4744.15 1466.79 lineto
4734.17 1470.36 lineto
closepath fill
1 setlinewidth
solid
0 0 0 edgecolor
newpath 4738.57 1475.8 moveto
4744.15 1466.79 lineto
4734.17 1470.36 lineto
closepath stroke
grestore
% node30
gsave
0 0.99999 1 nodecolor
4396.43 1434 68.8 37.48 ellipse_path fill
1 setlinewidth
filled
0 0 0 nodecolor
4396.43 1434 68.8 37.48 ellipse_path stroke
0 0 0 nodecolor
14 /Times-Roman set_font
4357.93 1443.9 moveto 77 (GO:0005740) alignedtext
0 0 0 nodecolor
14 /Times-Roman set_font
4355.43 1428.9 moveto 82 (mitochondrial) alignedtext
0 0 0 nodecolor
14 /Times-Roman set_font
4369.93 1413.9 moveto 53 (envelope) alignedtext
grestore
% node9->node30
gsave
1 setlinewidth
0 0 0 edgecolor
newpath 4343.61 1708.68 moveto
4354.54 1651.83 4375.35 1543.61 4387.33 1481.33 curveto
stroke
0 0 0 edgecolor
newpath 4390.79 1481.85 moveto
4389.25 1471.37 lineto
4383.92 1480.53 lineto
closepath fill
1 setlinewidth
solid
0 0 0 edgecolor
newpath 4390.79 1481.85 moveto
4389.25 1471.37 lineto
4383.92 1480.53 lineto
closepath stroke
grestore
% node34
gsave
0 0.49139 1 nodecolor
4623.43 1434 63.85 48.08 ellipse_path fill
1 setlinewidth
filled
0 0 0 nodecolor
4623.43 1434 63.85 48.08 ellipse_path stroke
0 0 0 nodecolor
14 /Times-Roman set_font
4585.93 1451.4 moveto 75 (GO:0031970) alignedtext
0 0 0 nodecolor
14 /Times-Roman set_font
4595.93 1436.4 moveto 55 (organelle) alignedtext
0 0 0 nodecolor
14 /Times-Roman set_font
4596.93 1421.4 moveto 53 (envelope) alignedtext
0 0 0 nodecolor
14 /Times-Roman set_font
4604.93 1406.4 moveto 37 (lumen) alignedtext
grestore
% node9->node34
gsave
1 setlinewidth
0 0 0 edgecolor
newpath 4366.87 1712.91 moveto
4418.03 1657.3 4521.38 1544.94 4580.1 1481.11 curveto
stroke
0 0 0 edgecolor
newpath 4582.84 1483.3 moveto
4587.03 1473.57 lineto
4577.68 1478.56 lineto
closepath fill
1 setlinewidth
solid
0 0 0 edgecolor
newpath 4582.84 1483.3 moveto
4587.03 1473.57 lineto
4577.68 1478.56 lineto
closepath stroke
grestore
% node9->node87
gsave
1 setlinewidth
0 0 0 edgecolor
newpath 4288.52 1720.93 moveto
4269.41 1712.1 4246.88 1703.1 4225.43 1698 curveto
2804.34 1359.85 2373.79 1805.29 944.43 1504 curveto
900.32 1494.7 852.76 1476.91 816.51 1461.59 curveto
stroke
0 0 0 edgecolor
newpath 817.64 1458.27 moveto
807.07 1457.55 lineto
814.89 1464.71 lineto
closepath fill
1 setlinewidth
solid
0 0 0 edgecolor
newpath 817.64 1458.27 moveto
807.07 1457.55 lineto
814.89 1464.71 lineto
closepath stroke
grestore
% node10
gsave
0 1 1 nodecolor
3434.43 3142 67.88 26.87 ellipse_path fill
1 setlinewidth
filled
0 0 0 nodecolor
3434.43 3142 67.88 26.87 ellipse_path stroke
0 0 0 nodecolor
14 /Times-Roman set_font
3394.43 3144.4 moveto 80 (GO:0044464) alignedtext
0 0 0 nodecolor
14 /Times-Roman set_font
3410.43 3129.4 moveto 48 (cell part) alignedtext
grestore
% node10->node7
gsave
1 setlinewidth
0 0 0 edgecolor
newpath 3418.21 3115.72 moveto
3400.61 3085.78 3373.33 3034.79 3360.43 2987 curveto
3343.66 2924.84 3340.4 2850.2 3340.34 2802.69 curveto
stroke
0 0 0 edgecolor
newpath 3343.84 2802.69 moveto
3340.37 2792.68 lineto
3336.84 2802.67 lineto
closepath fill
1 setlinewidth
solid
0 0 0 edgecolor
newpath 3343.84 2802.69 moveto
3340.37 2792.68 lineto
3336.84 2802.67 lineto
closepath stroke
grestore
% node10->node8
gsave
1 setlinewidth
0 0 0 edgecolor
newpath 3501.05 3136.55 moveto
3764 3113.26 4715.43 3011.28 4715.43 2755 curveto
4715.43 2755 4715.43 2755 4715.43 2014 curveto
4715.43 1814.98 4755.42 1580.14 4774.06 1481.44 curveto
stroke
0 0 0 edgecolor
newpath 4777.53 1481.96 moveto
4775.96 1471.48 lineto
4770.65 1480.65 lineto
closepath fill
1 setlinewidth
solid
0 0 0 edgecolor
newpath 4777.53 1481.96 moveto
4775.96 1471.48 lineto
4770.65 1480.65 lineto
closepath stroke
grestore
% node29
gsave
0 0.9993 1 nodecolor
4522.43 1122 68.8 37.48 ellipse_path fill
1 setlinewidth
filled
0 0 0 nodecolor
4522.43 1122 68.8 37.48 ellipse_path stroke
0 0 0 nodecolor
14 /Times-Roman set_font
4484.43 1131.9 moveto 76 (GO:0031966) alignedtext
0 0 0 nodecolor
14 /Times-Roman set_font
4481.43 1116.9 moveto 82 (mitochondrial) alignedtext
0 0 0 nodecolor
14 /Times-Roman set_font
4491.93 1101.9 moveto 61 (membrane) alignedtext
grestore
% node10->node29
gsave
1 setlinewidth
0 0 0 edgecolor
newpath 3502.54 3140.54 moveto
3809.5 3132.18 5049.43 3078.37 5049.43 2755 curveto
5049.43 2755 5049.43 2755 5049.43 1746 curveto
5049.43 1661.01 5077.58 1434.72 5030.43 1364 curveto
4931.45 1215.51 4715.06 1155.71 4599.22 1133.64 curveto
stroke
0 0 0 edgecolor
newpath 4599.83 1130.19 moveto
4589.36 1131.81 lineto
4598.55 1137.08 lineto
closepath fill
1 setlinewidth
solid
0 0 0 edgecolor
newpath 4599.83 1130.19 moveto
4589.36 1131.81 lineto
4598.55 1137.08 lineto
closepath stroke
grestore
% node31
gsave
0 1 1 nodecolor
3909.43 2960 63.85 26.87 ellipse_path fill
1 setlinewidth
filled
0 0 0 nodecolor
3909.43 2960 63.85 26.87 ellipse_path stroke
0 0 0 nodecolor
14 /Times-Roman set_font
3871.93 2962.4 moveto 75 (GO:0031975) alignedtext
0 0 0 nodecolor
14 /Times-Roman set_font
3882.93 2947.4 moveto 53 (envelope) alignedtext
grestore
% node10->node31
gsave
1 setlinewidth
0 0 0 edgecolor
newpath 3483.48 3123.21 moveto
3572.05 3089.27 3758.22 3017.94 3852.35 2981.87 curveto
stroke
0 0 0 edgecolor
newpath 3853.63 2985.13 moveto
3861.71 2978.28 lineto
3851.12 2978.59 lineto
closepath fill
1 setlinewidth
solid
0 0 0 edgecolor
newpath 3853.63 2985.13 moveto
3861.71 2978.28 lineto
3851.12 2978.59 lineto
closepath stroke
grestore
% node59
gsave
0 0.99996 1 nodecolor
4687.43 810 68.8 48.08 ellipse_path fill
1 setlinewidth
filled
0 0 0 nodecolor
4687.43 810 68.8 48.08 ellipse_path stroke
0 0 0 nodecolor
14 /Times-Roman set_font
4647.93 827.4 moveto 79 (GO:0044455) alignedtext
0 0 0 nodecolor
14 /Times-Roman set_font
4646.43 812.4 moveto 82 (mitochondrial) alignedtext
0 0 0 nodecolor
14 /Times-Roman set_font
4656.93 797.4 moveto 61 (membrane) alignedtext
0 0 0 nodecolor
14 /Times-Roman set_font
4676.43 782.4 moveto 22 (part) alignedtext
grestore
% node10->node59
gsave
1 setlinewidth
0 0 0 edgecolor
newpath 3502.57 3139.94 moveto
3749.86 3131.63 4598.34 3095.64 4843.43 2987 curveto
4980.23 2926.36 5087.43 2904.64 5087.43 2755 curveto
5087.43 2755 5087.43 2755 5087.43 1434 curveto
5087.43 1180.1 4849.81 946.89 4740.86 853.32 curveto
stroke
0 0 0 edgecolor
newpath 4742.81 850.38 moveto
4732.93 846.55 lineto
4738.27 855.7 lineto
closepath fill
1 setlinewidth
solid
0 0 0 edgecolor
newpath 4742.81 850.38 moveto
4732.93 846.55 lineto
4738.27 855.7 lineto
closepath stroke
grestore
% node69
gsave
0 1 1 nodecolor
3434.43 2960 65.05 26.87 ellipse_path fill
1 setlinewidth
filled
0 0 0 nodecolor
3434.43 2960 65.05 26.87 ellipse_path stroke
0 0 0 nodecolor
14 /Times-Roman set_font
3396.43 2962.4 moveto 76 (GO:0005622) alignedtext
0 0 0 nodecolor
14 /Times-Roman set_font
3399.43 2947.4 moveto 70 (intracellular) alignedtext
grestore
% node10->node69
gsave
1 setlinewidth
0 0 0 edgecolor
newpath 3434.43 3114.75 moveto
3434.43 3083.57 3434.43 3032.31 3434.43 2997.4 curveto
stroke
0 0 0 edgecolor
newpath 3437.93 2997.14 moveto
3434.43 2987.14 lineto
3430.93 2997.14 lineto
closepath fill
1 setlinewidth
solid
0 0 0 edgecolor
newpath 3437.93 2997.14 moveto
3434.43 2987.14 lineto
3430.93 2997.14 lineto
closepath stroke
grestore
% node10->node77
gsave
1 setlinewidth
0 0 0 edgecolor
newpath 3502.06 3138.92 moveto
3789.79 3124.01 4897.43 3047.61 4897.43 2755 curveto
4897.43 2755 4897.43 2755 4897.43 2014 curveto
4897.43 1822.2 4926.53 1596.21 4941.6 1491.99 curveto
stroke
0 0 0 edgecolor
newpath 4945.08 1492.39 moveto
4943.06 1481.99 lineto
4938.16 1491.38 lineto
closepath fill
1 setlinewidth
solid
0 0 0 edgecolor
newpath 4945.08 1492.39 moveto
4943.06 1481.99 lineto
4938.16 1491.38 lineto
closepath stroke
grestore
% node10->node87
gsave
1 setlinewidth
0 0 0 edgecolor
newpath 3366.7 3139.1 moveto
2961.66 3120.86 877.43 3014.43 877.43 2755 curveto
877.43 2755 877.43 2755 877.43 2014 curveto
877.43 1811.63 805.97 1577.74 772.88 1480.31 curveto
stroke
0 0 0 edgecolor
newpath 776.16 1479.09 moveto
769.61 1470.76 lineto
769.54 1481.36 lineto
closepath fill
1 setlinewidth
solid
0 0 0 edgecolor
newpath 776.16 1479.09 moveto
769.61 1470.76 lineto
769.54 1481.36 lineto
closepath stroke
grestore
% node10->node88
gsave
1 setlinewidth
0 0 0 edgecolor
newpath 3366.51 3140.28 moveto
3048.65 3131.72 1706.47 3090.02 1301.43 2987 curveto
1099.02 2935.52 1001.35 2958.09 873.43 2793 curveto
789.7 2684.93 856.42 2621.89 820.43 2490 curveto
708.14 2078.46 499.56 1602.82 439.81 1470.03 curveto
stroke
0 0 0 edgecolor
newpath 442.91 1468.39 moveto
435.61 1460.71 lineto
436.53 1471.27 lineto
closepath fill
1 setlinewidth
solid
0 0 0 edgecolor
newpath 442.91 1468.39 moveto
435.61 1460.71 lineto
436.53 1471.27 lineto
closepath stroke
grestore
% node11
gsave
0 0.99999 1 nodecolor
2622.43 2014 65.76 26.87 ellipse_path fill
1 setlinewidth
filled
0 0 0 nodecolor
2622.43 2014 65.76 26.87 ellipse_path stroke
0 0 0 nodecolor
14 /Times-Roman set_font
2583.93 2016.4 moveto 77 (GO:0005840) alignedtext
0 0 0 nodecolor
14 /Times-Roman set_font
2594.93 2001.4 moveto 55 (ribosome) alignedtext
grestore
% node11->node1
gsave
1 setlinewidth
0 0 0 edgecolor
newpath 2605.14 1987.82 moveto
2574.75 1941.81 2511.49 1846.02 2474.36 1789.79 curveto
stroke
0 0 0 edgecolor
newpath 2477.06 1787.54 moveto
2468.63 1781.12 lineto
2471.22 1791.4 lineto
closepath fill
1 setlinewidth
solid
0 0 0 edgecolor
newpath 2477.06 1787.54 moveto
2468.63 1781.12 lineto
2471.22 1791.4 lineto
closepath stroke
grestore
% node12
gsave
0 1 1 nodecolor
2495.43 1434 63.85 37.48 ellipse_path fill
1 setlinewidth
filled
0 0 0 nodecolor
2495.43 1434 63.85 37.48 ellipse_path stroke
0 0 0 nodecolor
14 /Times-Roman set_font
2457.93 1443.9 moveto 75 (GO:0022626) alignedtext
0 0 0 nodecolor
14 /Times-Roman set_font
2467.93 1428.9 moveto 55 (cytosolic) alignedtext
0 0 0 nodecolor
14 /Times-Roman set_font
2467.93 1413.9 moveto 55 (ribosome) alignedtext
grestore
% node11->node12
gsave
1 setlinewidth
0 0 0 edgecolor
newpath 2616.48 1986.8 moveto
2596.44 1895.28 2531.27 1597.68 2505.78 1481.28 curveto
stroke
0 0 0 edgecolor
newpath 2509.15 1480.27 moveto
2503.59 1471.25 lineto
2502.31 1481.76 lineto
closepath fill
1 setlinewidth
solid
0 0 0 edgecolor
newpath 2509.15 1480.27 moveto
2503.59 1471.25 lineto
2502.31 1481.76 lineto
closepath stroke
grestore
% node84
gsave
0 1 1 nodecolor
1893.43 1434 63.85 37.48 ellipse_path fill
1 setlinewidth
filled
0 0 0 nodecolor
1893.43 1434 63.85 37.48 ellipse_path stroke
0 0 0 nodecolor
14 /Times-Roman set_font
1855.93 1443.9 moveto 75 (GO:0000313) alignedtext
0 0 0 nodecolor
14 /Times-Roman set_font
1863.93 1428.9 moveto 59 (organellar) alignedtext
0 0 0 nodecolor
14 /Times-Roman set_font
1865.93 1413.9 moveto 55 (ribosome) alignedtext
grestore
% node11->node84
gsave
1 setlinewidth
0 0 0 edgecolor
newpath 2594.21 1989.5 moveto
2547.82 1949.12 2452.67 1865.91 2373.43 1794 curveto
2327.09 1751.95 2319.07 1737.38 2270.43 1698 curveto
2159.58 1608.26 2020.03 1515.32 1945.7 1467.27 curveto
stroke
0 0 0 edgecolor
newpath 1947.26 1464.11 moveto
1936.96 1461.63 lineto
1943.47 1469.99 lineto
closepath fill
1 setlinewidth
solid
0 0 0 edgecolor
newpath 1947.26 1464.11 moveto
1936.96 1461.63 lineto
1943.47 1469.99 lineto
closepath stroke
grestore
% node12->node49
gsave
1 setlinewidth
0 0 0 edgecolor
newpath 2497 1396.37 moveto
2499.24 1342.63 2503.37 1243.44 2506.01 1180.2 curveto
stroke
0 0 0 edgecolor
newpath 2509.51 1180.12 moveto
2506.43 1169.98 lineto
2502.52 1179.83 lineto
closepath fill
1 setlinewidth
solid
0 0 0 edgecolor
newpath 2509.51 1180.12 moveto
2506.43 1169.98 lineto
2502.52 1179.83 lineto
closepath stroke
grestore
% node12->node51
gsave
1 setlinewidth
0 0 0 edgecolor
newpath 2516.36 1398.51 moveto
2548.43 1344.13 2609.96 1239.79 2647.59 1175.99 curveto
stroke
0 0 0 edgecolor
newpath 2650.67 1177.66 moveto
2652.74 1167.27 lineto
2644.64 1174.1 lineto
closepath fill
1 setlinewidth
solid
0 0 0 edgecolor
newpath 2650.67 1177.66 moveto
2652.74 1167.27 lineto
2644.64 1174.1 lineto
closepath stroke
grestore
% node13->node1
gsave
1 setlinewidth
0 0 0 edgecolor
newpath 2290.67 2244.48 moveto
2259.5 2184.64 2208.06 2062.67 2245.43 1966 curveto
2275.67 1887.78 2348.07 1820.24 2396.95 1781.33 curveto
stroke
0 0 0 edgecolor
newpath 2399.18 1784.03 moveto
2404.88 1775.1 lineto
2394.85 1778.52 lineto
closepath fill
1 setlinewidth
solid
0 0 0 edgecolor
newpath 2399.18 1784.03 moveto
2404.88 1775.1 lineto
2394.85 1778.52 lineto
closepath stroke
grestore
% node13->node11
gsave
1 setlinewidth
0 0 0 edgecolor
newpath 2350.19 2247.72 moveto
2410.81 2195.68 2527.21 2095.75 2586.22 2045.09 curveto
stroke
0 0 0 edgecolor
newpath 2588.51 2047.74 moveto
2593.81 2038.57 lineto
2583.95 2042.43 lineto
closepath fill
1 setlinewidth
solid
0 0 0 edgecolor
newpath 2588.51 2047.74 moveto
2593.81 2038.57 lineto
2583.95 2042.43 lineto
closepath stroke
grestore
% node14
gsave
0 1 1 nodecolor
2350.43 1122 65.05 26.87 ellipse_path fill
1 setlinewidth
filled
0 0 0 nodecolor
2350.43 1122 65.05 26.87 ellipse_path stroke
0 0 0 nodecolor
14 /Times-Roman set_font
2312.43 1124.4 moveto 76 (GO:0030684) alignedtext
0 0 0 nodecolor
14 /Times-Roman set_font
2313.93 1109.4 moveto 73 (preribosome) alignedtext
grestore
% node13->node14
gsave
1 setlinewidth
0 0 0 edgecolor
newpath 2258.88 2251.69 moveto
2199.67 2215.53 2105.9 2148.13 2061.43 2062 curveto
1990.04 1923.72 1932.53 1502.02 2004.43 1364 curveto
2012.84 1347.86 2216.42 1211.13 2307.31 1150.61 curveto
stroke
0 0 0 edgecolor
newpath 2309.35 1153.46 moveto
2315.74 1145 lineto
2305.48 1147.63 lineto
closepath fill
1 setlinewidth
solid
0 0 0 edgecolor
newpath 2309.35 1153.46 moveto
2315.74 1145 lineto
2305.48 1147.63 lineto
closepath stroke
grestore
% node25
gsave
0 1 1 nodecolor
1704.43 2014 84.15 48.08 ellipse_path fill
1 setlinewidth
filled
0 0 0 nodecolor
1704.43 2014 84.15 48.08 ellipse_path stroke
0 0 0 nodecolor
14 /Times-Roman set_font
1666.93 2031.4 moveto 75 (GO:0005732) alignedtext
0 0 0 nodecolor
14 /Times-Roman set_font
1659.43 2016.4 moveto 90 (small nucleolar) alignedtext
0 0 0 nodecolor
14 /Times-Roman set_font
1652.93 2001.4 moveto 103 (ribonucleoprotein) alignedtext
0 0 0 nodecolor
14 /Times-Roman set_font
1678.93 1986.4 moveto 51 (complex) alignedtext
grestore
% node13->node25
gsave
1 setlinewidth
0 0 0 edgecolor
newpath 2253.86 2253.53 moveto
2239.39 2246.73 2223.88 2239.53 2209.43 2233 curveto
2058.64 2164.84 1880.78 2088.69 1781.47 2046.54 curveto
stroke
0 0 0 edgecolor
newpath 1782.68 2043.25 moveto
1772.11 2042.57 lineto
1779.95 2049.7 lineto
closepath fill
1 setlinewidth
solid
0 0 0 edgecolor
newpath 1782.68 2043.25 moveto
1772.11 2042.57 lineto
1779.95 2049.7 lineto
closepath stroke
grestore
% node68
gsave
0 0.99999 1 nodecolor
2826.43 2014 89.1 26.87 ellipse_path fill
1 setlinewidth
filled
0 0 0 nodecolor
2826.43 2014 89.1 26.87 ellipse_path stroke
0 0 0 nodecolor
14 /Times-Roman set_font
2787.93 2016.4 moveto 77 (GO:0043614) alignedtext
0 0 0 nodecolor
14 /Times-Roman set_font
2771.43 2001.4 moveto 110 (multi-eIF complex) alignedtext
grestore
% node13->node68
gsave
1 setlinewidth
0 0 0 edgecolor
newpath 2366.55 2252.43 moveto
2465.94 2200.9 2674.01 2093.02 2772.52 2041.95 curveto
stroke
0 0 0 edgecolor
newpath 2774.15 2045.05 moveto
2781.42 2037.34 lineto
2770.93 2038.83 lineto
closepath fill
1 setlinewidth
solid
0 0 0 edgecolor
newpath 2774.15 2045.05 moveto
2781.42 2037.34 lineto
2770.93 2038.83 lineto
closepath stroke
grestore
% node91
gsave
0 1 1 nodecolor
2319.43 2014 65.05 26.87 ellipse_path fill
1 setlinewidth
filled
0 0 0 nodecolor
2319.43 2014 65.05 26.87 ellipse_path stroke
0 0 0 nodecolor
14 /Times-Roman set_font
2281.43 2016.4 moveto 76 (GO:0005685) alignedtext
0 0 0 nodecolor
14 /Times-Roman set_font
2288.93 2001.4 moveto 61 (U1 snRNP) alignedtext
grestore
% node13->node91
gsave
1 setlinewidth
0 0 0 edgecolor
newpath 2312.56 2243.31 moveto
2314.09 2192.45 2316.78 2102.37 2318.31 2051.57 curveto
stroke
0 0 0 edgecolor
newpath 2321.81 2051.45 moveto
2318.61 2041.35 lineto
2314.81 2051.24 lineto
closepath fill
1 setlinewidth
solid
0 0 0 edgecolor
newpath 2321.81 2051.45 moveto
2318.61 2041.35 lineto
2314.81 2051.24 lineto
closepath stroke
grestore
% node15
gsave
0 1 1 nodecolor
1672.43 810 80.82 26.87 ellipse_path fill
1 setlinewidth
filled
0 0 0 nodecolor
1672.43 810 80.82 26.87 ellipse_path stroke
0 0 0 nodecolor
14 /Times-Roman set_font
1634.43 812.4 moveto 76 (GO:0030686) alignedtext
0 0 0 nodecolor
14 /Times-Roman set_font
1622.93 797.4 moveto 99 (90S preribosome) alignedtext
grestore
% node14->node15
gsave
1 setlinewidth
0 0 0 edgecolor
newpath 2316.88 1098.58 moveto
2304.44 1090.35 2290.05 1081.33 2276.43 1074 curveto
2086.23 971.63 1848.16 876.7 1736.2 833.89 curveto
stroke
0 0 0 edgecolor
newpath 1737.33 830.57 moveto
1726.74 830.28 lineto
1734.83 837.12 lineto
closepath fill
1 setlinewidth
solid
0 0 0 edgecolor
newpath 1737.33 830.57 moveto
1726.74 830.28 lineto
1734.83 837.12 lineto
closepath stroke
grestore
% node16
gsave
0 1 1 nodecolor
2750.43 810 120.21 37.48 ellipse_path fill
1 setlinewidth
filled
0 0 0 nodecolor
2750.43 810 120.21 37.48 ellipse_path stroke
0 0 0 nodecolor
14 /Times-Roman set_font
2712.93 819.9 moveto 75 (GO:0030687) alignedtext
0 0 0 nodecolor
14 /Times-Roman set_font
2673.43 804.9 moveto 154 (preribosome, large subunit) alignedtext
0 0 0 nodecolor
14 /Times-Roman set_font
2723.43 789.9 moveto 54 (precursor) alignedtext
grestore
% node14->node16
gsave
1 setlinewidth
0 0 0 edgecolor
newpath 2381.16 1098.04 moveto
2449.12 1045.02 2612.88 917.29 2697.63 851.18 curveto
stroke
0 0 0 edgecolor
newpath 2699.85 853.89 moveto
2705.58 844.98 lineto
2695.55 848.37 lineto
closepath fill
1 setlinewidth
solid
0 0 0 edgecolor
newpath 2699.85 853.89 moveto
2705.58 844.98 lineto
2695.55 848.37 lineto
closepath stroke
grestore
% node17
gsave
0 1 1 nodecolor
2340.43 810 121.83 37.48 ellipse_path fill
1 setlinewidth
filled
0 0 0 nodecolor
2340.43 810 121.83 37.48 ellipse_path stroke
0 0 0 nodecolor
14 /Times-Roman set_font
2302.93 819.9 moveto 75 (GO:0030688) alignedtext
0 0 0 nodecolor
14 /Times-Roman set_font
2261.93 804.9 moveto 157 (preribosome, small subunit) alignedtext
0 0 0 nodecolor
14 /Times-Roman set_font
2313.43 789.9 moveto 54 (precursor) alignedtext
grestore
% node14->node17
gsave
1 setlinewidth
0 0 0 edgecolor
newpath 2349.56 1094.86 moveto
2347.86 1041.87 2344.09 924.07 2341.96 857.75 curveto
stroke
0 0 0 edgecolor
newpath 2345.45 857.45 moveto
2341.64 847.56 lineto
2338.46 857.67 lineto
closepath fill
1 setlinewidth
solid
0 0 0 edgecolor
newpath 2345.45 857.45 moveto
2341.64 847.56 lineto
2338.46 857.67 lineto
closepath stroke
grestore
% node39
gsave
0 1 1 nodecolor
2546.43 810 65.97 37.48 ellipse_path fill
1 setlinewidth
filled
0 0 0 nodecolor
2546.43 810 65.97 37.48 ellipse_path stroke
0 0 0 nodecolor
14 /Times-Roman set_font
2508.43 819.9 moveto 76 (GO:0032040) alignedtext
0 0 0 nodecolor
14 /Times-Roman set_font
2507.43 804.9 moveto 78 (small-subunit) alignedtext
0 0 0 nodecolor
14 /Times-Roman set_font
2511.93 789.9 moveto 69 (processome) alignedtext
grestore
% node14->node39
gsave
1 setlinewidth
0 0 0 edgecolor
newpath 2366.97 1095.67 moveto
2400.63 1042.1 2477.36 919.95 2518.75 854.06 curveto
stroke
0 0 0 edgecolor
newpath 2521.75 855.87 moveto
2524.11 845.54 lineto
2515.82 852.15 lineto
closepath fill
1 setlinewidth
solid
0 0 0 edgecolor
newpath 2521.75 855.87 moveto
2524.11 845.54 lineto
2515.82 852.15 lineto
closepath stroke
grestore
% node15->node43
gsave
1 setlinewidth
0 0 0 edgecolor
newpath 1658.53 783.24 moveto
1628.45 725.36 1556.8 587.49 1516.41 509.76 curveto
stroke
0 0 0 edgecolor
newpath 1519.36 507.85 moveto
1511.64 500.59 lineto
1513.15 511.08 lineto
closepath fill
1 setlinewidth
solid
0 0 0 edgecolor
newpath 1519.36 507.85 moveto
1511.64 500.59 lineto
1513.15 511.08 lineto
closepath stroke
grestore
% node15->node45
gsave
1 setlinewidth
0 0 0 edgecolor
newpath 1672.43 782.95 moveto
1672.43 719.98 1672.43 563.48 1672.43 491.42 curveto
stroke
0 0 0 edgecolor
newpath 1675.93 491.01 moveto
1672.43 481.01 lineto
1668.93 491.01 lineto
closepath fill
1 setlinewidth
solid
0 0 0 edgecolor
newpath 1675.93 491.01 moveto
1672.43 481.01 lineto
1668.93 491.01 lineto
closepath stroke
grestore
% node15->node83
gsave
1 setlinewidth
0 0 0 edgecolor
newpath 1645.32 784.4 moveto
1578.15 720.97 1404.11 556.63 1329.84 486.49 curveto
stroke
0 0 0 edgecolor
newpath 1332.23 483.93 moveto
1322.55 479.61 lineto
1327.42 489.02 lineto
closepath fill
1 setlinewidth
solid
0 0 0 edgecolor
newpath 1332.23 483.93 moveto
1322.55 479.61 lineto
1327.42 489.02 lineto
closepath stroke
grestore
% node78
gsave
0 0.99962 1 nodecolor
589.43 1122 82.02 48.08 ellipse_path fill
1 setlinewidth
filled
0 0 0 nodecolor
589.43 1122 82.02 48.08 ellipse_path stroke
0 0 0 nodecolor
14 /Times-Roman set_font
551.43 1139.4 moveto 76 (GO:0000428) alignedtext
0 0 0 nodecolor
14 /Times-Roman set_font
547.43 1124.4 moveto 84 (DNA-directed) alignedtext
0 0 0 nodecolor
14 /Times-Roman set_font
539.43 1109.4 moveto 100 (RNA polymerase) alignedtext
0 0 0 nodecolor
14 /Times-Roman set_font
563.93 1094.4 moveto 51 (complex) alignedtext
grestore
% node19->node78
gsave
1 setlinewidth
0 0 0 edgecolor
newpath 591.19 1396.37 moveto
590.85 1342.71 590.21 1243.73 589.81 1180.47 curveto
stroke
0 0 0 edgecolor
newpath 593.31 1180.23 moveto
589.74 1170.25 lineto
586.31 1180.27 lineto
closepath fill
1 setlinewidth
solid
0 0 0 edgecolor
newpath 593.31 1180.23 moveto
589.74 1170.25 lineto
586.31 1180.27 lineto
closepath stroke
grestore
% node21
gsave
0 1 1 nodecolor
207.43 454 79.9 48.08 ellipse_path fill
1 setlinewidth
filled
0 0 0 nodecolor
207.43 454 79.9 48.08 ellipse_path stroke
0 0 0 nodecolor
14 /Times-Roman set_font
170.43 471.4 moveto 74 (GO:0031261) alignedtext
0 0 0 nodecolor
14 /Times-Roman set_font
158.93 456.4 moveto 97 (DNA replication) alignedtext
0 0 0 nodecolor
14 /Times-Roman set_font
171.93 441.4 moveto 71 (preinitiation) alignedtext
0 0 0 nodecolor
14 /Times-Roman set_font
181.93 426.4 moveto 51 (complex) alignedtext
grestore
% node20->node21
gsave
1 setlinewidth
0 0 0 edgecolor
newpath 341.94 773.24 moveto
315.65 710.85 262.13 583.82 231.11 510.21 curveto
stroke
0 0 0 edgecolor
newpath 234.19 508.48 moveto
227.08 500.62 lineto
227.73 511.2 lineto
closepath fill
1 setlinewidth
solid
0 0 0 edgecolor
newpath 234.19 508.48 moveto
227.08 500.62 lineto
227.73 511.2 lineto
closepath stroke
grestore
% node20->node52
gsave
1 setlinewidth
0 0 0 edgecolor
newpath 392.34 777.76 moveto
406.28 765.44 422.73 751.58 438.43 740 curveto
584.34 632.41 637.57 630.28 784.43 524 curveto
800.65 512.26 817.76 498.32 832.28 485.97 curveto
stroke
0 0 0 edgecolor
newpath 834.75 488.47 moveto
840.06 479.3 lineto
830.19 483.16 lineto
closepath fill
1 setlinewidth
solid
0 0 0 edgecolor
newpath 834.75 488.47 moveto
840.06 479.3 lineto
830.19 483.16 lineto
closepath stroke
grestore
% node89
gsave
0 1 1 nodecolor
376.43 454 70.92 37.48 ellipse_path fill
1 setlinewidth
filled
0 0 0 nodecolor
376.43 454 70.92 37.48 ellipse_path stroke
0 0 0 nodecolor
14 /Times-Roman set_font
337.93 463.9 moveto 77 (GO:0005656) alignedtext
0 0 0 nodecolor
14 /Times-Roman set_font
333.93 448.9 moveto 85 (pre-replicative) alignedtext
0 0 0 nodecolor
14 /Times-Roman set_font
350.93 433.9 moveto 51 (complex) alignedtext
grestore
% node20->node89
gsave
1 setlinewidth
0 0 0 edgecolor
newpath 359.45 772.24 moveto
362.93 707 370.06 573.32 373.88 501.74 curveto
stroke
0 0 0 edgecolor
newpath 377.39 501.81 moveto
374.42 491.64 lineto
370.4 501.44 lineto
closepath fill
1 setlinewidth
solid
0 0 0 edgecolor
newpath 377.39 501.81 moveto
374.42 491.64 lineto
370.4 501.44 lineto
closepath stroke
grestore
% node90
gsave
0 0.99878 1 nodecolor
547.43 454 82.02 48.08 ellipse_path fill
1 setlinewidth
filled
0 0 0 nodecolor
547.43 454 82.02 48.08 ellipse_path stroke
0 0 0 nodecolor
14 /Times-Roman set_font
508.93 471.4 moveto 77 (GO:0005666) alignedtext
0 0 0 nodecolor
14 /Times-Roman set_font
505.43 456.4 moveto 84 (DNA-directed) alignedtext
0 0 0 nodecolor
14 /Times-Roman set_font
497.43 441.4 moveto 100 (RNA polymerase) alignedtext
0 0 0 nodecolor
14 /Times-Roman set_font
513.43 426.4 moveto 68 (III complex) alignedtext
grestore
% node20->node90
gsave
1 setlinewidth
0 0 0 edgecolor
newpath 376.7 773.91 moveto
410.04 711.44 478.69 582.8 518.03 509.1 curveto
stroke
0 0 0 edgecolor
newpath 521.29 510.42 moveto
522.91 499.95 lineto
515.11 507.13 lineto
closepath fill
1 setlinewidth
solid
0 0 0 edgecolor
newpath 521.29 510.42 moveto
522.91 499.95 lineto
515.11 507.13 lineto
closepath stroke
grestore
% node20->node104
gsave
1 setlinewidth
0 0 0 edgecolor
newpath 390.1 777.15 moveto
452.07 714.82 587.09 579.05 660.85 504.87 curveto
stroke
0 0 0 edgecolor
newpath 663.65 507.01 moveto
668.22 497.45 lineto
658.69 502.08 lineto
closepath fill
1 setlinewidth
solid
0 0 0 edgecolor
newpath 663.65 507.01 moveto
668.22 497.45 lineto
658.69 502.08 lineto
closepath stroke
grestore
% node22
gsave
0 1 1 nodecolor
733.43 2528 77.99 37.48 ellipse_path fill
1 setlinewidth
filled
0 0 0 nodecolor
733.43 2528 77.99 37.48 ellipse_path stroke
0 0 0 nodecolor
14 /Times-Roman set_font
695.93 2537.9 moveto 75 (GO:0032991) alignedtext
0 0 0 nodecolor
14 /Times-Roman set_font
685.93 2522.9 moveto 95 (macromolecular) alignedtext
0 0 0 nodecolor
14 /Times-Roman set_font
707.93 2507.9 moveto 51 (complex) alignedtext
grestore
% node22->node4
gsave
1 setlinewidth
0 0 0 edgecolor
newpath 770.17 2494.9 moveto
909.97 2368.95 1408.39 1919.92 1558.41 1784.76 curveto
stroke
0 0 0 edgecolor
newpath 1561.03 1787.11 moveto
1566.12 1777.81 lineto
1556.35 1781.91 lineto
closepath fill
1 setlinewidth
solid
0 0 0 edgecolor
newpath 1561.03 1787.11 moveto
1566.12 1777.81 lineto
1556.35 1781.91 lineto
closepath stroke
grestore
% node22->node13
gsave
1 setlinewidth
0 0 0 edgecolor
newpath 811.6 2525.82 moveto
1034.55 2517.84 1690.81 2482.03 2209.43 2329 curveto
2222.5 2325.14 2236 2319.84 2248.73 2314.15 curveto
stroke
0 0 0 edgecolor
newpath 2250.23 2317.32 moveto
2257.85 2309.96 lineto
2247.3 2310.96 lineto
closepath fill
1 setlinewidth
solid
0 0 0 edgecolor
newpath 2250.23 2317.32 moveto
2257.85 2309.96 lineto
2247.3 2310.96 lineto
closepath stroke
grestore
% node22->node21
gsave
1 setlinewidth
0 0 0 edgecolor
newpath 659.84 2514.94 moveto
558.35 2493.32 375.51 2440.86 265.43 2329 curveto
159.44 2221.29 137.43 2165.12 137.43 2014 curveto
137.43 2014 137.43 2014 137.43 1122 curveto
137.43 895.34 177.79 627.75 197.22 512.07 curveto
stroke
0 0 0 edgecolor
newpath 200.7 512.46 moveto
198.92 502.02 lineto
193.8 511.3 lineto
closepath fill
1 setlinewidth
solid
0 0 0 edgecolor
newpath 200.7 512.46 moveto
198.92 502.02 lineto
193.8 511.3 lineto
closepath stroke
grestore
% node22->node89
gsave
1 setlinewidth
0 0 0 edgecolor
newpath 671.32 2505.3 moveto
525.87 2447.71 175.43 2281.21 175.43 2014 curveto
175.43 2014 175.43 2014 175.43 1122 curveto
175.43 878.36 299.56 605.12 352.73 499.26 curveto
stroke
0 0 0 edgecolor
newpath 355.95 500.64 moveto
357.34 490.14 lineto
349.7 497.48 lineto
closepath fill
1 setlinewidth
solid
0 0 0 edgecolor
newpath 355.95 500.64 moveto
357.34 490.14 lineto
349.7 497.48 lineto
closepath stroke
grestore
% node24->node1
gsave
1 setlinewidth
0 0 0 edgecolor
newpath 2465.96 1966.09 moveto
2461.42 1917.41 2454.43 1842.46 2449.89 1793.82 curveto
stroke
0 0 0 edgecolor
newpath 2453.35 1793.19 moveto
2448.94 1783.56 lineto
2446.38 1793.84 lineto
closepath fill
1 setlinewidth
solid
0 0 0 edgecolor
newpath 2453.35 1793.19 moveto
2448.94 1783.56 lineto
2446.38 1793.84 lineto
closepath stroke
grestore
% node24->node6
gsave
1 setlinewidth
0 0 0 edgecolor
newpath 2422.25 1979.92 moveto
2413.01 1974.57 2403.18 1969.63 2393.43 1966 curveto
2143.78 1873.08 1317.13 1780.6 1062.65 1753.75 curveto
stroke
0 0 0 edgecolor
newpath 1062.71 1750.24 moveto
1052.4 1752.67 lineto
1061.98 1757.2 lineto
closepath fill
1 setlinewidth
solid
0 0 0 edgecolor
newpath 1062.71 1750.24 moveto
1052.4 1752.67 lineto
1061.98 1757.2 lineto
closepath stroke
grestore
% node24->node9
gsave
1 setlinewidth
0 0 0 edgecolor
newpath 2518.04 1979.72 moveto
2527.41 1974.32 2537.44 1969.41 2547.43 1966 curveto
3270.76 1719.2 3534.39 2038.71 4258.43 1794 curveto
4268.36 1790.64 4278.35 1785.83 4287.71 1780.54 curveto
stroke
0 0 0 edgecolor
newpath 4289.65 1783.46 moveto
4296.47 1775.35 lineto
4286.08 1777.44 lineto
closepath fill
1 setlinewidth
solid
0 0 0 edgecolor
newpath 4289.65 1783.46 moveto
4296.47 1775.35 lineto
4286.08 1777.44 lineto
closepath stroke
grestore
% node24->node23
gsave
1 setlinewidth
0 0 0 edgecolor
newpath 2428.67 1975.87 moveto
2384.99 1934.34 2316.5 1864.4 2270.43 1794 curveto
2244.83 1754.88 2260.1 1731.45 2227.43 1698 curveto
2087.42 1554.64 1997.4 1598 1820.43 1504 curveto
1801.6 1494 1781.49 1482.5 1763.27 1471.75 curveto
stroke
0 0 0 edgecolor
newpath 1764.87 1468.63 moveto
1754.48 1466.54 lineto
1761.3 1474.65 lineto
closepath fill
1 setlinewidth
solid
0 0 0 edgecolor
newpath 1764.87 1468.63 moveto
1754.48 1466.54 lineto
1761.3 1474.65 lineto
closepath stroke
grestore
% node28
gsave
0 1 1 nodecolor
4147.43 1746 68.8 37.48 ellipse_path fill
1 setlinewidth
filled
0 0 0 nodecolor
4147.43 1746 68.8 37.48 ellipse_path stroke
0 0 0 nodecolor
14 /Times-Roman set_font
4107.93 1755.9 moveto 79 (GO:0044429) alignedtext
0 0 0 nodecolor
14 /Times-Roman set_font
4106.43 1740.9 moveto 82 (mitochondrial) alignedtext
0 0 0 nodecolor
14 /Times-Roman set_font
4136.43 1725.9 moveto 22 (part) alignedtext
grestore
% node24->node28
gsave
1 setlinewidth
0 0 0 edgecolor
newpath 2518.49 1979.57 moveto
2527.74 1974.26 2537.61 1969.42 2547.43 1966 curveto
3190.34 1742.2 3425.88 2015.94 4069.43 1794 curveto
4078.79 1790.77 4088.21 1786.28 4097.1 1781.32 curveto
stroke
0 0 0 edgecolor
newpath 4098.93 1784.3 moveto
4105.81 1776.24 lineto
4095.41 1778.26 lineto
closepath fill
1 setlinewidth
solid
0 0 0 edgecolor
newpath 4098.93 1784.3 moveto
4105.81 1776.24 lineto
4095.41 1778.26 lineto
closepath stroke
grestore
% node24->node34
gsave
1 setlinewidth
0 0 0 edgecolor
newpath 2518.46 1979.49 moveto
2527.71 1974.19 2537.6 1969.37 2547.43 1966 curveto
2902.07 1844.61 3926.58 2020.26 4225.43 1794 curveto
4262.02 1766.3 4234.84 1733.89 4263.43 1698 curveto
4358.21 1579 4425.91 1598.11 4545.43 1504 curveto
4555.47 1496.1 4565.87 1487.26 4575.68 1478.6 curveto
stroke
0 0 0 edgecolor
newpath 4578.27 1480.98 moveto
4583.4 1471.71 lineto
4573.61 1475.76 lineto
closepath fill
1 setlinewidth
solid
0 0 0 edgecolor
newpath 4578.27 1480.98 moveto
4583.4 1471.71 lineto
4573.61 1475.76 lineto
closepath stroke
grestore
% node37
gsave
0 1 1 nodecolor
2154.43 1746 63.85 48.08 ellipse_path fill
1 setlinewidth
filled
0 0 0 nodecolor
2154.43 1746 63.85 48.08 ellipse_path stroke
0 0 0 nodecolor
14 /Times-Roman set_font
2116.93 1763.4 moveto 75 (GO:0070013) alignedtext
0 0 0 nodecolor
14 /Times-Roman set_font
2119.43 1748.4 moveto 70 (intracellular) alignedtext
0 0 0 nodecolor
14 /Times-Roman set_font
2126.93 1733.4 moveto 55 (organelle) alignedtext
0 0 0 nodecolor
14 /Times-Roman set_font
2135.93 1718.4 moveto 37 (lumen) alignedtext
grestore
% node24->node37
gsave
1 setlinewidth
0 0 0 edgecolor
newpath 2426.83 1977.02 moveto
2368.62 1927.65 2265.76 1840.42 2204.47 1788.43 curveto
stroke
0 0 0 edgecolor
newpath 2206.73 1785.76 moveto
2196.83 1781.96 lineto
2202.2 1791.1 lineto
closepath fill
1 setlinewidth
solid
0 0 0 edgecolor
newpath 2206.73 1785.76 moveto
2196.83 1781.96 lineto
2202.2 1791.1 lineto
closepath stroke
grestore
% node24->node52
gsave
1 setlinewidth
0 0 0 edgecolor
newpath 2422.36 1979.6 moveto
2413.12 1974.29 2403.25 1969.43 2393.43 1966 curveto
1767.96 1747.19 1550.66 1972.22 912.43 1794 curveto
613.99 1710.66 445.87 1764.72 278.43 1504 curveto
244.81 1451.65 275.23 1426.14 278.43 1364 curveto
285.11 1234.6 265.5 1196.26 308.43 1074 curveto
342.42 977.22 390.49 973.15 433.43 880 curveto
460.63 821 437.37 792.64 475.43 740 curveto
573.62 604.22 651.28 625.73 784.43 524 curveto
800.21 511.94 817.13 498.05 831.61 485.83 curveto
stroke
0 0 0 edgecolor
newpath 834.02 488.38 moveto
839.38 479.24 lineto
829.49 483.04 lineto
closepath fill
1 setlinewidth
solid
0 0 0 edgecolor
newpath 834.02 488.38 moveto
839.38 479.24 lineto
829.49 483.04 lineto
closepath stroke
grestore
% node102
gsave
0 0.81591 1 nodecolor
3765.43 1746 65.05 26.87 ellipse_path fill
1 setlinewidth
filled
0 0 0 nodecolor
3765.43 1746 65.05 26.87 ellipse_path stroke
0 0 0 nodecolor
14 /Times-Roman set_font
3727.43 1748.4 moveto 76 (GO:0000785) alignedtext
0 0 0 nodecolor
14 /Times-Roman set_font
3736.43 1733.4 moveto 58 (chromatin) alignedtext
grestore
% node24->node102
gsave
1 setlinewidth
0 0 0 edgecolor
newpath 2518.69 1980.11 moveto
2527.91 1974.74 2537.73 1969.74 2547.43 1966 curveto
2761.3 1883.52 3464.63 1785.72 3693.07 1755.42 curveto
stroke
0 0 0 edgecolor
newpath 3693.81 1758.85 moveto
3703.26 1754.07 lineto
3692.89 1751.91 lineto
closepath fill
1 setlinewidth
solid
0 0 0 edgecolor
newpath 3693.81 1758.85 moveto
3703.26 1754.07 lineto
3692.89 1751.91 lineto
closepath stroke
grestore
% node26
gsave
0 1 1 nodecolor
1846.43 454 80.82 37.48 ellipse_path fill
1 setlinewidth
filled
0 0 0 nodecolor
1846.43 454 80.82 37.48 ellipse_path stroke
0 0 0 nodecolor
14 /Times-Roman set_font
1808.93 463.9 moveto 75 (GO:0031428) alignedtext
0 0 0 nodecolor
14 /Times-Roman set_font
1796.93 448.9 moveto 99 (box C/D snoRNP) alignedtext
0 0 0 nodecolor
14 /Times-Roman set_font
1820.93 433.9 moveto 51 (complex) alignedtext
grestore
% node25->node26
gsave
1 setlinewidth
0 0 0 edgecolor
newpath 1713.26 1966.02 moveto
1729.52 1875.85 1764.21 1674.78 1782.43 1504 curveto
1823.55 1118.72 1840.47 650.88 1845.06 501.94 curveto
stroke
0 0 0 edgecolor
newpath 1848.57 501.87 moveto
1845.37 491.77 lineto
1841.57 501.66 lineto
closepath fill
1 setlinewidth
solid
0 0 0 edgecolor
newpath 1848.57 501.87 moveto
1845.37 491.77 lineto
1841.57 501.66 lineto
closepath stroke
grestore
% node27->node26
gsave
1 setlinewidth
0 0 0 edgecolor
newpath 1467.35 778.41 moveto
1543.25 713.46 1716.66 565.06 1800.01 493.72 curveto
stroke
0 0 0 edgecolor
newpath 1802.47 496.23 moveto
1807.79 487.07 lineto
1797.92 490.91 lineto
closepath fill
1 setlinewidth
solid
0 0 0 edgecolor
newpath 1802.47 496.23 moveto
1807.79 487.07 lineto
1797.92 490.91 lineto
closepath stroke
grestore
% node27->node43
gsave
1 setlinewidth
0 0 0 edgecolor
newpath 1436.42 772.57 moveto
1446.37 710.43 1466.38 585.51 1478.16 511.92 curveto
stroke
0 0 0 edgecolor
newpath 1481.64 512.31 moveto
1479.77 501.88 lineto
1474.73 511.2 lineto
closepath fill
1 setlinewidth
solid
0 0 0 edgecolor
newpath 1481.64 512.31 moveto
1479.77 501.88 lineto
1474.73 511.2 lineto
closepath stroke
grestore
% node27->node45
gsave
1 setlinewidth
0 0 0 edgecolor
newpath 1454.3 774.89 moveto
1500.63 706.73 1602.27 557.22 1648.59 489.08 curveto
stroke
0 0 0 edgecolor
newpath 1651.75 490.65 moveto
1654.48 480.41 lineto
1645.96 486.71 lineto
closepath fill
1 setlinewidth
solid
0 0 0 edgecolor
newpath 1651.75 490.65 moveto
1654.48 480.41 lineto
1645.96 486.71 lineto
closepath stroke
grestore
% node27->node83
gsave
1 setlinewidth
0 0 0 edgecolor
newpath 1416.49 773.24 moveto
1390.55 704.84 1335.16 558.75 1309.28 490.52 curveto
stroke
0 0 0 edgecolor
newpath 1312.5 489.15 moveto
1305.69 481.04 lineto
1305.96 491.63 lineto
closepath fill
1 setlinewidth
solid
0 0 0 edgecolor
newpath 1312.5 489.15 moveto
1305.69 481.04 lineto
1305.96 491.63 lineto
closepath stroke
grestore
% node92
gsave
0 0.99878 1 nodecolor
1078.43 454 82.02 48.08 ellipse_path fill
1 setlinewidth
filled
0 0 0 nodecolor
1078.43 454 82.02 48.08 ellipse_path stroke
0 0 0 nodecolor
14 /Times-Roman set_font
1040.43 471.4 moveto 76 (GO:0005736) alignedtext
0 0 0 nodecolor
14 /Times-Roman set_font
1036.43 456.4 moveto 84 (DNA-directed) alignedtext
0 0 0 nodecolor
14 /Times-Roman set_font
1028.43 441.4 moveto 100 (RNA polymerase) alignedtext
0 0 0 nodecolor
14 /Times-Roman set_font
1048.93 426.4 moveto 59 (I complex) alignedtext
grestore
% node27->node92
gsave
1 setlinewidth
0 0 0 edgecolor
newpath 1397.95 777.15 moveto
1335.83 714.32 1199.92 576.87 1126.98 503.1 curveto
stroke
0 0 0 edgecolor
newpath 1129.21 500.38 moveto
1119.69 495.73 lineto
1124.24 505.3 lineto
closepath fill
1 setlinewidth
solid
0 0 0 edgecolor
newpath 1129.21 500.38 moveto
1119.69 495.73 lineto
1124.24 505.3 lineto
closepath stroke
grestore
% node28->node29
gsave
1 setlinewidth
0 0 0 edgecolor
newpath 4193.7 1718.18 moveto
4275.54 1668 4440.42 1562.14 4474.43 1504 curveto
4507.02 1448.3 4517.76 1259.27 4521.06 1169.76 curveto
stroke
0 0 0 edgecolor
newpath 4524.57 1169.72 moveto
4521.42 1159.61 lineto
4517.57 1169.48 lineto
closepath fill
1 setlinewidth
solid
0 0 0 edgecolor
newpath 4524.57 1169.72 moveto
4521.42 1159.61 lineto
4517.57 1169.48 lineto
closepath stroke
grestore
% node28->node30
gsave
1 setlinewidth
0 0 0 edgecolor
newpath 4175.03 1711.42 moveto
4220.84 1654.02 4312.44 1539.24 4362.26 1476.82 curveto
stroke
0 0 0 edgecolor
newpath 4365.21 1478.74 moveto
4368.71 1468.74 lineto
4359.74 1474.37 lineto
closepath fill
1 setlinewidth
solid
0 0 0 edgecolor
newpath 4365.21 1478.74 moveto
4368.71 1468.74 lineto
4359.74 1474.37 lineto
closepath stroke
grestore
% node36
gsave
0 1 1 nodecolor
4012.43 1434 68.8 37.48 ellipse_path fill
1 setlinewidth
filled
0 0 0 nodecolor
4012.43 1434 68.8 37.48 ellipse_path stroke
0 0 0 nodecolor
14 /Times-Roman set_font
3974.93 1443.9 moveto 75 (GO:0031980) alignedtext
0 0 0 nodecolor
14 /Times-Roman set_font
3971.43 1428.9 moveto 82 (mitochondrial) alignedtext
0 0 0 nodecolor
14 /Times-Roman set_font
3993.93 1413.9 moveto 37 (lumen) alignedtext
grestore
% node28->node36
gsave
1 setlinewidth
0 0 0 edgecolor
newpath 4131.55 1709.29 moveto
4106.82 1652.14 4059.17 1542.01 4032.23 1479.76 curveto
stroke
0 0 0 edgecolor
newpath 4035.44 1478.36 moveto
4028.25 1470.57 lineto
4029.01 1481.14 lineto
closepath fill
1 setlinewidth
solid
0 0 0 edgecolor
newpath 4035.44 1478.36 moveto
4028.25 1470.57 lineto
4029.01 1481.14 lineto
closepath stroke
grestore
% node54
gsave
0 1 1 nodecolor
4109.43 810 68.8 37.48 ellipse_path fill
1 setlinewidth
filled
0 0 0 nodecolor
4109.43 810 68.8 37.48 ellipse_path stroke
0 0 0 nodecolor
14 /Times-Roman set_font
4070.43 819.9 moveto 78 (GO:0042645) alignedtext
0 0 0 nodecolor
14 /Times-Roman set_font
4068.43 804.9 moveto 82 (mitochondrial) alignedtext
0 0 0 nodecolor
14 /Times-Roman set_font
4083.43 789.9 moveto 52 (nucleoid) alignedtext
grestore
% node28->node54
gsave
1 setlinewidth
0 0 0 edgecolor
newpath 4146.32 1708.47 moveto
4143.25 1606.49 4134.16 1315.71 4123.43 1074 curveto
4120.08 998.34 4115.23 910.54 4112.21 857.68 curveto
stroke
0 0 0 edgecolor
newpath 4115.7 857.37 moveto
4111.63 847.59 lineto
4108.71 857.77 lineto
closepath fill
1 setlinewidth
solid
0 0 0 edgecolor
newpath 4115.7 857.37 moveto
4111.63 847.59 lineto
4108.71 857.77 lineto
closepath stroke
grestore
% node55
gsave
0 1 1 nodecolor
4012.43 1122 68.8 37.48 ellipse_path fill
1 setlinewidth
filled
0 0 0 nodecolor
4012.43 1122 68.8 37.48 ellipse_path stroke
0 0 0 nodecolor
14 /Times-Roman set_font
3974.43 1131.9 moveto 76 (GO:0005759) alignedtext
0 0 0 nodecolor
14 /Times-Roman set_font
3971.43 1116.9 moveto 82 (mitochondrial) alignedtext
0 0 0 nodecolor
14 /Times-Roman set_font
3993.93 1101.9 moveto 37 (matrix) alignedtext
grestore
% node28->node55
gsave
1 setlinewidth
0 0 0 edgecolor
newpath 4143.89 1708.47 moveto
4136.94 1639.57 4119.59 1488.54 4090.43 1364 curveto
4074.19 1294.64 4047.43 1216.56 4029.87 1168.31 curveto
stroke
0 0 0 edgecolor
newpath 4033.1 1166.96 moveto
4026.37 1158.78 lineto
4026.53 1169.37 lineto
closepath fill
1 setlinewidth
solid
0 0 0 edgecolor
newpath 4033.1 1166.96 moveto
4026.37 1158.78 lineto
4026.53 1169.37 lineto
closepath stroke
grestore
% node28->node56
gsave
1 setlinewidth
0 0 0 edgecolor
newpath 4164.34 1709.6 moveto
4185.17 1663.02 4219.97 1579.32 4237.43 1504 curveto
4280.82 1316.9 4258.25 1264.78 4280.43 1074 curveto
4287.65 1011.89 4297.01 941.73 4304.23 889.36 curveto
stroke
0 0 0 edgecolor
newpath 4307.75 889.51 moveto
4305.65 879.13 lineto
4300.81 888.55 lineto
closepath fill
1 setlinewidth
solid
0 0 0 edgecolor
newpath 4307.75 889.51 moveto
4305.65 879.13 lineto
4300.81 888.55 lineto
closepath stroke
grestore
% node57
gsave
0 0.99999 1 nodecolor
4362.43 1122 72.83 48.08 ellipse_path fill
1 setlinewidth
filled
0 0 0 nodecolor
4362.43 1122 72.83 48.08 ellipse_path stroke
0 0 0 nodecolor
14 /Times-Roman set_font
4324.43 1139.4 moveto 76 (GO:0005758) alignedtext
0 0 0 nodecolor
14 /Times-Roman set_font
4321.43 1124.4 moveto 82 (mitochondrial) alignedtext
0 0 0 nodecolor
14 /Times-Roman set_font
4318.93 1109.4 moveto 87 (intermembrane) alignedtext
0 0 0 nodecolor
14 /Times-Roman set_font
4346.43 1094.4 moveto 32 (space) alignedtext
grestore
% node28->node57
gsave
1 setlinewidth
0 0 0 edgecolor
newpath 4170.05 1710.49 moveto
4198.43 1664.51 4246.83 1581.09 4275.43 1504 curveto
4316.61 1393 4342.01 1256.34 4354.05 1180.23 curveto
stroke
0 0 0 edgecolor
newpath 4357.58 1180.33 moveto
4355.67 1169.91 lineto
4350.67 1179.25 lineto
closepath fill
1 setlinewidth
solid
0 0 0 edgecolor
newpath 4357.58 1180.33 moveto
4355.67 1169.91 lineto
4350.67 1179.25 lineto
closepath stroke
grestore
% node28->node59
gsave
1 setlinewidth
0 0 0 edgecolor
newpath 4191.72 1717.13 moveto
4284.89 1656.25 4493.52 1519.04 4504.43 1504 curveto
4515.77 1488.37 4595.5 1188.67 4600.43 1170 curveto
4628.51 1063.8 4657.86 939.01 4674.28 867.74 curveto
stroke
0 0 0 edgecolor
newpath 4677.78 868.16 moveto
4676.61 857.63 lineto
4670.95 866.59 lineto
closepath fill
1 setlinewidth
solid
0 0 0 edgecolor
newpath 4677.78 868.16 moveto
4676.61 857.63 lineto
4670.95 866.59 lineto
closepath stroke
grestore
% node96
gsave
0 1 1 nodecolor
2093.43 810 68.8 37.48 ellipse_path fill
1 setlinewidth
filled
0 0 0 nodecolor
2093.43 810 68.8 37.48 ellipse_path stroke
0 0 0 nodecolor
14 /Times-Roman set_font
2055.43 819.9 moveto 76 (GO:0005761) alignedtext
0 0 0 nodecolor
14 /Times-Roman set_font
2052.43 804.9 moveto 82 (mitochondrial) alignedtext
0 0 0 nodecolor
14 /Times-Roman set_font
2065.93 789.9 moveto 55 (ribosome) alignedtext
grestore
% node28->node96
gsave
1 setlinewidth
0 0 0 edgecolor
newpath 4105.82 1715.71 moveto
4094.51 1708.81 4081.92 1702.26 4069.43 1698 curveto
3684.29 1566.55 2562.43 1762.88 2248.43 1504 curveto
2198.21 1462.59 2230.36 1424.13 2205.43 1364 curveto
2168.04 1273.82 2127.2 1264.43 2102.43 1170 curveto
2073.91 1061.29 2081.01 927.73 2087.77 857.83 curveto
stroke
0 0 0 edgecolor
newpath 2091.28 857.88 moveto
2088.8 847.58 lineto
2084.31 857.18 lineto
closepath fill
1 setlinewidth
solid
0 0 0 edgecolor
newpath 2091.28 857.88 moveto
2088.8 847.58 lineto
2084.31 857.18 lineto
closepath stroke
grestore
% node97
gsave
0 1 1 nodecolor
2020.43 454 75.16 48.08 ellipse_path fill
1 setlinewidth
filled
0 0 0 nodecolor
2020.43 454 75.16 48.08 ellipse_path stroke
0 0 0 nodecolor
14 /Times-Roman set_font
1982.43 471.4 moveto 76 (GO:0005762) alignedtext
0 0 0 nodecolor
14 /Times-Roman set_font
1979.43 456.4 moveto 82 (mitochondrial) alignedtext
0 0 0 nodecolor
14 /Times-Roman set_font
1974.93 441.4 moveto 91 (large ribosomal) alignedtext
0 0 0 nodecolor
14 /Times-Roman set_font
1999.93 426.4 moveto 41 (subunit) alignedtext
grestore
% node28->node97
gsave
1 setlinewidth
0 0 0 edgecolor
newpath 4105.83 1715.68 moveto
4094.52 1708.79 4081.93 1702.25 4069.43 1698 curveto
3675.13 1563.96 2518.11 1779.08 2205.43 1504 curveto
2157.43 1461.77 2193.32 1424.42 2172.43 1364 curveto
2141.37 1274.17 2113.3 1259.9 2082.43 1170 curveto
2039.48 1044.88 2030.42 1011.43 2015.43 880 curveto
2008.38 818.18 2014.89 802.22 2015.43 740 curveto
2016.12 661.06 2017.88 569.89 2019.12 512.11 curveto
stroke
0 0 0 edgecolor
newpath 2022.62 512.14 moveto
2019.34 502.07 lineto
2015.62 511.99 lineto
closepath fill
1 setlinewidth
solid
0 0 0 edgecolor
newpath 2022.62 512.14 moveto
2019.34 502.07 lineto
2015.62 511.99 lineto
closepath stroke
grestore
% node98
gsave
0 1 1 nodecolor
2191.43 454 77.78 48.08 ellipse_path fill
1 setlinewidth
filled
0 0 0 nodecolor
2191.43 454 77.78 48.08 ellipse_path stroke
0 0 0 nodecolor
14 /Times-Roman set_font
2153.43 471.4 moveto 76 (GO:0005763) alignedtext
0 0 0 nodecolor
14 /Times-Roman set_font
2150.43 456.4 moveto 82 (mitochondrial) alignedtext
0 0 0 nodecolor
14 /Times-Roman set_font
2144.43 441.4 moveto 94 (small ribosomal) alignedtext
0 0 0 nodecolor
14 /Times-Roman set_font
2170.93 426.4 moveto 41 (subunit) alignedtext
grestore
% node28->node98
gsave
1 setlinewidth
0 0 0 edgecolor
newpath 4151.92 1708.3 moveto
4172.22 1534.3 4251.8 814.25 4187.43 740 curveto
4059.96 592.96 2648.1 485.59 2279.19 459.9 curveto
stroke
0 0 0 edgecolor
newpath 2279.32 456.4 moveto
2269.1 459.2 lineto
2278.84 463.39 lineto
closepath fill
1 setlinewidth
solid
0 0 0 edgecolor
newpath 2279.32 456.4 moveto
2269.1 459.2 lineto
2278.84 463.39 lineto
closepath stroke
grestore
% node29->node59
gsave
1 setlinewidth
0 0 0 edgecolor
newpath 4541.52 1085.9 moveto
4570.35 1031.4 4625.17 927.72 4658.8 864.14 curveto
stroke
0 0 0 edgecolor
newpath 4662.02 865.54 moveto
4663.6 855.07 lineto
4655.83 862.27 lineto
closepath fill
1 setlinewidth
solid
0 0 0 edgecolor
newpath 4662.02 865.54 moveto
4663.6 855.07 lineto
4655.83 862.27 lineto
closepath stroke
grestore
% node29->node60
gsave
1 setlinewidth
0 0 0 edgecolor
newpath 4522.43 1084.37 moveto
4522.43 1027.68 4522.43 920.4 4522.43 858.11 curveto
stroke
0 0 0 edgecolor
newpath 4525.93 857.77 moveto
4522.43 847.77 lineto
4518.93 857.77 lineto
closepath fill
1 setlinewidth
solid
0 0 0 edgecolor
newpath 4525.93 857.77 moveto
4522.43 847.77 lineto
4518.93 857.77 lineto
closepath stroke
grestore
% node29->node93
gsave
1 setlinewidth
0 0 0 edgecolor
newpath 4505.54 1085.22 moveto
4484.98 1038.58 4451.09 955.18 4435.43 880 curveto
4409.58 755.89 4405.77 607.45 4406.09 522.6 curveto
stroke
0 0 0 edgecolor
newpath 4409.59 522.59 moveto
4406.15 512.57 lineto
4402.59 522.55 lineto
closepath fill
1 setlinewidth
solid
0 0 0 edgecolor
newpath 4409.59 522.59 moveto
4406.15 512.57 lineto
4402.59 522.55 lineto
closepath stroke
grestore
% node30->node29
gsave
1 setlinewidth
0 0 0 edgecolor
newpath 4411.26 1397.29 moveto
4434.23 1340.41 4478.39 1231.05 4503.59 1168.65 curveto
stroke
0 0 0 edgecolor
newpath 4506.97 1169.63 moveto
4507.47 1159.05 lineto
4500.48 1167.01 lineto
closepath fill
1 setlinewidth
solid
0 0 0 edgecolor
newpath 4506.97 1169.63 moveto
4507.47 1159.05 lineto
4500.48 1167.01 lineto
closepath stroke
grestore
% node30->node57
gsave
1 setlinewidth
0 0 0 edgecolor
newpath 4392.33 1396.37 moveto
4386.48 1342.63 4375.67 1243.44 4368.77 1180.2 curveto
stroke
0 0 0 edgecolor
newpath 4372.22 1179.55 moveto
4367.66 1169.98 lineto
4365.27 1180.3 lineto
closepath fill
1 setlinewidth
solid
0 0 0 edgecolor
newpath 4372.22 1179.55 moveto
4367.66 1169.98 lineto
4365.27 1180.3 lineto
closepath stroke
grestore
% node31->node9
gsave
1 setlinewidth
0 0 0 edgecolor
newpath 3944.85 2937.34 moveto
4029.66 2879.97 4237.43 2719.87 4237.43 2528 curveto
4237.43 2528 4237.43 2528 4237.43 2281 curveto
4237.43 2097.81 4294.25 1885.14 4321.8 1792.79 curveto
stroke
0 0 0 edgecolor
newpath 4325.16 1793.77 moveto
4324.69 1783.18 lineto
4318.45 1791.75 lineto
closepath fill
1 setlinewidth
solid
0 0 0 edgecolor
newpath 4325.16 1793.77 moveto
4324.69 1783.18 lineto
4318.45 1791.75 lineto
closepath stroke
grestore
% node32
gsave
0 1 1 nodecolor
2958.43 2528 92.13 37.48 ellipse_path fill
1 setlinewidth
filled
0 0 0 nodecolor
2958.43 2528 92.13 37.48 ellipse_path stroke
0 0 0 nodecolor
14 /Times-Roman set_font
2920.93 2537.9 moveto 75 (GO:0043227) alignedtext
0 0 0 nodecolor
14 /Times-Roman set_font
2900.93 2522.9 moveto 115 (membrane-bounded) alignedtext
0 0 0 nodecolor
14 /Times-Roman set_font
2930.93 2507.9 moveto 55 (organelle) alignedtext
grestore
% node32->node9
gsave
1 setlinewidth
0 0 0 edgecolor
newpath 3028.91 2503.78 moveto
3199.44 2443.5 3644.64 2276.06 3975.43 2062 curveto
4104.45 1978.51 4235.01 1851.23 4297.87 1786.64 curveto
stroke
0 0 0 edgecolor
newpath 4300.75 1788.7 moveto
4305.2 1779.08 lineto
4295.73 1783.83 lineto
closepath fill
1 setlinewidth
solid
0 0 0 edgecolor
newpath 4300.75 1788.7 moveto
4305.2 1779.08 lineto
4295.73 1783.83 lineto
closepath stroke
grestore
% node64
gsave
0 1 1 nodecolor
2873.43 2281 92.13 48.08 ellipse_path fill
1 setlinewidth
filled
0 0 0 nodecolor
2873.43 2281 92.13 48.08 ellipse_path stroke
0 0 0 nodecolor
14 /Times-Roman set_font
2835.93 2298.4 moveto 75 (GO:0043231) alignedtext
0 0 0 nodecolor
14 /Times-Roman set_font
2838.43 2283.4 moveto 70 (intracellular) alignedtext
0 0 0 nodecolor
14 /Times-Roman set_font
2815.93 2268.4 moveto 115 (membrane-bounded) alignedtext
0 0 0 nodecolor
14 /Times-Roman set_font
2845.93 2253.4 moveto 55 (organelle) alignedtext
grestore
% node32->node64
gsave
1 setlinewidth
0 0 0 edgecolor
newpath 2945.61 2490.75 moveto
2931.67 2450.24 2909.22 2384.99 2893.05 2338.02 curveto
stroke
0 0 0 edgecolor
newpath 2896.27 2336.61 moveto
2889.71 2328.29 lineto
2889.65 2338.88 lineto
closepath fill
1 setlinewidth
solid
0 0 0 edgecolor
newpath 2896.27 2336.61 moveto
2889.71 2328.29 lineto
2889.65 2338.88 lineto
closepath stroke
grestore
% node33
gsave
0 1 1 nodecolor
3078.43 2281 94.75 37.48 ellipse_path fill
1 setlinewidth
filled
0 0 0 nodecolor
3078.43 2281 94.75 37.48 ellipse_path stroke
0 0 0 nodecolor
14 /Times-Roman set_font
3040.43 2290.9 moveto 76 (GO:0031974) alignedtext
0 0 0 nodecolor
14 /Times-Roman set_font
3019.43 2275.9 moveto 118 (membrane-enclosed) alignedtext
0 0 0 nodecolor
14 /Times-Roman set_font
3059.93 2260.9 moveto 37 (lumen) alignedtext
grestore
% node33->node34
gsave
1 setlinewidth
0 0 0 edgecolor
newpath 3150.1 2256.28 moveto
3419.32 2163.2 4357.56 1837.04 4409.43 1794 curveto
4509.24 1711.19 4573.86 1569 4603.87 1490.39 curveto
stroke
0 0 0 edgecolor
newpath 4607.28 1491.25 moveto
4607.53 1480.66 lineto
4600.73 1488.79 lineto
closepath fill
1 setlinewidth
solid
0 0 0 edgecolor
newpath 4607.28 1491.25 moveto
4607.53 1480.66 lineto
4600.73 1488.79 lineto
closepath stroke
grestore
% node66
gsave
0 1 1 nodecolor
2134.43 2014 63.85 37.48 ellipse_path fill
1 setlinewidth
filled
0 0 0 nodecolor
2134.43 2014 63.85 37.48 ellipse_path stroke
0 0 0 nodecolor
14 /Times-Roman set_font
2096.93 2023.9 moveto 75 (GO:0043233) alignedtext
0 0 0 nodecolor
14 /Times-Roman set_font
2106.93 2008.9 moveto 55 (organelle) alignedtext
0 0 0 nodecolor
14 /Times-Roman set_font
2115.93 1993.9 moveto 37 (lumen) alignedtext
grestore
% node33->node66
gsave
1 setlinewidth
0 0 0 edgecolor
newpath 3019.61 2251.35 moveto
3005.08 2244.72 2989.38 2238.14 2974.43 2233 curveto
2659.75 2124.72 2561.41 2166.46 2245.43 2062 curveto
2228.35 2056.35 2210.27 2049.11 2193.77 2041.97 curveto
stroke
0 0 0 edgecolor
newpath 2194.82 2038.61 moveto
2184.26 2037.79 lineto
2192.01 2045.02 lineto
closepath fill
1 setlinewidth
solid
0 0 0 edgecolor
newpath 2194.82 2038.61 moveto
2184.26 2037.79 lineto
2192.01 2045.02 lineto
closepath stroke
grestore
% node34->node57
gsave
1 setlinewidth
0 0 0 edgecolor
newpath 4589.31 1393.21 moveto
4541.84 1336.46 4455.91 1233.75 4404.52 1172.31 curveto
stroke
0 0 0 edgecolor
newpath 4406.92 1169.72 moveto
4397.81 1164.3 lineto
4401.55 1174.21 lineto
closepath fill
1 setlinewidth
solid
0 0 0 edgecolor
newpath 4406.92 1169.72 moveto
4397.81 1164.3 lineto
4401.55 1174.21 lineto
closepath stroke
grestore
% node35
gsave
0 1 1 nodecolor
2994.43 3507 92.13 26.87 ellipse_path fill
1 setlinewidth
filled
0 0 0 nodecolor
2994.43 3507 92.13 26.87 ellipse_path stroke
0 0 0 nodecolor
14 /Times-Roman set_font
2956.43 3509.4 moveto 76 (GO:0005575) alignedtext
0 0 0 nodecolor
14 /Times-Roman set_font
2936.93 3494.4 moveto 115 (cellular_component) alignedtext
grestore
% node35->node10
gsave
1 setlinewidth
0 0 0 edgecolor
newpath 3025.37 3481.33 moveto
3104.11 3416.02 3311.87 3243.67 3397.12 3172.95 curveto
stroke
0 0 0 edgecolor
newpath 3399.52 3175.51 moveto
3404.98 3166.43 lineto
3395.05 3170.12 lineto
closepath fill
1 setlinewidth
solid
0 0 0 edgecolor
newpath 3399.52 3175.51 moveto
3404.98 3166.43 lineto
3395.05 3170.12 lineto
closepath stroke
grestore
% node35->node22
gsave
1 setlinewidth
0 0 0 edgecolor
newpath 2903.02 3503.68 moveto
2496.32 3488.54 867.65 3423.59 787.43 3352 curveto
716.61 3288.79 748.43 3236.93 748.43 3142 curveto
748.43 3142 748.43 3142 748.43 2960 curveto
748.43 2820.31 740.5 2655.36 736.17 2575.74 curveto
stroke
0 0 0 edgecolor
newpath 739.66 2575.34 moveto
735.61 2565.54 lineto
732.67 2575.72 lineto
closepath fill
1 setlinewidth
solid
0 0 0 edgecolor
newpath 739.66 2575.34 moveto
735.61 2565.54 lineto
732.67 2575.72 lineto
closepath stroke
grestore
% node35->node33
gsave
1 setlinewidth
0 0 0 edgecolor
newpath 3005.07 3480.02 moveto
3027.67 3420.18 3078.43 3271.4 3078.43 3142 curveto
3078.43 3142 3078.43 3142 3078.43 2755 curveto
3078.43 2599.18 3078.43 2414.54 3078.43 2328.97 curveto
stroke
0 0 0 edgecolor
newpath 3081.93 2328.79 moveto
3078.43 2318.79 lineto
3074.93 2328.79 lineto
closepath fill
1 setlinewidth
solid
0 0 0 edgecolor
newpath 3081.93 2328.79 moveto
3078.43 2318.79 lineto
3074.93 2328.79 lineto
closepath stroke
grestore
% node61
gsave
0 1 1 nodecolor
2783.43 2755 65.05 26.87 ellipse_path fill
1 setlinewidth
filled
0 0 0 nodecolor
2783.43 2755 65.05 26.87 ellipse_path stroke
0 0 0 nodecolor
14 /Times-Roman set_font
2745.43 2757.4 moveto 76 (GO:0043226) alignedtext
0 0 0 nodecolor
14 /Times-Roman set_font
2755.93 2742.4 moveto 55 (organelle) alignedtext
grestore
% node35->node61
gsave
1 setlinewidth
0 0 0 edgecolor
newpath 2986.8 3479.79 moveto
2954.71 3365.45 2830.77 2923.71 2793.86 2792.16 curveto
stroke
0 0 0 edgecolor
newpath 2797.13 2790.85 moveto
2791.06 2782.17 lineto
2790.39 2792.75 lineto
closepath fill
1 setlinewidth
solid
0 0 0 edgecolor
newpath 2797.13 2790.85 moveto
2791.06 2782.17 lineto
2790.39 2792.75 lineto
closepath stroke
grestore
% node67
gsave
0 1 1 nodecolor
2134.43 2281 65.97 37.48 ellipse_path fill
1 setlinewidth
filled
0 0 0 nodecolor
2134.43 2281 65.97 37.48 ellipse_path stroke
0 0 0 nodecolor
14 /Times-Roman set_font
2095.43 2290.9 moveto 78 (GO:0044422) alignedtext
0 0 0 nodecolor
14 /Times-Roman set_font
2106.93 2275.9 moveto 55 (organelle) alignedtext
0 0 0 nodecolor
14 /Times-Roman set_font
2123.43 2260.9 moveto 22 (part) alignedtext
grestore
% node35->node67
gsave
1 setlinewidth
0 0 0 edgecolor
newpath 2904.03 3501.68 moveto
2490.77 3476.21 801.43 3358.8 801.43 3142 curveto
801.43 3142 801.43 3142 801.43 2960 curveto
801.43 2391.75 1775.14 2298.85 2058.16 2283.85 curveto
stroke
0 0 0 edgecolor
newpath 2058.52 2287.33 moveto
2068.33 2283.33 lineto
2058.16 2280.34 lineto
closepath fill
1 setlinewidth
solid
0 0 0 edgecolor
newpath 2058.52 2287.33 moveto
2068.33 2283.33 lineto
2058.16 2280.34 lineto
closepath stroke
grestore
% node76
gsave
0 1 1 nodecolor
3322.43 3325 65.05 26.87 ellipse_path fill
1 setlinewidth
filled
0 0 0 nodecolor
3322.43 3325 65.05 26.87 ellipse_path stroke
0 0 0 nodecolor
14 /Times-Roman set_font
3284.43 3327.4 moveto 76 (GO:0005623) alignedtext
0 0 0 nodecolor
14 /Times-Roman set_font
3310.93 3312.4 moveto 23 (cell) alignedtext
grestore
% node35->node76
gsave
1 setlinewidth
0 0 0 edgecolor
newpath 3037.65 3483.02 moveto
3098.91 3449.03 3210.64 3387.03 3274.42 3351.64 curveto
stroke
0 0 0 edgecolor
newpath 3276.42 3354.53 moveto
3283.47 3346.62 lineto
3273.03 3348.41 lineto
closepath fill
1 setlinewidth
solid
0 0 0 edgecolor
newpath 3276.42 3354.53 moveto
3283.47 3346.62 lineto
3273.03 3348.41 lineto
closepath stroke
grestore
% node36->node55
gsave
1 setlinewidth
0 0 0 edgecolor
newpath 4012.43 1396.37 moveto
4012.43 1339.68 4012.43 1232.4 4012.43 1170.11 curveto
stroke
0 0 0 edgecolor
newpath 4015.93 1169.77 moveto
4012.43 1159.77 lineto
4008.93 1169.77 lineto
closepath fill
1 setlinewidth
solid
0 0 0 edgecolor
newpath 4015.93 1169.77 moveto
4012.43 1159.77 lineto
4008.93 1169.77 lineto
closepath stroke
grestore
% node37->node36
gsave
1 setlinewidth
0 0 0 edgecolor
newpath 2215.5 1731.08 moveto
2259.27 1720.77 2319.74 1707.29 2373.43 1698 curveto
3045.81 1581.73 3251.97 1728.23 3896.43 1504 curveto
3919.65 1495.92 3943.25 1482.77 3963.05 1470.03 curveto
stroke
0 0 0 edgecolor
newpath 3965.14 1472.84 moveto
3971.57 1464.42 lineto
3961.29 1467 lineto
closepath fill
1 setlinewidth
solid
0 0 0 edgecolor
newpath 3965.14 1472.84 moveto
3971.57 1464.42 lineto
3961.29 1467 lineto
closepath stroke
grestore
% node37->node38
gsave
1 setlinewidth
0 0 0 edgecolor
newpath 2096.12 1726.01 moveto
1933.83 1670.37 1477.72 1513.98 1308.59 1456 curveto
stroke
0 0 0 edgecolor
newpath 1309.66 1452.67 moveto
1299.07 1452.73 lineto
1307.39 1459.29 lineto
closepath fill
1 setlinewidth
solid
0 0 0 edgecolor
newpath 1309.66 1452.67 moveto
1299.07 1452.73 lineto
1307.39 1459.29 lineto
closepath stroke
grestore
% node38->node44
gsave
1 setlinewidth
0 0 0 edgecolor
newpath 1247.81 1396.37 moveto
1252.9 1339.68 1262.52 1232.4 1268.11 1170.11 curveto
stroke
0 0 0 edgecolor
newpath 1271.63 1170.04 moveto
1269.04 1159.77 lineto
1264.66 1169.42 lineto
closepath fill
1 setlinewidth
solid
0 0 0 edgecolor
newpath 1271.63 1170.04 moveto
1269.04 1159.77 lineto
1264.66 1169.42 lineto
closepath stroke
grestore
% node38->node74
gsave
1 setlinewidth
0 0 0 edgecolor
newpath 1214.42 1400.77 moveto
1201.13 1387.73 1184.62 1373.61 1167.43 1364 curveto
897.25 1212.86 790.41 1272.9 498.43 1170 curveto
478.27 1162.89 456.54 1154.12 437.46 1146.03 curveto
stroke
0 0 0 edgecolor
newpath 438.6 1142.71 moveto
428.03 1142 lineto
435.85 1149.15 lineto
closepath fill
1 setlinewidth
solid
0 0 0 edgecolor
newpath 438.6 1142.71 moveto
428.03 1142 lineto
435.85 1149.15 lineto
closepath stroke
grestore
% node38->node75
gsave
1 setlinewidth
0 0 0 edgecolor
newpath 1229.73 1397.29 moveto
1205.64 1337.17 1158.06 1218.42 1134.04 1158.46 curveto
stroke
0 0 0 edgecolor
newpath 1137.22 1156.99 moveto
1130.25 1149.01 lineto
1130.73 1159.6 lineto
closepath fill
1 setlinewidth
solid
0 0 0 edgecolor
newpath 1137.22 1156.99 moveto
1130.25 1149.01 lineto
1130.73 1159.6 lineto
closepath stroke
grestore
% node40->node1
gsave
1 setlinewidth
0 0 0 edgecolor
newpath 3264.42 2247.66 moveto
3202.19 2186.12 3061.44 2053.03 2924.43 1966 curveto
2784.78 1877.29 2603.48 1804.15 2509.01 1768.84 curveto
stroke
0 0 0 edgecolor
newpath 2510.18 1765.54 moveto
2499.59 1765.33 lineto
2507.74 1772.1 lineto
closepath fill
1 setlinewidth
solid
0 0 0 edgecolor
newpath 2510.18 1765.54 moveto
2499.59 1765.33 lineto
2507.74 1772.1 lineto
closepath stroke
grestore
% node40->node11
gsave
1 setlinewidth
0 0 0 edgecolor
newpath 3252.29 2252.5 moveto
3240.53 2245.65 3227.71 2238.68 3215.43 2233 curveto
3007.26 2136.61 2941.34 2147.4 2728.43 2062 curveto
2710.79 2054.93 2691.8 2046.57 2674.84 2038.83 curveto
stroke
0 0 0 edgecolor
newpath 2676.19 2035.6 moveto
2665.64 2034.6 lineto
2673.27 2041.96 lineto
closepath fill
1 setlinewidth
solid
0 0 0 edgecolor
newpath 2676.19 2035.6 moveto
2665.64 2034.6 lineto
2673.27 2041.96 lineto
closepath stroke
grestore
% node40->node28
gsave
1 setlinewidth
0 0 0 edgecolor
newpath 3363.1 2270.95 moveto
3483.17 2249.92 3741.77 2191.99 3916.43 2062 curveto
4015.49 1988.28 4090.3 1860.01 4125.39 1791.77 curveto
stroke
0 0 0 edgecolor
newpath 4128.66 1793.05 moveto
4130.07 1782.55 lineto
4122.42 1789.88 lineto
closepath fill
1 setlinewidth
solid
0 0 0 edgecolor
newpath 4128.66 1793.05 moveto
4130.07 1782.55 lineto
4122.42 1789.88 lineto
closepath stroke
grestore
% node48
gsave
0 0.99999 1 nodecolor
3598.43 1122 82.23 48.08 ellipse_path fill
1 setlinewidth
filled
0 0 0 nodecolor
3598.43 1122 82.23 48.08 ellipse_path stroke
0 0 0 nodecolor
14 /Times-Roman set_font
3560.93 1139.4 moveto 75 (GO:0000177) alignedtext
0 0 0 nodecolor
14 /Times-Roman set_font
3562.93 1124.4 moveto 71 (cytoplasmic) alignedtext
0 0 0 nodecolor
14 /Times-Roman set_font
3572.43 1109.4 moveto 52 (exosome) alignedtext
0 0 0 nodecolor
14 /Times-Roman set_font
3547.93 1094.4 moveto 101 (\(RNase complex\)) alignedtext
grestore
% node40->node48
gsave
1 setlinewidth
0 0 0 edgecolor
newpath 3346.37 2254.9 moveto
3457.62 2192.52 3728.45 2022.77 3839.43 1794 curveto
3881.5 1707.27 3937.87 1451.03 3896.43 1364 curveto
3850.2 1266.91 3743.87 1196.07 3671.56 1156.97 curveto
stroke
0 0 0 edgecolor
newpath 3672.95 1153.74 moveto
3662.48 1152.12 lineto
3669.65 1159.91 lineto
closepath fill
1 setlinewidth
solid
0 0 0 edgecolor
newpath 3672.95 1153.74 moveto
3662.48 1152.12 lineto
3669.65 1159.91 lineto
closepath stroke
grestore
% node50
gsave
0 1 1 nodecolor
3294.43 1746 67.88 37.48 ellipse_path fill
1 setlinewidth
filled
0 0 0 nodecolor
3294.43 1746 67.88 37.48 ellipse_path stroke
0 0 0 nodecolor
14 /Times-Roman set_font
3254.43 1755.9 moveto 80 (GO:0044445) alignedtext
0 0 0 nodecolor
14 /Times-Roman set_font
3266.93 1740.9 moveto 55 (cytosolic) alignedtext
0 0 0 nodecolor
14 /Times-Roman set_font
3283.43 1725.9 moveto 22 (part) alignedtext
grestore
% node40->node50
gsave
1 setlinewidth
0 0 0 edgecolor
newpath 3280.92 2244.36 moveto
3262.65 2201.62 3234.34 2128.33 3223.43 2062 curveto
3207.5 1965.09 3246.36 1853.33 3272.66 1792.09 curveto
stroke
0 0 0 edgecolor
newpath 3275.96 1793.27 moveto
3276.76 1782.7 lineto
3269.55 1790.46 lineto
closepath fill
1 setlinewidth
solid
0 0 0 edgecolor
newpath 3275.96 1793.27 moveto
3276.76 1782.7 lineto
3269.55 1790.46 lineto
closepath stroke
grestore
% node40->node68
gsave
1 setlinewidth
0 0 0 edgecolor
newpath 3250.68 2253.45 moveto
3239.18 2246.72 3226.88 2239.57 3215.43 2233 curveto
3094.98 2163.84 2952.53 2084.19 2877.92 2042.62 curveto
stroke
0 0 0 edgecolor
newpath 2879.6 2039.55 moveto
2869.16 2037.75 lineto
2876.19 2045.67 lineto
closepath fill
1 setlinewidth
solid
0 0 0 edgecolor
newpath 2879.6 2039.55 moveto
2869.16 2037.75 lineto
2876.19 2045.67 lineto
closepath stroke
grestore
% node71
gsave
0 0.99999 1 nodecolor
3528.43 2014 72.12 26.87 ellipse_path fill
1 setlinewidth
filled
0 0 0 nodecolor
3528.43 2014 72.12 26.87 ellipse_path stroke
0 0 0 nodecolor
14 /Times-Roman set_font
3490.43 2016.4 moveto 76 (GO:0005739) alignedtext
0 0 0 nodecolor
14 /Times-Roman set_font
3485.43 2001.4 moveto 86 (mitochondrion) alignedtext
grestore
% node40->node71
gsave
1 setlinewidth
0 0 0 edgecolor
newpath 3326.92 2246.91 moveto
3371.37 2195.54 3455.03 2098.84 3499.28 2047.7 curveto
stroke
0 0 0 edgecolor
newpath 3502.14 2049.74 moveto
3506.03 2039.89 lineto
3496.84 2045.16 lineto
closepath fill
1 setlinewidth
solid
0 0 0 edgecolor
newpath 3502.14 2049.74 moveto
3506.03 2039.89 lineto
3496.84 2045.16 lineto
closepath stroke
grestore
% node73
gsave
0 0.99999 1 nodecolor
3297.43 2014 65.05 26.87 ellipse_path fill
1 setlinewidth
filled
0 0 0 nodecolor
3297.43 2014 65.05 26.87 ellipse_path stroke
0 0 0 nodecolor
14 /Times-Roman set_font
3259.43 2016.4 moveto 76 (GO:0005829) alignedtext
0 0 0 nodecolor
14 /Times-Roman set_font
3275.93 2001.4 moveto 43 (cytosol) alignedtext
grestore
% node40->node73
gsave
1 setlinewidth
0 0 0 edgecolor
newpath 3297.43 2243.31 moveto
3297.43 2192.45 3297.43 2102.37 3297.43 2051.57 curveto
stroke
0 0 0 edgecolor
newpath 3300.93 2051.35 moveto
3297.43 2041.35 lineto
3293.93 2051.35 lineto
closepath fill
1 setlinewidth
solid
0 0 0 edgecolor
newpath 3300.93 2051.35 moveto
3297.43 2041.35 lineto
3293.93 2051.35 lineto
closepath stroke
grestore
% node40->node100
gsave
1 setlinewidth
0 0 0 edgecolor
newpath 3313.58 2244.3 moveto
3331.52 2201.5 3359.53 2128.16 3371.43 2062 curveto
3406.44 1867.46 3401.41 1633.65 3395.48 1513.65 curveto
stroke
0 0 0 edgecolor
newpath 3398.96 1513.27 moveto
3394.96 1503.46 lineto
3391.97 1513.62 lineto
closepath fill
1 setlinewidth
solid
0 0 0 edgecolor
newpath 3398.96 1513.27 moveto
3394.96 1503.46 lineto
3391.97 1513.62 lineto
closepath stroke
grestore
% node40->node101
gsave
1 setlinewidth
0 0 0 edgecolor
newpath 3283.65 2244.19 moveto
3267.35 2200.67 3239.41 2126.07 3215.43 2062 curveto
3140.51 1861.84 3052.19 1625.79 3008.22 1508.27 curveto
stroke
0 0 0 edgecolor
newpath 3011.4 1506.78 moveto
3004.62 1498.64 lineto
3004.84 1509.23 lineto
closepath fill
1 setlinewidth
solid
0 0 0 edgecolor
newpath 3011.4 1506.78 moveto
3004.62 1498.64 lineto
3004.84 1509.23 lineto
closepath stroke
grestore
% node41
gsave
0 0.81591 1 nodecolor
3809.43 1434 77.78 26.87 ellipse_path fill
1 setlinewidth
filled
0 0 0 nodecolor
3809.43 1434 77.78 26.87 ellipse_path stroke
0 0 0 nodecolor
14 /Times-Roman set_font
3771.43 1436.4 moveto 76 (GO:0000792) alignedtext
0 0 0 nodecolor
14 /Times-Roman set_font
3762.43 1421.4 moveto 94 (heterochromatin) alignedtext
grestore
% node42
gsave
0 0.97214 1 nodecolor
3809.43 1122 104.86 26.87 ellipse_path fill
1 setlinewidth
filled
0 0 0 nodecolor
3809.43 1122 104.86 26.87 ellipse_path stroke
0 0 0 nodecolor
14 /Times-Roman set_font
3771.93 1124.4 moveto 75 (GO:0033553) alignedtext
0 0 0 nodecolor
14 /Times-Roman set_font
3742.93 1109.4 moveto 133 (rDNA heterochromatin) alignedtext
grestore
% node41->node42
gsave
1 setlinewidth
0 0 0 edgecolor
newpath 3809.43 1406.86 moveto
3809.43 1350.96 3809.43 1222.93 3809.43 1159.31 curveto
stroke
0 0 0 edgecolor
newpath 3812.93 1159.3 moveto
3809.43 1149.3 lineto
3805.93 1159.3 lineto
closepath fill
1 setlinewidth
solid
0 0 0 edgecolor
newpath 3812.93 1159.3 moveto
3809.43 1149.3 lineto
3805.93 1159.3 lineto
closepath stroke
grestore
% node46->node47
gsave
1 setlinewidth
0 0 0 edgecolor
newpath 3552.88 1400.98 moveto
3536.3 1388.42 3516.56 1374.6 3497.43 1364 curveto
3320.87 1266.14 3096.49 1186.69 2977.77 1147.84 curveto
stroke
0 0 0 edgecolor
newpath 2978.61 1144.43 moveto
2968.01 1144.66 lineto
2976.44 1151.09 lineto
closepath fill
1 setlinewidth
solid
0 0 0 edgecolor
newpath 2978.61 1144.43 moveto
2968.01 1144.66 lineto
2976.44 1151.09 lineto
closepath stroke
grestore
% node46->node48
gsave
1 setlinewidth
0 0 0 edgecolor
newpath 3594.04 1396.37 moveto
3594.9 1342.71 3596.48 1243.73 3597.5 1180.47 curveto
stroke
0 0 0 edgecolor
newpath 3601 1180.31 moveto
3597.66 1170.25 lineto
3594 1180.19 lineto
closepath fill
1 setlinewidth
solid
0 0 0 edgecolor
newpath 3601 1180.31 moveto
3597.66 1170.25 lineto
3594 1180.19 lineto
closepath stroke
grestore
% node50->node49
gsave
1 setlinewidth
0 0 0 edgecolor
newpath 3298.23 1708.25 moveto
3306.03 1622.5 3319.83 1416.41 3278.43 1364 curveto
3082.04 1115.36 2884.59 1292.62 2592.43 1170 curveto
2585.62 1167.14 2578.66 1163.85 2571.82 1160.35 curveto
stroke
0 0 0 edgecolor
newpath 2573.06 1157.05 moveto
2562.58 1155.48 lineto
2569.8 1163.24 lineto
closepath fill
1 setlinewidth
solid
0 0 0 edgecolor
newpath 2573.06 1157.05 moveto
2562.58 1155.48 lineto
2569.8 1163.24 lineto
closepath stroke
grestore
% node50->node51
gsave
1 setlinewidth
0 0 0 edgecolor
newpath 3329.92 1713.78 moveto
3401.76 1644.66 3550.55 1479.07 3464.43 1364 curveto
3281.24 1119.21 3094.05 1267.99 2804.43 1170 curveto
2788.14 1164.49 2770.83 1158.15 2754.44 1151.93 curveto
stroke
0 0 0 edgecolor
newpath 2755.51 1148.59 moveto
2744.92 1148.29 lineto
2753.01 1155.13 lineto
closepath fill
1 setlinewidth
solid
0 0 0 edgecolor
newpath 2755.51 1148.59 moveto
2744.92 1148.29 lineto
2753.01 1155.13 lineto
closepath stroke
grestore
% node50->node99
gsave
1 setlinewidth
0 0 0 edgecolor
newpath 3279.37 1709.29 moveto
3256.1 1652.57 3211.41 1543.64 3185.78 1481.15 curveto
stroke
0 0 0 edgecolor
newpath 3188.87 1479.46 moveto
3181.83 1471.54 lineto
3182.39 1482.12 lineto
closepath fill
1 setlinewidth
solid
0 0 0 edgecolor
newpath 3188.87 1479.46 moveto
3181.83 1471.54 lineto
3182.39 1482.12 lineto
closepath stroke
grestore
% node53
gsave
0 1 1 nodecolor
3995.43 1746 65.05 26.87 ellipse_path fill
1 setlinewidth
filled
0 0 0 nodecolor
3995.43 1746 65.05 26.87 ellipse_path stroke
0 0 0 nodecolor
14 /Times-Roman set_font
3957.43 1748.4 moveto 76 (GO:0009295) alignedtext
0 0 0 nodecolor
14 /Times-Roman set_font
3969.43 1733.4 moveto 52 (nucleoid) alignedtext
grestore
% node53->node54
gsave
1 setlinewidth
0 0 0 edgecolor
newpath 4009.46 1719.36 moveto
4031.59 1675.77 4073.78 1585.82 4090.43 1504 curveto
4115.61 1380.25 4112.3 994.12 4110.27 858.05 curveto
stroke
0 0 0 edgecolor
newpath 4113.77 857.88 moveto
4110.11 847.93 lineto
4106.77 857.98 lineto
closepath fill
1 setlinewidth
solid
0 0 0 edgecolor
newpath 4113.77 857.88 moveto
4110.11 847.93 lineto
4106.77 857.98 lineto
closepath stroke
grestore
% node55->node54
gsave
1 setlinewidth
0 0 0 edgecolor
newpath 4023.94 1084.98 moveto
4041.61 1028.14 4075.42 919.4 4094.81 857.05 curveto
stroke
0 0 0 edgecolor
newpath 4098.16 858.04 moveto
4097.79 847.45 lineto
4091.48 855.96 lineto
closepath fill
1 setlinewidth
solid
0 0 0 edgecolor
newpath 4098.16 858.04 moveto
4097.79 847.45 lineto
4091.48 855.96 lineto
closepath stroke
grestore
% node55->node96
gsave
1 setlinewidth
0 0 0 edgecolor
newpath 3967.26 1093.34 moveto
3953.64 1085.9 3938.34 1078.67 3923.43 1074 curveto
3191.86 844.76 2935.25 1126.85 2209.43 880 curveto
2186.06 872.05 2162.35 858.85 2142.51 846.04 curveto
stroke
0 0 0 edgecolor
newpath 2144.24 842.99 moveto
2133.97 840.4 lineto
2140.39 848.83 lineto
closepath fill
1 setlinewidth
solid
0 0 0 edgecolor
newpath 2144.24 842.99 moveto
2133.97 840.4 lineto
2140.39 848.83 lineto
closepath stroke
grestore
% node57->node56
gsave
1 setlinewidth
0 0 0 edgecolor
newpath 4355.19 1073.93 moveto
4347.77 1024.65 4336.1 947.18 4327.32 888.89 curveto
stroke
0 0 0 edgecolor
newpath 4330.77 888.34 moveto
4325.82 878.98 lineto
4323.85 889.39 lineto
closepath fill
1 setlinewidth
solid
0 0 0 edgecolor
newpath 4330.77 888.34 moveto
4325.82 878.98 lineto
4323.85 889.39 lineto
closepath stroke
grestore
% node59->node58
gsave
1 setlinewidth
0 0 0 edgecolor
newpath 4645.94 771.51 moveto
4634.31 761.07 4621.53 749.92 4609.43 740 curveto
4485.41 638.35 4447.14 622.28 4320.43 524 curveto
4313.61 518.71 4306.52 513.13 4299.47 507.54 curveto
stroke
0 0 0 edgecolor
newpath 4301.24 504.47 moveto
4291.23 500.98 lineto
4296.88 509.95 lineto
closepath fill
1 setlinewidth
solid
0 0 0 edgecolor
newpath 4301.24 504.47 moveto
4291.23 500.98 lineto
4296.88 509.95 lineto
closepath stroke
grestore
% node59->node93
gsave
1 setlinewidth
0 0 0 edgecolor
newpath 4654.21 767.76 moveto
4604.35 704.36 4509.98 584.38 4453.49 512.57 curveto
stroke
0 0 0 edgecolor
newpath 4456.07 510.18 moveto
4447.14 504.48 lineto
4450.57 514.51 lineto
closepath fill
1 setlinewidth
solid
0 0 0 edgecolor
newpath 4456.07 510.18 moveto
4447.14 504.48 lineto
4450.57 514.51 lineto
closepath stroke
grestore
% node59->node94
gsave
1 setlinewidth
0 0 0 edgecolor
newpath 4673.36 762.73 moveto
4655.74 703.57 4625.34 601.47 4604.35 530.97 curveto
stroke
0 0 0 edgecolor
newpath 4607.66 529.83 moveto
4601.45 521.24 lineto
4600.95 531.83 lineto
closepath fill
1 setlinewidth
solid
0 0 0 edgecolor
newpath 4607.66 529.83 moveto
4601.45 521.24 lineto
4600.95 531.83 lineto
closepath stroke
grestore
% node95
gsave
0 0.97597 1 nodecolor
4827.43 454 70.92 58.69 ellipse_path fill
1 setlinewidth
filled
0 0 0 nodecolor
4827.43 454 70.92 58.69 ellipse_path stroke
0 0 0 nodecolor
14 /Times-Roman set_font
4789.43 478.9 moveto 76 (GO:0005750) alignedtext
0 0 0 nodecolor
14 /Times-Roman set_font
4786.43 463.9 moveto 82 (mitochondrial) alignedtext
0 0 0 nodecolor
14 /Times-Roman set_font
4796.43 448.9 moveto 62 (respiratory) alignedtext
0 0 0 nodecolor
14 /Times-Roman set_font
4784.93 433.9 moveto 85 (chain complex) alignedtext
0 0 0 nodecolor
14 /Times-Roman set_font
4820.43 418.9 moveto 14 (III) alignedtext
grestore
% node59->node95
gsave
1 setlinewidth
0 0 0 edgecolor
newpath 4705.73 763.46 moveto
4730.23 701.18 4773.8 590.38 4801.62 519.64 curveto
stroke
0 0 0 edgecolor
newpath 4805.03 520.52 moveto
4805.44 509.93 lineto
4798.52 517.96 lineto
closepath fill
1 setlinewidth
solid
0 0 0 edgecolor
newpath 4805.03 520.52 moveto
4805.44 509.93 lineto
4798.52 517.96 lineto
closepath stroke
grestore
% node59->node105
gsave
1 setlinewidth
0 0 0 edgecolor
newpath 4689.53 761.92 moveto
4692.05 682.51 4693.25 519.26 4668.43 384 curveto
4655.77 314.96 4629.41 239.15 4609.01 186.55 curveto
stroke
0 0 0 edgecolor
newpath 4612.17 185.05 moveto
4605.27 177.01 lineto
4605.66 187.6 lineto
closepath fill
1 setlinewidth
solid
0 0 0 edgecolor
newpath 4612.17 185.05 moveto
4605.27 177.01 lineto
4605.66 187.6 lineto
closepath stroke
grestore
% node60->node58
gsave
1 setlinewidth
0 0 0 edgecolor
newpath 4493.93 774.89 moveto
4445.57 715.32 4346.74 593.58 4285.68 518.37 curveto
stroke
0 0 0 edgecolor
newpath 4288.19 515.89 moveto
4279.17 510.34 lineto
4282.75 520.31 lineto
closepath fill
1 setlinewidth
solid
0 0 0 edgecolor
newpath 4288.19 515.89 moveto
4279.17 510.34 lineto
4282.75 520.31 lineto
closepath stroke
grestore
% node60->node94
gsave
1 setlinewidth
0 0 0 edgecolor
newpath 4528.63 772.57 moveto
4538 716.05 4555.97 607.62 4568.33 533.08 curveto
stroke
0 0 0 edgecolor
newpath 4571.85 533.24 moveto
4570.03 522.8 lineto
4564.94 532.09 lineto
closepath fill
1 setlinewidth
solid
0 0 0 edgecolor
newpath 4571.85 533.24 moveto
4570.03 522.8 lineto
4564.94 532.09 lineto
closepath stroke
grestore
% node61->node32
gsave
1 setlinewidth
0 0 0 edgecolor
newpath 2803.51 2728.96 moveto
2833.06 2690.62 2888.67 2618.49 2924.6 2571.88 curveto
stroke
0 0 0 edgecolor
newpath 2927.52 2573.83 moveto
2930.85 2563.78 lineto
2921.97 2569.56 lineto
closepath fill
1 setlinewidth
solid
0 0 0 edgecolor
newpath 2927.52 2573.83 moveto
2930.85 2563.78 lineto
2921.97 2569.56 lineto
closepath stroke
grestore
% node62
gsave
0 1 1 nodecolor
2551.43 2528 111.22 37.48 ellipse_path fill
1 setlinewidth
filled
0 0 0 nodecolor
2551.43 2528 111.22 37.48 ellipse_path stroke
0 0 0 nodecolor
14 /Times-Roman set_font
2513.93 2537.9 moveto 75 (GO:0043228) alignedtext
0 0 0 nodecolor
14 /Times-Roman set_font
2480.43 2522.9 moveto 142 (non-membrane-bounded) alignedtext
0 0 0 nodecolor
14 /Times-Roman set_font
2523.93 2507.9 moveto 55 (organelle) alignedtext
grestore
% node61->node62
gsave
1 setlinewidth
0 0 0 edgecolor
newpath 2757.72 2729.84 moveto
2718.44 2691.41 2643.03 2617.62 2595.08 2570.7 curveto
stroke
0 0 0 edgecolor
newpath 2597.51 2568.19 moveto
2587.92 2563.7 lineto
2592.62 2573.19 lineto
closepath fill
1 setlinewidth
solid
0 0 0 edgecolor
newpath 2597.51 2568.19 moveto
2587.92 2563.7 lineto
2592.62 2573.19 lineto
closepath stroke
grestore
% node61->node63
gsave
1 setlinewidth
0 0 0 edgecolor
newpath 2783.43 2727.62 moveto
2783.43 2690.02 2783.43 2621.82 2783.43 2575.72 curveto
stroke
0 0 0 edgecolor
newpath 2786.93 2575.67 moveto
2783.43 2565.67 lineto
2779.93 2575.67 lineto
closepath fill
1 setlinewidth
solid
0 0 0 edgecolor
newpath 2786.93 2575.67 moveto
2783.43 2565.67 lineto
2779.93 2575.67 lineto
closepath stroke
grestore
% node61->node67
gsave
1 setlinewidth
0 0 0 edgecolor
newpath 2738.08 2735.49 moveto
2668.74 2704.63 2533.67 2640.35 2431.43 2566 curveto
2328 2490.78 2224.03 2381.45 2170.83 2322.46 curveto
stroke
0 0 0 edgecolor
newpath 2173.26 2319.92 moveto
2163.98 2314.82 lineto
2168.05 2324.6 lineto
closepath fill
1 setlinewidth
solid
0 0 0 edgecolor
newpath 2173.26 2319.92 moveto
2163.98 2314.82 lineto
2168.05 2324.6 lineto
closepath stroke
grestore
% node65
gsave
0 1 1 nodecolor
2614.43 2281 111.22 48.08 ellipse_path fill
1 setlinewidth
filled
0 0 0 nodecolor
2614.43 2281 111.22 48.08 ellipse_path stroke
0 0 0 nodecolor
14 /Times-Roman set_font
2576.93 2298.4 moveto 75 (GO:0043232) alignedtext
0 0 0 nodecolor
14 /Times-Roman set_font
2579.43 2283.4 moveto 70 (intracellular) alignedtext
0 0 0 nodecolor
14 /Times-Roman set_font
2543.43 2268.4 moveto 142 (non-membrane-bounded) alignedtext
0 0 0 nodecolor
14 /Times-Roman set_font
2586.93 2253.4 moveto 55 (organelle) alignedtext
grestore
% node62->node65
gsave
1 setlinewidth
0 0 0 edgecolor
newpath 2561 2490.49 moveto
2571.28 2450.17 2587.76 2385.58 2599.7 2338.77 curveto
stroke
0 0 0 edgecolor
newpath 2603.09 2339.62 moveto
2602.17 2329.06 lineto
2596.31 2337.89 lineto
closepath fill
1 setlinewidth
solid
0 0 0 edgecolor
newpath 2603.09 2339.62 moveto
2602.17 2329.06 lineto
2596.31 2337.89 lineto
closepath stroke
grestore
% node63->node24
gsave
1 setlinewidth
0 0 0 edgecolor
newpath 2785.29 2490.3 moveto
2786.49 2431.36 2781.89 2315.61 2734.43 2233 curveto
2708.71 2188.22 2596.65 2103.59 2527.06 2053.66 curveto
stroke
0 0 0 edgecolor
newpath 2528.96 2050.72 moveto
2518.79 2047.75 lineto
2524.89 2056.41 lineto
closepath fill
1 setlinewidth
solid
0 0 0 edgecolor
newpath 2528.96 2050.72 moveto
2518.79 2047.75 lineto
2524.89 2056.41 lineto
closepath stroke
grestore
% node63->node64
gsave
1 setlinewidth
0 0 0 edgecolor
newpath 2796.81 2491.29 moveto
2811.56 2450.8 2835.48 2385.16 2852.67 2337.98 curveto
stroke
0 0 0 edgecolor
newpath 2855.99 2339.1 moveto
2856.12 2328.51 lineto
2849.41 2336.7 lineto
closepath fill
1 setlinewidth
solid
0 0 0 edgecolor
newpath 2855.99 2339.1 moveto
2856.12 2328.51 lineto
2849.41 2336.7 lineto
closepath stroke
grestore
% node63->node65
gsave
1 setlinewidth
0 0 0 edgecolor
newpath 2759.4 2492.87 moveto
2731.37 2451.91 2684.71 2383.72 2651.92 2335.78 curveto
stroke
0 0 0 edgecolor
newpath 2654.7 2333.66 moveto
2646.16 2327.38 lineto
2648.92 2337.61 lineto
closepath fill
1 setlinewidth
solid
0 0 0 edgecolor
newpath 2654.7 2333.66 moveto
2646.16 2327.38 lineto
2648.92 2337.61 lineto
closepath stroke
grestore
% node70
gsave
0 1 1 nodecolor
1910.43 2014 65.76 26.87 ellipse_path fill
1 setlinewidth
filled
0 0 0 nodecolor
1910.43 2014 65.76 26.87 ellipse_path stroke
0 0 0 nodecolor
14 /Times-Roman set_font
1871.93 2016.4 moveto 77 (GO:0005634) alignedtext
0 0 0 nodecolor
14 /Times-Roman set_font
1888.43 2001.4 moveto 44 (nucleus) alignedtext
grestore
% node64->node70
gsave
1 setlinewidth
0 0 0 edgecolor
newpath 2797.69 2253.56 moveto
2777.27 2246.51 2755.1 2239.18 2734.43 2233 curveto
2438.76 2144.56 2358.17 2146.78 2061.43 2062 curveto
2031.63 2053.49 1998.82 2043.17 1971.41 2034.29 curveto
stroke
0 0 0 edgecolor
newpath 1972.17 2030.85 moveto
1961.57 2031.08 lineto
1970 2037.51 lineto
closepath fill
1 setlinewidth
solid
0 0 0 edgecolor
newpath 1972.17 2030.85 moveto
1961.57 2031.08 lineto
1970 2037.51 lineto
closepath stroke
grestore
% node64->node71
gsave
1 setlinewidth
0 0 0 edgecolor
newpath 2940.68 2247.97 moveto
2951.87 2242.78 2963.42 2237.62 2974.43 2233 curveto
3178.66 2147.38 3241.11 2154.25 3442.43 2062 curveto
3455.32 2056.1 3468.87 2048.98 3481.31 2042.06 curveto
stroke
0 0 0 edgecolor
newpath 3483.16 2045.04 moveto
3490.15 2037.08 lineto
3479.72 2038.94 lineto
closepath fill
1 setlinewidth
solid
0 0 0 edgecolor
newpath 3483.16 2045.04 moveto
3490.15 2037.08 lineto
3479.72 2038.94 lineto
closepath stroke
grestore
% node65->node11
gsave
1 setlinewidth
0 0 0 edgecolor
newpath 2615.87 2232.96 moveto
2617.43 2180.89 2619.89 2098.91 2621.31 2051.42 curveto
stroke
0 0 0 edgecolor
newpath 2624.81 2051.37 moveto
2621.62 2041.27 lineto
2617.82 2051.16 lineto
closepath fill
1 setlinewidth
solid
0 0 0 edgecolor
newpath 2624.81 2051.37 moveto
2621.62 2041.27 lineto
2617.82 2051.16 lineto
closepath stroke
grestore
% node65->node53
gsave
1 setlinewidth
0 0 0 edgecolor
newpath 2705.01 2253.2 moveto
2727.05 2246.51 2750.57 2239.44 2772.43 2233 curveto
3038 2154.76 3141.32 2215.95 3371.43 2062 curveto
3416.66 2031.74 3403.83 1998.56 3447.43 1966 curveto
3528.31 1905.6 3809 1807.95 3934.26 1766.09 curveto
stroke
0 0 0 edgecolor
newpath 3935.71 1769.3 moveto
3944.09 1762.82 lineto
3933.49 1762.66 lineto
closepath fill
1 setlinewidth
solid
0 0 0 edgecolor
newpath 3935.71 1769.3 moveto
3944.09 1762.82 lineto
3933.49 1762.66 lineto
closepath stroke
grestore
% node65->node75
gsave
1 setlinewidth
0 0 0 edgecolor
newpath 2516.07 2258.71 moveto
2399.09 2228.65 2202.02 2166.48 2061.43 2062 curveto
2017.75 2029.54 2029.4 1998.07 1985.43 1966 curveto
1809.76 1837.86 1715.9 1902.44 1527.43 1794 curveto
1350.84 1692.4 1272.22 1681.62 1172.43 1504 curveto
1109.11 1391.29 1111.16 1231.28 1115.99 1159.45 curveto
stroke
0 0 0 edgecolor
newpath 1119.51 1159.33 moveto
1116.75 1149.1 lineto
1112.53 1158.82 lineto
closepath fill
1 setlinewidth
solid
0 0 0 edgecolor
newpath 1119.51 1159.33 moveto
1116.75 1149.1 lineto
1112.53 1158.82 lineto
closepath stroke
grestore
% node66->node37
gsave
1 setlinewidth
0 0 0 edgecolor
newpath 2137.23 1976.45 moveto
2140.57 1931.75 2146.18 1856.58 2150.08 1804.3 curveto
stroke
0 0 0 edgecolor
newpath 2153.58 1804.39 moveto
2150.84 1794.16 lineto
2146.6 1803.87 lineto
closepath fill
1 setlinewidth
solid
0 0 0 edgecolor
newpath 2153.58 1804.39 moveto
2150.84 1794.16 lineto
2146.6 1803.87 lineto
closepath stroke
grestore
% node67->node24
gsave
1 setlinewidth
0 0 0 edgecolor
newpath 2172.98 2250.37 moveto
2233.02 2202.66 2349.05 2110.46 2417.09 2056.39 curveto
stroke
0 0 0 edgecolor
newpath 2419.49 2058.95 moveto
2425.14 2049.99 lineto
2415.14 2053.47 lineto
closepath fill
1 setlinewidth
solid
0 0 0 edgecolor
newpath 2419.49 2058.95 moveto
2425.14 2049.99 lineto
2415.14 2053.47 lineto
closepath stroke
grestore
% node67->node66
gsave
1 setlinewidth
0 0 0 edgecolor
newpath 2134.43 2243.31 moveto
2134.43 2195.84 2134.43 2114.2 2134.43 2062.23 curveto
stroke
0 0 0 edgecolor
newpath 2137.93 2061.93 moveto
2134.43 2051.93 lineto
2130.93 2061.93 lineto
closepath fill
1 setlinewidth
solid
0 0 0 edgecolor
newpath 2137.93 2061.93 moveto
2134.43 2051.93 lineto
2130.93 2061.93 lineto
closepath stroke
grestore
% node67->node84
gsave
1 setlinewidth
0 0 0 edgecolor
newpath 2079.79 2259.66 moveto
2008.42 2228.45 1886.58 2162.86 1835.43 2062 curveto
1783.96 1960.5 1854.32 1609.77 1882.59 1481.48 curveto
stroke
0 0 0 edgecolor
newpath 1886.05 1482.08 moveto
1884.8 1471.56 lineto
1879.21 1480.56 lineto
closepath fill
1 setlinewidth
solid
0 0 0 edgecolor
newpath 1886.05 1482.08 moveto
1884.8 1471.56 lineto
1879.21 1480.56 lineto
closepath stroke
grestore
% node69->node7
gsave
1 setlinewidth
0 0 0 edgecolor
newpath 3422.27 2933.2 moveto
3407.02 2899.57 3380.62 2841.38 3362.15 2800.67 curveto
stroke
0 0 0 edgecolor
newpath 3365.31 2799.16 moveto
3357.99 2791.49 lineto
3358.93 2802.05 lineto
closepath fill
1 setlinewidth
solid
0 0 0 edgecolor
newpath 3365.31 2799.16 moveto
3357.99 2791.49 lineto
3358.93 2802.05 lineto
closepath stroke
grestore
% node70->node6
gsave
1 setlinewidth
0 0 0 edgecolor
newpath 1866.7 1993.78 moveto
1845.97 1984.62 1820.69 1974.06 1797.43 1966 curveto
1529.68 1873.26 1201.33 1794.47 1058.94 1761.95 curveto
stroke
0 0 0 edgecolor
newpath 1059.54 1758.5 moveto
1049.01 1759.69 lineto
1057.98 1765.32 lineto
closepath fill
1 setlinewidth
solid
0 0 0 edgecolor
newpath 1059.54 1758.5 moveto
1049.01 1759.69 lineto
1057.98 1765.32 lineto
closepath stroke
grestore
% node71->node28
gsave
1 setlinewidth
0 0 0 edgecolor
newpath 3581.55 1995.72 moveto
3679.99 1961.12 3896.45 1881.64 4069.43 1794 curveto
4077.66 1789.83 4086.17 1785.09 4094.4 1780.24 curveto
stroke
0 0 0 edgecolor
newpath 4096.42 1783.11 moveto
4103.2 1774.97 lineto
4092.82 1777.1 lineto
closepath fill
1 setlinewidth
solid
0 0 0 edgecolor
newpath 4096.42 1783.11 moveto
4103.2 1774.97 lineto
4092.82 1777.1 lineto
closepath stroke
grestore
% node72->node40
gsave
1 setlinewidth
0 0 0 edgecolor
newpath 3295.65 2500.62 moveto
3295.99 2459.14 3296.63 2379.8 3297.05 2328.7 curveto
stroke
0 0 0 edgecolor
newpath 3300.55 2328.59 moveto
3297.13 2318.56 lineto
3293.55 2328.53 lineto
closepath fill
1 setlinewidth
solid
0 0 0 edgecolor
newpath 3300.55 2328.59 moveto
3297.13 2318.56 lineto
3293.55 2328.53 lineto
closepath stroke
grestore
% node73->node50
gsave
1 setlinewidth
0 0 0 edgecolor
newpath 3297.13 1986.83 moveto
3296.62 1941.6 3295.6 1850.31 3294.97 1794.03 curveto
stroke
0 0 0 edgecolor
newpath 3298.47 1793.91 moveto
3294.86 1783.95 lineto
3291.47 1793.99 lineto
closepath fill
1 setlinewidth
solid
0 0 0 edgecolor
newpath 3298.47 1793.91 moveto
3294.86 1783.95 lineto
3291.47 1793.99 lineto
closepath stroke
grestore
% node74->node20
gsave
1 setlinewidth
0 0 0 edgecolor
newpath 381.17 1094.86 moveto
376.75 1041.87 366.94 924.07 361.41 857.75 curveto
stroke
0 0 0 edgecolor
newpath 364.88 857.24 moveto
360.56 847.56 lineto
357.91 857.82 lineto
closepath fill
1 setlinewidth
solid
0 0 0 edgecolor
newpath 364.88 857.24 moveto
360.56 847.56 lineto
357.91 857.82 lineto
closepath stroke
grestore
% node75->node27
gsave
1 setlinewidth
0 0 0 edgecolor
newpath 1144.36 1097 moveto
1198.07 1043.11 1325.13 915.64 1390.32 850.24 curveto
stroke
0 0 0 edgecolor
newpath 1393 852.51 moveto
1397.58 842.96 lineto
1388.04 847.57 lineto
closepath fill
1 setlinewidth
solid
0 0 0 edgecolor
newpath 1393 852.51 moveto
1397.58 842.96 lineto
1388.04 847.57 lineto
closepath stroke
grestore
% node76->node10
gsave
1 setlinewidth
0 0 0 edgecolor
newpath 3338.48 3298.78 moveto
3358.05 3266.8 3391.21 3212.62 3412.96 3177.08 curveto
stroke
0 0 0 edgecolor
newpath 3416 3178.82 moveto
3418.23 3168.47 lineto
3410.03 3175.17 lineto
closepath fill
1 setlinewidth
solid
0 0 0 edgecolor
newpath 3416 3178.82 moveto
3418.23 3168.47 lineto
3410.03 3175.17 lineto
closepath stroke
grestore
% node77->node95
gsave
1 setlinewidth
0 0 0 edgecolor
newpath 4944.42 1386.07 moveto
4924.32 1225.98 4859.48 709.36 4836.01 522.37 curveto
stroke
0 0 0 edgecolor
newpath 4839.48 521.87 moveto
4834.76 512.38 lineto
4832.53 522.74 lineto
closepath fill
1 setlinewidth
solid
0 0 0 edgecolor
newpath 4839.48 521.87 moveto
4834.76 512.38 lineto
4832.53 522.74 lineto
closepath stroke
grestore
% node78->node79
gsave
1 setlinewidth
0 0 0 edgecolor
newpath 585.89 1073.93 moveto
582.04 1021.66 575.84 937.67 571.48 878.51 curveto
stroke
0 0 0 edgecolor
newpath 574.97 878.21 moveto
570.74 868.5 lineto
567.99 878.73 lineto
closepath fill
1 setlinewidth
solid
0 0 0 edgecolor
newpath 574.97 878.21 moveto
570.74 868.5 lineto
567.99 878.73 lineto
closepath stroke
grestore
% node79->node90
gsave
1 setlinewidth
0 0 0 edgecolor
newpath 563.29 751.21 moveto
559.76 685.04 554.06 578.19 550.54 512.24 curveto
stroke
0 0 0 edgecolor
newpath 554.02 511.82 moveto
549.99 502.02 lineto
547.03 512.19 lineto
closepath fill
1 setlinewidth
solid
0 0 0 edgecolor
newpath 554.02 511.82 moveto
549.99 502.02 lineto
547.03 512.19 lineto
closepath stroke
grestore
% node79->node92
gsave
1 setlinewidth
0 0 0 edgecolor
newpath 625.16 769.16 moveto
722.79 701.28 917.53 565.88 1016.95 496.75 curveto
stroke
0 0 0 edgecolor
newpath 1019.18 499.46 moveto
1025.39 490.88 lineto
1015.18 493.71 lineto
closepath fill
1 setlinewidth
solid
0 0 0 edgecolor
newpath 1019.18 499.46 moveto
1025.39 490.88 lineto
1015.18 493.71 lineto
closepath stroke
grestore
% node81->node80
gsave
1 setlinewidth
0 0 0 edgecolor
newpath 800.37 1084.68 moveto
811.52 1024.71 833.29 907.57 844.46 847.49 curveto
stroke
0 0 0 edgecolor
newpath 847.97 847.79 moveto
846.35 837.31 lineto
841.09 846.51 lineto
closepath fill
1 setlinewidth
solid
0 0 0 edgecolor
newpath 847.97 847.79 moveto
846.35 837.31 lineto
841.09 846.51 lineto
closepath stroke
grestore
% node81->node82
gsave
1 setlinewidth
0 0 0 edgecolor
newpath 828.42 1090.08 moveto
893.86 1030.38 1034.08 902.46 1099.91 842.4 curveto
stroke
0 0 0 edgecolor
newpath 1102.53 844.75 moveto
1107.56 835.42 lineto
1097.82 839.58 lineto
closepath fill
1 setlinewidth
solid
0 0 0 edgecolor
newpath 1102.53 844.75 moveto
1107.56 835.42 lineto
1097.82 839.58 lineto
closepath stroke
grestore
% node84->node85
gsave
1 setlinewidth
0 0 0 edgecolor
newpath 1924.55 1401.2 moveto
1976.61 1346.32 2081.65 1235.61 2142.65 1171.31 curveto
stroke
0 0 0 edgecolor
newpath 2145.52 1173.37 moveto
2149.86 1163.71 lineto
2140.44 1168.55 lineto
closepath fill
1 setlinewidth
solid
0 0 0 edgecolor
newpath 2145.52 1173.37 moveto
2149.86 1163.71 lineto
2140.44 1168.55 lineto
closepath stroke
grestore
% node84->node86
gsave
1 setlinewidth
0 0 0 edgecolor
newpath 1894.76 1396.37 moveto
1896.65 1342.71 1900.14 1243.73 1902.37 1180.47 curveto
stroke
0 0 0 edgecolor
newpath 1905.88 1180.37 moveto
1902.73 1170.25 lineto
1898.88 1180.12 lineto
closepath fill
1 setlinewidth
solid
0 0 0 edgecolor
newpath 1905.88 1180.37 moveto
1902.73 1170.25 lineto
1898.88 1180.12 lineto
closepath stroke
grestore
% node84->node96
gsave
1 setlinewidth
0 0 0 edgecolor
newpath 1907.53 1397.09 moveto
1926.75 1346.27 1961.83 1251.75 1988.43 1170 curveto
2024.68 1058.62 2061.83 926 2080.72 856.99 curveto
stroke
0 0 0 edgecolor
newpath 2084.11 857.85 moveto
2083.37 847.29 lineto
2077.36 856.01 lineto
closepath fill
1 setlinewidth
solid
0 0 0 edgecolor
newpath 2084.11 857.85 moveto
2083.37 847.29 lineto
2077.36 856.01 lineto
closepath stroke
grestore
% node85->node98
gsave
1 setlinewidth
0 0 0 edgecolor
newpath 2189.58 1073.96 moveto
2189.93 954.1 2190.87 642.2 2191.26 512.21 curveto
stroke
0 0 0 edgecolor
newpath 2194.76 512.06 moveto
2191.29 502.05 lineto
2187.76 512.04 lineto
closepath fill
1 setlinewidth
solid
0 0 0 edgecolor
newpath 2194.76 512.06 moveto
2191.29 502.05 lineto
2187.76 512.04 lineto
closepath stroke
grestore
% node86->node97
gsave
1 setlinewidth
0 0 0 edgecolor
newpath 1912.73 1074.23 moveto
1933.5 954.59 1987.72 642.4 2010.31 512.27 curveto
stroke
0 0 0 edgecolor
newpath 2013.82 512.56 moveto
2012.08 502.11 lineto
2006.92 511.36 lineto
closepath fill
1 setlinewidth
solid
0 0 0 edgecolor
newpath 2013.82 512.56 moveto
2012.08 502.11 lineto
2006.92 511.36 lineto
closepath stroke
grestore
% node87->node81
gsave
1 setlinewidth
0 0 0 edgecolor
newpath 760.9 1396.37 moveto
767.63 1339.56 780.39 1231.96 787.77 1169.72 curveto
stroke
0 0 0 edgecolor
newpath 791.25 1170.11 moveto
788.95 1159.77 lineto
784.3 1169.29 lineto
closepath fill
1 setlinewidth
solid
0 0 0 edgecolor
newpath 791.25 1170.11 moveto
788.95 1159.77 lineto
784.3 1169.29 lineto
closepath stroke
grestore
% node88->node81
gsave
1 setlinewidth
0 0 0 edgecolor
newpath 450.23 1409.06 moveto
464.91 1395.55 483.5 1378.67 500.43 1364 curveto
586.14 1289.72 688.87 1206.07 747.11 1159.13 curveto
stroke
0 0 0 edgecolor
newpath 749.43 1161.76 moveto
755.02 1152.76 lineto
745.04 1156.3 lineto
closepath fill
1 setlinewidth
solid
0 0 0 edgecolor
newpath 749.43 1161.76 moveto
755.02 1152.76 lineto
745.04 1156.3 lineto
closepath stroke
grestore
% node94->node105
gsave
1 setlinewidth
0 0 0 edgecolor
newpath 4581.43 384.39 moveto
4581.43 326.95 4581.43 245.87 4581.43 188.69 curveto
stroke
0 0 0 edgecolor
newpath 4584.93 188.65 moveto
4581.43 178.65 lineto
4577.93 188.65 lineto
closepath fill
1 setlinewidth
solid
0 0 0 edgecolor
newpath 4584.93 188.65 moveto
4581.43 178.65 lineto
4577.93 188.65 lineto
closepath stroke
grestore
% node96->node97
gsave
1 setlinewidth
0 0 0 edgecolor
newpath 2085.76 772.57 moveto
2073.01 710.43 2047.4 585.51 2032.31 511.92 curveto
stroke
0 0 0 edgecolor
newpath 2035.69 510.98 moveto
2030.25 501.88 lineto
2028.83 512.38 lineto
closepath fill
1 setlinewidth
solid
0 0 0 edgecolor
newpath 2035.69 510.98 moveto
2030.25 501.88 lineto
2028.83 512.38 lineto
closepath stroke
grestore
% node96->node98
gsave
1 setlinewidth
0 0 0 edgecolor
newpath 2103.64 772.91 moveto
2120.76 710.74 2155.34 585.1 2175.62 511.44 curveto
stroke
0 0 0 edgecolor
newpath 2179.1 511.97 moveto
2178.38 501.4 lineto
2172.36 510.11 lineto
closepath fill
1 setlinewidth
solid
0 0 0 edgecolor
newpath 2179.1 511.97 moveto
2178.38 501.4 lineto
2172.36 510.11 lineto
closepath stroke
grestore
% node102->node41
gsave
1 setlinewidth
0 0 0 edgecolor
newpath 3769.26 1718.86 moveto
3777.14 1662.96 3795.2 1534.93 3804.17 1471.31 curveto
stroke
0 0 0 edgecolor
newpath 3807.65 1471.69 moveto
3805.58 1461.3 lineto
3800.72 1470.71 lineto
closepath fill
1 setlinewidth
solid
0 0 0 edgecolor
newpath 3807.65 1471.69 moveto
3805.58 1461.3 lineto
3800.72 1470.71 lineto
closepath stroke
grestore
% node102->node103
gsave
1 setlinewidth
0 0 0 edgecolor
newpath 3760.42 1719.07 moveto
3744.55 1634.36 3695.81 1378.07 3684.43 1364 curveto
3564.74 1216.06 3335.79 1155.69 3217.05 1133.49 curveto
stroke
0 0 0 edgecolor
newpath 3217.42 1130 moveto
3206.96 1131.64 lineto
3216.17 1136.88 lineto
closepath fill
1 setlinewidth
solid
0 0 0 edgecolor
newpath 3217.42 1130 moveto
3206.96 1131.64 lineto
3216.17 1136.88 lineto
closepath stroke
grestore
endpage
showpage
grestore
%%PageTrailer
%%EndPage: 1
%%Trailer
%%Pages: 1
%%BoundingBox: 36 36 756 540
end
restore
%%EOF
