# Supplementary material for: The Transcriptomic Signature of RacA Activation and Inactivation Provides New Insights into the Morphogenetic Network of Aspergillus niger
Source: PLoS One. 2013 Jul 24;8(7):e68946. doi: 10.1371/journal.pone.0068946 (PMC3722221; doi:10.1371/journal.pone.0068946)
Supplement: Table S3 — ZIP archive file containing FetGOat enrichment results for the up- and down-regulated gene sets of all six comparisons. (ZIP) [file pone.0068946.s003.zip › FetGOat/05.DOWN/plots/05.down.txt_MFover.ps]

90 rotate 0 -612 translate
%!PS-Adobe-3.0
%%Creator: graphviz version 2.26.3 (20100126.1600)
%%Title: test
%%Pages: (atend)
%%BoundingBox: (atend)
%%EndComments
save
%%BeginProlog
/DotDict 200 dict def
DotDict begin

/setupLatin1 {
mark
/EncodingVector 256 array def
 EncodingVector 0

ISOLatin1Encoding 0 255 getinterval putinterval
EncodingVector 45 /hyphen put

% Set up ISO Latin 1 character encoding
/starnetISO {
        dup dup findfont dup length dict begin
        { 1 index /FID ne { def }{ pop pop } ifelse
        } forall
        /Encoding EncodingVector def
        currentdict end definefont
} def
/Times-Roman starnetISO def
/Times-Italic starnetISO def
/Times-Bold starnetISO def
/Times-BoldItalic starnetISO def
/Helvetica starnetISO def
/Helvetica-Oblique starnetISO def
/Helvetica-Bold starnetISO def
/Helvetica-BoldOblique starnetISO def
/Courier starnetISO def
/Courier-Oblique starnetISO def
/Courier-Bold starnetISO def
/Courier-BoldOblique starnetISO def
cleartomark
} bind def

%%BeginResource: procset graphviz 0 0
/coord-font-family /Times-Roman def
/default-font-family /Times-Roman def
/coordfont coord-font-family findfont 8 scalefont def

/InvScaleFactor 1.0 def
/set_scale {
       dup 1 exch div /InvScaleFactor exch def
       scale
} bind def

% styles
/solid { [] 0 setdash } bind def
/dashed { [9 InvScaleFactor mul dup ] 0 setdash } bind def
/dotted { [1 InvScaleFactor mul 6 InvScaleFactor mul] 0 setdash } bind def
/invis {/fill {newpath} def /stroke {newpath} def /show {pop newpath} def} bind def
/bold { 2 setlinewidth } bind def
/filled { } bind def
/unfilled { } bind def
/rounded { } bind def
/diagonals { } bind def

% hooks for setting color 
/nodecolor { sethsbcolor } bind def
/edgecolor { sethsbcolor } bind def
/graphcolor { sethsbcolor } bind def
/nopcolor {pop pop pop} bind def

/beginpage {	% i j npages
	/npages exch def
	/j exch def
	/i exch def
	/str 10 string def
	npages 1 gt {
		gsave
			coordfont setfont
			0 0 moveto
			(\() show i str cvs show (,) show j str cvs show (\)) show
		grestore
	} if
} bind def

/set_font {
	findfont exch
	scalefont setfont
} def

% draw text fitted to its expected width
/alignedtext {			% width text
	/text exch def
	/width exch def
	gsave
		width 0 gt {
			[] 0 setdash
			text stringwidth pop width exch sub text length div 0 text ashow
		} if
	grestore
} def

/boxprim {				% xcorner ycorner xsize ysize
		4 2 roll
		moveto
		2 copy
		exch 0 rlineto
		0 exch rlineto
		pop neg 0 rlineto
		closepath
} bind def

/ellipse_path {
	/ry exch def
	/rx exch def
	/y exch def
	/x exch def
	matrix currentmatrix
	newpath
	x y translate
	rx ry scale
	0 0 1 0 360 arc
	setmatrix
} bind def

/endpage { showpage } bind def
/showpage { } def

/layercolorseq
	[	% layer color sequence - darkest to lightest
		[0 0 0]
		[.2 .8 .8]
		[.4 .8 .8]
		[.6 .8 .8]
		[.8 .8 .8]
	]
def

/layerlen layercolorseq length def

/setlayer {/maxlayer exch def /curlayer exch def
	layercolorseq curlayer 1 sub layerlen mod get
	aload pop sethsbcolor
	/nodecolor {nopcolor} def
	/edgecolor {nopcolor} def
	/graphcolor {nopcolor} def
} bind def

/onlayer { curlayer ne {invis} if } def

/onlayers {
	/myupper exch def
	/mylower exch def
	curlayer mylower lt
	curlayer myupper gt
	or
	{invis} if
} def

/curlayer 0 def

%%EndResource
%%EndProlog
%%BeginSetup
14 default-font-family set_font
1 setmiterlimit
% /arrowlength 10 def
% /arrowwidth 5 def

% make sure pdfmark is harmless for PS-interpreters other than Distiller
/pdfmark where {pop} {userdict /pdfmark /cleartomark load put} ifelse
% make '<<' and '>>' safe on PS Level 1 devices
/languagelevel where {pop languagelevel}{1} ifelse
2 lt {
    userdict (<<) cvn ([) cvn load put
    userdict (>>) cvn ([) cvn load put
} if

%%EndSetup
setupLatin1
%%Page: 1 1
%%PageBoundingBox: 36 36 756 560
%%PageOrientation: Portrait
0 0 1 beginpage
gsave
36 36 720 524 boxprim clip newpath
0.211082 0.211082 set_scale 0 rotate 174.55 175.55 translate
% node1
gsave
0 0 1 nodecolor
1927 2405 91.22 26.87 ellipse_path fill
1 setlinewidth
filled
0 0 0 nodecolor
1927 2405 91.22 26.87 ellipse_path stroke
0 0 0 nodecolor
14 /Times-Roman set_font
1889 2407.4 moveto 76 (GO:0003674) alignedtext
0 0 0 nodecolor
14 /Times-Roman set_font
1870.5 2392.4 moveto 113 (molecular_function) alignedtext
grestore
% node2
gsave
0 0 1 nodecolor
423 2006 68.8 58.69 ellipse_path fill
1 setlinewidth
filled
0 0 0 nodecolor
423 2006 68.8 58.69 ellipse_path stroke
0 0 0 nodecolor
14 /Times-Roman set_font
385 2030.9 moveto 76 (GO:0016566) alignedtext
0 0 0 nodecolor
14 /Times-Roman set_font
400 2015.9 moveto 46 (specific) alignedtext
0 0 0 nodecolor
14 /Times-Roman set_font
382 2000.9 moveto 82 (transcriptional) alignedtext
0 0 0 nodecolor
14 /Times-Roman set_font
397 1985.9 moveto 52 (repressor) alignedtext
0 0 0 nodecolor
14 /Times-Roman set_font
401 1970.9 moveto 44 (activity) alignedtext
grestore
% node1->node2
gsave
1 setlinewidth
0 0 0 edgecolor
newpath 1843.72 2394.12 moveto
1574.85 2357.89 733.94 2235.82 501 2097 curveto
487.09 2088.71 474.42 2077.04 463.53 2064.83 curveto
stroke
0 0 0 edgecolor
newpath 466.15 2062.5 moveto
456.99 2057.17 lineto
460.83 2067.05 lineto
closepath fill
1 setlinewidth
solid
0 0 0 edgecolor
newpath 466.15 2062.5 moveto
456.99 2057.17 lineto
460.83 2067.05 lineto
closepath stroke
grestore
% node3
gsave
0 0.74518 1 nodecolor
1584 2006 104.15 90.51 ellipse_path fill
1 setlinewidth
filled
0 0 0 nodecolor
1584 2006 104.15 90.51 ellipse_path stroke
0 0 0 nodecolor
14 /Times-Roman set_font
1546.5 2053.4 moveto 75 (GO:0016681) alignedtext
0 0 0 nodecolor
14 /Times-Roman set_font
1540 2038.4 moveto 88 (oxidoreductase) alignedtext
0 0 0 nodecolor
14 /Times-Roman set_font
1540 2023.4 moveto 88 (activity, acting) alignedtext
0 0 0 nodecolor
14 /Times-Roman set_font
1546.5 2008.4 moveto 75 (on diphenols) alignedtext
0 0 0 nodecolor
14 /Times-Roman set_font
1552 1993.4 moveto 64 (and related) alignedtext
0 0 0 nodecolor
14 /Times-Roman set_font
1554 1978.4 moveto 60 (substances) alignedtext
0 0 0 nodecolor
14 /Times-Roman set_font
1518 1963.4 moveto 132 (as donors, cytochrome) alignedtext
0 0 0 nodecolor
14 /Times-Roman set_font
1552 1948.4 moveto 64 (as acceptor) alignedtext
grestore
% node1->node3
gsave
1 setlinewidth
0 0 0 edgecolor
newpath 1904.49 2378.82 moveto
1854.32 2320.45 1731.54 2177.63 1653.35 2086.67 curveto
stroke
0 0 0 edgecolor
newpath 1655.8 2084.15 moveto
1646.62 2078.85 lineto
1650.49 2088.71 lineto
closepath fill
1 setlinewidth
solid
0 0 0 edgecolor
newpath 1655.8 2084.15 moveto
1646.62 2078.85 lineto
1650.49 2088.71 lineto
closepath stroke
grestore
% node4
gsave
0 0.98124 1 nodecolor
605 2006 94.75 58.69 ellipse_path fill
1 setlinewidth
filled
0 0 0 nodecolor
605 2006 94.75 58.69 ellipse_path stroke
0 0 0 nodecolor
14 /Times-Roman set_font
567 2030.9 moveto 76 (GO:0016741) alignedtext
0 0 0 nodecolor
14 /Times-Roman set_font
574.5 2015.9 moveto 61 (transferase) alignedtext
0 0 0 nodecolor
14 /Times-Roman set_font
546 2000.9 moveto 118 (activity, transferring) alignedtext
0 0 0 nodecolor
14 /Times-Roman set_font
572.5 1985.9 moveto 65 (one-carbon) alignedtext
0 0 0 nodecolor
14 /Times-Roman set_font
585.5 1970.9 moveto 39 (groups) alignedtext
grestore
% node1->node4
gsave
1 setlinewidth
0 0 0 edgecolor
newpath 1839.74 2397.04 moveto
1632.6 2375.23 1099.38 2301.85 709 2097 curveto
691.99 2088.08 675.46 2075.84 660.75 2063.23 curveto
stroke
0 0 0 edgecolor
newpath 663.06 2060.59 moveto
653.24 2056.61 lineto
658.44 2065.85 lineto
closepath fill
1 setlinewidth
solid
0 0 0 edgecolor
newpath 663.06 2060.59 moveto
653.24 2056.61 lineto
658.44 2065.85 lineto
closepath stroke
grestore
% node5
gsave
0 0 1 nodecolor
1082 2006 128.19 58.69 ellipse_path fill
1 setlinewidth
filled
0 0 0 nodecolor
1082 2006 128.19 58.69 ellipse_path stroke
0 0 0 nodecolor
14 /Times-Roman set_font
1044.5 2030.9 moveto 75 (GO:0016780) alignedtext
0 0 0 nodecolor
14 /Times-Roman set_font
1028 2015.9 moveto 108 (phosphotransferase) alignedtext
0 0 0 nodecolor
14 /Times-Roman set_font
999 2000.9 moveto 166 (activity, for other substituted) alignedtext
0 0 0 nodecolor
14 /Times-Roman set_font
1053.5 1985.9 moveto 57 (phosphate) alignedtext
0 0 0 nodecolor
14 /Times-Roman set_font
1062.5 1970.9 moveto 39 (groups) alignedtext
grestore
% node1->node5
gsave
1 setlinewidth
0 0 0 edgecolor
newpath 1869.41 2383.92 moveto
1746.67 2338.15 1451.54 2223.53 1219 2097 curveto
1199.23 2086.24 1178.64 2073.48 1159.62 2060.97 curveto
stroke
0 0 0 edgecolor
newpath 1161.55 2058.05 moveto
1151.28 2055.44 lineto
1157.68 2063.88 lineto
closepath fill
1 setlinewidth
solid
0 0 0 edgecolor
newpath 1161.55 2058.05 moveto
1151.28 2055.44 lineto
1157.68 2063.88 lineto
closepath stroke
grestore
% node6
gsave
0 0.18047 1 nodecolor
827 2006 109.1 58.69 ellipse_path fill
1 setlinewidth
filled
0 0 0 nodecolor
827 2006 109.1 58.69 ellipse_path stroke
0 0 0 nodecolor
14 /Times-Roman set_font
789 2030.9 moveto 76 (GO:0016884) alignedtext
0 0 0 nodecolor
14 /Times-Roman set_font
781 2015.9 moveto 92 (carbon-nitrogen) alignedtext
0 0 0 nodecolor
14 /Times-Roman set_font
809.5 2000.9 moveto 35 (ligase) alignedtext
0 0 0 nodecolor
14 /Times-Roman set_font
757.5 1985.9 moveto 139 (activity, with glutamine) alignedtext
0 0 0 nodecolor
14 /Times-Roman set_font
774 1970.9 moveto 106 (as amido-N-donor) alignedtext
grestore
% node1->node6
gsave
1 setlinewidth
0 0 0 edgecolor
newpath 1849.85 2390.5 moveto
1679.33 2356.41 1260.51 2261.43 945 2097 curveto
926.66 2087.44 908.28 2074.99 891.66 2062.37 curveto
stroke
0 0 0 edgecolor
newpath 893.7 2059.52 moveto
883.65 2056.17 lineto
889.42 2065.06 lineto
closepath fill
1 setlinewidth
solid
0 0 0 edgecolor
newpath 893.7 2059.52 moveto
883.65 2056.17 lineto
889.42 2065.06 lineto
closepath stroke
grestore
% node9
gsave
0 0.85859 1 nodecolor
1927 2006 72.83 58.69 ellipse_path fill
1 setlinewidth
filled
0 0 0 nodecolor
1927 2006 72.83 58.69 ellipse_path stroke
0 0 0 nodecolor
14 /Times-Roman set_font
1890 2030.9 moveto 74 (GO:0022803) alignedtext
0 0 0 nodecolor
14 /Times-Roman set_font
1906 2015.9 moveto 42 (passive) alignedtext
0 0 0 nodecolor
14 /Times-Roman set_font
1883.5 2000.9 moveto 87 (transmembrane) alignedtext
0 0 0 nodecolor
14 /Times-Roman set_font
1896.5 1985.9 moveto 61 (transporter) alignedtext
0 0 0 nodecolor
14 /Times-Roman set_font
1905 1970.9 moveto 44 (activity) alignedtext
grestore
% node1->node9
gsave
1 setlinewidth
0 0 0 edgecolor
newpath 1927 2377.89 moveto
1927 2316.24 1927 2164 1927 2074.58 curveto
stroke
0 0 0 edgecolor
newpath 1930.5 2074.53 moveto
1927 2064.53 lineto
1923.5 2074.53 lineto
closepath fill
1 setlinewidth
solid
0 0 0 edgecolor
newpath 1930.5 2074.53 moveto
1927 2064.53 lineto
1923.5 2074.53 lineto
closepath stroke
grestore
% node10
gsave
0 0.99171 1 nodecolor
2423 2006 75.16 58.69 ellipse_path fill
1 setlinewidth
filled
0 0 0 nodecolor
2423 2006 75.16 58.69 ellipse_path stroke
0 0 0 nodecolor
14 /Times-Roman set_font
2385.5 2030.9 moveto 75 (GO:0022884) alignedtext
0 0 0 nodecolor
14 /Times-Roman set_font
2377.5 2015.9 moveto 91 (macromolecule) alignedtext
0 0 0 nodecolor
14 /Times-Roman set_font
2379.5 2000.9 moveto 87 (transmembrane) alignedtext
0 0 0 nodecolor
14 /Times-Roman set_font
2392.5 1985.9 moveto 61 (transporter) alignedtext
0 0 0 nodecolor
14 /Times-Roman set_font
2401 1970.9 moveto 44 (activity) alignedtext
grestore
% node1->node10
gsave
1 setlinewidth
0 0 0 edgecolor
newpath 1964.57 2380.35 moveto
2039.19 2330.67 2209.99 2213.31 2339 2097 curveto
2350.9 2086.27 2362.99 2074.07 2374.16 2062.18 curveto
stroke
0 0 0 edgecolor
newpath 2376.74 2064.53 moveto
2380.98 2054.82 lineto
2371.61 2059.77 lineto
closepath fill
1 setlinewidth
solid
0 0 0 edgecolor
newpath 2376.74 2064.53 moveto
2380.98 2054.82 lineto
2371.61 2059.77 lineto
closepath stroke
grestore
% node12
gsave
0 0 1 nodecolor
1771 2006 65.05 26.87 ellipse_path fill
1 setlinewidth
filled
0 0 0 nodecolor
1771 2006 65.05 26.87 ellipse_path stroke
0 0 0 nodecolor
14 /Times-Roman set_font
1733 2008.4 moveto 76 (GO:0005488) alignedtext
0 0 0 nodecolor
14 /Times-Roman set_font
1748.5 1993.4 moveto 45 (binding) alignedtext
grestore
% node1->node12
gsave
1 setlinewidth
0 0 0 edgecolor
newpath 1916.4 2377.89 moveto
1889.08 2308 1816.22 2121.66 1785.25 2042.44 curveto
stroke
0 0 0 edgecolor
newpath 1788.41 2040.92 moveto
1781.51 2032.89 lineto
1781.89 2043.47 lineto
closepath fill
1 setlinewidth
solid
0 0 0 edgecolor
newpath 1788.41 2040.92 moveto
1781.51 2032.89 lineto
1781.89 2043.47 lineto
closepath stroke
grestore
% node17
gsave
0 0.97983 1 nodecolor
2100 2006 82.02 37.48 ellipse_path fill
1 setlinewidth
filled
0 0 0 nodecolor
2100 2006 82.02 37.48 ellipse_path stroke
0 0 0 nodecolor
14 /Times-Roman set_font
2062 2015.9 moveto 76 (GO:0034062) alignedtext
0 0 0 nodecolor
14 /Times-Roman set_font
2050 2000.9 moveto 100 (RNA polymerase) alignedtext
0 0 0 nodecolor
14 /Times-Roman set_font
2078 1985.9 moveto 44 (activity) alignedtext
grestore
% node1->node17
gsave
1 setlinewidth
0 0 0 edgecolor
newpath 1938.62 2378.2 moveto
1967.65 2311.24 2043.64 2135.99 2080.02 2052.08 curveto
stroke
0 0 0 edgecolor
newpath 2083.28 2053.36 moveto
2084.05 2042.8 lineto
2076.86 2050.58 lineto
closepath fill
1 setlinewidth
solid
0 0 0 edgecolor
newpath 2083.28 2053.36 moveto
2084.05 2042.8 lineto
2076.86 2050.58 lineto
closepath stroke
grestore
% node29
gsave
0 0 1 nodecolor
2265 2006 65.05 48.08 ellipse_path fill
1 setlinewidth
filled
0 0 0 nodecolor
2265 2006 65.05 48.08 ellipse_path stroke
0 0 0 nodecolor
14 /Times-Roman set_font
2227 2023.4 moveto 76 (GO:0005198) alignedtext
0 0 0 nodecolor
14 /Times-Roman set_font
2238.5 2008.4 moveto 53 (structural) alignedtext
0 0 0 nodecolor
14 /Times-Roman set_font
2237.5 1993.4 moveto 55 (molecule) alignedtext
0 0 0 nodecolor
14 /Times-Roman set_font
2243 1978.4 moveto 44 (activity) alignedtext
grestore
% node1->node29
gsave
1 setlinewidth
0 0 0 edgecolor
newpath 1949.83 2378.83 moveto
1995.88 2325.95 2102.98 2202.42 2191 2097 curveto
2202.24 2083.54 2214.29 2068.84 2225.33 2055.26 curveto
stroke
0 0 0 edgecolor
newpath 2228.12 2057.38 moveto
2231.7 2047.41 lineto
2222.68 2052.97 lineto
closepath fill
1 setlinewidth
solid
0 0 0 edgecolor
newpath 2228.12 2057.38 moveto
2231.7 2047.41 lineto
2222.68 2052.97 lineto
closepath stroke
grestore
% node39
gsave
0 0.19479 1 nodecolor
3128 2006 116.17 37.48 ellipse_path fill
1 setlinewidth
filled
0 0 0 nodecolor
3128 2006 116.17 37.48 ellipse_path stroke
0 0 0 nodecolor
14 /Times-Roman set_font
3091.5 2015.9 moveto 73 (GO:0017111) alignedtext
0 0 0 nodecolor
14 /Times-Roman set_font
3053.5 2000.9 moveto 149 (nucleoside-triphosphatase) alignedtext
0 0 0 nodecolor
14 /Times-Roman set_font
3106 1985.9 moveto 44 (activity) alignedtext
grestore
% node1->node39
gsave
1 setlinewidth
0 0 0 edgecolor
newpath 2007.08 2392 moveto
2190.59 2360.13 2652.66 2267.98 3003 2097 curveto
3029.96 2083.84 3057.21 2064.83 3079.35 2047.58 curveto
stroke
0 0 0 edgecolor
newpath 3081.6 2050.26 moveto
3087.27 2041.31 lineto
3077.26 2044.77 lineto
closepath fill
1 setlinewidth
solid
0 0 0 edgecolor
newpath 3081.6 2050.26 moveto
3087.27 2041.31 lineto
3077.26 2044.77 lineto
closepath stroke
grestore
% node42
gsave
0 0.17333 1 nodecolor
1326 2006 97.79 48.08 ellipse_path fill
1 setlinewidth
filled
0 0 0 nodecolor
1326 2006 97.79 48.08 ellipse_path stroke
0 0 0 nodecolor
14 /Times-Roman set_font
1287.5 2023.4 moveto 77 (GO:0004086) alignedtext
0 0 0 nodecolor
14 /Times-Roman set_font
1264.5 2008.4 moveto 123 (carbamoyl-phosphate) alignedtext
0 0 0 nodecolor
14 /Times-Roman set_font
1301.5 1993.4 moveto 49 (synthase) alignedtext
0 0 0 nodecolor
14 /Times-Roman set_font
1304 1978.4 moveto 44 (activity) alignedtext
grestore
% node1->node42
gsave
1 setlinewidth
0 0 0 edgecolor
newpath 1885.01 2380.87 moveto
1799.03 2330.96 1597.59 2211.47 1438 2097 curveto
1419.55 2083.77 1400.13 2068.5 1382.73 2054.3 curveto
stroke
0 0 0 edgecolor
newpath 1384.84 2051.5 moveto
1374.9 2047.86 lineto
1380.4 2056.91 lineto
closepath fill
1 setlinewidth
solid
0 0 0 edgecolor
newpath 1384.84 2051.5 moveto
1374.9 2047.86 lineto
1380.4 2056.91 lineto
closepath stroke
grestore
% node44
gsave
0 0 1 nodecolor
2593 2006 77.07 48.08 ellipse_path fill
1 setlinewidth
filled
0 0 0 nodecolor
2593 2006 77.07 48.08 ellipse_path stroke
0 0 0 nodecolor
14 /Times-Roman set_font
2555 2023.4 moveto 76 (GO:0004730) alignedtext
0 0 0 nodecolor
14 /Times-Roman set_font
2546.5 2008.4 moveto 93 (pseudouridylate) alignedtext
0 0 0 nodecolor
14 /Times-Roman set_font
2568.5 1993.4 moveto 49 (synthase) alignedtext
0 0 0 nodecolor
14 /Times-Roman set_font
2571 1978.4 moveto 44 (activity) alignedtext
grestore
% node1->node44
gsave
1 setlinewidth
0 0 0 edgecolor
newpath 1981.21 2383.31 moveto
2088.06 2339.07 2330.81 2231.19 2507 2097 curveto
2522.47 2085.22 2537.62 2070.56 2550.8 2056.48 curveto
stroke
0 0 0 edgecolor
newpath 2553.72 2058.47 moveto
2557.9 2048.74 lineto
2548.56 2053.74 lineto
closepath fill
1 setlinewidth
solid
0 0 0 edgecolor
newpath 2553.72 2058.47 moveto
2557.9 2048.74 lineto
2548.56 2053.74 lineto
closepath stroke
grestore
% node45
gsave
0 0 1 nodecolor
2767 2006 79.2 58.69 ellipse_path fill
1 setlinewidth
filled
0 0 0 nodecolor
2767 2006 79.2 58.69 ellipse_path stroke
0 0 0 nodecolor
14 /Times-Roman set_font
2728 2030.9 moveto 78 (GO:0004749) alignedtext
0 0 0 nodecolor
14 /Times-Roman set_font
2749 2015.9 moveto 36 (ribose) alignedtext
0 0 0 nodecolor
14 /Times-Roman set_font
2738.5 2000.9 moveto 57 (phosphate) alignedtext
0 0 0 nodecolor
14 /Times-Roman set_font
2719 1985.9 moveto 96 (diphosphokinase) alignedtext
0 0 0 nodecolor
14 /Times-Roman set_font
2745 1970.9 moveto 44 (activity) alignedtext
grestore
% node1->node45
gsave
1 setlinewidth
0 0 0 edgecolor
newpath 1995.68 2387.23 moveto
2133.73 2349.37 2451.09 2251.4 2679 2097 curveto
2692.86 2087.61 2706.27 2075.75 2718.26 2063.72 curveto
stroke
0 0 0 edgecolor
newpath 2721.08 2065.84 moveto
2725.54 2056.23 lineto
2716.06 2060.96 lineto
closepath fill
1 setlinewidth
solid
0 0 0 edgecolor
newpath 2721.08 2065.84 moveto
2725.54 2056.23 lineto
2716.06 2060.96 lineto
closepath stroke
grestore
% node47
gsave
0 0 1 nodecolor
1188 1525 152.23 37.48 ellipse_path fill
1 setlinewidth
filled
0 0 0 nodecolor
1188 1525 152.23 37.48 ellipse_path stroke
0 0 0 nodecolor
14 /Times-Roman set_font
1151 1534.9 moveto 74 (GO:0008121) alignedtext
0 0 0 nodecolor
14 /Times-Roman set_font
1088 1519.9 moveto 200 (ubiquinol-cytochrome-c reductase) alignedtext
0 0 0 nodecolor
14 /Times-Roman set_font
1166 1504.9 moveto 44 (activity) alignedtext
grestore
% node1->node47
gsave
1 setlinewidth
0 0 0 edgecolor
newpath 1870.72 2383.71 moveto
1772.76 2343.6 1571.78 2247.1 1471 2097 curveto
1424.94 2028.4 1463.91 1991.63 1433 1915 curveto
1378.54 1779.96 1277.59 1639.71 1223.85 1569.98 curveto
stroke
0 0 0 edgecolor
newpath 1226.43 1567.59 moveto
1217.53 1561.83 lineto
1220.89 1571.88 lineto
closepath fill
1 setlinewidth
solid
0 0 0 edgecolor
newpath 1226.43 1567.59 moveto
1217.53 1561.83 lineto
1220.89 1571.88 lineto
closepath stroke
grestore
% node52
gsave
0 0 1 nodecolor
2929 2006 65.05 48.08 ellipse_path fill
1 setlinewidth
filled
0 0 0 nodecolor
2929 2006 65.05 48.08 ellipse_path stroke
0 0 0 nodecolor
14 /Times-Roman set_font
2891 2023.4 moveto 76 (GO:0008565) alignedtext
0 0 0 nodecolor
14 /Times-Roman set_font
2908.5 2008.4 moveto 41 (protein) alignedtext
0 0 0 nodecolor
14 /Times-Roman set_font
2898.5 1993.4 moveto 61 (transporter) alignedtext
0 0 0 nodecolor
14 /Times-Roman set_font
2907 1978.4 moveto 44 (activity) alignedtext
grestore
% node1->node52
gsave
1 setlinewidth
0 0 0 edgecolor
newpath 2009.6 2393.53 moveto
2180.65 2366.56 2580.5 2286.52 2855 2097 curveto
2870.27 2086.46 2884.05 2071.89 2895.45 2057.5 curveto
stroke
0 0 0 edgecolor
newpath 2898.24 2059.62 moveto
2901.54 2049.55 lineto
2892.69 2055.36 lineto
closepath fill
1 setlinewidth
solid
0 0 0 edgecolor
newpath 2898.24 2059.62 moveto
2901.54 2049.55 lineto
2892.69 2055.36 lineto
closepath stroke
grestore
% node55
gsave
0 0 1 nodecolor
3331 2006 68.8 48.08 ellipse_path fill
1 setlinewidth
filled
0 0 0 nodecolor
3331 2006 68.8 48.08 ellipse_path stroke
0 0 0 nodecolor
14 /Times-Roman set_font
3293 2023.4 moveto 76 (GO:0009982) alignedtext
0 0 0 nodecolor
14 /Times-Roman set_font
3290 2008.4 moveto 82 (pseudouridine) alignedtext
0 0 0 nodecolor
14 /Times-Roman set_font
3306.5 1993.4 moveto 49 (synthase) alignedtext
0 0 0 nodecolor
14 /Times-Roman set_font
3309 1978.4 moveto 44 (activity) alignedtext
grestore
% node1->node55
gsave
1 setlinewidth
0 0 0 edgecolor
newpath 2008.45 2392.9 moveto
2262.75 2354.07 3037.79 2227.53 3253 2097 curveto
3269.36 2087.08 3284.04 2072.54 3296.12 2057.98 curveto
stroke
0 0 0 edgecolor
newpath 3299.05 2059.92 moveto
3302.56 2049.92 lineto
3293.59 2055.55 lineto
closepath fill
1 setlinewidth
solid
0 0 0 edgecolor
newpath 3299.05 2059.92 moveto
3302.56 2049.92 lineto
3293.59 2055.55 lineto
closepath stroke
grestore
% node3->node47
gsave
1 setlinewidth
0 0 0 edgecolor
newpath 1523.43 1932.42 moveto
1440.2 1831.34 1293.07 1652.62 1224.75 1569.64 curveto
stroke
0 0 0 edgecolor
newpath 1227.45 1567.41 moveto
1218.39 1561.92 lineto
1222.05 1571.86 lineto
closepath fill
1 setlinewidth
solid
0 0 0 edgecolor
newpath 1227.45 1567.41 moveto
1218.39 1561.92 lineto
1222.05 1571.86 lineto
closepath stroke
grestore
% node40
gsave
0 0.98124 1 nodecolor
606 1525 96.87 48.08 ellipse_path fill
1 setlinewidth
filled
0 0 0 nodecolor
606 1525 96.87 48.08 ellipse_path stroke
0 0 0 nodecolor
14 /Times-Roman set_font
567.5 1542.4 moveto 77 (GO:0004070) alignedtext
0 0 0 nodecolor
14 /Times-Roman set_font
581.5 1527.4 moveto 49 (aspartate) alignedtext
0 0 0 nodecolor
14 /Times-Roman set_font
545.5 1512.4 moveto 121 (carbamoyltransferase) alignedtext
0 0 0 nodecolor
14 /Times-Roman set_font
584 1497.4 moveto 44 (activity) alignedtext
grestore
% node4->node40
gsave
1 setlinewidth
0 0 0 edgecolor
newpath 605.12 1947.02 moveto
605.32 1854.29 605.69 1675.49 605.88 1583.23 curveto
stroke
0 0 0 edgecolor
newpath 609.38 1583.23 moveto
605.9 1573.23 lineto
602.38 1583.22 lineto
closepath fill
1 setlinewidth
solid
0 0 0 edgecolor
newpath 609.38 1583.23 moveto
605.9 1573.23 lineto
602.38 1583.22 lineto
closepath stroke
grestore
% node48
gsave
0 0.92577 1 nodecolor
409 1525 82.23 37.48 ellipse_path fill
1 setlinewidth
filled
0 0 0 nodecolor
409 1525 82.23 37.48 ellipse_path stroke
0 0 0 nodecolor
14 /Times-Roman set_font
371.5 1534.9 moveto 75 (GO:0008168) alignedtext
0 0 0 nodecolor
14 /Times-Roman set_font
358.5 1519.9 moveto 101 (methyltransferase) alignedtext
0 0 0 nodecolor
14 /Times-Roman set_font
387 1504.9 moveto 44 (activity) alignedtext
grestore
% node4->node48
gsave
1 setlinewidth
0 0 0 edgecolor
newpath 581.75 1948.93 moveto
542.55 1852.75 464.09 1660.19 427.98 1571.58 curveto
stroke
0 0 0 edgecolor
newpath 431.12 1570.01 moveto
424.1 1562.07 lineto
424.64 1572.65 lineto
closepath fill
1 setlinewidth
solid
0 0 0 edgecolor
newpath 431.12 1570.01 moveto
424.1 1562.07 lineto
424.64 1572.65 lineto
closepath stroke
grestore
% node43
gsave
0 0.18047 1 nodecolor
870 1525 147.08 48.08 ellipse_path fill
1 setlinewidth
filled
0 0 0 nodecolor
870 1525 147.08 48.08 ellipse_path stroke
0 0 0 nodecolor
14 /Times-Roman set_font
832 1542.4 moveto 76 (GO:0004088) alignedtext
0 0 0 nodecolor
14 /Times-Roman set_font
808.5 1527.4 moveto 123 (carbamoyl-phosphate) alignedtext
0 0 0 nodecolor
14 /Times-Roman set_font
845.5 1512.4 moveto 49 (synthase) alignedtext
0 0 0 nodecolor
14 /Times-Roman set_font
774 1497.4 moveto 192 (\(glutamine-hydrolyzing\) activity) alignedtext
grestore
% node6->node43
gsave
1 setlinewidth
0 0 0 edgecolor
newpath 832.23 1947.5 moveto
840.51 1854.83 856.56 1675.35 864.82 1583 curveto
stroke
0 0 0 edgecolor
newpath 868.31 1583.26 moveto
865.71 1572.99 lineto
861.33 1582.64 lineto
closepath fill
1 setlinewidth
solid
0 0 0 edgecolor
newpath 868.31 1583.26 moveto
865.71 1572.99 lineto
861.33 1582.64 lineto
closepath stroke
grestore
% node7
gsave
0 1 1 nodecolor
2002 1126 65.97 26.87 ellipse_path fill
1 setlinewidth
filled
0 0 0 nodecolor
2002 1126 65.97 26.87 ellipse_path stroke
0 0 0 nodecolor
14 /Times-Roman set_font
1965 1128.4 moveto 74 (GO:0003723) alignedtext
0 0 0 nodecolor
14 /Times-Roman set_font
1963 1113.4 moveto 78 (RNA binding) alignedtext
grestore
% node8
gsave
0 0.99979 1 nodecolor
2350 727 68.8 26.87 ellipse_path fill
1 setlinewidth
filled
0 0 0 nodecolor
2350 727 68.8 26.87 ellipse_path stroke
0 0 0 nodecolor
14 /Times-Roman set_font
2312 729.4 moveto 76 (GO:0019843) alignedtext
0 0 0 nodecolor
14 /Times-Roman set_font
2309 714.4 moveto 82 (rRNA binding) alignedtext
grestore
% node7->node8
gsave
1 setlinewidth
0 0 0 edgecolor
newpath 2024.3 1100.43 moveto
2084.99 1030.84 2253.16 838.04 2321.03 760.21 curveto
stroke
0 0 0 edgecolor
newpath 2323.73 762.45 moveto
2327.66 752.61 lineto
2318.45 757.85 lineto
closepath fill
1 setlinewidth
solid
0 0 0 edgecolor
newpath 2323.73 762.45 moveto
2327.66 752.61 lineto
2318.45 757.85 lineto
closepath stroke
grestore
% node11
gsave
0 1 1 nodecolor
1756 727 65.05 37.48 ellipse_path fill
1 setlinewidth
filled
0 0 0 nodecolor
1756 727 65.05 37.48 ellipse_path stroke
0 0 0 nodecolor
14 /Times-Roman set_font
1718 736.9 moveto 76 (GO:0030515) alignedtext
0 0 0 nodecolor
14 /Times-Roman set_font
1731.5 721.9 moveto 49 (snoRNA) alignedtext
0 0 0 nodecolor
14 /Times-Roman set_font
1733.5 706.9 moveto 45 (binding) alignedtext
grestore
% node7->node11
gsave
1 setlinewidth
0 0 0 edgecolor
newpath 1985.67 1099.51 moveto
1944.2 1032.25 1834.51 854.33 1783.19 771.1 curveto
stroke
0 0 0 edgecolor
newpath 1786.04 769.06 moveto
1777.82 762.39 lineto
1780.09 772.74 lineto
closepath fill
1 setlinewidth
solid
0 0 0 edgecolor
newpath 1786.04 769.06 moveto
1777.82 762.39 lineto
1780.09 772.74 lineto
closepath stroke
grestore
% node14
gsave
0 1 1 nodecolor
1917 727 77.78 37.48 ellipse_path fill
1 setlinewidth
filled
0 0 0 nodecolor
1917 727 77.78 37.48 ellipse_path stroke
0 0 0 nodecolor
14 /Times-Roman set_font
1879.5 736.9 moveto 75 (GO:0003725) alignedtext
0 0 0 nodecolor
14 /Times-Roman set_font
1870 721.9 moveto 94 (double-stranded) alignedtext
0 0 0 nodecolor
14 /Times-Roman set_font
1878 706.9 moveto 78 (RNA binding) alignedtext
grestore
% node7->node14
gsave
1 setlinewidth
0 0 0 edgecolor
newpath 1996.22 1098.89 moveto
1981.97 1031.98 1944.97 858.31 1927.04 774.13 curveto
stroke
0 0 0 edgecolor
newpath 1930.46 773.37 moveto
1924.95 764.32 lineto
1923.61 774.83 lineto
closepath fill
1 setlinewidth
solid
0 0 0 edgecolor
newpath 1930.46 773.37 moveto
1924.95 764.32 lineto
1923.61 774.83 lineto
closepath stroke
grestore
% node16
gsave
0 0.99171 1 nodecolor
2087 727 74.25 37.48 ellipse_path fill
1 setlinewidth
filled
0 0 0 nodecolor
2087 727 74.25 37.48 ellipse_path stroke
0 0 0 nodecolor
14 /Times-Roman set_font
2050 736.9 moveto 74 (GO:0003727) alignedtext
0 0 0 nodecolor
14 /Times-Roman set_font
2042.5 721.9 moveto 89 (single-stranded) alignedtext
0 0 0 nodecolor
14 /Times-Roman set_font
2048 706.9 moveto 78 (RNA binding) alignedtext
grestore
% node7->node16
gsave
1 setlinewidth
0 0 0 edgecolor
newpath 2007.78 1098.89 moveto
2022.03 1031.98 2059.03 858.31 2076.96 774.13 curveto
stroke
0 0 0 edgecolor
newpath 2080.39 774.83 moveto
2079.05 764.32 lineto
2073.54 773.37 lineto
closepath fill
1 setlinewidth
solid
0 0 0 edgecolor
newpath 2080.39 774.83 moveto
2079.05 764.32 lineto
2073.54 773.37 lineto
closepath stroke
grestore
% node28
gsave
0 0.93935 1 nodecolor
2217 357 74.25 26.87 ellipse_path fill
1 setlinewidth
filled
0 0 0 nodecolor
2217 357 74.25 26.87 ellipse_path stroke
0 0 0 nodecolor
14 /Times-Roman set_font
2179.5 359.4 moveto 75 (GO:0003729) alignedtext
0 0 0 nodecolor
14 /Times-Roman set_font
2172.5 344.4 moveto 89 (mRNA binding) alignedtext
grestore
% node7->node28
gsave
1 setlinewidth
0 0 0 edgecolor
newpath 2019.13 1099.56 moveto
2054.17 1044.05 2133.75 910.19 2170 786 curveto
2210.92 645.81 2216.78 470.4 2217.24 394.68 curveto
stroke
0 0 0 edgecolor
newpath 2220.74 394.25 moveto
2217.27 384.24 lineto
2213.74 394.23 lineto
closepath fill
1 setlinewidth
solid
0 0 0 edgecolor
newpath 2220.74 394.25 moveto
2217.27 384.24 lineto
2213.74 394.23 lineto
closepath stroke
grestore
% node38
gsave
0 0.99979 1 nodecolor
2399 357 90.01 26.87 ellipse_path fill
1 setlinewidth
filled
0 0 0 nodecolor
2399 357 90.01 26.87 ellipse_path stroke
0 0 0 nodecolor
14 /Times-Roman set_font
2362 359.4 moveto 74 (GO:0070181) alignedtext
0 0 0 nodecolor
14 /Times-Roman set_font
2343 344.4 moveto 112 (SSU rRNA binding) alignedtext
grestore
% node8->node38
gsave
1 setlinewidth
0 0 0 edgecolor
newpath 2353.6 699.79 moveto
2362.24 634.58 2384.14 469.22 2394.02 394.58 curveto
stroke
0 0 0 edgecolor
newpath 2397.55 394.62 moveto
2395.39 384.25 lineto
2390.61 393.7 lineto
closepath fill
1 setlinewidth
solid
0 0 0 edgecolor
newpath 2397.55 394.62 moveto
2395.39 384.25 lineto
2390.61 393.7 lineto
closepath stroke
grestore
% node57
gsave
0 0.85859 1 nodecolor
2210 1525 63.85 37.48 ellipse_path fill
1 setlinewidth
filled
0 0 0 nodecolor
2210 1525 63.85 37.48 ellipse_path stroke
0 0 0 nodecolor
14 /Times-Roman set_font
2172.5 1534.9 moveto 75 (GO:0015267) alignedtext
0 0 0 nodecolor
14 /Times-Roman set_font
2187.5 1519.9 moveto 45 (channel) alignedtext
0 0 0 nodecolor
14 /Times-Roman set_font
2188 1504.9 moveto 44 (activity) alignedtext
grestore
% node9->node57
gsave
1 setlinewidth
0 0 0 edgecolor
newpath 1958.37 1952.69 moveto
2014.65 1857.03 2131.76 1657.99 2183.94 1569.3 curveto
stroke
0 0 0 edgecolor
newpath 2187.02 1570.95 moveto
2189.08 1560.56 lineto
2180.99 1567.4 lineto
closepath fill
1 setlinewidth
solid
0 0 0 edgecolor
newpath 2187.02 1570.95 moveto
2189.08 1560.56 lineto
2180.99 1567.4 lineto
closepath stroke
grestore
% node53
gsave
0 0.99171 1 nodecolor
2693 1525 72.83 58.69 ellipse_path fill
1 setlinewidth
filled
0 0 0 nodecolor
2693 1525 72.83 58.69 ellipse_path stroke
0 0 0 nodecolor
14 /Times-Roman set_font
2655.5 1549.9 moveto 75 (GO:0008320) alignedtext
0 0 0 nodecolor
14 /Times-Roman set_font
2672.5 1534.9 moveto 41 (protein) alignedtext
0 0 0 nodecolor
14 /Times-Roman set_font
2649.5 1519.9 moveto 87 (transmembrane) alignedtext
0 0 0 nodecolor
14 /Times-Roman set_font
2662.5 1504.9 moveto 61 (transporter) alignedtext
0 0 0 nodecolor
14 /Times-Roman set_font
2671 1489.9 moveto 44 (activity) alignedtext
grestore
% node10->node53
gsave
1 setlinewidth
0 0 0 edgecolor
newpath 2453.19 1952.22 moveto
2503.58 1862.45 2604.56 1682.56 2657.99 1587.37 curveto
stroke
0 0 0 edgecolor
newpath 2661.16 1588.86 moveto
2663.01 1578.43 lineto
2655.06 1585.44 lineto
closepath fill
1 setlinewidth
solid
0 0 0 edgecolor
newpath 2661.16 1588.86 moveto
2663.01 1578.43 lineto
2655.06 1585.44 lineto
closepath stroke
grestore
% node13
gsave
0 0.9437 1 nodecolor
1616 1525 72.12 58.69 ellipse_path fill
1 setlinewidth
filled
0 0 0 nodecolor
1616 1525 72.12 58.69 ellipse_path stroke
0 0 0 nodecolor
14 /Times-Roman set_font
1578 1549.9 moveto 76 (GO:0030943) alignedtext
0 0 0 nodecolor
14 /Times-Roman set_font
1573 1534.9 moveto 86 (mitochondrion) alignedtext
0 0 0 nodecolor
14 /Times-Roman set_font
1590 1519.9 moveto 52 (targeting) alignedtext
0 0 0 nodecolor
14 /Times-Roman set_font
1589 1504.9 moveto 54 (sequence) alignedtext
0 0 0 nodecolor
14 /Times-Roman set_font
1593.5 1489.9 moveto 45 (binding) alignedtext
grestore
% node12->node13
gsave
1 setlinewidth
0 0 0 edgecolor
newpath 1762.33 1979.11 moveto
1738.59 1905.44 1671.98 1698.72 1637.42 1591.46 curveto
stroke
0 0 0 edgecolor
newpath 1640.67 1590.15 moveto
1634.27 1581.71 lineto
1634.01 1592.3 lineto
closepath fill
1 setlinewidth
solid
0 0 0 edgecolor
newpath 1640.67 1590.15 moveto
1634.27 1581.71 lineto
1634.01 1592.3 lineto
closepath stroke
grestore
% node18
gsave
0 0.8214 1 nodecolor
1442 1525 84.15 37.48 ellipse_path fill
1 setlinewidth
filled
0 0 0 nodecolor
1442 1525 84.15 37.48 ellipse_path stroke
0 0 0 nodecolor
14 /Times-Roman set_font
1404 1534.9 moveto 76 (GO:0043021) alignedtext
0 0 0 nodecolor
14 /Times-Roman set_font
1390.5 1519.9 moveto 103 (ribonucleoprotein) alignedtext
0 0 0 nodecolor
14 /Times-Roman set_font
1419.5 1504.9 moveto 45 (binding) alignedtext
grestore
% node12->node18
gsave
1 setlinewidth
0 0 0 edgecolor
newpath 1753.08 1979.8 moveto
1699.45 1901.39 1539.8 1667.99 1472.48 1569.56 curveto
stroke
0 0 0 edgecolor
newpath 1475.18 1567.31 moveto
1466.64 1561.03 lineto
1469.4 1571.26 lineto
closepath fill
1 setlinewidth
solid
0 0 0 edgecolor
newpath 1475.18 1567.31 moveto
1466.64 1561.03 lineto
1469.4 1571.26 lineto
closepath stroke
grestore
% node23
gsave
0 1 1 nodecolor
1771 1525 65.05 37.48 ellipse_path fill
1 setlinewidth
filled
0 0 0 nodecolor
1771 1525 65.05 37.48 ellipse_path stroke
0 0 0 nodecolor
14 /Times-Roman set_font
1733 1534.9 moveto 76 (GO:0003676) alignedtext
0 0 0 nodecolor
14 /Times-Roman set_font
1749.5 1519.9 moveto 43 (nucleic) alignedtext
0 0 0 nodecolor
14 /Times-Roman set_font
1734.5 1504.9 moveto 73 (acid binding) alignedtext
grestore
% node12->node23
gsave
1 setlinewidth
0 0 0 edgecolor
newpath 1771 1978.76 moveto
1771 1900.26 1771 1672.79 1771 1572.94 curveto
stroke
0 0 0 edgecolor
newpath 1774.5 1572.83 moveto
1771 1562.83 lineto
1767.5 1572.83 lineto
closepath fill
1 setlinewidth
solid
0 0 0 edgecolor
newpath 1774.5 1572.83 moveto
1771 1562.83 lineto
1767.5 1572.83 lineto
closepath stroke
grestore
% node24
gsave
0 0.9437 1 nodecolor
1918 1525 63.85 37.48 ellipse_path fill
1 setlinewidth
filled
0 0 0 nodecolor
1918 1525 63.85 37.48 ellipse_path stroke
0 0 0 nodecolor
14 /Times-Roman set_font
1880.5 1534.9 moveto 75 (GO:0003682) alignedtext
0 0 0 nodecolor
14 /Times-Roman set_font
1889 1519.9 moveto 58 (chromatin) alignedtext
0 0 0 nodecolor
14 /Times-Roman set_font
1895.5 1504.9 moveto 45 (binding) alignedtext
grestore
% node12->node24
gsave
1 setlinewidth
0 0 0 edgecolor
newpath 1779.22 1979.11 moveto
1803.19 1900.69 1873.22 1671.51 1903.63 1572.01 curveto
stroke
0 0 0 edgecolor
newpath 1907.05 1572.82 moveto
1906.62 1562.23 lineto
1900.35 1570.77 lineto
closepath fill
1 setlinewidth
solid
0 0 0 edgecolor
newpath 1907.05 1572.82 moveto
1906.62 1562.23 lineto
1900.35 1570.77 lineto
closepath stroke
grestore
% node26
gsave
0 0.9437 1 nodecolor
2064 1525 63.85 48.08 ellipse_path fill
1 setlinewidth
filled
0 0 0 nodecolor
2064 1525 63.85 48.08 ellipse_path stroke
0 0 0 nodecolor
14 /Times-Roman set_font
2026.5 1542.4 moveto 75 (GO:0051082) alignedtext
0 0 0 nodecolor
14 /Times-Roman set_font
2038 1527.4 moveto 52 (unfolded) alignedtext
0 0 0 nodecolor
14 /Times-Roman set_font
2043.5 1512.4 moveto 41 (protein) alignedtext
0 0 0 nodecolor
14 /Times-Roman set_font
2041.5 1497.4 moveto 45 (binding) alignedtext
grestore
% node12->node26
gsave
1 setlinewidth
0 0 0 edgecolor
newpath 1786.96 1979.8 moveto
1833.49 1903.41 1969.65 1679.89 2032.07 1577.42 curveto
stroke
0 0 0 edgecolor
newpath 2035.12 1579.14 moveto
2037.33 1568.77 lineto
2029.14 1575.49 lineto
closepath fill
1 setlinewidth
solid
0 0 0 edgecolor
newpath 2035.12 1579.14 moveto
2037.33 1568.77 lineto
2029.14 1575.49 lineto
closepath stroke
grestore
% node15
gsave
0 0.99171 1 nodecolor
1917 357 63.85 48.08 ellipse_path fill
1 setlinewidth
filled
0 0 0 nodecolor
1917 357 63.85 48.08 ellipse_path stroke
0 0 0 nodecolor
14 /Times-Roman set_font
1879.5 374.4 moveto 75 (GO:0033592) alignedtext
0 0 0 nodecolor
14 /Times-Roman set_font
1883.5 359.4 moveto 67 (RNA strand) alignedtext
0 0 0 nodecolor
14 /Times-Roman set_font
1889 344.4 moveto 56 (annealing) alignedtext
0 0 0 nodecolor
14 /Times-Roman set_font
1895 329.4 moveto 44 (activity) alignedtext
grestore
% node14->node15
gsave
1 setlinewidth
0 0 0 edgecolor
newpath 1917 689.49 moveto
1917 624.91 1917 492.32 1917 415.52 curveto
stroke
0 0 0 edgecolor
newpath 1920.5 415.06 moveto
1917 405.06 lineto
1913.5 415.06 lineto
closepath fill
1 setlinewidth
solid
0 0 0 edgecolor
newpath 1920.5 415.06 moveto
1917 405.06 lineto
1913.5 415.06 lineto
closepath stroke
grestore
% node16->node15
gsave
1 setlinewidth
0 0 0 edgecolor
newpath 2070.08 690.17 moveto
2040.08 624.87 1977.42 488.51 1942.28 412.03 curveto
stroke
0 0 0 edgecolor
newpath 1945.29 410.18 moveto
1937.93 402.56 lineto
1938.93 413.11 lineto
closepath fill
1 setlinewidth
solid
0 0 0 edgecolor
newpath 1945.29 410.18 moveto
1937.93 402.56 lineto
1938.93 413.11 lineto
closepath stroke
grestore
% node41
gsave
0 0.18047 1 nodecolor
2062 357 63.14 37.48 ellipse_path fill
1 setlinewidth
filled
0 0 0 nodecolor
2062 357 63.14 37.48 ellipse_path stroke
0 0 0 nodecolor
14 /Times-Roman set_font
2025 366.9 moveto 74 (GO:0070717) alignedtext
0 0 0 nodecolor
14 /Times-Roman set_font
2028 351.9 moveto 68 (poly-purine) alignedtext
0 0 0 nodecolor
14 /Times-Roman set_font
2025.5 336.9 moveto 73 (tract binding) alignedtext
grestore
% node16->node41
gsave
1 setlinewidth
0 0 0 edgecolor
newpath 2084.47 689.49 moveto
2079.89 621.76 2070.26 479.18 2065.22 404.66 curveto
stroke
0 0 0 edgecolor
newpath 2068.71 404.35 moveto
2064.54 394.61 lineto
2061.72 404.83 lineto
closepath fill
1 setlinewidth
solid
0 0 0 edgecolor
newpath 2068.71 404.35 moveto
2064.54 394.61 lineto
2061.72 404.83 lineto
closepath stroke
grestore
% node33
gsave
0 0.97983 1 nodecolor
2374 1525 82.02 48.08 ellipse_path fill
1 setlinewidth
filled
0 0 0 nodecolor
2374 1525 82.02 48.08 ellipse_path stroke
0 0 0 nodecolor
14 /Times-Roman set_font
2336 1542.4 moveto 76 (GO:0003899) alignedtext
0 0 0 nodecolor
14 /Times-Roman set_font
2332 1527.4 moveto 84 (DNA-directed) alignedtext
0 0 0 nodecolor
14 /Times-Roman set_font
2324 1512.4 moveto 100 (RNA polymerase) alignedtext
0 0 0 nodecolor
14 /Times-Roman set_font
2352 1497.4 moveto 44 (activity) alignedtext
grestore
% node17->node33
gsave
1 setlinewidth
0 0 0 edgecolor
newpath 2120.82 1969.45 moveto
2168.6 1885.58 2286.32 1678.92 2342.8 1579.78 curveto
stroke
0 0 0 edgecolor
newpath 2345.99 1581.24 moveto
2347.9 1570.81 lineto
2339.91 1577.77 lineto
closepath fill
1 setlinewidth
solid
0 0 0 edgecolor
newpath 2345.99 1581.24 moveto
2347.9 1570.81 lineto
2339.91 1577.77 lineto
closepath stroke
grestore
% node19
gsave
0 0.8214 1 nodecolor
1437 1126 65.05 37.48 ellipse_path fill
1 setlinewidth
filled
0 0 0 nodecolor
1437 1126 65.05 37.48 ellipse_path stroke
0 0 0 nodecolor
14 /Times-Roman set_font
1399 1135.9 moveto 76 (GO:0043022) alignedtext
0 0 0 nodecolor
14 /Times-Roman set_font
1409.5 1120.9 moveto 55 (ribosome) alignedtext
0 0 0 nodecolor
14 /Times-Roman set_font
1414.5 1105.9 moveto 45 (binding) alignedtext
grestore
% node18->node19
gsave
1 setlinewidth
0 0 0 edgecolor
newpath 1441.53 1487.46 moveto
1440.62 1414.68 1438.61 1254.49 1437.6 1174.06 curveto
stroke
0 0 0 edgecolor
newpath 1441.1 1173.68 moveto
1437.47 1163.73 lineto
1434.1 1173.77 lineto
closepath fill
1 setlinewidth
solid
0 0 0 edgecolor
newpath 1441.1 1173.68 moveto
1437.47 1163.73 lineto
1434.1 1173.77 lineto
closepath stroke
grestore
% node20
gsave
0 0.19479 1 nodecolor
3128 1525 65.05 37.48 ellipse_path fill
1 setlinewidth
filled
0 0 0 nodecolor
3128 1525 65.05 37.48 ellipse_path stroke
0 0 0 nodecolor
14 /Times-Roman set_font
3090 1534.9 moveto 76 (GO:0004386) alignedtext
0 0 0 nodecolor
14 /Times-Roman set_font
3104 1519.9 moveto 48 (helicase) alignedtext
0 0 0 nodecolor
14 /Times-Roman set_font
3106 1504.9 moveto 44 (activity) alignedtext
grestore
% node21
gsave
0 0.18047 1 nodecolor
3130 1126 87.89 37.48 ellipse_path fill
1 setlinewidth
filled
0 0 0 nodecolor
3130 1126 87.89 37.48 ellipse_path stroke
0 0 0 nodecolor
14 /Times-Roman set_font
3092.5 1135.9 moveto 75 (GO:0043138) alignedtext
0 0 0 nodecolor
14 /Times-Roman set_font
3075.5 1120.9 moveto 109 (3'-5' DNA helicase) alignedtext
0 0 0 nodecolor
14 /Times-Roman set_font
3108 1105.9 moveto 44 (activity) alignedtext
grestore
% node20->node21
gsave
1 setlinewidth
0 0 0 edgecolor
newpath 3128.19 1487.46 moveto
3128.55 1414.68 3129.36 1254.49 3129.76 1174.06 curveto
stroke
0 0 0 edgecolor
newpath 3133.26 1173.75 moveto
3129.81 1163.73 lineto
3126.26 1173.71 lineto
closepath fill
1 setlinewidth
solid
0 0 0 edgecolor
newpath 3133.26 1173.75 moveto
3129.81 1163.73 lineto
3126.26 1173.71 lineto
closepath stroke
grestore
% node22
gsave
0 0.99893 1 nodecolor
3131 727 87.89 48.08 ellipse_path fill
1 setlinewidth
filled
0 0 0 nodecolor
3131 727 87.89 48.08 ellipse_path stroke
0 0 0 nodecolor
14 /Times-Roman set_font
3092.5 744.4 moveto 77 (GO:0043140) alignedtext
0 0 0 nodecolor
14 /Times-Roman set_font
3084.5 729.4 moveto 93 (ATP-dependent) alignedtext
0 0 0 nodecolor
14 /Times-Roman set_font
3076.5 714.4 moveto 109 (3'-5' DNA helicase) alignedtext
0 0 0 nodecolor
14 /Times-Roman set_font
3109 699.4 moveto 44 (activity) alignedtext
grestore
% node20->node22
gsave
1 setlinewidth
0 0 0 edgecolor
newpath 3111.62 1488.47 moveto
3078.94 1411.23 3010.63 1225.4 3033 1067 curveto
3047.43 964.82 3085.12 850.33 3109.33 783.7 curveto
stroke
0 0 0 edgecolor
newpath 3112.65 784.81 moveto
3112.8 774.22 lineto
3106.08 782.4 lineto
closepath fill
1 setlinewidth
solid
0 0 0 edgecolor
newpath 3112.65 784.81 moveto
3112.8 774.22 lineto
3106.08 782.4 lineto
closepath stroke
grestore
% node27
gsave
0 0.99974 1 nodecolor
2957 727 68.09 37.48 ellipse_path fill
1 setlinewidth
filled
0 0 0 nodecolor
2957 727 68.09 37.48 ellipse_path stroke
0 0 0 nodecolor
14 /Times-Roman set_font
2919 736.9 moveto 76 (GO:0003724) alignedtext
0 0 0 nodecolor
14 /Times-Roman set_font
2916.5 721.9 moveto 81 (RNA helicase) alignedtext
0 0 0 nodecolor
14 /Times-Roman set_font
2935 706.9 moveto 44 (activity) alignedtext
grestore
% node20->node27
gsave
1 setlinewidth
0 0 0 edgecolor
newpath 3114.75 1488.26 moveto
3092.9 1426.44 3049.24 1297.32 3024 1185 curveto
2990.72 1036.91 2970.08 858.04 2961.54 774.41 curveto
stroke
0 0 0 edgecolor
newpath 2965.02 774.05 moveto
2960.53 764.45 lineto
2958.06 774.76 lineto
closepath fill
1 setlinewidth
solid
0 0 0 edgecolor
newpath 2965.02 774.05 moveto
2960.53 764.45 lineto
2958.06 774.76 lineto
closepath stroke
grestore
% node37
gsave
0 0.99959 1 nodecolor
3312 1126 75.87 58.69 ellipse_path fill
1 setlinewidth
filled
0 0 0 nodecolor
3312 1126 75.87 58.69 ellipse_path stroke
0 0 0 nodecolor
14 /Times-Roman set_font
3274 1150.9 moveto 76 (GO:0070035) alignedtext
0 0 0 nodecolor
14 /Times-Roman set_font
3293.5 1135.9 moveto 37 (purine) alignedtext
0 0 0 nodecolor
14 /Times-Roman set_font
3266 1120.9 moveto 92 (NTP-dependent) alignedtext
0 0 0 nodecolor
14 /Times-Roman set_font
3288 1105.9 moveto 48 (helicase) alignedtext
0 0 0 nodecolor
14 /Times-Roman set_font
3290 1090.9 moveto 44 (activity) alignedtext
grestore
% node20->node37
gsave
1 setlinewidth
0 0 0 edgecolor
newpath 3144.82 1488.53 moveto
3175.99 1420.95 3243.1 1275.41 3282.15 1190.73 curveto
stroke
0 0 0 edgecolor
newpath 3285.41 1192.02 moveto
3286.42 1181.47 lineto
3279.05 1189.08 lineto
closepath fill
1 setlinewidth
solid
0 0 0 edgecolor
newpath 3285.41 1192.02 moveto
3286.42 1181.47 lineto
3279.05 1189.08 lineto
closepath stroke
grestore
% node21->node22
gsave
1 setlinewidth
0 0 0 edgecolor
newpath 3130.09 1088.46 moveto
3130.27 1018.63 3130.65 868.31 3130.85 785.2 curveto
stroke
0 0 0 edgecolor
newpath 3134.35 785.17 moveto
3130.88 775.16 lineto
3127.35 785.16 lineto
closepath fill
1 setlinewidth
solid
0 0 0 edgecolor
newpath 3134.35 785.17 moveto
3130.88 775.16 lineto
3127.35 785.16 lineto
closepath stroke
grestore
% node23->node7
gsave
1 setlinewidth
0 0 0 edgecolor
newpath 1791.7 1489.24 moveto
1835.71 1413.24 1938.07 1236.43 1981.71 1161.05 curveto
stroke
0 0 0 edgecolor
newpath 1984.75 1162.78 moveto
1986.73 1152.38 lineto
1978.69 1159.28 lineto
closepath fill
1 setlinewidth
solid
0 0 0 edgecolor
newpath 1984.75 1162.78 moveto
1986.73 1152.38 lineto
1978.69 1159.28 lineto
closepath stroke
grestore
% node25
gsave
0 1 1 nodecolor
1600 1126 79.9 48.08 ellipse_path fill
1 setlinewidth
filled
0 0 0 nodecolor
1600 1126 79.9 48.08 ellipse_path stroke
0 0 0 nodecolor
14 /Times-Roman set_font
1562.5 1143.4 moveto 75 (GO:0003688) alignedtext
0 0 0 nodecolor
14 /Times-Roman set_font
1551.5 1128.4 moveto 97 (DNA replication) alignedtext
0 0 0 nodecolor
14 /Times-Roman set_font
1582 1113.4 moveto 36 (origin) alignedtext
0 0 0 nodecolor
14 /Times-Roman set_font
1577.5 1098.4 moveto 45 (binding) alignedtext
grestore
% node23->node25
gsave
1 setlinewidth
0 0 0 edgecolor
newpath 1755.37 1488.53 moveto
1725.36 1418.51 1659.5 1264.84 1623.93 1181.83 curveto
stroke
0 0 0 edgecolor
newpath 1627.11 1180.37 moveto
1619.95 1172.56 lineto
1620.67 1183.13 lineto
closepath fill
1 setlinewidth
solid
0 0 0 edgecolor
newpath 1627.11 1180.37 moveto
1619.95 1172.56 lineto
1620.67 1183.13 lineto
closepath stroke
grestore
% node31
gsave
0 1 1 nodecolor
1776 1126 77.99 58.69 ellipse_path fill
1 setlinewidth
filled
0 0 0 nodecolor
1776 1126 77.99 58.69 ellipse_path stroke
0 0 0 nodecolor
14 /Times-Roman set_font
1738.5 1150.9 moveto 75 (GO:0008135) alignedtext
0 0 0 nodecolor
14 /Times-Roman set_font
1746 1135.9 moveto 60 (translation) alignedtext
0 0 0 nodecolor
14 /Times-Roman set_font
1759 1120.9 moveto 34 (factor) alignedtext
0 0 0 nodecolor
14 /Times-Roman set_font
1728.5 1105.9 moveto 95 (activity, nucleic) alignedtext
0 0 0 nodecolor
14 /Times-Roman set_font
1739.5 1090.9 moveto 73 (acid binding) alignedtext
grestore
% node23->node31
gsave
1 setlinewidth
0 0 0 edgecolor
newpath 1771.47 1487.46 moveto
1772.31 1420.45 1774.08 1279.31 1775.14 1194.58 curveto
stroke
0 0 0 edgecolor
newpath 1778.64 1194.58 moveto
1775.27 1184.54 lineto
1771.64 1194.49 lineto
closepath fill
1 setlinewidth
solid
0 0 0 edgecolor
newpath 1778.64 1194.58 moveto
1775.27 1184.54 lineto
1771.64 1194.49 lineto
closepath stroke
grestore
% node34
gsave
0 0.9999 1 nodecolor
2957 357 77.07 48.08 ellipse_path fill
1 setlinewidth
filled
0 0 0 nodecolor
2957 357 77.07 48.08 ellipse_path stroke
0 0 0 nodecolor
14 /Times-Roman set_font
2917.5 374.4 moveto 79 (GO:0004004) alignedtext
0 0 0 nodecolor
14 /Times-Roman set_font
2910.5 359.4 moveto 93 (ATP-dependent) alignedtext
0 0 0 nodecolor
14 /Times-Roman set_font
2916.5 344.4 moveto 81 (RNA helicase) alignedtext
0 0 0 nodecolor
14 /Times-Roman set_font
2935 329.4 moveto 44 (activity) alignedtext
grestore
% node27->node34
gsave
1 setlinewidth
0 0 0 edgecolor
newpath 2957 689.49 moveto
2957 624.91 2957 492.32 2957 415.52 curveto
stroke
0 0 0 edgecolor
newpath 2960.5 415.06 moveto
2957 405.06 lineto
2953.5 415.06 lineto
closepath fill
1 setlinewidth
solid
0 0 0 edgecolor
newpath 2960.5 415.06 moveto
2957 405.06 lineto
2953.5 415.06 lineto
closepath stroke
grestore
% node46
gsave
0 0.18047 1 nodecolor
2139 70 101.82 26.87 ellipse_path fill
1 setlinewidth
filled
0 0 0 nodecolor
2139 70 101.82 26.87 ellipse_path stroke
0 0 0 nodecolor
14 /Times-Roman set_font
2101 72.4 moveto 76 (GO:0008143) alignedtext
0 0 0 nodecolor
14 /Times-Roman set_font
2075 57.4 moveto 128 (poly\(A\) RNA binding) alignedtext
grestore
% node28->node46
gsave
1 setlinewidth
0 0 0 edgecolor
newpath 2209.66 330 moveto
2195.64 278.4 2165.01 165.7 2149.08 107.09 curveto
stroke
0 0 0 edgecolor
newpath 2152.38 105.87 moveto
2146.38 97.14 lineto
2145.62 107.71 lineto
closepath fill
1 setlinewidth
solid
0 0 0 edgecolor
newpath 2152.38 105.87 moveto
2146.38 97.14 lineto
2145.62 107.71 lineto
closepath stroke
grestore
% node30
gsave
0 1 1 nodecolor
2538 1525 63.85 48.08 ellipse_path fill
1 setlinewidth
filled
0 0 0 nodecolor
2538 1525 63.85 48.08 ellipse_path stroke
0 0 0 nodecolor
14 /Times-Roman set_font
2500.5 1542.4 moveto 75 (GO:0003735) alignedtext
0 0 0 nodecolor
14 /Times-Roman set_font
2511.5 1527.4 moveto 53 (structural) alignedtext
0 0 0 nodecolor
14 /Times-Roman set_font
2506.5 1512.4 moveto 63 (constituent) alignedtext
0 0 0 nodecolor
14 /Times-Roman set_font
2503 1497.4 moveto 70 (of ribosome) alignedtext
grestore
% node29->node30
gsave
1 setlinewidth
0 0 0 edgecolor
newpath 2290.19 1961.61 moveto
2340.58 1872.84 2453.56 1673.78 2507.8 1578.2 curveto
stroke
0 0 0 edgecolor
newpath 2510.97 1579.71 moveto
2512.87 1569.28 lineto
2504.89 1576.25 lineto
closepath fill
1 setlinewidth
solid
0 0 0 edgecolor
newpath 2510.97 1579.71 moveto
2512.87 1569.28 lineto
2504.89 1576.25 lineto
closepath stroke
grestore
% node32
gsave
0 0.99981 1 nodecolor
1608 727 65.05 58.69 ellipse_path fill
1 setlinewidth
filled
0 0 0 nodecolor
1608 727 65.05 58.69 ellipse_path stroke
0 0 0 nodecolor
14 /Times-Roman set_font
1570 751.9 moveto 76 (GO:0003743) alignedtext
0 0 0 nodecolor
14 /Times-Roman set_font
1578 736.9 moveto 60 (translation) alignedtext
0 0 0 nodecolor
14 /Times-Roman set_font
1581.5 721.9 moveto 53 (initiation) alignedtext
0 0 0 nodecolor
14 /Times-Roman set_font
1591 706.9 moveto 34 (factor) alignedtext
0 0 0 nodecolor
14 /Times-Roman set_font
1586 691.9 moveto 44 (activity) alignedtext
grestore
% node31->node32
gsave
1 setlinewidth
0 0 0 edgecolor
newpath 1752.46 1070.1 moveto
1721.63 996.88 1667.69 868.76 1635.16 791.51 curveto
stroke
0 0 0 edgecolor
newpath 1638.21 789.74 moveto
1631.11 781.88 lineto
1631.76 792.46 lineto
closepath fill
1 setlinewidth
solid
0 0 0 edgecolor
newpath 1638.21 789.74 moveto
1631.11 781.88 lineto
1631.76 792.46 lineto
closepath stroke
grestore
% node35
gsave
0 0.19479 1 nodecolor
3314 727 77.07 48.08 ellipse_path fill
1 setlinewidth
filled
0 0 0 nodecolor
3314 727 77.07 48.08 ellipse_path stroke
0 0 0 nodecolor
14 /Times-Roman set_font
3276 744.4 moveto 76 (GO:0008026) alignedtext
0 0 0 nodecolor
14 /Times-Roman set_font
3267.5 729.4 moveto 93 (ATP-dependent) alignedtext
0 0 0 nodecolor
14 /Times-Roman set_font
3290 714.4 moveto 48 (helicase) alignedtext
0 0 0 nodecolor
14 /Times-Roman set_font
3292 699.4 moveto 44 (activity) alignedtext
grestore
% node35->node34
gsave
1 setlinewidth
0 0 0 edgecolor
newpath 3274.09 685.63 moveto
3207.68 616.81 3074.83 479.12 3004 405.71 curveto
stroke
0 0 0 edgecolor
newpath 3006.39 403.15 moveto
2996.93 398.38 lineto
3001.35 408.01 lineto
closepath fill
1 setlinewidth
solid
0 0 0 edgecolor
newpath 3006.39 403.15 moveto
2996.93 398.38 lineto
3001.35 408.01 lineto
closepath stroke
grestore
% node36
gsave
0 0.19479 1 nodecolor
2793 727 77.78 48.08 ellipse_path fill
1 setlinewidth
filled
0 0 0 nodecolor
2793 727 77.78 48.08 ellipse_path stroke
0 0 0 nodecolor
14 /Times-Roman set_font
2755.5 744.4 moveto 75 (GO:0008186) alignedtext
0 0 0 nodecolor
14 /Times-Roman set_font
2746 729.4 moveto 94 (RNA-dependent) alignedtext
0 0 0 nodecolor
14 /Times-Roman set_font
2770 714.4 moveto 46 (ATPase) alignedtext
0 0 0 nodecolor
14 /Times-Roman set_font
2771 699.4 moveto 44 (activity) alignedtext
grestore
% node36->node34
gsave
1 setlinewidth
0 0 0 edgecolor
newpath 2813.6 680.51 moveto
2843.78 612.44 2899.91 485.81 2932.27 412.8 curveto
stroke
0 0 0 edgecolor
newpath 2935.63 413.86 moveto
2936.48 403.3 lineto
2929.23 411.02 lineto
closepath fill
1 setlinewidth
solid
0 0 0 edgecolor
newpath 2935.63 413.86 moveto
2936.48 403.3 lineto
2929.23 411.02 lineto
closepath stroke
grestore
% node37->node35
gsave
1 setlinewidth
0 0 0 edgecolor
newpath 3312.3 1067.13 moveto
3312.67 991.45 3313.33 860.86 3313.71 785.41 curveto
stroke
0 0 0 edgecolor
newpath 3317.21 785.16 moveto
3313.76 775.14 lineto
3310.21 785.13 lineto
closepath fill
1 setlinewidth
solid
0 0 0 edgecolor
newpath 3317.21 785.16 moveto
3313.76 775.14 lineto
3310.21 785.13 lineto
closepath stroke
grestore
% node39->node20
gsave
1 setlinewidth
0 0 0 edgecolor
newpath 3128 1968.26 moveto
3128 1881.59 3128 1668.46 3128 1572.82 curveto
stroke
0 0 0 edgecolor
newpath 3131.5 1572.57 moveto
3128 1562.57 lineto
3124.5 1572.57 lineto
closepath fill
1 setlinewidth
solid
0 0 0 edgecolor
newpath 3131.5 1572.57 moveto
3128 1562.57 lineto
3124.5 1572.57 lineto
closepath stroke
grestore
% node39->node35
gsave
1 setlinewidth
0 0 0 edgecolor
newpath 3150.09 1968.88 moveto
3221.72 1844.29 3440.49 1428.56 3397 1067 curveto
3384.82 965.72 3352.92 851.06 3332.4 784.12 curveto
stroke
0 0 0 edgecolor
newpath 3335.63 782.72 moveto
3329.34 774.2 lineto
3328.94 784.79 lineto
closepath fill
1 setlinewidth
solid
0 0 0 edgecolor
newpath 3335.63 782.72 moveto
3329.34 774.2 lineto
3328.94 784.79 lineto
closepath stroke
grestore
% node39->node36
gsave
1 setlinewidth
0 0 0 edgecolor
newpath 3118.16 1968.41 moveto
3070.68 1787.17 2865.35 1003.22 2807.95 784.09 curveto
stroke
0 0 0 edgecolor
newpath 2811.33 783.18 moveto
2805.41 774.39 lineto
2804.56 784.95 lineto
closepath fill
1 setlinewidth
solid
0 0 0 edgecolor
newpath 2811.33 783.18 moveto
2805.41 774.39 lineto
2804.56 784.95 lineto
closepath stroke
grestore
% node41->node46
gsave
1 setlinewidth
0 0 0 edgecolor
newpath 2071.99 319.77 moveto
2086.77 264.66 2114.33 161.96 2129.08 106.99 curveto
stroke
0 0 0 edgecolor
newpath 2132.47 107.86 moveto
2131.68 97.3 lineto
2125.7 106.05 lineto
closepath fill
1 setlinewidth
solid
0 0 0 edgecolor
newpath 2132.47 107.86 moveto
2131.68 97.3 lineto
2125.7 106.05 lineto
closepath stroke
grestore
% node42->node43
gsave
1 setlinewidth
0 0 0 edgecolor
newpath 1284.32 1962.04 moveto
1200.43 1873.55 1011.47 1674.23 920.64 1578.42 curveto
stroke
0 0 0 edgecolor
newpath 923.16 1575.99 moveto
913.74 1571.14 lineto
918.08 1580.81 lineto
closepath fill
1 setlinewidth
solid
0 0 0 edgecolor
newpath 923.16 1575.99 moveto
913.74 1571.14 lineto
918.08 1580.81 lineto
closepath stroke
grestore
% node49
gsave
0 0.92577 1 nodecolor
409 1126 92.84 37.48 ellipse_path fill
1 setlinewidth
filled
0 0 0 nodecolor
409 1126 92.84 37.48 ellipse_path stroke
0 0 0 nodecolor
14 /Times-Roman set_font
371.5 1135.9 moveto 75 (GO:0008170) alignedtext
0 0 0 nodecolor
14 /Times-Roman set_font
351 1120.9 moveto 116 (N-methyltransferase) alignedtext
0 0 0 nodecolor
14 /Times-Roman set_font
387 1105.9 moveto 44 (activity) alignedtext
grestore
% node48->node49
gsave
1 setlinewidth
0 0 0 edgecolor
newpath 409 1487.46 moveto
409 1414.68 409 1254.49 409 1174.06 curveto
stroke
0 0 0 edgecolor
newpath 412.5 1173.73 moveto
409 1163.73 lineto
405.5 1173.73 lineto
closepath fill
1 setlinewidth
solid
0 0 0 edgecolor
newpath 412.5 1173.73 moveto
409 1163.73 lineto
405.5 1173.73 lineto
closepath stroke
grestore
% node50
gsave
0 0.96305 1 nodecolor
626 1126 106.07 37.48 ellipse_path fill
1 setlinewidth
filled
0 0 0 nodecolor
626 1126 106.07 37.48 ellipse_path stroke
0 0 0 nodecolor
14 /Times-Roman set_font
589 1135.9 moveto 74 (GO:0008173) alignedtext
0 0 0 nodecolor
14 /Times-Roman set_font
559 1120.9 moveto 134 (RNA methyltransferase) alignedtext
0 0 0 nodecolor
14 /Times-Roman set_font
604 1105.9 moveto 44 (activity) alignedtext
grestore
% node48->node50
gsave
1 setlinewidth
0 0 0 edgecolor
newpath 428.83 1488.53 moveto
468.48 1415.64 557.42 1252.09 600.99 1171.99 curveto
stroke
0 0 0 edgecolor
newpath 604.12 1173.56 moveto
605.82 1163.11 lineto
597.97 1170.22 lineto
closepath fill
1 setlinewidth
solid
0 0 0 edgecolor
newpath 604.12 1173.56 moveto
605.82 1163.11 lineto
597.97 1170.22 lineto
closepath stroke
grestore
% node54
gsave
0 0.92577 1 nodecolor
149 1126 149.2 48.08 ellipse_path fill
1 setlinewidth
filled
0 0 0 nodecolor
149 1126 149.2 48.08 ellipse_path stroke
0 0 0 nodecolor
14 /Times-Roman set_font
111.5 1143.4 moveto 75 (GO:0008757) alignedtext
0 0 0 nodecolor
14 /Times-Roman set_font
51.5 1128.4 moveto 195 (S-adenosylmethionine-dependent) alignedtext
0 0 0 nodecolor
14 /Times-Roman set_font
98.5 1113.4 moveto 101 (methyltransferase) alignedtext
0 0 0 nodecolor
14 /Times-Roman set_font
127 1098.4 moveto 44 (activity) alignedtext
grestore
% node48->node54
gsave
1 setlinewidth
0 0 0 edgecolor
newpath 385.47 1488.89 moveto
339.89 1418.95 239.31 1264.6 185.18 1181.52 curveto
stroke
0 0 0 edgecolor
newpath 188 1179.45 moveto
179.61 1172.98 lineto
182.14 1183.27 lineto
closepath fill
1 setlinewidth
solid
0 0 0 edgecolor
newpath 188 1179.45 moveto
179.61 1172.98 lineto
182.14 1183.27 lineto
closepath stroke
grestore
% node51
gsave
0 0.96305 1 nodecolor
626 727 108.89 37.48 ellipse_path fill
1 setlinewidth
filled
0 0 0 nodecolor
626 727 108.89 37.48 ellipse_path stroke
0 0 0 nodecolor
14 /Times-Roman set_font
588.5 736.9 moveto 75 (GO:0008175) alignedtext
0 0 0 nodecolor
14 /Times-Roman set_font
557 721.9 moveto 138 (tRNA methyltransferase) alignedtext
0 0 0 nodecolor
14 /Times-Roman set_font
604 706.9 moveto 44 (activity) alignedtext
grestore
% node50->node51
gsave
1 setlinewidth
0 0 0 edgecolor
newpath 626 1088.46 moveto
626 1015.68 626 855.49 626 775.06 curveto
stroke
0 0 0 edgecolor
newpath 629.5 774.73 moveto
626 764.73 lineto
622.5 774.73 lineto
closepath fill
1 setlinewidth
solid
0 0 0 edgecolor
newpath 629.5 774.73 moveto
626 764.73 lineto
622.5 774.73 lineto
closepath stroke
grestore
% node52->node53
gsave
1 setlinewidth
0 0 0 edgecolor
newpath 2906.8 1960.75 moveto
2864.61 1874.77 2772.78 1687.6 2724.34 1588.88 curveto
stroke
0 0 0 edgecolor
newpath 2727.34 1587.05 moveto
2719.8 1579.61 lineto
2721.06 1590.13 lineto
closepath fill
1 setlinewidth
solid
0 0 0 edgecolor
newpath 2727.34 1587.05 moveto
2719.8 1579.61 lineto
2721.06 1590.13 lineto
closepath stroke
grestore
% node56
gsave
0 0.85859 1 nodecolor
2451 1126 65.05 48.08 ellipse_path fill
1 setlinewidth
filled
0 0 0 nodecolor
2451 1126 65.05 48.08 ellipse_path stroke
0 0 0 nodecolor
14 /Times-Roman set_font
2413 1143.4 moveto 76 (GO:0015266) alignedtext
0 0 0 nodecolor
14 /Times-Roman set_font
2430.5 1128.4 moveto 41 (protein) alignedtext
0 0 0 nodecolor
14 /Times-Roman set_font
2428.5 1113.4 moveto 45 (channel) alignedtext
0 0 0 nodecolor
14 /Times-Roman set_font
2429 1098.4 moveto 44 (activity) alignedtext
grestore
% node53->node56
gsave
1 setlinewidth
0 0 0 edgecolor
newpath 2660.86 1472.02 moveto
2614.53 1395.63 2529.46 1255.37 2483.13 1178.98 curveto
stroke
0 0 0 edgecolor
newpath 2485.86 1176.72 moveto
2477.68 1169.99 lineto
2479.87 1180.35 lineto
closepath fill
1 setlinewidth
solid
0 0 0 edgecolor
newpath 2485.86 1176.72 moveto
2477.68 1169.99 lineto
2479.87 1180.35 lineto
closepath stroke
grestore
% node57->node56
gsave
1 setlinewidth
0 0 0 edgecolor
newpath 2231.39 1489.59 moveto
2273.9 1419.2 2369.23 1261.38 2419.14 1178.74 curveto
stroke
0 0 0 edgecolor
newpath 2422.24 1180.38 moveto
2424.42 1170.01 lineto
2416.25 1176.76 lineto
closepath fill
1 setlinewidth
solid
0 0 0 edgecolor
newpath 2422.24 1180.38 moveto
2424.42 1170.01 lineto
2416.25 1176.76 lineto
closepath stroke
grestore
endpage
showpage
grestore
%%PageTrailer
%%EndPage: 1
%%Trailer
%%Pages: 1
%%BoundingBox: 36 36 756 560
end
restore
%%EOF
