# Supplementary material for: The Transcriptomic Signature of RacA Activation and Inactivation Provides New Insights into the Morphogenetic Network of Aspergillus niger
Source: PLoS One. 2013 Jul 24;8(7):e68946. doi: 10.1371/journal.pone.0068946 (PMC3722221; doi:10.1371/journal.pone.0068946)
Supplement: Table S3 — ZIP archive file containing FetGOat enrichment results for the up- and down-regulated gene sets of all six comparisons. (ZIP) [file pone.0068946.s003.zip › FetGOat/05.DOWN/tables/05.down.txt_BPover.csv]

GO term	description	p-value	FDR	node type	sP	rP	sN	rN	genes enriched
GO:0050658	RNA transport	6.04276033873428e-06	5.99169475840695e-05	nonTerminalNode	23	21	737	2759	An12g01350,An01g13190,An04g00020,An08g08740,An07g03150,An16g04940,An08g00520,An11g01570,An07g07790,An18g04180,An02g09200,An08g07360,An01g04310,An18g05810,An18g05830,An18g05190,An04g05630,An11g00610,An08g03550,An13g01070,An06g01870,An18g03310,An08g04900,
GO:0044085	cellular component biogenesis	4.84640762443044e-49	3.7909677417767e-47	nonTerminalNode	225	219	535	2561	An03g04990,An12g04670,An12g01350,An01g13190,An12g08800,An02g06050,An15g00750,An15g01480,An02g01970,An07g02690,An01g04050,An02g14360,An16g03090,An16g08860,An01g05780,An08g02210,An12g07950,An02g06130,An03g06950,An01g05540,An02g04220,An02g08660,An18g05060,An01g03160,An17g01130,An01g04240,An02g14340,An04g09010,An08g07030,An01g13200,An12g07550,An12g03850,An11g09310,An04g05850,An14g05140,An01g02720,An0…
GO:0051029	rRNA transport	8.53330490048035e-06	7.90453506570811e-05	nonTerminalNode	10	2	750	2778	An18g05810,An18g04180,An12g01350,An01g13190,An13g01070,An16g04940,An02g09200,An06g01870,An08g08740,An18g03310,
GO:0010608	posttranscriptional regulation of gene expression	0.000286985850658061	0.0019060192345592	nonTerminalNode	21	26	739	2754	An08g10140,An15g02420,An12g01350,An12g04670,An09g04110,An12g00130,An01g02900,An01g03050,An12g04940,An02g06710,An02g13840,An11g01570,An01g04430,An15g02440,An08g00980,An04g01940,An02g09370,An07g06520,An14g01560,An08g00970,An06g01710,
GO:0000460	maturation of 5.8S rRNA	3.42701088602409e-26	1.5078847898506e-24	nonTerminalNode	50	8	710	2772	An04g01900,An01g03080,An07g08320,An02g01600,An11g01850,An16g08030,An01g00150,An02g03350,An17g01815,An08g08740,An09g06310,An08g09160,An09g05270,An02g11580,An08g03460,An15g01480,An02g09260,An14g05010,An02g01970,An11g10740,An14g05390,An02g14360,An16g07300,An16g08860,An04g01570,An18g04230,An04g08790,An04g01930,An14g03740,An01g05560,An18g06710,An17g01975,An02g09200,An02g06850,An01g05540,An07g06510,An0…
GO:0009451	RNA modification	1.94512857732296e-06	2.10672387451595e-05	nonTerminalNode	30	32	730	2748	An15g00230,An01g10270,An01g11720,An01g03350,An18g03060,An17g02170,An02g11460,An01g12180,An02g09220,An12g03720,An09g06170,An01g07390,An12g04810,An15g06730,An07g03280,An01g10700,An15g00210,An15g01000,An01g12230,An01g02100,An18g06750,An01g12800,An01g00070,An18g03220,An18g02230,An16g01560,An18g06850,An08g06650,An17g01660,An11g06660,
GO:0044237	cellular metabolic process	2.21423044041287e-06	2.32659437320994e-05	nonTerminalNode	482	1503	278	1277	An09g02720,An15g00930,An02g06120,An15g01480,An02g14360,An08g04470,An02g04220,An02g14340,An04g07250,An14g03780,An02g04300,An16g07400,An12g00510,An07g02960,An14g00900,An12g04870,An07g09120,An08g10060,An18g03220,An06g01690,An04g02550,An09g02800,An11g06650,An02g01600,An16g08030,An02g05650,An11g02430,An11g11150,An09g05380,An14g00310,An01g03050,An11g00560,An14g05390,An11g09760,An14g06320,An18g06760,An1…
GO:0042273	ribosomal large subunit biogenesis	4.51397015627999e-27	2.26988213572937e-25	nonTerminalNode	43	2	717	2778	An02g03520,An04g02120,An18g05650,An08g00720,An08g02870,An01g13200,An03g04990,An16g08030,An04g02000,An17g01815,An08g03430,An01g04740,An02g11580,An01g06040,An15g01480,An18g05140,An08g05730,An07g02690,An18g01980,An11g03270,An02g04980,An07g07010,An16g04930,An04g01930,An08g02210,An08g08760,An02g14950,An02g13900,An17g01975,An01g06270,An12g04870,An04g08760,An08g00730,An04g02640,An01g00770,An02g04220,An1…
GO:0043628	ncRNA 3'-end processing	1.23018369729821e-06	1.37468146491737e-05	nonTerminalNode	15	6	745	2774	An07g08320,An02g09200,An01g10770,An01g10760,An01g12230,An07g06510,An17g02170,An01g07520,An14g05010,An02g01970,An11g10740,An08g10060,An04g01570,An13g00030,An12g04560,
GO:0008152	metabolic process	0.00410098993123999	0.0191198470966421	nonTerminalNode	500	1681	260	1099	An15g00930,An14g01590,An15g01480,An02g14360,An02g14340,An04g07250,An12g00510,An07g02960,An14g00900,An12g04870,An08g10060,An06g01690,An04g02550,An09g02800,An16g08030,An11g02430,An11g11150,An09g05380,An14g00310,An11g00560,An14g05390,An11g09760,An14g06320,An02g09200,An02g06750,An04g07340,An07g06570,An01g03350,An07g05380,An06g01930,An11g02400,An02g05460,An01g12230,An17g01530,An17g00820,An14g03630,An0…
GO:0071025	RNA surveillance	3.3581030122514e-05	0.000262678280069443	nonTerminalNode	9	2	751	2778	An01g07520,An07g08320,An14g05010,An02g01970,An11g10740,An08g06790,An04g01570,An07g06510,An12g04560,
GO:0006348	chromatin silencing at telomere	0.00721796683488537	0.0311745316058853	terminalNode	14	20	746	2760	An11g04360,An09g02720,An01g13540,An03g04320,An16g04890,An01g02720,An02g12040,An18g06840,An04g08810,An01g02790,An01g12700,An02g10260,An08g10060,An04g07250,
GO:0065003	macromolecular complex assembly	3.00258481746559e-12	4.69737713665727e-11	nonTerminalNode	85	114	675	2666	An08g02870,An12g04670,An12g00410,An03g04320,An09g06180,An01g06040,An07g01520,An07g10400,An16g04930,An02g14950,An18g06710,An02g06130,An03g06950,An02g13900,An17g01975,An01g00770,An02g04220,An18g05060,An07g08850,An08g01550,An01g03760,An16g06850,An01g04240,An16g08710,An14g04940,An04g09010,An08g07030,An02g03950,An01g13540,An12g07550,An08g05730,An01g02720,An01g10070,An18g01980,An04g01200,An04g01920,An0…
GO:0006606	protein import into nucleus	0.00571765109072214	0.0258027331273615	terminalNode	13	17	747	2763	An11g04990,An11g04980,An18g05830,An16g05050,An04g05630,An14g00100,An11g00610,An08g08600,An15g06440,An07g01520,An08g00520,An08g04900,An07g07790,
GO:0031118	rRNA pseudouridine synthesis	0.00211126982304807	0.0108686640335904	terminalNode	4	0	756	2780	An09g06170,An01g10270,An08g06650,An17g02170,
GO:0006396	RNA processing	1.16355945725969e-55	1.17020836844403e-53	nonTerminalNode	172	98	588	2682	An12g08800,An02g06050,An15g01480,An02g01970,An01g04050,An02g14360,An16g03090,An16g08860,An01g05780,An12g04810,An01g10700,An15g00210,An02g06130,An01g05540,An01g10770,An02g04220,An01g03160,An16g01560,An02g14340,An04g09010,An11g06660,An12g03850,An11g09310,An04g05850,An15g00420,An12g04760,An18g01980,An02g13840,An12g00510,An04g01930,An07g02960,An12g08580,An18g03120,An08g10060,An08g05260,An18g03220,An1…
GO:0000472	endonucleolytic cleavage to generate mature 5'-end of SSU-rRNA from (SSU-rRNA, 5.8S rRNA, LSU-rRNA)	5.74926460351871e-13	9.63686257351708e-12	terminalNode	24	4	736	2776	An04g01900,An04g08790,An01g03080,An02g01600,An11g01850,An01g05560,An18g06710,An02g06850,An01g05540,An08g09160,An09g05270,An02g06750,An08g03460,An14g03620,An02g09260,An15g06390,An16g08220,An01g03760,An14g05390,An02g14360,An16g07300,An16g08860,An01g05500,An04g00070,
GO:0000447	endonucleolytic cleavage in ITS1 to separate SSU-rRNA from 5.8S rRNA and LSU-rRNA from tricistronic rRNA transcript (SSU-rRNA, 5.8S rRNA, LSU-rRNA)	2.52691709926602e-17	8.08613471765126e-16	terminalNode	31	4	729	2776	An04g01900,An01g03080,An02g01600,An11g01850,An01g00150,An02g03350,An08g08740,An08g09160,An09g05270,An08g03460,An02g09260,An14g05390,An02g14360,An16g07300,An16g08860,An18g04230,An04g08790,An01g05560,An18g06710,An02g09200,An02g06850,An01g05540,An13g01010,An02g06750,An18g06750,An14g03620,An16g08220,An15g06390,An01g03760,An01g05500,An04g00070,
GO:0080090	regulation of primary metabolic process	0.0103950307213953	0.0393446324078618	nonTerminalNode	80	216	680	2564	An08g10140,An09g02720,An12g01350,An12g04670,An15g00750,An01g04050,An01g05780,An15g00210,An07g06520,An14g00330,An04g07250,An08g06540,An01g02720,An02g06710,An02g13840,An02g12040,An18g06840,An11g11030,An02g14750,An08g02200,An08g10060,An06g01710,An11g04360,An09g04900,An08g09160,An16g04890,An01g03050,An01g02320,An15g00960,An18g04470,An08g02390,An17g01660,An15g02420,An02g02240,An07g05380,An04g05960,An0…
GO:0006525	arginine metabolic process	0.00436311607608915	0.0202081165629392	terminalNode	11	12	749	2768	An08g07420,An12g00410,An16g04970,An11g02120,An16g01480,An01g00130,An17g00820,An09g06050,An04g02420,An01g02150,An15g02360,
GO:0043634	polyadenylation-dependent ncRNA catabolic process	3.19885371567175e-05	0.000258849771934817	nonTerminalNode	8	1	752	2779	An01g07520,An07g08320,An14g05010,An02g01970,An11g10740,An04g01570,An07g06510,An12g04560,
GO:0034661	ncRNA catabolic process	0.000129753757488685	0.000941717992495199	nonTerminalNode	8	2	752	2778	An01g07520,An07g08320,An14g05010,An02g01970,An11g10740,An04g01570,An07g06510,An12g04560,
GO:0030488	tRNA methylation	0.00131609419768674	0.00726931453351715	terminalNode	9	6	751	2774	An01g12180,An07g03280,An01g00070,An01g07390,An16g01560,An18g06850,An18g03060,An11g06660,An02g11460,
GO:0000967	rRNA 5'-end processing	5.74926460351871e-13	9.63686257351708e-12	nonTerminalNode	24	4	736	2776	An04g01900,An04g08790,An01g03080,An02g01600,An11g01850,An01g05560,An18g06710,An02g06850,An01g05540,An08g09160,An09g05270,An02g06750,An08g03460,An14g03620,An02g09260,An15g06390,An16g08220,An01g03760,An14g05390,An02g14360,An16g07300,An16g08860,An01g05500,An04g00070,
GO:0008033	tRNA processing	4.20488731719124e-06	4.35329510485681e-05	nonTerminalNode	32	38	728	2742	An15g00230,An12g08800,An18g03060,An02g11460,An01g12180,An07g03150,An12g04810,An01g10700,An15g00210,An15g01000,An01g10770,An01g10760,An04g05630,An16g01560,An18g06850,An17g01660,An11g06660,An01g10270,An01g11720,An01g03350,An11g00750,An02g09220,An12g03720,An01g07390,An15g06730,An07g03280,An01g02100,An01g12800,An11g00610,An08g05260,An18g03220,An01g00070,
GO:0006402	mRNA catabolic process	0.000321137690729163	0.00207413701168194	nonTerminalNode	18	20	742	2760	An07g08320,An11g04510,An15g03420,An14g05010,An01g03050,An11g10740,An04g01570,An16g07850,An15g00160,An02g02530,An01g07520,An16g05050,An08g06790,An12g01330,An14g04940,An08g00330,An11g06650,An03g03780,
GO:0044260	cellular macromolecule metabolic process	3.28249661333623e-24	1.28382089766039e-22	nonTerminalNode	364	781	396	1999	An09g02720,An15g01480,An02g14360,An08g04470,An02g04220,An02g14340,An04g07250,An14g03780,An02g04300,An12g00510,An07g02960,An14g00900,An12g04870,An07g09120,An08g10060,An06g01690,An18g03220,An04g02550,An09g02800,An11g06650,An02g01600,An02g05650,An16g08030,An11g11150,An09g05380,An01g03050,An11g00560,An14g05390,An11g09760,An14g06320,An15g01000,An02g09200,An07g06640,An02g06750,An04g07340,An07g06570,An0…
GO:0006913	nucleocytoplasmic transport	4.66957848986857e-13	8.65100857070389e-12	nonTerminalNode	50	39	710	2741	An11g04990,An12g01350,An01g13190,An04g00020,An11g04980,An08g08600,An14g06020,An07g03150,An15g06440,An07g01520,An16g04940,An11g01570,An07g07790,An08g02210,An17g01975,An02g06850,An02g09200,An08g00730,An01g04310,An13g01010,An02g13890,An18g06750,An18g05810,An18g05190,An04g05630,An08g03550,An13g01070,An17g01130,An08g04900,An02g03520,An01g13200,An08g08740,An17g01815,An04g03790,An08g06130,An14g00100,An1…
GO:0051172	negative regulation of nitrogen compound metabolic process	0.0132694672542014	0.0489094499840722	nonTerminalNode	31	68	729	2712	An11g04360,An09g02720,An03g04320,An16g04890,An08g02810,An01g04050,An01g04640,An18g04470,An01g04120,An18g05190,An14g00330,An04g07250,An02g02240,An01g13540,An01g02720,An01g07390,An02g12040,An13g00030,An18g06840,An04g08810,An11g11030,An08g07420,An01g02790,An17g01580,An07g08730,An12g04860,An01g12700,An02g10260,An08g10060,An11g10710,An02g03830,
GO:0090305	nucleic acid phosphodiester bond hydrolysis	7.16164490836231e-16	1.86733259832854e-14	nonTerminalNode	47	25	713	2755	An01g03080,An07g08320,An02g01600,An08g09160,An02g09260,An02g01970,An11g00560,An14g05390,An02g14360,An16g07300,An16g08860,An18g04230,An18g06710,An02g09200,An02g06850,An01g05540,An01g10770,An01g10760,An15g00730,An13g01010,An02g06750,An18g06750,An15g06390,An01g03760,An01g05500,An04g00070,An04g01900,An11g01850,An01g00150,An02g03350,An08g08740,An09g05270,An08g03460,An14g05010,An12g04760,An11g10740,An0…
GO:0016071	mRNA metabolic process	0.00200077399072271	0.0105382003191349	nonTerminalNode	32	60	728	2720	An07g08320,An12g00410,An01g03050,An11g00560,An11g01570,An16g07850,An02g02530,An08g06790,An15g05680,An14g04940,An02g14340,An04g09010,An11g04510,An01g11960,An15g03420,An11g06760,An14g05010,An12g04760,An11g10740,An04g01570,An12g04860,An15g00160,An08g02220,An12g08580,An18g03120,An01g07520,An16g05050,An12g01330,An14g06480,An08g00330,An11g06650,An03g03780,
GO:0030490	maturation of SSU-rRNA	1.76354765786336e-30	1.03461462594651e-28	nonTerminalNode	58	9	702	2771	An01g03080,An02g01600,An02g06050,An09g06180,An08g09160,An18g03000,An02g09260,An14g05390,An02g14360,An11g04500,An07g06760,An16g08860,An16g07300,An07g08590,An12g04910,An18g04230,An02g06130,An18g06710,An02g06850,An02g09200,An01g05540,An04g02640,An15g00730,An13g01010,An02g06750,An18g06750,An07g08850,An01g03160,An15g06390,An01g03760,An01g05500,An02g14340,An04g00070,An04g01900,An11g01850,An01g00150,An0…
GO:0051640	organelle localization	0.00211506672244585	0.0108686640335904	nonTerminalNode	30	55	730	2725	An04g00020,An06g01130,An12g10200,An14g06020,An07g07790,An08g02210,An03g06950,An17g01975,An01g04640,An02g06850,An08g00730,An01g04310,An13g01010,An18g06750,An02g13890,An17g01130,An02g03520,An01g13200,An17g01815,An08g06540,An04g03790,An08g06130,An14g05140,An17g01140,An17g00240,An08g08760,An04g08760,An14g03620,An11g00610,An18g06720,
GO:0042375	quinone cofactor metabolic process	0.00133201928242005	0.00726931453351715	nonTerminalNode	7	3	753	2777	An01g08500,An11g09930,An11g10370,An15g00930,An07g05610,An11g06590,An04g06490,
GO:0071029	nuclear ncRNA surveillance	3.19885371567175e-05	0.000258849771934817	nonTerminalNode	8	1	752	2779	An01g07520,An07g08320,An14g05010,An02g01970,An11g10740,An04g01570,An07g06510,An12g04560,
GO:0033750	ribosome localization	4.1294661735724e-11	5.93294731876525e-10	nonTerminalNode	22	5	738	2775	An02g03520,An08g02210,An08g08760,An01g13200,An17g01975,An02g06850,An17g01815,An08g00730,An04g08760,An04g03790,An01g04310,An13g01010,An18g06750,An02g13890,An14g03620,An14g05140,An11g00610,An17g01140,An14g06020,An17g01130,An17g00240,An07g07790,
GO:0007006	mitochondrial membrane organization	1.36431699041009e-07	1.71514135937269e-06	nonTerminalNode	15	4	745	2776	An16g08550,An15g00980,An01g03640,An08g07360,An08g06540,An02g10740,An08g04070,An15g01020,An03g04790,An09g06030,An04g00130,An01g07190,An10g00500,An02g04260,An01g10880,
GO:0000154	rRNA modification	0.000133865176670615	0.000951930145213264	nonTerminalNode	7	1	753	2779	An18g06750,An01g10270,An09g06170,An18g02230,An01g12230,An17g02170,An08g06650,
GO:0000377	RNA splicing, via transesterification reactions with bulged adenosine as nucleophile	0.00971136860908179	0.0377431164230601	nonTerminalNode	14	21	746	2759	An04g02040,An12g00410,An14g03630,An11g06760,An04g02030,An16g07850,An15g00160,An12g04860,An08g02220,An18g03120,An14g06480,An02g14340,An15g05680,An04g09010,
GO:0006139	nucleobase, nucleoside, nucleotide and nucleic acid metabolic process	4.57992591547383e-25	1.89662814381975e-23	nonTerminalNode	297	564	463	2216	An09g02720,An02g06050,An15g00750,An15g01480,An01g04050,An02g14360,An16g03090,An01g05780,An02g06130,An02g04220,An01g03160,An16g03130,An16g01560,An02g14340,An04g09010,An11g06660,An04g07250,An15g01760,An14g03780,An12g03850,An15g00420,An04g03110,An02g06710,An02g13840,An02g12040,An16g07400,An12g00510,An16g02590,An07g02960,An02g14750,An18g03120,An16g05050,An08g10060,An18g03220,An06g01690,An11g06650,An1…
GO:0000373	Group II intron splicing	0.00986467815602708	0.0377431164230601	terminalNode	3	0	757	2780	An14g03630,An04g02040,An04g02030,
GO:0042790	transcription of nuclear rRNA large RNA polymerase I transcript	0.00211126982304807	0.0108686640335904	terminalNode	4	0	756	2780	An11g01770,An18g03770,An01g05610,An11g09370,
GO:0019302	D-ribose biosynthetic process	0.00986467815602708	0.0377431164230601	nonTerminalNode	3	0	757	2780	An04g05860,An07g02210,An02g09240,
GO:0006414	translational elongation	8.03080589521946e-06	7.74477719210206e-05	nonTerminalNode	11	3	749	2777	An08g10140,An07g06520,An07g02650,An15g02440,An14g01560,An12g01350,An02g06710,An04g01940,An08g00970,An02g13840,An01g02900,
GO:0006450	regulation of translational fidelity	2.05691153470718e-05	0.000183299458282767	nonTerminalNode	7	0	753	2780	An08g10140,An07g06520,An04g01940,An08g00970,An02g13840,An14g01560,An12g01350,
GO:0006403	RNA localization	1.10225875621801e-06	1.27211502356964e-05	nonTerminalNode	27	25	733	2755	An11g04360,An12g01350,An01g13190,An04g00020,An08g08740,An11g10740,An01g10870,An07g03150,An16g04940,An08g00520,An04g01570,An11g01570,An07g07790,An18g04180,An02g09200,An08g07360,An01g04310,An18g05810,An18g05830,An18g05190,An04g05630,An11g00610,An08g03550,An13g01070,An06g01870,An18g03310,An08g04900,
GO:0001522	pseudouridine synthesis	0.000133865176670615	0.000951930145213264	nonTerminalNode	7	1	753	2779	An01g10270,An15g06730,An02g09220,An12g03720,An09g06170,An17g02170,An08g06650,
GO:0071035	nuclear polyadenylation-dependent rRNA catabolic process	0.000551437795262583	0.003318053058674	terminalNode	6	1	754	2779	An01g07520,An04g01570,An14g05010,An07g06510,An11g10740,An12g04560,
GO:0000028	ribosomal small subunit assembly	0.00377584739694496	0.0177213104496617	terminalNode	8	6	752	2774	An04g08790,An07g08850,An16g04690,An01g03760,An02g06130,An02g07010,An02g09200,An01g02880,
GO:0006996	organelle organization	0.00172825431203324	0.00935916181285694	nonTerminalNode	154	435	606	2345	An09g02720,An06g01130,An01g04050,An01g05780,An08g04470,An02g06130,An03g06950,An08g06090,An15g00190,An02g04220,An16g03130,An04g07250,An15g00420,An04g03110,An02g06710,An02g12040,An12g04870,An02g14750,An02g10740,An08g10060,An04g02550,An11g04360,An02g05650,An16g08030,An04g00020,An14g06320,An02g09200,An08g07360,An08g00950,An11g09360,An15g02320,An01g03640,An01g11960,An18g05140,An12g04940,An04g08790,An0…
GO:0043414	macromolecule methylation	0.000478829226147555	0.00293126761050329	nonTerminalNode	18	21	742	2759	An09g02720,An07g05620,An03g04320,An18g03060,An02g11460,An01g12180,An01g07390,An02g02900,An18g06840,An07g03280,An01g12230,An15g00890,An01g12700,An01g00070,An18g02230,An16g01560,An18g06850,An11g06660,
GO:0042257	ribosomal subunit assembly	8.09398050920085e-16	2.03505795659907e-14	nonTerminalNode	33	8	727	2772	An04g02120,An08g02870,An16g08030,An08g03430,An01g04740,An01g06040,An18g05140,An08g05730,An18g01980,An02g04980,An04g08790,An04g01930,An16g04690,An16g04930,An02g14950,An02g06130,An02g13900,An17g01975,An01g06270,An02g09200,An12g04870,An04g08760,An01g02880,An01g00770,An02g04220,An07g08850,An01g03760,An02g07010,An01g04240,An08g07610,An14g04940,An01g09920,An02g03950,
GO:0006383	transcription from RNA polymerase III promoter	0.00270173382591553	0.0133008434506611	terminalNode	10	9	750	2771	An15g00960,An02g05460,An12g00780,An01g02200,An01g04380,An01g07250,An01g11950,An15g00700,An16g08710,An09g06640,
GO:0017038	protein import	5.43211768770765e-07	6.48171330872235e-06	nonTerminalNode	34	37	726	2743	An02g01750,An16g02470,An11g04990,An11g04980,An08g08600,An15g06440,An07g01520,An02g04260,An07g07790,An14g06320,An15g00190,An08g07360,An04g05630,An07g07880,An01g07190,An08g04900,An01g03640,An15g00980,An08g01650,An16g05090,An14g00100,An12g04940,An11g02140,An08g00520,An04g08790,An13g00670,An02g10740,An03g04790,An08g04070,An02g01360,An18g05830,An16g05050,An11g00610,An10g00500,
GO:0006839	mitochondrial transport	9.89206136925687e-06	8.92821949225236e-05	nonTerminalNode	23	22	737	2758	An02g01750,An16g02470,An15g00980,An01g03640,An16g05090,An08g01650,An15g06040,An12g04940,An11g02140,An02g04260,An14g06320,An12g07950,An15g00190,An08g07360,An13g00670,An02g10740,An08g04070,An03g04790,An18g05630,An02g01360,An07g07880,An01g07190,An10g00500,
GO:0051168	nuclear export	4.55434883997115e-14	9.43018112746967e-13	nonTerminalNode	42	23	718	2757	An12g01350,An01g13190,An04g00020,An14g06020,An07g03150,An16g04940,An11g01570,An07g07790,An08g02210,An17g01975,An02g06850,An02g09200,An08g00730,An01g04310,An13g01010,An02g13890,An18g06750,An18g05810,An18g05190,An04g05630,An08g03550,An13g01070,An17g01130,An08g04900,An02g03520,An01g13200,An08g08740,An17g01815,An04g03790,An08g06130,An14g05140,An17g01140,An17g00240,An08g00520,An08g08760,An18g04180,An0…
GO:0009058	biosynthetic process	0.00200585062892625	0.0105382003191349	nonTerminalNode	235	711	525	2069	An09g02720,An15g00930,An15g00750,An02g06120,An01g04050,An08g04470,An01g05780,An08g02210,An07g06520,An16g03130,An11g06660,An04g07250,An15g01760,An16g05260,An15g00420,An02g04300,An04g03110,An02g06710,An02g13840,An02g12040,An16g07400,An07g10040,An14g00900,An12g04870,An08g00010,An02g14750,An08g10060,An06g01690,An04g02550,An09g02800,An06g01710,An11g04360,An11g02430,An12g00780,An16g04450,An09g05380,An0…
GO:0000479	endonucleolytic cleavage of tricistronic rRNA transcript (SSU-rRNA, 5.8S rRNA, LSU-rRNA)	3.49107486214082e-17	1.02404862622797e-15	nonTerminalNode	32	5	728	2775	An04g01900,An01g03080,An02g01600,An11g01850,An01g00150,An02g03350,An08g08740,An08g09160,An09g05270,An08g03460,An02g09260,An14g05390,An02g14360,An16g07300,An16g08860,An18g04230,An04g08790,An01g05560,An18g06710,An02g09200,An02g06850,An01g05540,An13g01010,An02g06750,An18g06750,An14g03620,An16g08220,An15g06390,An01g03760,An01g05500,An08g06650,An04g00070,
GO:0051253	negative regulation of RNA metabolic process	0.011449621230836	0.0428751773750456	nonTerminalNode	26	53	734	2727	An11g04360,An09g02720,An03g04320,An16g04890,An08g02810,An01g04640,An18g04470,An18g05190,An14g00330,An04g07250,An02g02240,An01g13540,An01g02720,An01g07390,An02g12040,An18g06840,An04g08810,An01g02790,An17g01580,An07g08730,An12g04860,An01g12700,An02g10260,An08g10060,An11g10710,An02g03830,
GO:0032259	methylation	0.000478829226147555	0.00293126761050329	nonTerminalNode	18	21	742	2759	An09g02720,An07g05620,An03g04320,An18g03060,An02g11460,An01g12180,An01g07390,An02g02900,An18g06840,An07g03280,An01g12230,An15g00890,An01g12700,An01g00070,An18g02230,An16g01560,An18g06850,An11g06660,
GO:0006122	mitochondrial electron transport, ubiquinol to cytochrome c	0.000451391398818642	0.00281220836078162	terminalNode	5	0	755	2780	An01g06180,An04g05220,An14g04080,An09g06650,An04g01200,
GO:0006612	protein targeting to membrane	0.0132509813409947	0.0489094499840722	nonTerminalNode	11	15	749	2765	An15g00980,An01g03640,An02g10740,An08g04070,An03g04790,An01g07190,An15g06440,An01g10070,An07g01520,An10g00500,An02g04260,
GO:0000027	ribosomal large subunit assembly	3.22989700859823e-15	7.33499191630049e-14	terminalNode	25	2	735	2778	An04g02120,An04g01930,An16g04930,An08g02870,An02g14950,An16g08030,An02g13900,An01g06270,An17g01975,An12g04870,An04g08760,An08g03430,An01g00770,An02g04220,An01g04740,An01g06040,An18g05140,An08g05730,An01g04240,An08g07610,An18g01980,An02g04980,An14g04940,An01g09920,An02g03950,
GO:0000184	nuclear-transcribed mRNA catabolic process, nonsense-mediated decay	0.0103575888354191	0.0393446324078618	terminalNode	7	6	753	2774	An02g02530,An07g08320,An16g05050,An12g01330,An15g00160,An08g00330,An11g06650,
GO:0000084	S phase of mitotic cell cycle	0.000386214363798101	0.00247177192830785	terminalNode	8	3	752	2777	An09g04640,An16g04890,An02g10260,An01g02720,An01g02790,An01g13540,An02g04830,An12g04720,
GO:0007005	mitochondrion organization	7.17962377220951e-13	1.17545468270593e-11	nonTerminalNode	59	56	701	2724	An02g01750,An16g02470,An15g01270,An07g10010,An12g00130,An14g04870,An15g05790,An07g04800,An04g03060,An14g04830,An14g06560,An02g04260,An08g04470,An14g06320,An03g06950,An02g03770,An15g00190,An08g07360,An15g01020,An08g01550,An08g00950,An07g07880,An01g07190,An16g03130,An02g12620,An14g01860,An15g02320,An12g07550,An15g00980,An01g03640,An08g02450,An08g06540,An08g01650,An16g05090,An12g00650,An15g00420,An1…
GO:0006413	translational initiation	4.06990681598209e-11	5.93294731876525e-10	nonTerminalNode	23	6	737	2774	An02g11680,An01g04430,An08g02210,An15g02420,An04g02040,An02g12320,An12g04670,An04g02030,An15g06790,An14g01030,An08g00980,An09g05380,An02g12410,An11g10630,An02g09370,An16g05260,An01g03050,An08g03550,An01g06230,An02g06710,An02g06530,An01g02840,An06g01710,
GO:0065002	intracellular protein transmembrane transport	0.000246016145812461	0.00166534006396127	nonTerminalNode	13	10	747	2770	An02g01750,An16g02470,An15g00190,An08g07360,An13g00670,An16g05090,An08g01650,An03g04790,An08g04070,An02g01360,An07g07880,An12g04940,An11g02140,
GO:0000463	maturation of LSU-rRNA from tricistronic rRNA transcript (SSU-rRNA, 5.8S rRNA, LSU-rRNA)	1.28642043926532e-07	1.64661816225961e-06	terminalNode	13	2	747	2778	An02g11580,An02g13890,An18g03120,An15g01480,An04g01930,An16g08640,An14g03740,An15g06390,An16g08030,An17g01975,An17g01815,An18g02230,An09g06310,
GO:0043633	polyadenylation-dependent RNA catabolic process	3.19885371567175e-05	0.000258849771934817	nonTerminalNode	8	1	752	2779	An01g07520,An07g08320,An14g05010,An02g01970,An11g10740,An04g01570,An07g06510,An12g04560,
GO:0016072	rRNA metabolic process	7.54372724903642e-65	1.32769599583041e-62	nonTerminalNode	124	20	636	2760	An12g08800,An02g06050,An09g06180,An18g03000,An02g11580,An15g01480,An02g09260,An02g01970,An01g04050,An02g14360,An16g03090,An07g06760,An16g08860,An01g05780,An08g07790,An02g14950,An02g06130,An18g06710,An02g13900,An17g01975,An01g05540,An01g00770,An02g04220,An07g08850,An01g03160,An01g03760,An01g02120,An08g06790,An08g02520,An18g02230,An14g04940,An02g14340,An02g03350,An17g01815,An12g03850,An09g05270,An1…
GO:0034470	ncRNA processing	3.66136918992015e-62	5.15520781940757e-60	nonTerminalNode	155	58	605	2722	An12g08800,An02g06050,An09g06180,An18g03000,An18g03060,An02g11460,An02g11580,An15g01480,An02g09260,An02g01970,An01g04050,An02g14360,An16g03090,An07g06760,An16g08860,An01g05780,An08g07790,An12g04810,An02g14950,An01g10700,An15g00210,An02g06130,An18g06710,An02g13900,An17g01975,An01g05540,An01g10770,An01g00770,An01g10760,An02g04220,An07g08850,An01g03160,An01g03760,An01g02120,An08g06790,An08g02520,An1…
GO:0055114	oxidation reduction	0.00908097138428952	0.0369537795060105	nonTerminalNode	6	4	754	2776	An14g04080,An09g06650,An01g06180,An04g05220,An02g09930,An04g01200,
GO:0006407	rRNA export from nucleus	8.53330490048035e-06	7.90453506570811e-05	terminalNode	10	2	750	2778	An18g05810,An18g04180,An12g01350,An01g13190,An13g01070,An16g04940,An02g09200,An06g01870,An08g08740,An18g03310,
GO:0006351	transcription, DNA-dependent	0.00671361962269875	0.0297257120401253	nonTerminalNode	71	183	689	2597	An09g02720,An12g08800,An03g04320,An15g00750,An15g05790,An11g01950,An01g04050,An16g07860,An07g10400,An01g05780,An15g00210,An11g09370,An18g05190,An14g00330,An04g03300,An08g06790,An16g08710,An04g07250,An01g13540,An01g02720,An02g12040,An18g06840,An01g02200,An02g14750,An04g06120,An17g01410,An08g02200,An02g10260,An11g10710,An08g10060,An11g04360,An07g05620,An12g00780,An08g09160,An01g04380,An16g04890,An0…
GO:0001510	RNA methylation	0.000297482760696253	0.00195726975261834	nonTerminalNode	11	7	749	2773	An07g03280,An01g12230,An18g03060,An02g11460,An01g12180,An01g00070,An18g02230,An16g01560,An01g07390,An18g06850,An11g06660,
GO:0000459	exonucleolytic trimming involved in rRNA processing	0.000108724205788355	0.000805703588157917	nonTerminalNode	9	3	751	2777	An01g07520,An07g08320,An14g05010,An02g01970,An11g10740,An08g10060,An04g01570,An07g06510,An12g04560,
GO:0031123	RNA 3'-end processing	0.000209576522115996	0.00143244535504525	nonTerminalNode	19	21	741	2759	An07g08320,An17g02170,An01g03050,An14g05010,An02g01970,An11g00560,An12g04760,An11g10740,An04g01570,An13g00030,An11g01570,An02g09200,An01g10770,An01g12230,An01g10760,An07g06510,An01g07520,An08g10060,An12g04560,
GO:0016043	cellular component organization	0.00303949283155156	0.014656184612413	nonTerminalNode	204	611	556	2169	An09g02720,An06g01130,An01g04050,An01g05780,An08g04470,An02g06130,An03g06950,An08g06090,An15g00190,An02g04220,An16g03130,An04g09010,An08g07030,An04g07250,An15g00420,An04g03110,An02g06710,An02g12040,An12g04870,An02g14750,An02g10740,An18g03120,An08g10060,An04g02550,An11g04360,An02g05650,An16g08030,An04g00020,An14g06320,An02g09200,An08g07360,An02g02340,An08g00950,An11g09360,An15g02320,An01g03640,An0…
GO:0000466	maturation of 5.8S rRNA from tricistronic rRNA transcript (SSU-rRNA, 5.8S rRNA, LSU-rRNA)	3.42701088602409e-26	1.5078847898506e-24	nonTerminalNode	50	8	710	2772	An04g01900,An01g03080,An07g08320,An02g01600,An11g01850,An16g08030,An01g00150,An02g03350,An17g01815,An08g08740,An09g06310,An08g09160,An09g05270,An02g11580,An15g01480,An08g03460,An02g09260,An14g05010,An02g01970,An11g10740,An14g05390,An02g14360,An16g07300,An16g08860,An04g01570,An18g04230,An04g08790,An04g01930,An14g03740,An01g05560,An18g06710,An17g01975,An02g09200,An02g06850,An01g05540,An07g06510,An1…
GO:0051320	S phase	0.00198923914057144	0.0105382003191349	nonTerminalNode	8	5	752	2775	An09g04640,An16g04890,An02g10260,An01g02720,An01g02790,An01g13540,An02g04830,An12g04720,
GO:0042773	ATP synthesis coupled electron transport	0.00908097138428952	0.0369537795060105	nonTerminalNode	6	4	754	2776	An14g04080,An09g06650,An01g06180,An04g05220,An02g09930,An04g01200,
GO:0060255	regulation of macromolecule metabolic process	0.00448190405951305	0.0204887042720597	nonTerminalNode	79	204	681	2576	An08g10140,An09g02720,An12g01350,An12g04670,An15g00750,An01g04050,An01g05780,An15g00210,An07g06520,An14g00330,An04g07250,An08g06540,An01g02720,An02g06710,An02g13840,An02g12040,An18g06840,An11g11030,An02g14750,An08g02200,An08g10060,An06g01710,An11g04360,An09g04900,An08g09160,An16g04890,An01g03050,An01g02320,An15g00960,An18g04470,An08g02390,An17g01660,An15g02420,An02g02240,An07g05380,An12g04940,An0…
GO:0070925	organelle assembly	1.29375565113682e-13	2.60229708114378e-12	nonTerminalNode	36	16	724	2764	An04g02120,An08g02870,An02g05650,An16g08030,An12g04670,An08g03430,An01g04740,An01g06040,An18g05140,An08g05730,An18g01980,An02g04980,An04g08790,An04g01930,An16g04690,An16g04930,An02g14950,An02g06130,An02g13900,An17g01975,An01g06270,An02g09200,An12g04870,An04g08760,An01g02880,An02g14750,An01g00770,An02g04220,An07g08850,An01g03760,An02g07010,An01g04240,An08g07610,An14g04940,An01g09920,An02g03950,
GO:0034641	cellular nitrogen compound metabolic process	4.92087700331048e-16	1.33242208089638e-14	nonTerminalNode	329	770	431	2010	An09g02720,An02g06120,An15g01480,An02g14360,An02g04220,An02g14340,An04g07250,An14g03780,An16g07400,An12g00510,An07g02960,An08g10060,An18g03220,An06g01690,An11g06650,An02g01600,An11g02430,An16g08030,An02g05650,An11g11150,An01g03050,An11g00560,An14g05390,An15g01000,An02g09200,An07g06640,An02g06750,An16g02570,An01g03350,An07g05380,An15g00700,An11g02400,An14g03740,An08g08550,An02g05460,An01g12230,An0…
GO:0009059	macromolecule biosynthetic process	3.67139579975023e-07	4.53449586495467e-06	nonTerminalNode	165	390	595	2390	An09g02720,An15g00750,An01g04050,An01g05780,An08g04470,An08g02210,An07g06520,An16g03130,An11g06660,An04g07250,An16g05260,An15g00420,An02g04300,An04g03110,An02g06710,An02g13840,An02g12040,An14g00900,An12g04870,An02g14750,An08g10060,An06g01690,An04g02550,An09g02800,An06g01710,An11g04360,An12g00780,An16g04450,An09g05380,An01g03050,An01g02320,An15g01000,An02g09200,An02g12410,An02g02340,An07g06570,An0…
GO:0034622	cellular macromolecular complex assembly	2.75176597949732e-13	5.38123124879476e-12	nonTerminalNode	78	92	682	2688	An08g02870,An12g04670,An12g00410,An03g04320,An09g06180,An01g06040,An07g01520,An07g10400,An16g04930,An02g14950,An02g06130,An02g13900,An17g01975,An01g00770,An02g04220,An18g05060,An07g08850,An08g01550,An01g03760,An16g06850,An01g04240,An14g04940,An04g09010,An08g07030,An02g03950,An01g13540,An12g07550,An08g05730,An01g02720,An01g10070,An18g01980,An04g01200,An04g01920,An04g01930,An12g04870,An02g14750,An0…
GO:0006448	regulation of translational elongation	3.3581030122514e-05	0.000262678280069443	nonTerminalNode	9	2	751	2778	An08g10140,An07g06520,An15g02440,An14g01560,An12g01350,An04g01940,An02g13840,An08g00970,An01g02900,
GO:0042274	ribosomal small subunit biogenesis	1.85061218738317e-08	2.6056619598355e-07	nonTerminalNode	20	8	740	2772	An04g08790,An18g05650,An16g04690,An18g04180,An02g06130,An01g04590,An02g03350,An02g09200,An01g02880,An01g12640,An09g06180,An07g03370,An15g00730,An07g08850,An01g03760,An02g07010,An17g01130,An16g07300,An16g08860,An11g10020,
GO:0045934	negative regulation of nucleobase, nucleoside, nucleotide and nucleic acid metabolic process	0.0113736825020372	0.0428185694194343	nonTerminalNode	31	67	729	2713	An11g04360,An09g02720,An03g04320,An16g04890,An08g02810,An01g04050,An01g04640,An18g04470,An01g04120,An18g05190,An14g00330,An04g07250,An02g02240,An01g13540,An01g02720,An01g07390,An02g12040,An13g00030,An18g06840,An04g08810,An11g11030,An08g07420,An01g02790,An17g01580,An07g08730,An12g04860,An01g12700,An02g10260,An08g10060,An11g10710,An02g03830,
GO:0070585	protein localization in mitochondrion	4.77249438344826e-08	6.4612231652838e-07	nonTerminalNode	20	9	740	2771	An02g01750,An14g06320,An16g02470,An15g00980,An01g03640,An15g00190,An08g07360,An13g00670,An02g10740,An16g05090,An08g01650,An03g04790,An08g04070,An02g01360,An07g07880,An12g04940,An11g02140,An01g07190,An10g00500,An02g04260,
GO:0044249	cellular biosynthetic process	0.00355173994489468	0.0167986359499342	nonTerminalNode	226	689	534	2091	An09g02720,An15g00930,An15g00750,An02g06120,An01g04050,An08g04470,An01g05780,An08g02210,An07g06520,An16g03130,An11g06660,An04g07250,An15g01760,An16g05260,An15g00420,An02g04300,An04g03110,An02g06710,An02g13840,An02g12040,An16g07400,An07g10040,An14g00900,An12g04870,An08g00010,An02g14750,An08g10060,An06g01690,An04g02550,An09g02800,An06g01710,An11g04360,An11g02430,An12g00780,An16g04450,An09g05380,An0…
GO:0043933	macromolecular complex subunit organization	2.43749189280664e-14	5.19998270465417e-13	nonTerminalNode	110	157	650	2623	An12g04670,An12g08800,An06g01130,An01g04050,An04g01770,An12g07950,An02g06130,An03g06950,An08g06090,An02g04220,An18g05060,An01g04240,An04g09010,An08g07030,An04g07250,An12g07550,An11g11140,An01g02720,An18g01980,An04g01930,An12g04870,An02g14750,An18g03120,An08g02200,An03g03780,An15g01270,An02g05650,An16g08030,An04g00020,An09g04900,An08g03430,An16g04890,An15g00960,An02g09200,An08g07360,An08g07610,An1…
GO:0040029	regulation of gene expression, epigenetic	0.00693978979207892	0.0301580988495282	nonTerminalNode	19	32	741	2748	An11g04360,An09g02720,An01g13540,An03g04320,An16g04890,An08g02810,An01g02720,An01g07390,An02g12040,An18g06840,An04g08810,An01g02790,An01g04640,An07g08730,An18g04470,An01g12700,An02g10260,An08g10060,An04g07250,
GO:0006399	tRNA metabolic process	6.8453394737864e-08	9.09267733876533e-07	nonTerminalNode	48	61	712	2719	An15g00230,An07g08320,An12g08800,An18g03060,An02g11460,An01g12180,An02g01970,An04g03060,An07g03150,An12g04810,An01g03650,An01g10700,An15g00210,An15g01000,An01g10770,An01g10760,An04g05630,An16g03130,An16g01560,An18g06850,An17g01660,An11g06660,An01g10270,An02g04880,An01g11720,An01g03350,An11g00750,An14g05010,An15g00420,An02g09220,An11g10740,An12g03720,An04g03110,An01g07390,An04g01570,An11g02400,An1…
GO:0051170	nuclear import	0.00571765109072214	0.0258027331273615	nonTerminalNode	13	17	747	2763	An11g04990,An11g04980,An18g05830,An16g05050,An04g05630,An14g00100,An11g00610,An08g08600,An15g06440,An07g01520,An08g00520,An08g04900,An07g07790,
GO:0034645	cellular macromolecule biosynthetic process	8.43955392587094e-07	9.90240993968856e-06	nonTerminalNode	161	384	599	2396	An09g02720,An15g00750,An01g04050,An01g05780,An08g04470,An08g02210,An07g06520,An16g03130,An11g06660,An04g07250,An16g05260,An15g00420,An02g04300,An04g03110,An02g06710,An02g13840,An02g12040,An14g00900,An12g04870,An02g14750,An08g10060,An06g01690,An04g02550,An09g02800,An06g01710,An11g04360,An12g00780,An16g04450,An09g05380,An01g03050,An01g02320,An15g01000,An02g09200,An02g12410,An07g06570,An02g02240,An0…
GO:0009060	aerobic respiration	0.00215528363379981	0.0109950701318483	terminalNode	20	30	740	2750	An16g02570,An15g01270,An14g04080,An15g00930,An09g03870,An04g07330,An14g04960,An15g05790,An14g00310,An09g06650,An04g04750,An09g06680,An11g06590,An04g01200,An02g08900,An18g06760,An07g02160,An08g05580,An01g00130,An04g05220,
GO:0006267	pre-replicative complex assembly	0.000286166891867009	0.0019060192345592	terminalNode	9	4	751	2776	An09g04640,An16g04890,An08g02810,An02g10260,An01g02720,An01g13540,An01g02790,An12g04720,An03g04320,
GO:0010467	gene expression	1.42002612849615e-53	1.24962299307661e-51	nonTerminalNode	294	352	466	2428	An09g02720,An02g06050,An15g00750,An15g01480,An01g04050,An02g14360,An16g03090,An01g05780,An08g04470,An08g02210,An02g06130,An02g04220,An07g06520,An01g03160,An16g03130,An16g01560,An02g14340,An04g09010,An04g07250,An11g06660,An12g03850,An16g05260,An15g00420,An02g04300,An04g03110,An02g06710,An02g13840,An02g12040,An12g00510,An07g02960,An12g04870,An02g14750,An18g03120,An08g10060,An06g01690,An18g03220,An0…
GO:0034660	ncRNA metabolic process	6.02957256393791e-57	7.07469847502048e-55	nonTerminalNode	163	81	597	2699	An12g08800,An02g06050,An09g06180,An18g03000,An18g03060,An02g11460,An02g11580,An15g01480,An02g09260,An02g01970,An01g04050,An02g14360,An16g03090,An07g06760,An16g08860,An01g05780,An08g07790,An12g04810,An01g03650,An02g14950,An01g10700,An15g00210,An02g06130,An18g06710,An02g13900,An17g01975,An01g05540,An01g10770,An01g00770,An01g10760,An02g04220,An07g08850,An01g03160,An01g03760,An01g02120,An08g06790,An0…
GO:0022613	ribonucleoprotein complex biogenesis	7.88543355197664e-87	2.77567261029578e-84	nonTerminalNode	178	40	582	2740	An08g02870,An03g04990,An04g02000,An12g04670,An12g01350,An01g13190,An12g00410,An12g08800,An02g06050,An15g00750,An09g06180,An18g03000,An02g11580,An15g01480,An01g06040,An02g09260,An02g01970,An07g02690,An01g04050,An02g14360,An16g04940,An16g03090,An07g06760,An16g08860,An07g07790,An01g05780,An08g07790,An16g04930,An08g02210,An02g14950,An18g06710,An02g06130,An02g13900,An17g01975,An01g05540,An01g12640,An0…
GO:0022618	ribonucleoprotein complex assembly	1.93660929268724e-15	4.54457647350604e-14	nonTerminalNode	41	18	719	2762	An04g02120,An08g02870,An02g05650,An16g08030,An12g04670,An12g00410,An08g03430,An01g04740,An01g06040,An11g06760,An18g05140,An08g05730,An18g01980,An02g04980,An04g08790,An04g01930,An16g04690,An16g04930,An02g14950,An02g06130,An02g13900,An17g01975,An01g06270,An02g09200,An12g04870,An04g08760,An01g02880,An01g00770,An02g04220,An07g08850,An01g03760,An02g07010,An16g06850,An01g04240,An08g07610,An14g04940,An0…
GO:0006360	transcription from RNA polymerase I promoter	3.08182586371911e-05	0.000258849771934817	nonTerminalNode	15	10	745	2770	An11g01770,An02g05460,An11g09370,An07g05380,An08g09160,An01g02200,An04g06120,An18g03770,An01g07250,An04g03300,An01g11950,An15g00700,An01g05610,An07g08590,An02g02900,
GO:0051169	nuclear transport	4.66957848986857e-13	8.65100857070389e-12	nonTerminalNode	50	39	710	2741	An11g04990,An12g01350,An01g13190,An04g00020,An11g04980,An08g08600,An14g06020,An07g03150,An15g06440,An07g01520,An16g04940,An11g01570,An07g07790,An08g02210,An17g01975,An02g06850,An02g09200,An08g00730,An01g04310,An13g01010,An02g13890,An18g06750,An18g05810,An18g05190,An04g05630,An08g03550,An13g01070,An17g01130,An08g04900,An02g03520,An01g13200,An08g08740,An17g01815,An04g03790,An08g06130,An14g00100,An1…
GO:0045039	protein import into mitochondrial inner membrane	9.64074981914765e-05	0.000729794394911822	terminalNode	6	0	754	2780	An01g07190,An03g04790,An01g03640,An10g00500,An02g04260,An02g10740,
GO:0071046	nuclear polyadenylation-dependent ncRNA catabolic process	3.19885371567175e-05	0.000258849771934817	nonTerminalNode	8	1	752	2779	An01g07520,An07g08320,An14g05010,An02g01970,An11g10740,An04g01570,An07g06510,An12g04560,
GO:0046390	ribose phosphate biosynthetic process	0.00986467815602708	0.0377431164230601	nonTerminalNode	3	0	757	2780	An04g05860,An07g02210,An02g09240,
GO:0000462	maturation of SSU-rRNA from tricistronic rRNA transcript (SSU-rRNA, 5.8S rRNA, LSU-rRNA)	8.68494745853914e-31	5.55836637346505e-29	nonTerminalNode	56	7	704	2773	An04g01900,An01g03080,An02g01600,An11g01850,An01g00150,An02g03350,An02g06050,An08g08740,An07g05380,An09g06180,An08g09160,An09g05270,An18g03000,An08g03460,An04g05850,An17g01630,An02g09260,An15g01160,An14g05390,An18g05080,An02g14360,An02g04830,An11g04500,An07g06760,An16g08860,An16g07300,An02g13840,An07g08590,An12g04910,An18g04230,An04g08790,An12g00510,An01g05560,An02g06130,An07g02960,An18g06710,An0…
GO:0016075	rRNA catabolic process	0.000129753757488685	0.000941717992495199	nonTerminalNode	8	2	752	2778	An07g08320,An01g07520,An14g05010,An02g01970,An11g10740,An04g01570,An07g06510,An12g04560,
GO:0006364	rRNA processing	2.09910898371076e-66	4.92590908177458e-64	nonTerminalNode	124	18	636	2762	An12g08800,An02g06050,An09g06180,An18g03000,An02g11580,An15g01480,An02g09260,An02g01970,An01g04050,An02g14360,An16g03090,An07g06760,An16g08860,An01g05780,An08g07790,An02g14950,An02g06130,An18g06710,An02g13900,An17g01975,An01g05540,An01g00770,An02g04220,An07g08850,An01g03160,An01g03760,An01g02120,An08g06790,An08g02520,An18g02230,An14g04940,An02g14340,An02g03350,An17g01815,An12g03850,An09g05270,An1…
GO:0015931	nucleobase, nucleoside, nucleotide and nucleic acid transport	1.92380879937389e-06	2.10672387451595e-05	nonTerminalNode	29	30	731	2750	An14g01860,An08g06240,An12g01350,An01g13190,An04g00020,An07g10010,An08g08740,An15g06040,An07g03150,An16g04940,An08g00520,An11g01570,An16g05290,An07g07790,An18g04180,An14g00900,An02g09200,An08g07360,An01g04310,An18g05810,An18g05830,An18g05190,An04g05630,An11g00610,An08g03550,An13g01070,An06g01870,An18g03310,An08g04900,
GO:0000470	maturation of LSU-rRNA	1.28642043926532e-07	1.64661816225961e-06	nonTerminalNode	13	2	747	2778	An02g11580,An02g13890,An18g03120,An15g01480,An04g01930,An16g08640,An14g03740,An15g06390,An16g08030,An17g01975,An17g01815,An18g02230,An09g06310,
GO:0033365	protein localization in organelle	0.00089687286385373	0.00521816938969443	nonTerminalNode	35	64	725	2716	An02g01750,An16g02470,An11g04990,An11g04980,An08g08600,An15g06440,An07g01520,An02g04260,An07g07790,An14g06320,An15g00190,An08g07360,An02g05890,An04g05630,An07g07880,An01g07190,An08g04900,An01g03640,An15g00980,An16g05090,An08g01650,An14g00100,An12g04940,An11g02140,An01g10070,An08g00520,An13g00670,An02g10740,An08g04070,An03g04790,An02g01360,An18g05830,An16g05050,An11g00610,An10g00500,
GO:0043170	macromolecule metabolic process	1.61209147574023e-20	5.6745619946056e-19	nonTerminalNode	373	855	387	1925	An09g02720,An15g01480,An02g14360,An08g04470,An02g04220,An02g14340,An04g07250,An14g03780,An02g04300,An12g00510,An07g02960,An14g00900,An12g04870,An07g09120,An08g10060,An06g01690,An18g03220,An04g02550,An09g02800,An11g06650,An02g01600,An02g05650,An16g08030,An11g11150,An09g05380,An01g03050,An11g00560,An14g05390,An11g09760,An14g06320,An15g01000,An02g09200,An07g06640,An02g06750,An04g07340,An07g06570,An0…
GO:0030150	protein import into mitochondrial matrix	8.03080589521946e-06	7.74477719210206e-05	terminalNode	11	3	749	2777	An02g01750,An03g04790,An08g04070,An02g01360,An07g07880,An11g02140,An15g00190,An08g07360,An13g00670,An16g05090,An08g01650,
GO:0006743	ubiquinone metabolic process	0.00133201928242005	0.00726931453351715	nonTerminalNode	7	3	753	2777	An01g08500,An11g09930,An11g10370,An15g00930,An07g05610,An11g06590,An04g06490,
GO:0006116	NADH oxidation	0.00986467815602708	0.0377431164230601	terminalNode	3	0	757	2780	An01g06110,An17g01530,An08g04240,
GO:0042254	ribosome biogenesis	1.10679009460746e-89	7.7918022660365e-87	nonTerminalNode	172	30	588	2750	An08g02870,An03g04990,An04g02000,An12g04670,An12g01350,An01g13190,An12g08800,An02g06050,An15g00750,An09g06180,An18g03000,An02g11580,An15g01480,An01g06040,An02g09260,An02g01970,An07g02690,An01g04050,An02g14360,An16g04940,An16g03090,An07g06760,An16g08860,An07g07790,An01g05780,An08g07790,An16g04930,An08g02210,An02g14950,An18g06710,An02g06130,An02g13900,An17g01975,An01g05540,An01g12640,An01g00770,An0…
GO:0032774	RNA biosynthetic process	0.00820692191689249	0.0350162001787413	nonTerminalNode	71	185	689	2595	An09g02720,An12g08800,An15g00750,An01g04050,An16g07860,An01g05780,An15g00210,An14g00330,An04g07250,An01g02720,An02g12040,An18g06840,An02g14750,An08g02200,An08g10060,An11g04360,An12g00780,An08g09160,An01g04380,An16g04890,An01g11950,An01g02320,An15g00960,An11g01770,An18g04470,An08g02390,An17g01660,An02g02240,An07g05380,An07g08370,An04g05960,An15g00700,An01g07390,An13g00070,An02g05460,An17g01580,An0…
GO:0000372	Group I intron splicing	0.00986467815602708	0.0377431164230601	terminalNode	3	0	757	2780	An15g00420,An14g03630,An04g03060,
GO:0065004	protein-DNA complex assembly	0.00354587512624408	0.0167986359499342	nonTerminalNode	18	27	742	2753	An01g13540,An09g04900,An03g04320,An16g04890,An08g02810,An01g02720,An07g10400,An15g00960,An01g02790,An07g08730,An02g14750,An09g04640,An18g03770,An02g10260,An11g10710,An12g04720,An08g00330,An07g02860,
GO:0007007	inner mitochondrial membrane organization	8.53330490048035e-06	7.90453506570811e-05	nonTerminalNode	10	2	750	2778	An03g04790,An04g00130,An01g07190,An16g08550,An01g03640,An10g00500,An08g06540,An02g04260,An02g10740,An01g10880,
GO:0022900	electron transport chain	0.00908097138428952	0.0369537795060105	nonTerminalNode	6	4	754	2776	An14g04080,An09g06650,An01g06180,An04g05220,An02g09930,An04g01200,
GO:0000467	exonucleolytic trimming to generate mature 3'-end of 5.8S rRNA from tricistronic rRNA transcript (SSU-rRNA, 5.8S rRNA, LSU-rRNA)	0.000108724205788355	0.000805703588157917	terminalNode	9	3	751	2777	An01g07520,An07g08320,An14g05010,An02g01970,An11g10740,An08g10060,An04g01570,An07g06510,An12g04560,
GO:0046391	5-phosphoribose 1-diphosphate metabolic process	0.00986467815602708	0.0377431164230601	nonTerminalNode	3	0	757	2780	An04g05860,An07g02210,An02g09240,
GO:0051236	establishment of RNA localization	6.04276033873428e-06	5.99169475840695e-05	nonTerminalNode	23	21	737	2759	An12g01350,An01g13190,An04g00020,An08g08740,An07g03150,An16g04940,An08g00520,An11g01570,An07g07790,An18g04180,An02g09200,An08g07360,An01g04310,An18g05810,An18g05830,An18g05190,An04g05630,An11g00610,An08g03550,An13g01070,An06g01870,An18g03310,An08g04900,
GO:0071038	nuclear polyadenylation-dependent tRNA catabolic process	3.19885371567175e-05	0.000258849771934817	terminalNode	8	1	752	2779	An01g07520,An07g08320,An14g05010,An02g01970,An11g10740,An04g01570,An07g06510,An12g04560,
GO:0000056	ribosomal small subunit export from nucleus	0.000451391398818642	0.00281220836078162	terminalNode	5	0	755	2780	An18g06750,An14g03620,An02g06850,An17g01130,An17g00240,
GO:0016078	tRNA catabolic process	3.19885371567175e-05	0.000258849771934817	nonTerminalNode	8	1	752	2779	An01g07520,An07g08320,An14g05010,An02g01970,An11g10740,An04g01570,An07g06510,An12g04560,
GO:0000375	RNA splicing, via transesterification reactions	0.00229743652489626	0.0114708887484182	nonTerminalNode	16	21	744	2759	An04g02040,An12g00410,An14g03630,An11g06760,An15g00420,An04g03060,An04g02030,An16g07850,An15g00160,An12g04860,An08g02220,An18g03120,An14g06480,An02g14340,An15g05680,An04g09010,
GO:0016073	snRNA metabolic process	8.44357494047752e-05	0.000653217226164415	nonTerminalNode	10	4	750	2776	An01g10270,An07g08320,An11g10740,An12g08800,An12g03720,An09g06170,An04g01570,An08g06650,An12g04560,An17g02170,
GO:0031119	tRNA pseudouridine synthesis	0.00875078351996862	0.0368576770803116	terminalNode	4	1	756	2779	An01g10270,An15g06730,An02g09220,An12g03720,
GO:0006626	protein targeting to mitochondrion	4.77249438344826e-08	6.4612231652838e-07	nonTerminalNode	20	9	740	2771	An02g01750,An14g06320,An16g02470,An15g00980,An01g03640,An15g00190,An08g07360,An13g00670,An02g10740,An16g05090,An08g01650,An03g04790,An08g04070,An02g01360,An07g07880,An12g04940,An11g02140,An01g07190,An10g00500,An02g04260,
GO:0008380	RNA splicing	0.000863180254530095	0.00506399082657656	nonTerminalNode	20	27	740	2753	An04g02040,An12g00410,An14g03630,An11g00750,An11g06760,An15g00420,An04g03060,An07g03150,An04g02030,An16g07850,An15g00160,An12g04860,An08g02220,An18g03120,An04g05630,An11g00610,An14g06480,An02g14340,An15g05680,An04g09010,
GO:0031125	rRNA 3'-end processing	2.98607897552249e-05	0.000258849771934817	nonTerminalNode	10	3	750	2777	An01g07520,An07g08320,An14g05010,An02g01970,An11g10740,An08g10060,An02g09200,An04g01570,An07g06510,An12g04560,
GO:0006744	ubiquinone biosynthetic process	0.00133201928242005	0.00726931453351715	terminalNode	7	3	753	2777	An01g08500,An11g09930,An11g10370,An15g00930,An07g05610,An11g06590,An04g06490,
GO:0071028	nuclear mRNA surveillance	0.00641349366869684	0.0285765793845733	terminalNode	5	2	755	2778	An08g06790,An01g07520,An07g08320,An04g01570,An11g10740,
GO:0006405	RNA export from nucleus	9.24765739668241e-06	8.45500104839534e-05	nonTerminalNode	22	20	738	2760	An12g01350,An01g13190,An04g00020,An08g08740,An07g03150,An16g04940,An08g00520,An11g01570,An07g07790,An18g04180,An02g09200,An01g04310,An18g05810,An18g05830,An18g05190,An04g05630,An11g00610,An08g03550,An13g01070,An06g01870,An18g03310,An08g04900,
GO:0071027	nuclear RNA surveillance	3.3581030122514e-05	0.000262678280069443	nonTerminalNode	9	2	751	2778	An01g07520,An07g08320,An14g05010,An02g01970,An11g10740,An08g06790,An04g01570,An07g06510,An12g04560,
GO:0044238	primary metabolic process	1.19552018669556e-06	1.35749388940915e-05	nonTerminalNode	454	1391	306	1389	An09g02720,An14g01590,An02g06120,An15g01480,An02g14360,An08g04470,An02g04220,An02g14340,An04g07250,An14g03780,An02g04300,An16g07400,An12g00510,An07g02960,An14g00900,An12g04870,An07g09120,An08g10060,An18g03220,An06g01690,An04g02550,An09g02800,An11g06650,An02g01600,An16g08030,An02g05650,An11g11150,An09g05380,An01g03050,An11g00560,An14g05390,An11g09760,An14g06320,An15g01000,An02g09200,An07g06640,An0…
GO:0051656	establishment of organelle localization	0.0035553931200855	0.0167986359499342	nonTerminalNode	26	47	734	2733	An06g01130,An12g10200,An14g06020,An07g07790,An08g02210,An17g01975,An01g04640,An02g06850,An08g00730,An01g04310,An13g01010,An02g13890,An18g06750,An17g01130,An02g03520,An01g13200,An17g01815,An04g03790,An08g06130,An14g05140,An17g01140,An17g00240,An08g08760,An04g08760,An14g03620,An11g00610,
GO:0043144	snoRNA processing	0.000941194679824239	0.00543115618521528	nonTerminalNode	8	4	752	2776	An07g08320,An11g10740,An12g08800,An04g01570,An01g12230,An13g00030,An12g08580,An17g02170,
GO:0042255	ribosome assembly	5.27737477445424e-17	1.48610873648631e-15	nonTerminalNode	35	8	725	2772	An04g02120,An08g02870,An02g05650,An16g08030,An12g04670,An08g03430,An01g04740,An01g06040,An18g05140,An08g05730,An18g01980,An02g04980,An04g08790,An04g01930,An16g04690,An16g04930,An02g14950,An02g06130,An02g13900,An17g01975,An01g06270,An02g09200,An12g04870,An04g08760,An01g02880,An01g00770,An02g04220,An07g08850,An01g03760,An02g07010,An01g04240,An08g07610,An14g04940,An01g09920,An02g03950,
GO:0031120	snRNA pseudouridine synthesis	0.00222631090194429	0.0111951633926342	terminalNode	5	1	755	2779	An01g10270,An09g06170,An12g03720,An08g06650,An17g02170,
GO:0034621	cellular macromolecular complex subunit organization	1.63853598037801e-15	3.97768734546938e-14	nonTerminalNode	104	135	656	2645	An08g02870,An12g04670,An12g00410,An17g02210,An12g08800,An03g04320,An09g06180,An01g02900,An01g06040,An06g01130,An07g01520,An01g04050,An07g10400,An07g07790,An04g01770,An16g04930,An12g07950,An02g14950,An02g06130,An11g09370,An02g13900,An17g01975,An08g06090,An01g00770,An02g04220,An18g05060,An07g08850,An08g01550,An18g05190,An01g03760,An16g06850,An08g06790,An01g04240,An14g04940,An04g09010,An08g07030,An0…
GO:0000480	endonucleolytic cleavage in 5'-ETS of tricistronic rRNA transcript (SSU-rRNA, 5.8S rRNA, LSU-rRNA)	2.35333339104525e-12	3.7653334256724e-11	terminalNode	23	4	737	2776	An04g01900,An04g08790,An01g03080,An02g01600,An11g01850,An01g05560,An02g06850,An01g05540,An08g09160,An09g05270,An02g06750,An08g03460,An14g03620,An02g09260,An15g06390,An16g08220,An01g03760,An14g05390,An02g14360,An16g07300,An16g08860,An01g05500,An04g00070,
GO:0033753	establishment of ribosome localization	4.1294661735724e-11	5.93294731876525e-10	nonTerminalNode	22	5	738	2775	An02g03520,An08g02210,An08g08760,An01g13200,An17g01975,An02g06850,An17g01815,An08g00730,An04g08760,An04g03790,An01g04310,An13g01010,An18g06750,An02g13890,An14g03620,An14g05140,An11g00610,An17g01140,An14g06020,An17g01130,An17g00240,An07g07790,
GO:0000055	ribosomal large subunit export from nucleus	2.12107479307365e-06	2.26247977927855e-05	terminalNode	12	3	748	2777	An02g13890,An11g00610,An01g13200,An14g05140,An14g06020,An17g01975,An08g00730,An04g08760,An04g03790,An01g04310,An07g07790,An13g01010,
GO:0006015	5-phosphoribose 1-diphosphate biosynthetic process	0.00986467815602708	0.0377431164230601	terminalNode	3	0	757	2780	An04g05860,An07g02210,An02g09240,
GO:0050657	nucleic acid transport	6.04276033873428e-06	5.99169475840695e-05	nonTerminalNode	23	21	737	2759	An12g01350,An01g13190,An04g00020,An08g08740,An07g03150,An16g04940,An08g00520,An11g01570,An07g07790,An18g04180,An02g09200,An08g07360,An01g04310,An18g05810,An18g05830,An18g05190,An04g05630,An11g00610,An08g03550,An13g01070,An06g01870,An18g03310,An08g04900,
GO:0022607	cellular component assembly	4.63014009837642e-07	5.62003211940862e-06	nonTerminalNode	90	173	670	2607	An12g04670,An12g07950,An02g06130,An03g06950,An02g04220,An18g05060,An01g04240,An04g09010,An08g07030,An12g07550,An06g01550,An01g02720,An18g01980,An04g01930,An12g04870,An02g14750,An08g02200,An03g03780,An15g01270,An02g05650,An16g08030,An08g03430,An09g04900,An16g04890,An02g05390,An15g00960,An02g09200,An08g07360,An08g07610,An15g02320,An08g02450,An07g08370,An01g04740,An18g05140,An12g04940,An02g08900,An0…
GO:0006412	translation	8.81296784011456e-18	2.9544425521146e-16	nonTerminalNode	70	55	690	2725	An08g10140,An07g02650,An12g01350,An12g04670,An17g02210,An15g06790,An16g04450,An02g08080,An08g03430,An09g05380,An09g04110,An02g12120,An12g00130,An01g02900,An07g04800,An01g03050,An04g03060,An17g01360,An08g00610,An08g04470,An14g01010,An01g04430,An08g02210,An01g03650,An04g02030,An15g01000,An14g01030,An02g09200,An02g12410,An07g06520,An08g03550,An07g06570,An18g03810,An16g03130,An01g03460,An11g06660,An0…
GO:0009303	rRNA transcription	0.000451391398818642	0.00281220836078162	nonTerminalNode	5	0	755	2780	An11g01770,An18g03770,An11g01950,An01g05610,An11g09370,
GO:0034475	U4 snRNA 3'-end processing	0.00875078351996862	0.0368576770803116	terminalNode	4	1	756	2779	An07g08320,An04g01570,An11g10740,An12g04560,
GO:0019322	pentose biosynthetic process	0.00986467815602708	0.0377431164230601	nonTerminalNode	3	0	757	2780	An04g05860,An07g02210,An02g09240,
GO:0010468	regulation of gene expression	0.00253075680958797	0.0125468506616192	nonTerminalNode	70	171	690	2609	An08g10140,An09g02720,An12g01350,An12g04670,An12g00410,An03g04320,An15g00750,An01g02900,An07g10400,An01g05780,An15g00210,An07g06520,An18g05190,An14g00330,An04g03300,An04g07250,An01g13540,An01g02720,An02g06710,An02g13840,An02g12040,An18g06840,An08g00980,An04g01940,An12g04860,An02g14750,An04g06120,An17g01410,An08g02200,An02g10260,An11g10710,An08g10060,An08g00970,An06g01710,An11g04360,An09g04110,An0…
GO:0000966	RNA 5'-end processing	5.74926460351871e-13	9.63686257351708e-12	nonTerminalNode	24	4	736	2776	An04g01900,An04g08790,An01g03080,An02g01600,An11g01850,An01g05560,An18g06710,An02g06850,An01g05540,An08g09160,An09g05270,An02g06750,An08g03460,An14g03620,An02g09260,An15g06390,An16g08220,An01g03760,An14g05390,An02g14360,An16g07300,An16g08860,An01g05500,An04g00070,
GO:0006999	nuclear pore organization	0.0058515543843134	0.0262388171118257	terminalNode	7	5	753	2775	An14g00100,An07g01520,An08g06090,An04g00020,An08g00520,An11g11140,An07g07790,
GO:0016070	RNA metabolic process	4.9413025775491e-39	3.47867701459456e-37	nonTerminalNode	243	311	517	2469	An09g02720,An02g06050,An15g00750,An15g01480,An01g04050,An02g14360,An16g03090,An01g05780,An02g06130,An02g04220,An01g03160,An16g03130,An16g01560,An02g14340,An04g09010,An04g07250,An11g06660,An14g03780,An12g03850,An15g00420,An04g03110,An02g13840,An02g12040,An12g00510,An07g02960,An02g14750,An18g03120,An16g05050,An08g10060,An18g03220,An11g06650,An11g04360,An02g01600,An03g06850,An11g04470,An02g05650,An1…
GO:0006401	RNA catabolic process	0.0011810399990908	0.00675977365333272	nonTerminalNode	23	35	737	2745	An07g08320,An11g04510,An12g04110,An14g03780,An15g03420,An01g03050,An14g05010,An02g01970,An11g10740,An04g01570,An16g07850,An15g00160,An07g06510,An02g02530,An01g07520,An16g05050,An08g06790,An12g01330,An14g04940,An08g00330,An03g03780,An11g06650,An12g04560,
GO:0040031	snRNA modification	0.00222631090194429	0.0111951633926342	nonTerminalNode	5	1	755	2779	An01g10270,An09g06170,An12g03720,An08g06650,An17g02170,
GO:0000054	ribosomal subunit export from nucleus	4.1294661735724e-11	5.93294731876525e-10	nonTerminalNode	22	5	738	2775	An02g03520,An08g02210,An08g08760,An01g13200,An17g01975,An02g06850,An17g01815,An08g00730,An04g08760,An04g03790,An01g04310,An13g01010,An18g06750,An02g13890,An14g03620,An14g05140,An11g00610,An17g01140,An14g06020,An17g01130,An17g00240,An07g07790,
GO:0000469	cleavage involved in rRNA processing	3.11113246611048e-21	1.15275645060093e-19	nonTerminalNode	42	8	718	2772	An04g01900,An01g03080,An07g08320,An02g01600,An11g01850,An01g00150,An02g03350,An08g08740,An08g09160,An09g05270,An08g03460,An02g09260,An14g05010,An02g01970,An11g10740,An14g05390,An02g14360,An16g07300,An16g08860,An04g01570,An18g04230,An04g08790,An01g05560,An18g06710,An02g09200,An02g06850,An01g05540,An07g06510,An15g00730,An13g01010,An02g06750,An18g06750,An14g03620,An01g07520,An16g08220,An15g06390,An0…
GO:0032268	regulation of cellular protein metabolic process	0.000178862406296368	0.0012467240993331	nonTerminalNode	23	29	737	2751	An08g10140,An15g02420,An12g01350,An12g04670,An09g04110,An09g04900,An08g06540,An12g00130,An01g02900,An01g03050,An02g06710,An04g06320,An02g13840,An18g06840,An01g04430,An15g02440,An08g00980,An04g01940,An02g09370,An07g06520,An14g01560,An08g00970,An06g01710,
GO:0090304	nucleic acid metabolic process	1.65818456446663e-28	8.97970717988081e-27	nonTerminalNode	267	447	493	2333	An09g02720,An02g06050,An15g00750,An15g01480,An01g04050,An02g14360,An16g03090,An01g05780,An02g06130,An02g04220,An01g03160,An16g03130,An16g01560,An02g14340,An04g09010,An04g07250,An11g06660,An14g03780,An12g03850,An15g00420,An04g03110,An02g06710,An02g13840,An02g12040,An12g00510,An16g02590,An07g02960,An02g14750,An18g03120,An16g05050,An08g10060,An06g01690,An18g03220,An11g06650,An11g04360,An02g01600,An0…
GO:0045426	quinone cofactor biosynthetic process	0.00133201928242005	0.00726931453351715	nonTerminalNode	7	3	753	2777	An01g08500,An11g09930,An11g10370,An15g00930,An07g05610,An11g06590,An04g06490,
GO:0045814	negative regulation of gene expression, epigenetic	0.00693978979207892	0.0301580988495282	nonTerminalNode	19	32	741	2748	An11g04360,An09g02720,An01g13540,An03g04320,An16g04890,An08g02810,An01g02720,An01g07390,An02g12040,An18g06840,An04g08810,An01g02790,An01g04640,An07g08730,An18g04470,An01g12700,An02g10260,An08g10060,An04g07250,
GO:0033108	mitochondrial respiratory chain complex assembly	0.00298717789001112	0.0145032636866747	terminalNode	7	4	753	2776	An08g01550,An12g00650,An15g01270,An01g05570,An12g07550,An02g12620,An04g01200,
GO:0034471	ncRNA 5'-end processing	5.74926460351871e-13	9.63686257351708e-12	nonTerminalNode	24	4	736	2776	An04g01900,An04g08790,An01g03080,An02g01600,An11g01850,An01g05560,An18g06710,An02g06850,An01g05540,An08g09160,An09g05270,An02g06750,An08g03460,An14g03620,An02g09260,An15g06390,An16g08220,An01g03760,An14g05390,An02g14360,An16g07300,An16g08860,An01g05500,An04g00070,
GO:0022904	respiratory electron transport chain	0.00908097138428952	0.0369537795060105	nonTerminalNode	6	4	754	2776	An14g04080,An09g06650,An01g06180,An04g05220,An02g09930,An04g01200,
GO:0006342	chromatin silencing	0.00693978979207892	0.0301580988495282	nonTerminalNode	19	32	741	2748	An11g04360,An09g02720,An01g13540,An03g04320,An16g04890,An08g02810,An01g02720,An01g07390,An02g12040,An18g06840,An04g08810,An01g02790,An01g04640,An07g08730,An18g04470,An01g12700,An02g10260,An08g10060,An04g07250,
GO:0000376	RNA splicing, via transesterification reactions with guanosine as nucleophile	0.00986467815602708	0.0377431164230601	nonTerminalNode	3	0	757	2780	An15g00420,An14g03630,An04g03060,
GO:0006730	one-carbon metabolic process	0.000793771125328063	0.00469592329605846	nonTerminalNode	21	29	739	2751	An09g02720,An07g05620,An03g04320,An18g03060,An02g11460,An01g12180,An01g07390,An02g02900,An18g06840,An16g07400,An07g03280,An01g12230,An15g00890,An05g00410,An01g12700,An01g00070,An18g02230,An16g01560,An14g01150,An18g06850,An11g06660,
GO:0006270	DNA-dependent DNA replication initiation	0.00281572096913	0.0137657469601911	terminalNode	12	13	748	2767	An01g13540,An01g02790,An03g04320,An01g04120,An16g04890,An08g02810,An11g06950,An02g10260,An01g02720,An01g04050,An12g04720,An04g09100,
GO:0031126	snoRNA 3'-end processing	0.00443160012315458	0.0203911535078485	terminalNode	6	3	754	2777	An07g08320,An11g10740,An04g01570,An01g12230,An13g00030,An17g02170,
GO:0000002	mitochondrial genome maintenance	0.0132509813409947	0.0489094499840722	terminalNode	11	15	749	2765	An14g01860,An15g00980,An02g03770,An07g10010,An15g05790,An08g00950,An16g06400,An14g04830,An07g03020,An14g06560,An09g03940,
GO:0006400	tRNA modification	0.000167868276929928	0.00118179266958669	nonTerminalNode	24	31	736	2749	An01g10270,An15g00230,An01g11720,An01g03350,An18g03060,An02g11460,An01g12180,An02g09220,An12g03720,An01g07390,An12g04810,An15g06730,An07g03280,An01g10700,An15g00210,An15g01000,An01g02100,An01g12800,An01g00070,An18g03220,An16g01560,An18g06850,An17g01660,An11g06660,
GO:0009987	cellular process	0.000767862332248538	0.00458114476188958	nonTerminalNode	614	2093	146	687	An15g00930,An15g01480,An02g14360,An08g06090,An02g14340,An04g07250,An17g00240,An12g00510,An07g02960,An14g00900,An12g04870,An02g10740,An08g10060,An06g01690,An04g02550,An09g02800,An02g07530,An11g04990,An16g08030,An11g02430,An11g11150,An09g05380,An14g00310,An11g00560,An14g05390,An11g09760,An14g06320,An02g09200,An02g06750,An08g00950,An04g07340,An07g06570,An01g03350,An01g03640,An07g05380,An06g01930,An0…
GO:0045903	positive regulation of translational fidelity	0.00986467815602708	0.0377431164230601	terminalNode	3	0	757	2780	An04g01940,An02g13840,An12g01350,
GO:0000956	nuclear-transcribed mRNA catabolic process	0.000321137690729163	0.00207413701168194	nonTerminalNode	18	20	742	2760	An07g08320,An11g04510,An15g03420,An14g05010,An01g03050,An11g10740,An04g01570,An16g07850,An15g00160,An02g02530,An01g07520,An16g05050,An08g06790,An12g01330,An14g04940,An08g00330,An03g03780,An11g06650,
GO:0006807	nitrogen compound metabolic process	2.0794559736839e-14	4.57480314210459e-13	nonTerminalNode	333	807	427	1973	An09g02720,An02g06120,An15g01480,An02g14360,An02g04220,An02g14340,An04g07250,An14g03780,An16g07400,An12g00510,An07g02960,An08g10060,An18g03220,An06g01690,An11g06650,An02g01600,An11g02430,An16g08030,An02g05650,An11g11150,An01g03050,An11g00560,An14g05390,An15g01000,An02g09200,An07g06640,An02g06750,An16g02570,An01g03350,An07g05380,An15g00700,An11g02400,An14g03740,An08g08550,An02g05460,An01g12230,An0…
GO:0010556	regulation of macromolecule biosynthetic process	0.00761501481995343	0.0326888441051659	nonTerminalNode	69	178	691	2602	An08g10140,An09g02720,An12g01350,An12g04670,An03g04320,An15g00750,An01g02900,An01g04050,An07g10400,An01g05780,An15g00210,An07g06520,An18g05190,An14g00330,An04g03300,An04g07250,An01g13540,An01g02720,An02g06710,An02g13840,An13g00030,An02g12040,An18g06840,An08g00980,An04g01940,An02g14750,An04g06120,An17g01410,An08g02200,An02g10260,An11g10710,An08g10060,An08g00970,An06g01710,An11g04360,An09g04110,An0…
GO:0045333	cellular respiration	0.0013134584313816	0.00726931453351715	nonTerminalNode	22	33	738	2747	An16g02570,An15g01270,An14g04080,An15g00930,An09g03870,An02g09930,An04g07330,An14g04960,An15g05790,An14g00310,An09g06650,An04g04750,An09g06680,An11g06590,An04g01200,An02g08900,An18g06760,An07g02160,An08g05580,An01g00130,An01g06180,An04g05220,
GO:0016074	snoRNA metabolic process	0.000204742115360865	0.00141312205111812	nonTerminalNode	10	5	750	2775	An07g08320,An11g10740,An12g08800,An07g08370,An04g01570,An01g12230,An13g00030,An01g05780,An12g08580,An17g02170,
GO:0016458	gene silencing	0.0087955820305289	0.0368576770803116	nonTerminalNode	19	33	741	2747	An11g04360,An09g02720,An01g13540,An03g04320,An16g04890,An08g02810,An01g02720,An01g07390,An02g12040,An18g06840,An04g08810,An01g02790,An01g04640,An07g08730,An18g04470,An01g12700,An02g10260,An08g10060,An04g07250,
GO:0051246	regulation of protein metabolic process	0.000486510806698462	0.00295261730961825	nonTerminalNode	23	32	737	2748	An08g10140,An15g02420,An12g01350,An12g04670,An09g04110,An09g04900,An08g06540,An12g00130,An01g02900,An01g03050,An02g06710,An04g06320,An02g13840,An18g06840,An01g04430,An15g02440,An08g00980,An04g01940,An02g09370,An07g06520,An14g01560,An08g00970,An06g01710,
GO:0006417	regulation of translation	8.7704701642143e-05	0.000671131629957268	nonTerminalNode	19	19	741	2761	An08g10140,An15g02420,An12g01350,An12g04670,An09g04110,An12g00130,An01g02900,An01g03050,An02g06710,An02g13840,An01g04430,An15g02440,An08g00980,An04g01940,An02g09370,An07g06520,An14g01560,An08g00970,An06g01710,
GO:0006446	regulation of translational initiation	0.00198923914057144	0.0105382003191349	terminalNode	8	5	752	2775	An01g04430,An01g03050,An15g02420,An12g04670,An08g00980,An02g06710,An02g09370,An06g01710,
GO:0042775	mitochondrial ATP synthesis coupled electron transport	0.00908097138428952	0.0369537795060105	nonTerminalNode	6	4	754	2776	An14g04080,An09g06650,An01g06180,An04g05220,An02g09930,An04g01200,
GO:0000478	endonucleolytic cleavage involved in rRNA processing	3.49107486214082e-17	1.02404862622797e-15	nonTerminalNode	32	5	728	2775	An04g01900,An01g03080,An02g01600,An11g01850,An01g00150,An02g03350,An08g08740,An08g09160,An09g05270,An08g03460,An02g09260,An14g05390,An02g14360,An16g07300,An16g08860,An18g04230,An04g08790,An01g05560,An18g06710,An02g09200,An02g06850,An01g05540,An13g01010,An02g06750,An18g06750,An14g03620,An16g08220,An15g06390,An01g03760,An01g05500,An04g00070,An08g06650,
