# Supplementary material for: The Transcriptomic Signature of RacA Activation and Inactivation Provides New Insights into the Morphogenetic Network of Aspergillus niger
Source: PLoS One. 2013 Jul 24;8(7):e68946. doi: 10.1371/journal.pone.0068946 (PMC3722221; doi:10.1371/journal.pone.0068946)
Supplement: Table S3 — ZIP archive file containing FetGOat enrichment results for the up- and down-regulated gene sets of all six comparisons. (ZIP) [file pone.0068946.s003.zip › FetGOat/05.DOWN/tables/05.down.txt_MFover.csv]

GO term	description	p-value	FDR	node type	sP	rP	sN	rN	genes enriched
GO:0003735	structural constituent of ribosome	2.79921922965819e-37	6.74611834347624e-35	terminalNode	66	7	694	2773	An08g10140,An01g14080,An02g14610,An01g13190,An12g01350,An02g06040,An02g08080,An08g03430,An02g12120,An07g09550,An14g04960,An15g00770,An17g01270,An11g11170,An17g01360,An11g06810,An08g00610,An14g01010,An07g09070,An11g07920,An04g03900,An02g09200,An01g03110,An07g08850,An18g06010,An01g03160,An08g00950,An08g04150,An13g01070,An07g06570,An18g03810,An13g01000,An01g03460,An09g05980,An02g05010,An01g04920,An0…
GO:0004086	carbamoyl-phosphate synthase activity	0.00986467815602708	0.0424533470643308	nonTerminalNode	3	0	757	2780	An16g04970,An17g00820,An08g07420,
GO:0003688	DNA replication origin binding	0.00014330471923777	0.00143901822234594	terminalNode	11	6	749	2774	An01g13540,An01g02790,An03g04320,An16g04890,An09g04640,An11g06950,An08g02810,An01g02720,An02g10260,An12g04940,An12g04720,
GO:0008565	protein transporter activity	1.690436685281e-05	0.000254622025720451	nonTerminalNode	18	14	742	2766	An11g04990,An01g03640,An11g04980,An11g02140,An15g06440,An02g04260,An15g00190,An08g07360,An02g10740,An08g04070,An03g04790,An02g01360,An09g06030,An18g05830,An16g05050,An07g07880,An01g07190,An10g00500,
GO:0003725	double-stranded RNA binding	0.00875078351996862	0.0420868096848803	nonTerminalNode	4	1	756	2779	An15g06790,An14g03630,An04g02040,An04g02030,
GO:0016780	phosphotransferase activity, for other substituted phosphate groups	0.00443160012315458	0.0248375727832617	terminalNode	6	3	754	2777	An15g01020,An17g01120,An01g00060,An14g00900,An11g09660,An09g02800,
GO:0017111	nucleoside-triphosphatase activity	0.00772123996479299	0.0413515295892247	nonTerminalNode	55	135	705	2645	An07g02650,An14g03630,An08g04470,An01g05780,An08g07790,An08g01610,An02g14950,An03g06950,An04g08190,An08g02520,An04g02040,An14g03780,An12g03850,An01g07050,An01g02720,An01g10870,An17g00240,An04g01570,An11g11030,An02g14750,An18g03120,An17g01410,An08g02200,An08g10060,An12g04720,An02g05650,An07g04240,An01g09040,An09g04110,An16g04890,An08g02810,An01g02320,An14g04830,An04g08710,An12g04910,An04g02030,An0…
GO:0008135	translation factor activity, nucleic acid binding	2.78201902280758e-07	9.57809406423751e-06	nonTerminalNode	17	7	743	2773	An01g04430,An02g11680,An07g02650,An15g02420,An02g12320,An17g02210,An08g00980,An14g01030,An09g05380,An02g12410,An11g10630,An01g02900,An16g05260,An01g06230,An08g04470,An06g01710,An01g02840,
GO:0043021	ribonucleoprotein binding	0.00133201928242005	0.0091719042018066	nonTerminalNode	7	3	753	2777	An09g06030,An04g08760,An17g01815,An09g04110,An02g01590,An01g13830,An01g02900,
GO:0008757	S-adenosylmethionine-dependent methyltransferase activity	0.000321137690729163	0.00286645123947142	terminalNode	18	20	742	2760	An09g02720,An04g06490,An14g01590,An02g11460,An01g12180,An01g07390,An18g06840,An08g07220,An02g08430,An07g03280,An15g00890,An18g06750,An01g12700,An18g05190,An01g00070,An18g02230,An16g01560,An18g06850,
GO:0022803	passive transmembrane transporter activity	0.00102455598697387	0.0072622939076677	nonTerminalNode	11	9	749	2771	An16g06390,An15g00190,An08g07360,An02g10740,An08g04070,An03g04790,An02g01360,An15g03150,An07g07880,An11g02140,An01g07190,
GO:0030943	mitochondrion targeting sequence binding	0.000451391398818642	0.00362617757050975	terminalNode	5	0	755	2780	An03g04790,An02g01360,An08g07360,An07g07880,An02g10740,
GO:0008175	tRNA methyltransferase activity	0.000204742115360865	0.00189780191546032	terminalNode	10	5	750	2775	An01g12180,An07g03280,An18g03220,An01g00070,An16g01560,An01g07390,An18g06850,An18g03060,An11g06660,An02g11460,
GO:0008026	ATP-dependent helicase activity	1.13960907924254e-06	2.11265990844193e-05	nonTerminalNode	18	10	742	2770	An08g07790,An02g11680,An04g02040,An04g02030,An01g09040,An14g03780,An12g03850,An02g14750,An14g03630,An02g06750,An18g03120,An16g04890,An02g02890,An04g05960,An14g04830,An12g04720,An04g01570,An01g05780,
GO:0003743	translation initiation factor activity	5.45447292122147e-06	8.7635198267625e-05	terminalNode	13	5	747	2775	An01g04430,An02g11680,An15g02420,An02g12320,An08g00980,An14g01030,An09g05380,An02g12410,An11g10630,An16g05260,An01g06230,An01g02840,An06g01710,
GO:0022884	macromolecule transmembrane transporter activity	3.3581030122514e-05	0.000425948855764519	nonTerminalNode	9	2	751	2778	An03g04790,An08g04070,An02g01360,An07g07880,An11g02140,An01g07190,An15g00190,An08g07360,An02g10740,
GO:0016741	transferase activity, transferring one-carbon groups	8.23400680911958e-05	0.000963514270621293	nonTerminalNode	29	40	731	2740	An09g02720,An04g06490,An14g01590,An18g03060,An02g11460,An01g12180,An11g06590,An08g07220,An16g04970,An02g03410,An18g06750,An05g00410,An18g05190,An18g02230,An16g01560,An18g06850,An11g06660,An02g14660,An01g07390,An18g06840,An02g08430,An07g03280,An08g07420,An15g00890,An01g12230,An01g12700,An17g00820,An18g03220,An01g00070,
GO:0016681	oxidoreductase activity, acting on diphenols and related substances as donors, cytochrome as acceptor	0.00222631090194429	0.0130863640821604	nonTerminalNode	5	1	755	2779	An01g06180,An04g05220,An14g04080,An09g06650,An04g01200,
GO:0009982	pseudouridine synthase activity	0.000551437795262583	0.00415301589557132	terminalNode	6	1	754	2779	An01g10270,An15g06730,An02g09220,An12g03720,An01g02100,An17g02170,
GO:0003724	RNA helicase activity	5.51433447153343e-07	1.32895460763956e-05	nonTerminalNode	13	3	747	2777	An08g07790,An02g11680,An04g02040,An04g02030,An01g09040,An14g03780,An12g03850,An14g03630,An02g06750,An18g03120,An15g01160,An04g01570,An12g04910,
GO:0004088	carbamoyl-phosphate synthase (glutamine-hydrolyzing) activity	0.00986467815602708	0.0424533470643308	terminalNode	3	0	757	2780	An16g04970,An17g00820,An08g07420,
GO:0003676	nucleic acid binding	1.91972562865685e-14	1.15663469126575e-12	nonTerminalNode	124	190	636	2590	An12g01350,An16g08860,An08g04470,An12g04810,An02g06130,An14g00330,An18g03810,An01g04240,An16g01560,An02g14340,An08g07030,An12g03850,An11g10630,An11g09310,An16g05260,An15g00420,An12g04760,An01g02720,An02g12640,An02g06710,An18g06840,An05g00960,An11g11030,An02g12320,An07g02960,An08g05260,An06g01690,An06g01710,An11g04360,An02g05650,An16g08030,An08g09160,An09g05380,An08g03430,An16g04890,An01g03050,An1…
GO:0004730	pseudouridylate synthase activity	0.00875078351996862	0.0420868096848803	terminalNode	4	1	756	2779	An02g09220,An12g03720,An01g02100,An17g02170,
GO:0051082	unfolded protein binding	8.39576750333906e-05	0.000963514270621293	terminalNode	18	17	742	2763	An15g01270,An02g08920,An15g02320,An01g03640,An08g02450,An11g02360,An16g03100,An12g04940,An18g06710,An02g03770,An18g05770,An07g06520,An02g05890,An02g12750,An04g07340,An01g06480,An15g06370,An10g00500,
GO:0043140	ATP-dependent 3'-5' DNA helicase activity	0.00443160012315458	0.0248375727832617	terminalNode	6	3	754	2777	An16g04890,An02g02890,An04g05960,An12g04720,An02g14750,An01g05780,
GO:0005198	structural molecule activity	3.21156357205005e-22	3.86993410432031e-20	nonTerminalNode	72	43	688	2737	An08g10140,An01g14080,An02g14610,An01g13190,An12g01350,An02g06040,An02g08080,An08g03430,An02g12120,An07g09550,An14g04960,An15g00770,An17g01270,An11g11170,An17g01360,An11g06810,An08g00610,An14g01010,An07g09070,An11g07920,An04g03900,An02g09200,An01g03110,An01g04310,An18g05060,An07g08850,An01g03160,An18g06010,An08g00950,An08g04150,An13g01070,An07g06570,An18g03810,An13g01000,An01g03460,An12g00210,An0…
GO:0008168	methyltransferase activity	0.000490357241951382	0.00381213210678332	nonTerminalNode	26	39	734	2741	An09g02720,An04g06490,An14g01590,An18g03060,An02g11460,An01g12180,An11g06590,An08g07220,An02g03410,An18g06750,An05g00410,An18g05190,An18g02230,An16g01560,An18g06850,An11g06660,An02g14660,An01g07390,An18g06840,An02g08430,An07g03280,An15g00890,An01g12230,An01g12700,An18g03220,An01g00070,
GO:0004004	ATP-dependent RNA helicase activity	4.0767136189643e-07	1.09165331352266e-05	terminalNode	11	1	749	2779	An08g07790,An18g03120,An02g11680,An04g02040,An04g02030,An01g09040,An14g03780,An12g03850,An04g01570,An14g03630,An02g06750,
GO:0004749	ribose phosphate diphosphokinase activity	0.00986467815602708	0.0424533470643308	terminalNode	3	0	757	2780	An04g05860,An07g02210,An02g09240,
GO:0008186	RNA-dependent ATPase activity	1.28642043926532e-07	5.16712209771571e-06	nonTerminalNode	13	2	747	2778	An08g07790,An18g03120,An02g11680,An02g14950,An04g02040,An01g10870,An04g02030,An01g09040,An14g03780,An12g03850,An04g01570,An14g03630,An02g06750,
GO:0003727	single-stranded RNA binding	3.3581030122514e-05	0.000425948855764519	nonTerminalNode	9	2	751	2778	An15g03420,An15g06390,An01g03050,An04g02040,An04g02030,An15g06790,An04g01570,An14g03630,An11g01570,
GO:0005488	binding	0.000335908241698549	0.00289121022319108	nonTerminalNode	196	554	564	2226	An09g02720,An15g00750,An07g02690,An08g04470,An08g02210,An02g06130,An03g06950,An02g05890,An07g06520,An16g01560,An02g14340,An08g07030,An12g03850,An16g05260,An15g00420,An02g06710,An05g00960,An07g02960,An11g02830,An02g14750,An02g10740,An06g01690,An06g01710,An01g08850,An11g04360,An16g08030,An02g05650,An09g05380,An01g03050,An11g00560,An01g02320,An06g01210,An08g07360,An02g12410,An02g02340,An04g07340,An0…
GO:0003899	DNA-directed RNA polymerase activity	9.88445189594073e-05	0.00103571865518335	terminalNode	12	7	748	2773	An11g01770,An01g12710,An02g05460,An12g00780,An01g02200,An01g04380,An15g05790,An01g07250,An01g11950,An15g00700,An16g08710,An09g06640,
GO:0043138	3'-5' DNA helicase activity	0.00908097138428952	0.0420868096848803	nonTerminalNode	6	4	754	2776	An16g04890,An02g02890,An04g05960,An12g04720,An02g14750,An01g05780,
GO:0016884	carbon-nitrogen ligase activity, with glutamine as amido-N-donor	0.00908097138428952	0.0420868096848803	nonTerminalNode	6	4	754	2776	An02g14520,An02g09960,An01g00130,An17g00820,An08g07420,An16g04970,
GO:0070181	SSU rRNA binding	0.00211126982304807	0.0130465648039637	terminalNode	4	0	756	2780	An09g06180,An02g06130,An12g01350,An07g02960,
GO:0015266	protein channel activity	9.33392051136877e-07	2.04497713021807e-05	terminalNode	9	0	751	2780	An03g04790,An08g04070,An02g01360,An07g07880,An11g02140,An01g07190,An15g00190,An08g07360,An02g10740,
GO:0003682	chromatin binding	0.00162043991339904	0.0108479449758103	terminalNode	16	20	744	2760	An09g02720,An01g13540,An07g02740,An03g04320,An16g04890,An08g02810,An01g02720,An07g10400,An16g07860,An04g09100,An01g02790,An02g14750,An18g04470,An09g04640,An02g10260,An07g02860,
GO:0015267	channel activity	0.00102455598697387	0.0072622939076677	nonTerminalNode	11	9	749	2771	An16g06390,An15g00190,An08g07360,An02g10740,An03g04790,An08g04070,An02g01360,An15g03150,An07g07880,An11g02140,An01g07190,
GO:0008143	poly(A) RNA binding	0.00875078351996862	0.0420868096848803	terminalNode	4	1	756	2779	An15g03420,An04g01570,An01g03050,An11g01570,
GO:0003723	RNA binding	1.4172028240045e-21	1.13848626861695e-19	nonTerminalNode	72	45	688	2735	An11g04360,An02g05650,An16g08030,An12g01350,An12g00410,An15g06790,An01g09040,An08g09160,An08g03430,An09g06180,An14g03630,An01g02900,An01g06040,An01g03050,An11g00560,An16g08860,An06g01210,An11g01570,An15g01690,An16g04930,An02g06130,An04g02030,An16g07850,An17g01975,An02g06850,An01g04310,An02g13890,An08g02390,An15g06390,An18g03810,An08g02520,An01g04240,An01g03460,An16g01560,An01g05500,An02g14340,An0…
GO:0004386	helicase activity	3.18481904580818e-06	5.48243850028408e-05	nonTerminalNode	22	18	738	2762	An02g11680,An04g02040,An01g09040,An14g03780,An12g03850,An14g03630,An16g04890,An02g02890,An04g05960,An15g01160,An14g04830,An04g01570,An12g04910,An01g05780,An08g07790,An11g11030,An04g02030,An02g14750,An02g06750,An18g03120,An12g04720,An12g00210,
GO:0070717	poly-purine tract binding	0.00875078351996862	0.0420868096848803	nonTerminalNode	4	1	756	2779	An15g03420,An04g01570,An01g03050,An11g01570,
GO:0019843	rRNA binding	4.0767136189643e-07	1.09165331352266e-05	nonTerminalNode	11	1	749	2779	An02g13890,An01g06040,An16g04930,An18g05140,An16g08030,An02g06130,An12g01350,An07g02960,An17g01975,An01g04240,An09g06180,
GO:0043022	ribosome binding	0.00211126982304807	0.0130465648039637	terminalNode	4	0	756	2780	An09g06030,An09g04110,An01g13830,An01g02900,
GO:0034062	RNA polymerase activity	9.88445189594073e-05	0.00103571865518335	nonTerminalNode	12	7	748	2773	An11g01770,An01g12710,An02g05460,An12g00780,An01g02200,An01g04380,An15g05790,An01g07250,An01g11950,An15g00700,An16g08710,An09g06640,
GO:0003729	mRNA binding	0.000374822836548761	0.00311490702097419	nonTerminalNode	12	9	748	2771	An02g06130,An12g00410,An15g00160,An12g04860,An08g02390,An15g03420,An11g06760,An15g00420,An01g03050,An12g04760,An04g01570,An11g01570,
GO:0070035	purine NTP-dependent helicase activity	1.13960907924254e-06	2.11265990844193e-05	nonTerminalNode	18	10	742	2770	An08g07790,An02g11680,An04g02040,An04g02030,An01g09040,An14g03780,An12g03850,An02g14750,An14g03630,An02g06750,An18g03120,An16g04890,An02g02890,An04g05960,An14g04830,An12g04720,An04g01570,An01g05780,
GO:0008121	ubiquinol-cytochrome-c reductase activity	0.00222631090194429	0.0130863640821604	terminalNode	5	1	755	2779	An01g06180,An04g05220,An14g04080,An09g06650,An04g01200,
GO:0008173	RNA methyltransferase activity	0.000199200270810385	0.00189780191546032	nonTerminalNode	12	8	748	2772	An07g03280,An18g03060,An02g11460,An18g06750,An01g12180,An01g00070,An18g03220,An18g02230,An01g07390,An16g01560,An18g06850,An11g06660,
GO:0004070	aspartate carbamoyltransferase activity	0.00986467815602708	0.0424533470643308	terminalNode	3	0	757	2780	An16g04970,An17g00820,An08g07420,
GO:0008320	protein transmembrane transporter activity	3.3581030122514e-05	0.000425948855764519	nonTerminalNode	9	2	751	2778	An03g04790,An08g04070,An02g01360,An07g07880,An11g02140,An01g07190,An15g00190,An08g07360,An02g10740,
GO:0033592	RNA strand annealing activity	0.00211126982304807	0.0130465648039637	terminalNode	4	0	756	2780	An15g06790,An14g03630,An04g02040,An04g02030,
GO:0016566	specific transcriptional repressor activity	0.00875078351996862	0.0420868096848803	terminalNode	4	1	756	2779	An08g02390,An14g00330,An02g03830,An02g02240,
GO:0030515	snoRNA binding	4.21786694459015e-08	2.03301186729245e-06	terminalNode	11	0	749	2780	An04g01900,An02g05650,An01g00150,An07g05380,An08g09160,An16g08860,An09g05270,An01g05500,An04g01860,An05g00960,An08g06650,
GO:0008170	N-methyltransferase activity	0.00684031618696536	0.0374662772967876	terminalNode	9	9	751	2771	An09g02720,An02g08430,An15g00890,An18g05190,An01g12700,An01g00070,An01g07390,An18g06840,An18g06850,
