# Supplementary material for: The Transcriptomic Signature of RacA Activation and Inactivation Provides New Insights into the Morphogenetic Network of Aspergillus niger
Source: PLoS One. 2013 Jul 24;8(7):e68946. doi: 10.1371/journal.pone.0068946 (PMC3722221; doi:10.1371/journal.pone.0068946)
Supplement: Table S3 — ZIP archive file containing FetGOat enrichment results for the up- and down-regulated gene sets of all six comparisons. (ZIP) [file pone.0068946.s003.zip › FetGOat/05.DOWN/tables/05.down.results.xls]

## Sheet: BPover
GO term	description	p-value	FDR	node type	sP	rP	sN	rN	genes enriched
GO:0050658	RNA transport	6.04276e-06	5.99169e-05	nonTerminalNode	23	21	737	2759	An12g01350,An01g13190,An04g00020,An08g08740,An07g03150,An16g04940,An08g00520,An11g01570,An07g07790,An18g04180,An02g09200,An08g07360,An01g04310,An18g05810,An18g05830,An18g05190,An04g05630,An11g00610,An08g03550,An13g01070,An06g01870,An18g03310,An08g04900,
GO:0044085	cellular component biogenesis	4.84641e-49	3.79097e-47	nonTerminalNode	225	219	535	2561	An03g04990,An12g04670,An12g01350,An01g13190,An12g08800,An02g06050,An15g00750,An15g01480,An02g01970,An07g02690,An01g04050,An02g14360,An16g03090,An16g08860,An01g05780,An08g02210,An12g07950,An02g06130,An03g06950,An01g05540,An02g04220,An02g08660,An18g05060,An01g03160,An17g01130,An01g04240,An02g14340,An04g09010,An08g07030,An01g13200,An12g07550,An12g03850,An11g09310,An04g05850,An14g05140,An01g02720,An0…
GO:0051029	rRNA transport	8.5333e-06	7.90454e-05	nonTerminalNode	10	2	750	2778	An18g05810,An18g04180,An12g01350,An01g13190,An13g01070,An16g04940,An02g09200,An06g01870,An08g08740,An18g03310,
GO:0010608	posttranscriptional regulation of gene expression	0.000286986	0.00190602	nonTerminalNode	21	26	739	2754	An08g10140,An15g02420,An12g01350,An12g04670,An09g04110,An12g00130,An01g02900,An01g03050,An12g04940,An02g06710,An02g13840,An11g01570,An01g04430,An15g02440,An08g00980,An04g01940,An02g09370,An07g06520,An14g01560,An08g00970,An06g01710,
GO:0000460	maturation of 5.8S rRNA	3.42701e-26	1.50788e-24	nonTerminalNode	50	8	710	2772	An04g01900,An01g03080,An07g08320,An02g01600,An11g01850,An16g08030,An01g00150,An02g03350,An17g01815,An08g08740,An09g06310,An08g09160,An09g05270,An02g11580,An08g03460,An15g01480,An02g09260,An14g05010,An02g01970,An11g10740,An14g05390,An02g14360,An16g07300,An16g08860,An04g01570,An18g04230,An04g08790,An04g01930,An14g03740,An01g05560,An18g06710,An17g01975,An02g09200,An02g06850,An01g05540,An07g06510,An0…
GO:0009451	RNA modification	1.94513e-06	2.10672e-05	nonTerminalNode	30	32	730	2748	An15g00230,An01g10270,An01g11720,An01g03350,An18g03060,An17g02170,An02g11460,An01g12180,An02g09220,An12g03720,An09g06170,An01g07390,An12g04810,An15g06730,An07g03280,An01g10700,An15g00210,An15g01000,An01g12230,An01g02100,An18g06750,An01g12800,An01g00070,An18g03220,An18g02230,An16g01560,An18g06850,An08g06650,An17g01660,An11g06660,
GO:0044237	cellular metabolic process	2.21423e-06	2.32659e-05	nonTerminalNode	482	1503	278	1277	An09g02720,An15g00930,An02g06120,An15g01480,An02g14360,An08g04470,An02g04220,An02g14340,An04g07250,An14g03780,An02g04300,An16g07400,An12g00510,An07g02960,An14g00900,An12g04870,An07g09120,An08g10060,An18g03220,An06g01690,An04g02550,An09g02800,An11g06650,An02g01600,An16g08030,An02g05650,An11g02430,An11g11150,An09g05380,An14g00310,An01g03050,An11g00560,An14g05390,An11g09760,An14g06320,An18g06760,An1…
GO:0042273	ribosomal large subunit biogenesis	4.51397e-27	2.26988e-25	nonTerminalNode	43	2	717	2778	An02g03520,An04g02120,An18g05650,An08g00720,An08g02870,An01g13200,An03g04990,An16g08030,An04g02000,An17g01815,An08g03430,An01g04740,An02g11580,An01g06040,An15g01480,An18g05140,An08g05730,An07g02690,An18g01980,An11g03270,An02g04980,An07g07010,An16g04930,An04g01930,An08g02210,An08g08760,An02g14950,An02g13900,An17g01975,An01g06270,An12g04870,An04g08760,An08g00730,An04g02640,An01g00770,An02g04220,An1…
GO:0043628	ncRNA 3'-end processing	1.23018e-06	1.37468e-05	nonTerminalNode	15	6	745	2774	An07g08320,An02g09200,An01g10770,An01g10760,An01g12230,An07g06510,An17g02170,An01g07520,An14g05010,An02g01970,An11g10740,An08g10060,An04g01570,An13g00030,An12g04560,
GO:0008152	metabolic process	0.00410099	0.0191198	nonTerminalNode	500	1681	260	1099	An15g00930,An14g01590,An15g01480,An02g14360,An02g14340,An04g07250,An12g00510,An07g02960,An14g00900,An12g04870,An08g10060,An06g01690,An04g02550,An09g02800,An16g08030,An11g02430,An11g11150,An09g05380,An14g00310,An11g00560,An14g05390,An11g09760,An14g06320,An02g09200,An02g06750,An04g07340,An07g06570,An01g03350,An07g05380,An06g01930,An11g02400,An02g05460,An01g12230,An17g01530,An17g00820,An14g03630,An0…
GO:0071025	RNA surveillance	3.3581e-05	0.000262678	nonTerminalNode	9	2	751	2778	An01g07520,An07g08320,An14g05010,An02g01970,An11g10740,An08g06790,An04g01570,An07g06510,An12g04560,
GO:0006348	chromatin silencing at telomere	0.00721797	0.0311745	terminalNode	14	20	746	2760	An11g04360,An09g02720,An01g13540,An03g04320,An16g04890,An01g02720,An02g12040,An18g06840,An04g08810,An01g02790,An01g12700,An02g10260,An08g10060,An04g07250,
GO:0065003	macromolecular complex assembly	3.00258e-12	4.69738e-11	nonTerminalNode	85	114	675	2666	An08g02870,An12g04670,An12g00410,An03g04320,An09g06180,An01g06040,An07g01520,An07g10400,An16g04930,An02g14950,An18g06710,An02g06130,An03g06950,An02g13900,An17g01975,An01g00770,An02g04220,An18g05060,An07g08850,An08g01550,An01g03760,An16g06850,An01g04240,An16g08710,An14g04940,An04g09010,An08g07030,An02g03950,An01g13540,An12g07550,An08g05730,An01g02720,An01g10070,An18g01980,An04g01200,An04g01920,An0…
GO:0006606	protein import into nucleus	0.00571765	0.0258027	terminalNode	13	17	747	2763	An11g04990,An11g04980,An18g05830,An16g05050,An04g05630,An14g00100,An11g00610,An08g08600,An15g06440,An07g01520,An08g00520,An08g04900,An07g07790,
GO:0031118	rRNA pseudouridine synthesis	0.00211127	0.0108687	terminalNode	4	0	756	2780	An09g06170,An01g10270,An08g06650,An17g02170,
GO:0006396	RNA processing	1.16356e-55	1.17021e-53	nonTerminalNode	172	98	588	2682	An12g08800,An02g06050,An15g01480,An02g01970,An01g04050,An02g14360,An16g03090,An16g08860,An01g05780,An12g04810,An01g10700,An15g00210,An02g06130,An01g05540,An01g10770,An02g04220,An01g03160,An16g01560,An02g14340,An04g09010,An11g06660,An12g03850,An11g09310,An04g05850,An15g00420,An12g04760,An18g01980,An02g13840,An12g00510,An04g01930,An07g02960,An12g08580,An18g03120,An08g10060,An08g05260,An18g03220,An1…
GO:0000472	endonucleolytic cleavage to generate mature 5'-end of SSU-rRNA from (SSU-rRNA, 5.8S rRNA, LSU-rRNA)	5.74926e-13	9.63686e-12	terminalNode	24	4	736	2776	An04g01900,An04g08790,An01g03080,An02g01600,An11g01850,An01g05560,An18g06710,An02g06850,An01g05540,An08g09160,An09g05270,An02g06750,An08g03460,An14g03620,An02g09260,An15g06390,An16g08220,An01g03760,An14g05390,An02g14360,An16g07300,An16g08860,An01g05500,An04g00070,
GO:0000447	endonucleolytic cleavage in ITS1 to separate SSU-rRNA from 5.8S rRNA and LSU-rRNA from tricistronic rRNA transcript (SSU-rRNA, 5.8S rRNA, LSU-rRNA)	2.52692e-17	8.08613e-16	terminalNode	31	4	729	2776	An04g01900,An01g03080,An02g01600,An11g01850,An01g00150,An02g03350,An08g08740,An08g09160,An09g05270,An08g03460,An02g09260,An14g05390,An02g14360,An16g07300,An16g08860,An18g04230,An04g08790,An01g05560,An18g06710,An02g09200,An02g06850,An01g05540,An13g01010,An02g06750,An18g06750,An14g03620,An16g08220,An15g06390,An01g03760,An01g05500,An04g00070,
GO:0080090	regulation of primary metabolic process	0.010395	0.0393446	nonTerminalNode	80	216	680	2564	An08g10140,An09g02720,An12g01350,An12g04670,An15g00750,An01g04050,An01g05780,An15g00210,An07g06520,An14g00330,An04g07250,An08g06540,An01g02720,An02g06710,An02g13840,An02g12040,An18g06840,An11g11030,An02g14750,An08g02200,An08g10060,An06g01710,An11g04360,An09g04900,An08g09160,An16g04890,An01g03050,An01g02320,An15g00960,An18g04470,An08g02390,An17g01660,An15g02420,An02g02240,An07g05380,An04g05960,An0…
GO:0006525	arginine metabolic process	0.00436312	0.0202081	terminalNode	11	12	749	2768	An08g07420,An12g00410,An16g04970,An11g02120,An16g01480,An01g00130,An17g00820,An09g06050,An04g02420,An01g02150,An15g02360,
GO:0043634	polyadenylation-dependent ncRNA catabolic process	3.19885e-05	0.00025885	nonTerminalNode	8	1	752	2779	An01g07520,An07g08320,An14g05010,An02g01970,An11g10740,An04g01570,An07g06510,An12g04560,
GO:0034661	ncRNA catabolic process	0.000129754	0.000941718	nonTerminalNode	8	2	752	2778	An01g07520,An07g08320,An14g05010,An02g01970,An11g10740,An04g01570,An07g06510,An12g04560,
GO:0030488	tRNA methylation	0.00131609	0.00726931	terminalNode	9	6	751	2774	An01g12180,An07g03280,An01g00070,An01g07390,An16g01560,An18g06850,An18g03060,An11g06660,An02g11460,
GO:0000967	rRNA 5'-end processing	5.74926e-13	9.63686e-12	nonTerminalNode	24	4	736	2776	An04g01900,An04g08790,An01g03080,An02g01600,An11g01850,An01g05560,An18g06710,An02g06850,An01g05540,An08g09160,An09g05270,An02g06750,An08g03460,An14g03620,An02g09260,An15g06390,An16g08220,An01g03760,An14g05390,An02g14360,An16g07300,An16g08860,An01g05500,An04g00070,
GO:0008033	tRNA processing	4.20489e-06	4.3533e-05	nonTerminalNode	32	38	728	2742	An15g00230,An12g08800,An18g03060,An02g11460,An01g12180,An07g03150,An12g04810,An01g10700,An15g00210,An15g01000,An01g10770,An01g10760,An04g05630,An16g01560,An18g06850,An17g01660,An11g06660,An01g10270,An01g11720,An01g03350,An11g00750,An02g09220,An12g03720,An01g07390,An15g06730,An07g03280,An01g02100,An01g12800,An11g00610,An08g05260,An18g03220,An01g00070,
GO:0006402	mRNA catabolic process	0.000321138	0.00207414	nonTerminalNode	18	20	742	2760	An07g08320,An11g04510,An15g03420,An14g05010,An01g03050,An11g10740,An04g01570,An16g07850,An15g00160,An02g02530,An01g07520,An16g05050,An08g06790,An12g01330,An14g04940,An08g00330,An11g06650,An03g03780,
GO:0044260	cellular macromolecule metabolic process	3.2825e-24	1.28382e-22	nonTerminalNode	364	781	396	1999	An09g02720,An15g01480,An02g14360,An08g04470,An02g04220,An02g14340,An04g07250,An14g03780,An02g04300,An12g00510,An07g02960,An14g00900,An12g04870,An07g09120,An08g10060,An06g01690,An18g03220,An04g02550,An09g02800,An11g06650,An02g01600,An02g05650,An16g08030,An11g11150,An09g05380,An01g03050,An11g00560,An14g05390,An11g09760,An14g06320,An15g01000,An02g09200,An07g06640,An02g06750,An04g07340,An07g06570,An0…
GO:0006913	nucleocytoplasmic transport	4.66958e-13	8.65101e-12	nonTerminalNode	50	39	710	2741	An11g04990,An12g01350,An01g13190,An04g00020,An11g04980,An08g08600,An14g06020,An07g03150,An15g06440,An07g01520,An16g04940,An11g01570,An07g07790,An08g02210,An17g01975,An02g06850,An02g09200,An08g00730,An01g04310,An13g01010,An02g13890,An18g06750,An18g05810,An18g05190,An04g05630,An08g03550,An13g01070,An17g01130,An08g04900,An02g03520,An01g13200,An08g08740,An17g01815,An04g03790,An08g06130,An14g00100,An1…
GO:0051172	negative regulation of nitrogen compound metabolic process	0.0132695	0.0489094	nonTerminalNode	31	68	729	2712	An11g04360,An09g02720,An03g04320,An16g04890,An08g02810,An01g04050,An01g04640,An18g04470,An01g04120,An18g05190,An14g00330,An04g07250,An02g02240,An01g13540,An01g02720,An01g07390,An02g12040,An13g00030,An18g06840,An04g08810,An11g11030,An08g07420,An01g02790,An17g01580,An07g08730,An12g04860,An01g12700,An02g10260,An08g10060,An11g10710,An02g03830,
GO:0090305	nucleic acid phosphodiester bond hydrolysis	7.16164e-16	1.86733e-14	nonTerminalNode	47	25	713	2755	An01g03080,An07g08320,An02g01600,An08g09160,An02g09260,An02g01970,An11g00560,An14g05390,An02g14360,An16g07300,An16g08860,An18g04230,An18g06710,An02g09200,An02g06850,An01g05540,An01g10770,An01g10760,An15g00730,An13g01010,An02g06750,An18g06750,An15g06390,An01g03760,An01g05500,An04g00070,An04g01900,An11g01850,An01g00150,An02g03350,An08g08740,An09g05270,An08g03460,An14g05010,An12g04760,An11g10740,An0…
GO:0016071	mRNA metabolic process	0.00200077	0.0105382	nonTerminalNode	32	60	728	2720	An07g08320,An12g00410,An01g03050,An11g00560,An11g01570,An16g07850,An02g02530,An08g06790,An15g05680,An14g04940,An02g14340,An04g09010,An11g04510,An01g11960,An15g03420,An11g06760,An14g05010,An12g04760,An11g10740,An04g01570,An12g04860,An15g00160,An08g02220,An12g08580,An18g03120,An01g07520,An16g05050,An12g01330,An14g06480,An08g00330,An11g06650,An03g03780,
GO:0030490	maturation of SSU-rRNA	1.76355e-30	1.03461e-28	nonTerminalNode	58	9	702	2771	An01g03080,An02g01600,An02g06050,An09g06180,An08g09160,An18g03000,An02g09260,An14g05390,An02g14360,An11g04500,An07g06760,An16g08860,An16g07300,An07g08590,An12g04910,An18g04230,An02g06130,An18g06710,An02g06850,An02g09200,An01g05540,An04g02640,An15g00730,An13g01010,An02g06750,An18g06750,An07g08850,An01g03160,An15g06390,An01g03760,An01g05500,An02g14340,An04g00070,An04g01900,An11g01850,An01g00150,An0…
GO:0051640	organelle localization	0.00211507	0.0108687	nonTerminalNode	30	55	730	2725	An04g00020,An06g01130,An12g10200,An14g06020,An07g07790,An08g02210,An03g06950,An17g01975,An01g04640,An02g06850,An08g00730,An01g04310,An13g01010,An18g06750,An02g13890,An17g01130,An02g03520,An01g13200,An17g01815,An08g06540,An04g03790,An08g06130,An14g05140,An17g01140,An17g00240,An08g08760,An04g08760,An14g03620,An11g00610,An18g06720,
GO:0042375	quinone cofactor metabolic process	0.00133202	0.00726931	nonTerminalNode	7	3	753	2777	An01g08500,An11g09930,An11g10370,An15g00930,An07g05610,An11g06590,An04g06490,
GO:0071029	nuclear ncRNA surveillance	3.19885e-05	0.00025885	nonTerminalNode	8	1	752	2779	An01g07520,An07g08320,An14g05010,An02g01970,An11g10740,An04g01570,An07g06510,An12g04560,
GO:0033750	ribosome localization	4.12947e-11	5.93295e-10	nonTerminalNode	22	5	738	2775	An02g03520,An08g02210,An08g08760,An01g13200,An17g01975,An02g06850,An17g01815,An08g00730,An04g08760,An04g03790,An01g04310,An13g01010,An18g06750,An02g13890,An14g03620,An14g05140,An11g00610,An17g01140,An14g06020,An17g01130,An17g00240,An07g07790,
GO:0007006	mitochondrial membrane organization	1.36432e-07	1.71514e-06	nonTerminalNode	15	4	745	2776	An16g08550,An15g00980,An01g03640,An08g07360,An08g06540,An02g10740,An08g04070,An15g01020,An03g04790,An09g06030,An04g00130,An01g07190,An10g00500,An02g04260,An01g10880,
GO:0000154	rRNA modification	0.000133865	0.00095193	nonTerminalNode	7	1	753	2779	An18g06750,An01g10270,An09g06170,An18g02230,An01g12230,An17g02170,An08g06650,
GO:0000377	RNA splicing, via transesterification reactions with bulged adenosine as nucleophile	0.00971137	0.0377431	nonTerminalNode	14	21	746	2759	An04g02040,An12g00410,An14g03630,An11g06760,An04g02030,An16g07850,An15g00160,An12g04860,An08g02220,An18g03120,An14g06480,An02g14340,An15g05680,An04g09010,
GO:0006139	nucleobase, nucleoside, nucleotide and nucleic acid metabolic process	4.57993e-25	1.89663e-23	nonTerminalNode	297	564	463	2216	An09g02720,An02g06050,An15g00750,An15g01480,An01g04050,An02g14360,An16g03090,An01g05780,An02g06130,An02g04220,An01g03160,An16g03130,An16g01560,An02g14340,An04g09010,An11g06660,An04g07250,An15g01760,An14g03780,An12g03850,An15g00420,An04g03110,An02g06710,An02g13840,An02g12040,An16g07400,An12g00510,An16g02590,An07g02960,An02g14750,An18g03120,An16g05050,An08g10060,An18g03220,An06g01690,An11g06650,An1…
GO:0000373	Group II intron splicing	0.00986468	0.0377431	terminalNode	3	0	757	2780	An14g03630,An04g02040,An04g02030,
GO:0042790	transcription of nuclear rRNA large RNA polymerase I transcript	0.00211127	0.0108687	terminalNode	4	0	756	2780	An11g01770,An18g03770,An01g05610,An11g09370,
GO:0019302	D-ribose biosynthetic process	0.00986468	0.0377431	nonTerminalNode	3	0	757	2780	An04g05860,An07g02210,An02g09240,
GO:0006414	translational elongation	8.03081e-06	7.74478e-05	nonTerminalNode	11	3	749	2777	An08g10140,An07g06520,An07g02650,An15g02440,An14g01560,An12g01350,An02g06710,An04g01940,An08g00970,An02g13840,An01g02900,
GO:0006450	regulation of translational fidelity	2.05691e-05	0.000183299	nonTerminalNode	7	0	753	2780	An08g10140,An07g06520,An04g01940,An08g00970,An02g13840,An14g01560,An12g01350,
GO:0006403	RNA localization	1.10226e-06	1.27212e-05	nonTerminalNode	27	25	733	2755	An11g04360,An12g01350,An01g13190,An04g00020,An08g08740,An11g10740,An01g10870,An07g03150,An16g04940,An08g00520,An04g01570,An11g01570,An07g07790,An18g04180,An02g09200,An08g07360,An01g04310,An18g05810,An18g05830,An18g05190,An04g05630,An11g00610,An08g03550,An13g01070,An06g01870,An18g03310,An08g04900,
GO:0001522	pseudouridine synthesis	0.000133865	0.00095193	nonTerminalNode	7	1	753	2779	An01g10270,An15g06730,An02g09220,An12g03720,An09g06170,An17g02170,An08g06650,
GO:0071035	nuclear polyadenylation-dependent rRNA catabolic process	0.000551438	0.00331805	terminalNode	6	1	754	2779	An01g07520,An04g01570,An14g05010,An07g06510,An11g10740,An12g04560,
GO:0000028	ribosomal small subunit assembly	0.00377585	0.0177213	terminalNode	8	6	752	2774	An04g08790,An07g08850,An16g04690,An01g03760,An02g06130,An02g07010,An02g09200,An01g02880,
GO:0006996	organelle organization	0.00172825	0.00935916	nonTerminalNode	154	435	606	2345	An09g02720,An06g01130,An01g04050,An01g05780,An08g04470,An02g06130,An03g06950,An08g06090,An15g00190,An02g04220,An16g03130,An04g07250,An15g00420,An04g03110,An02g06710,An02g12040,An12g04870,An02g14750,An02g10740,An08g10060,An04g02550,An11g04360,An02g05650,An16g08030,An04g00020,An14g06320,An02g09200,An08g07360,An08g00950,An11g09360,An15g02320,An01g03640,An01g11960,An18g05140,An12g04940,An04g08790,An0…
GO:0043414	macromolecule methylation	0.000478829	0.00293127	nonTerminalNode	18	21	742	2759	An09g02720,An07g05620,An03g04320,An18g03060,An02g11460,An01g12180,An01g07390,An02g02900,An18g06840,An07g03280,An01g12230,An15g00890,An01g12700,An01g00070,An18g02230,An16g01560,An18g06850,An11g06660,
GO:0042257	ribosomal subunit assembly	8.09398e-16	2.03506e-14	nonTerminalNode	33	8	727	2772	An04g02120,An08g02870,An16g08030,An08g03430,An01g04740,An01g06040,An18g05140,An08g05730,An18g01980,An02g04980,An04g08790,An04g01930,An16g04690,An16g04930,An02g14950,An02g06130,An02g13900,An17g01975,An01g06270,An02g09200,An12g04870,An04g08760,An01g02880,An01g00770,An02g04220,An07g08850,An01g03760,An02g07010,An01g04240,An08g07610,An14g04940,An01g09920,An02g03950,
GO:0006383	transcription from RNA polymerase III promoter	0.00270173	0.0133008	terminalNode	10	9	750	2771	An15g00960,An02g05460,An12g00780,An01g02200,An01g04380,An01g07250,An01g11950,An15g00700,An16g08710,An09g06640,
GO:0017038	protein import	5.43212e-07	6.48171e-06	nonTerminalNode	34	37	726	2743	An02g01750,An16g02470,An11g04990,An11g04980,An08g08600,An15g06440,An07g01520,An02g04260,An07g07790,An14g06320,An15g00190,An08g07360,An04g05630,An07g07880,An01g07190,An08g04900,An01g03640,An15g00980,An08g01650,An16g05090,An14g00100,An12g04940,An11g02140,An08g00520,An04g08790,An13g00670,An02g10740,An03g04790,An08g04070,An02g01360,An18g05830,An16g05050,An11g00610,An10g00500,
GO:0006839	mitochondrial transport	9.89206e-06	8.92822e-05	nonTerminalNode	23	22	737	2758	An02g01750,An16g02470,An15g00980,An01g03640,An16g05090,An08g01650,An15g06040,An12g04940,An11g02140,An02g04260,An14g06320,An12g07950,An15g00190,An08g07360,An13g00670,An02g10740,An08g04070,An03g04790,An18g05630,An02g01360,An07g07880,An01g07190,An10g00500,
GO:0051168	nuclear export	4.55435e-14	9.43018e-13	nonTerminalNode	42	23	718	2757	An12g01350,An01g13190,An04g00020,An14g06020,An07g03150,An16g04940,An11g01570,An07g07790,An08g02210,An17g01975,An02g06850,An02g09200,An08g00730,An01g04310,An13g01010,An02g13890,An18g06750,An18g05810,An18g05190,An04g05630,An08g03550,An13g01070,An17g01130,An08g04900,An02g03520,An01g13200,An08g08740,An17g01815,An04g03790,An08g06130,An14g05140,An17g01140,An17g00240,An08g00520,An08g08760,An18g04180,An0…
GO:0009058	biosynthetic process	0.00200585	0.0105382	nonTerminalNode	235	711	525	2069	An09g02720,An15g00930,An15g00750,An02g06120,An01g04050,An08g04470,An01g05780,An08g02210,An07g06520,An16g03130,An11g06660,An04g07250,An15g01760,An16g05260,An15g00420,An02g04300,An04g03110,An02g06710,An02g13840,An02g12040,An16g07400,An07g10040,An14g00900,An12g04870,An08g00010,An02g14750,An08g10060,An06g01690,An04g02550,An09g02800,An06g01710,An11g04360,An11g02430,An12g00780,An16g04450,An09g05380,An0…
GO:0000479	endonucleolytic cleavage of tricistronic rRNA transcript (SSU-rRNA, 5.8S rRNA, LSU-rRNA)	3.49107e-17	1.02405e-15	nonTerminalNode	32	5	728	2775	An04g01900,An01g03080,An02g01600,An11g01850,An01g00150,An02g03350,An08g08740,An08g09160,An09g05270,An08g03460,An02g09260,An14g05390,An02g14360,An16g07300,An16g08860,An18g04230,An04g08790,An01g05560,An18g06710,An02g09200,An02g06850,An01g05540,An13g01010,An02g06750,An18g06750,An14g03620,An16g08220,An15g06390,An01g03760,An01g05500,An08g06650,An04g00070,
GO:0051253	negative regulation of RNA metabolic process	0.0114496	0.0428752	nonTerminalNode	26	53	734	2727	An11g04360,An09g02720,An03g04320,An16g04890,An08g02810,An01g04640,An18g04470,An18g05190,An14g00330,An04g07250,An02g02240,An01g13540,An01g02720,An01g07390,An02g12040,An18g06840,An04g08810,An01g02790,An17g01580,An07g08730,An12g04860,An01g12700,An02g10260,An08g10060,An11g10710,An02g03830,
GO:0032259	methylation	0.000478829	0.00293127	nonTerminalNode	18	21	742	2759	An09g02720,An07g05620,An03g04320,An18g03060,An02g11460,An01g12180,An01g07390,An02g02900,An18g06840,An07g03280,An01g12230,An15g00890,An01g12700,An01g00070,An18g02230,An16g01560,An18g06850,An11g06660,
GO:0006122	mitochondrial electron transport, ubiquinol to cytochrome c	0.000451391	0.00281221	terminalNode	5	0	755	2780	An01g06180,An04g05220,An14g04080,An09g06650,An04g01200,
GO:0006612	protein targeting to membrane	0.013251	0.0489094	nonTerminalNode	11	15	749	2765	An15g00980,An01g03640,An02g10740,An08g04070,An03g04790,An01g07190,An15g06440,An01g10070,An07g01520,An10g00500,An02g04260,
GO:0000027	ribosomal large subunit assembly	3.2299e-15	7.33499e-14	terminalNode	25	2	735	2778	An04g02120,An04g01930,An16g04930,An08g02870,An02g14950,An16g08030,An02g13900,An01g06270,An17g01975,An12g04870,An04g08760,An08g03430,An01g00770,An02g04220,An01g04740,An01g06040,An18g05140,An08g05730,An01g04240,An08g07610,An18g01980,An02g04980,An14g04940,An01g09920,An02g03950,
GO:0000184	nuclear-transcribed mRNA catabolic process, nonsense-mediated decay	0.0103576	0.0393446	terminalNode	7	6	753	2774	An02g02530,An07g08320,An16g05050,An12g01330,An15g00160,An08g00330,An11g06650,
GO:0000084	S phase of mitotic cell cycle	0.000386214	0.00247177	terminalNode	8	3	752	2777	An09g04640,An16g04890,An02g10260,An01g02720,An01g02790,An01g13540,An02g04830,An12g04720,
GO:0007005	mitochondrion organization	7.17962e-13	1.17545e-11	nonTerminalNode	59	56	701	2724	An02g01750,An16g02470,An15g01270,An07g10010,An12g00130,An14g04870,An15g05790,An07g04800,An04g03060,An14g04830,An14g06560,An02g04260,An08g04470,An14g06320,An03g06950,An02g03770,An15g00190,An08g07360,An15g01020,An08g01550,An08g00950,An07g07880,An01g07190,An16g03130,An02g12620,An14g01860,An15g02320,An12g07550,An15g00980,An01g03640,An08g02450,An08g06540,An08g01650,An16g05090,An12g00650,An15g00420,An1…
GO:0006413	translational initiation	4.06991e-11	5.93295e-10	nonTerminalNode	23	6	737	2774	An02g11680,An01g04430,An08g02210,An15g02420,An04g02040,An02g12320,An12g04670,An04g02030,An15g06790,An14g01030,An08g00980,An09g05380,An02g12410,An11g10630,An02g09370,An16g05260,An01g03050,An08g03550,An01g06230,An02g06710,An02g06530,An01g02840,An06g01710,
GO:0065002	intracellular protein transmembrane transport	0.000246016	0.00166534	nonTerminalNode	13	10	747	2770	An02g01750,An16g02470,An15g00190,An08g07360,An13g00670,An16g05090,An08g01650,An03g04790,An08g04070,An02g01360,An07g07880,An12g04940,An11g02140,
GO:0000463	maturation of LSU-rRNA from tricistronic rRNA transcript (SSU-rRNA, 5.8S rRNA, LSU-rRNA)	1.28642e-07	1.64662e-06	terminalNode	13	2	747	2778	An02g11580,An02g13890,An18g03120,An15g01480,An04g01930,An16g08640,An14g03740,An15g06390,An16g08030,An17g01975,An17g01815,An18g02230,An09g06310,
GO:0043633	polyadenylation-dependent RNA catabolic process	3.19885e-05	0.00025885	nonTerminalNode	8	1	752	2779	An01g07520,An07g08320,An14g05010,An02g01970,An11g10740,An04g01570,An07g06510,An12g04560,
GO:0016072	rRNA metabolic process	7.54373e-65	1.3277e-62	nonTerminalNode	124	20	636	2760	An12g08800,An02g06050,An09g06180,An18g03000,An02g11580,An15g01480,An02g09260,An02g01970,An01g04050,An02g14360,An16g03090,An07g06760,An16g08860,An01g05780,An08g07790,An02g14950,An02g06130,An18g06710,An02g13900,An17g01975,An01g05540,An01g00770,An02g04220,An07g08850,An01g03160,An01g03760,An01g02120,An08g06790,An08g02520,An18g02230,An14g04940,An02g14340,An02g03350,An17g01815,An12g03850,An09g05270,An1…
GO:0034470	ncRNA processing	3.66137e-62	5.15521e-60	nonTerminalNode	155	58	605	2722	An12g08800,An02g06050,An09g06180,An18g03000,An18g03060,An02g11460,An02g11580,An15g01480,An02g09260,An02g01970,An01g04050,An02g14360,An16g03090,An07g06760,An16g08860,An01g05780,An08g07790,An12g04810,An02g14950,An01g10700,An15g00210,An02g06130,An18g06710,An02g13900,An17g01975,An01g05540,An01g10770,An01g00770,An01g10760,An02g04220,An07g08850,An01g03160,An01g03760,An01g02120,An08g06790,An08g02520,An1…
GO:0055114	oxidation reduction	0.00908097	0.0369538	nonTerminalNode	6	4	754	2776	An14g04080,An09g06650,An01g06180,An04g05220,An02g09930,An04g01200,
GO:0006407	rRNA export from nucleus	8.5333e-06	7.90454e-05	terminalNode	10	2	750	2778	An18g05810,An18g04180,An12g01350,An01g13190,An13g01070,An16g04940,An02g09200,An06g01870,An08g08740,An18g03310,
GO:0006351	transcription, DNA-dependent	0.00671362	0.0297257	nonTerminalNode	71	183	689	2597	An09g02720,An12g08800,An03g04320,An15g00750,An15g05790,An11g01950,An01g04050,An16g07860,An07g10400,An01g05780,An15g00210,An11g09370,An18g05190,An14g00330,An04g03300,An08g06790,An16g08710,An04g07250,An01g13540,An01g02720,An02g12040,An18g06840,An01g02200,An02g14750,An04g06120,An17g01410,An08g02200,An02g10260,An11g10710,An08g10060,An11g04360,An07g05620,An12g00780,An08g09160,An01g04380,An16g04890,An0…
GO:0001510	RNA methylation	0.000297483	0.00195727	nonTerminalNode	11	7	749	2773	An07g03280,An01g12230,An18g03060,An02g11460,An01g12180,An01g00070,An18g02230,An16g01560,An01g07390,An18g06850,An11g06660,
GO:0000459	exonucleolytic trimming involved in rRNA processing	0.000108724	0.000805704	nonTerminalNode	9	3	751	2777	An01g07520,An07g08320,An14g05010,An02g01970,An11g10740,An08g10060,An04g01570,An07g06510,An12g04560,
GO:0031123	RNA 3'-end processing	0.000209577	0.00143245	nonTerminalNode	19	21	741	2759	An07g08320,An17g02170,An01g03050,An14g05010,An02g01970,An11g00560,An12g04760,An11g10740,An04g01570,An13g00030,An11g01570,An02g09200,An01g10770,An01g12230,An01g10760,An07g06510,An01g07520,An08g10060,An12g04560,
GO:0016043	cellular component organization	0.00303949	0.0146562	nonTerminalNode	204	611	556	2169	An09g02720,An06g01130,An01g04050,An01g05780,An08g04470,An02g06130,An03g06950,An08g06090,An15g00190,An02g04220,An16g03130,An04g09010,An08g07030,An04g07250,An15g00420,An04g03110,An02g06710,An02g12040,An12g04870,An02g14750,An02g10740,An18g03120,An08g10060,An04g02550,An11g04360,An02g05650,An16g08030,An04g00020,An14g06320,An02g09200,An08g07360,An02g02340,An08g00950,An11g09360,An15g02320,An01g03640,An0…
GO:0000466	maturation of 5.8S rRNA from tricistronic rRNA transcript (SSU-rRNA, 5.8S rRNA, LSU-rRNA)	3.42701e-26	1.50788e-24	nonTerminalNode	50	8	710	2772	An04g01900,An01g03080,An07g08320,An02g01600,An11g01850,An16g08030,An01g00150,An02g03350,An17g01815,An08g08740,An09g06310,An08g09160,An09g05270,An02g11580,An15g01480,An08g03460,An02g09260,An14g05010,An02g01970,An11g10740,An14g05390,An02g14360,An16g07300,An16g08860,An04g01570,An18g04230,An04g08790,An04g01930,An14g03740,An01g05560,An18g06710,An17g01975,An02g09200,An02g06850,An01g05540,An07g06510,An1…
GO:0051320	S phase	0.00198924	0.0105382	nonTerminalNode	8	5	752	2775	An09g04640,An16g04890,An02g10260,An01g02720,An01g02790,An01g13540,An02g04830,An12g04720,
GO:0042773	ATP synthesis coupled electron transport	0.00908097	0.0369538	nonTerminalNode	6	4	754	2776	An14g04080,An09g06650,An01g06180,An04g05220,An02g09930,An04g01200,
GO:0060255	regulation of macromolecule metabolic process	0.0044819	0.0204887	nonTerminalNode	79	204	681	2576	An08g10140,An09g02720,An12g01350,An12g04670,An15g00750,An01g04050,An01g05780,An15g00210,An07g06520,An14g00330,An04g07250,An08g06540,An01g02720,An02g06710,An02g13840,An02g12040,An18g06840,An11g11030,An02g14750,An08g02200,An08g10060,An06g01710,An11g04360,An09g04900,An08g09160,An16g04890,An01g03050,An01g02320,An15g00960,An18g04470,An08g02390,An17g01660,An15g02420,An02g02240,An07g05380,An12g04940,An0…
GO:0070925	organelle assembly	1.29376e-13	2.6023e-12	nonTerminalNode	36	16	724	2764	An04g02120,An08g02870,An02g05650,An16g08030,An12g04670,An08g03430,An01g04740,An01g06040,An18g05140,An08g05730,An18g01980,An02g04980,An04g08790,An04g01930,An16g04690,An16g04930,An02g14950,An02g06130,An02g13900,An17g01975,An01g06270,An02g09200,An12g04870,An04g08760,An01g02880,An02g14750,An01g00770,An02g04220,An07g08850,An01g03760,An02g07010,An01g04240,An08g07610,An14g04940,An01g09920,An02g03950,
GO:0034641	cellular nitrogen compound metabolic process	4.92088e-16	1.33242e-14	nonTerminalNode	329	770	431	2010	An09g02720,An02g06120,An15g01480,An02g14360,An02g04220,An02g14340,An04g07250,An14g03780,An16g07400,An12g00510,An07g02960,An08g10060,An18g03220,An06g01690,An11g06650,An02g01600,An11g02430,An16g08030,An02g05650,An11g11150,An01g03050,An11g00560,An14g05390,An15g01000,An02g09200,An07g06640,An02g06750,An16g02570,An01g03350,An07g05380,An15g00700,An11g02400,An14g03740,An08g08550,An02g05460,An01g12230,An0…
GO:0009059	macromolecule biosynthetic process	3.6714e-07	4.5345e-06	nonTerminalNode	165	390	595	2390	An09g02720,An15g00750,An01g04050,An01g05780,An08g04470,An08g02210,An07g06520,An16g03130,An11g06660,An04g07250,An16g05260,An15g00420,An02g04300,An04g03110,An02g06710,An02g13840,An02g12040,An14g00900,An12g04870,An02g14750,An08g10060,An06g01690,An04g02550,An09g02800,An06g01710,An11g04360,An12g00780,An16g04450,An09g05380,An01g03050,An01g02320,An15g01000,An02g09200,An02g12410,An02g02340,An07g06570,An0…
GO:0034622	cellular macromolecular complex assembly	2.75177e-13	5.38123e-12	nonTerminalNode	78	92	682	2688	An08g02870,An12g04670,An12g00410,An03g04320,An09g06180,An01g06040,An07g01520,An07g10400,An16g04930,An02g14950,An02g06130,An02g13900,An17g01975,An01g00770,An02g04220,An18g05060,An07g08850,An08g01550,An01g03760,An16g06850,An01g04240,An14g04940,An04g09010,An08g07030,An02g03950,An01g13540,An12g07550,An08g05730,An01g02720,An01g10070,An18g01980,An04g01200,An04g01920,An04g01930,An12g04870,An02g14750,An0…
GO:0006448	regulation of translational elongation	3.3581e-05	0.000262678	nonTerminalNode	9	2	751	2778	An08g10140,An07g06520,An15g02440,An14g01560,An12g01350,An04g01940,An02g13840,An08g00970,An01g02900,
GO:0042274	ribosomal small subunit biogenesis	1.85061e-08	2.60566e-07	nonTerminalNode	20	8	740	2772	An04g08790,An18g05650,An16g04690,An18g04180,An02g06130,An01g04590,An02g03350,An02g09200,An01g02880,An01g12640,An09g06180,An07g03370,An15g00730,An07g08850,An01g03760,An02g07010,An17g01130,An16g07300,An16g08860,An11g10020,
GO:0045934	negative regulation of nucleobase, nucleoside, nucleotide and nucleic acid metabolic process	0.0113737	0.0428186	nonTerminalNode	31	67	729	2713	An11g04360,An09g02720,An03g04320,An16g04890,An08g02810,An01g04050,An01g04640,An18g04470,An01g04120,An18g05190,An14g00330,An04g07250,An02g02240,An01g13540,An01g02720,An01g07390,An02g12040,An13g00030,An18g06840,An04g08810,An11g11030,An08g07420,An01g02790,An17g01580,An07g08730,An12g04860,An01g12700,An02g10260,An08g10060,An11g10710,An02g03830,
GO:0070585	protein localization in mitochondrion	4.77249e-08	6.46122e-07	nonTerminalNode	20	9	740	2771	An02g01750,An14g06320,An16g02470,An15g00980,An01g03640,An15g00190,An08g07360,An13g00670,An02g10740,An16g05090,An08g01650,An03g04790,An08g04070,An02g01360,An07g07880,An12g04940,An11g02140,An01g07190,An10g00500,An02g04260,
GO:0044249	cellular biosynthetic process	0.00355174	0.0167986	nonTerminalNode	226	689	534	2091	An09g02720,An15g00930,An15g00750,An02g06120,An01g04050,An08g04470,An01g05780,An08g02210,An07g06520,An16g03130,An11g06660,An04g07250,An15g01760,An16g05260,An15g00420,An02g04300,An04g03110,An02g06710,An02g13840,An02g12040,An16g07400,An07g10040,An14g00900,An12g04870,An08g00010,An02g14750,An08g10060,An06g01690,An04g02550,An09g02800,An06g01710,An11g04360,An11g02430,An12g00780,An16g04450,An09g05380,An0…
GO:0043933	macromolecular complex subunit organization	2.43749e-14	5.19998e-13	nonTerminalNode	110	157	650	2623	An12g04670,An12g08800,An06g01130,An01g04050,An04g01770,An12g07950,An02g06130,An03g06950,An08g06090,An02g04220,An18g05060,An01g04240,An04g09010,An08g07030,An04g07250,An12g07550,An11g11140,An01g02720,An18g01980,An04g01930,An12g04870,An02g14750,An18g03120,An08g02200,An03g03780,An15g01270,An02g05650,An16g08030,An04g00020,An09g04900,An08g03430,An16g04890,An15g00960,An02g09200,An08g07360,An08g07610,An1…
GO:0040029	regulation of gene expression, epigenetic	0.00693979	0.0301581	nonTerminalNode	19	32	741	2748	An11g04360,An09g02720,An01g13540,An03g04320,An16g04890,An08g02810,An01g02720,An01g07390,An02g12040,An18g06840,An04g08810,An01g02790,An01g04640,An07g08730,An18g04470,An01g12700,An02g10260,An08g10060,An04g07250,
GO:0006399	tRNA metabolic process	6.84534e-08	9.09268e-07	nonTerminalNode	48	61	712	2719	An15g00230,An07g08320,An12g08800,An18g03060,An02g11460,An01g12180,An02g01970,An04g03060,An07g03150,An12g04810,An01g03650,An01g10700,An15g00210,An15g01000,An01g10770,An01g10760,An04g05630,An16g03130,An16g01560,An18g06850,An17g01660,An11g06660,An01g10270,An02g04880,An01g11720,An01g03350,An11g00750,An14g05010,An15g00420,An02g09220,An11g10740,An12g03720,An04g03110,An01g07390,An04g01570,An11g02400,An1…
GO:0051170	nuclear import	0.00571765	0.0258027	nonTerminalNode	13	17	747	2763	An11g04990,An11g04980,An18g05830,An16g05050,An04g05630,An14g00100,An11g00610,An08g08600,An15g06440,An07g01520,An08g00520,An08g04900,An07g07790,
GO:0034645	cellular macromolecule biosynthetic process	8.43955e-07	9.90241e-06	nonTerminalNode	161	384	599	2396	An09g02720,An15g00750,An01g04050,An01g05780,An08g04470,An08g02210,An07g06520,An16g03130,An11g06660,An04g07250,An16g05260,An15g00420,An02g04300,An04g03110,An02g06710,An02g13840,An02g12040,An14g00900,An12g04870,An02g14750,An08g10060,An06g01690,An04g02550,An09g02800,An06g01710,An11g04360,An12g00780,An16g04450,An09g05380,An01g03050,An01g02320,An15g01000,An02g09200,An02g12410,An07g06570,An02g02240,An0…
GO:0009060	aerobic respiration	0.00215528	0.0109951	terminalNode	20	30	740	2750	An16g02570,An15g01270,An14g04080,An15g00930,An09g03870,An04g07330,An14g04960,An15g05790,An14g00310,An09g06650,An04g04750,An09g06680,An11g06590,An04g01200,An02g08900,An18g06760,An07g02160,An08g05580,An01g00130,An04g05220,
GO:0006267	pre-replicative complex assembly	0.000286167	0.00190602	terminalNode	9	4	751	2776	An09g04640,An16g04890,An08g02810,An02g10260,An01g02720,An01g13540,An01g02790,An12g04720,An03g04320,
GO:0010467	gene expression	1.42003e-53	1.24962e-51	nonTerminalNode	294	352	466	2428	An09g02720,An02g06050,An15g00750,An15g01480,An01g04050,An02g14360,An16g03090,An01g05780,An08g04470,An08g02210,An02g06130,An02g04220,An07g06520,An01g03160,An16g03130,An16g01560,An02g14340,An04g09010,An04g07250,An11g06660,An12g03850,An16g05260,An15g00420,An02g04300,An04g03110,An02g06710,An02g13840,An02g12040,An12g00510,An07g02960,An12g04870,An02g14750,An18g03120,An08g10060,An06g01690,An18g03220,An0…
GO:0034660	ncRNA metabolic process	6.02957e-57	7.0747e-55	nonTerminalNode	163	81	597	2699	An12g08800,An02g06050,An09g06180,An18g03000,An18g03060,An02g11460,An02g11580,An15g01480,An02g09260,An02g01970,An01g04050,An02g14360,An16g03090,An07g06760,An16g08860,An01g05780,An08g07790,An12g04810,An01g03650,An02g14950,An01g10700,An15g00210,An02g06130,An18g06710,An02g13900,An17g01975,An01g05540,An01g10770,An01g00770,An01g10760,An02g04220,An07g08850,An01g03160,An01g03760,An01g02120,An08g06790,An0…
GO:0022613	ribonucleoprotein complex biogenesis	7.88543e-87	2.77567e-84	nonTerminalNode	178	40	582	2740	An08g02870,An03g04990,An04g02000,An12g04670,An12g01350,An01g13190,An12g00410,An12g08800,An02g06050,An15g00750,An09g06180,An18g03000,An02g11580,An15g01480,An01g06040,An02g09260,An02g01970,An07g02690,An01g04050,An02g14360,An16g04940,An16g03090,An07g06760,An16g08860,An07g07790,An01g05780,An08g07790,An16g04930,An08g02210,An02g14950,An18g06710,An02g06130,An02g13900,An17g01975,An01g05540,An01g12640,An0…
GO:0022618	ribonucleoprotein complex assembly	1.93661e-15	4.54458e-14	nonTerminalNode	41	18	719	2762	An04g02120,An08g02870,An02g05650,An16g08030,An12g04670,An12g00410,An08g03430,An01g04740,An01g06040,An11g06760,An18g05140,An08g05730,An18g01980,An02g04980,An04g08790,An04g01930,An16g04690,An16g04930,An02g14950,An02g06130,An02g13900,An17g01975,An01g06270,An02g09200,An12g04870,An04g08760,An01g02880,An01g00770,An02g04220,An07g08850,An01g03760,An02g07010,An16g06850,An01g04240,An08g07610,An14g04940,An0…
GO:0006360	transcription from RNA polymerase I promoter	3.08183e-05	0.00025885	nonTerminalNode	15	10	745	2770	An11g01770,An02g05460,An11g09370,An07g05380,An08g09160,An01g02200,An04g06120,An18g03770,An01g07250,An04g03300,An01g11950,An15g00700,An01g05610,An07g08590,An02g02900,
GO:0051169	nuclear transport	4.66958e-13	8.65101e-12	nonTerminalNode	50	39	710	2741	An11g04990,An12g01350,An01g13190,An04g00020,An11g04980,An08g08600,An14g06020,An07g03150,An15g06440,An07g01520,An16g04940,An11g01570,An07g07790,An08g02210,An17g01975,An02g06850,An02g09200,An08g00730,An01g04310,An13g01010,An02g13890,An18g06750,An18g05810,An18g05190,An04g05630,An08g03550,An13g01070,An17g01130,An08g04900,An02g03520,An01g13200,An08g08740,An17g01815,An04g03790,An08g06130,An14g00100,An1…
GO:0045039	protein import into mitochondrial inner membrane	9.64075e-05	0.000729794	terminalNode	6	0	754	2780	An01g07190,An03g04790,An01g03640,An10g00500,An02g04260,An02g10740,
GO:0071046	nuclear polyadenylation-dependent ncRNA catabolic process	3.19885e-05	0.00025885	nonTerminalNode	8	1	752	2779	An01g07520,An07g08320,An14g05010,An02g01970,An11g10740,An04g01570,An07g06510,An12g04560,
GO:0046390	ribose phosphate biosynthetic process	0.00986468	0.0377431	nonTerminalNode	3	0	757	2780	An04g05860,An07g02210,An02g09240,
GO:0000462	maturation of SSU-rRNA from tricistronic rRNA transcript (SSU-rRNA, 5.8S rRNA, LSU-rRNA)	8.68495e-31	5.55837e-29	nonTerminalNode	56	7	704	2773	An04g01900,An01g03080,An02g01600,An11g01850,An01g00150,An02g03350,An02g06050,An08g08740,An07g05380,An09g06180,An08g09160,An09g05270,An18g03000,An08g03460,An04g05850,An17g01630,An02g09260,An15g01160,An14g05390,An18g05080,An02g14360,An02g04830,An11g04500,An07g06760,An16g08860,An16g07300,An02g13840,An07g08590,An12g04910,An18g04230,An04g08790,An12g00510,An01g05560,An02g06130,An07g02960,An18g06710,An0…
GO:0016075	rRNA catabolic process	0.000129754	0.000941718	nonTerminalNode	8	2	752	2778	An07g08320,An01g07520,An14g05010,An02g01970,An11g10740,An04g01570,An07g06510,An12g04560,
GO:0006364	rRNA processing	2.09911e-66	4.92591e-64	nonTerminalNode	124	18	636	2762	An12g08800,An02g06050,An09g06180,An18g03000,An02g11580,An15g01480,An02g09260,An02g01970,An01g04050,An02g14360,An16g03090,An07g06760,An16g08860,An01g05780,An08g07790,An02g14950,An02g06130,An18g06710,An02g13900,An17g01975,An01g05540,An01g00770,An02g04220,An07g08850,An01g03160,An01g03760,An01g02120,An08g06790,An08g02520,An18g02230,An14g04940,An02g14340,An02g03350,An17g01815,An12g03850,An09g05270,An1…
GO:0015931	nucleobase, nucleoside, nucleotide and nucleic acid transport	1.92381e-06	2.10672e-05	nonTerminalNode	29	30	731	2750	An14g01860,An08g06240,An12g01350,An01g13190,An04g00020,An07g10010,An08g08740,An15g06040,An07g03150,An16g04940,An08g00520,An11g01570,An16g05290,An07g07790,An18g04180,An14g00900,An02g09200,An08g07360,An01g04310,An18g05810,An18g05830,An18g05190,An04g05630,An11g00610,An08g03550,An13g01070,An06g01870,An18g03310,An08g04900,
GO:0000470	maturation of LSU-rRNA	1.28642e-07	1.64662e-06	nonTerminalNode	13	2	747	2778	An02g11580,An02g13890,An18g03120,An15g01480,An04g01930,An16g08640,An14g03740,An15g06390,An16g08030,An17g01975,An17g01815,An18g02230,An09g06310,
GO:0033365	protein localization in organelle	0.000896873	0.00521817	nonTerminalNode	35	64	725	2716	An02g01750,An16g02470,An11g04990,An11g04980,An08g08600,An15g06440,An07g01520,An02g04260,An07g07790,An14g06320,An15g00190,An08g07360,An02g05890,An04g05630,An07g07880,An01g07190,An08g04900,An01g03640,An15g00980,An16g05090,An08g01650,An14g00100,An12g04940,An11g02140,An01g10070,An08g00520,An13g00670,An02g10740,An08g04070,An03g04790,An02g01360,An18g05830,An16g05050,An11g00610,An10g00500,
GO:0043170	macromolecule metabolic process	1.61209e-20	5.67456e-19	nonTerminalNode	373	855	387	1925	An09g02720,An15g01480,An02g14360,An08g04470,An02g04220,An02g14340,An04g07250,An14g03780,An02g04300,An12g00510,An07g02960,An14g00900,An12g04870,An07g09120,An08g10060,An06g01690,An18g03220,An04g02550,An09g02800,An11g06650,An02g01600,An02g05650,An16g08030,An11g11150,An09g05380,An01g03050,An11g00560,An14g05390,An11g09760,An14g06320,An15g01000,An02g09200,An07g06640,An02g06750,An04g07340,An07g06570,An0…
GO:0030150	protein import into mitochondrial matrix	8.03081e-06	7.74478e-05	terminalNode	11	3	749	2777	An02g01750,An03g04790,An08g04070,An02g01360,An07g07880,An11g02140,An15g00190,An08g07360,An13g00670,An16g05090,An08g01650,
GO:0006743	ubiquinone metabolic process	0.00133202	0.00726931	nonTerminalNode	7	3	753	2777	An01g08500,An11g09930,An11g10370,An15g00930,An07g05610,An11g06590,An04g06490,
GO:0006116	NADH oxidation	0.00986468	0.0377431	terminalNode	3	0	757	2780	An01g06110,An17g01530,An08g04240,
GO:0042254	ribosome biogenesis	1.10679e-89	7.7918e-87	nonTerminalNode	172	30	588	2750	An08g02870,An03g04990,An04g02000,An12g04670,An12g01350,An01g13190,An12g08800,An02g06050,An15g00750,An09g06180,An18g03000,An02g11580,An15g01480,An01g06040,An02g09260,An02g01970,An07g02690,An01g04050,An02g14360,An16g04940,An16g03090,An07g06760,An16g08860,An07g07790,An01g05780,An08g07790,An16g04930,An08g02210,An02g14950,An18g06710,An02g06130,An02g13900,An17g01975,An01g05540,An01g12640,An01g00770,An0…
GO:0032774	RNA biosynthetic process	0.00820692	0.0350162	nonTerminalNode	71	185	689	2595	An09g02720,An12g08800,An15g00750,An01g04050,An16g07860,An01g05780,An15g00210,An14g00330,An04g07250,An01g02720,An02g12040,An18g06840,An02g14750,An08g02200,An08g10060,An11g04360,An12g00780,An08g09160,An01g04380,An16g04890,An01g11950,An01g02320,An15g00960,An11g01770,An18g04470,An08g02390,An17g01660,An02g02240,An07g05380,An07g08370,An04g05960,An15g00700,An01g07390,An13g00070,An02g05460,An17g01580,An0…
GO:0000372	Group I intron splicing	0.00986468	0.0377431	terminalNode	3	0	757	2780	An15g00420,An14g03630,An04g03060,
GO:0065004	protein-DNA complex assembly	0.00354588	0.0167986	nonTerminalNode	18	27	742	2753	An01g13540,An09g04900,An03g04320,An16g04890,An08g02810,An01g02720,An07g10400,An15g00960,An01g02790,An07g08730,An02g14750,An09g04640,An18g03770,An02g10260,An11g10710,An12g04720,An08g00330,An07g02860,
GO:0007007	inner mitochondrial membrane organization	8.5333e-06	7.90454e-05	nonTerminalNode	10	2	750	2778	An03g04790,An04g00130,An01g07190,An16g08550,An01g03640,An10g00500,An08g06540,An02g04260,An02g10740,An01g10880,
GO:0022900	electron transport chain	0.00908097	0.0369538	nonTerminalNode	6	4	754	2776	An14g04080,An09g06650,An01g06180,An04g05220,An02g09930,An04g01200,
GO:0000467	exonucleolytic trimming to generate mature 3'-end of 5.8S rRNA from tricistronic rRNA transcript (SSU-rRNA, 5.8S rRNA, LSU-rRNA)	0.000108724	0.000805704	terminalNode	9	3	751	2777	An01g07520,An07g08320,An14g05010,An02g01970,An11g10740,An08g10060,An04g01570,An07g06510,An12g04560,
GO:0046391	5-phosphoribose 1-diphosphate metabolic process	0.00986468	0.0377431	nonTerminalNode	3	0	757	2780	An04g05860,An07g02210,An02g09240,
GO:0051236	establishment of RNA localization	6.04276e-06	5.99169e-05	nonTerminalNode	23	21	737	2759	An12g01350,An01g13190,An04g00020,An08g08740,An07g03150,An16g04940,An08g00520,An11g01570,An07g07790,An18g04180,An02g09200,An08g07360,An01g04310,An18g05810,An18g05830,An18g05190,An04g05630,An11g00610,An08g03550,An13g01070,An06g01870,An18g03310,An08g04900,
GO:0071038	nuclear polyadenylation-dependent tRNA catabolic process	3.19885e-05	0.00025885	terminalNode	8	1	752	2779	An01g07520,An07g08320,An14g05010,An02g01970,An11g10740,An04g01570,An07g06510,An12g04560,
GO:0000056	ribosomal small subunit export from nucleus	0.000451391	0.00281221	terminalNode	5	0	755	2780	An18g06750,An14g03620,An02g06850,An17g01130,An17g00240,
GO:0016078	tRNA catabolic process	3.19885e-05	0.00025885	nonTerminalNode	8	1	752	2779	An01g07520,An07g08320,An14g05010,An02g01970,An11g10740,An04g01570,An07g06510,An12g04560,
GO:0000375	RNA splicing, via transesterification reactions	0.00229744	0.0114709	nonTerminalNode	16	21	744	2759	An04g02040,An12g00410,An14g03630,An11g06760,An15g00420,An04g03060,An04g02030,An16g07850,An15g00160,An12g04860,An08g02220,An18g03120,An14g06480,An02g14340,An15g05680,An04g09010,
GO:0016073	snRNA metabolic process	8.44357e-05	0.000653217	nonTerminalNode	10	4	750	2776	An01g10270,An07g08320,An11g10740,An12g08800,An12g03720,An09g06170,An04g01570,An08g06650,An12g04560,An17g02170,
GO:0031119	tRNA pseudouridine synthesis	0.00875078	0.0368577	terminalNode	4	1	756	2779	An01g10270,An15g06730,An02g09220,An12g03720,
GO:0006626	protein targeting to mitochondrion	4.77249e-08	6.46122e-07	nonTerminalNode	20	9	740	2771	An02g01750,An14g06320,An16g02470,An15g00980,An01g03640,An15g00190,An08g07360,An13g00670,An02g10740,An16g05090,An08g01650,An03g04790,An08g04070,An02g01360,An07g07880,An12g04940,An11g02140,An01g07190,An10g00500,An02g04260,
GO:0008380	RNA splicing	0.00086318	0.00506399	nonTerminalNode	20	27	740	2753	An04g02040,An12g00410,An14g03630,An11g00750,An11g06760,An15g00420,An04g03060,An07g03150,An04g02030,An16g07850,An15g00160,An12g04860,An08g02220,An18g03120,An04g05630,An11g00610,An14g06480,An02g14340,An15g05680,An04g09010,
GO:0031125	rRNA 3'-end processing	2.98608e-05	0.00025885	nonTerminalNode	10	3	750	2777	An01g07520,An07g08320,An14g05010,An02g01970,An11g10740,An08g10060,An02g09200,An04g01570,An07g06510,An12g04560,
GO:0006744	ubiquinone biosynthetic process	0.00133202	0.00726931	terminalNode	7	3	753	2777	An01g08500,An11g09930,An11g10370,An15g00930,An07g05610,An11g06590,An04g06490,
GO:0071028	nuclear mRNA surveillance	0.00641349	0.0285766	terminalNode	5	2	755	2778	An08g06790,An01g07520,An07g08320,An04g01570,An11g10740,
GO:0006405	RNA export from nucleus	9.24766e-06	8.455e-05	nonTerminalNode	22	20	738	2760	An12g01350,An01g13190,An04g00020,An08g08740,An07g03150,An16g04940,An08g00520,An11g01570,An07g07790,An18g04180,An02g09200,An01g04310,An18g05810,An18g05830,An18g05190,An04g05630,An11g00610,An08g03550,An13g01070,An06g01870,An18g03310,An08g04900,
GO:0071027	nuclear RNA surveillance	3.3581e-05	0.000262678	nonTerminalNode	9	2	751	2778	An01g07520,An07g08320,An14g05010,An02g01970,An11g10740,An08g06790,An04g01570,An07g06510,An12g04560,
GO:0044238	primary metabolic process	1.19552e-06	1.35749e-05	nonTerminalNode	454	1391	306	1389	An09g02720,An14g01590,An02g06120,An15g01480,An02g14360,An08g04470,An02g04220,An02g14340,An04g07250,An14g03780,An02g04300,An16g07400,An12g00510,An07g02960,An14g00900,An12g04870,An07g09120,An08g10060,An18g03220,An06g01690,An04g02550,An09g02800,An11g06650,An02g01600,An16g08030,An02g05650,An11g11150,An09g05380,An01g03050,An11g00560,An14g05390,An11g09760,An14g06320,An15g01000,An02g09200,An07g06640,An0…
GO:0051656	establishment of organelle localization	0.00355539	0.0167986	nonTerminalNode	26	47	734	2733	An06g01130,An12g10200,An14g06020,An07g07790,An08g02210,An17g01975,An01g04640,An02g06850,An08g00730,An01g04310,An13g01010,An02g13890,An18g06750,An17g01130,An02g03520,An01g13200,An17g01815,An04g03790,An08g06130,An14g05140,An17g01140,An17g00240,An08g08760,An04g08760,An14g03620,An11g00610,
GO:0043144	snoRNA processing	0.000941195	0.00543116	nonTerminalNode	8	4	752	2776	An07g08320,An11g10740,An12g08800,An04g01570,An01g12230,An13g00030,An12g08580,An17g02170,
GO:0042255	ribosome assembly	5.27737e-17	1.48611e-15	nonTerminalNode	35	8	725	2772	An04g02120,An08g02870,An02g05650,An16g08030,An12g04670,An08g03430,An01g04740,An01g06040,An18g05140,An08g05730,An18g01980,An02g04980,An04g08790,An04g01930,An16g04690,An16g04930,An02g14950,An02g06130,An02g13900,An17g01975,An01g06270,An02g09200,An12g04870,An04g08760,An01g02880,An01g00770,An02g04220,An07g08850,An01g03760,An02g07010,An01g04240,An08g07610,An14g04940,An01g09920,An02g03950,
GO:0031120	snRNA pseudouridine synthesis	0.00222631	0.0111952	terminalNode	5	1	755	2779	An01g10270,An09g06170,An12g03720,An08g06650,An17g02170,
GO:0034621	cellular macromolecular complex subunit organization	1.63854e-15	3.97769e-14	nonTerminalNode	104	135	656	2645	An08g02870,An12g04670,An12g00410,An17g02210,An12g08800,An03g04320,An09g06180,An01g02900,An01g06040,An06g01130,An07g01520,An01g04050,An07g10400,An07g07790,An04g01770,An16g04930,An12g07950,An02g14950,An02g06130,An11g09370,An02g13900,An17g01975,An08g06090,An01g00770,An02g04220,An18g05060,An07g08850,An08g01550,An18g05190,An01g03760,An16g06850,An08g06790,An01g04240,An14g04940,An04g09010,An08g07030,An0…
GO:0000480	endonucleolytic cleavage in 5'-ETS of tricistronic rRNA transcript (SSU-rRNA, 5.8S rRNA, LSU-rRNA)	2.35333e-12	3.76533e-11	terminalNode	23	4	737	2776	An04g01900,An04g08790,An01g03080,An02g01600,An11g01850,An01g05560,An02g06850,An01g05540,An08g09160,An09g05270,An02g06750,An08g03460,An14g03620,An02g09260,An15g06390,An16g08220,An01g03760,An14g05390,An02g14360,An16g07300,An16g08860,An01g05500,An04g00070,
GO:0033753	establishment of ribosome localization	4.12947e-11	5.93295e-10	nonTerminalNode	22	5	738	2775	An02g03520,An08g02210,An08g08760,An01g13200,An17g01975,An02g06850,An17g01815,An08g00730,An04g08760,An04g03790,An01g04310,An13g01010,An18g06750,An02g13890,An14g03620,An14g05140,An11g00610,An17g01140,An14g06020,An17g01130,An17g00240,An07g07790,
GO:0000055	ribosomal large subunit export from nucleus	2.12107e-06	2.26248e-05	terminalNode	12	3	748	2777	An02g13890,An11g00610,An01g13200,An14g05140,An14g06020,An17g01975,An08g00730,An04g08760,An04g03790,An01g04310,An07g07790,An13g01010,
GO:0006015	5-phosphoribose 1-diphosphate biosynthetic process	0.00986468	0.0377431	terminalNode	3	0	757	2780	An04g05860,An07g02210,An02g09240,
GO:0050657	nucleic acid transport	6.04276e-06	5.99169e-05	nonTerminalNode	23	21	737	2759	An12g01350,An01g13190,An04g00020,An08g08740,An07g03150,An16g04940,An08g00520,An11g01570,An07g07790,An18g04180,An02g09200,An08g07360,An01g04310,An18g05810,An18g05830,An18g05190,An04g05630,An11g00610,An08g03550,An13g01070,An06g01870,An18g03310,An08g04900,
GO:0022607	cellular component assembly	4.63014e-07	5.62003e-06	nonTerminalNode	90	173	670	2607	An12g04670,An12g07950,An02g06130,An03g06950,An02g04220,An18g05060,An01g04240,An04g09010,An08g07030,An12g07550,An06g01550,An01g02720,An18g01980,An04g01930,An12g04870,An02g14750,An08g02200,An03g03780,An15g01270,An02g05650,An16g08030,An08g03430,An09g04900,An16g04890,An02g05390,An15g00960,An02g09200,An08g07360,An08g07610,An15g02320,An08g02450,An07g08370,An01g04740,An18g05140,An12g04940,An02g08900,An0…
GO:0006412	translation	8.81297e-18	2.95444e-16	nonTerminalNode	70	55	690	2725	An08g10140,An07g02650,An12g01350,An12g04670,An17g02210,An15g06790,An16g04450,An02g08080,An08g03430,An09g05380,An09g04110,An02g12120,An12g00130,An01g02900,An07g04800,An01g03050,An04g03060,An17g01360,An08g00610,An08g04470,An14g01010,An01g04430,An08g02210,An01g03650,An04g02030,An15g01000,An14g01030,An02g09200,An02g12410,An07g06520,An08g03550,An07g06570,An18g03810,An16g03130,An01g03460,An11g06660,An0…
GO:0009303	rRNA transcription	0.000451391	0.00281221	nonTerminalNode	5	0	755	2780	An11g01770,An18g03770,An11g01950,An01g05610,An11g09370,
GO:0034475	U4 snRNA 3'-end processing	0.00875078	0.0368577	terminalNode	4	1	756	2779	An07g08320,An04g01570,An11g10740,An12g04560,
GO:0019322	pentose biosynthetic process	0.00986468	0.0377431	nonTerminalNode	3	0	757	2780	An04g05860,An07g02210,An02g09240,
GO:0010468	regulation of gene expression	0.00253076	0.0125469	nonTerminalNode	70	171	690	2609	An08g10140,An09g02720,An12g01350,An12g04670,An12g00410,An03g04320,An15g00750,An01g02900,An07g10400,An01g05780,An15g00210,An07g06520,An18g05190,An14g00330,An04g03300,An04g07250,An01g13540,An01g02720,An02g06710,An02g13840,An02g12040,An18g06840,An08g00980,An04g01940,An12g04860,An02g14750,An04g06120,An17g01410,An08g02200,An02g10260,An11g10710,An08g10060,An08g00970,An06g01710,An11g04360,An09g04110,An0…
GO:0000966	RNA 5'-end processing	5.74926e-13	9.63686e-12	nonTerminalNode	24	4	736	2776	An04g01900,An04g08790,An01g03080,An02g01600,An11g01850,An01g05560,An18g06710,An02g06850,An01g05540,An08g09160,An09g05270,An02g06750,An08g03460,An14g03620,An02g09260,An15g06390,An16g08220,An01g03760,An14g05390,An02g14360,An16g07300,An16g08860,An01g05500,An04g00070,
GO:0006999	nuclear pore organization	0.00585155	0.0262388	terminalNode	7	5	753	2775	An14g00100,An07g01520,An08g06090,An04g00020,An08g00520,An11g11140,An07g07790,
GO:0016070	RNA metabolic process	4.9413e-39	3.47868e-37	nonTerminalNode	243	311	517	2469	An09g02720,An02g06050,An15g00750,An15g01480,An01g04050,An02g14360,An16g03090,An01g05780,An02g06130,An02g04220,An01g03160,An16g03130,An16g01560,An02g14340,An04g09010,An04g07250,An11g06660,An14g03780,An12g03850,An15g00420,An04g03110,An02g13840,An02g12040,An12g00510,An07g02960,An02g14750,An18g03120,An16g05050,An08g10060,An18g03220,An11g06650,An11g04360,An02g01600,An03g06850,An11g04470,An02g05650,An1…
GO:0006401	RNA catabolic process	0.00118104	0.00675977	nonTerminalNode	23	35	737	2745	An07g08320,An11g04510,An12g04110,An14g03780,An15g03420,An01g03050,An14g05010,An02g01970,An11g10740,An04g01570,An16g07850,An15g00160,An07g06510,An02g02530,An01g07520,An16g05050,An08g06790,An12g01330,An14g04940,An08g00330,An03g03780,An11g06650,An12g04560,
GO:0040031	snRNA modification	0.00222631	0.0111952	nonTerminalNode	5	1	755	2779	An01g10270,An09g06170,An12g03720,An08g06650,An17g02170,
GO:0000054	ribosomal subunit export from nucleus	4.12947e-11	5.93295e-10	nonTerminalNode	22	5	738	2775	An02g03520,An08g02210,An08g08760,An01g13200,An17g01975,An02g06850,An17g01815,An08g00730,An04g08760,An04g03790,An01g04310,An13g01010,An18g06750,An02g13890,An14g03620,An14g05140,An11g00610,An17g01140,An14g06020,An17g01130,An17g00240,An07g07790,
GO:0000469	cleavage involved in rRNA processing	3.11113e-21	1.15276e-19	nonTerminalNode	42	8	718	2772	An04g01900,An01g03080,An07g08320,An02g01600,An11g01850,An01g00150,An02g03350,An08g08740,An08g09160,An09g05270,An08g03460,An02g09260,An14g05010,An02g01970,An11g10740,An14g05390,An02g14360,An16g07300,An16g08860,An04g01570,An18g04230,An04g08790,An01g05560,An18g06710,An02g09200,An02g06850,An01g05540,An07g06510,An15g00730,An13g01010,An02g06750,An18g06750,An14g03620,An01g07520,An16g08220,An15g06390,An0…
GO:0032268	regulation of cellular protein metabolic process	0.000178862	0.00124672	nonTerminalNode	23	29	737	2751	An08g10140,An15g02420,An12g01350,An12g04670,An09g04110,An09g04900,An08g06540,An12g00130,An01g02900,An01g03050,An02g06710,An04g06320,An02g13840,An18g06840,An01g04430,An15g02440,An08g00980,An04g01940,An02g09370,An07g06520,An14g01560,An08g00970,An06g01710,
GO:0090304	nucleic acid metabolic process	1.65818e-28	8.97971e-27	nonTerminalNode	267	447	493	2333	An09g02720,An02g06050,An15g00750,An15g01480,An01g04050,An02g14360,An16g03090,An01g05780,An02g06130,An02g04220,An01g03160,An16g03130,An16g01560,An02g14340,An04g09010,An04g07250,An11g06660,An14g03780,An12g03850,An15g00420,An04g03110,An02g06710,An02g13840,An02g12040,An12g00510,An16g02590,An07g02960,An02g14750,An18g03120,An16g05050,An08g10060,An06g01690,An18g03220,An11g06650,An11g04360,An02g01600,An0…
GO:0045426	quinone cofactor biosynthetic process	0.00133202	0.00726931	nonTerminalNode	7	3	753	2777	An01g08500,An11g09930,An11g10370,An15g00930,An07g05610,An11g06590,An04g06490,
GO:0045814	negative regulation of gene expression, epigenetic	0.00693979	0.0301581	nonTerminalNode	19	32	741	2748	An11g04360,An09g02720,An01g13540,An03g04320,An16g04890,An08g02810,An01g02720,An01g07390,An02g12040,An18g06840,An04g08810,An01g02790,An01g04640,An07g08730,An18g04470,An01g12700,An02g10260,An08g10060,An04g07250,
GO:0033108	mitochondrial respiratory chain complex assembly	0.00298718	0.0145033	terminalNode	7	4	753	2776	An08g01550,An12g00650,An15g01270,An01g05570,An12g07550,An02g12620,An04g01200,
GO:0034471	ncRNA 5'-end processing	5.74926e-13	9.63686e-12	nonTerminalNode	24	4	736	2776	An04g01900,An04g08790,An01g03080,An02g01600,An11g01850,An01g05560,An18g06710,An02g06850,An01g05540,An08g09160,An09g05270,An02g06750,An08g03460,An14g03620,An02g09260,An15g06390,An16g08220,An01g03760,An14g05390,An02g14360,An16g07300,An16g08860,An01g05500,An04g00070,
GO:0022904	respiratory electron transport chain	0.00908097	0.0369538	nonTerminalNode	6	4	754	2776	An14g04080,An09g06650,An01g06180,An04g05220,An02g09930,An04g01200,
GO:0006342	chromatin silencing	0.00693979	0.0301581	nonTerminalNode	19	32	741	2748	An11g04360,An09g02720,An01g13540,An03g04320,An16g04890,An08g02810,An01g02720,An01g07390,An02g12040,An18g06840,An04g08810,An01g02790,An01g04640,An07g08730,An18g04470,An01g12700,An02g10260,An08g10060,An04g07250,
GO:0000376	RNA splicing, via transesterification reactions with guanosine as nucleophile	0.00986468	0.0377431	nonTerminalNode	3	0	757	2780	An15g00420,An14g03630,An04g03060,
GO:0006730	one-carbon metabolic process	0.000793771	0.00469592	nonTerminalNode	21	29	739	2751	An09g02720,An07g05620,An03g04320,An18g03060,An02g11460,An01g12180,An01g07390,An02g02900,An18g06840,An16g07400,An07g03280,An01g12230,An15g00890,An05g00410,An01g12700,An01g00070,An18g02230,An16g01560,An14g01150,An18g06850,An11g06660,
GO:0006270	DNA-dependent DNA replication initiation	0.00281572	0.0137657	terminalNode	12	13	748	2767	An01g13540,An01g02790,An03g04320,An01g04120,An16g04890,An08g02810,An11g06950,An02g10260,An01g02720,An01g04050,An12g04720,An04g09100,
GO:0031126	snoRNA 3'-end processing	0.0044316	0.0203912	terminalNode	6	3	754	2777	An07g08320,An11g10740,An04g01570,An01g12230,An13g00030,An17g02170,
GO:0000002	mitochondrial genome maintenance	0.013251	0.0489094	terminalNode	11	15	749	2765	An14g01860,An15g00980,An02g03770,An07g10010,An15g05790,An08g00950,An16g06400,An14g04830,An07g03020,An14g06560,An09g03940,
GO:0006400	tRNA modification	0.000167868	0.00118179	nonTerminalNode	24	31	736	2749	An01g10270,An15g00230,An01g11720,An01g03350,An18g03060,An02g11460,An01g12180,An02g09220,An12g03720,An01g07390,An12g04810,An15g06730,An07g03280,An01g10700,An15g00210,An15g01000,An01g02100,An01g12800,An01g00070,An18g03220,An16g01560,An18g06850,An17g01660,An11g06660,
GO:0009987	cellular process	0.000767862	0.00458114	nonTerminalNode	614	2093	146	687	An15g00930,An15g01480,An02g14360,An08g06090,An02g14340,An04g07250,An17g00240,An12g00510,An07g02960,An14g00900,An12g04870,An02g10740,An08g10060,An06g01690,An04g02550,An09g02800,An02g07530,An11g04990,An16g08030,An11g02430,An11g11150,An09g05380,An14g00310,An11g00560,An14g05390,An11g09760,An14g06320,An02g09200,An02g06750,An08g00950,An04g07340,An07g06570,An01g03350,An01g03640,An07g05380,An06g01930,An0…
GO:0045903	positive regulation of translational fidelity	0.00986468	0.0377431	terminalNode	3	0	757	2780	An04g01940,An02g13840,An12g01350,
GO:0000956	nuclear-transcribed mRNA catabolic process	0.000321138	0.00207414	nonTerminalNode	18	20	742	2760	An07g08320,An11g04510,An15g03420,An14g05010,An01g03050,An11g10740,An04g01570,An16g07850,An15g00160,An02g02530,An01g07520,An16g05050,An08g06790,An12g01330,An14g04940,An08g00330,An03g03780,An11g06650,
GO:0006807	nitrogen compound metabolic process	2.07946e-14	4.5748e-13	nonTerminalNode	333	807	427	1973	An09g02720,An02g06120,An15g01480,An02g14360,An02g04220,An02g14340,An04g07250,An14g03780,An16g07400,An12g00510,An07g02960,An08g10060,An18g03220,An06g01690,An11g06650,An02g01600,An11g02430,An16g08030,An02g05650,An11g11150,An01g03050,An11g00560,An14g05390,An15g01000,An02g09200,An07g06640,An02g06750,An16g02570,An01g03350,An07g05380,An15g00700,An11g02400,An14g03740,An08g08550,An02g05460,An01g12230,An0…
GO:0010556	regulation of macromolecule biosynthetic process	0.00761501	0.0326888	nonTerminalNode	69	178	691	2602	An08g10140,An09g02720,An12g01350,An12g04670,An03g04320,An15g00750,An01g02900,An01g04050,An07g10400,An01g05780,An15g00210,An07g06520,An18g05190,An14g00330,An04g03300,An04g07250,An01g13540,An01g02720,An02g06710,An02g13840,An13g00030,An02g12040,An18g06840,An08g00980,An04g01940,An02g14750,An04g06120,An17g01410,An08g02200,An02g10260,An11g10710,An08g10060,An08g00970,An06g01710,An11g04360,An09g04110,An0…
GO:0045333	cellular respiration	0.00131346	0.00726931	nonTerminalNode	22	33	738	2747	An16g02570,An15g01270,An14g04080,An15g00930,An09g03870,An02g09930,An04g07330,An14g04960,An15g05790,An14g00310,An09g06650,An04g04750,An09g06680,An11g06590,An04g01200,An02g08900,An18g06760,An07g02160,An08g05580,An01g00130,An01g06180,An04g05220,
GO:0016074	snoRNA metabolic process	0.000204742	0.00141312	nonTerminalNode	10	5	750	2775	An07g08320,An11g10740,An12g08800,An07g08370,An04g01570,An01g12230,An13g00030,An01g05780,An12g08580,An17g02170,
GO:0016458	gene silencing	0.00879558	0.0368577	nonTerminalNode	19	33	741	2747	An11g04360,An09g02720,An01g13540,An03g04320,An16g04890,An08g02810,An01g02720,An01g07390,An02g12040,An18g06840,An04g08810,An01g02790,An01g04640,An07g08730,An18g04470,An01g12700,An02g10260,An08g10060,An04g07250,
GO:0051246	regulation of protein metabolic process	0.000486511	0.00295262	nonTerminalNode	23	32	737	2748	An08g10140,An15g02420,An12g01350,An12g04670,An09g04110,An09g04900,An08g06540,An12g00130,An01g02900,An01g03050,An02g06710,An04g06320,An02g13840,An18g06840,An01g04430,An15g02440,An08g00980,An04g01940,An02g09370,An07g06520,An14g01560,An08g00970,An06g01710,
GO:0006417	regulation of translation	8.77047e-05	0.000671132	nonTerminalNode	19	19	741	2761	An08g10140,An15g02420,An12g01350,An12g04670,An09g04110,An12g00130,An01g02900,An01g03050,An02g06710,An02g13840,An01g04430,An15g02440,An08g00980,An04g01940,An02g09370,An07g06520,An14g01560,An08g00970,An06g01710,
GO:0006446	regulation of translational initiation	0.00198924	0.0105382	terminalNode	8	5	752	2775	An01g04430,An01g03050,An15g02420,An12g04670,An08g00980,An02g06710,An02g09370,An06g01710,
GO:0042775	mitochondrial ATP synthesis coupled electron transport	0.00908097	0.0369538	nonTerminalNode	6	4	754	2776	An14g04080,An09g06650,An01g06180,An04g05220,An02g09930,An04g01200,
GO:0000478	endonucleolytic cleavage involved in rRNA processing	3.49107e-17	1.02405e-15	nonTerminalNode	32	5	728	2775	An04g01900,An01g03080,An02g01600,An11g01850,An01g00150,An02g03350,An08g08740,An08g09160,An09g05270,An08g03460,An02g09260,An14g05390,An02g14360,An16g07300,An16g08860,An18g04230,An04g08790,An01g05560,An18g06710,An02g09200,An02g06850,An01g05540,An13g01010,An02g06750,An18g06750,An14g03620,An16g08220,An15g06390,An01g03760,An01g05500,An04g00070,An08g06650,

## Sheet: CCover
GO term	description	p-value	FDR	node type	sP	rP	sN	rN	genes enriched
GO:0005737	cytoplasm	0.000598608	0.00153393	nonTerminalNode	455	1479	305	1301	An01g07860,An15g00930,An14g01590,An02g06120,An08g04470,An03g06950,An02g04220,An04g07250,An15g03200,An14g03780,An02g04300,An17g00240,An16g07400,An12g00510,An07g02960,An14g00900,An02g10740,An07g09120,An12g01340,An04g02550,An02g07530,An11g06650,An11g04990,An02g05650,An11g02430,An09g05380,An01g10820,An14g00310,An01g03050,An11g09760,An14g06320,An18g06760,An15g01000,An02g09200,An08g00950,An15g07710,An0…
GO:0043228	non-membrane-bounded organelle	3.34409e-55	8.56922e-54	nonTerminalNode	266	279	494	2501	An07g05790,An15g01480,An06g01130,An08g02340,An07g02690,An02g14360,An01g04050,An16g03090,An01g05780,An11g07920,An08g02210,An01g03160,An02g14340,An04g07250,An12g03850,An02g04300,An02g06710,An17g00240,An02g13840,An02g12040,An05g00960,An07g02960,An02g14750,An07g09120,An18g05630,An11g10020,An11g06650,An02g01600,An03g06850,An11g04470,An02g05650,An16g08030,An11g11150,An01g10820,An15g00770,An01g03050,An1…
GO:0005743	mitochondrial inner membrane	1.57898e-06	5.99428e-06	nonTerminalNode	42	57	718	2723	An02g01750,An01g08500,An15g01270,An11g02430,An04g06490,An12g04110,An12g00130,An14g04870,An07g04800,An09g06650,An14g06320,An11g09930,An12g07950,An02g03770,An11g09840,An07g07880,An07g05610,An01g07190,An01g06180,An07g07000,An14g04080,An01g03640,An08g02450,An08g06540,An02g09930,An08g01650,An16g05090,An11g02140,An01g13830,An04g01200,An02g08900,An16g08550,An13g00670,An02g10740,An02g01360,An09g06030,An1…
GO:0005840	ribosome	1.01151e-33	1.59507e-32	nonTerminalNode	91	39	669	2741	An08g10140,An01g14080,An07g02650,An02g14610,An12g04670,An01g13190,An12g01350,An02g06040,An02g12120,An01g02900,An07g09550,An02g02040,An07g06760,An08g00610,An14g01010,An07g09070,An11g07920,An08g02210,An04g03900,An01g12640,An07g08850,An18g06010,An01g03160,An08g04150,An13g01070,An18g03810,An14g03920,An02g05010,An07g09250,An01g10050,An18g02890,An11g10630,An12g03890,An15g00450,An01g12420,An04g05850,An0…
GO:0055029	nuclear DNA-directed RNA polymerase complex	1.87001e-05	6.28447e-05	nonTerminalNode	12	5	748	2775	An11g01770,An01g12710,An11g09370,An02g05460,An12g00780,An01g02200,An01g04380,An01g07250,An01g11950,An15g00700,An16g08710,An09g06640,
GO:0044452	nucleolar part	1.9846e-18	1.23286e-17	nonTerminalNode	34	5	726	2775	An04g01900,An08g00720,An08g02870,An04g02000,An11g11150,An07g05380,An08g09160,An09g05270,An01g04380,An17g02170,An01g10820,An01g07250,An02g09260,An01g11950,An02g14360,An16g03090,An15g00700,An16g08860,An16g07300,An07g08590,An04g09100,An05g00960,An11g01770,An02g05460,An11g09370,An04g02640,An01g12230,An01g02200,An12g08580,An04g06120,An01g05500,An04g01860,An02g14340,An04g00070,
GO:0005730	nucleolus	2.64574e-63	2.71188e-61	nonTerminalNode	125	23	635	2757	An08g02870,An03g04990,An04g02000,An07g05790,An01g06040,An15g01480,An07g09340,An02g09260,An11g01950,An07g02690,An01g04050,An02g14360,An16g03090,An16g08860,An02g14950,An18g06710,An11g09370,An02g13900,An17g01975,An16g07850,An01g05540,An01g12640,An01g00770,An01g03760,An01g02120,An08g02520,An18g02230,An14g04940,An02g14340,An02g03350,An17g01815,An12g03850,An09g05270,An11g09310,An14g05140,An18g01980,An0…
GO:0030686	90S preribosome	5.07869e-33	7.43665e-32	nonTerminalNode	62	9	698	2771	An02g01600,An08g00720,An08g02870,An11g04470,An02g05650,An04g02000,An01g13190,An11g11150,An02g06050,An01g09040,An08g09160,An01g10820,An02g09260,An02g14360,An16g03090,An16g07300,An16g08860,An07g08590,An16g04930,An18g06710,An02g06130,An02g06850,An02g09200,An04g02640,An15g00730,An02g06750,An07g08850,An01g03160,An01g03760,An15g06390,An01g04240,An01g05500,An04g00070,An04g01900,An11g01850,An01g00150,An0…
GO:0055126	Nup82 complex	0.00986468	0.0196336	terminalNode	3	0	757	2780	An04g05630,An08g00520,An07g07790,
GO:0005852	eukaryotic translation initiation factor 3 complex	0.000551438	0.00143095	terminalNode	6	1	754	2779	An01g06230,An14g01030,An01g04430,An16g05260,An02g12410,An02g06530,
GO:0044424	intracellular part	2.61823e-26	3.15728e-25	nonTerminalNode	642	1819	118	961	An15g00930,An14g01590,An15g01480,An02g14360,An08g06090,An02g14340,An04g07250,An15g03200,An02g03860,An17g00240,An05g00960,An12g00510,An07g02960,An14g00900,An02g10740,An08g10060,An06g01690,An04g02550,An02g07530,An11g04990,An11g02430,An16g08030,An11g11150,An09g05380,An14g00310,An11g00560,An14g05390,An11g09760,An14g06320,An02g09200,An02g06750,An08g00950,An15g07710,An04g07340,An07g06570,An16g02950,An0…
GO:0005744	mitochondrial inner membrane presequence translocase complex	0.000133865	0.000409587	nonTerminalNode	7	1	753	2779	An02g01750,An02g01360,An13g00670,An07g07880,An11g02140,An16g05090,An08g01650,
GO:0019866	organelle inner membrane	1.99282e-06	7.42777e-06	nonTerminalNode	43	60	717	2720	An02g01750,An01g08500,An15g01270,An11g02430,An04g06490,An12g04110,An12g00130,An14g04870,An07g04800,An09g06650,An14g06320,An11g09930,An12g07950,An02g03770,An11g09840,An07g07880,An07g05610,An01g07190,An01g06180,An07g07000,An14g04080,An01g03640,An08g02450,An02g09930,An08g06540,An16g05090,An08g01650,An11g02140,An01g13830,An04g01200,An02g08900,An16g08550,An13g00670,An02g10740,An02g01360,An09g06030,An1…
GO:0043232	intracellular non-membrane-bounded organelle	3.34409e-55	8.56922e-54	nonTerminalNode	266	279	494	2501	An07g05790,An15g01480,An06g01130,An08g02340,An07g02690,An02g14360,An01g04050,An16g03090,An01g05780,An11g07920,An08g02210,An01g03160,An02g14340,An04g07250,An12g03850,An02g04300,An02g06710,An17g00240,An02g13840,An02g12040,An05g00960,An07g02960,An02g14750,An07g09120,An18g05630,An11g10020,An11g06650,An02g01600,An03g06850,An11g04470,An02g05650,An16g08030,An11g11150,An01g10820,An15g00770,An01g03050,An1…
GO:0044446	intracellular organelle part	5.53013e-31	7.08547e-30	nonTerminalNode	401	829	359	1951	An15g00930,An12g00690,An14g01590,An15g01480,An02g14360,An03g06950,An08g06090,An02g04220,An02g14340,An04g07250,An15g03200,An14g03780,An02g04300,An05g00960,An07g02960,An02g10740,An12g01340,An11g06650,An02g01600,An11g04990,An02g05650,An16g08030,An11g02430,An11g11150,An04g00020,An01g10820,An11g00560,An14g05390,An14g06320,An18g06760,An02g09200,An02g06750,An08g00950,An07g06570,An08g04900,An16g02570,An0…
GO:0005761	mitochondrial ribosome	1.69013e-20	1.23742e-19	nonTerminalNode	36	4	724	2776	An02g05010,An07g09250,An18g02890,An02g14610,An08g04380,An14g06300,An02g06040,An09g04110,An07g05290,An12g03890,An07g09550,An02g09190,An03g04620,An14g04960,An15g00770,An11g11170,An17g01270,An02g04300,An11g06810,An07g06540,An07g09070,An11g07920,An04g01650,An04g03900,An08g05500,An18g03230,An01g08390,An01g03110,An18g06010,An18g05630,An08g00950,An08g04150,An07g06570,An13g01000,An14g06310,An09g05980,
GO:0005829	cytosol	4.33709e-05	0.000141127	nonTerminalNode	61	118	699	2662	An08g10140,An01g14080,An12g04670,An01g13190,An12g01350,An17g02210,An15g06650,An02g12120,An18g03000,An07g06760,An08g00610,An14g01010,An18g05060,An07g08850,An08g01550,An01g03160,An13g01070,An15g06370,An18g03810,An01g10050,An11g10630,An01g12420,An04g05850,An02g13840,An16g07400,An01g00060,An07g02960,An07g10040,An18g05770,An18g04310,An01g06480,An08g00970,An18g03310,An15g00230,An18g05650,An07g08690,An0…
GO:0005666	DNA-directed RNA polymerase III complex	0.000551438	0.00143095	terminalNode	6	1	754	2779	An12g00780,An01g07250,An15g00700,An16g08710,An09g06640,An02g05460,
GO:0070545	PeBoW complex	0.00986468	0.0196336	terminalNode	3	0	757	2780	An08g00720,An04g02640,An04g02000,
GO:0044428	nuclear part	1.00892e-35	1.72358e-34	nonTerminalNode	223	283	537	2497	An03g04990,An12g00690,An07g05790,An07g02740,An11g04630,An15g01480,An02g01970,An08g02340,An07g02690,An02g14360,An01g04050,An16g07860,An16g03090,An16g08860,An01g05780,An04g01770,An08g06090,An01g05540,An02g04220,An14g00330,An02g14340,An08g07030,An04g09010,An04g07250,An12g03850,An11g09310,An11g11140,An14g05140,An12g04760,An01g02720,An07g06750,An18g01980,An18g06840,An05g00960,An11g10650,An02g14750,An1…
GO:0000178	exosome (RNase complex)	0.000386214	0.00113106	nonTerminalNode	8	3	752	2777	An01g07520,An07g08320,An14g05010,An02g01970,An11g10740,An15g06440,An07g06510,An12g04560,
GO:0005685	U1 snRNP	0.0163935	0.0320064	terminalNode	6	5	754	2775	An11g06760,An12g00410,An16g07850,An14g06480,An15g05680,An08g02220,
GO:0015935	small ribosomal subunit	7.47004e-19	4.93987e-18	nonTerminalNode	37	7	723	2773	An01g14080,An07g09250,An02g14610,An12g04670,An01g13190,An12g01350,An08g04380,An11g10630,An07g09550,An02g09190,An03g04620,An06g01930,An04g05850,An15g00770,An07g06760,An02g13840,An01g02840,An07g06540,An07g09070,An11g09500,An18g04180,An04g01650,An07g02960,An18g03230,An02g09200,An01g02880,An18g04310,An01g03110,An07g08850,An18g05630,An01g03160,An13g01070,An07g06570,An02g07010,An13g01000,An08g00970,An1…
GO:0044422	organelle part	5.53013e-31	7.08547e-30	nonTerminalNode	401	829	359	1951	An15g00930,An12g00690,An14g01590,An15g01480,An02g14360,An03g06950,An08g06090,An02g04220,An02g14340,An04g07250,An15g03200,An14g03780,An02g04300,An05g00960,An07g02960,An02g10740,An12g01340,An11g06650,An02g01600,An11g04990,An02g05650,An16g08030,An11g02430,An11g11150,An04g00020,An01g10820,An11g00560,An14g05390,An14g06320,An18g06760,An02g09200,An02g06750,An08g00950,An07g06570,An08g04900,An16g02570,An0…
GO:0000792	heterochromatin	0.000551438	0.00143095	nonTerminalNode	6	1	754	2779	An14g04830,An07g05380,An08g09160,An04g03300,An02g12040,An04g06120,
GO:0005742	mitochondrial outer membrane translocase complex	0.00211127	0.0049183	terminalNode	4	0	756	2780	An03g04790,An08g04070,An15g00190,An08g07360,
GO:0043227	membrane-bounded organelle	1.04647e-17	6.12932e-17	nonTerminalNode	511	1390	249	1390	An09g02720,An01g07860,An12g00690,An15g00930,An14g01590,An15g01480,An02g14360,An08g04470,An03g06950,An08g06090,An02g04220,An02g14340,An04g07250,An15g03200,An14g03780,An02g03860,An02g04300,An17g00240,An05g00960,An12g00510,An14g00900,An02g10740,An12g01340,An08g10060,An06g01690,An04g02550,An02g07530,An11g06650,An02g01600,An11g04990,An02g05650,An11g02430,An16g08030,An11g11150,An04g00020,An01g10820,An1…
GO:0005759	mitochondrial matrix	6.59319e-14	3.55685e-13	nonTerminalNode	61	55	699	2725	An02g01750,An15g00930,An02g14610,An02g06040,An09g04110,An14g03630,An07g09550,An02g11460,An14g04960,An15g05790,An15g00770,An17g01270,An11g11170,An04g04750,An11g06590,An11g06810,An07g09070,An18g06760,An11g07920,An08g05580,An04g03900,An02g03770,An01g03110,An18g06010,An11g09840,An08g00950,An08g04150,An07g06570,An04g00150,An13g01000,An09g05980,An16g02570,An02g05010,An07g09250,An18g02890,An14g06300,An0…
GO:0000176	nuclear exosome (RNase complex)	0.000386214	0.00113106	terminalNode	8	3	752	2777	An01g07520,An07g08320,An14g05010,An02g01970,An11g10740,An15g06440,An07g06510,An12g04560,
GO:0005575	cellular_component	3.60129e-23	3.8856e-22	nonTerminalNode	672	2002	88	778	An15g00930,An14g01590,An15g01480,An02g14360,An08g06090,An02g14340,An04g07250,An15g03200,An02g03860,An17g00240,An05g00960,An12g00510,An07g02960,An11g02830,An14g00900,An02g10740,An08g10060,An06g01690,An04g02550,An02g07530,An11g04990,An11g02430,An16g08030,An11g11150,An09g05380,An08g02900,An14g00310,An11g00560,An14g05390,An11g09760,An14g06320,An02g09200,An02g06750,An08g00950,An15g07710,An04g07340,An0…
GO:0009295	nucleoid	0.0042102	0.00945407	nonTerminalNode	9	8	751	2772	An18g06760,An16g05090,An07g09530,An01g00100,An15g05790,An04g04750,An12g04940,An16g06400,An09g03940,
GO:0000812	Swr1 complex	0.0044316	0.00966466	terminalNode	6	3	754	2777	An04g01770,An04g05960,An02g14750,An12g00210,An01g05780,An04g07250,
GO:0042555	MCM complex	0.000551438	0.00143095	terminalNode	6	1	754	2779	An01g02790,An09g04640,An12g04720,An16g04890,An02g10260,An01g02720,
GO:0000313	organellar ribosome	1.69013e-20	1.23742e-19	nonTerminalNode	36	4	724	2776	An02g05010,An07g09250,An18g02890,An02g14610,An08g04380,An14g06300,An02g06040,An09g04110,An07g05290,An12g03890,An07g09550,An02g09190,An03g04620,An14g04960,An15g00770,An11g11170,An17g01270,An02g04300,An11g06810,An07g06540,An07g09070,An11g07920,An04g01650,An04g03900,An08g05500,An18g03230,An01g08390,An01g03110,An18g06010,An18g05630,An08g00950,An08g04150,An07g06570,An13g01000,An14g06310,An09g05980,
GO:0033279	ribosomal subunit	1.8274e-39	3.74617e-38	nonTerminalNode	72	9	688	2771	An08g10140,An01g14080,An18g05650,An02g14610,An12g04670,An01g13190,An12g01350,An02g06040,An02g08080,An08g03430,An02g12120,An07g09550,An14g04960,An15g00770,An17g01270,An11g11170,An17g01360,An07g06760,An11g06810,An08g00610,An14g01010,An07g09070,An11g07920,An04g03900,An02g09200,An01g03110,An07g08850,An18g06010,An01g03160,An08g00950,An08g04150,An13g01070,An07g06570,An18g03810,An13g01000,An01g03460,An0…
GO:0005750	mitochondrial respiratory chain complex III	0.000451391	0.0012338	terminalNode	5	0	755	2780	An01g06180,An04g05220,An14g04080,An09g06650,An04g01200,
GO:0044445	cytosolic part	8.08089e-12	4.04045e-11	nonTerminalNode	46	37	714	2743	An08g10140,An01g14080,An18g05650,An12g04670,An01g13190,An12g01350,An02g08080,An08g03430,An02g12120,An16g03100,An17g01360,An07g06760,An08g00610,An14g01010,An02g09200,An18g05060,An07g08850,An01g03160,An02g12750,An04g07340,An13g01070,An15g06370,An18g03810,An01g03460,An01g04920,An02g08920,An11g10630,An01g12420,An06g01930,An11g02360,An04g05850,An02g13840,An11g03270,An01g02840,An11g09500,An07g02960,An1…
GO:0032040	small-subunit processome	1.94082e-20	1.37196e-19	terminalNode	33	2	727	2778	An04g01900,An01g03080,An02g01600,An11g01850,An12g01350,An11g11150,An02g03350,An07g05380,An08g09160,An09g05270,An08g03460,An04g05850,An02g09260,An15g01160,An14g05390,An18g05080,An02g14360,An16g03090,An16g07300,An16g08860,An02g13840,An07g08590,An05g00960,An01g05560,An02g06130,An01g05540,An01g12230,An04g06120,An15g06390,An04g01860,An01g05500,An02g14340,An04g00070,
GO:0033553	rDNA heterochromatin	0.00875078	0.0181203	terminalNode	4	1	756	2779	An07g05380,An08g09160,An04g03300,An04g06120,
GO:0016585	chromatin remodeling complex	0.00867913	0.0181203	nonTerminalNode	15	23	745	2757	An07g02740,An02g02890,An04g05960,An01g07390,An18g06840,An01g05780,An04g01770,An04g08810,An02g14750,An01g12700,An17g01410,An01g01390,An07g02300,An12g00210,An04g07250,
GO:0005635	nuclear envelope	0.000889045	0.00225005	nonTerminalNode	23	34	737	2746	An11g04990,An12g00690,An01g09040,An04g00020,An12g03850,An12g00130,An11g11140,An11g04980,An14g00100,An08g02340,An07g01520,An08g02930,An08g00520,An04g01520,An07g07790,An08g06090,An01g04310,An08g10130,An04g05630,An08g03550,An11g00610,An01g00070,An08g04900,
GO:0045275	respiratory chain complex III	0.000451391	0.0012338	nonTerminalNode	5	0	755	2780	An01g06180,An04g05220,An14g04080,An09g06650,An04g01200,
GO:0031428	box C/D snoRNP complex	0.000451391	0.0012338	terminalNode	5	0	755	2780	An16g03090,An02g09260,An04g01860,An01g12230,An02g14340,
GO:0005850	eukaryotic translation initiation factor 2 complex	0.00986468	0.0196336	terminalNode	3	0	757	2780	An04g01940,An02g12320,An02g09370,
GO:0005736	DNA-directed RNA polymerase I complex	4.38396e-06	1.60484e-05	terminalNode	8	0	752	2780	An11g01770,An01g07250,An01g11950,An11g09370,An02g05460,An15g00700,An01g02200,An01g04380,
GO:0042719	mitochondrial intermembrane space protein transporter complex	0.00986468	0.0196336	terminalNode	3	0	757	2780	An01g03640,An10g00500,An02g04260,
GO:0005654	nucleoplasm	5.90702e-06	2.05244e-05	nonTerminalNode	57	98	703	2682	An03g04320,An07g02740,An01g04050,An07g10400,An16g07860,An04g01770,An02g04220,An04g03300,An14g04940,An16g08710,An08g07030,An04g07250,An01g13540,An14g05140,An12g04760,An01g02720,An13g00030,An18g06840,An04g01920,An04g04810,An01g02200,An02g14750,An08g02200,An02g10260,An11g10710,An08g05260,An12g04720,An14g00480,An07g05620,An12g00780,An01g10820,An01g04380,An16g04890,An08g02810,An11g00560,An01g11950,An0…
GO:0031980	mitochondrial lumen	6.59319e-14	3.55685e-13	nonTerminalNode	61	55	699	2725	An02g01750,An15g00930,An02g14610,An02g06040,An09g04110,An14g03630,An07g09550,An02g11460,An14g04960,An15g05790,An15g00770,An17g01270,An11g11170,An04g04750,An11g06590,An11g06810,An07g09070,An18g06760,An11g07920,An08g05580,An04g03900,An02g03770,An01g03110,An18g06010,An11g09840,An08g00950,An08g04150,An07g06570,An04g00150,An13g01000,An09g05980,An16g02570,An02g05010,An07g09250,An18g02890,An14g06300,An0…
GO:0005622	intracellular	5.52664e-26	6.29423e-25	nonTerminalNode	642	1823	118	957	An15g00930,An14g01590,An15g01480,An02g14360,An08g06090,An02g14340,An04g07250,An15g03200,An02g03860,An17g00240,An05g00960,An12g00510,An07g02960,An14g00900,An02g10740,An08g10060,An06g01690,An04g02550,An02g07530,An11g04990,An11g02430,An16g08030,An11g11150,An09g05380,An14g00310,An11g00560,An14g05390,An11g09760,An14g06320,An02g09200,An02g06750,An08g00950,An15g07710,An04g07340,An07g06570,An16g02950,An0…
GO:0031261	DNA replication preinitiation complex	0.00131609	0.00325059	terminalNode	9	6	751	2774	An09g04640,An16g04890,An08g02810,An02g10260,An01g02720,An01g02790,An01g13540,An12g04720,An03g04320,
GO:0043233	organelle lumen	1.36485e-60	5.59588e-59	nonTerminalNode	234	190	526	2590	An03g04990,An15g00930,An07g05790,An07g02740,An07g09550,An11g04630,An15g01480,An11g06590,An07g02690,An02g14360,An01g04050,An16g07860,An16g03090,An16g08860,An04g01770,An11g07920,An02g03770,An01g05540,An02g04220,An18g06010,An08g04150,An02g14340,An08g07030,An04g07250,An14g03780,An12g03850,An17g01480,An11g09310,An14g05140,An12g04760,An01g02720,An07g06750,An02g04300,An15g02360,An18g01980,An18g06840,An0…
GO:0022626	cytosolic ribosome	5.82211e-20	3.97844e-19	nonTerminalNode	43	11	717	2769	An08g10140,An01g14080,An07g02650,An01g04920,An18g05650,An12g04670,An01g13190,An12g01350,An02g08080,An08g03430,An02g12120,An11g10630,An01g02900,An06g01930,An01g12420,An04g05850,An17g01360,An02g06710,An07g06760,An02g13840,An11g03270,An08g00610,An01g02840,An14g01010,An08g02210,An15g02440,An11g09500,An18g04180,An07g02960,An02g09200,An04g08760,An01g02880,An18g04310,An07g09120,An11g09120,An07g08850,An0…
GO:0042645	mitochondrial nucleoid	0.0042102	0.00945407	terminalNode	9	8	751	2772	An18g06760,An16g05090,An07g09530,An01g00100,An15g05790,An04g04750,An12g04940,An16g06400,An09g03940,
GO:0031981	nuclear lumen	1.98568e-48	4.52294e-47	nonTerminalNode	173	122	587	2658	An03g04990,An07g05790,An07g02740,An11g04630,An15g01480,An07g02690,An02g14360,An01g04050,An16g07860,An16g03090,An16g08860,An04g01770,An01g05540,An02g04220,An02g14340,An08g07030,An04g07250,An12g03850,An11g09310,An14g05140,An12g04760,An01g02720,An07g06750,An18g01980,An18g06840,An05g00960,An11g10650,An02g14750,An12g08580,An08g02200,An08g05260,An11g10020,An11g06650,An01g03080,An18g05650,An02g01600,An0…
GO:0031298	replication fork protection complex	0.00677859	0.0144751	terminalNode	10	11	750	2769	An01g02790,An01g13540,An01g04640,An09g04640,An16g04890,An02g10260,An01g02720,An12g04720,An07g10400,An07g02860,
GO:0005656	pre-replicative complex	0.000108724	0.000348257	terminalNode	9	3	751	2777	An09g04640,An16g04890,An08g02810,An02g10260,An01g02720,An01g02790,An01g13540,An12g04720,An03g04320,
GO:0005739	mitochondrion	4.42709e-21	3.49059e-20	nonTerminalNode	230	410	530	2370	An15g00930,An11g04810,An14g01590,An02g04860,An04g06680,An08g04470,An11g07920,An03g06950,An15g00190,An02g04220,An16g03130,An15g03200,An14g03780,An12g03850,An15g00420,An02g04300,An04g03110,An02g12040,An12g00510,An02g10740,An18g03120,An18g05630,An12g01340,An04g05220,An04g02550,An11g06650,An02g05650,An11g02430,An12g00780,An01g10820,An14g00310,An15g00770,An11g09760,An18g06760,An14g06320,An15g01000,An0…
GO:0015934	large ribosomal subunit	9.32765e-22	7.64868e-21	nonTerminalNode	35	2	725	2778	An08g10140,An02g05010,An01g04920,An18g05650,An18g02890,An14g06300,An02g08080,An02g06040,An08g03430,An07g05290,An02g12120,An12g03890,An14g04960,An01g12420,An11g11170,An17g01270,An17g01360,An02g04300,An11g03270,An11g06810,An08g00610,An14g01010,An11g07920,An04g03900,An08g05500,An04g08760,An01g08390,An11g09120,An18g06010,An08g00950,An08g04150,An18g03810,An14g06310,An01g03460,An09g05980,
GO:0005758	mitochondrial intermembrane space	0.00436312	0.00961762	nonTerminalNode	11	12	749	2768	An16g02470,An01g03640,An08g01550,An14g00240,An04g02320,An04g00130,An01g05570,An10g00500,An02g12620,An07g10100,An02g04260,
GO:0043234	protein complex	0.00217306	0.00500537	nonTerminalNode	194	572	566	2208	An12g00690,An11g06670,An06g01130,An08g02340,An07g02690,An02g14360,An01g04050,An01g05780,An08g06090,An15g00190,An17g01130,An16g01560,An04g07250,An16g05260,An05g00960,An02g14750,An02g10740,An04g05220,An06g01710,An11g04990,An12g00780,An11g11150,An04g00020,An01g10820,An11g00560,An14g06320,An18g06760,An16g04970,An08g07360,An02g12410,An04g05630,An04g07340,An11g09360,An08g04900,An04g01900,An08g00310,An0…
GO:0030529	ribonucleoprotein complex	1.10998e-74	2.27546e-72	nonTerminalNode	201	92	559	2688	An08g10140,An01g14080,An03g04990,An12g01350,An12g04670,An01g13190,An02g06050,An02g12120,An07g09550,An15g01480,An07g02690,An02g14360,An16g03090,An16g08860,An08g00610,An14g01010,An11g07920,An08g02210,An02g06130,An01g05540,An18g06010,An01g03160,An08g04150,An18g03810,An17g01130,An01g04240,An02g14340,An04g09010,An02g03860,An12g03850,An11g10630,An04g05850,An02g04300,An02g06710,An17g00240,An02g13840,An0…
GO:0000177	cytoplasmic exosome (RNase complex)	0.000133865	0.000409587	terminalNode	7	1	753	2779	An01g07520,An07g08320,An14g05010,An02g01970,An11g10740,An07g06510,An12g04560,
GO:0034455	t-UTP complex	0.00211127	0.0049183	terminalNode	4	0	756	2780	An07g05380,An08g09160,An07g08590,An04g06120,
GO:0031974	membrane-enclosed lumen	2.8098e-62	1.92003e-60	nonTerminalNode	245	205	515	2575	An03g04990,An15g00930,An07g05790,An07g02740,An07g09550,An11g04630,An15g01480,An11g06590,An07g02690,An02g14360,An01g04050,An16g07860,An16g03090,An16g08860,An04g01770,An11g07920,An02g03770,An01g05540,An02g04220,An18g06010,An08g04150,An02g14340,An08g07030,An04g07250,An14g03780,An12g03850,An17g01480,An11g09310,An14g05140,An12g04760,An01g02720,An07g06750,An02g04300,An15g02360,An18g01980,An18g06840,An0…
GO:0070013	intracellular organelle lumen	1.36485e-60	5.59588e-59	nonTerminalNode	234	190	526	2590	An03g04990,An15g00930,An07g05790,An07g02740,An07g09550,An11g04630,An15g01480,An11g06590,An07g02690,An02g14360,An01g04050,An16g07860,An16g03090,An16g08860,An04g01770,An11g07920,An02g03770,An01g05540,An02g04220,An18g06010,An08g04150,An02g14340,An08g07030,An04g07250,An14g03780,An12g03850,An17g01480,An11g09310,An14g05140,An12g04760,An01g02720,An07g06750,An02g04300,An15g02360,An18g01980,An18g06840,An0…
GO:0000314	organellar small ribosomal subunit	1.09116e-09	4.7593e-09	nonTerminalNode	15	1	745	2779	An07g09070,An07g09250,An02g14610,An04g01650,An18g03230,An08g04380,An01g03110,An07g09550,An02g09190,An03g04620,An18g05630,An15g00770,An07g06570,An13g01000,An07g06540,
GO:0022625	cytosolic large ribosomal subunit	8.50487e-11	4.15119e-10	terminalNode	15	0	745	2780	An14g01010,An08g10140,An11g09120,An01g12420,An01g04920,An18g05650,An17g01360,An18g03810,An02g08080,An04g08760,An08g03430,An01g03460,An02g12120,An11g03270,An08g00610,
GO:0043226	organelle	2.43296e-22	2.1685e-21	nonTerminalNode	556	1500	204	1280	An15g00930,An14g01590,An15g01480,An02g14360,An08g06090,An02g14340,An04g07250,An15g03200,An02g03860,An17g00240,An05g00960,An12g00510,An07g02960,An14g00900,An02g10740,An08g10060,An06g01690,An04g02550,An02g07530,An11g04990,An11g02430,An16g08030,An11g11150,An14g00310,An11g00560,An14g05390,An11g09760,An14g06320,An02g09200,An02g06750,An08g00950,An15g07710,An07g06570,An08g00310,An01g03350,An01g03640,An0…
GO:0030689	Noc complex	0.000451391	0.0012338	terminalNode	5	0	755	2780	An16g07300,An16g08860,An08g02870,An04g09100,An01g10820,
GO:0055125	Nic96 complex	0.00211127	0.0049183	terminalNode	4	0	756	2780	An14g00100,An11g00610,An08g04900,An07g07790,
GO:0005763	mitochondrial small ribosomal subunit	1.09116e-09	4.7593e-09	terminalNode	15	1	745	2779	An07g09070,An07g09250,An02g14610,An04g01650,An18g03230,An08g04380,An01g03110,An07g09550,An02g09190,An03g04620,An18g05630,An15g00770,An07g06570,An13g01000,An07g06540,
GO:0043614	multi-eIF complex	0.000133865	0.000409587	terminalNode	7	1	753	2779	An12g04670,An02g12320,An14g01030,An01g06230,An04g01940,An02g12410,An02g09370,
GO:0008023	transcription elongation factor complex	0.00585155	0.012627	terminalNode	7	5	753	2775	An08g02200,An04g03300,An07g05620,An11g10710,An07g10400,An02g02900,An07g02860,
GO:0022627	cytosolic small ribosomal subunit	1.54084e-10	7.34585e-10	terminalNode	22	6	738	2774	An01g14080,An11g09500,An18g04180,An12g04670,An01g13190,An12g01350,An07g02960,An02g09200,An01g02880,An11g10630,An18g04310,An06g01930,An07g08850,An01g03160,An04g05850,An13g01070,An02g07010,An08g00970,An02g13840,An07g06760,An18g03310,An01g02840,
GO:0044444	cytoplasmic part	1.7027e-07	7.12355e-07	nonTerminalNode	367	1054	393	1726	An01g07860,An15g00930,An14g01590,An08g04470,An03g06950,An02g04220,An15g03200,An14g03780,An02g04300,An17g00240,An16g07400,An12g00510,An07g02960,An14g00900,An02g10740,An07g09120,An12g01340,An04g02550,An11g06650,An02g05650,An11g02430,An01g10820,An14g00310,An01g03050,An11g09760,An14g06320,An18g06760,An15g01000,An02g09200,An08g00950,An15g07710,An04g07340,An07g06570,An16g02570,An07g09690,An15g02320,An0…
GO:0034388	Pwp2p-containing subcomplex of 90S preribosome	0.00211127	0.0049183	terminalNode	4	0	756	2780	An04g01900,An02g14360,An09g05270,An01g05500,
GO:0032991	macromolecular complex	3.34832e-38	6.24006e-37	nonTerminalNode	365	649	395	2131	An12g00690,An02g06050,An11g06670,An15g01480,An06g01130,An08g02340,An07g02690,An02g14360,An01g04050,An16g03090,An01g05780,An11g07920,An08g02210,An02g06130,An08g06090,An15g00190,An01g03160,An17g01130,An16g01560,An02g14340,An04g09010,An04g07250,An12g03850,An02g03860,An16g05260,An02g04300,An02g06710,An02g13840,An17g00240,An05g00960,An07g02960,An02g14750,An02g10740,An07g09120,An18g03120,An18g05630,An0…
GO:0005762	mitochondrial large ribosomal subunit	5.24366e-12	2.68738e-11	terminalNode	20	2	740	2778	An11g07920,An02g05010,An18g02890,An08g05500,An04g03900,An14g06300,An02g06040,An01g08390,An07g05290,An12g03890,An14g04960,An18g06010,An08g00950,An11g11170,An17g01270,An08g04150,An02g04300,An14g06310,An11g06810,An09g05980,
GO:0044455	mitochondrial membrane part	5.42572e-07	2.13899e-06	nonTerminalNode	33	35	727	2745	An02g01750,An15g01270,An12g00130,An09g06650,An14g06320,An02g03770,An15g00190,An08g07360,An11g09840,An07g07880,An01g07190,An01g06180,An07g07000,An14g04080,An12g07550,An01g03640,An15g00980,An02g09930,An08g02450,An08g01650,An16g05090,An11g02140,An04g01200,An16g08550,An13g00670,An02g10740,An03g04790,An08g04070,An02g01360,An04g00130,An10g00500,An04g05220,An01g10880,
GO:0005623	cell	4.28206e-23	4.18011e-22	nonTerminalNode	671	1998	89	782	An15g00930,An14g01590,An15g01480,An02g14360,An08g06090,An02g14340,An04g07250,An15g03200,An02g03860,An17g00240,An05g00960,An12g00510,An07g02960,An11g02830,An14g00900,An02g10740,An08g10060,An06g01690,An04g02550,An02g07530,An11g04990,An11g02430,An16g08030,An11g11150,An09g05380,An08g02900,An14g00310,An11g00560,An14g05390,An11g09760,An14g06320,An02g09200,An02g06750,An08g00950,An15g07710,An04g07340,An0…
GO:0030688	preribosome, small subunit precursor	9.33392e-07	3.61029e-06	terminalNode	9	0	751	2780	An14g03620,An11g01850,An01g00150,An17g01130,An02g06850,An16g08860,An16g07300,An08g09160,An18g03310,
GO:0042721	mitochondrial inner membrane protein insertion complex	0.00211127	0.0049183	terminalNode	4	0	756	2780	An01g07190,An01g03640,An10g00500,An02g10740,
GO:0044451	nucleoplasm part	0.000164774	0.000496745	nonTerminalNode	48	90	712	2690	An03g04320,An07g02740,An01g04050,An07g10400,An16g07860,An04g01770,An04g03300,An16g08710,An04g07250,An01g13540,An12g04760,An01g02720,An18g06840,An04g01920,An04g04810,An01g02200,An02g14750,An08g02200,An02g10260,An11g10710,An12g04720,An14g00480,An07g05620,An12g00780,An01g04380,An01g10820,An16g04890,An08g02810,An11g00560,An01g11950,An04g09100,An15g00960,An01g04310,An01g04120,An01g12710,An07g08370,An0…
GO:0005643	nuclear pore	3.64593e-07	1.46552e-06	nonTerminalNode	19	10	741	2770	An11g04990,An12g00690,An04g00020,An08g06090,An11g11140,An01g04310,An11g04980,An04g05630,An08g10130,An14g00100,An08g02340,An11g00610,An08g03550,An07g01520,An08g02930,An08g00520,An08g04900,An04g01520,An07g07790,
GO:0031967	organelle envelope	2.88382e-10	1.31374e-09	nonTerminalNode	90	141	670	2639	An02g01750,An01g08500,An12g00690,An14g01590,An12g04110,An14g04870,An02g04860,An07g04800,An08g02340,An09g06650,An07g01520,An02g04260,An04g01520,An07g07790,An12g07950,An03g06950,An02g03770,An08g06090,An15g00190,An15g01020,An08g01550,An11g09840,An07g07880,An07g05610,An15g03200,An12g07550,An12g03850,An08g06540,An11g00750,An08g01650,An11g11140,An03g03000,An01g13600,An14g00100,An04g02320,An01g13830,An0…
GO:0005832	chaperonin-containing T-complex	3.19885e-05	0.000105769	terminalNode	8	1	752	2779	An11g02360,An02g08920,An02g12750,An16g03100,An04g07340,An15g06370,An01g06480,An18g05770,
GO:0030880	RNA polymerase complex	5.45447e-06	1.92787e-05	nonTerminalNode	13	5	747	2775	An11g01770,An01g12710,An11g09370,An02g05460,An12g00780,An01g02200,An01g04380,An15g05790,An01g07250,An01g11950,An15g00700,An16g08710,An09g06640,
GO:0043231	intracellular membrane-bounded organelle	1.04647e-17	6.12932e-17	nonTerminalNode	511	1390	249	1390	An09g02720,An01g07860,An15g00930,An12g00690,An14g01590,An15g01480,An02g14360,An08g04470,An03g06950,An08g06090,An02g04220,An02g14340,An04g07250,An15g03200,An14g03780,An02g03860,An02g04300,An17g00240,An05g00960,An12g00510,An14g00900,An02g10740,An12g01340,An08g10060,An06g01690,An04g02550,An02g07530,An11g06650,An02g01600,An11g04990,An11g02430,An02g05650,An16g08030,An11g11150,An04g00020,An01g10820,An1…
GO:0000785	chromatin	0.0042428	0.00945407	nonTerminalNode	21	35	739	2745	An07g05380,An09g04900,An08g09160,An07g02740,An02g02890,An04g05960,An04g08710,An14g04830,An07g10400,An01g07390,An02g12040,An01g05780,An04g01770,An02g14750,An04g06120,An08g10130,An04g03300,An11g09360,An12g00210,An07g02860,An04g07250,
GO:0031975	envelope	2.88382e-10	1.31374e-09	nonTerminalNode	90	141	670	2639	An02g01750,An01g08500,An12g00690,An14g01590,An12g04110,An14g04870,An02g04860,An07g04800,An08g02340,An09g06650,An07g01520,An02g04260,An04g01520,An07g07790,An12g07950,An03g06950,An02g03770,An08g06090,An15g00190,An15g01020,An08g01550,An11g09840,An07g07880,An07g05610,An15g03200,An12g07550,An12g03850,An08g06540,An11g00750,An11g11140,An08g01650,An03g03000,An14g00100,An01g13600,An04g02320,An01g13830,An0…
GO:0034399	nuclear periphery	0.000941195	0.00235299	terminalNode	8	4	752	2776	An11g04630,An04g05630,An11g00610,An11g10650,An07g06750,An07g03150,An08g00520,An07g07790,
GO:0031966	mitochondrial membrane	1.05948e-05	3.6199e-05	nonTerminalNode	56	98	704	2682	An02g01750,An01g08500,An14g01590,An12g04110,An14g04870,An02g04860,An07g04800,An09g06650,An12g07950,An03g06950,An02g03770,An15g00190,An11g09840,An07g07880,An07g05610,An12g07550,An08g06540,An11g00750,An08g01650,An03g03000,An01g13830,An04g01200,An13g00670,An02g10740,An03g04790,An08g04070,An12g01340,An04g05220,An15g01270,An11g02430,An04g06490,An12g00130,An14g06320,An11g09930,An01g00080,An08g07360,An0…
GO:0030684	preribosome	1.82886e-56	6.24859e-55	nonTerminalNode	99	10	661	2770	An01g03080,An02g01600,An08g00720,An03g06850,An08g02870,An11g04470,An02g05650,An03g04990,An16g08030,An01g13190,An12g01350,An04g02000,An11g11150,An02g06050,An01g09040,An09g06180,An08g09160,An01g10820,An02g11580,An01g06040,An15g01480,An02g09260,An14g05390,An07g02690,An02g14360,An16g03090,An16g07300,An16g08860,An07g08590,An04g09100,An16g04930,An18g06710,An02g06130,An17g01975,An02g06850,An02g09200,An0…
GO:0005740	mitochondrial envelope	1.01483e-07	4.33419e-07	nonTerminalNode	68	109	692	2671	An02g01750,An01g08500,An14g01590,An12g04110,An14g04870,An02g04860,An07g04800,An09g06650,An02g04260,An12g07950,An03g06950,An02g03770,An15g00190,An15g01020,An08g01550,An11g09840,An07g07880,An07g05610,An15g03200,An12g07550,An08g06540,An11g00750,An08g01650,An03g03000,An01g13600,An04g02320,An01g13830,An04g01200,An02g01730,An13g00670,An02g10740,An03g04790,An08g04070,An12g01340,An04g05220,An16g02470,An1…
GO:0031970	organelle envelope lumen	0.013251	0.0261197	nonTerminalNode	11	15	749	2765	An16g02470,An01g03640,An08g01550,An14g00240,An04g02320,An04g00130,An01g05570,An10g00500,An02g12620,An07g10100,An02g04260,
GO:0044464	cell part	4.28206e-23	4.18011e-22	nonTerminalNode	671	1998	89	782	An15g00930,An14g01590,An15g01480,An02g14360,An08g06090,An02g14340,An04g07250,An15g03200,An02g03860,An17g00240,An05g00960,An12g00510,An07g02960,An11g02830,An14g00900,An02g10740,An08g10060,An06g01690,An04g02550,An02g07530,An11g04990,An11g02430,An16g08030,An11g11150,An09g05380,An08g02900,An14g00310,An11g00560,An14g05390,An11g09760,An14g06320,An02g09200,An02g06750,An08g00950,An15g07710,An04g07340,An0…
GO:0030687	preribosome, large subunit precursor	9.32765e-22	7.64868e-21	terminalNode	35	2	725	2778	An02g03520,An08g00720,An03g06850,An08g02870,An03g04990,An16g08030,An04g02000,An01g09040,An17g01815,An09g06310,An12g03850,An04g03790,An01g10820,An02g11580,An01g06040,An15g01480,An07g02690,An11g03270,An04g09100,An07g07010,An16g04930,An08g08760,An17g01975,An08g00730,An04g02640,An13g01010,An08g03290,An01g13150,An16g01500,An08g02520,An01g02120,An18g02230,An01g04240,An14g04940,An01g09920,
GO:0000315	organellar large ribosomal subunit	5.24366e-12	2.68738e-11	nonTerminalNode	20	2	740	2778	An11g07920,An02g05010,An18g02890,An08g05500,An04g03900,An14g06300,An02g06040,An01g08390,An07g05290,An12g03890,An14g04960,An18g06010,An08g00950,An11g11170,An17g01270,An08g04150,An02g04300,An14g06310,An11g06810,An09g05980,
GO:0043229	intracellular organelle	2.43296e-22	2.1685e-21	nonTerminalNode	556	1500	204	1280	An15g00930,An14g01590,An15g01480,An02g14360,An08g06090,An02g14340,An04g07250,An15g03200,An02g03860,An17g00240,An05g00960,An12g00510,An07g02960,An14g00900,An02g10740,An08g10060,An06g01690,An04g02550,An02g07530,An11g04990,An11g02430,An16g08030,An11g11150,An14g00310,An11g00560,An14g05390,An11g09760,An14g06320,An02g09200,An02g06750,An08g00950,An15g07710,An07g06570,An08g00310,An01g03350,An01g03640,An0…
GO:0000428	DNA-directed RNA polymerase complex	5.45447e-06	1.92787e-05	nonTerminalNode	13	5	747	2775	An11g01770,An01g12710,An11g09370,An02g05460,An12g00780,An01g02200,An01g04380,An15g05790,An01g07250,An01g11950,An15g00700,An16g08710,An09g06640,
GO:0044429	mitochondrial part	8.27771e-19	5.30291e-18	nonTerminalNode	125	161	635	2619	An01g08500,An15g00930,An14g01590,An07g09550,An02g04860,An09g06650,An11g06590,An11g07920,An12g07950,An03g06950,An02g03770,An15g00190,An15g01020,An18g06010,An07g07880,An08g04150,An15g03200,An12g07550,An14g03780,An08g06540,An17g01480,An08g01650,An01g13600,An02g04300,An15g02360,An01g13830,An02g01730,An04g01650,An18g03230,An02g10740,An03g04790,An18g05630,An12g01340,An04g05220,An02g11910,An15g01270,An1…
GO:0046930	pore complex	3.64593e-07	1.46552e-06	nonTerminalNode	19	10	741	2770	An11g04990,An12g00690,An04g00020,An08g06090,An11g11140,An01g04310,An11g04980,An04g05630,An08g10130,An14g00100,An08g02340,An11g00610,An08g03550,An07g01520,An08g02930,An08g00520,An08g04900,An04g01520,An07g07790,
GO:0005634	nucleus	6.19051e-17	3.52515e-16	nonTerminalNode	296	652	464	2128	An09g02720,An12g00690,An07g05790,An15g00750,An15g01480,An08g02340,An07g02690,An02g14360,An01g04050,An16g03090,An01g05780,An08g02210,An08g06090,An02g04220,An17g01130,An16g01560,An02g14340,An08g07030,An04g09010,An04g07250,An12g03850,An02g03860,An17g00240,An02g12040,An05g00960,An08g00010,An02g14750,An18g03120,An16g05050,An08g10060,An06g01690,An11g10020,An02g07530,An11g06650,An02g01600,An03g06850,An1…
GO:0005732	small nucleolar ribonucleoprotein complex	0.000441515	0.0012338	nonTerminalNode	10	6	750	2774	An02g09260,An09g06170,An16g07850,An16g03090,An01g12230,An04g01860,An02g14340,An12g08580,An08g06650,An17g02170,
GO:0001405	presequence translocase-associated import motor	0.00875078	0.0181203	terminalNode	4	1	756	2779	An02g01750,An13g00670,An16g05090,An08g01650,

## Sheet: MFover
GO term	description	p-value	FDR	node type	sP	rP	sN	rN	genes enriched
GO:0003735	structural constituent of ribosome	2.79922e-37	6.74612e-35	terminalNode	66	7	694	2773	An08g10140,An01g14080,An02g14610,An01g13190,An12g01350,An02g06040,An02g08080,An08g03430,An02g12120,An07g09550,An14g04960,An15g00770,An17g01270,An11g11170,An17g01360,An11g06810,An08g00610,An14g01010,An07g09070,An11g07920,An04g03900,An02g09200,An01g03110,An07g08850,An18g06010,An01g03160,An08g00950,An08g04150,An13g01070,An07g06570,An18g03810,An13g01000,An01g03460,An09g05980,An02g05010,An01g04920,An0…
GO:0004086	carbamoyl-phosphate synthase activity	0.00986468	0.0424533	nonTerminalNode	3	0	757	2780	An16g04970,An17g00820,An08g07420,
GO:0003688	DNA replication origin binding	0.000143305	0.00143902	terminalNode	11	6	749	2774	An01g13540,An01g02790,An03g04320,An16g04890,An09g04640,An11g06950,An08g02810,An01g02720,An02g10260,An12g04940,An12g04720,
GO:0008565	protein transporter activity	1.69044e-05	0.000254622	nonTerminalNode	18	14	742	2766	An11g04990,An01g03640,An11g04980,An11g02140,An15g06440,An02g04260,An15g00190,An08g07360,An02g10740,An08g04070,An03g04790,An02g01360,An09g06030,An18g05830,An16g05050,An07g07880,An01g07190,An10g00500,
GO:0003725	double-stranded RNA binding	0.00875078	0.0420868	nonTerminalNode	4	1	756	2779	An15g06790,An14g03630,An04g02040,An04g02030,
GO:0016780	phosphotransferase activity, for other substituted phosphate groups	0.0044316	0.0248376	terminalNode	6	3	754	2777	An15g01020,An17g01120,An01g00060,An14g00900,An11g09660,An09g02800,
GO:0017111	nucleoside-triphosphatase activity	0.00772124	0.0413515	nonTerminalNode	55	135	705	2645	An07g02650,An14g03630,An08g04470,An01g05780,An08g07790,An08g01610,An02g14950,An03g06950,An04g08190,An08g02520,An04g02040,An14g03780,An12g03850,An01g07050,An01g02720,An01g10870,An17g00240,An04g01570,An11g11030,An02g14750,An18g03120,An17g01410,An08g02200,An08g10060,An12g04720,An02g05650,An07g04240,An01g09040,An09g04110,An16g04890,An08g02810,An01g02320,An14g04830,An04g08710,An12g04910,An04g02030,An0…
GO:0008135	translation factor activity, nucleic acid binding	2.78202e-07	9.57809e-06	nonTerminalNode	17	7	743	2773	An01g04430,An02g11680,An07g02650,An15g02420,An02g12320,An17g02210,An08g00980,An14g01030,An09g05380,An02g12410,An11g10630,An01g02900,An16g05260,An01g06230,An08g04470,An06g01710,An01g02840,
GO:0043021	ribonucleoprotein binding	0.00133202	0.0091719	nonTerminalNode	7	3	753	2777	An09g06030,An04g08760,An17g01815,An09g04110,An02g01590,An01g13830,An01g02900,
GO:0008757	S-adenosylmethionine-dependent methyltransferase activity	0.000321138	0.00286645	terminalNode	18	20	742	2760	An09g02720,An04g06490,An14g01590,An02g11460,An01g12180,An01g07390,An18g06840,An08g07220,An02g08430,An07g03280,An15g00890,An18g06750,An01g12700,An18g05190,An01g00070,An18g02230,An16g01560,An18g06850,
GO:0022803	passive transmembrane transporter activity	0.00102456	0.00726229	nonTerminalNode	11	9	749	2771	An16g06390,An15g00190,An08g07360,An02g10740,An08g04070,An03g04790,An02g01360,An15g03150,An07g07880,An11g02140,An01g07190,
GO:0030943	mitochondrion targeting sequence binding	0.000451391	0.00362618	terminalNode	5	0	755	2780	An03g04790,An02g01360,An08g07360,An07g07880,An02g10740,
GO:0008175	tRNA methyltransferase activity	0.000204742	0.0018978	terminalNode	10	5	750	2775	An01g12180,An07g03280,An18g03220,An01g00070,An16g01560,An01g07390,An18g06850,An18g03060,An11g06660,An02g11460,
GO:0008026	ATP-dependent helicase activity	1.13961e-06	2.11266e-05	nonTerminalNode	18	10	742	2770	An08g07790,An02g11680,An04g02040,An04g02030,An01g09040,An14g03780,An12g03850,An02g14750,An14g03630,An02g06750,An18g03120,An16g04890,An02g02890,An04g05960,An14g04830,An12g04720,An04g01570,An01g05780,
GO:0003743	translation initiation factor activity	5.45447e-06	8.76352e-05	terminalNode	13	5	747	2775	An01g04430,An02g11680,An15g02420,An02g12320,An08g00980,An14g01030,An09g05380,An02g12410,An11g10630,An16g05260,An01g06230,An01g02840,An06g01710,
GO:0022884	macromolecule transmembrane transporter activity	3.3581e-05	0.000425949	nonTerminalNode	9	2	751	2778	An03g04790,An08g04070,An02g01360,An07g07880,An11g02140,An01g07190,An15g00190,An08g07360,An02g10740,
GO:0016741	transferase activity, transferring one-carbon groups	8.23401e-05	0.000963514	nonTerminalNode	29	40	731	2740	An09g02720,An04g06490,An14g01590,An18g03060,An02g11460,An01g12180,An11g06590,An08g07220,An16g04970,An02g03410,An18g06750,An05g00410,An18g05190,An18g02230,An16g01560,An18g06850,An11g06660,An02g14660,An01g07390,An18g06840,An02g08430,An07g03280,An08g07420,An15g00890,An01g12230,An01g12700,An17g00820,An18g03220,An01g00070,
GO:0016681	oxidoreductase activity, acting on diphenols and related substances as donors, cytochrome as acceptor	0.00222631	0.0130864	nonTerminalNode	5	1	755	2779	An01g06180,An04g05220,An14g04080,An09g06650,An04g01200,
GO:0009982	pseudouridine synthase activity	0.000551438	0.00415302	terminalNode	6	1	754	2779	An01g10270,An15g06730,An02g09220,An12g03720,An01g02100,An17g02170,
GO:0003724	RNA helicase activity	5.51433e-07	1.32895e-05	nonTerminalNode	13	3	747	2777	An08g07790,An02g11680,An04g02040,An04g02030,An01g09040,An14g03780,An12g03850,An14g03630,An02g06750,An18g03120,An15g01160,An04g01570,An12g04910,
GO:0004088	carbamoyl-phosphate synthase (glutamine-hydrolyzing) activity	0.00986468	0.0424533	terminalNode	3	0	757	2780	An16g04970,An17g00820,An08g07420,
GO:0003676	nucleic acid binding	1.91973e-14	1.15663e-12	nonTerminalNode	124	190	636	2590	An12g01350,An16g08860,An08g04470,An12g04810,An02g06130,An14g00330,An18g03810,An01g04240,An16g01560,An02g14340,An08g07030,An12g03850,An11g10630,An11g09310,An16g05260,An15g00420,An12g04760,An01g02720,An02g12640,An02g06710,An18g06840,An05g00960,An11g11030,An02g12320,An07g02960,An08g05260,An06g01690,An06g01710,An11g04360,An02g05650,An16g08030,An08g09160,An09g05380,An08g03430,An16g04890,An01g03050,An1…
GO:0004730	pseudouridylate synthase activity	0.00875078	0.0420868	terminalNode	4	1	756	2779	An02g09220,An12g03720,An01g02100,An17g02170,
GO:0051082	unfolded protein binding	8.39577e-05	0.000963514	terminalNode	18	17	742	2763	An15g01270,An02g08920,An15g02320,An01g03640,An08g02450,An11g02360,An16g03100,An12g04940,An18g06710,An02g03770,An18g05770,An07g06520,An02g05890,An02g12750,An04g07340,An01g06480,An15g06370,An10g00500,
GO:0043140	ATP-dependent 3'-5' DNA helicase activity	0.0044316	0.0248376	terminalNode	6	3	754	2777	An16g04890,An02g02890,An04g05960,An12g04720,An02g14750,An01g05780,
GO:0005198	structural molecule activity	3.21156e-22	3.86993e-20	nonTerminalNode	72	43	688	2737	An08g10140,An01g14080,An02g14610,An01g13190,An12g01350,An02g06040,An02g08080,An08g03430,An02g12120,An07g09550,An14g04960,An15g00770,An17g01270,An11g11170,An17g01360,An11g06810,An08g00610,An14g01010,An07g09070,An11g07920,An04g03900,An02g09200,An01g03110,An01g04310,An18g05060,An07g08850,An01g03160,An18g06010,An08g00950,An08g04150,An13g01070,An07g06570,An18g03810,An13g01000,An01g03460,An12g00210,An0…
GO:0008168	methyltransferase activity	0.000490357	0.00381213	nonTerminalNode	26	39	734	2741	An09g02720,An04g06490,An14g01590,An18g03060,An02g11460,An01g12180,An11g06590,An08g07220,An02g03410,An18g06750,An05g00410,An18g05190,An18g02230,An16g01560,An18g06850,An11g06660,An02g14660,An01g07390,An18g06840,An02g08430,An07g03280,An15g00890,An01g12230,An01g12700,An18g03220,An01g00070,
GO:0004004	ATP-dependent RNA helicase activity	4.07671e-07	1.09165e-05	terminalNode	11	1	749	2779	An08g07790,An18g03120,An02g11680,An04g02040,An04g02030,An01g09040,An14g03780,An12g03850,An04g01570,An14g03630,An02g06750,
GO:0004749	ribose phosphate diphosphokinase activity	0.00986468	0.0424533	terminalNode	3	0	757	2780	An04g05860,An07g02210,An02g09240,
GO:0008186	RNA-dependent ATPase activity	1.28642e-07	5.16712e-06	nonTerminalNode	13	2	747	2778	An08g07790,An18g03120,An02g11680,An02g14950,An04g02040,An01g10870,An04g02030,An01g09040,An14g03780,An12g03850,An04g01570,An14g03630,An02g06750,
GO:0003727	single-stranded RNA binding	3.3581e-05	0.000425949	nonTerminalNode	9	2	751	2778	An15g03420,An15g06390,An01g03050,An04g02040,An04g02030,An15g06790,An04g01570,An14g03630,An11g01570,
GO:0005488	binding	0.000335908	0.00289121	nonTerminalNode	196	554	564	2226	An09g02720,An15g00750,An07g02690,An08g04470,An08g02210,An02g06130,An03g06950,An02g05890,An07g06520,An16g01560,An02g14340,An08g07030,An12g03850,An16g05260,An15g00420,An02g06710,An05g00960,An07g02960,An11g02830,An02g14750,An02g10740,An06g01690,An06g01710,An01g08850,An11g04360,An16g08030,An02g05650,An09g05380,An01g03050,An11g00560,An01g02320,An06g01210,An08g07360,An02g12410,An02g02340,An04g07340,An0…
GO:0003899	DNA-directed RNA polymerase activity	9.88445e-05	0.00103572	terminalNode	12	7	748	2773	An11g01770,An01g12710,An02g05460,An12g00780,An01g02200,An01g04380,An15g05790,An01g07250,An01g11950,An15g00700,An16g08710,An09g06640,
GO:0043138	3'-5' DNA helicase activity	0.00908097	0.0420868	nonTerminalNode	6	4	754	2776	An16g04890,An02g02890,An04g05960,An12g04720,An02g14750,An01g05780,
GO:0016884	carbon-nitrogen ligase activity, with glutamine as amido-N-donor	0.00908097	0.0420868	nonTerminalNode	6	4	754	2776	An02g14520,An02g09960,An01g00130,An17g00820,An08g07420,An16g04970,
GO:0070181	SSU rRNA binding	0.00211127	0.0130466	terminalNode	4	0	756	2780	An09g06180,An02g06130,An12g01350,An07g02960,
GO:0015266	protein channel activity	9.33392e-07	2.04498e-05	terminalNode	9	0	751	2780	An03g04790,An08g04070,An02g01360,An07g07880,An11g02140,An01g07190,An15g00190,An08g07360,An02g10740,
GO:0003682	chromatin binding	0.00162044	0.0108479	terminalNode	16	20	744	2760	An09g02720,An01g13540,An07g02740,An03g04320,An16g04890,An08g02810,An01g02720,An07g10400,An16g07860,An04g09100,An01g02790,An02g14750,An18g04470,An09g04640,An02g10260,An07g02860,
GO:0015267	channel activity	0.00102456	0.00726229	nonTerminalNode	11	9	749	2771	An16g06390,An15g00190,An08g07360,An02g10740,An03g04790,An08g04070,An02g01360,An15g03150,An07g07880,An11g02140,An01g07190,
GO:0008143	poly(A) RNA binding	0.00875078	0.0420868	terminalNode	4	1	756	2779	An15g03420,An04g01570,An01g03050,An11g01570,
GO:0003723	RNA binding	1.4172e-21	1.13849e-19	nonTerminalNode	72	45	688	2735	An11g04360,An02g05650,An16g08030,An12g01350,An12g00410,An15g06790,An01g09040,An08g09160,An08g03430,An09g06180,An14g03630,An01g02900,An01g06040,An01g03050,An11g00560,An16g08860,An06g01210,An11g01570,An15g01690,An16g04930,An02g06130,An04g02030,An16g07850,An17g01975,An02g06850,An01g04310,An02g13890,An08g02390,An15g06390,An18g03810,An08g02520,An01g04240,An01g03460,An16g01560,An01g05500,An02g14340,An0…
GO:0004386	helicase activity	3.18482e-06	5.48244e-05	nonTerminalNode	22	18	738	2762	An02g11680,An04g02040,An01g09040,An14g03780,An12g03850,An14g03630,An16g04890,An02g02890,An04g05960,An15g01160,An14g04830,An04g01570,An12g04910,An01g05780,An08g07790,An11g11030,An04g02030,An02g14750,An02g06750,An18g03120,An12g04720,An12g00210,
GO:0070717	poly-purine tract binding	0.00875078	0.0420868	nonTerminalNode	4	1	756	2779	An15g03420,An04g01570,An01g03050,An11g01570,
GO:0019843	rRNA binding	4.07671e-07	1.09165e-05	nonTerminalNode	11	1	749	2779	An02g13890,An01g06040,An16g04930,An18g05140,An16g08030,An02g06130,An12g01350,An07g02960,An17g01975,An01g04240,An09g06180,
GO:0043022	ribosome binding	0.00211127	0.0130466	terminalNode	4	0	756	2780	An09g06030,An09g04110,An01g13830,An01g02900,
GO:0034062	RNA polymerase activity	9.88445e-05	0.00103572	nonTerminalNode	12	7	748	2773	An11g01770,An01g12710,An02g05460,An12g00780,An01g02200,An01g04380,An15g05790,An01g07250,An01g11950,An15g00700,An16g08710,An09g06640,
GO:0003729	mRNA binding	0.000374823	0.00311491	nonTerminalNode	12	9	748	2771	An02g06130,An12g00410,An15g00160,An12g04860,An08g02390,An15g03420,An11g06760,An15g00420,An01g03050,An12g04760,An04g01570,An11g01570,
GO:0070035	purine NTP-dependent helicase activity	1.13961e-06	2.11266e-05	nonTerminalNode	18	10	742	2770	An08g07790,An02g11680,An04g02040,An04g02030,An01g09040,An14g03780,An12g03850,An02g14750,An14g03630,An02g06750,An18g03120,An16g04890,An02g02890,An04g05960,An14g04830,An12g04720,An04g01570,An01g05780,
GO:0008121	ubiquinol-cytochrome-c reductase activity	0.00222631	0.0130864	terminalNode	5	1	755	2779	An01g06180,An04g05220,An14g04080,An09g06650,An04g01200,
GO:0008173	RNA methyltransferase activity	0.0001992	0.0018978	nonTerminalNode	12	8	748	2772	An07g03280,An18g03060,An02g11460,An18g06750,An01g12180,An01g00070,An18g03220,An18g02230,An01g07390,An16g01560,An18g06850,An11g06660,
GO:0004070	aspartate carbamoyltransferase activity	0.00986468	0.0424533	terminalNode	3	0	757	2780	An16g04970,An17g00820,An08g07420,
GO:0008320	protein transmembrane transporter activity	3.3581e-05	0.000425949	nonTerminalNode	9	2	751	2778	An03g04790,An08g04070,An02g01360,An07g07880,An11g02140,An01g07190,An15g00190,An08g07360,An02g10740,
GO:0033592	RNA strand annealing activity	0.00211127	0.0130466	terminalNode	4	0	756	2780	An15g06790,An14g03630,An04g02040,An04g02030,
GO:0016566	specific transcriptional repressor activity	0.00875078	0.0420868	terminalNode	4	1	756	2779	An08g02390,An14g00330,An02g03830,An02g02240,
GO:0030515	snoRNA binding	4.21787e-08	2.03301e-06	terminalNode	11	0	749	2780	An04g01900,An02g05650,An01g00150,An07g05380,An08g09160,An16g08860,An09g05270,An01g05500,An04g01860,An05g00960,An08g06650,
GO:0008170	N-methyltransferase activity	0.00684032	0.0374663	terminalNode	9	9	751	2771	An09g02720,An02g08430,An15g00890,An18g05190,An01g12700,An01g00070,An01g07390,An18g06840,An18g06850,
