# Supplementary material for: The Transcriptomic Signature of RacA Activation and Inactivation Provides New Insights into the Morphogenetic Network of Aspergillus niger
Source: PLoS One. 2013 Jul 24;8(7):e68946. doi: 10.1371/journal.pone.0068946 (PMC3722221; doi:10.1371/journal.pone.0068946)
Supplement: Table S3 — ZIP archive file containing FetGOat enrichment results for the up- and down-regulated gene sets of all six comparisons. (ZIP) [file pone.0068946.s003.zip › FetGOat/05.DOWN/tables/05.down.txt_CCover.csv]

GO term	description	p-value	FDR	node type	sP	rP	sN	rN	genes enriched
GO:0005737	cytoplasm	0.000598607624096195	0.0015339320367465	nonTerminalNode	455	1479	305	1301	An01g07860,An15g00930,An14g01590,An02g06120,An08g04470,An03g06950,An02g04220,An04g07250,An15g03200,An14g03780,An02g04300,An17g00240,An16g07400,An12g00510,An07g02960,An14g00900,An02g10740,An07g09120,An12g01340,An04g02550,An02g07530,An11g06650,An11g04990,An02g05650,An11g02430,An09g05380,An01g10820,An14g00310,An01g03050,An11g09760,An14g06320,An18g06760,An15g01000,An02g09200,An08g00950,An15g07710,An0…
GO:0043228	non-membrane-bounded organelle	3.34408700903835e-55	8.56922296066077e-54	nonTerminalNode	266	279	494	2501	An07g05790,An15g01480,An06g01130,An08g02340,An07g02690,An02g14360,An01g04050,An16g03090,An01g05780,An11g07920,An08g02210,An01g03160,An02g14340,An04g07250,An12g03850,An02g04300,An02g06710,An17g00240,An02g13840,An02g12040,An05g00960,An07g02960,An02g14750,An07g09120,An18g05630,An11g10020,An11g06650,An02g01600,An03g06850,An11g04470,An02g05650,An16g08030,An11g11150,An01g10820,An15g00770,An01g03050,An1…
GO:0005743	mitochondrial inner membrane	1.57898014266317e-06	5.99427646751759e-06	nonTerminalNode	42	57	718	2723	An02g01750,An01g08500,An15g01270,An11g02430,An04g06490,An12g04110,An12g00130,An14g04870,An07g04800,An09g06650,An14g06320,An11g09930,An12g07950,An02g03770,An11g09840,An07g07880,An07g05610,An01g07190,An01g06180,An07g07000,An14g04080,An01g03640,An08g02450,An08g06540,An02g09930,An08g01650,An16g05090,An11g02140,An01g13830,An04g01200,An02g08900,An16g08550,An13g00670,An02g10740,An02g01360,An09g06030,An1…
GO:0005840	ribosome	1.01150564904888e-33	1.59506660042324e-32	nonTerminalNode	91	39	669	2741	An08g10140,An01g14080,An07g02650,An02g14610,An12g04670,An01g13190,An12g01350,An02g06040,An02g12120,An01g02900,An07g09550,An02g02040,An07g06760,An08g00610,An14g01010,An07g09070,An11g07920,An08g02210,An04g03900,An01g12640,An07g08850,An18g06010,An01g03160,An08g04150,An13g01070,An18g03810,An14g03920,An02g05010,An07g09250,An01g10050,An18g02890,An11g10630,An12g03890,An15g00450,An01g12420,An04g05850,An0…
GO:0055029	nuclear DNA-directed RNA polymerase complex	1.87001219898684e-05	6.28446722610331e-05	nonTerminalNode	12	5	748	2775	An11g01770,An01g12710,An11g09370,An02g05460,An12g00780,An01g02200,An01g04380,An01g07250,An01g11950,An15g00700,An16g08710,An09g06640,
GO:0044452	nucleolar part	1.98459647396166e-18	1.23285538533982e-17	nonTerminalNode	34	5	726	2775	An04g01900,An08g00720,An08g02870,An04g02000,An11g11150,An07g05380,An08g09160,An09g05270,An01g04380,An17g02170,An01g10820,An01g07250,An02g09260,An01g11950,An02g14360,An16g03090,An15g00700,An16g08860,An16g07300,An07g08590,An04g09100,An05g00960,An11g01770,An02g05460,An11g09370,An04g02640,An01g12230,An01g02200,An12g08580,An04g06120,An01g05500,An04g01860,An02g14340,An04g00070,
GO:0005730	nucleolus	2.64573845924861e-63	2.71188192072983e-61	nonTerminalNode	125	23	635	2757	An08g02870,An03g04990,An04g02000,An07g05790,An01g06040,An15g01480,An07g09340,An02g09260,An11g01950,An07g02690,An01g04050,An02g14360,An16g03090,An16g08860,An02g14950,An18g06710,An11g09370,An02g13900,An17g01975,An16g07850,An01g05540,An01g12640,An01g00770,An01g03760,An01g02120,An08g02520,An18g02230,An14g04940,An02g14340,An02g03350,An17g01815,An12g03850,An09g05270,An11g09310,An14g05140,An18g01980,An0…
GO:0030686	90S preribosome	5.07869010678578e-33	7.43665337065061e-32	nonTerminalNode	62	9	698	2771	An02g01600,An08g00720,An08g02870,An11g04470,An02g05650,An04g02000,An01g13190,An11g11150,An02g06050,An01g09040,An08g09160,An01g10820,An02g09260,An02g14360,An16g03090,An16g07300,An16g08860,An07g08590,An16g04930,An18g06710,An02g06130,An02g06850,An02g09200,An04g02640,An15g00730,An02g06750,An07g08850,An01g03160,An01g03760,An15g06390,An01g04240,An01g05500,An04g00070,An04g01900,An11g01850,An01g00150,An0…
GO:0055126	Nup82 complex	0.00986467815602708	0.0196335827377238	terminalNode	3	0	757	2780	An04g05630,An08g00520,An07g07790,
GO:0005852	eukaryotic translation initiation factor 3 complex	0.000551437795262583	0.00143094617758012	terminalNode	6	1	754	2779	An01g06230,An14g01030,An01g04430,An16g05260,An02g12410,An02g06530,
GO:0044424	intracellular part	2.61823449564269e-26	3.15728277415736e-25	nonTerminalNode	642	1819	118	961	An15g00930,An14g01590,An15g01480,An02g14360,An08g06090,An02g14340,An04g07250,An15g03200,An02g03860,An17g00240,An05g00960,An12g00510,An07g02960,An14g00900,An02g10740,An08g10060,An06g01690,An04g02550,An02g07530,An11g04990,An11g02430,An16g08030,An11g11150,An09g05380,An14g00310,An11g00560,An14g05390,An11g09760,An14g06320,An02g09200,An02g06750,An08g00950,An15g07710,An04g07340,An07g06570,An16g02950,An0…
GO:0005744	mitochondrial inner membrane presequence translocase complex	0.000133865176670615	0.000409587480857852	nonTerminalNode	7	1	753	2779	An02g01750,An02g01360,An13g00670,An07g07880,An11g02140,An16g05090,An08g01650,
GO:0019866	organelle inner membrane	1.9928173399185e-06	7.42777372151441e-06	nonTerminalNode	43	60	717	2720	An02g01750,An01g08500,An15g01270,An11g02430,An04g06490,An12g04110,An12g00130,An14g04870,An07g04800,An09g06650,An14g06320,An11g09930,An12g07950,An02g03770,An11g09840,An07g07880,An07g05610,An01g07190,An01g06180,An07g07000,An14g04080,An01g03640,An08g02450,An02g09930,An08g06540,An16g05090,An08g01650,An11g02140,An01g13830,An04g01200,An02g08900,An16g08550,An13g00670,An02g10740,An02g01360,An09g06030,An1…
GO:0043232	intracellular non-membrane-bounded organelle	3.34408700903835e-55	8.56922296066077e-54	nonTerminalNode	266	279	494	2501	An07g05790,An15g01480,An06g01130,An08g02340,An07g02690,An02g14360,An01g04050,An16g03090,An01g05780,An11g07920,An08g02210,An01g03160,An02g14340,An04g07250,An12g03850,An02g04300,An02g06710,An17g00240,An02g13840,An02g12040,An05g00960,An07g02960,An02g14750,An07g09120,An18g05630,An11g10020,An11g06650,An02g01600,An03g06850,An11g04470,An02g05650,An16g08030,An11g11150,An01g10820,An15g00770,An01g03050,An1…
GO:0044446	intracellular organelle part	5.53012551689774e-31	7.08547331852523e-30	nonTerminalNode	401	829	359	1951	An15g00930,An12g00690,An14g01590,An15g01480,An02g14360,An03g06950,An08g06090,An02g04220,An02g14340,An04g07250,An15g03200,An14g03780,An02g04300,An05g00960,An07g02960,An02g10740,An12g01340,An11g06650,An02g01600,An11g04990,An02g05650,An16g08030,An11g02430,An11g11150,An04g00020,An01g10820,An11g00560,An14g05390,An14g06320,An18g06760,An02g09200,An02g06750,An08g00950,An07g06570,An08g04900,An16g02570,An0…
GO:0005761	mitochondrial ribosome	1.69013248197415e-20	1.2374184243025e-19	nonTerminalNode	36	4	724	2776	An02g05010,An07g09250,An18g02890,An02g14610,An08g04380,An14g06300,An02g06040,An09g04110,An07g05290,An12g03890,An07g09550,An02g09190,An03g04620,An14g04960,An15g00770,An11g11170,An17g01270,An02g04300,An11g06810,An07g06540,An07g09070,An11g07920,An04g01650,An04g03900,An08g05500,An18g03230,An01g08390,An01g03110,An18g06010,An18g05630,An08g00950,An08g04150,An07g06570,An13g01000,An14g06310,An09g05980,
GO:0005829	cytosol	4.33708654784056e-05	0.00014112741941386	nonTerminalNode	61	118	699	2662	An08g10140,An01g14080,An12g04670,An01g13190,An12g01350,An17g02210,An15g06650,An02g12120,An18g03000,An07g06760,An08g00610,An14g01010,An18g05060,An07g08850,An08g01550,An01g03160,An13g01070,An15g06370,An18g03810,An01g10050,An11g10630,An01g12420,An04g05850,An02g13840,An16g07400,An01g00060,An07g02960,An07g10040,An18g05770,An18g04310,An01g06480,An08g00970,An18g03310,An15g00230,An18g05650,An07g08690,An0…
GO:0005666	DNA-directed RNA polymerase III complex	0.000551437795262583	0.00143094617758012	terminalNode	6	1	754	2779	An12g00780,An01g07250,An15g00700,An16g08710,An09g06640,An02g05460,
GO:0070545	PeBoW complex	0.00986467815602708	0.0196335827377238	terminalNode	3	0	757	2780	An08g00720,An04g02640,An04g02000,
GO:0044428	nuclear part	1.00892309530473e-35	1.72357695447892e-34	nonTerminalNode	223	283	537	2497	An03g04990,An12g00690,An07g05790,An07g02740,An11g04630,An15g01480,An02g01970,An08g02340,An07g02690,An02g14360,An01g04050,An16g07860,An16g03090,An16g08860,An01g05780,An04g01770,An08g06090,An01g05540,An02g04220,An14g00330,An02g14340,An08g07030,An04g09010,An04g07250,An12g03850,An11g09310,An11g11140,An14g05140,An12g04760,An01g02720,An07g06750,An18g01980,An18g06840,An05g00960,An11g10650,An02g14750,An1…
GO:0000178	exosome (RNase complex)	0.000386214363798101	0.00113105635112301	nonTerminalNode	8	3	752	2777	An01g07520,An07g08320,An14g05010,An02g01970,An11g10740,An15g06440,An07g06510,An12g04560,
GO:0005685	U1 snRNP	0.0163935235774141	0.0320064031749514	terminalNode	6	5	754	2775	An11g06760,An12g00410,An16g07850,An14g06480,An15g05680,An08g02220,
GO:0015935	small ribosomal subunit	7.47004328404271e-19	4.93986733299598e-18	nonTerminalNode	37	7	723	2773	An01g14080,An07g09250,An02g14610,An12g04670,An01g13190,An12g01350,An08g04380,An11g10630,An07g09550,An02g09190,An03g04620,An06g01930,An04g05850,An15g00770,An07g06760,An02g13840,An01g02840,An07g06540,An07g09070,An11g09500,An18g04180,An04g01650,An07g02960,An18g03230,An02g09200,An01g02880,An18g04310,An01g03110,An07g08850,An18g05630,An01g03160,An13g01070,An07g06570,An02g07010,An13g01000,An08g00970,An1…
GO:0044422	organelle part	5.53012551689774e-31	7.08547331852523e-30	nonTerminalNode	401	829	359	1951	An15g00930,An12g00690,An14g01590,An15g01480,An02g14360,An03g06950,An08g06090,An02g04220,An02g14340,An04g07250,An15g03200,An14g03780,An02g04300,An05g00960,An07g02960,An02g10740,An12g01340,An11g06650,An02g01600,An11g04990,An02g05650,An16g08030,An11g02430,An11g11150,An04g00020,An01g10820,An11g00560,An14g05390,An14g06320,An18g06760,An02g09200,An02g06750,An08g00950,An07g06570,An08g04900,An16g02570,An0…
GO:0000792	heterochromatin	0.000551437795262583	0.00143094617758012	nonTerminalNode	6	1	754	2779	An14g04830,An07g05380,An08g09160,An04g03300,An02g12040,An04g06120,
GO:0005742	mitochondrial outer membrane translocase complex	0.00211126982304807	0.00491829901960063	terminalNode	4	0	756	2780	An03g04790,An08g04070,An15g00190,An08g07360,
GO:0043227	membrane-bounded organelle	1.04646973579398e-17	6.1293227382219e-17	nonTerminalNode	511	1390	249	1390	An09g02720,An01g07860,An12g00690,An15g00930,An14g01590,An15g01480,An02g14360,An08g04470,An03g06950,An08g06090,An02g04220,An02g14340,An04g07250,An15g03200,An14g03780,An02g03860,An02g04300,An17g00240,An05g00960,An12g00510,An14g00900,An02g10740,An12g01340,An08g10060,An06g01690,An04g02550,An02g07530,An11g06650,An02g01600,An11g04990,An02g05650,An11g02430,An16g08030,An11g11150,An04g00020,An01g10820,An1…
GO:0005759	mitochondrial matrix	6.59318525865944e-14	3.55684994217154e-13	nonTerminalNode	61	55	699	2725	An02g01750,An15g00930,An02g14610,An02g06040,An09g04110,An14g03630,An07g09550,An02g11460,An14g04960,An15g05790,An15g00770,An17g01270,An11g11170,An04g04750,An11g06590,An11g06810,An07g09070,An18g06760,An11g07920,An08g05580,An04g03900,An02g03770,An01g03110,An18g06010,An11g09840,An08g00950,An08g04150,An07g06570,An04g00150,An13g01000,An09g05980,An16g02570,An02g05010,An07g09250,An18g02890,An14g06300,An0…
GO:0000176	nuclear exosome (RNase complex)	0.000386214363798101	0.00113105635112301	terminalNode	8	3	752	2777	An01g07520,An07g08320,An14g05010,An02g01970,An11g10740,An15g06440,An07g06510,An12g04560,
GO:0005575	cellular_component	3.60128838068704e-23	3.8856006212676e-22	nonTerminalNode	672	2002	88	778	An15g00930,An14g01590,An15g01480,An02g14360,An08g06090,An02g14340,An04g07250,An15g03200,An02g03860,An17g00240,An05g00960,An12g00510,An07g02960,An11g02830,An14g00900,An02g10740,An08g10060,An06g01690,An04g02550,An02g07530,An11g04990,An11g02430,An16g08030,An11g11150,An09g05380,An08g02900,An14g00310,An11g00560,An14g05390,An11g09760,An14g06320,An02g09200,An02g06750,An08g00950,An15g07710,An04g07340,An0…
GO:0009295	nucleoid	0.00421020303726796	0.00945407440955518	nonTerminalNode	9	8	751	2772	An18g06760,An16g05090,An07g09530,An01g00100,An15g05790,An04g04750,An12g04940,An16g06400,An09g03940,
GO:0000812	Swr1 complex	0.00443160012315458	0.00966465984304989	terminalNode	6	3	754	2777	An04g01770,An04g05960,An02g14750,An12g00210,An01g05780,An04g07250,
GO:0042555	MCM complex	0.000551437795262583	0.00143094617758012	terminalNode	6	1	754	2779	An01g02790,An09g04640,An12g04720,An16g04890,An02g10260,An01g02720,
GO:0000313	organellar ribosome	1.69013248197415e-20	1.2374184243025e-19	nonTerminalNode	36	4	724	2776	An02g05010,An07g09250,An18g02890,An02g14610,An08g04380,An14g06300,An02g06040,An09g04110,An07g05290,An12g03890,An07g09550,An02g09190,An03g04620,An14g04960,An15g00770,An11g11170,An17g01270,An02g04300,An11g06810,An07g06540,An07g09070,An11g07920,An04g01650,An04g03900,An08g05500,An18g03230,An01g08390,An01g03110,An18g06010,An18g05630,An08g00950,An08g04150,An07g06570,An13g01000,An14g06310,An09g05980,
GO:0033279	ribosomal subunit	1.82739935494658e-39	3.74616867764049e-38	nonTerminalNode	72	9	688	2771	An08g10140,An01g14080,An18g05650,An02g14610,An12g04670,An01g13190,An12g01350,An02g06040,An02g08080,An08g03430,An02g12120,An07g09550,An14g04960,An15g00770,An17g01270,An11g11170,An17g01360,An07g06760,An11g06810,An08g00610,An14g01010,An07g09070,An11g07920,An04g03900,An02g09200,An01g03110,An07g08850,An18g06010,An01g03160,An08g00950,An08g04150,An13g01070,An07g06570,An18g03810,An13g01000,An01g03460,An0…
GO:0005750	mitochondrial respiratory chain complex III	0.000451391398818642	0.00123380315677095	terminalNode	5	0	755	2780	An01g06180,An04g05220,An14g04080,An09g06650,An04g01200,
GO:0044445	cytosolic part	8.08089302227521e-12	4.0404465111376e-11	nonTerminalNode	46	37	714	2743	An08g10140,An01g14080,An18g05650,An12g04670,An01g13190,An12g01350,An02g08080,An08g03430,An02g12120,An16g03100,An17g01360,An07g06760,An08g00610,An14g01010,An02g09200,An18g05060,An07g08850,An01g03160,An02g12750,An04g07340,An13g01070,An15g06370,An18g03810,An01g03460,An01g04920,An02g08920,An11g10630,An01g12420,An06g01930,An11g02360,An04g05850,An02g13840,An11g03270,An01g02840,An11g09500,An07g02960,An1…
GO:0032040	small-subunit processome	1.94081696571981e-20	1.37195682059504e-19	terminalNode	33	2	727	2778	An04g01900,An01g03080,An02g01600,An11g01850,An12g01350,An11g11150,An02g03350,An07g05380,An08g09160,An09g05270,An08g03460,An04g05850,An02g09260,An15g01160,An14g05390,An18g05080,An02g14360,An16g03090,An16g07300,An16g08860,An02g13840,An07g08590,An05g00960,An01g05560,An02g06130,An01g05540,An01g12230,An04g06120,An15g06390,An04g01860,An01g05500,An02g14340,An04g00070,
GO:0033553	rDNA heterochromatin	0.00875078351996862	0.0181203093090259	terminalNode	4	1	756	2779	An07g05380,An08g09160,An04g03300,An04g06120,
GO:0016585	chromatin remodeling complex	0.00867912531785202	0.0181203093090259	nonTerminalNode	15	23	745	2757	An07g02740,An02g02890,An04g05960,An01g07390,An18g06840,An01g05780,An04g01770,An04g08810,An02g14750,An01g12700,An17g01410,An01g01390,An07g02300,An12g00210,An04g07250,
GO:0005635	nuclear envelope	0.000889045226725215	0.00225005273430456	nonTerminalNode	23	34	737	2746	An11g04990,An12g00690,An01g09040,An04g00020,An12g03850,An12g00130,An11g11140,An11g04980,An14g00100,An08g02340,An07g01520,An08g02930,An08g00520,An04g01520,An07g07790,An08g06090,An01g04310,An08g10130,An04g05630,An08g03550,An11g00610,An01g00070,An08g04900,
GO:0045275	respiratory chain complex III	0.000451391398818642	0.00123380315677095	nonTerminalNode	5	0	755	2780	An01g06180,An04g05220,An14g04080,An09g06650,An04g01200,
GO:0031428	box C/D snoRNP complex	0.000451391398818642	0.00123380315677095	terminalNode	5	0	755	2780	An16g03090,An02g09260,An04g01860,An01g12230,An02g14340,
GO:0005850	eukaryotic translation initiation factor 2 complex	0.00986467815602708	0.0196335827377238	terminalNode	3	0	757	2780	An04g01940,An02g12320,An02g09370,
GO:0005736	DNA-directed RNA polymerase I complex	4.38396372954058e-06	1.60484386527825e-05	terminalNode	8	0	752	2780	An11g01770,An01g07250,An01g11950,An11g09370,An02g05460,An15g00700,An01g02200,An01g04380,
GO:0042719	mitochondrial intermembrane space protein transporter complex	0.00986467815602708	0.0196335827377238	terminalNode	3	0	757	2780	An01g03640,An10g00500,An02g04260,
GO:0005654	nucleoplasm	5.90701798948896e-06	2.05243845397498e-05	nonTerminalNode	57	98	703	2682	An03g04320,An07g02740,An01g04050,An07g10400,An16g07860,An04g01770,An02g04220,An04g03300,An14g04940,An16g08710,An08g07030,An04g07250,An01g13540,An14g05140,An12g04760,An01g02720,An13g00030,An18g06840,An04g01920,An04g04810,An01g02200,An02g14750,An08g02200,An02g10260,An11g10710,An08g05260,An12g04720,An14g00480,An07g05620,An12g00780,An01g10820,An01g04380,An16g04890,An08g02810,An11g00560,An01g11950,An0…
GO:0031980	mitochondrial lumen	6.59318525865944e-14	3.55684994217154e-13	nonTerminalNode	61	55	699	2725	An02g01750,An15g00930,An02g14610,An02g06040,An09g04110,An14g03630,An07g09550,An02g11460,An14g04960,An15g05790,An15g00770,An17g01270,An11g11170,An04g04750,An11g06590,An11g06810,An07g09070,An18g06760,An11g07920,An08g05580,An04g03900,An02g03770,An01g03110,An18g06010,An11g09840,An08g00950,An08g04150,An07g06570,An04g00150,An13g01000,An09g05980,An16g02570,An02g05010,An07g09250,An18g02890,An14g06300,An0…
GO:0005622	intracellular	5.52664012393914e-26	6.29422903004179e-25	nonTerminalNode	642	1823	118	957	An15g00930,An14g01590,An15g01480,An02g14360,An08g06090,An02g14340,An04g07250,An15g03200,An02g03860,An17g00240,An05g00960,An12g00510,An07g02960,An14g00900,An02g10740,An08g10060,An06g01690,An04g02550,An02g07530,An11g04990,An11g02430,An16g08030,An11g11150,An09g05380,An14g00310,An11g00560,An14g05390,An11g09760,An14g06320,An02g09200,An02g06750,An08g00950,An15g07710,An04g07340,An07g06570,An16g02950,An0…
GO:0031261	DNA replication preinitiation complex	0.00131609419768674	0.00325059410272026	terminalNode	9	6	751	2774	An09g04640,An16g04890,An08g02810,An02g10260,An01g02720,An01g02790,An01g13540,An12g04720,An03g04320,
GO:0043233	organelle lumen	1.36484972848047e-60	5.59588388676991e-59	nonTerminalNode	234	190	526	2590	An03g04990,An15g00930,An07g05790,An07g02740,An07g09550,An11g04630,An15g01480,An11g06590,An07g02690,An02g14360,An01g04050,An16g07860,An16g03090,An16g08860,An04g01770,An11g07920,An02g03770,An01g05540,An02g04220,An18g06010,An08g04150,An02g14340,An08g07030,An04g07250,An14g03780,An12g03850,An17g01480,An11g09310,An14g05140,An12g04760,An01g02720,An07g06750,An02g04300,An15g02360,An18g01980,An18g06840,An0…
GO:0022626	cytosolic ribosome	5.82210559244396e-20	3.97843882150337e-19	nonTerminalNode	43	11	717	2769	An08g10140,An01g14080,An07g02650,An01g04920,An18g05650,An12g04670,An01g13190,An12g01350,An02g08080,An08g03430,An02g12120,An11g10630,An01g02900,An06g01930,An01g12420,An04g05850,An17g01360,An02g06710,An07g06760,An02g13840,An11g03270,An08g00610,An01g02840,An14g01010,An08g02210,An15g02440,An11g09500,An18g04180,An07g02960,An02g09200,An04g08760,An01g02880,An18g04310,An07g09120,An11g09120,An07g08850,An0…
GO:0042645	mitochondrial nucleoid	0.00421020303726796	0.00945407440955518	terminalNode	9	8	751	2772	An18g06760,An16g05090,An07g09530,An01g00100,An15g05790,An04g04750,An12g04940,An16g06400,An09g03940,
GO:0031981	nuclear lumen	1.98568231131251e-48	4.52294304243404e-47	nonTerminalNode	173	122	587	2658	An03g04990,An07g05790,An07g02740,An11g04630,An15g01480,An07g02690,An02g14360,An01g04050,An16g07860,An16g03090,An16g08860,An04g01770,An01g05540,An02g04220,An02g14340,An08g07030,An04g07250,An12g03850,An11g09310,An14g05140,An12g04760,An01g02720,An07g06750,An18g01980,An18g06840,An05g00960,An11g10650,An02g14750,An12g08580,An08g02200,An08g05260,An11g10020,An11g06650,An01g03080,An18g05650,An02g01600,An0…
GO:0031298	replication fork protection complex	0.00677859276706028	0.0144751199713266	terminalNode	10	11	750	2769	An01g02790,An01g13540,An01g04640,An09g04640,An16g04890,An02g10260,An01g02720,An12g04720,An07g10400,An07g02860,
GO:0005656	pre-replicative complex	0.000108724205788355	0.000348257221665825	terminalNode	9	3	751	2777	An09g04640,An16g04890,An08g02810,An02g10260,An01g02720,An01g02790,An01g13540,An12g04720,An03g04320,
GO:0005739	mitochondrion	4.42708776818307e-21	3.49058843260588e-20	nonTerminalNode	230	410	530	2370	An15g00930,An11g04810,An14g01590,An02g04860,An04g06680,An08g04470,An11g07920,An03g06950,An15g00190,An02g04220,An16g03130,An15g03200,An14g03780,An12g03850,An15g00420,An02g04300,An04g03110,An02g12040,An12g00510,An02g10740,An18g03120,An18g05630,An12g01340,An04g05220,An04g02550,An11g06650,An02g05650,An11g02430,An12g00780,An01g10820,An14g00310,An15g00770,An11g09760,An18g06760,An14g06320,An15g01000,An0…
GO:0015934	large ribosomal subunit	9.3276531527588e-22	7.64867558526221e-21	nonTerminalNode	35	2	725	2778	An08g10140,An02g05010,An01g04920,An18g05650,An18g02890,An14g06300,An02g08080,An02g06040,An08g03430,An07g05290,An02g12120,An12g03890,An14g04960,An01g12420,An11g11170,An17g01270,An17g01360,An02g04300,An11g03270,An11g06810,An08g00610,An14g01010,An11g07920,An04g03900,An08g05500,An04g08760,An01g08390,An11g09120,An18g06010,An08g00950,An08g04150,An18g03810,An14g06310,An01g03460,An09g05980,
GO:0005758	mitochondrial intermembrane space	0.00436311607608915	0.00961762145804598	nonTerminalNode	11	12	749	2768	An16g02470,An01g03640,An08g01550,An14g00240,An04g02320,An04g00130,An01g05570,An10g00500,An02g12620,An07g10100,An02g04260,
GO:0043234	protein complex	0.00217306146602257	0.00500536629814187	nonTerminalNode	194	572	566	2208	An12g00690,An11g06670,An06g01130,An08g02340,An07g02690,An02g14360,An01g04050,An01g05780,An08g06090,An15g00190,An17g01130,An16g01560,An04g07250,An16g05260,An05g00960,An02g14750,An02g10740,An04g05220,An06g01710,An11g04990,An12g00780,An11g11150,An04g00020,An01g10820,An11g00560,An14g06320,An18g06760,An16g04970,An08g07360,An02g12410,An04g05630,An04g07340,An11g09360,An08g04900,An04g01900,An08g00310,An0…
GO:0030529	ribonucleoprotein complex	1.10998000831882e-74	2.27545901705358e-72	nonTerminalNode	201	92	559	2688	An08g10140,An01g14080,An03g04990,An12g01350,An12g04670,An01g13190,An02g06050,An02g12120,An07g09550,An15g01480,An07g02690,An02g14360,An16g03090,An16g08860,An08g00610,An14g01010,An11g07920,An08g02210,An02g06130,An01g05540,An18g06010,An01g03160,An08g04150,An18g03810,An17g01130,An01g04240,An02g14340,An04g09010,An02g03860,An12g03850,An11g10630,An04g05850,An02g04300,An02g06710,An17g00240,An02g13840,An0…
GO:0000177	cytoplasmic exosome (RNase complex)	0.000133865176670615	0.000409587480857852	terminalNode	7	1	753	2779	An01g07520,An07g08320,An14g05010,An02g01970,An11g10740,An07g06510,An12g04560,
GO:0034455	t-UTP complex	0.00211126982304807	0.00491829901960063	terminalNode	4	0	756	2780	An07g05380,An08g09160,An07g08590,An04g06120,
GO:0031974	membrane-enclosed lumen	2.80980368896666e-62	1.92003252079389e-60	nonTerminalNode	245	205	515	2575	An03g04990,An15g00930,An07g05790,An07g02740,An07g09550,An11g04630,An15g01480,An11g06590,An07g02690,An02g14360,An01g04050,An16g07860,An16g03090,An16g08860,An04g01770,An11g07920,An02g03770,An01g05540,An02g04220,An18g06010,An08g04150,An02g14340,An08g07030,An04g07250,An14g03780,An12g03850,An17g01480,An11g09310,An14g05140,An12g04760,An01g02720,An07g06750,An02g04300,An15g02360,An18g01980,An18g06840,An0…
GO:0070013	intracellular organelle lumen	1.36484972848047e-60	5.59588388676991e-59	nonTerminalNode	234	190	526	2590	An03g04990,An15g00930,An07g05790,An07g02740,An07g09550,An11g04630,An15g01480,An11g06590,An07g02690,An02g14360,An01g04050,An16g07860,An16g03090,An16g08860,An04g01770,An11g07920,An02g03770,An01g05540,An02g04220,An18g06010,An08g04150,An02g14340,An08g07030,An04g07250,An14g03780,An12g03850,An17g01480,An11g09310,An14g05140,An12g04760,An01g02720,An07g06750,An02g04300,An15g02360,An18g01980,An18g06840,An0…
GO:0000314	organellar small ribosomal subunit	1.09115682167343e-09	4.75930103070326e-09	nonTerminalNode	15	1	745	2779	An07g09070,An07g09250,An02g14610,An04g01650,An18g03230,An08g04380,An01g03110,An07g09550,An02g09190,An03g04620,An18g05630,An15g00770,An07g06570,An13g01000,An07g06540,
GO:0022625	cytosolic large ribosomal subunit	8.50487074928797e-11	4.15118691334294e-10	terminalNode	15	0	745	2780	An14g01010,An08g10140,An11g09120,An01g12420,An01g04920,An18g05650,An17g01360,An18g03810,An02g08080,An04g08760,An08g03430,An01g03460,An02g12120,An11g03270,An08g00610,
GO:0043226	organelle	2.43295505588721e-22	2.16850341937773e-21	nonTerminalNode	556	1500	204	1280	An15g00930,An14g01590,An15g01480,An02g14360,An08g06090,An02g14340,An04g07250,An15g03200,An02g03860,An17g00240,An05g00960,An12g00510,An07g02960,An14g00900,An02g10740,An08g10060,An06g01690,An04g02550,An02g07530,An11g04990,An11g02430,An16g08030,An11g11150,An14g00310,An11g00560,An14g05390,An11g09760,An14g06320,An02g09200,An02g06750,An08g00950,An15g07710,An07g06570,An08g00310,An01g03350,An01g03640,An0…
GO:0030689	Noc complex	0.000451391398818642	0.00123380315677095	terminalNode	5	0	755	2780	An16g07300,An16g08860,An08g02870,An04g09100,An01g10820,
GO:0055125	Nic96 complex	0.00211126982304807	0.00491829901960063	terminalNode	4	0	756	2780	An14g00100,An11g00610,An08g04900,An07g07790,
GO:0005763	mitochondrial small ribosomal subunit	1.09115682167343e-09	4.75930103070326e-09	terminalNode	15	1	745	2779	An07g09070,An07g09250,An02g14610,An04g01650,An18g03230,An08g04380,An01g03110,An07g09550,An02g09190,An03g04620,An18g05630,An15g00770,An07g06570,An13g01000,An07g06540,
GO:0043614	multi-eIF complex	0.000133865176670615	0.000409587480857852	terminalNode	7	1	753	2779	An12g04670,An02g12320,An14g01030,An01g06230,An04g01940,An02g12410,An02g09370,
GO:0008023	transcription elongation factor complex	0.0058515543843134	0.0126270384082552	terminalNode	7	5	753	2775	An08g02200,An04g03300,An07g05620,An11g10710,An07g10400,An02g02900,An07g02860,
GO:0022627	cytosolic small ribosomal subunit	1.54083735436927e-10	7.3458525033884e-10	terminalNode	22	6	738	2774	An01g14080,An11g09500,An18g04180,An12g04670,An01g13190,An12g01350,An07g02960,An02g09200,An01g02880,An11g10630,An18g04310,An06g01930,An07g08850,An01g03160,An04g05850,An13g01070,An02g07010,An08g00970,An02g13840,An07g06760,An18g03310,An01g02840,
GO:0044444	cytoplasmic part	1.70270328458354e-07	7.12355455795153e-07	nonTerminalNode	367	1054	393	1726	An01g07860,An15g00930,An14g01590,An08g04470,An03g06950,An02g04220,An15g03200,An14g03780,An02g04300,An17g00240,An16g07400,An12g00510,An07g02960,An14g00900,An02g10740,An07g09120,An12g01340,An04g02550,An11g06650,An02g05650,An11g02430,An01g10820,An14g00310,An01g03050,An11g09760,An14g06320,An18g06760,An15g01000,An02g09200,An08g00950,An15g07710,An04g07340,An07g06570,An16g02570,An07g09690,An15g02320,An0…
GO:0034388	Pwp2p-containing subcomplex of 90S preribosome	0.00211126982304807	0.00491829901960063	terminalNode	4	0	756	2780	An04g01900,An02g14360,An09g05270,An01g05500,
GO:0032991	macromolecular complex	3.3483237651396e-38	6.24005792594198e-37	nonTerminalNode	365	649	395	2131	An12g00690,An02g06050,An11g06670,An15g01480,An06g01130,An08g02340,An07g02690,An02g14360,An01g04050,An16g03090,An01g05780,An11g07920,An08g02210,An02g06130,An08g06090,An15g00190,An01g03160,An17g01130,An16g01560,An02g14340,An04g09010,An04g07250,An12g03850,An02g03860,An16g05260,An02g04300,An02g06710,An02g13840,An17g00240,An05g00960,An07g02960,An02g14750,An02g10740,An07g09120,An18g03120,An18g05630,An0…
GO:0005762	mitochondrial large ribosomal subunit	5.2436592260032e-12	2.68737535332664e-11	terminalNode	20	2	740	2778	An11g07920,An02g05010,An18g02890,An08g05500,An04g03900,An14g06300,An02g06040,An01g08390,An07g05290,An12g03890,An14g04960,An18g06010,An08g00950,An11g11170,An17g01270,An08g04150,An02g04300,An14g06310,An11g06810,An09g05980,
GO:0044455	mitochondrial membrane part	5.4257216432792e-07	2.13898641706199e-06	nonTerminalNode	33	35	727	2745	An02g01750,An15g01270,An12g00130,An09g06650,An14g06320,An02g03770,An15g00190,An08g07360,An11g09840,An07g07880,An01g07190,An01g06180,An07g07000,An14g04080,An12g07550,An01g03640,An15g00980,An02g09930,An08g02450,An08g01650,An16g05090,An11g02140,An04g01200,An16g08550,An13g00670,An02g10740,An03g04790,An08g04070,An02g01360,An04g00130,An10g00500,An04g05220,An01g10880,
GO:0005623	cell	4.28206343683176e-23	4.18010954547862e-22	nonTerminalNode	671	1998	89	782	An15g00930,An14g01590,An15g01480,An02g14360,An08g06090,An02g14340,An04g07250,An15g03200,An02g03860,An17g00240,An05g00960,An12g00510,An07g02960,An11g02830,An14g00900,An02g10740,An08g10060,An06g01690,An04g02550,An02g07530,An11g04990,An11g02430,An16g08030,An11g11150,An09g05380,An08g02900,An14g00310,An11g00560,An14g05390,An11g09760,An14g06320,An02g09200,An02g06750,An08g00950,An15g07710,An04g07340,An0…
GO:0030688	preribosome, small subunit precursor	9.33392051136877e-07	3.61029000911434e-06	terminalNode	9	0	751	2780	An14g03620,An11g01850,An01g00150,An17g01130,An02g06850,An16g08860,An16g07300,An08g09160,An18g03310,
GO:0042721	mitochondrial inner membrane protein insertion complex	0.00211126982304807	0.00491829901960063	terminalNode	4	0	756	2780	An01g07190,An01g03640,An10g00500,An02g10740,
GO:0044451	nucleoplasm part	0.000164773962564135	0.000496745034200702	nonTerminalNode	48	90	712	2690	An03g04320,An07g02740,An01g04050,An07g10400,An16g07860,An04g01770,An04g03300,An16g08710,An04g07250,An01g13540,An12g04760,An01g02720,An18g06840,An04g01920,An04g04810,An01g02200,An02g14750,An08g02200,An02g10260,An11g10710,An12g04720,An14g00480,An07g05620,An12g00780,An01g04380,An01g10820,An16g04890,An08g02810,An11g00560,An01g11950,An04g09100,An15g00960,An01g04310,An01g04120,An01g12710,An07g08370,An0…
GO:0005643	nuclear pore	3.64593407251922e-07	1.46552251934596e-06	nonTerminalNode	19	10	741	2770	An11g04990,An12g00690,An04g00020,An08g06090,An11g11140,An01g04310,An11g04980,An04g05630,An08g10130,An14g00100,An08g02340,An11g00610,An08g03550,An07g01520,An08g02930,An08g00520,An08g04900,An04g01520,An07g07790,
GO:0031967	organelle envelope	2.88382467989125e-10	1.31374235417268e-09	nonTerminalNode	90	141	670	2639	An02g01750,An01g08500,An12g00690,An14g01590,An12g04110,An14g04870,An02g04860,An07g04800,An08g02340,An09g06650,An07g01520,An02g04260,An04g01520,An07g07790,An12g07950,An03g06950,An02g03770,An08g06090,An15g00190,An15g01020,An08g01550,An11g09840,An07g07880,An07g05610,An15g03200,An12g07550,An12g03850,An08g06540,An11g00750,An08g01650,An11g11140,An03g03000,An01g13600,An14g00100,An04g02320,An01g13830,An0…
GO:0005832	chaperonin-containing T-complex	3.19885371567175e-05	0.000105768550276243	terminalNode	8	1	752	2779	An11g02360,An02g08920,An02g12750,An16g03100,An04g07340,An15g06370,An01g06480,An18g05770,
GO:0030880	RNA polymerase complex	5.45447292122147e-06	1.92787404974207e-05	nonTerminalNode	13	5	747	2775	An11g01770,An01g12710,An11g09370,An02g05460,An12g00780,An01g02200,An01g04380,An15g05790,An01g07250,An01g11950,An15g00700,An16g08710,An09g06640,
GO:0043231	intracellular membrane-bounded organelle	1.04646973579398e-17	6.1293227382219e-17	nonTerminalNode	511	1390	249	1390	An09g02720,An01g07860,An15g00930,An12g00690,An14g01590,An15g01480,An02g14360,An08g04470,An03g06950,An08g06090,An02g04220,An02g14340,An04g07250,An15g03200,An14g03780,An02g03860,An02g04300,An17g00240,An05g00960,An12g00510,An14g00900,An02g10740,An12g01340,An08g10060,An06g01690,An04g02550,An02g07530,An11g06650,An02g01600,An11g04990,An11g02430,An02g05650,An16g08030,An11g11150,An04g00020,An01g10820,An1…
GO:0000785	chromatin	0.00424280412526379	0.00945407440955518	nonTerminalNode	21	35	739	2745	An07g05380,An09g04900,An08g09160,An07g02740,An02g02890,An04g05960,An04g08710,An14g04830,An07g10400,An01g07390,An02g12040,An01g05780,An04g01770,An02g14750,An04g06120,An08g10130,An04g03300,An11g09360,An12g00210,An07g02860,An04g07250,
GO:0031975	envelope	2.88382467989125e-10	1.31374235417268e-09	nonTerminalNode	90	141	670	2639	An02g01750,An01g08500,An12g00690,An14g01590,An12g04110,An14g04870,An02g04860,An07g04800,An08g02340,An09g06650,An07g01520,An02g04260,An04g01520,An07g07790,An12g07950,An03g06950,An02g03770,An08g06090,An15g00190,An15g01020,An08g01550,An11g09840,An07g07880,An07g05610,An15g03200,An12g07550,An12g03850,An08g06540,An11g00750,An11g11140,An08g01650,An03g03000,An14g00100,An01g13600,An04g02320,An01g13830,An0…
GO:0034399	nuclear periphery	0.000941194679824239	0.0023529866995606	terminalNode	8	4	752	2776	An11g04630,An04g05630,An11g00610,An11g10650,An07g06750,An07g03150,An08g00520,An07g07790,
GO:0031966	mitochondrial membrane	1.05948315277629e-05	3.61990077198564e-05	nonTerminalNode	56	98	704	2682	An02g01750,An01g08500,An14g01590,An12g04110,An14g04870,An02g04860,An07g04800,An09g06650,An12g07950,An03g06950,An02g03770,An15g00190,An11g09840,An07g07880,An07g05610,An12g07550,An08g06540,An11g00750,An08g01650,An03g03000,An01g13830,An04g01200,An13g00670,An02g10740,An03g04790,An08g04070,An12g01340,An04g05220,An15g01270,An11g02430,An04g06490,An12g00130,An14g06320,An11g09930,An01g00080,An08g07360,An0…
GO:0030684	preribosome	1.8288553939583e-56	6.24858926269087e-55	nonTerminalNode	99	10	661	2770	An01g03080,An02g01600,An08g00720,An03g06850,An08g02870,An11g04470,An02g05650,An03g04990,An16g08030,An01g13190,An12g01350,An04g02000,An11g11150,An02g06050,An01g09040,An09g06180,An08g09160,An01g10820,An02g11580,An01g06040,An15g01480,An02g09260,An14g05390,An07g02690,An02g14360,An16g03090,An16g07300,An16g08860,An07g08590,An04g09100,An16g04930,An18g06710,An02g06130,An17g01975,An02g06850,An02g09200,An0…
GO:0005740	mitochondrial envelope	1.01483356919427e-07	4.33418503510052e-07	nonTerminalNode	68	109	692	2671	An02g01750,An01g08500,An14g01590,An12g04110,An14g04870,An02g04860,An07g04800,An09g06650,An02g04260,An12g07950,An03g06950,An02g03770,An15g00190,An15g01020,An08g01550,An11g09840,An07g07880,An07g05610,An15g03200,An12g07550,An08g06540,An11g00750,An08g01650,An03g03000,An01g13600,An04g02320,An01g13830,An04g01200,An02g01730,An13g00670,An02g10740,An03g04790,An08g04070,An12g01340,An04g05220,An16g02470,An1…
GO:0031970	organelle envelope lumen	0.0132509813409947	0.0261197228356146	nonTerminalNode	11	15	749	2765	An16g02470,An01g03640,An08g01550,An14g00240,An04g02320,An04g00130,An01g05570,An10g00500,An02g12620,An07g10100,An02g04260,
GO:0044464	cell part	4.28206343683176e-23	4.18010954547862e-22	nonTerminalNode	671	1998	89	782	An15g00930,An14g01590,An15g01480,An02g14360,An08g06090,An02g14340,An04g07250,An15g03200,An02g03860,An17g00240,An05g00960,An12g00510,An07g02960,An11g02830,An14g00900,An02g10740,An08g10060,An06g01690,An04g02550,An02g07530,An11g04990,An11g02430,An16g08030,An11g11150,An09g05380,An08g02900,An14g00310,An11g00560,An14g05390,An11g09760,An14g06320,An02g09200,An02g06750,An08g00950,An15g07710,An04g07340,An0…
GO:0030687	preribosome, large subunit precursor	9.3276531527588e-22	7.64867558526221e-21	terminalNode	35	2	725	2778	An02g03520,An08g00720,An03g06850,An08g02870,An03g04990,An16g08030,An04g02000,An01g09040,An17g01815,An09g06310,An12g03850,An04g03790,An01g10820,An02g11580,An01g06040,An15g01480,An07g02690,An11g03270,An04g09100,An07g07010,An16g04930,An08g08760,An17g01975,An08g00730,An04g02640,An13g01010,An08g03290,An01g13150,An16g01500,An08g02520,An01g02120,An18g02230,An01g04240,An14g04940,An01g09920,
GO:0000315	organellar large ribosomal subunit	5.2436592260032e-12	2.68737535332664e-11	nonTerminalNode	20	2	740	2778	An11g07920,An02g05010,An18g02890,An08g05500,An04g03900,An14g06300,An02g06040,An01g08390,An07g05290,An12g03890,An14g04960,An18g06010,An08g00950,An11g11170,An17g01270,An08g04150,An02g04300,An14g06310,An11g06810,An09g05980,
GO:0043229	intracellular organelle	2.43295505588721e-22	2.16850341937773e-21	nonTerminalNode	556	1500	204	1280	An15g00930,An14g01590,An15g01480,An02g14360,An08g06090,An02g14340,An04g07250,An15g03200,An02g03860,An17g00240,An05g00960,An12g00510,An07g02960,An14g00900,An02g10740,An08g10060,An06g01690,An04g02550,An02g07530,An11g04990,An11g02430,An16g08030,An11g11150,An14g00310,An11g00560,An14g05390,An11g09760,An14g06320,An02g09200,An02g06750,An08g00950,An15g07710,An07g06570,An08g00310,An01g03350,An01g03640,An0…
GO:0000428	DNA-directed RNA polymerase complex	5.45447292122147e-06	1.92787404974207e-05	nonTerminalNode	13	5	747	2775	An11g01770,An01g12710,An11g09370,An02g05460,An12g00780,An01g02200,An01g04380,An15g05790,An01g07250,An01g11950,An15g00700,An16g08710,An09g06640,
GO:0044429	mitochondrial part	8.2777135513248e-19	5.30291024381745e-18	nonTerminalNode	125	161	635	2619	An01g08500,An15g00930,An14g01590,An07g09550,An02g04860,An09g06650,An11g06590,An11g07920,An12g07950,An03g06950,An02g03770,An15g00190,An15g01020,An18g06010,An07g07880,An08g04150,An15g03200,An12g07550,An14g03780,An08g06540,An17g01480,An08g01650,An01g13600,An02g04300,An15g02360,An01g13830,An02g01730,An04g01650,An18g03230,An02g10740,An03g04790,An18g05630,An12g01340,An04g05220,An02g11910,An15g01270,An1…
GO:0046930	pore complex	3.64593407251922e-07	1.46552251934596e-06	nonTerminalNode	19	10	741	2770	An11g04990,An12g00690,An04g00020,An08g06090,An11g11140,An01g04310,An11g04980,An04g05630,An08g10130,An14g00100,An08g02340,An11g00610,An08g03550,An07g01520,An08g02930,An08g00520,An08g04900,An04g01520,An07g07790,
GO:0005634	nucleus	6.19050610936055e-17	3.52514931227476e-16	nonTerminalNode	296	652	464	2128	An09g02720,An12g00690,An07g05790,An15g00750,An15g01480,An08g02340,An07g02690,An02g14360,An01g04050,An16g03090,An01g05780,An08g02210,An08g06090,An02g04220,An17g01130,An16g01560,An02g14340,An08g07030,An04g09010,An04g07250,An12g03850,An02g03860,An17g00240,An02g12040,An05g00960,An08g00010,An02g14750,An18g03120,An16g05050,An08g10060,An06g01690,An11g10020,An02g07530,An11g06650,An02g01600,An03g06850,An1…
GO:0005732	small nucleolar ribonucleoprotein complex	0.000441515282406128	0.00123380315677095	nonTerminalNode	10	6	750	2774	An02g09260,An09g06170,An16g07850,An16g03090,An01g12230,An04g01860,An02g14340,An12g08580,An08g06650,An17g02170,
GO:0001405	presequence translocase-associated import motor	0.00875078351996862	0.0181203093090259	terminalNode	4	1	756	2779	An02g01750,An13g00670,An16g05090,An08g01650,
