# Supplementary material for: The Transcriptomic Signature of RacA Activation and Inactivation Provides New Insights into the Morphogenetic Network of Aspergillus niger
Source: PLoS One. 2013 Jul 24;8(7):e68946. doi: 10.1371/journal.pone.0068946 (PMC3722221; doi:10.1371/journal.pone.0068946)
Supplement: Table S3 — ZIP archive file containing FetGOat enrichment results for the up- and down-regulated gene sets of all six comparisons. (ZIP) [file pone.0068946.s003.zip › FetGOat/01.UP/plots/01.up.txt_MFover.ps]

90 rotate 0 -612 translate
%!PS-Adobe-3.0
%%Creator: graphviz version 2.26.3 (20100126.1600)
%%Title: test
%%Pages: (atend)
%%BoundingBox: (atend)
%%EndComments
save
%%BeginProlog
/DotDict 200 dict def
DotDict begin

/setupLatin1 {
mark
/EncodingVector 256 array def
 EncodingVector 0

ISOLatin1Encoding 0 255 getinterval putinterval
EncodingVector 45 /hyphen put

% Set up ISO Latin 1 character encoding
/starnetISO {
        dup dup findfont dup length dict begin
        { 1 index /FID ne { def }{ pop pop } ifelse
        } forall
        /Encoding EncodingVector def
        currentdict end definefont
} def
/Times-Roman starnetISO def
/Times-Italic starnetISO def
/Times-Bold starnetISO def
/Times-BoldItalic starnetISO def
/Helvetica starnetISO def
/Helvetica-Oblique starnetISO def
/Helvetica-Bold starnetISO def
/Helvetica-BoldOblique starnetISO def
/Courier starnetISO def
/Courier-Oblique starnetISO def
/Courier-Bold starnetISO def
/Courier-BoldOblique starnetISO def
cleartomark
} bind def

%%BeginResource: procset graphviz 0 0
/coord-font-family /Times-Roman def
/default-font-family /Times-Roman def
/coordfont coord-font-family findfont 8 scalefont def

/InvScaleFactor 1.0 def
/set_scale {
       dup 1 exch div /InvScaleFactor exch def
       scale
} bind def

% styles
/solid { [] 0 setdash } bind def
/dashed { [9 InvScaleFactor mul dup ] 0 setdash } bind def
/dotted { [1 InvScaleFactor mul 6 InvScaleFactor mul] 0 setdash } bind def
/invis {/fill {newpath} def /stroke {newpath} def /show {pop newpath} def} bind def
/bold { 2 setlinewidth } bind def
/filled { } bind def
/unfilled { } bind def
/rounded { } bind def
/diagonals { } bind def

% hooks for setting color 
/nodecolor { sethsbcolor } bind def
/edgecolor { sethsbcolor } bind def
/graphcolor { sethsbcolor } bind def
/nopcolor {pop pop pop} bind def

/beginpage {	% i j npages
	/npages exch def
	/j exch def
	/i exch def
	/str 10 string def
	npages 1 gt {
		gsave
			coordfont setfont
			0 0 moveto
			(\() show i str cvs show (,) show j str cvs show (\)) show
		grestore
	} if
} bind def

/set_font {
	findfont exch
	scalefont setfont
} def

% draw text fitted to its expected width
/alignedtext {			% width text
	/text exch def
	/width exch def
	gsave
		width 0 gt {
			[] 0 setdash
			text stringwidth pop width exch sub text length div 0 text ashow
		} if
	grestore
} def

/boxprim {				% xcorner ycorner xsize ysize
		4 2 roll
		moveto
		2 copy
		exch 0 rlineto
		0 exch rlineto
		pop neg 0 rlineto
		closepath
} bind def

/ellipse_path {
	/ry exch def
	/rx exch def
	/y exch def
	/x exch def
	matrix currentmatrix
	newpath
	x y translate
	rx ry scale
	0 0 1 0 360 arc
	setmatrix
} bind def

/endpage { showpage } bind def
/showpage { } def

/layercolorseq
	[	% layer color sequence - darkest to lightest
		[0 0 0]
		[.2 .8 .8]
		[.4 .8 .8]
		[.6 .8 .8]
		[.8 .8 .8]
	]
def

/layerlen layercolorseq length def

/setlayer {/maxlayer exch def /curlayer exch def
	layercolorseq curlayer 1 sub layerlen mod get
	aload pop sethsbcolor
	/nodecolor {nopcolor} def
	/edgecolor {nopcolor} def
	/graphcolor {nopcolor} def
} bind def

/onlayer { curlayer ne {invis} if } def

/onlayers {
	/myupper exch def
	/mylower exch def
	curlayer mylower lt
	curlayer myupper gt
	or
	{invis} if
} def

/curlayer 0 def

%%EndResource
%%EndProlog
%%BeginSetup
14 default-font-family set_font
1 setmiterlimit
% /arrowlength 10 def
% /arrowwidth 5 def

% make sure pdfmark is harmless for PS-interpreters other than Distiller
/pdfmark where {pop} {userdict /pdfmark /cleartomark load put} ifelse
% make '<<' and '>>' safe on PS Level 1 devices
/languagelevel where {pop languagelevel}{1} ifelse
2 lt {
    userdict (<<) cvn ([) cvn load put
    userdict (>>) cvn ([) cvn load put
} if

%%EndSetup
setupLatin1
%%Page: 1 1
%%PageBoundingBox: 36 36 754 560
%%PageOrientation: Portrait
0 0 1 beginpage
gsave
36 36 718 524 boxprim clip newpath
0.544221 0.544221 set_scale 0 rotate 70.1496 71.1496 translate
% node1
gsave
0 0.96141 1 nodecolor
233 614 103.24 58.69 ellipse_path fill
1 setlinewidth
filled
0 0 0 nodecolor
233 614 103.24 58.69 ellipse_path stroke
0 0 0 nodecolor
14 /Times-Roman set_font
196 638.9 moveto 74 (GO:0016772) alignedtext
0 0 0 nodecolor
14 /Times-Roman set_font
202.5 623.9 moveto 61 (transferase) alignedtext
0 0 0 nodecolor
14 /Times-Roman set_font
174 608.9 moveto 118 (activity, transferring) alignedtext
0 0 0 nodecolor
14 /Times-Roman set_font
168 593.9 moveto 130 (phosphorus-containing) alignedtext
0 0 0 nodecolor
14 /Times-Roman set_font
213.5 578.9 moveto 39 (groups) alignedtext
grestore
% node2
gsave
0 0.96141 1 nodecolor
64 407 63.85 37.48 ellipse_path fill
1 setlinewidth
filled
0 0 0 nodecolor
64 407 63.85 37.48 ellipse_path stroke
0 0 0 nodecolor
14 /Times-Roman set_font
26.5 416.9 moveto 75 (GO:0016301) alignedtext
0 0 0 nodecolor
14 /Times-Roman set_font
45.5 401.9 moveto 37 (kinase) alignedtext
0 0 0 nodecolor
14 /Times-Roman set_font
42 386.9 moveto 44 (activity) alignedtext
grestore
% node1->node2
gsave
1 setlinewidth
0 0 0 edgecolor
newpath 189.48 560.69 moveto
161.08 525.91 124.53 481.14 98.21 448.9 curveto
stroke
0 0 0 edgecolor
newpath 100.79 446.52 moveto
91.75 440.99 lineto
95.36 450.95 lineto
closepath fill
1 setlinewidth
solid
0 0 0 edgecolor
newpath 100.79 446.52 moveto
91.75 440.99 lineto
95.36 450.95 lineto
closepath stroke
grestore
% node6
gsave
0 0.96141 1 nodecolor
233 407 87.18 48.08 ellipse_path fill
1 setlinewidth
filled
0 0 0 nodecolor
233 407 87.18 48.08 ellipse_path stroke
0 0 0 nodecolor
14 /Times-Roman set_font
196 424.4 moveto 74 (GO:0016773) alignedtext
0 0 0 nodecolor
14 /Times-Roman set_font
179 409.4 moveto 108 (phosphotransferase) alignedtext
0 0 0 nodecolor
14 /Times-Roman set_font
185 394.4 moveto 96 (activity, alcohol) alignedtext
0 0 0 nodecolor
14 /Times-Roman set_font
182.5 379.4 moveto 101 (group as acceptor) alignedtext
grestore
% node1->node6
gsave
1 setlinewidth
0 0 0 edgecolor
newpath 233 555.24 moveto
233 527.03 233 493.32 233 465.19 curveto
stroke
0 0 0 edgecolor
newpath 236.5 465.1 moveto
233 455.1 lineto
229.5 465.1 lineto
closepath fill
1 setlinewidth
solid
0 0 0 edgecolor
newpath 236.5 465.1 moveto
233 455.1 lineto
229.5 465.1 lineto
closepath stroke
grestore
% node3
gsave
0 0 1 nodecolor
809 794 65.05 37.48 ellipse_path fill
1 setlinewidth
filled
0 0 0 nodecolor
809 794 65.05 37.48 ellipse_path stroke
0 0 0 nodecolor
14 /Times-Roman set_font
771 803.9 moveto 76 (GO:0003824) alignedtext
0 0 0 nodecolor
14 /Times-Roman set_font
784 788.9 moveto 50 (catalytic) alignedtext
0 0 0 nodecolor
14 /Times-Roman set_font
787 773.9 moveto 44 (activity) alignedtext
grestore
% node3->node1
gsave
1 setlinewidth
0 0 0 edgecolor
newpath 748 780.88 moveto
666.32 762.61 517.38 726.9 394 684 curveto
370.34 675.77 345.28 665.62 322.16 655.61 curveto
stroke
0 0 0 edgecolor
newpath 323.29 652.29 moveto
312.72 651.49 lineto
320.49 658.7 lineto
closepath fill
1 setlinewidth
solid
0 0 0 edgecolor
newpath 323.29 652.29 moveto
312.72 651.49 lineto
320.49 658.7 lineto
closepath stroke
grestore
% node4
gsave
0 0.092993 1 nodecolor
542 614 138.8 48.08 ellipse_path fill
1 setlinewidth
filled
0 0 0 nodecolor
542 614 138.8 48.08 ellipse_path stroke
0 0 0 nodecolor
14 /Times-Roman set_font
503.5 631.4 moveto 77 (GO:0016645) alignedtext
0 0 0 nodecolor
14 /Times-Roman set_font
498 616.4 moveto 88 (oxidoreductase) alignedtext
0 0 0 nodecolor
14 /Times-Roman set_font
498 601.4 moveto 88 (activity, acting) alignedtext
0 0 0 nodecolor
14 /Times-Roman set_font
451.5 586.4 moveto 181 (on the CH-NH group of donors) alignedtext
grestore
% node3->node4
gsave
1 setlinewidth
0 0 0 edgecolor
newpath 766.69 765.48 moveto
725.69 737.83 662.69 695.37 613.83 662.42 curveto
stroke
0 0 0 edgecolor
newpath 615.74 659.49 moveto
605.5 656.81 lineto
611.83 665.3 lineto
closepath fill
1 setlinewidth
solid
0 0 0 edgecolor
newpath 615.74 659.49 moveto
605.5 656.81 lineto
611.83 665.3 lineto
closepath stroke
grestore
% node7
gsave
0 0.97442 1 nodecolor
809 614 109.81 69.3 ellipse_path fill
1 setlinewidth
filled
0 0 0 nodecolor
809 614 109.81 69.3 ellipse_path stroke
0 0 0 nodecolor
14 /Times-Roman set_font
771.5 646.4 moveto 75 (GO:0016861) alignedtext
0 0 0 nodecolor
14 /Times-Roman set_font
766.5 631.4 moveto 85 (intramolecular) alignedtext
0 0 0 nodecolor
14 /Times-Roman set_font
765 616.4 moveto 88 (oxidoreductase) alignedtext
0 0 0 nodecolor
14 /Times-Roman set_font
739 601.4 moveto 140 (activity, interconverting) alignedtext
0 0 0 nodecolor
14 /Times-Roman set_font
787.5 586.4 moveto 43 (aldoses) alignedtext
0 0 0 nodecolor
14 /Times-Roman set_font
775.5 571.4 moveto 67 (and ketoses) alignedtext
grestore
% node3->node7
gsave
1 setlinewidth
0 0 0 edgecolor
newpath 809 756.27 moveto
809 738.11 809 715.61 809 693.91 curveto
stroke
0 0 0 edgecolor
newpath 812.5 693.68 moveto
809 683.68 lineto
805.5 693.68 lineto
closepath fill
1 setlinewidth
solid
0 0 0 edgecolor
newpath 812.5 693.68 moveto
809 683.68 lineto
805.5 693.68 lineto
closepath stroke
grestore
% node8
gsave
0 0.99952 1 nodecolor
1002 614 65.05 37.48 ellipse_path fill
1 setlinewidth
filled
0 0 0 nodecolor
1002 614 65.05 37.48 ellipse_path stroke
0 0 0 nodecolor
14 /Times-Roman set_font
964 623.9 moveto 76 (GO:0016874) alignedtext
0 0 0 nodecolor
14 /Times-Roman set_font
984.5 608.9 moveto 35 (ligase) alignedtext
0 0 0 nodecolor
14 /Times-Roman set_font
980 593.9 moveto 44 (activity) alignedtext
grestore
% node3->node8
gsave
1 setlinewidth
0 0 0 edgecolor
newpath 843.73 762.1 moveto
867.51 740.19 899.74 710.42 928 684 curveto
938.6 674.09 950.01 663.33 960.62 653.3 curveto
stroke
0 0 0 edgecolor
newpath 963.33 655.56 moveto
968.19 646.14 lineto
958.52 650.47 lineto
closepath fill
1 setlinewidth
solid
0 0 0 edgecolor
newpath 963.33 655.56 moveto
968.19 646.14 lineto
958.52 650.47 lineto
closepath stroke
grestore
% node13
gsave
0 0.97442 1 nodecolor
1160 614 74.95 37.48 ellipse_path fill
1 setlinewidth
filled
0 0 0 nodecolor
1160 614 74.95 37.48 ellipse_path stroke
0 0 0 nodecolor
14 /Times-Roman set_font
1123 623.9 moveto 74 (GO:0019238) alignedtext
0 0 0 nodecolor
14 /Times-Roman set_font
1115 608.9 moveto 90 (cyclohydrolase) alignedtext
0 0 0 nodecolor
14 /Times-Roman set_font
1138 593.9 moveto 44 (activity) alignedtext
grestore
% node3->node13
gsave
1 setlinewidth
0 0 0 edgecolor
newpath 866.34 776.06 moveto
922.09 757.33 1008.07 724.98 1076 684 curveto
1090.27 675.39 1104.63 664.46 1117.34 653.8 curveto
stroke
0 0 0 edgecolor
newpath 1119.7 656.39 moveto
1125.03 647.23 lineto
1115.15 651.07 lineto
closepath fill
1 setlinewidth
solid
0 0 0 edgecolor
newpath 1119.7 656.39 moveto
1125.03 647.23 lineto
1115.15 651.07 lineto
closepath stroke
grestore
% node5
gsave
0 0.092993 1 nodecolor
592 407 254.06 48.08 ellipse_path fill
1 setlinewidth
filled
0 0 0 nodecolor
592 407 254.06 48.08 ellipse_path stroke
0 0 0 nodecolor
14 /Times-Roman set_font
553.5 424.4 moveto 77 (GO:0016646) alignedtext
0 0 0 nodecolor
14 /Times-Roman set_font
548 409.4 moveto 88 (oxidoreductase) alignedtext
0 0 0 nodecolor
14 /Times-Roman set_font
548 394.4 moveto 88 (activity, acting) alignedtext
0 0 0 nodecolor
14 /Times-Roman set_font
420 379.4 moveto 344 (on the CH-NH group of donors, NAD or NADP as acceptor) alignedtext
grestore
% node4->node5
gsave
1 setlinewidth
0 0 0 edgecolor
newpath 553.6 565.99 moveto
560.86 535.92 570.26 496.98 577.95 465.17 curveto
stroke
0 0 0 edgecolor
newpath 581.43 465.65 moveto
580.38 455.11 lineto
574.63 464.01 lineto
closepath fill
1 setlinewidth
solid
0 0 0 edgecolor
newpath 581.43 465.65 moveto
580.38 455.11 lineto
574.63 464.01 lineto
closepath stroke
grestore
% node9
gsave
0 0.99952 1 nodecolor
973 407 80.82 58.69 ellipse_path fill
1 setlinewidth
filled
0 0 0 nodecolor
973 407 80.82 58.69 ellipse_path stroke
0 0 0 nodecolor
14 /Times-Roman set_font
935.5 431.9 moveto 75 (GO:0016875) alignedtext
0 0 0 nodecolor
14 /Times-Roman set_font
955.5 416.9 moveto 35 (ligase) alignedtext
0 0 0 nodecolor
14 /Times-Roman set_font
923.5 401.9 moveto 99 (activity, forming) alignedtext
0 0 0 nodecolor
14 /Times-Roman set_font
929.5 386.9 moveto 87 (carbon-oxygen) alignedtext
0 0 0 nodecolor
14 /Times-Roman set_font
956 371.9 moveto 34 (bonds) alignedtext
grestore
% node8->node9
gsave
1 setlinewidth
0 0 0 edgecolor
newpath 996.75 576.51 moveto
992.81 548.43 987.32 509.21 982.61 475.57 curveto
stroke
0 0 0 edgecolor
newpath 986.03 474.75 moveto
981.17 465.33 lineto
979.09 475.72 lineto
closepath fill
1 setlinewidth
solid
0 0 0 edgecolor
newpath 986.03 474.75 moveto
981.17 465.33 lineto
979.09 475.72 lineto
closepath stroke
grestore
% node11
gsave
0 0.84472 1 nodecolor
1189 407 80.82 58.69 ellipse_path fill
1 setlinewidth
filled
0 0 0 nodecolor
1189 407 80.82 58.69 ellipse_path stroke
0 0 0 nodecolor
14 /Times-Roman set_font
1151.5 431.9 moveto 75 (GO:0016879) alignedtext
0 0 0 nodecolor
14 /Times-Roman set_font
1171.5 416.9 moveto 35 (ligase) alignedtext
0 0 0 nodecolor
14 /Times-Roman set_font
1139.5 401.9 moveto 99 (activity, forming) alignedtext
0 0 0 nodecolor
14 /Times-Roman set_font
1143 386.9 moveto 92 (carbon-nitrogen) alignedtext
0 0 0 nodecolor
14 /Times-Roman set_font
1172 371.9 moveto 34 (bonds) alignedtext
grestore
% node8->node11
gsave
1 setlinewidth
0 0 0 edgecolor
newpath 1032.04 580.74 moveto
1060.48 549.27 1103.74 501.38 1137.65 463.85 curveto
stroke
0 0 0 edgecolor
newpath 1140.62 465.77 moveto
1144.73 456 lineto
1135.43 461.08 lineto
closepath fill
1 setlinewidth
solid
0 0 0 edgecolor
newpath 1140.62 465.77 moveto
1144.73 456 lineto
1135.43 461.08 lineto
closepath stroke
grestore
% node10
gsave
0 0.99952 1 nodecolor
955 214 128.9 58.69 ellipse_path fill
1 setlinewidth
filled
0 0 0 nodecolor
955 214 128.9 58.69 ellipse_path stroke
0 0 0 nodecolor
14 /Times-Roman set_font
917.5 238.9 moveto 75 (GO:0016876) alignedtext
0 0 0 nodecolor
14 /Times-Roman set_font
937.5 223.9 moveto 35 (ligase) alignedtext
0 0 0 nodecolor
14 /Times-Roman set_font
905.5 208.9 moveto 99 (activity, forming) alignedtext
0 0 0 nodecolor
14 /Times-Roman set_font
871.5 193.9 moveto 167 (aminoacyl-tRNA and related) alignedtext
0 0 0 nodecolor
14 /Times-Roman set_font
921.5 178.9 moveto 67 (compounds) alignedtext
grestore
% node9->node10
gsave
1 setlinewidth
0 0 0 edgecolor
newpath 967.55 348.57 moveto
965.61 327.79 963.41 304.2 961.4 282.64 curveto
stroke
0 0 0 edgecolor
newpath 964.88 282.2 moveto
960.46 272.56 lineto
957.91 282.85 lineto
closepath fill
1 setlinewidth
solid
0 0 0 edgecolor
newpath 964.88 282.2 moveto
960.46 272.56 lineto
957.91 282.85 lineto
closepath stroke
grestore
% node15
gsave
0 0.99952 1 nodecolor
955 48 108.89 37.48 ellipse_path fill
1 setlinewidth
filled
0 0 0 nodecolor
955 48 108.89 37.48 ellipse_path stroke
0 0 0 nodecolor
14 /Times-Roman set_font
917 57.9 moveto 76 (GO:0004812) alignedtext
0 0 0 nodecolor
14 /Times-Roman set_font
886 42.9 moveto 138 (aminoacyl-tRNA ligase) alignedtext
0 0 0 nodecolor
14 /Times-Roman set_font
933 27.9 moveto 44 (activity) alignedtext
grestore
% node10->node15
gsave
1 setlinewidth
0 0 0 edgecolor
newpath 955 155.47 moveto
955 135.94 955 114.42 955 95.81 curveto
stroke
0 0 0 edgecolor
newpath 958.5 95.79 moveto
955 85.79 lineto
951.5 95.79 lineto
closepath fill
1 setlinewidth
solid
0 0 0 edgecolor
newpath 958.5 95.79 moveto
955 85.79 lineto
951.5 95.79 lineto
closepath stroke
grestore
% node12
gsave
0 0.84472 1 nodecolor
1207 214 104.86 37.48 ellipse_path fill
1 setlinewidth
filled
0 0 0 nodecolor
1207 214 104.86 37.48 ellipse_path stroke
0 0 0 nodecolor
14 /Times-Roman set_font
1170 223.9 moveto 74 (GO:0016881) alignedtext
0 0 0 nodecolor
14 /Times-Roman set_font
1140.5 208.9 moveto 133 (acid-amino acid ligase) alignedtext
0 0 0 nodecolor
14 /Times-Roman set_font
1185 193.9 moveto 44 (activity) alignedtext
grestore
% node11->node12
gsave
1 setlinewidth
0 0 0 edgecolor
newpath 1194.45 348.57 moveto
1197.04 320.75 1200.11 287.91 1202.56 261.63 curveto
stroke
0 0 0 edgecolor
newpath 1206.05 261.83 moveto
1203.5 251.55 lineto
1199.08 261.18 lineto
closepath fill
1 setlinewidth
solid
0 0 0 edgecolor
newpath 1206.05 261.83 moveto
1203.5 251.55 lineto
1199.08 261.18 lineto
closepath stroke
grestore
% node14
gsave
0 0 1 nodecolor
809 921 91.22 26.87 ellipse_path fill
1 setlinewidth
filled
0 0 0 nodecolor
809 921 91.22 26.87 ellipse_path stroke
0 0 0 nodecolor
14 /Times-Roman set_font
771 923.4 moveto 76 (GO:0003674) alignedtext
0 0 0 nodecolor
14 /Times-Roman set_font
752.5 908.4 moveto 113 (molecular_function) alignedtext
grestore
% node14->node3
gsave
1 setlinewidth
0 0 0 edgecolor
newpath 809 893.76 moveto
809 878.65 809 859.42 809 841.88 curveto
stroke
0 0 0 edgecolor
newpath 812.5 841.8 moveto
809 831.8 lineto
805.5 841.8 lineto
closepath fill
1 setlinewidth
solid
0 0 0 edgecolor
newpath 812.5 841.8 moveto
809 831.8 lineto
805.5 841.8 lineto
closepath stroke
grestore
endpage
showpage
grestore
%%PageTrailer
%%EndPage: 1
%%Trailer
%%Pages: 1
%%BoundingBox: 36 36 754 560
end
restore
%%EOF
