# Supplementary material for: The Transcriptomic Signature of RacA Activation and Inactivation Provides New Insights into the Morphogenetic Network of Aspergillus niger
Source: PLoS One. 2013 Jul 24;8(7):e68946. doi: 10.1371/journal.pone.0068946 (PMC3722221; doi:10.1371/journal.pone.0068946)
Supplement: Table S3 — ZIP archive file containing FetGOat enrichment results for the up- and down-regulated gene sets of all six comparisons. (ZIP) [file pone.0068946.s003.zip › FetGOat/01.UP/plots/01.up.txt_BPover.ps]

90 rotate 0 -612 translate
%!PS-Adobe-3.0
%%Creator: graphviz version 2.26.3 (20100126.1600)
%%Title: test
%%Pages: (atend)
%%BoundingBox: (atend)
%%EndComments
save
%%BeginProlog
/DotDict 200 dict def
DotDict begin

/setupLatin1 {
mark
/EncodingVector 256 array def
 EncodingVector 0

ISOLatin1Encoding 0 255 getinterval putinterval
EncodingVector 45 /hyphen put

% Set up ISO Latin 1 character encoding
/starnetISO {
        dup dup findfont dup length dict begin
        { 1 index /FID ne { def }{ pop pop } ifelse
        } forall
        /Encoding EncodingVector def
        currentdict end definefont
} def
/Times-Roman starnetISO def
/Times-Italic starnetISO def
/Times-Bold starnetISO def
/Times-BoldItalic starnetISO def
/Helvetica starnetISO def
/Helvetica-Oblique starnetISO def
/Helvetica-Bold starnetISO def
/Helvetica-BoldOblique starnetISO def
/Courier starnetISO def
/Courier-Oblique starnetISO def
/Courier-Bold starnetISO def
/Courier-BoldOblique starnetISO def
cleartomark
} bind def

%%BeginResource: procset graphviz 0 0
/coord-font-family /Times-Roman def
/default-font-family /Times-Roman def
/coordfont coord-font-family findfont 8 scalefont def

/InvScaleFactor 1.0 def
/set_scale {
       dup 1 exch div /InvScaleFactor exch def
       scale
} bind def

% styles
/solid { [] 0 setdash } bind def
/dashed { [9 InvScaleFactor mul dup ] 0 setdash } bind def
/dotted { [1 InvScaleFactor mul 6 InvScaleFactor mul] 0 setdash } bind def
/invis {/fill {newpath} def /stroke {newpath} def /show {pop newpath} def} bind def
/bold { 2 setlinewidth } bind def
/filled { } bind def
/unfilled { } bind def
/rounded { } bind def
/diagonals { } bind def

% hooks for setting color 
/nodecolor { sethsbcolor } bind def
/edgecolor { sethsbcolor } bind def
/graphcolor { sethsbcolor } bind def
/nopcolor {pop pop pop} bind def

/beginpage {	% i j npages
	/npages exch def
	/j exch def
	/i exch def
	/str 10 string def
	npages 1 gt {
		gsave
			coordfont setfont
			0 0 moveto
			(\() show i str cvs show (,) show j str cvs show (\)) show
		grestore
	} if
} bind def

/set_font {
	findfont exch
	scalefont setfont
} def

% draw text fitted to its expected width
/alignedtext {			% width text
	/text exch def
	/width exch def
	gsave
		width 0 gt {
			[] 0 setdash
			text stringwidth pop width exch sub text length div 0 text ashow
		} if
	grestore
} def

/boxprim {				% xcorner ycorner xsize ysize
		4 2 roll
		moveto
		2 copy
		exch 0 rlineto
		0 exch rlineto
		pop neg 0 rlineto
		closepath
} bind def

/ellipse_path {
	/ry exch def
	/rx exch def
	/y exch def
	/x exch def
	matrix currentmatrix
	newpath
	x y translate
	rx ry scale
	0 0 1 0 360 arc
	setmatrix
} bind def

/endpage { showpage } bind def
/showpage { } def

/layercolorseq
	[	% layer color sequence - darkest to lightest
		[0 0 0]
		[.2 .8 .8]
		[.4 .8 .8]
		[.6 .8 .8]
		[.8 .8 .8]
	]
def

/layerlen layercolorseq length def

/setlayer {/maxlayer exch def /curlayer exch def
	layercolorseq curlayer 1 sub layerlen mod get
	aload pop sethsbcolor
	/nodecolor {nopcolor} def
	/edgecolor {nopcolor} def
	/graphcolor {nopcolor} def
} bind def

/onlayer { curlayer ne {invis} if } def

/onlayers {
	/myupper exch def
	/mylower exch def
	curlayer mylower lt
	curlayer myupper gt
	or
	{invis} if
} def

/curlayer 0 def

%%EndResource
%%EndProlog
%%BeginSetup
14 default-font-family set_font
1 setmiterlimit
% /arrowlength 10 def
% /arrowwidth 5 def

% make sure pdfmark is harmless for PS-interpreters other than Distiller
/pdfmark where {pop} {userdict /pdfmark /cleartomark load put} ifelse
% make '<<' and '>>' safe on PS Level 1 devices
/languagelevel where {pop languagelevel}{1} ifelse
2 lt {
    userdict (<<) cvn ([) cvn load put
    userdict (>>) cvn ([) cvn load put
} if

%%EndSetup
setupLatin1
%%Page: 1 1
%%PageBoundingBox: 36 36 755 560
%%PageOrientation: Portrait
0 0 1 beginpage
gsave
36 36 719 524 boxprim clip newpath
0.167793 0.167793 set_scale 0 rotate 218.55 219.55 translate
% node1
gsave
1 0 1 nodecolor
2261 3067 89.1 26.87 ellipse_path fill
1 setlinewidth
filled
0 0 0 nodecolor
2261 3067 89.1 26.87 ellipse_path stroke
0 0 0 nodecolor
14 /Times-Roman set_font
2223 3069.4 moveto 76 (GO:0008150) alignedtext
0 0 0 nodecolor
14 /Times-Roman set_font
2206 3054.4 moveto 110 (biological_process) alignedtext
grestore
% node2
gsave
1 0.29358 1 nodecolor
64 2830 63.85 37.48 ellipse_path fill
1 setlinewidth
filled
0 0 0 nodecolor
64 2830 63.85 37.48 ellipse_path stroke
0 0 0 nodecolor
14 /Times-Roman set_font
26.5 2839.9 moveto 75 (GO:0015758) alignedtext
0 0 0 nodecolor
14 /Times-Roman set_font
41 2824.9 moveto 46 (glucose) alignedtext
0 0 0 nodecolor
14 /Times-Roman set_font
39.5 2809.9 moveto 49 (transport) alignedtext
grestore
% node1->node2
gsave
1 setlinewidth
0 0 0 edgecolor
newpath 2172.6 3063.38 moveto
1795.37 3047.47 330.87 2980.97 142 2900 curveto
126.49 2893.35 111.98 2882.33 99.78 2870.98 curveto
stroke
0 0 0 edgecolor
newpath 102.11 2868.36 moveto
92.5 2863.91 lineto
97.23 2873.38 lineto
closepath fill
1 setlinewidth
solid
0 0 0 edgecolor
newpath 102.11 2868.36 moveto
92.5 2863.91 lineto
97.23 2873.38 lineto
closepath stroke
grestore
% node9
gsave
1 0.99999 1 nodecolor
2201 2830 65.05 37.48 ellipse_path fill
1 setlinewidth
filled
0 0 0 nodecolor
2201 2830 65.05 37.48 ellipse_path stroke
0 0 0 nodecolor
14 /Times-Roman set_font
2163 2839.9 moveto 76 (GO:0009058) alignedtext
0 0 0 nodecolor
14 /Times-Roman set_font
2165.5 2824.9 moveto 71 (biosynthetic) alignedtext
0 0 0 nodecolor
14 /Times-Roman set_font
2179.5 2809.9 moveto 43 (process) alignedtext
grestore
% node1->node9
gsave
1 setlinewidth
0 0 0 edgecolor
newpath 2254.12 3039.81 moveto
2244.09 3000.2 2225.31 2926.03 2212.98 2877.34 curveto
stroke
0 0 0 edgecolor
newpath 2216.3 2876.19 moveto
2210.46 2867.35 lineto
2209.52 2877.91 lineto
closepath fill
1 setlinewidth
solid
0 0 0 edgecolor
newpath 2216.3 2876.19 moveto
2210.46 2867.35 lineto
2209.52 2877.91 lineto
closepath stroke
grestore
% node10
gsave
1 0.56612 1 nodecolor
1082 2498 65.05 48.08 ellipse_path fill
1 setlinewidth
filled
0 0 0 nodecolor
1082 2498 65.05 48.08 ellipse_path stroke
0 0 0 nodecolor
14 /Times-Roman set_font
1044 2515.4 moveto 76 (GO:0016051) alignedtext
0 0 0 nodecolor
14 /Times-Roman set_font
1044.5 2500.4 moveto 75 (carbohydrate) alignedtext
0 0 0 nodecolor
14 /Times-Roman set_font
1046.5 2485.4 moveto 71 (biosynthetic) alignedtext
0 0 0 nodecolor
14 /Times-Roman set_font
1060.5 2470.4 moveto 43 (process) alignedtext
grestore
% node1->node10
gsave
1 setlinewidth
0 0 0 edgecolor
newpath 2175.19 3059.63 moveto
1929.18 3037.74 1234.33 2970.22 1161 2900 curveto
1067.23 2810.21 1067.01 2644.11 1074.61 2556.15 curveto
stroke
0 0 0 edgecolor
newpath 1078.11 2556.36 moveto
1075.55 2546.08 lineto
1071.14 2555.71 lineto
closepath fill
1 setlinewidth
solid
0 0 0 edgecolor
newpath 1078.11 2556.36 moveto
1075.55 2546.08 lineto
1071.14 2555.71 lineto
closepath stroke
grestore
% node11
gsave
1 1 1 nodecolor
1781 2498 72.83 48.08 ellipse_path fill
1 setlinewidth
filled
0 0 0 nodecolor
1781 2498 72.83 48.08 ellipse_path stroke
0 0 0 nodecolor
14 /Times-Roman set_font
1743 2515.4 moveto 76 (GO:0006082) alignedtext
0 0 0 nodecolor
14 /Times-Roman set_font
1759 2500.4 moveto 44 (organic) alignedtext
0 0 0 nodecolor
14 /Times-Roman set_font
1737.5 2485.4 moveto 87 (acid metabolic) alignedtext
0 0 0 nodecolor
14 /Times-Roman set_font
1759.5 2470.4 moveto 43 (process) alignedtext
grestore
% node1->node11
gsave
1 setlinewidth
0 0 0 edgecolor
newpath 2232.84 3041.13 moveto
2198.55 3009.16 2139.46 2952.52 2093 2900 curveto
1986.83 2779.97 1874.47 2628.21 1818 2549.95 curveto
stroke
0 0 0 edgecolor
newpath 1820.74 2547.76 moveto
1812.05 2541.69 lineto
1815.06 2551.85 lineto
closepath fill
1 setlinewidth
solid
0 0 0 edgecolor
newpath 1820.74 2547.76 moveto
1812.05 2541.69 lineto
1815.06 2551.85 lineto
closepath stroke
grestore
% node13
gsave
1 1 1 nodecolor
2107 2498 67.18 48.08 ellipse_path fill
1 setlinewidth
filled
0 0 0 nodecolor
2107 2498 67.18 48.08 ellipse_path stroke
0 0 0 nodecolor
14 /Times-Roman set_font
2067.5 2515.4 moveto 79 (GO:0044249) alignedtext
0 0 0 nodecolor
14 /Times-Roman set_font
2084.5 2500.4 moveto 45 (cellular) alignedtext
0 0 0 nodecolor
14 /Times-Roman set_font
2071.5 2485.4 moveto 71 (biosynthetic) alignedtext
0 0 0 nodecolor
14 /Times-Roman set_font
2085.5 2470.4 moveto 43 (process) alignedtext
grestore
% node1->node13
gsave
1 setlinewidth
0 0 0 edgecolor
newpath 2231.37 3041.25 moveto
2199.05 3011.1 2148.97 2957.86 2127 2900 curveto
2083.13 2784.5 2090.32 2636.78 2098.97 2556.44 curveto
stroke
0 0 0 edgecolor
newpath 2102.5 2556.37 moveto
2100.13 2546.04 lineto
2095.54 2555.59 lineto
closepath fill
1 setlinewidth
solid
0 0 0 edgecolor
newpath 2102.5 2556.37 moveto
2100.13 2546.04 lineto
2095.54 2555.59 lineto
closepath stroke
grestore
% node15
gsave
1 0.29358 1 nodecolor
3525 2830 77.07 37.48 ellipse_path fill
1 setlinewidth
filled
0 0 0 nodecolor
3525 2830 77.07 37.48 ellipse_path stroke
0 0 0 nodecolor
14 /Times-Roman set_font
3487.5 2839.9 moveto 75 (GO:0016572) alignedtext
0 0 0 nodecolor
14 /Times-Roman set_font
3504 2824.9 moveto 42 (histone) alignedtext
0 0 0 nodecolor
14 /Times-Roman set_font
3478.5 2809.9 moveto 93 (phosphorylation) alignedtext
grestore
% node1->node15
gsave
1 setlinewidth
0 0 0 edgecolor
newpath 2347.6 3060.41 moveto
2584.14 3041.52 3236.6 2983.12 3434 2900 curveto
3451.05 2892.82 3467.69 2881.65 3481.98 2870.33 curveto
stroke
0 0 0 edgecolor
newpath 3484.59 2872.71 moveto
3490.11 2863.67 lineto
3480.16 2867.3 lineto
closepath fill
1 setlinewidth
solid
0 0 0 edgecolor
newpath 3484.59 2872.71 moveto
3490.11 2863.67 lineto
3480.16 2867.3 lineto
closepath stroke
grestore
% node17
gsave
1 0.99852 1 nodecolor
3202 2830 65.76 48.08 ellipse_path fill
1 setlinewidth
filled
0 0 0 nodecolor
3202 2830 65.76 48.08 ellipse_path stroke
0 0 0 nodecolor
14 /Times-Roman set_font
3163.5 2847.4 moveto 77 (GO:0046483) alignedtext
0 0 0 nodecolor
14 /Times-Roman set_font
3167.5 2832.4 moveto 69 (heterocycle) alignedtext
0 0 0 nodecolor
14 /Times-Roman set_font
3173 2817.4 moveto 58 (metabolic) alignedtext
0 0 0 nodecolor
14 /Times-Roman set_font
3180.5 2802.4 moveto 43 (process) alignedtext
grestore
% node1->node17
gsave
1 setlinewidth
0 0 0 edgecolor
newpath 2329.81 3049.67 moveto
2502.59 3006.15 2953.42 2892.61 3129.79 2848.19 curveto
stroke
0 0 0 edgecolor
newpath 3130.65 2851.58 moveto
3139.49 2845.74 lineto
3128.94 2844.79 lineto
closepath fill
1 setlinewidth
solid
0 0 0 edgecolor
newpath 3130.65 2851.58 moveto
3139.49 2845.74 lineto
3128.94 2844.79 lineto
closepath stroke
grestore
% node20
gsave
1 0.89956 1 nodecolor
1477 2498 65.05 48.08 ellipse_path fill
1 setlinewidth
filled
0 0 0 nodecolor
1477 2498 65.05 48.08 ellipse_path stroke
0 0 0 nodecolor
14 /Times-Roman set_font
1439 2515.4 moveto 76 (GO:0006790) alignedtext
0 0 0 nodecolor
14 /Times-Roman set_font
1460.5 2500.4 moveto 33 (sulfur) alignedtext
0 0 0 nodecolor
14 /Times-Roman set_font
1448 2485.4 moveto 58 (metabolic) alignedtext
0 0 0 nodecolor
14 /Times-Roman set_font
1455.5 2470.4 moveto 43 (process) alignedtext
grestore
% node1->node20
gsave
1 setlinewidth
0 0 0 edgecolor
newpath 2177.94 3057.26 moveto
2015.73 3036.59 1665.32 2983.29 1581 2900 curveto
1487.73 2807.87 1474.49 2643.77 1474.65 2556.44 curveto
stroke
0 0 0 edgecolor
newpath 1478.15 2556.21 moveto
1474.73 2546.18 lineto
1471.15 2556.16 lineto
closepath fill
1 setlinewidth
solid
0 0 0 edgecolor
newpath 1478.15 2556.21 moveto
1474.73 2546.18 lineto
1471.15 2556.16 lineto
closepath stroke
grestore
% node24
gsave
1 0.93514 1 nodecolor
450 2167 77.78 48.08 ellipse_path fill
1 setlinewidth
filled
0 0 0 nodecolor
450 2167 77.78 48.08 ellipse_path stroke
0 0 0 nodecolor
14 /Times-Roman set_font
411.5 2184.4 moveto 77 (GO:0005996) alignedtext
0 0 0 nodecolor
14 /Times-Roman set_font
403 2169.4 moveto 94 (monosaccharide) alignedtext
0 0 0 nodecolor
14 /Times-Roman set_font
421 2154.4 moveto 58 (metabolic) alignedtext
0 0 0 nodecolor
14 /Times-Roman set_font
428.5 2139.4 moveto 43 (process) alignedtext
grestore
% node1->node24
gsave
1 setlinewidth
0 0 0 edgecolor
newpath 2173.58 3061.57 moveto
1918.52 3044.81 1179.23 2989.6 956 2900 curveto
732.44 2810.27 646.26 2783.16 520 2578 curveto
451.81 2467.19 444.87 2309.36 446.78 2225.17 curveto
stroke
0 0 0 edgecolor
newpath 450.28 2225.12 moveto
447.06 2215.03 lineto
443.29 2224.93 lineto
closepath fill
1 setlinewidth
solid
0 0 0 edgecolor
newpath 450.28 2225.12 moveto
447.06 2215.03 lineto
443.29 2224.93 lineto
closepath stroke
grestore
% node29
gsave
1 0.9998 1 nodecolor
276 1873 77.78 48.08 ellipse_path fill
1 setlinewidth
filled
0 0 0 nodecolor
276 1873 77.78 48.08 ellipse_path stroke
0 0 0 nodecolor
14 /Times-Roman set_font
237.5 1890.4 moveto 77 (GO:0046365) alignedtext
0 0 0 nodecolor
14 /Times-Roman set_font
229 1875.4 moveto 94 (monosaccharide) alignedtext
0 0 0 nodecolor
14 /Times-Roman set_font
249.5 1860.4 moveto 53 (catabolic) alignedtext
0 0 0 nodecolor
14 /Times-Roman set_font
254.5 1845.4 moveto 43 (process) alignedtext
grestore
% node1->node29
gsave
1 setlinewidth
0 0 0 edgecolor
newpath 2172.65 3063.4 moveto
1837.4 3049.1 655.81 2992.51 517 2900 curveto
247.25 2720.23 272.52 2555.65 213 2237 curveto
192.7 2128.32 228.31 2000.95 253.73 1929.34 curveto
stroke
0 0 0 edgecolor
newpath 257.14 1930.21 moveto
257.25 1919.61 lineto
250.56 1927.83 lineto
closepath fill
1 setlinewidth
solid
0 0 0 edgecolor
newpath 257.14 1930.21 moveto
257.25 1919.61 lineto
250.56 1927.83 lineto
closepath stroke
grestore
% node43
gsave
1 0.29358 1 nodecolor
3705 2830 84.85 69.3 ellipse_path fill
1 setlinewidth
filled
0 0 0 nodecolor
3705 2830 84.85 69.3 ellipse_path stroke
0 0 0 nodecolor
14 /Times-Roman set_font
3667 2862.4 moveto 76 (GO:0032509) alignedtext
0 0 0 nodecolor
14 /Times-Roman set_font
3675 2847.4 moveto 60 (endosome) alignedtext
0 0 0 nodecolor
14 /Times-Roman set_font
3680.5 2832.4 moveto 49 (transport) alignedtext
0 0 0 nodecolor
14 /Times-Roman set_font
3653 2817.4 moveto 104 (via multivesicular) alignedtext
0 0 0 nodecolor
14 /Times-Roman set_font
3668.5 2802.4 moveto 73 (body sorting) alignedtext
0 0 0 nodecolor
14 /Times-Roman set_font
3681 2787.4 moveto 48 (pathway) alignedtext
grestore
% node1->node43
gsave
1 setlinewidth
0 0 0 edgecolor
newpath 2348.65 3062.02 moveto
2609.88 3046.26 3379.36 2992.95 3611 2900 curveto
3620.21 2896.31 3629.31 2891.48 3638.03 2886.09 curveto
stroke
0 0 0 edgecolor
newpath 3640.12 2888.91 moveto
3646.6 2880.53 lineto
3636.31 2883.03 lineto
closepath fill
1 setlinewidth
solid
0 0 0 edgecolor
newpath 3640.12 2888.91 moveto
3646.6 2880.53 lineto
3636.31 2883.03 lineto
closepath stroke
grestore
% node45
gsave
1 0.36218 1 nodecolor
3879 2830 70.92 48.08 ellipse_path fill
1 setlinewidth
filled
0 0 0 nodecolor
3879 2830 70.92 48.08 ellipse_path stroke
0 0 0 nodecolor
14 /Times-Roman set_font
3840.5 2847.4 moveto 77 (GO:0045324) alignedtext
0 0 0 nodecolor
14 /Times-Roman set_font
3836.5 2832.4 moveto 85 (late endosome) alignedtext
0 0 0 nodecolor
14 /Times-Roman set_font
3848.5 2817.4 moveto 61 (to vacuole) alignedtext
0 0 0 nodecolor
14 /Times-Roman set_font
3854.5 2802.4 moveto 49 (transport) alignedtext
grestore
% node1->node45
gsave
1 setlinewidth
0 0 0 edgecolor
newpath 2349.6 3064.34 moveto
2636.33 3054.66 3535.61 3015.58 3799 2900 curveto
3811.39 2894.56 3823.24 2886.5 3833.85 2877.76 curveto
stroke
0 0 0 edgecolor
newpath 3836.43 2880.16 moveto
3841.71 2870.98 lineto
3831.86 2874.86 lineto
closepath fill
1 setlinewidth
solid
0 0 0 edgecolor
newpath 3836.43 2880.16 moveto
3841.71 2870.98 lineto
3831.86 2874.86 lineto
closepath stroke
grestore
% node52
gsave
1 0.86725 1 nodecolor
761 2167 65.05 58.69 ellipse_path fill
1 setlinewidth
filled
0 0 0 nodecolor
761 2167 65.05 58.69 ellipse_path stroke
0 0 0 nodecolor
14 /Times-Roman set_font
723 2191.9 moveto 76 (GO:0034637) alignedtext
0 0 0 nodecolor
14 /Times-Roman set_font
738.5 2176.9 moveto 45 (cellular) alignedtext
0 0 0 nodecolor
14 /Times-Roman set_font
723.5 2161.9 moveto 75 (carbohydrate) alignedtext
0 0 0 nodecolor
14 /Times-Roman set_font
725.5 2146.9 moveto 71 (biosynthetic) alignedtext
0 0 0 nodecolor
14 /Times-Roman set_font
739.5 2131.9 moveto 43 (process) alignedtext
grestore
% node1->node52
gsave
1 setlinewidth
0 0 0 edgecolor
newpath 2171.83 3065.27 moveto
1927.89 3058.88 1256.32 3029.65 1085 2900 curveto
864.52 2733.14 791.1 2383.62 769.29 2235.59 curveto
stroke
0 0 0 edgecolor
newpath 772.69 2234.68 moveto
767.8 2225.28 lineto
765.76 2235.68 lineto
closepath fill
1 setlinewidth
solid
0 0 0 edgecolor
newpath 772.69 2234.68 moveto
767.8 2225.28 lineto
765.76 2235.68 lineto
closepath stroke
grestore
% node53
gsave
1 0.95135 1 nodecolor
2815 2830 65.05 58.69 ellipse_path fill
1 setlinewidth
filled
0 0 0 nodecolor
2815 2830 65.05 58.69 ellipse_path stroke
0 0 0 nodecolor
14 /Times-Roman set_font
2777 2854.9 moveto 76 (GO:0006807) alignedtext
0 0 0 nodecolor
14 /Times-Roman set_font
2790.5 2839.9 moveto 49 (nitrogen) alignedtext
0 0 0 nodecolor
14 /Times-Roman set_font
2784.5 2824.9 moveto 61 (compound) alignedtext
0 0 0 nodecolor
14 /Times-Roman set_font
2786 2809.9 moveto 58 (metabolic) alignedtext
0 0 0 nodecolor
14 /Times-Roman set_font
2793.5 2794.9 moveto 43 (process) alignedtext
grestore
% node1->node53
gsave
1 setlinewidth
0 0 0 edgecolor
newpath 2319.86 3046.6 moveto
2402.98 3017.21 2558.89 2959.85 2687 2900 curveto
2708.39 2890.01 2731.17 2878.01 2751.5 2866.8 curveto
stroke
0 0 0 edgecolor
newpath 2753.3 2869.8 moveto
2760.35 2861.88 lineto
2749.9 2863.68 lineto
closepath fill
1 setlinewidth
solid
0 0 0 edgecolor
newpath 2753.3 2869.8 moveto
2760.35 2861.88 lineto
2749.9 2863.68 lineto
closepath stroke
grestore
% node54
gsave
1 0.96548 1 nodecolor
2700 2498 65.76 69.3 ellipse_path fill
1 setlinewidth
filled
0 0 0 nodecolor
2700 2498 65.76 69.3 ellipse_path stroke
0 0 0 nodecolor
14 /Times-Roman set_font
2661.5 2530.4 moveto 77 (GO:0034641) alignedtext
0 0 0 nodecolor
14 /Times-Roman set_font
2677.5 2515.4 moveto 45 (cellular) alignedtext
0 0 0 nodecolor
14 /Times-Roman set_font
2675.5 2500.4 moveto 49 (nitrogen) alignedtext
0 0 0 nodecolor
14 /Times-Roman set_font
2669.5 2485.4 moveto 61 (compound) alignedtext
0 0 0 nodecolor
14 /Times-Roman set_font
2671 2470.4 moveto 58 (metabolic) alignedtext
0 0 0 nodecolor
14 /Times-Roman set_font
2678.5 2455.4 moveto 43 (process) alignedtext
grestore
% node1->node54
gsave
1 setlinewidth
0 0 0 edgecolor
newpath 2319.08 3046.51 moveto
2382.88 3021.27 2484.43 2972.61 2546 2900 curveto
2626.4 2805.18 2667.34 2663.86 2686.15 2576.5 curveto
stroke
0 0 0 edgecolor
newpath 2689.59 2577.15 moveto
2688.23 2566.65 lineto
2682.74 2575.71 lineto
closepath fill
1 setlinewidth
solid
0 0 0 edgecolor
newpath 2689.59 2577.15 moveto
2688.23 2566.65 lineto
2682.74 2575.71 lineto
closepath stroke
grestore
% node56
gsave
1 1 1 nodecolor
1665 2830 75.16 48.08 ellipse_path fill
1 setlinewidth
filled
0 0 0 nodecolor
1665 2830 75.16 48.08 ellipse_path stroke
0 0 0 nodecolor
14 /Times-Roman set_font
1627 2847.4 moveto 76 (GO:0044281) alignedtext
0 0 0 nodecolor
14 /Times-Roman set_font
1619.5 2832.4 moveto 91 (small molecule) alignedtext
0 0 0 nodecolor
14 /Times-Roman set_font
1636 2817.4 moveto 58 (metabolic) alignedtext
0 0 0 nodecolor
14 /Times-Roman set_font
1643.5 2802.4 moveto 43 (process) alignedtext
grestore
% node1->node56
gsave
1 setlinewidth
0 0 0 edgecolor
newpath 2205.44 3045.78 moveto
2123.65 3014.45 1966.15 2953.71 1833 2900 curveto
1801.53 2887.31 1766.91 2872.95 1737.31 2860.55 curveto
stroke
0 0 0 edgecolor
newpath 1738.46 2857.24 moveto
1727.88 2856.6 lineto
1735.75 2863.69 lineto
closepath fill
1 setlinewidth
solid
0 0 0 edgecolor
newpath 1738.46 2857.24 moveto
1727.88 2856.6 lineto
1735.75 2863.69 lineto
closepath stroke
grestore
% node57
gsave
1 1 1 nodecolor
1625 2498 65.05 58.69 ellipse_path fill
1 setlinewidth
filled
0 0 0 nodecolor
1625 2498 65.05 58.69 ellipse_path stroke
0 0 0 nodecolor
14 /Times-Roman set_font
1587 2522.9 moveto 76 (GO:0042180) alignedtext
0 0 0 nodecolor
14 /Times-Roman set_font
1602.5 2507.9 moveto 45 (cellular) alignedtext
0 0 0 nodecolor
14 /Times-Roman set_font
1605.5 2492.9 moveto 39 (ketone) alignedtext
0 0 0 nodecolor
14 /Times-Roman set_font
1596 2477.9 moveto 58 (metabolic) alignedtext
0 0 0 nodecolor
14 /Times-Roman set_font
1603.5 2462.9 moveto 43 (process) alignedtext
grestore
% node1->node57
gsave
1 setlinewidth
0 0 0 edgecolor
newpath 2211.22 3044.46 moveto
2151.16 3015.89 2048.81 2962.74 1973 2900 curveto
1845.47 2794.45 1725.83 2639.49 1665.62 2556.16 curveto
stroke
0 0 0 edgecolor
newpath 1668.31 2553.9 moveto
1659.63 2547.83 lineto
1662.63 2557.99 lineto
closepath fill
1 setlinewidth
solid
0 0 0 edgecolor
newpath 1668.31 2553.9 moveto
1659.63 2547.83 lineto
1662.63 2557.99 lineto
closepath stroke
grestore
% node58
gsave
1 0.52343 1 nodecolor
4070 2830 63.85 48.08 ellipse_path fill
1 setlinewidth
filled
0 0 0 nodecolor
4070 2830 63.85 48.08 ellipse_path stroke
0 0 0 nodecolor
14 /Times-Roman set_font
4032.5 2847.4 moveto 75 (GO:0042221) alignedtext
0 0 0 nodecolor
14 /Times-Roman set_font
4045 2832.4 moveto 50 (response) alignedtext
0 0 0 nodecolor
14 /Times-Roman set_font
4035.5 2817.4 moveto 69 (to chemical) alignedtext
0 0 0 nodecolor
14 /Times-Roman set_font
4045.5 2802.4 moveto 49 (stimulus) alignedtext
grestore
% node1->node58
gsave
1 setlinewidth
0 0 0 edgecolor
newpath 2350 3065.69 moveto
2660.43 3060.03 3692.59 3031.49 3992 2900 curveto
4004.6 2894.47 4016.57 2886.09 4027.17 2877.04 curveto
stroke
0 0 0 edgecolor
newpath 4029.52 2879.63 moveto
4034.64 2870.36 lineto
4024.85 2874.41 lineto
closepath fill
1 setlinewidth
solid
0 0 0 edgecolor
newpath 4029.52 2879.63 moveto
4034.64 2870.36 lineto
4024.85 2874.41 lineto
closepath stroke
grestore
% node66
gsave
1 0.40138 1 nodecolor
3299 2498 68.8 58.69 ellipse_path fill
1 setlinewidth
filled
0 0 0 nodecolor
3299 2498 68.8 58.69 ellipse_path stroke
0 0 0 nodecolor
14 /Times-Roman set_font
3260.5 2522.9 moveto 77 (GO:0042430) alignedtext
0 0 0 nodecolor
14 /Times-Roman set_font
3280 2507.9 moveto 38 (indole) alignedtext
0 0 0 nodecolor
14 /Times-Roman set_font
3258 2492.9 moveto 82 (and derivative) alignedtext
0 0 0 nodecolor
14 /Times-Roman set_font
3270 2477.9 moveto 58 (metabolic) alignedtext
0 0 0 nodecolor
14 /Times-Roman set_font
3277.5 2462.9 moveto 43 (process) alignedtext
grestore
% node1->node66
gsave
1 setlinewidth
0 0 0 edgecolor
newpath 2346.11 3059.09 moveto
2579.2 3036.59 3214.74 2969.39 3277 2900 curveto
3359.03 2808.58 3338.81 2653.25 3318.06 2564.82 curveto
stroke
0 0 0 edgecolor
newpath 3321.42 2563.8 moveto
3315.67 2554.9 lineto
3314.61 2565.45 lineto
closepath fill
1 setlinewidth
solid
0 0 0 edgecolor
newpath 3321.42 2563.8 moveto
3315.67 2554.9 lineto
3314.61 2565.45 lineto
closepath stroke
grestore
% node69
gsave
1 0.77822 1 nodecolor
2470 2830 67.18 48.08 ellipse_path fill
1 setlinewidth
filled
0 0 0 nodecolor
2470 2830 67.18 48.08 ellipse_path stroke
0 0 0 nodecolor
14 /Times-Roman set_font
2430.5 2847.4 moveto 79 (GO:0042440) alignedtext
0 0 0 nodecolor
14 /Times-Roman set_font
2446 2832.4 moveto 48 (pigment) alignedtext
0 0 0 nodecolor
14 /Times-Roman set_font
2441 2817.4 moveto 58 (metabolic) alignedtext
0 0 0 nodecolor
14 /Times-Roman set_font
2448.5 2802.4 moveto 43 (process) alignedtext
grestore
% node1->node69
gsave
1 setlinewidth
0 0 0 edgecolor
newpath 2284.17 3040.73 moveto
2318.67 3001.61 2384.13 2927.38 2427.42 2878.29 curveto
stroke
0 0 0 edgecolor
newpath 2430.18 2880.45 moveto
2434.16 2870.64 lineto
2424.93 2875.82 lineto
closepath fill
1 setlinewidth
solid
0 0 0 edgecolor
newpath 2430.18 2880.45 moveto
2434.16 2870.64 lineto
2424.93 2875.82 lineto
closepath stroke
grestore
% node71
gsave
1 0.99374 1 nodecolor
3363 1050 101.12 26.87 ellipse_path fill
1 setlinewidth
filled
0 0 0 nodecolor
3363 1050 101.12 26.87 ellipse_path stroke
0 0 0 nodecolor
14 /Times-Roman set_font
3325 1052.4 moveto 76 (GO:0043039) alignedtext
0 0 0 nodecolor
14 /Times-Roman set_font
3299.5 1037.4 moveto 127 (tRNA aminoacylation) alignedtext
grestore
% node1->node71
gsave
1 setlinewidth
0 0 0 edgecolor
newpath 2347.24 3059.92 moveto
2594.44 3038.81 3292.39 2973.2 3363 2900 curveto
3489.28 2769.09 3478.12 1443.85 3445 1265 curveto
3432.85 1199.4 3401.66 1127.9 3381.44 1086.11 curveto
stroke
0 0 0 edgecolor
newpath 3384.47 1084.34 moveto
3376.93 1076.9 lineto
3378.19 1087.42 lineto
closepath fill
1 setlinewidth
solid
0 0 0 edgecolor
newpath 3384.47 1084.34 moveto
3376.93 1076.9 lineto
3378.19 1087.42 lineto
closepath stroke
grestore
% node75
gsave
1 0.52343 1 nodecolor
2679 1324 65.05 48.08 ellipse_path fill
1 setlinewidth
filled
0 0 0 nodecolor
2679 1324 65.05 48.08 ellipse_path stroke
0 0 0 nodecolor
14 /Times-Roman set_font
2641 1341.4 moveto 76 (GO:0046112) alignedtext
0 0 0 nodecolor
14 /Times-Roman set_font
2647 1326.4 moveto 64 (nucleobase) alignedtext
0 0 0 nodecolor
14 /Times-Roman set_font
2643.5 1311.4 moveto 71 (biosynthetic) alignedtext
0 0 0 nodecolor
14 /Times-Roman set_font
2657.5 1296.4 moveto 43 (process) alignedtext
grestore
% node1->node75
gsave
1 setlinewidth
0 0 0 edgecolor
newpath 2350.23 3065.72 moveto
2579.72 3060.5 3182.02 3034.04 3319 2900 curveto
3422.93 2798.3 3360.48 2722.47 3377 2578 curveto
3403.24 2348.52 3505.2 1708.23 3348 1539 curveto
3184.08 1362.53 3056.6 1461.82 2829 1383 curveto
2801.33 1373.42 2771.21 1361.81 2745.28 1351.43 curveto
stroke
0 0 0 edgecolor
newpath 2746.51 1348.16 moveto
2735.92 1347.67 lineto
2743.9 1354.65 lineto
closepath fill
1 setlinewidth
solid
0 0 0 edgecolor
newpath 2746.51 1348.16 moveto
2735.92 1347.67 lineto
2743.9 1354.65 lineto
closepath stroke
grestore
% node78
gsave
1 0.99766 1 nodecolor
288 2167 65.97 48.08 ellipse_path fill
1 setlinewidth
filled
0 0 0 nodecolor
288 2167 65.97 48.08 ellipse_path stroke
0 0 0 nodecolor
14 /Times-Roman set_font
249 2184.4 moveto 78 (GO:0046164) alignedtext
0 0 0 nodecolor
14 /Times-Roman set_font
266 2169.4 moveto 44 (alcohol) alignedtext
0 0 0 nodecolor
14 /Times-Roman set_font
261.5 2154.4 moveto 53 (catabolic) alignedtext
0 0 0 nodecolor
14 /Times-Roman set_font
266.5 2139.4 moveto 43 (process) alignedtext
grestore
% node1->node78
gsave
1 setlinewidth
0 0 0 edgecolor
newpath 2173.22 3062.16 moveto
1858.72 3044.22 800.01 2978.49 671 2900 curveto
419.75 2747.13 325.36 2369.62 297.67 2224.82 curveto
stroke
0 0 0 edgecolor
newpath 301.08 2223.98 moveto
295.79 2214.8 lineto
294.2 2225.28 lineto
closepath fill
1 setlinewidth
solid
0 0 0 edgecolor
newpath 301.08 2223.98 moveto
295.79 2214.8 lineto
294.2 2225.28 lineto
closepath stroke
grestore
% node83
gsave
1 0.9859 1 nodecolor
908 2167 63.85 48.08 ellipse_path fill
1 setlinewidth
filled
0 0 0 nodecolor
908 2167 63.85 48.08 ellipse_path stroke
0 0 0 nodecolor
14 /Times-Roman set_font
870.5 2184.4 moveto 75 (GO:0051186) alignedtext
0 0 0 nodecolor
14 /Times-Roman set_font
884 2169.4 moveto 48 (cofactor) alignedtext
0 0 0 nodecolor
14 /Times-Roman set_font
879 2154.4 moveto 58 (metabolic) alignedtext
0 0 0 nodecolor
14 /Times-Roman set_font
886.5 2139.4 moveto 43 (process) alignedtext
grestore
% node1->node83
gsave
1 setlinewidth
0 0 0 edgecolor
newpath 2180.45 3055.44 moveto
2009.57 3029.95 1616.86 2965.9 1500 2900 curveto
1328.03 2803.03 1288.05 2751.58 1194 2578 curveto
1159.18 2513.74 1191.44 2481.92 1156 2418 curveto
1149.17 2405.69 1024.31 2281.67 954.42 2212.69 curveto
stroke
0 0 0 edgecolor
newpath 956.59 2209.91 moveto
947.01 2205.38 lineto
951.67 2214.9 lineto
closepath fill
1 setlinewidth
solid
0 0 0 edgecolor
newpath 956.59 2209.91 moveto
947.01 2205.38 lineto
951.67 2214.9 lineto
closepath stroke
grestore
% node91
gsave
1 0.99374 1 nodecolor
213 1050 65.76 26.87 ellipse_path fill
1 setlinewidth
filled
0 0 0 nodecolor
213 1050 65.76 26.87 ellipse_path stroke
0 0 0 nodecolor
14 /Times-Roman set_font
174.5 1052.4 moveto 77 (GO:0006096) alignedtext
0 0 0 nodecolor
14 /Times-Roman set_font
182.5 1037.4 moveto 61 (glycolysis) alignedtext
grestore
% node1->node91
gsave
1 setlinewidth
0 0 0 edgecolor
newpath 2172.21 3064.25 moveto
1816.94 3052.57 509.57 3002.88 358 2900 curveto
192.56 2787.7 156 2697.95 156 2498 curveto
156 2498 156 2498 156 1598 curveto
156 1404.75 191.5 1175.21 206.47 1087.02 curveto
stroke
0 0 0 edgecolor
newpath 209.95 1087.43 moveto
208.19 1076.98 lineto
203.05 1086.25 lineto
closepath fill
1 setlinewidth
solid
0 0 0 edgecolor
newpath 209.95 1087.43 moveto
208.19 1076.98 lineto
203.05 1086.25 lineto
closepath stroke
grestore
% node94
gsave
1 1 1 nodecolor
2348 2498 118.09 58.69 ellipse_path fill
1 setlinewidth
filled
0 0 0 nodecolor
2348 2498 118.09 58.69 ellipse_path stroke
0 0 0 nodecolor
14 /Times-Roman set_font
2310 2522.9 moveto 76 (GO:0006519) alignedtext
0 0 0 nodecolor
14 /Times-Roman set_font
2325.5 2507.9 moveto 45 (cellular) alignedtext
0 0 0 nodecolor
14 /Times-Roman set_font
2272.5 2492.9 moveto 151 (amino acid and derivative) alignedtext
0 0 0 nodecolor
14 /Times-Roman set_font
2319 2477.9 moveto 58 (metabolic) alignedtext
0 0 0 nodecolor
14 /Times-Roman set_font
2326.5 2462.9 moveto 43 (process) alignedtext
grestore
% node1->node94
gsave
1 setlinewidth
0 0 0 edgecolor
newpath 2265.14 3039.94 moveto
2278.11 2955.11 2318.25 2692.56 2337.5 2566.68 curveto
stroke
0 0 0 edgecolor
newpath 2340.96 2567.17 moveto
2339.02 2556.76 lineto
2334.04 2566.12 lineto
closepath fill
1 setlinewidth
solid
0 0 0 edgecolor
newpath 2340.96 2567.17 moveto
2339.02 2556.76 lineto
2334.04 2566.12 lineto
closepath stroke
grestore
% node102
gsave
1 0.70959 1 nodecolor
3978 2498 65.05 48.08 ellipse_path fill
1 setlinewidth
filled
0 0 0 nodecolor
3978 2498 65.05 48.08 ellipse_path stroke
0 0 0 nodecolor
14 /Times-Roman set_font
3940 2515.4 moveto 76 (GO:0006979) alignedtext
0 0 0 nodecolor
14 /Times-Roman set_font
3953 2500.4 moveto 50 (response) alignedtext
0 0 0 nodecolor
14 /Times-Roman set_font
3943 2485.4 moveto 70 (to oxidative) alignedtext
0 0 0 nodecolor
14 /Times-Roman set_font
3962.5 2470.4 moveto 31 (stress) alignedtext
grestore
% node1->node102
gsave
1 setlinewidth
0 0 0 edgecolor
newpath 2349.87 3064.92 moveto
2683.4 3056.22 3847.24 3017.59 3959 2900 curveto
4004.5 2852.13 3993.16 2655.71 3984.12 2556.27 curveto
stroke
0 0 0 edgecolor
newpath 3987.58 2555.72 moveto
3983.17 2546.08 lineto
3980.61 2556.36 lineto
closepath fill
1 setlinewidth
solid
0 0 0 edgecolor
newpath 3987.58 2555.72 moveto
3983.17 2546.08 lineto
3980.61 2556.36 lineto
closepath stroke
grestore
% node103
gsave
1 0.40138 1 nodecolor
4216 2830 63.85 48.08 ellipse_path fill
1 setlinewidth
filled
0 0 0 nodecolor
4216 2830 63.85 48.08 ellipse_path stroke
0 0 0 nodecolor
14 /Times-Roman set_font
4178.5 2847.4 moveto 75 (GO:0007021) alignedtext
0 0 0 nodecolor
14 /Times-Roman set_font
4196 2832.4 moveto 40 (tubulin) alignedtext
0 0 0 nodecolor
14 /Times-Roman set_font
4190.5 2817.4 moveto 51 (complex) alignedtext
0 0 0 nodecolor
14 /Times-Roman set_font
4189 2802.4 moveto 54 (assembly) alignedtext
grestore
% node1->node103
gsave
1 setlinewidth
0 0 0 edgecolor
newpath 2348.85 3062.63 moveto
2698.21 3044.8 3978.19 2974.88 4143 2900 curveto
4154.6 2894.73 4165.5 2886.82 4175.15 2878.19 curveto
stroke
0 0 0 edgecolor
newpath 4177.74 2880.56 moveto
4182.62 2871.15 lineto
4172.94 2875.46 lineto
closepath fill
1 setlinewidth
solid
0 0 0 edgecolor
newpath 4177.74 2880.56 moveto
4182.62 2871.15 lineto
4172.94 2875.46 lineto
closepath stroke
grestore
% node3
gsave
1 0.29358 1 nodecolor
1047 1598 67.18 58.69 ellipse_path fill
1 setlinewidth
filled
0 0 0 nodecolor
1047 1598 67.18 58.69 ellipse_path stroke
0 0 0 nodecolor
14 /Times-Roman set_font
1009 1622.9 moveto 76 (GO:0006752) alignedtext
0 0 0 nodecolor
14 /Times-Roman set_font
1007.5 1607.9 moveto 79 (group transfer) alignedtext
0 0 0 nodecolor
14 /Times-Roman set_font
1016.5 1592.9 moveto 61 (coenzyme) alignedtext
0 0 0 nodecolor
14 /Times-Roman set_font
1018 1577.9 moveto 58 (metabolic) alignedtext
0 0 0 nodecolor
14 /Times-Roman set_font
1025.5 1562.9 moveto 43 (process) alignedtext
grestore
% node4
gsave
1 0.29358 1 nodecolor
983 1050 65.05 48.08 ellipse_path fill
1 setlinewidth
filled
0 0 0 nodecolor
983 1050 65.05 48.08 ellipse_path stroke
0 0 0 nodecolor
14 /Times-Roman set_font
945 1067.4 moveto 76 (GO:0015936) alignedtext
0 0 0 nodecolor
14 /Times-Roman set_font
952.5 1052.4 moveto 61 (coenzyme) alignedtext
0 0 0 nodecolor
14 /Times-Roman set_font
946.5 1037.4 moveto 73 (A metabolic) alignedtext
0 0 0 nodecolor
14 /Times-Roman set_font
961.5 1022.4 moveto 43 (process) alignedtext
grestore
% node3->node4
gsave
1 setlinewidth
0 0 0 edgecolor
newpath 1015.16 1546.4 moveto
991.1 1504.21 960.07 1442.09 947 1383 curveto
925.86 1287.41 948.09 1173.53 965.8 1106.75 curveto
stroke
0 0 0 edgecolor
newpath 969.24 1107.42 moveto
968.48 1096.85 lineto
962.49 1105.59 lineto
closepath fill
1 setlinewidth
solid
0 0 0 edgecolor
newpath 969.24 1107.42 moveto
968.48 1096.85 lineto
962.49 1105.59 lineto
closepath stroke
grestore
% node8
gsave
1 0.29358 1 nodecolor
978 775 70.92 48.08 ellipse_path fill
1 setlinewidth
filled
0 0 0 nodecolor
978 775 70.92 48.08 ellipse_path stroke
0 0 0 nodecolor
14 /Times-Roman set_font
940.5 792.4 moveto 75 (GO:0015937) alignedtext
0 0 0 nodecolor
14 /Times-Roman set_font
947.5 777.4 moveto 61 (coenzyme) alignedtext
0 0 0 nodecolor
14 /Times-Roman set_font
935.5 762.4 moveto 85 (A biosynthetic) alignedtext
0 0 0 nodecolor
14 /Times-Roman set_font
956.5 747.4 moveto 43 (process) alignedtext
grestore
% node4->node8
gsave
1 setlinewidth
0 0 0 edgecolor
newpath 982.12 1001.78 moveto
981.27 954.8 979.97 883.32 979.06 833.2 curveto
stroke
0 0 0 edgecolor
newpath 982.56 833.1 moveto
978.88 823.16 lineto
975.56 833.22 lineto
closepath fill
1 setlinewidth
solid
0 0 0 edgecolor
newpath 982.56 833.1 moveto
978.88 823.16 lineto
975.56 833.22 lineto
closepath stroke
grestore
% node5
gsave
1 0.29358 1 nodecolor
1206 1324 63.85 58.69 ellipse_path fill
1 setlinewidth
filled
0 0 0 nodecolor
1206 1324 63.85 58.69 ellipse_path stroke
0 0 0 nodecolor
14 /Times-Roman set_font
1168.5 1348.9 moveto 75 (GO:0033865) alignedtext
0 0 0 nodecolor
14 /Times-Roman set_font
1174 1333.9 moveto 64 (nucleoside) alignedtext
0 0 0 nodecolor
14 /Times-Roman set_font
1169.5 1318.9 moveto 73 (bisphosphate) alignedtext
0 0 0 nodecolor
14 /Times-Roman set_font
1177 1303.9 moveto 58 (metabolic) alignedtext
0 0 0 nodecolor
14 /Times-Roman set_font
1184.5 1288.9 moveto 43 (process) alignedtext
grestore
% node5->node4
gsave
1 setlinewidth
0 0 0 edgecolor
newpath 1167.66 1276.9 moveto
1127.36 1227.37 1064.21 1149.78 1023.21 1099.41 curveto
stroke
0 0 0 edgecolor
newpath 1025.85 1097.11 moveto
1016.83 1091.56 lineto
1020.42 1101.53 lineto
closepath fill
1 setlinewidth
solid
0 0 0 edgecolor
newpath 1025.85 1097.11 moveto
1016.83 1091.56 lineto
1020.42 1101.53 lineto
closepath stroke
grestore
% node6
gsave
1 0.20569 1 nodecolor
1021 1324 65.05 48.08 ellipse_path fill
1 setlinewidth
filled
0 0 0 nodecolor
1021 1324 65.05 48.08 ellipse_path stroke
0 0 0 nodecolor
14 /Times-Roman set_font
983 1341.4 moveto 76 (GO:0009116) alignedtext
0 0 0 nodecolor
14 /Times-Roman set_font
989 1326.4 moveto 64 (nucleoside) alignedtext
0 0 0 nodecolor
14 /Times-Roman set_font
992 1311.4 moveto 58 (metabolic) alignedtext
0 0 0 nodecolor
14 /Times-Roman set_font
999.5 1296.4 moveto 43 (process) alignedtext
grestore
% node6->node4
gsave
1 setlinewidth
0 0 0 edgecolor
newpath 1014.34 1275.96 moveto
1007.85 1229.15 997.97 1157.93 991.04 1107.99 curveto
stroke
0 0 0 edgecolor
newpath 994.5 1107.41 moveto
989.65 1097.99 lineto
987.56 1108.37 lineto
closepath fill
1 setlinewidth
solid
0 0 0 edgecolor
newpath 994.5 1107.41 moveto
989.65 1097.99 lineto
987.56 1108.37 lineto
closepath stroke
grestore
% node7
gsave
1 0.94544 1 nodecolor
859 1598 65.05 48.08 ellipse_path fill
1 setlinewidth
filled
0 0 0 nodecolor
859 1598 65.05 48.08 ellipse_path stroke
0 0 0 nodecolor
14 /Times-Roman set_font
821 1615.4 moveto 76 (GO:0009108) alignedtext
0 0 0 nodecolor
14 /Times-Roman set_font
828.5 1600.4 moveto 61 (coenzyme) alignedtext
0 0 0 nodecolor
14 /Times-Roman set_font
823.5 1585.4 moveto 71 (biosynthetic) alignedtext
0 0 0 nodecolor
14 /Times-Roman set_font
837.5 1570.4 moveto 43 (process) alignedtext
grestore
% node7->node8
gsave
1 setlinewidth
0 0 0 edgecolor
newpath 859.27 1549.88 moveto
860.66 1446.53 868.34 1196.11 909 991 curveto
920 935.53 940.37 874.31 956.14 831.25 curveto
stroke
0 0 0 edgecolor
newpath 959.45 832.4 moveto
959.64 821.8 lineto
952.89 829.97 lineto
closepath fill
1 setlinewidth
solid
0 0 0 edgecolor
newpath 959.45 832.4 moveto
959.64 821.8 lineto
952.89 829.97 lineto
closepath stroke
grestore
% node33
gsave
1 0.52343 1 nodecolor
798 1050 63.85 58.69 ellipse_path fill
1 setlinewidth
filled
0 0 0 nodecolor
798 1050 63.85 58.69 ellipse_path stroke
0 0 0 nodecolor
14 /Times-Roman set_font
760.5 1074.9 moveto 75 (GO:0019363) alignedtext
0 0 0 nodecolor
14 /Times-Roman set_font
773.5 1059.9 moveto 49 (pyridine) alignedtext
0 0 0 nodecolor
14 /Times-Roman set_font
767 1044.9 moveto 62 (nucleotide) alignedtext
0 0 0 nodecolor
14 /Times-Roman set_font
762.5 1029.9 moveto 71 (biosynthetic) alignedtext
0 0 0 nodecolor
14 /Times-Roman set_font
776.5 1014.9 moveto 43 (process) alignedtext
grestore
% node7->node33
gsave
1 setlinewidth
0 0 0 edgecolor
newpath 853.64 1549.85 moveto
842.79 1452.34 818.18 1231.26 805.64 1118.67 curveto
stroke
0 0 0 edgecolor
newpath 809.09 1118 moveto
804.51 1108.45 lineto
802.13 1118.77 lineto
closepath fill
1 setlinewidth
solid
0 0 0 edgecolor
newpath 809.09 1118 moveto
804.51 1108.45 lineto
802.13 1118.77 lineto
closepath stroke
grestore
% node9->node10
gsave
1 setlinewidth
0 0 0 edgecolor
newpath 2137.26 2822.47 moveto
1973.91 2801.41 1529.6 2733.02 1194 2578 curveto
1172.74 2568.18 1151.35 2554.16 1133.04 2540.59 curveto
stroke
0 0 0 edgecolor
newpath 1134.94 2537.64 moveto
1124.85 2534.4 lineto
1130.72 2543.22 lineto
closepath fill
1 setlinewidth
solid
0 0 0 edgecolor
newpath 1134.94 2537.64 moveto
1124.85 2534.4 lineto
1130.72 2543.22 lineto
closepath stroke
grestore
% node9->node13
gsave
1 setlinewidth
0 0 0 edgecolor
newpath 2190.49 2792.88 moveto
2174.12 2735.06 2142.41 2623.08 2123.13 2554.98 curveto
stroke
0 0 0 edgecolor
newpath 2126.47 2553.93 moveto
2120.38 2545.26 lineto
2119.74 2555.84 lineto
closepath fill
1 setlinewidth
solid
0 0 0 edgecolor
newpath 2126.47 2553.93 moveto
2120.38 2545.26 lineto
2119.74 2555.84 lineto
closepath stroke
grestore
% node14
gsave
1 1 1 nodecolor
1947 2498 75.16 48.08 ellipse_path fill
1 setlinewidth
filled
0 0 0 nodecolor
1947 2498 75.16 48.08 ellipse_path stroke
0 0 0 nodecolor
14 /Times-Roman set_font
1909 2515.4 moveto 76 (GO:0044283) alignedtext
0 0 0 nodecolor
14 /Times-Roman set_font
1901.5 2500.4 moveto 91 (small molecule) alignedtext
0 0 0 nodecolor
14 /Times-Roman set_font
1911.5 2485.4 moveto 71 (biosynthetic) alignedtext
0 0 0 nodecolor
14 /Times-Roman set_font
1925.5 2470.4 moveto 43 (process) alignedtext
grestore
% node9->node14
gsave
1 setlinewidth
0 0 0 edgecolor
newpath 2174.54 2795.41 moveto
2129.67 2736.76 2038.45 2617.53 1986.16 2549.19 curveto
stroke
0 0 0 edgecolor
newpath 1988.84 2546.93 moveto
1979.98 2541.11 lineto
1983.28 2551.18 lineto
closepath fill
1 setlinewidth
solid
0 0 0 edgecolor
newpath 1988.84 2546.93 moveto
1979.98 2541.11 lineto
1983.28 2551.18 lineto
closepath stroke
grestore
% node76
gsave
1 0.20569 1 nodecolor
2550 2498 65.76 48.08 ellipse_path fill
1 setlinewidth
filled
0 0 0 nodecolor
2550 2498 65.76 48.08 ellipse_path stroke
0 0 0 nodecolor
14 /Times-Roman set_font
2511.5 2515.4 moveto 77 (GO:0046148) alignedtext
0 0 0 nodecolor
14 /Times-Roman set_font
2526 2500.4 moveto 48 (pigment) alignedtext
0 0 0 nodecolor
14 /Times-Roman set_font
2514.5 2485.4 moveto 71 (biosynthetic) alignedtext
0 0 0 nodecolor
14 /Times-Roman set_font
2528.5 2470.4 moveto 43 (process) alignedtext
grestore
% node9->node76
gsave
1 setlinewidth
0 0 0 edgecolor
newpath 2236.81 2798.59 moveto
2289.9 2751.7 2392.12 2660.09 2475 2578 curveto
2485.44 2567.66 2496.4 2556.28 2506.62 2545.43 curveto
stroke
0 0 0 edgecolor
newpath 2509.28 2547.71 moveto
2513.57 2538.02 lineto
2504.17 2542.93 lineto
closepath fill
1 setlinewidth
solid
0 0 0 edgecolor
newpath 2509.28 2547.71 moveto
2513.57 2538.02 lineto
2504.17 2542.93 lineto
closepath stroke
grestore
% node93
gsave
1 0.9961 1 nodecolor
3082 775 101.12 48.08 ellipse_path fill
1 setlinewidth
filled
0 0 0 nodecolor
3082 775 101.12 48.08 ellipse_path stroke
0 0 0 nodecolor
14 /Times-Roman set_font
3044 792.4 moveto 76 (GO:0006418) alignedtext
0 0 0 nodecolor
14 /Times-Roman set_font
3018.5 777.4 moveto 127 (tRNA aminoacylation) alignedtext
0 0 0 nodecolor
14 /Times-Roman set_font
3051.5 762.4 moveto 61 (for protein) alignedtext
0 0 0 nodecolor
14 /Times-Roman set_font
3052 747.4 moveto 60 (translation) alignedtext
grestore
% node9->node93
gsave
1 setlinewidth
0 0 0 edgecolor
newpath 2199.22 2792.43 moveto
2191.29 2618.19 2162.13 1893.89 2221 1814 curveto
2352.39 1635.68 2501.12 1765.9 2694 1657 curveto
2764.27 1617.33 2768.74 1589.1 2832 1539 curveto
2923.99 1466.15 2988.77 1485.99 3045 1383 curveto
3096.05 1289.48 3089.66 966.5 3084.62 833.22 curveto
stroke
0 0 0 edgecolor
newpath 3088.12 833.05 moveto
3084.24 823.2 lineto
3081.13 833.32 lineto
closepath fill
1 setlinewidth
solid
0 0 0 edgecolor
newpath 3088.12 833.05 moveto
3084.24 823.2 lineto
3081.13 833.32 lineto
closepath stroke
grestore
% node10->node52
gsave
1 setlinewidth
0 0 0 edgecolor
newpath 1043.92 2458.73 moveto
985.95 2398.96 875.53 2285.1 811.12 2218.68 curveto
stroke
0 0 0 edgecolor
newpath 813.35 2215.96 moveto
803.88 2211.21 lineto
808.33 2220.83 lineto
closepath fill
1 setlinewidth
solid
0 0 0 edgecolor
newpath 813.35 2215.96 moveto
803.88 2211.21 lineto
808.33 2220.83 lineto
closepath stroke
grestore
% node12
gsave
1 0.99971 1 nodecolor
2016 2167 82.02 48.08 ellipse_path fill
1 setlinewidth
filled
0 0 0 nodecolor
2016 2167 82.02 48.08 ellipse_path stroke
0 0 0 nodecolor
14 /Times-Roman set_font
1978 2184.4 moveto 76 (GO:0016053) alignedtext
0 0 0 nodecolor
14 /Times-Roman set_font
1994 2169.4 moveto 44 (organic) alignedtext
0 0 0 nodecolor
14 /Times-Roman set_font
1966 2154.4 moveto 100 (acid biosynthetic) alignedtext
0 0 0 nodecolor
14 /Times-Roman set_font
1994.5 2139.4 moveto 43 (process) alignedtext
grestore
% node11->node12
gsave
1 setlinewidth
0 0 0 edgecolor
newpath 1811.96 2454.39 moveto
1854.84 2393.99 1932.23 2284.99 1978.38 2219.98 curveto
stroke
0 0 0 edgecolor
newpath 1981.47 2221.68 moveto
1984.4 2211.5 lineto
1975.76 2217.63 lineto
closepath fill
1 setlinewidth
solid
0 0 0 edgecolor
newpath 1981.47 2221.68 moveto
1984.4 2211.5 lineto
1975.76 2217.63 lineto
closepath stroke
grestore
% node41
gsave
1 1 1 nodecolor
1850 2167 65.76 48.08 ellipse_path fill
1 setlinewidth
filled
0 0 0 nodecolor
1850 2167 65.76 48.08 ellipse_path stroke
0 0 0 nodecolor
14 /Times-Roman set_font
1811.5 2184.4 moveto 77 (GO:0043436) alignedtext
0 0 0 nodecolor
14 /Times-Roman set_font
1826.5 2169.4 moveto 47 (oxoacid) alignedtext
0 0 0 nodecolor
14 /Times-Roman set_font
1821 2154.4 moveto 58 (metabolic) alignedtext
0 0 0 nodecolor
14 /Times-Roman set_font
1828.5 2139.4 moveto 43 (process) alignedtext
grestore
% node11->node41
gsave
1 setlinewidth
0 0 0 edgecolor
newpath 1790.96 2450.22 moveto
1803.41 2390.49 1824.71 2288.33 1838.03 2224.41 curveto
stroke
0 0 0 edgecolor
newpath 1841.48 2225 moveto
1840.1 2214.49 lineto
1834.63 2223.57 lineto
closepath fill
1 setlinewidth
solid
0 0 0 edgecolor
newpath 1841.48 2225 moveto
1840.1 2214.49 lineto
1834.63 2223.57 lineto
closepath stroke
grestore
% node81
gsave
1 0.99971 1 nodecolor
1942 1598 82.02 48.08 ellipse_path fill
1 setlinewidth
filled
0 0 0 nodecolor
1942 1598 82.02 48.08 ellipse_path stroke
0 0 0 nodecolor
14 /Times-Roman set_font
1903 1615.4 moveto 78 (GO:0046394) alignedtext
0 0 0 nodecolor
14 /Times-Roman set_font
1911 1600.4 moveto 62 (carboxylic) alignedtext
0 0 0 nodecolor
14 /Times-Roman set_font
1892 1585.4 moveto 100 (acid biosynthetic) alignedtext
0 0 0 nodecolor
14 /Times-Roman set_font
1920.5 1570.4 moveto 43 (process) alignedtext
grestore
% node12->node81
gsave
1 setlinewidth
0 0 0 edgecolor
newpath 2009.75 2118.98 moveto
1996.22 2014.92 1964.23 1768.96 1949.58 1656.25 curveto
stroke
0 0 0 edgecolor
newpath 1953.02 1655.56 moveto
1948.25 1646.09 lineto
1946.07 1656.46 lineto
closepath fill
1 setlinewidth
solid
0 0 0 edgecolor
newpath 1953.02 1655.56 moveto
1948.25 1646.09 lineto
1946.07 1656.46 lineto
closepath stroke
grestore
% node13->node12
gsave
1 setlinewidth
0 0 0 edgecolor
newpath 2093.96 2450.58 moveto
2077.56 2390.93 2049.43 2288.6 2031.82 2224.54 curveto
stroke
0 0 0 edgecolor
newpath 2035.11 2223.32 moveto
2029.09 2214.6 lineto
2028.36 2225.17 lineto
closepath fill
1 setlinewidth
solid
0 0 0 edgecolor
newpath 2035.11 2223.32 moveto
2029.09 2214.6 lineto
2028.36 2225.17 lineto
closepath stroke
grestore
% node16
gsave
1 0.97073 1 nodecolor
2904 1598 63.14 48.08 ellipse_path fill
1 setlinewidth
filled
0 0 0 nodecolor
2904 1598 63.14 48.08 ellipse_path stroke
0 0 0 nodecolor
14 /Times-Roman set_font
2867 1615.4 moveto 74 (GO:0018130) alignedtext
0 0 0 nodecolor
14 /Times-Roman set_font
2869.5 1600.4 moveto 69 (heterocycle) alignedtext
0 0 0 nodecolor
14 /Times-Roman set_font
2868.5 1585.4 moveto 71 (biosynthetic) alignedtext
0 0 0 nodecolor
14 /Times-Roman set_font
2882.5 1570.4 moveto 43 (process) alignedtext
grestore
% node13->node16
gsave
1 setlinewidth
0 0 0 edgecolor
newpath 2112.1 2449.91 moveto
2128.14 2302.23 2179.05 1862.33 2221 1814 curveto
2241.86 1789.97 2665.94 1666.3 2835.16 1617.67 curveto
stroke
0 0 0 edgecolor
newpath 2836.32 1620.98 moveto
2844.96 1614.85 lineto
2834.38 1614.25 lineto
closepath fill
1 setlinewidth
solid
0 0 0 edgecolor
newpath 2836.32 1620.98 moveto
2844.96 1614.85 lineto
2834.38 1614.25 lineto
closepath stroke
grestore
% node23
gsave
1 0.87894 1 nodecolor
1701 2167 65.05 58.69 ellipse_path fill
1 setlinewidth
filled
0 0 0 nodecolor
1701 2167 65.05 58.69 ellipse_path stroke
0 0 0 nodecolor
14 /Times-Roman set_font
1663 2191.9 moveto 76 (GO:0044272) alignedtext
0 0 0 nodecolor
14 /Times-Roman set_font
1684.5 2176.9 moveto 33 (sulfur) alignedtext
0 0 0 nodecolor
14 /Times-Roman set_font
1670.5 2161.9 moveto 61 (compound) alignedtext
0 0 0 nodecolor
14 /Times-Roman set_font
1665.5 2146.9 moveto 71 (biosynthetic) alignedtext
0 0 0 nodecolor
14 /Times-Roman set_font
1679.5 2131.9 moveto 43 (process) alignedtext
grestore
% node13->node23
gsave
1 setlinewidth
0 0 0 edgecolor
newpath 2070.96 2457 moveto
2058.78 2443.99 2044.76 2429.91 2031 2418 curveto
1925.62 2326.83 1882.78 2325.32 1775 2237 curveto
1767.67 2230.99 1760.16 2224.43 1752.87 2217.81 curveto
stroke
0 0 0 edgecolor
newpath 1754.8 2214.82 moveto
1745.07 2210.63 lineto
1750.06 2219.97 lineto
closepath fill
1 setlinewidth
solid
0 0 0 edgecolor
newpath 1754.8 2214.82 moveto
1745.07 2210.63 lineto
1750.06 2219.97 lineto
closepath stroke
grestore
% node13->node52
gsave
1 setlinewidth
0 0 0 edgecolor
newpath 2076.02 2455.37 moveto
2063.61 2441.28 2048.16 2426.95 2031 2418 curveto
1554.3 2169.45 1318.17 2472.73 835 2237 curveto
825.94 2232.58 817.25 2226.66 809.21 2220.12 curveto
stroke
0 0 0 edgecolor
newpath 811.26 2217.27 moveto
801.39 2213.41 lineto
806.7 2222.58 lineto
closepath fill
1 setlinewidth
solid
0 0 0 edgecolor
newpath 811.26 2217.27 moveto
801.39 2213.41 lineto
806.7 2222.58 lineto
closepath stroke
grestore
% node55
gsave
1 1 1 nodecolor
2507 2167 65.05 69.3 ellipse_path fill
1 setlinewidth
filled
0 0 0 nodecolor
2507 2167 65.05 69.3 ellipse_path stroke
0 0 0 nodecolor
14 /Times-Roman set_font
2469 2199.4 moveto 76 (GO:0044271) alignedtext
0 0 0 nodecolor
14 /Times-Roman set_font
2484.5 2184.4 moveto 45 (cellular) alignedtext
0 0 0 nodecolor
14 /Times-Roman set_font
2482.5 2169.4 moveto 49 (nitrogen) alignedtext
0 0 0 nodecolor
14 /Times-Roman set_font
2476.5 2154.4 moveto 61 (compound) alignedtext
0 0 0 nodecolor
14 /Times-Roman set_font
2471.5 2139.4 moveto 71 (biosynthetic) alignedtext
0 0 0 nodecolor
14 /Times-Roman set_font
2485.5 2124.4 moveto 43 (process) alignedtext
grestore
% node13->node55
gsave
1 setlinewidth
0 0 0 edgecolor
newpath 2150.95 2461.63 moveto
2222.96 2402.04 2366.16 2283.55 2447.29 2216.41 curveto
stroke
0 0 0 edgecolor
newpath 2449.95 2218.75 moveto
2455.43 2209.68 lineto
2445.49 2213.36 lineto
closepath fill
1 setlinewidth
solid
0 0 0 edgecolor
newpath 2449.95 2218.75 moveto
2455.43 2209.68 lineto
2445.49 2213.36 lineto
closepath stroke
grestore
% node60
gsave
1 0.94493 1 nodecolor
1245 2167 65.05 48.08 ellipse_path fill
1 setlinewidth
filled
0 0 0 nodecolor
1245 2167 65.05 48.08 ellipse_path stroke
0 0 0 nodecolor
14 /Times-Roman set_font
1207 2184.4 moveto 76 (GO:0009110) alignedtext
0 0 0 nodecolor
14 /Times-Roman set_font
1223 2169.4 moveto 44 (vitamin) alignedtext
0 0 0 nodecolor
14 /Times-Roman set_font
1209.5 2154.4 moveto 71 (biosynthetic) alignedtext
0 0 0 nodecolor
14 /Times-Roman set_font
1223.5 2139.4 moveto 43 (process) alignedtext
grestore
% node13->node60
gsave
1 setlinewidth
0 0 0 edgecolor
newpath 2074.76 2455.47 moveto
2062.43 2441.74 2047.36 2427.6 2031 2418 curveto
1751.28 2253.79 1610.52 2389.03 1324 2237 curveto
1312.13 2230.7 1300.58 2222.27 1290.14 2213.45 curveto
stroke
0 0 0 edgecolor
newpath 1292.22 2210.61 moveto
1282.39 2206.65 lineto
1287.6 2215.87 lineto
closepath fill
1 setlinewidth
solid
0 0 0 edgecolor
newpath 1292.22 2210.61 moveto
1282.39 2206.65 lineto
1287.6 2215.87 lineto
closepath stroke
grestore
% node62
gsave
1 0.99746 1 nodecolor
2857 1873 101.12 58.69 ellipse_path fill
1 setlinewidth
filled
0 0 0 nodecolor
2857 1873 101.12 58.69 ellipse_path stroke
0 0 0 nodecolor
14 /Times-Roman set_font
2819 1897.9 moveto 76 (GO:0042398) alignedtext
0 0 0 nodecolor
14 /Times-Roman set_font
2834.5 1882.9 moveto 45 (cellular) alignedtext
0 0 0 nodecolor
14 /Times-Roman set_font
2793.5 1867.9 moveto 127 (amino acid derivative) alignedtext
0 0 0 nodecolor
14 /Times-Roman set_font
2821.5 1852.9 moveto 71 (biosynthetic) alignedtext
0 0 0 nodecolor
14 /Times-Roman set_font
2835.5 1837.9 moveto 43 (process) alignedtext
grestore
% node13->node62
gsave
1 setlinewidth
0 0 0 edgecolor
newpath 2153.39 2463.14 moveto
2173.69 2448.49 2198.07 2431.71 2221 2418 curveto
2374.71 2326.1 2446.1 2354.79 2581 2237 curveto
2637.83 2187.38 2632.01 2157.56 2677 2097 curveto
2718.96 2040.52 2769.32 1978.29 2806.09 1933.78 curveto
stroke
0 0 0 edgecolor
newpath 2808.88 1935.9 moveto
2812.56 1925.96 lineto
2803.49 1931.44 lineto
closepath fill
1 setlinewidth
solid
0 0 0 edgecolor
newpath 2808.88 1935.9 moveto
2812.56 1925.96 lineto
2803.49 1931.44 lineto
closepath stroke
grestore
% node68
gsave
1 0.81587 1 nodecolor
3334 1873 65.76 58.69 ellipse_path fill
1 setlinewidth
filled
0 0 0 nodecolor
3334 1873 65.76 58.69 ellipse_path stroke
0 0 0 nodecolor
14 /Times-Roman set_font
3295.5 1897.9 moveto 77 (GO:0042435) alignedtext
0 0 0 nodecolor
14 /Times-Roman set_font
3315 1882.9 moveto 38 (indole) alignedtext
0 0 0 nodecolor
14 /Times-Roman set_font
3305 1867.9 moveto 58 (derivative) alignedtext
0 0 0 nodecolor
14 /Times-Roman set_font
3298.5 1852.9 moveto 71 (biosynthetic) alignedtext
0 0 0 nodecolor
14 /Times-Roman set_font
3312.5 1837.9 moveto 43 (process) alignedtext
grestore
% node13->node68
gsave
1 setlinewidth
0 0 0 edgecolor
newpath 2150.52 2461.2 moveto
2170.8 2445.76 2195.95 2428.9 2221 2418 curveto
2576.77 2263.21 2750.59 2449.82 3075 2237 curveto
3188.33 2162.65 3267.63 2020.17 3306.55 1937.24 curveto
stroke
0 0 0 edgecolor
newpath 3309.84 1938.47 moveto
3310.87 1927.92 lineto
3303.49 1935.52 lineto
closepath fill
1 setlinewidth
solid
0 0 0 edgecolor
newpath 3309.84 1938.47 moveto
3310.87 1927.92 lineto
3303.49 1935.52 lineto
closepath stroke
grestore
% node72
gsave
1 0.46146 1 nodecolor
1198 1598 65.97 58.69 ellipse_path fill
1 setlinewidth
filled
0 0 0 nodecolor
1198 1598 65.97 58.69 ellipse_path stroke
0 0 0 nodecolor
14 /Times-Roman set_font
1159 1622.9 moveto 78 (GO:0043094) alignedtext
0 0 0 nodecolor
14 /Times-Roman set_font
1175.5 1607.9 moveto 45 (cellular) alignedtext
0 0 0 nodecolor
14 /Times-Roman set_font
1169 1592.9 moveto 58 (metabolic) alignedtext
0 0 0 nodecolor
14 /Times-Roman set_font
1167.5 1577.9 moveto 61 (compound) alignedtext
0 0 0 nodecolor
14 /Times-Roman set_font
1176.5 1562.9 moveto 43 (salvage) alignedtext
grestore
% node13->node72
gsave
1 setlinewidth
0 0 0 edgecolor
newpath 2074.7 2455.58 moveto
2062.36 2441.86 2047.3 2427.7 2031 2418 curveto
1764.44 2259.41 1556.58 2474.43 1357 2237 curveto
1296.27 2164.76 1346.9 1904.16 1319 1814 curveto
1301.29 1756.76 1266.99 1697.81 1239.42 1655.99 curveto
stroke
0 0 0 edgecolor
newpath 1242.28 1653.98 moveto
1233.82 1647.6 lineto
1236.46 1657.86 lineto
closepath fill
1 setlinewidth
solid
0 0 0 edgecolor
newpath 1242.28 1653.98 moveto
1233.82 1647.6 lineto
1236.46 1657.86 lineto
closepath stroke
grestore
% node84
gsave
1 0.97972 1 nodecolor
947 1873 63.14 48.08 ellipse_path fill
1 setlinewidth
filled
0 0 0 nodecolor
947 1873 63.14 48.08 ellipse_path stroke
0 0 0 nodecolor
14 /Times-Roman set_font
910 1890.4 moveto 74 (GO:0051188) alignedtext
0 0 0 nodecolor
14 /Times-Roman set_font
923 1875.4 moveto 48 (cofactor) alignedtext
0 0 0 nodecolor
14 /Times-Roman set_font
911.5 1860.4 moveto 71 (biosynthetic) alignedtext
0 0 0 nodecolor
14 /Times-Roman set_font
925.5 1845.4 moveto 43 (process) alignedtext
grestore
% node13->node84
gsave
1 setlinewidth
0 0 0 edgecolor
newpath 2075.52 2455.2 moveto
2063.15 2441.28 2047.87 2427.08 2031 2418 curveto
1628.71 2201.35 1345.03 2557.12 1019 2237 curveto
997.33 2215.72 968.52 2028.28 954.84 1931.02 curveto
stroke
0 0 0 edgecolor
newpath 958.3 1930.46 moveto
953.45 1921.04 lineto
951.37 1931.43 lineto
closepath fill
1 setlinewidth
solid
0 0 0 edgecolor
newpath 958.3 1930.46 moveto
953.45 1921.04 lineto
951.37 1931.43 lineto
closepath stroke
grestore
% node14->node12
gsave
1 setlinewidth
0 0 0 edgecolor
newpath 1956.96 2450.22 moveto
1969.39 2390.57 1990.65 2288.62 2003.97 2224.69 curveto
stroke
0 0 0 edgecolor
newpath 2007.43 2225.27 moveto
2006.04 2214.76 lineto
2000.58 2223.84 lineto
closepath fill
1 setlinewidth
solid
0 0 0 edgecolor
newpath 2007.43 2225.27 moveto
2006.04 2214.76 lineto
2000.58 2223.84 lineto
closepath stroke
grestore
% node50
gsave
1 0.99945 1 nodecolor
2149 1598 106.98 58.69 ellipse_path fill
1 setlinewidth
filled
0 0 0 nodecolor
2149 1598 106.98 58.69 ellipse_path stroke
0 0 0 nodecolor
14 /Times-Roman set_font
2109.5 1622.9 moveto 79 (GO:0034404) alignedtext
0 0 0 nodecolor
14 /Times-Roman set_font
2081 1607.9 moveto 136 (nucleobase, nucleoside) alignedtext
0 0 0 nodecolor
14 /Times-Roman set_font
2106 1592.9 moveto 86 (and nucleotide) alignedtext
0 0 0 nodecolor
14 /Times-Roman set_font
2113.5 1577.9 moveto 71 (biosynthetic) alignedtext
0 0 0 nodecolor
14 /Times-Roman set_font
2127.5 1562.9 moveto 43 (process) alignedtext
grestore
% node14->node50
gsave
1 setlinewidth
0 0 0 edgecolor
newpath 1983 2455.78 moveto
2022.17 2406.86 2082.47 2322.03 2107 2237 curveto
2159.12 2056.35 2094.96 2001.24 2112 1814 curveto
2116.53 1764.19 2126.17 1708.58 2134.47 1666.26 curveto
stroke
0 0 0 edgecolor
newpath 2137.92 1666.83 moveto
2136.44 1656.34 lineto
2131.06 1665.47 lineto
closepath fill
1 setlinewidth
solid
0 0 0 edgecolor
newpath 2137.92 1666.83 moveto
2136.44 1656.34 lineto
2131.06 1665.47 lineto
closepath stroke
grestore
% node14->node60
gsave
1 setlinewidth
0 0 0 edgecolor
newpath 1909.82 2455.84 moveto
1896.17 2442.3 1879.9 2428.19 1863 2418 curveto
1646.58 2287.54 1542.73 2363.55 1324 2237 curveto
1312.5 2230.35 1301.17 2221.84 1290.85 2213.08 curveto
stroke
0 0 0 edgecolor
newpath 1292.99 2210.3 moveto
1283.16 2206.35 lineto
1288.38 2215.57 lineto
closepath fill
1 setlinewidth
solid
0 0 0 edgecolor
newpath 1292.99 2210.3 moveto
1283.16 2206.35 lineto
1288.38 2215.57 lineto
closepath stroke
grestore
% node14->node62
gsave
1 setlinewidth
0 0 0 edgecolor
newpath 1988.2 2457.39 moveto
2001.62 2444.54 2016.74 2430.45 2031 2418 curveto
2203.28 2267.68 2241.61 2222.07 2433 2097 curveto
2564.97 2010.76 2607.76 2005.93 2747 1932 curveto
2755.69 1927.39 2764.75 1922.56 2773.78 1917.73 curveto
stroke
0 0 0 edgecolor
newpath 2775.62 1920.72 moveto
2782.79 1912.92 lineto
2772.32 1914.54 lineto
closepath fill
1 setlinewidth
solid
0 0 0 edgecolor
newpath 2775.62 1920.72 moveto
2782.79 1912.92 lineto
2772.32 1914.54 lineto
closepath stroke
grestore
% node79
gsave
1 0.95076 1 nodecolor
612 2167 65.76 48.08 ellipse_path fill
1 setlinewidth
filled
0 0 0 nodecolor
612 2167 65.76 48.08 ellipse_path stroke
0 0 0 nodecolor
14 /Times-Roman set_font
573.5 2184.4 moveto 77 (GO:0046165) alignedtext
0 0 0 nodecolor
14 /Times-Roman set_font
590 2169.4 moveto 44 (alcohol) alignedtext
0 0 0 nodecolor
14 /Times-Roman set_font
576.5 2154.4 moveto 71 (biosynthetic) alignedtext
0 0 0 nodecolor
14 /Times-Roman set_font
590.5 2139.4 moveto 43 (process) alignedtext
grestore
% node14->node79
gsave
1 setlinewidth
0 0 0 edgecolor
newpath 1911.98 2455.4 moveto
1898.18 2441.32 1881.25 2426.97 1863 2418 curveto
1388.41 2184.72 1162.76 2467.89 687 2237 curveto
675.49 2231.42 664.54 2223.46 654.74 2214.9 curveto
stroke
0 0 0 edgecolor
newpath 656.87 2212.1 moveto
647.13 2207.93 lineto
652.15 2217.27 lineto
closepath fill
1 setlinewidth
solid
0 0 0 edgecolor
newpath 656.87 2212.1 moveto
647.13 2207.93 lineto
652.15 2217.27 lineto
closepath stroke
grestore
% node40
gsave
1 0.95701 1 nodecolor
2892 775 65.05 48.08 ellipse_path fill
1 setlinewidth
filled
0 0 0 nodecolor
2892 775 65.05 48.08 ellipse_path stroke
0 0 0 nodecolor
14 /Times-Roman set_font
2854 792.4 moveto 76 (GO:0000105) alignedtext
0 0 0 nodecolor
14 /Times-Roman set_font
2866.5 777.4 moveto 51 (histidine) alignedtext
0 0 0 nodecolor
14 /Times-Roman set_font
2856.5 762.4 moveto 71 (biosynthetic) alignedtext
0 0 0 nodecolor
14 /Times-Roman set_font
2870.5 747.4 moveto 43 (process) alignedtext
grestore
% node16->node40
gsave
1 setlinewidth
0 0 0 edgecolor
newpath 2940.32 1558.46 moveto
2974.91 1517.89 3024.63 1451.22 3045 1383 curveto
3105.68 1179.81 2985.39 933.76 2924.43 827.76 curveto
stroke
0 0 0 edgecolor
newpath 2927.31 825.74 moveto
2919.26 818.85 lineto
2921.26 829.26 lineto
closepath fill
1 setlinewidth
solid
0 0 0 edgecolor
newpath 2927.31 825.74 moveto
2919.26 818.85 lineto
2921.26 829.26 lineto
closepath stroke
grestore
% node48
gsave
1 0.81587 1 nodecolor
3357 1324 79.2 48.08 ellipse_path fill
1 setlinewidth
filled
0 0 0 nodecolor
3357 1324 79.2 48.08 ellipse_path stroke
0 0 0 nodecolor
14 /Times-Roman set_font
3319 1341.4 moveto 76 (GO:0046219) alignedtext
0 0 0 nodecolor
14 /Times-Roman set_font
3309 1326.4 moveto 96 (indolalkylamine) alignedtext
0 0 0 nodecolor
14 /Times-Roman set_font
3321.5 1311.4 moveto 71 (biosynthetic) alignedtext
0 0 0 nodecolor
14 /Times-Roman set_font
3335.5 1296.4 moveto 43 (process) alignedtext
grestore
% node16->node48
gsave
1 setlinewidth
0 0 0 edgecolor
newpath 2945.57 1561.61 moveto
2955.28 1553.78 2965.78 1545.81 2976 1539 curveto
3098.76 1457.18 3142.46 1458.84 3269 1383 curveto
3277.97 1377.63 3287.29 1371.73 3296.37 1365.81 curveto
stroke
0 0 0 edgecolor
newpath 3298.55 1368.56 moveto
3304.98 1360.14 lineto
3294.7 1362.72 lineto
closepath fill
1 setlinewidth
solid
0 0 0 edgecolor
newpath 3298.55 1368.56 moveto
3304.98 1360.14 lineto
3294.7 1362.72 lineto
closepath stroke
grestore
% node17->node16
gsave
1 setlinewidth
0 0 0 edgecolor
newpath 3203.55 2781.81 moveto
3209.32 2591.8 3227.07 1900.69 3183 1814 curveto
3130.67 1711.07 3066.67 1728.49 2976 1657 curveto
2969.16 1651.61 2962.01 1645.87 2954.98 1640.17 curveto
stroke
0 0 0 edgecolor
newpath 2956.77 1637.12 moveto
2946.81 1633.52 lineto
2952.35 1642.55 lineto
closepath fill
1 setlinewidth
solid
0 0 0 edgecolor
newpath 2956.77 1637.12 moveto
2946.81 1633.52 lineto
2952.35 1642.55 lineto
closepath stroke
grestore
% node17->node66
gsave
1 setlinewidth
0 0 0 edgecolor
newpath 3215.79 2782.79 moveto
3232.46 2725.74 3260.61 2629.4 3279.49 2564.76 curveto
stroke
0 0 0 edgecolor
newpath 3282.88 2565.65 moveto
3282.33 2555.07 lineto
3276.16 2563.69 lineto
closepath fill
1 setlinewidth
solid
0 0 0 edgecolor
newpath 3282.88 2565.65 moveto
3282.33 2555.07 lineto
3276.16 2563.69 lineto
closepath stroke
grestore
% node18
gsave
1 1 1 nodecolor
2584 1598 101.12 48.08 ellipse_path fill
1 setlinewidth
filled
0 0 0 nodecolor
2584 1598 101.12 48.08 ellipse_path stroke
0 0 0 nodecolor
14 /Times-Roman set_font
2546 1615.4 moveto 76 (GO:0006520) alignedtext
0 0 0 nodecolor
14 /Times-Roman set_font
2561.5 1600.4 moveto 45 (cellular) alignedtext
0 0 0 nodecolor
14 /Times-Roman set_font
2520.5 1585.4 moveto 127 (amino acid metabolic) alignedtext
0 0 0 nodecolor
14 /Times-Roman set_font
2562.5 1570.4 moveto 43 (process) alignedtext
grestore
% node19
gsave
1 0.99852 1 nodecolor
1781 1324 101.12 48.08 ellipse_path fill
1 setlinewidth
filled
0 0 0 nodecolor
1781 1324 101.12 48.08 ellipse_path stroke
0 0 0 nodecolor
14 /Times-Roman set_font
1742.5 1341.4 moveto 77 (GO:0000096) alignedtext
0 0 0 nodecolor
14 /Times-Roman set_font
1764.5 1326.4 moveto 33 (sulfur) alignedtext
0 0 0 nodecolor
14 /Times-Roman set_font
1717.5 1311.4 moveto 127 (amino acid metabolic) alignedtext
0 0 0 nodecolor
14 /Times-Roman set_font
1759.5 1296.4 moveto 43 (process) alignedtext
grestore
% node18->node19
gsave
1 setlinewidth
0 0 0 edgecolor
newpath 2494.01 1575.99 moveto
2359.94 1541.88 2101.02 1470.95 1891 1383 curveto
1878.97 1377.96 1866.52 1372.04 1854.52 1365.91 curveto
stroke
0 0 0 edgecolor
newpath 1855.92 1362.7 moveto
1845.43 1361.21 lineto
1852.7 1368.92 lineto
closepath fill
1 setlinewidth
solid
0 0 0 edgecolor
newpath 1855.92 1362.7 moveto
1845.43 1361.21 lineto
1852.7 1368.92 lineto
closepath stroke
grestore
% node22
gsave
1 1 1 nodecolor
2449 1324 109.1 48.08 ellipse_path fill
1 setlinewidth
filled
0 0 0 nodecolor
2449 1324 109.1 48.08 ellipse_path stroke
0 0 0 nodecolor
14 /Times-Roman set_font
2411 1341.4 moveto 76 (GO:0008652) alignedtext
0 0 0 nodecolor
14 /Times-Roman set_font
2426.5 1326.4 moveto 45 (cellular) alignedtext
0 0 0 nodecolor
14 /Times-Roman set_font
2379.5 1311.4 moveto 139 (amino acid biosynthetic) alignedtext
0 0 0 nodecolor
14 /Times-Roman set_font
2427.5 1296.4 moveto 43 (process) alignedtext
grestore
% node18->node22
gsave
1 setlinewidth
0 0 0 edgecolor
newpath 2560.95 1551.21 moveto
2537.62 1503.87 2501.55 1430.66 2476.69 1380.2 curveto
stroke
0 0 0 edgecolor
newpath 2479.74 1378.48 moveto
2472.18 1371.06 lineto
2473.46 1381.57 lineto
closepath fill
1 setlinewidth
solid
0 0 0 edgecolor
newpath 2479.74 1378.48 moveto
2472.18 1371.06 lineto
2473.46 1381.57 lineto
closepath stroke
grestore
% node39
gsave
1 0.95701 1 nodecolor
2519 1050 109.1 58.69 ellipse_path fill
1 setlinewidth
filled
0 0 0 nodecolor
2519 1050 109.1 58.69 ellipse_path stroke
0 0 0 nodecolor
14 /Times-Roman set_font
2481 1074.9 moveto 76 (GO:0009076) alignedtext
0 0 0 nodecolor
14 /Times-Roman set_font
2493.5 1059.9 moveto 51 (histidine) alignedtext
0 0 0 nodecolor
14 /Times-Roman set_font
2499.5 1044.9 moveto 39 (family) alignedtext
0 0 0 nodecolor
14 /Times-Roman set_font
2449.5 1029.9 moveto 139 (amino acid biosynthetic) alignedtext
0 0 0 nodecolor
14 /Times-Roman set_font
2497.5 1014.9 moveto 43 (process) alignedtext
grestore
% node18->node39
gsave
1 setlinewidth
0 0 0 edgecolor
newpath 2584.08 1549.79 moveto
2583.61 1484.81 2580.71 1365.66 2567 1265 curveto
2560.22 1215.18 2547.74 1159.83 2537.21 1117.77 curveto
stroke
0 0 0 edgecolor
newpath 2540.56 1116.76 moveto
2534.72 1107.92 lineto
2533.78 1118.47 lineto
closepath fill
1 setlinewidth
solid
0 0 0 edgecolor
newpath 2540.56 1116.76 moveto
2534.72 1107.92 lineto
2533.78 1118.47 lineto
closepath stroke
grestore
% node18->node40
gsave
1 setlinewidth
0 0 0 edgecolor
newpath 2631.93 1555.26 moveto
2675.01 1514.62 2737.41 1449.91 2777 1383 curveto
2809.85 1327.47 2860.38 1172.27 2873 1109 curveto
2891.98 1013.85 2894.28 900.64 2893.59 833.47 curveto
stroke
0 0 0 edgecolor
newpath 2897.08 833.05 moveto
2893.45 823.1 lineto
2890.08 833.14 lineto
closepath fill
1 setlinewidth
solid
0 0 0 edgecolor
newpath 2897.08 833.05 moveto
2893.45 823.1 lineto
2890.08 833.14 lineto
closepath stroke
grestore
% node46
gsave
1 0.40138 1 nodecolor
3195 1324 65.05 48.08 ellipse_path fill
1 setlinewidth
filled
0 0 0 nodecolor
3195 1324 65.05 48.08 ellipse_path stroke
0 0 0 nodecolor
14 /Times-Roman set_font
3157 1341.4 moveto 76 (GO:0006568) alignedtext
0 0 0 nodecolor
14 /Times-Roman set_font
3164.5 1326.4 moveto 61 (tryptophan) alignedtext
0 0 0 nodecolor
14 /Times-Roman set_font
3166 1311.4 moveto 58 (metabolic) alignedtext
0 0 0 nodecolor
14 /Times-Roman set_font
3173.5 1296.4 moveto 43 (process) alignedtext
grestore
% node18->node46
gsave
1 setlinewidth
0 0 0 edgecolor
newpath 2657.7 1564.95 moveto
2778.1 1510.96 3015.03 1404.71 3129.72 1353.27 curveto
stroke
0 0 0 edgecolor
newpath 3131.41 1356.35 moveto
3139.1 1349.07 lineto
3128.55 1349.97 lineto
closepath fill
1 setlinewidth
solid
0 0 0 edgecolor
newpath 3131.41 1356.35 moveto
3139.1 1349.07 lineto
3128.55 1349.97 lineto
closepath stroke
grestore
% node70
gsave
1 0.99766 1 nodecolor
2937 1324 99.2 26.87 ellipse_path fill
1 setlinewidth
filled
0 0 0 nodecolor
2937 1324 99.2 26.87 ellipse_path stroke
0 0 0 nodecolor
14 /Times-Roman set_font
2899 1326.4 moveto 76 (GO:0043038) alignedtext
0 0 0 nodecolor
14 /Times-Roman set_font
2874.5 1311.4 moveto 125 (amino acid activation) alignedtext
grestore
% node18->node70
gsave
1 setlinewidth
0 0 0 edgecolor
newpath 2636.85 1556.98 moveto
2707.53 1502.12 2831.38 1405.98 2895.66 1356.09 curveto
stroke
0 0 0 edgecolor
newpath 2898.2 1358.55 moveto
2903.95 1349.65 lineto
2893.9 1353.02 lineto
closepath fill
1 setlinewidth
solid
0 0 0 edgecolor
newpath 2898.2 1358.55 moveto
2903.95 1349.65 lineto
2893.9 1353.02 lineto
closepath stroke
grestore
% node96
gsave
1 0.50275 1 nodecolor
2001 1324 101.12 58.69 ellipse_path fill
1 setlinewidth
filled
0 0 0 nodecolor
2001 1324 101.12 58.69 ellipse_path stroke
0 0 0 nodecolor
14 /Times-Roman set_font
1962.5 1348.9 moveto 77 (GO:0009069) alignedtext
0 0 0 nodecolor
14 /Times-Roman set_font
1983.5 1333.9 moveto 35 (serine) alignedtext
0 0 0 nodecolor
14 /Times-Roman set_font
1981.5 1318.9 moveto 39 (family) alignedtext
0 0 0 nodecolor
14 /Times-Roman set_font
1937.5 1303.9 moveto 127 (amino acid metabolic) alignedtext
0 0 0 nodecolor
14 /Times-Roman set_font
1979.5 1288.9 moveto 43 (process) alignedtext
grestore
% node18->node96
gsave
1 setlinewidth
0 0 0 edgecolor
newpath 2508.74 1565.61 moveto
2414.81 1524.78 2249.65 1451.6 2111 1383 curveto
2102.11 1378.6 2092.89 1373.89 2083.73 1369.12 curveto
stroke
0 0 0 edgecolor
newpath 2085.1 1365.89 moveto
2074.62 1364.34 lineto
2081.85 1372.09 lineto
closepath fill
1 setlinewidth
solid
0 0 0 edgecolor
newpath 2085.1 1365.89 moveto
2074.62 1364.34 lineto
2081.85 1372.09 lineto
closepath stroke
grestore
% node98
gsave
1 0.99766 1 nodecolor
2221 1324 101.12 58.69 ellipse_path fill
1 setlinewidth
filled
0 0 0 nodecolor
2221 1324 101.12 58.69 ellipse_path stroke
0 0 0 nodecolor
14 /Times-Roman set_font
2182.5 1348.9 moveto 77 (GO:0009066) alignedtext
0 0 0 nodecolor
14 /Times-Roman set_font
2196.5 1333.9 moveto 49 (aspartate) alignedtext
0 0 0 nodecolor
14 /Times-Roman set_font
2201.5 1318.9 moveto 39 (family) alignedtext
0 0 0 nodecolor
14 /Times-Roman set_font
2157.5 1303.9 moveto 127 (amino acid metabolic) alignedtext
0 0 0 nodecolor
14 /Times-Roman set_font
2199.5 1288.9 moveto 43 (process) alignedtext
grestore
% node18->node98
gsave
1 setlinewidth
0 0 0 edgecolor
newpath 2530.05 1557.28 moveto
2466.47 1509.29 2360.67 1429.42 2290.87 1376.74 curveto
stroke
0 0 0 edgecolor
newpath 2292.64 1373.69 moveto
2282.55 1370.46 lineto
2288.42 1379.27 lineto
closepath fill
1 setlinewidth
solid
0 0 0 edgecolor
newpath 2292.64 1373.69 moveto
2282.55 1370.46 lineto
2288.42 1379.27 lineto
closepath stroke
grestore
% node106
gsave
1 0.90373 1 nodecolor
2755 1050 109.1 58.69 ellipse_path fill
1 setlinewidth
filled
0 0 0 nodecolor
2755 1050 109.1 58.69 ellipse_path stroke
0 0 0 nodecolor
14 /Times-Roman set_font
2717 1074.9 moveto 76 (GO:0009082) alignedtext
0 0 0 nodecolor
14 /Times-Roman set_font
2729 1059.9 moveto 52 (branched) alignedtext
0 0 0 nodecolor
14 /Times-Roman set_font
2718.5 1044.9 moveto 73 (chain family) alignedtext
0 0 0 nodecolor
14 /Times-Roman set_font
2685.5 1029.9 moveto 139 (amino acid biosynthetic) alignedtext
0 0 0 nodecolor
14 /Times-Roman set_font
2733.5 1014.9 moveto 43 (process) alignedtext
grestore
% node18->node106
gsave
1 setlinewidth
0 0 0 edgecolor
newpath 2632.02 1555.29 moveto
2672.99 1515.39 2728.96 1451.8 2753 1383 curveto
2783.47 1295.78 2776.68 1187.7 2767.27 1118.79 curveto
stroke
0 0 0 edgecolor
newpath 2770.68 1117.9 moveto
2765.81 1108.49 lineto
2763.75 1118.88 lineto
closepath fill
1 setlinewidth
solid
0 0 0 edgecolor
newpath 2770.68 1117.9 moveto
2765.81 1108.49 lineto
2763.75 1118.88 lineto
closepath stroke
grestore
% node21
gsave
1 0.95135 1 nodecolor
1747 1050 109.1 48.08 ellipse_path fill
1 setlinewidth
filled
0 0 0 nodecolor
1747 1050 109.1 48.08 ellipse_path stroke
0 0 0 nodecolor
14 /Times-Roman set_font
1709 1067.4 moveto 76 (GO:0000097) alignedtext
0 0 0 nodecolor
14 /Times-Roman set_font
1730.5 1052.4 moveto 33 (sulfur) alignedtext
0 0 0 nodecolor
14 /Times-Roman set_font
1677.5 1037.4 moveto 139 (amino acid biosynthetic) alignedtext
0 0 0 nodecolor
14 /Times-Roman set_font
1725.5 1022.4 moveto 43 (process) alignedtext
grestore
% node19->node21
gsave
1 setlinewidth
0 0 0 edgecolor
newpath 1775.04 1275.96 moveto
1769.23 1229.15 1760.39 1157.93 1754.2 1107.99 curveto
stroke
0 0 0 edgecolor
newpath 1757.66 1107.48 moveto
1752.95 1097.99 lineto
1750.71 1108.34 lineto
closepath fill
1 setlinewidth
solid
0 0 0 edgecolor
newpath 1757.66 1107.48 moveto
1752.95 1097.99 lineto
1750.71 1108.34 lineto
closepath stroke
grestore
% node95
gsave
1 0.29358 1 nodecolor
1940 1050 65.76 48.08 ellipse_path fill
1 setlinewidth
filled
0 0 0 nodecolor
1940 1050 65.76 48.08 ellipse_path stroke
0 0 0 nodecolor
14 /Times-Roman set_font
1901.5 1067.4 moveto 77 (GO:0006534) alignedtext
0 0 0 nodecolor
14 /Times-Roman set_font
1915.5 1052.4 moveto 49 (cysteine) alignedtext
0 0 0 nodecolor
14 /Times-Roman set_font
1911 1037.4 moveto 58 (metabolic) alignedtext
0 0 0 nodecolor
14 /Times-Roman set_font
1918.5 1022.4 moveto 43 (process) alignedtext
grestore
% node19->node95
gsave
1 setlinewidth
0 0 0 edgecolor
newpath 1807.97 1277.52 moveto
1835.97 1229.27 1879.71 1153.9 1909.09 1103.27 curveto
stroke
0 0 0 edgecolor
newpath 1912.22 1104.84 moveto
1914.21 1094.43 lineto
1906.17 1101.33 lineto
closepath fill
1 setlinewidth
solid
0 0 0 edgecolor
newpath 1912.22 1104.84 moveto
1914.21 1094.43 lineto
1906.17 1101.33 lineto
closepath stroke
grestore
% node97
gsave
1 0.99374 1 nodecolor
2090 1050 65.76 48.08 ellipse_path fill
1 setlinewidth
filled
0 0 0 nodecolor
2090 1050 65.76 48.08 ellipse_path stroke
0 0 0 nodecolor
14 /Times-Roman set_font
2051.5 1067.4 moveto 77 (GO:0006555) alignedtext
0 0 0 nodecolor
14 /Times-Roman set_font
2057 1052.4 moveto 66 (methionine) alignedtext
0 0 0 nodecolor
14 /Times-Roman set_font
2061 1037.4 moveto 58 (metabolic) alignedtext
0 0 0 nodecolor
14 /Times-Roman set_font
2068.5 1022.4 moveto 43 (process) alignedtext
grestore
% node19->node97
gsave
1 setlinewidth
0 0 0 edgecolor
newpath 1828.94 1281.49 moveto
1886.37 1230.56 1982.1 1145.68 2040.3 1094.07 curveto
stroke
0 0 0 edgecolor
newpath 2042.75 1096.58 moveto
2047.91 1087.33 lineto
2038.1 1091.34 lineto
closepath fill
1 setlinewidth
solid
0 0 0 edgecolor
newpath 2042.75 1096.58 moveto
2047.91 1087.33 lineto
2038.1 1091.34 lineto
closepath stroke
grestore
% node20->node19
gsave
1 setlinewidth
0 0 0 edgecolor
newpath 1499.64 2452.84 moveto
1524.55 2401.62 1564.32 2315.04 1589 2237 curveto
1640.69 2073.56 1738.15 1556.27 1770.37 1381.97 curveto
stroke
0 0 0 edgecolor
newpath 1773.84 1382.44 moveto
1772.21 1371.97 lineto
1766.96 1381.17 lineto
closepath fill
1 setlinewidth
solid
0 0 0 edgecolor
newpath 1773.84 1382.44 moveto
1772.21 1371.97 lineto
1766.96 1381.17 lineto
closepath stroke
grestore
% node20->node23
gsave
1 setlinewidth
0 0 0 edgecolor
newpath 1506.28 2454.73 moveto
1545.95 2396.11 1616.89 2291.29 1661.32 2225.64 curveto
stroke
0 0 0 edgecolor
newpath 1664.43 2227.29 moveto
1667.13 2217.04 lineto
1658.63 2223.36 lineto
closepath fill
1 setlinewidth
solid
0 0 0 edgecolor
newpath 1664.43 2227.29 moveto
1667.13 2217.04 lineto
1658.63 2223.36 lineto
closepath stroke
grestore
% node85
gsave
1 0.92465 1 nodecolor
1918 775 65.05 48.08 ellipse_path fill
1 setlinewidth
filled
0 0 0 nodecolor
1918 775 65.05 48.08 ellipse_path stroke
0 0 0 nodecolor
14 /Times-Roman set_font
1880 792.4 moveto 76 (GO:0009086) alignedtext
0 0 0 nodecolor
14 /Times-Roman set_font
1885 777.4 moveto 66 (methionine) alignedtext
0 0 0 nodecolor
14 /Times-Roman set_font
1882.5 762.4 moveto 71 (biosynthetic) alignedtext
0 0 0 nodecolor
14 /Times-Roman set_font
1896.5 747.4 moveto 43 (process) alignedtext
grestore
% node21->node85
gsave
1 setlinewidth
0 0 0 edgecolor
newpath 1775.81 1003.66 moveto
1806.14 954.9 1853.77 878.29 1885.44 827.37 curveto
stroke
0 0 0 edgecolor
newpath 1888.46 829.14 moveto
1890.76 818.8 lineto
1882.51 825.44 lineto
closepath fill
1 setlinewidth
solid
0 0 0 edgecolor
newpath 1888.46 829.14 moveto
1890.76 818.8 lineto
1882.51 825.44 lineto
closepath stroke
grestore
% node22->node21
gsave
1 setlinewidth
0 0 0 edgecolor
newpath 2379.24 1287.1 moveto
2363.56 1279.37 2346.87 1271.58 2331 1265 curveto
2129.27 1181.29 2066.73 1192.71 1865 1109 curveto
1852.23 1103.7 1838.93 1097.62 1826.05 1091.43 curveto
stroke
0 0 0 edgecolor
newpath 1827.28 1088.13 moveto
1816.76 1086.9 lineto
1824.21 1094.43 lineto
closepath fill
1 setlinewidth
solid
0 0 0 edgecolor
newpath 1827.28 1088.13 moveto
1816.76 1086.9 lineto
1824.21 1094.43 lineto
closepath stroke
grestore
% node36
gsave
1 0.29358 1 nodecolor
1156 1050 90.01 26.87 ellipse_path fill
1 setlinewidth
filled
0 0 0 nodecolor
1156 1050 90.01 26.87 ellipse_path stroke
0 0 0 nodecolor
14 /Times-Roman set_font
1118 1052.4 moveto 76 (GO:0043102) alignedtext
0 0 0 nodecolor
14 /Times-Roman set_font
1100 1037.4 moveto 112 (amino acid salvage) alignedtext
grestore
% node22->node36
gsave
1 setlinewidth
0 0 0 edgecolor
newpath 2382.23 1286 moveto
2365.89 1278.01 2348.16 1270.38 2331 1265 curveto
1869.91 1120.44 1710.45 1270.47 1255 1109 curveto
1235.57 1102.11 1215.74 1091.21 1198.98 1080.64 curveto
stroke
0 0 0 edgecolor
newpath 1200.82 1077.66 moveto
1190.52 1075.17 lineto
1197.02 1083.54 lineto
closepath fill
1 setlinewidth
solid
0 0 0 edgecolor
newpath 1200.82 1077.66 moveto
1190.52 1075.17 lineto
1197.02 1083.54 lineto
closepath stroke
grestore
% node22->node39
gsave
1 setlinewidth
0 0 0 edgecolor
newpath 2461.19 1276.27 moveto
2472.37 1232.52 2489.04 1167.26 2501.62 1118.05 curveto
stroke
0 0 0 edgecolor
newpath 2505.07 1118.67 moveto
2504.15 1108.12 lineto
2498.29 1116.94 lineto
closepath fill
1 setlinewidth
solid
0 0 0 edgecolor
newpath 2505.07 1118.67 moveto
2504.15 1108.12 lineto
2498.29 1116.94 lineto
closepath stroke
grestore
% node47
gsave
1 0.81587 1 nodecolor
3179 1050 65.05 48.08 ellipse_path fill
1 setlinewidth
filled
0 0 0 nodecolor
3179 1050 65.05 48.08 ellipse_path stroke
0 0 0 nodecolor
14 /Times-Roman set_font
3141 1067.4 moveto 76 (GO:0000162) alignedtext
0 0 0 nodecolor
14 /Times-Roman set_font
3148.5 1052.4 moveto 61 (tryptophan) alignedtext
0 0 0 nodecolor
14 /Times-Roman set_font
3143.5 1037.4 moveto 71 (biosynthetic) alignedtext
0 0 0 nodecolor
14 /Times-Roman set_font
3157.5 1022.4 moveto 43 (process) alignedtext
grestore
% node22->node47
gsave
1 setlinewidth
0 0 0 edgecolor
newpath 2531.97 1292.57 moveto
2555.56 1283.64 2581.29 1273.92 2605 1265 curveto
2787.96 1196.14 3003.92 1115.39 3111.3 1075.28 curveto
stroke
0 0 0 edgecolor
newpath 3112.58 1078.54 moveto
3120.72 1071.76 lineto
3110.13 1071.98 lineto
closepath fill
1 setlinewidth
solid
0 0 0 edgecolor
newpath 3112.58 1078.54 moveto
3120.72 1071.76 lineto
3110.13 1071.98 lineto
closepath stroke
grestore
% node105
gsave
1 0.99916 1 nodecolor
2283 1050 109.1 58.69 ellipse_path fill
1 setlinewidth
filled
0 0 0 nodecolor
2283 1050 109.1 58.69 ellipse_path stroke
0 0 0 nodecolor
14 /Times-Roman set_font
2245 1074.9 moveto 76 (GO:0009067) alignedtext
0 0 0 nodecolor
14 /Times-Roman set_font
2258.5 1059.9 moveto 49 (aspartate) alignedtext
0 0 0 nodecolor
14 /Times-Roman set_font
2263.5 1044.9 moveto 39 (family) alignedtext
0 0 0 nodecolor
14 /Times-Roman set_font
2213.5 1029.9 moveto 139 (amino acid biosynthetic) alignedtext
0 0 0 nodecolor
14 /Times-Roman set_font
2261.5 1014.9 moveto 43 (process) alignedtext
grestore
% node22->node105
gsave
1 setlinewidth
0 0 0 edgecolor
newpath 2420.84 1277.52 moveto
2393.7 1232.72 2352.41 1164.56 2322.09 1114.52 curveto
stroke
0 0 0 edgecolor
newpath 2324.93 1112.45 moveto
2316.75 1105.71 lineto
2318.94 1116.07 lineto
closepath fill
1 setlinewidth
solid
0 0 0 edgecolor
newpath 2324.93 1112.45 moveto
2316.75 1105.71 lineto
2318.94 1116.07 lineto
closepath stroke
grestore
% node22->node106
gsave
1 setlinewidth
0 0 0 edgecolor
newpath 2497.15 1280.89 moveto
2549.5 1234.01 2633.4 1158.88 2691.2 1107.12 curveto
stroke
0 0 0 edgecolor
newpath 2693.71 1109.58 moveto
2698.83 1100.3 lineto
2689.04 1104.36 lineto
closepath fill
1 setlinewidth
solid
0 0 0 edgecolor
newpath 2693.71 1109.58 moveto
2698.83 1100.3 lineto
2689.04 1104.36 lineto
closepath stroke
grestore
% node23->node21
gsave
1 setlinewidth
0 0 0 edgecolor
newpath 1691.02 2108.94 moveto
1667.97 1964.82 1617.02 1579.65 1671 1265 curveto
1680.52 1209.5 1702.93 1149.3 1720.96 1106.75 curveto
stroke
0 0 0 edgecolor
newpath 1724.24 1107.98 moveto
1724.96 1097.41 lineto
1717.8 1105.22 lineto
closepath fill
1 setlinewidth
solid
0 0 0 edgecolor
newpath 1724.24 1107.98 moveto
1724.96 1097.41 lineto
1717.8 1105.22 lineto
closepath stroke
grestore
% node25
gsave
1 0.88489 1 nodecolor
449 1873 63.14 48.08 ellipse_path fill
1 setlinewidth
filled
0 0 0 nodecolor
449 1873 63.14 48.08 ellipse_path stroke
0 0 0 nodecolor
14 /Times-Roman set_font
412 1890.4 moveto 74 (GO:0019318) alignedtext
0 0 0 nodecolor
14 /Times-Roman set_font
429 1875.4 moveto 40 (hexose) alignedtext
0 0 0 nodecolor
14 /Times-Roman set_font
420 1860.4 moveto 58 (metabolic) alignedtext
0 0 0 nodecolor
14 /Times-Roman set_font
427.5 1845.4 moveto 43 (process) alignedtext
grestore
% node24->node25
gsave
1 setlinewidth
0 0 0 edgecolor
newpath 449.84 2118.78 moveto
449.66 2067.51 449.39 1986.41 449.2 1931.52 curveto
stroke
0 0 0 edgecolor
newpath 452.7 1931.23 moveto
449.16 1921.25 lineto
445.7 1931.26 lineto
closepath fill
1 setlinewidth
solid
0 0 0 edgecolor
newpath 452.7 1931.23 moveto
449.16 1921.25 lineto
445.7 1931.26 lineto
closepath stroke
grestore
% node27
gsave
1 0.9966 1 nodecolor
610 1873 77.78 48.08 ellipse_path fill
1 setlinewidth
filled
0 0 0 nodecolor
610 1873 77.78 48.08 ellipse_path stroke
0 0 0 nodecolor
14 /Times-Roman set_font
571 1890.4 moveto 78 (GO:0046364) alignedtext
0 0 0 nodecolor
14 /Times-Roman set_font
563 1875.4 moveto 94 (monosaccharide) alignedtext
0 0 0 nodecolor
14 /Times-Roman set_font
574.5 1860.4 moveto 71 (biosynthetic) alignedtext
0 0 0 nodecolor
14 /Times-Roman set_font
588.5 1845.4 moveto 43 (process) alignedtext
grestore
% node24->node27
gsave
1 setlinewidth
0 0 0 edgecolor
newpath 474.82 2121.39 moveto
503.26 2069.13 549.83 1983.56 580.2 1927.75 curveto
stroke
0 0 0 edgecolor
newpath 583.41 1929.18 moveto
585.12 1918.72 lineto
577.26 1925.83 lineto
closepath fill
1 setlinewidth
solid
0 0 0 edgecolor
newpath 583.41 1929.18 moveto
585.12 1918.72 lineto
577.26 1925.83 lineto
closepath stroke
grestore
% node24->node29
gsave
1 setlinewidth
0 0 0 edgecolor
newpath 423.19 2121.71 moveto
392.16 2069.26 341.07 1982.95 307.99 1927.05 curveto
stroke
0 0 0 edgecolor
newpath 310.94 1925.17 moveto
302.84 1918.34 lineto
304.92 1928.73 lineto
closepath fill
1 setlinewidth
solid
0 0 0 edgecolor
newpath 310.94 1925.17 moveto
302.84 1918.34 lineto
304.92 1928.73 lineto
closepath stroke
grestore
% node26
gsave
1 0.99852 1 nodecolor
546 1598 63.85 48.08 ellipse_path fill
1 setlinewidth
filled
0 0 0 nodecolor
546 1598 63.85 48.08 ellipse_path stroke
0 0 0 nodecolor
14 /Times-Roman set_font
508.5 1615.4 moveto 75 (GO:0019319) alignedtext
0 0 0 nodecolor
14 /Times-Roman set_font
526 1600.4 moveto 40 (hexose) alignedtext
0 0 0 nodecolor
14 /Times-Roman set_font
510.5 1585.4 moveto 71 (biosynthetic) alignedtext
0 0 0 nodecolor
14 /Times-Roman set_font
524.5 1570.4 moveto 43 (process) alignedtext
grestore
% node25->node26
gsave
1 setlinewidth
0 0 0 edgecolor
newpath 465.45 1826.35 moveto
482.26 1778.7 508.36 1704.7 526.27 1653.93 curveto
stroke
0 0 0 edgecolor
newpath 529.6 1655.01 moveto
529.63 1644.42 lineto
523 1652.69 lineto
closepath fill
1 setlinewidth
solid
0 0 0 edgecolor
newpath 529.6 1655.01 moveto
529.63 1644.42 lineto
523 1652.69 lineto
closepath stroke
grestore
% node28
gsave
1 0.99989 1 nodecolor
250 1598 63.85 48.08 ellipse_path fill
1 setlinewidth
filled
0 0 0 nodecolor
250 1598 63.85 48.08 ellipse_path stroke
0 0 0 nodecolor
14 /Times-Roman set_font
212.5 1615.4 moveto 75 (GO:0019320) alignedtext
0 0 0 nodecolor
14 /Times-Roman set_font
230 1600.4 moveto 40 (hexose) alignedtext
0 0 0 nodecolor
14 /Times-Roman set_font
223.5 1585.4 moveto 53 (catabolic) alignedtext
0 0 0 nodecolor
14 /Times-Roman set_font
228.5 1570.4 moveto 43 (process) alignedtext
grestore
% node25->node28
gsave
1 setlinewidth
0 0 0 edgecolor
newpath 418.56 1830.93 moveto
383.11 1781.95 324.59 1701.07 286.67 1648.67 curveto
stroke
0 0 0 edgecolor
newpath 289.46 1646.56 moveto
280.76 1640.51 lineto
283.79 1650.67 lineto
closepath fill
1 setlinewidth
solid
0 0 0 edgecolor
newpath 289.46 1646.56 moveto
280.76 1640.51 lineto
283.79 1650.67 lineto
closepath stroke
grestore
% node87
gsave
1 0.99318 1 nodecolor
398 1598 65.76 48.08 ellipse_path fill
1 setlinewidth
filled
0 0 0 nodecolor
398 1598 65.76 48.08 ellipse_path stroke
0 0 0 nodecolor
14 /Times-Roman set_font
359.5 1615.4 moveto 77 (GO:0006006) alignedtext
0 0 0 nodecolor
14 /Times-Roman set_font
375 1600.4 moveto 46 (glucose) alignedtext
0 0 0 nodecolor
14 /Times-Roman set_font
369 1585.4 moveto 58 (metabolic) alignedtext
0 0 0 nodecolor
14 /Times-Roman set_font
376.5 1570.4 moveto 43 (process) alignedtext
grestore
% node25->node87
gsave
1 setlinewidth
0 0 0 edgecolor
newpath 440.17 1825.41 moveto
431.45 1778.38 418.1 1706.37 408.76 1656.01 curveto
stroke
0 0 0 edgecolor
newpath 412.15 1655.12 moveto
406.89 1645.93 lineto
405.27 1656.4 lineto
closepath fill
1 setlinewidth
solid
0 0 0 edgecolor
newpath 412.15 1655.12 moveto
406.89 1645.93 lineto
405.27 1656.4 lineto
closepath stroke
grestore
% node90
gsave
1 0.99766 1 nodecolor
546 1324 79.9 26.87 ellipse_path fill
1 setlinewidth
filled
0 0 0 nodecolor
546 1324 79.9 26.87 ellipse_path stroke
0 0 0 nodecolor
14 /Times-Roman set_font
507 1326.4 moveto 78 (GO:0006094) alignedtext
0 0 0 nodecolor
14 /Times-Roman set_font
497.5 1311.4 moveto 97 (gluconeogenesis) alignedtext
grestore
% node26->node90
gsave
1 setlinewidth
0 0 0 edgecolor
newpath 546 1549.96 moveto
546 1496.2 546 1410.23 546 1361.29 curveto
stroke
0 0 0 edgecolor
newpath 549.5 1361.14 moveto
546 1351.14 lineto
542.5 1361.14 lineto
closepath fill
1 setlinewidth
solid
0 0 0 edgecolor
newpath 549.5 1361.14 moveto
546 1351.14 lineto
542.5 1361.14 lineto
closepath stroke
grestore
% node27->node26
gsave
1 setlinewidth
0 0 0 edgecolor
newpath 598.93 1825.41 moveto
587.92 1778.14 571.05 1705.62 559.32 1655.23 curveto
stroke
0 0 0 edgecolor
newpath 562.72 1654.41 moveto
557.05 1645.46 lineto
555.9 1656 lineto
closepath fill
1 setlinewidth
solid
0 0 0 edgecolor
newpath 562.72 1654.41 moveto
557.05 1645.46 lineto
555.9 1656 lineto
closepath stroke
grestore
% node88
gsave
1 0.9997 1 nodecolor
316 1324 65.05 48.08 ellipse_path fill
1 setlinewidth
filled
0 0 0 nodecolor
316 1324 65.05 48.08 ellipse_path stroke
0 0 0 nodecolor
14 /Times-Roman set_font
278 1341.4 moveto 76 (GO:0006007) alignedtext
0 0 0 nodecolor
14 /Times-Roman set_font
293 1326.4 moveto 46 (glucose) alignedtext
0 0 0 nodecolor
14 /Times-Roman set_font
289.5 1311.4 moveto 53 (catabolic) alignedtext
0 0 0 nodecolor
14 /Times-Roman set_font
294.5 1296.4 moveto 43 (process) alignedtext
grestore
% node28->node88
gsave
1 setlinewidth
0 0 0 edgecolor
newpath 261.42 1550.59 moveto
272.77 1503.49 290.17 1431.23 302.26 1381.03 curveto
stroke
0 0 0 edgecolor
newpath 305.67 1381.83 moveto
304.61 1371.29 lineto
298.86 1380.19 lineto
closepath fill
1 setlinewidth
solid
0 0 0 edgecolor
newpath 305.67 1381.83 moveto
304.61 1371.29 lineto
298.86 1380.19 lineto
closepath stroke
grestore
% node29->node28
gsave
1 setlinewidth
0 0 0 edgecolor
newpath 271.44 1824.78 moveto
267 1777.8 260.24 1706.32 255.5 1656.2 curveto
stroke
0 0 0 edgecolor
newpath 258.98 1655.79 moveto
254.55 1646.16 lineto
252.01 1656.45 lineto
closepath fill
1 setlinewidth
solid
0 0 0 edgecolor
newpath 258.98 1655.79 moveto
254.55 1646.16 lineto
252.01 1656.45 lineto
closepath stroke
grestore
% node30
gsave
1 0.78594 1 nodecolor
702 1598 74.25 58.69 ellipse_path fill
1 setlinewidth
filled
0 0 0 nodecolor
702 1598 74.25 58.69 ellipse_path stroke
0 0 0 nodecolor
14 /Times-Roman set_font
664.5 1622.9 moveto 75 (GO:0006733) alignedtext
0 0 0 nodecolor
14 /Times-Roman set_font
657.5 1607.9 moveto 89 (oxidoreduction) alignedtext
0 0 0 nodecolor
14 /Times-Roman set_font
671.5 1592.9 moveto 61 (coenzyme) alignedtext
0 0 0 nodecolor
14 /Times-Roman set_font
673 1577.9 moveto 58 (metabolic) alignedtext
0 0 0 nodecolor
14 /Times-Roman set_font
680.5 1562.9 moveto 43 (process) alignedtext
grestore
% node31
gsave
1 0.95296 1 nodecolor
716 1324 63.85 58.69 ellipse_path fill
1 setlinewidth
filled
0 0 0 nodecolor
716 1324 63.85 58.69 ellipse_path stroke
0 0 0 nodecolor
14 /Times-Roman set_font
678.5 1348.9 moveto 75 (GO:0019362) alignedtext
0 0 0 nodecolor
14 /Times-Roman set_font
691.5 1333.9 moveto 49 (pyridine) alignedtext
0 0 0 nodecolor
14 /Times-Roman set_font
685 1318.9 moveto 62 (nucleotide) alignedtext
0 0 0 nodecolor
14 /Times-Roman set_font
687 1303.9 moveto 58 (metabolic) alignedtext
0 0 0 nodecolor
14 /Times-Roman set_font
694.5 1288.9 moveto 43 (process) alignedtext
grestore
% node30->node31
gsave
1 setlinewidth
0 0 0 edgecolor
newpath 705 1539.22 moveto
707.2 1496.24 710.18 1437.81 712.49 1392.68 curveto
stroke
0 0 0 edgecolor
newpath 715.99 1392.85 moveto
713 1382.68 lineto
709 1392.49 lineto
closepath fill
1 setlinewidth
solid
0 0 0 edgecolor
newpath 715.99 1392.85 moveto
713 1382.68 lineto
709 1392.49 lineto
closepath stroke
grestore
% node31->node33
gsave
1 setlinewidth
0 0 0 edgecolor
newpath 732.89 1267.56 moveto
746.02 1223.68 764.27 1162.71 778.11 1116.47 curveto
stroke
0 0 0 edgecolor
newpath 781.48 1117.42 moveto
780.99 1106.84 lineto
774.77 1115.41 lineto
closepath fill
1 setlinewidth
solid
0 0 0 edgecolor
newpath 781.48 1117.42 moveto
780.99 1106.84 lineto
774.77 1115.41 lineto
closepath stroke
grestore
% node82
gsave
1 0.72715 1 nodecolor
649 1050 67.18 58.69 ellipse_path fill
1 setlinewidth
filled
0 0 0 nodecolor
649 1050 67.18 58.69 ellipse_path stroke
0 0 0 nodecolor
14 /Times-Roman set_font
609.5 1074.9 moveto 79 (GO:0046496) alignedtext
0 0 0 nodecolor
14 /Times-Roman set_font
610.5 1059.9 moveto 77 (nicotinamide) alignedtext
0 0 0 nodecolor
14 /Times-Roman set_font
618 1044.9 moveto 62 (nucleotide) alignedtext
0 0 0 nodecolor
14 /Times-Roman set_font
620 1029.9 moveto 58 (metabolic) alignedtext
0 0 0 nodecolor
14 /Times-Roman set_font
627.5 1014.9 moveto 43 (process) alignedtext
grestore
% node31->node82
gsave
1 setlinewidth
0 0 0 edgecolor
newpath 702.04 1266.89 moveto
691.39 1223.35 676.69 1163.26 665.47 1117.36 curveto
stroke
0 0 0 edgecolor
newpath 668.84 1116.39 moveto
663.06 1107.5 lineto
662.04 1118.05 lineto
closepath fill
1 setlinewidth
solid
0 0 0 edgecolor
newpath 668.84 1116.39 moveto
663.06 1107.5 lineto
662.04 1118.05 lineto
closepath stroke
grestore
% node32
gsave
1 0.99915 1 nodecolor
1534 1598 63.85 48.08 ellipse_path fill
1 setlinewidth
filled
0 0 0 nodecolor
1534 1598 63.85 48.08 ellipse_path stroke
0 0 0 nodecolor
14 /Times-Roman set_font
1496.5 1615.4 moveto 75 (GO:0009117) alignedtext
0 0 0 nodecolor
14 /Times-Roman set_font
1503 1600.4 moveto 62 (nucleotide) alignedtext
0 0 0 nodecolor
14 /Times-Roman set_font
1505 1585.4 moveto 58 (metabolic) alignedtext
0 0 0 nodecolor
14 /Times-Roman set_font
1512.5 1570.4 moveto 43 (process) alignedtext
grestore
% node32->node5
gsave
1 setlinewidth
0 0 0 edgecolor
newpath 1491.12 1562.18 moveto
1432.13 1512.9 1325.91 1424.17 1261.1 1370.03 curveto
stroke
0 0 0 edgecolor
newpath 1263.33 1367.33 moveto
1253.41 1363.6 lineto
1258.84 1372.7 lineto
closepath fill
1 setlinewidth
solid
0 0 0 edgecolor
newpath 1263.33 1367.33 moveto
1253.41 1363.6 lineto
1258.84 1372.7 lineto
closepath stroke
grestore
% node32->node31
gsave
1 setlinewidth
0 0 0 edgecolor
newpath 1493.55 1560.61 moveto
1483.45 1552.64 1472.27 1544.87 1461 1539 curveto
1400.03 1507.23 961.96 1389.26 787.46 1342.89 curveto
stroke
0 0 0 edgecolor
newpath 788.16 1339.45 moveto
777.6 1340.27 lineto
786.37 1346.22 lineto
closepath fill
1 setlinewidth
solid
0 0 0 edgecolor
newpath 788.16 1339.45 moveto
777.6 1340.27 lineto
786.37 1346.22 lineto
closepath stroke
grestore
% node34
gsave
1 0.99374 1 nodecolor
1559 1324 65.05 48.08 ellipse_path fill
1 setlinewidth
filled
0 0 0 nodecolor
1559 1324 65.05 48.08 ellipse_path stroke
0 0 0 nodecolor
14 /Times-Roman set_font
1521 1341.4 moveto 76 (GO:0009165) alignedtext
0 0 0 nodecolor
14 /Times-Roman set_font
1528 1326.4 moveto 62 (nucleotide) alignedtext
0 0 0 nodecolor
14 /Times-Roman set_font
1523.5 1311.4 moveto 71 (biosynthetic) alignedtext
0 0 0 nodecolor
14 /Times-Roman set_font
1537.5 1296.4 moveto 43 (process) alignedtext
grestore
% node32->node34
gsave
1 setlinewidth
0 0 0 edgecolor
newpath 1538.38 1549.96 moveto
1542.65 1503.15 1549.15 1431.93 1553.71 1381.99 curveto
stroke
0 0 0 edgecolor
newpath 1557.2 1382.26 moveto
1554.62 1371.99 lineto
1550.23 1381.63 lineto
closepath fill
1 setlinewidth
solid
0 0 0 edgecolor
newpath 1557.2 1382.26 moveto
1554.62 1371.99 lineto
1550.23 1381.63 lineto
closepath stroke
grestore
% node107
gsave
1 0.29358 1 nodecolor
1401 1324 74.95 58.69 ellipse_path fill
1 setlinewidth
filled
0 0 0 nodecolor
1401 1324 74.95 58.69 ellipse_path stroke
0 0 0 nodecolor
14 /Times-Roman set_font
1363.5 1348.9 moveto 75 (GO:0009123) alignedtext
0 0 0 nodecolor
14 /Times-Roman set_font
1369 1333.9 moveto 64 (nucleoside) alignedtext
0 0 0 nodecolor
14 /Times-Roman set_font
1356 1318.9 moveto 90 (monophosphate) alignedtext
0 0 0 nodecolor
14 /Times-Roman set_font
1372 1303.9 moveto 58 (metabolic) alignedtext
0 0 0 nodecolor
14 /Times-Roman set_font
1379.5 1288.9 moveto 43 (process) alignedtext
grestore
% node32->node107
gsave
1 setlinewidth
0 0 0 edgecolor
newpath 1512.04 1552.75 moveto
1490.23 1507.82 1456.59 1438.52 1432.05 1387.97 curveto
stroke
0 0 0 edgecolor
newpath 1435.1 1386.23 moveto
1427.58 1378.76 lineto
1428.8 1389.28 lineto
closepath fill
1 setlinewidth
solid
0 0 0 edgecolor
newpath 1435.1 1386.23 moveto
1427.58 1378.76 lineto
1428.8 1389.28 lineto
closepath stroke
grestore
% node110
gsave
1 0.52343 1 nodecolor
1339 1050 74.95 58.69 ellipse_path fill
1 setlinewidth
filled
0 0 0 nodecolor
1339 1050 74.95 58.69 ellipse_path stroke
0 0 0 nodecolor
14 /Times-Roman set_font
1301 1074.9 moveto 76 (GO:0009161) alignedtext
0 0 0 nodecolor
14 /Times-Roman set_font
1295.5 1059.9 moveto 87 (ribonucleoside) alignedtext
0 0 0 nodecolor
14 /Times-Roman set_font
1294 1044.9 moveto 90 (monophosphate) alignedtext
0 0 0 nodecolor
14 /Times-Roman set_font
1310 1029.9 moveto 58 (metabolic) alignedtext
0 0 0 nodecolor
14 /Times-Roman set_font
1317.5 1014.9 moveto 43 (process) alignedtext
grestore
% node32->node110
gsave
1 setlinewidth
0 0 0 edgecolor
newpath 1490.9 1562.42 moveto
1432.98 1513.49 1335.16 1426.57 1317 1383 curveto
1280.87 1296.35 1299.29 1185.99 1317.68 1116.64 curveto
stroke
0 0 0 edgecolor
newpath 1321.13 1117.28 moveto
1320.39 1106.71 lineto
1314.38 1115.44 lineto
closepath fill
1 setlinewidth
solid
0 0 0 edgecolor
newpath 1321.13 1117.28 moveto
1320.39 1106.71 lineto
1314.38 1115.44 lineto
closepath stroke
grestore
% node112
gsave
1 0.57195 1 nodecolor
724 775 85.06 37.48 ellipse_path fill
1 setlinewidth
filled
0 0 0 nodecolor
724 775 85.06 37.48 ellipse_path stroke
0 0 0 nodecolor
14 /Times-Roman set_font
685.5 784.9 moveto 77 (GO:0009435) alignedtext
0 0 0 nodecolor
14 /Times-Roman set_font
671.5 769.9 moveto 105 (NAD biosynthetic) alignedtext
0 0 0 nodecolor
14 /Times-Roman set_font
702.5 754.9 moveto 43 (process) alignedtext
grestore
% node33->node112
gsave
1 setlinewidth
0 0 0 edgecolor
newpath 782.67 993.02 moveto
769.07 942.49 749.45 869.57 736.71 822.23 curveto
stroke
0 0 0 edgecolor
newpath 740.08 821.28 moveto
734.1 812.54 lineto
733.32 823.1 lineto
closepath fill
1 setlinewidth
solid
0 0 0 edgecolor
newpath 740.08 821.28 moveto
734.1 812.54 lineto
733.32 823.1 lineto
closepath stroke
grestore
% node34->node33
gsave
1 setlinewidth
0 0 0 edgecolor
newpath 1518.01 1286.49 moveto
1507.77 1278.53 1496.43 1270.79 1485 1265 curveto
1248.39 1145.17 1155.64 1206.52 909 1109 curveto
892.97 1102.66 876.26 1094.62 860.82 1086.52 curveto
stroke
0 0 0 edgecolor
newpath 862.36 1083.38 moveto
851.89 1081.76 lineto
859.07 1089.56 lineto
closepath fill
1 setlinewidth
solid
0 0 0 edgecolor
newpath 862.36 1083.38 moveto
851.89 1081.76 lineto
859.07 1089.56 lineto
closepath stroke
grestore
% node108
gsave
1 0.29358 1 nodecolor
1507 1050 74.95 58.69 ellipse_path fill
1 setlinewidth
filled
0 0 0 nodecolor
1507 1050 74.95 58.69 ellipse_path stroke
0 0 0 nodecolor
14 /Times-Roman set_font
1469 1074.9 moveto 76 (GO:0009124) alignedtext
0 0 0 nodecolor
14 /Times-Roman set_font
1475 1059.9 moveto 64 (nucleoside) alignedtext
0 0 0 nodecolor
14 /Times-Roman set_font
1462 1044.9 moveto 90 (monophosphate) alignedtext
0 0 0 nodecolor
14 /Times-Roman set_font
1471.5 1029.9 moveto 71 (biosynthetic) alignedtext
0 0 0 nodecolor
14 /Times-Roman set_font
1485.5 1014.9 moveto 43 (process) alignedtext
grestore
% node34->node108
gsave
1 setlinewidth
0 0 0 edgecolor
newpath 1549.94 1276.27 moveto
1541.64 1232.52 1529.25 1167.26 1519.91 1118.05 curveto
stroke
0 0 0 edgecolor
newpath 1523.33 1117.29 moveto
1518.03 1108.12 lineto
1516.46 1118.6 lineto
closepath fill
1 setlinewidth
solid
0 0 0 edgecolor
newpath 1523.33 1117.29 moveto
1518.03 1108.12 lineto
1516.46 1118.6 lineto
closepath stroke
grestore
% node109
gsave
1 0.52343 1 nodecolor
1507 775 74.95 58.69 ellipse_path fill
1 setlinewidth
filled
0 0 0 nodecolor
1507 775 74.95 58.69 ellipse_path stroke
0 0 0 nodecolor
14 /Times-Roman set_font
1469 799.9 moveto 76 (GO:0009156) alignedtext
0 0 0 nodecolor
14 /Times-Roman set_font
1463.5 784.9 moveto 87 (ribonucleoside) alignedtext
0 0 0 nodecolor
14 /Times-Roman set_font
1462 769.9 moveto 90 (monophosphate) alignedtext
0 0 0 nodecolor
14 /Times-Roman set_font
1471.5 754.9 moveto 71 (biosynthetic) alignedtext
0 0 0 nodecolor
14 /Times-Roman set_font
1485.5 739.9 moveto 43 (process) alignedtext
grestore
% node34->node109
gsave
1 setlinewidth
0 0 0 edgecolor
newpath 1571.81 1276.75 moveto
1587.53 1211.87 1609.9 1091.75 1591 991 curveto
1581.03 937.87 1558.4 881.02 1539.13 838.99 curveto
stroke
0 0 0 edgecolor
newpath 1542.21 837.31 moveto
1534.82 829.71 lineto
1535.86 840.26 lineto
closepath fill
1 setlinewidth
solid
0 0 0 edgecolor
newpath 1542.21 837.31 moveto
1534.82 829.71 lineto
1535.86 840.26 lineto
closepath stroke
grestore
% node35
gsave
1 0.94493 1 nodecolor
1243 1873 67.18 58.69 ellipse_path fill
1 setlinewidth
filled
0 0 0 nodecolor
1243 1873 67.18 58.69 ellipse_path stroke
0 0 0 nodecolor
14 /Times-Roman set_font
1204.5 1897.9 moveto 77 (GO:0042364) alignedtext
0 0 0 nodecolor
14 /Times-Roman set_font
1203.5 1882.9 moveto 79 (water-soluble) alignedtext
0 0 0 nodecolor
14 /Times-Roman set_font
1221 1867.9 moveto 44 (vitamin) alignedtext
0 0 0 nodecolor
14 /Times-Roman set_font
1207.5 1852.9 moveto 71 (biosynthetic) alignedtext
0 0 0 nodecolor
14 /Times-Roman set_font
1221.5 1837.9 moveto 43 (process) alignedtext
grestore
% node35->node33
gsave
1 setlinewidth
0 0 0 edgecolor
newpath 1193.05 1833.96 moveto
1115.57 1773.32 974.88 1662.81 971 1657 curveto
963.3 1645.46 859.48 1272.18 816.47 1116.82 curveto
stroke
0 0 0 edgecolor
newpath 819.76 1115.61 moveto
813.72 1106.91 lineto
813.02 1117.48 lineto
closepath fill
1 setlinewidth
solid
0 0 0 edgecolor
newpath 819.76 1115.61 moveto
813.72 1106.91 lineto
813.02 1117.48 lineto
closepath stroke
grestore
% node37
gsave
1 0.29358 1 nodecolor
1370 86 119 48.08 ellipse_path fill
1 setlinewidth
filled
0 0 0 nodecolor
1370 86 119 48.08 ellipse_path stroke
0 0 0 nodecolor
14 /Times-Roman set_font
1332 103.4 moveto 76 (GO:0019509) alignedtext
0 0 0 nodecolor
14 /Times-Roman set_font
1330.5 88.4 moveto 79 (L-methionine) alignedtext
0 0 0 nodecolor
14 /Times-Roman set_font
1348.5 73.4 moveto 43 (salvage) alignedtext
0 0 0 nodecolor
14 /Times-Roman set_font
1293.5 58.4 moveto 153 (from methylthioadenosine) alignedtext
grestore
% node36->node37
gsave
1 setlinewidth
0 0 0 edgecolor
newpath 1162 1022.96 moveto
1190.95 892.56 1316.38 327.54 1357.15 143.89 curveto
stroke
0 0 0 edgecolor
newpath 1360.62 144.41 moveto
1359.37 133.89 lineto
1353.78 142.9 lineto
closepath fill
1 setlinewidth
solid
0 0 0 edgecolor
newpath 1360.62 144.41 moveto
1359.37 133.89 lineto
1353.78 142.9 lineto
closepath stroke
grestore
% node38
gsave
1 0.29358 1 nodecolor
1501 303 67.18 37.48 ellipse_path fill
1 setlinewidth
filled
0 0 0 nodecolor
1501 303 67.18 37.48 ellipse_path stroke
0 0 0 nodecolor
14 /Times-Roman set_font
1464 312.9 moveto 74 (GO:0071267) alignedtext
0 0 0 nodecolor
14 /Times-Roman set_font
1461.5 297.9 moveto 79 (L-methionine) alignedtext
0 0 0 nodecolor
14 /Times-Roman set_font
1479.5 282.9 moveto 43 (salvage) alignedtext
grestore
% node38->node37
gsave
1 setlinewidth
0 0 0 edgecolor
newpath 1479.37 267.17 moveto
1458.76 233.03 1427.43 181.14 1403.58 141.63 curveto
stroke
0 0 0 edgecolor
newpath 1406.47 139.64 moveto
1398.31 132.89 lineto
1400.48 143.26 lineto
closepath fill
1 setlinewidth
solid
0 0 0 edgecolor
newpath 1406.47 139.64 moveto
1398.31 132.89 lineto
1400.48 143.26 lineto
closepath stroke
grestore
% node39->node40
gsave
1 setlinewidth
0 0 0 edgecolor
newpath 2583.55 1002.41 moveto
2655.33 949.49 2770.04 864.92 2837.49 815.19 curveto
stroke
0 0 0 edgecolor
newpath 2839.91 817.75 moveto
2845.88 809 lineto
2835.76 812.12 lineto
closepath fill
1 setlinewidth
solid
0 0 0 edgecolor
newpath 2839.91 817.75 moveto
2845.88 809 lineto
2835.76 812.12 lineto
closepath stroke
grestore
% node42
gsave
1 1 1 nodecolor
1853 1873 72.83 48.08 ellipse_path fill
1 setlinewidth
filled
0 0 0 nodecolor
1853 1873 72.83 48.08 ellipse_path stroke
0 0 0 nodecolor
14 /Times-Roman set_font
1815.5 1890.4 moveto 75 (GO:0019752) alignedtext
0 0 0 nodecolor
14 /Times-Roman set_font
1822 1875.4 moveto 62 (carboxylic) alignedtext
0 0 0 nodecolor
14 /Times-Roman set_font
1809.5 1860.4 moveto 87 (acid metabolic) alignedtext
0 0 0 nodecolor
14 /Times-Roman set_font
1831.5 1845.4 moveto 43 (process) alignedtext
grestore
% node41->node42
gsave
1 setlinewidth
0 0 0 edgecolor
newpath 1850.49 2118.78 moveto
1851.02 2067.51 1851.84 1986.41 1852.4 1931.52 curveto
stroke
0 0 0 edgecolor
newpath 1855.91 1931.28 moveto
1852.51 1921.25 lineto
1848.91 1931.21 lineto
closepath fill
1 setlinewidth
solid
0 0 0 edgecolor
newpath 1855.91 1931.28 moveto
1852.51 1921.25 lineto
1848.91 1931.21 lineto
closepath stroke
grestore
% node42->node18
gsave
1 setlinewidth
0 0 0 edgecolor
newpath 1916.59 1849.08 moveto
2047.11 1799.98 2345.52 1687.72 2495.09 1631.45 curveto
stroke
0 0 0 edgecolor
newpath 2496.6 1634.62 moveto
2504.73 1627.82 lineto
2494.14 1628.07 lineto
closepath fill
1 setlinewidth
solid
0 0 0 edgecolor
newpath 2496.6 1634.62 moveto
2504.73 1627.82 lineto
2494.14 1628.07 lineto
closepath stroke
grestore
% node42->node81
gsave
1 setlinewidth
0 0 0 edgecolor
newpath 1868.2 1826.04 moveto
1883.51 1778.72 1907.16 1705.66 1923.54 1655.04 curveto
stroke
0 0 0 edgecolor
newpath 1926.97 1655.82 moveto
1926.72 1645.23 lineto
1920.31 1653.66 lineto
closepath fill
1 setlinewidth
solid
0 0 0 edgecolor
newpath 1926.97 1655.82 moveto
1926.72 1645.23 lineto
1920.31 1653.66 lineto
closepath stroke
grestore
% node89
gsave
1 0.87894 1 nodecolor
1386 1598 65.76 48.08 ellipse_path fill
1 setlinewidth
filled
0 0 0 nodecolor
1386 1598 65.76 48.08 ellipse_path stroke
0 0 0 nodecolor
14 /Times-Roman set_font
1347.5 1615.4 moveto 77 (GO:0006090) alignedtext
0 0 0 nodecolor
14 /Times-Roman set_font
1361.5 1600.4 moveto 49 (pyruvate) alignedtext
0 0 0 nodecolor
14 /Times-Roman set_font
1357 1585.4 moveto 58 (metabolic) alignedtext
0 0 0 nodecolor
14 /Times-Roman set_font
1364.5 1570.4 moveto 43 (process) alignedtext
grestore
% node42->node89
gsave
1 setlinewidth
0 0 0 edgecolor
newpath 1794.15 1844.37 moveto
1715.92 1805.46 1574.36 1732.1 1461 1657 curveto
1453.29 1651.89 1445.38 1646.21 1437.72 1640.44 curveto
stroke
0 0 0 edgecolor
newpath 1439.6 1637.47 moveto
1429.53 1634.17 lineto
1435.34 1643.03 lineto
closepath fill
1 setlinewidth
solid
0 0 0 edgecolor
newpath 1439.6 1637.47 moveto
1429.53 1634.17 lineto
1435.34 1643.03 lineto
closepath stroke
grestore
% node44
gsave
1 0.29358 1 nodecolor
3758 2498 84.85 79.9 ellipse_path fill
1 setlinewidth
filled
0 0 0 nodecolor
3758 2498 84.85 79.9 ellipse_path stroke
0 0 0 nodecolor
14 /Times-Roman set_font
3721 2537.9 moveto 74 (GO:0032511) alignedtext
0 0 0 nodecolor
14 /Times-Roman set_font
3715.5 2522.9 moveto 85 (late endosome) alignedtext
0 0 0 nodecolor
14 /Times-Roman set_font
3727.5 2507.9 moveto 61 (to vacuole) alignedtext
0 0 0 nodecolor
14 /Times-Roman set_font
3733.5 2492.9 moveto 49 (transport) alignedtext
0 0 0 nodecolor
14 /Times-Roman set_font
3706 2477.9 moveto 104 (via multivesicular) alignedtext
0 0 0 nodecolor
14 /Times-Roman set_font
3721.5 2462.9 moveto 73 (body sorting) alignedtext
0 0 0 nodecolor
14 /Times-Roman set_font
3734 2447.9 moveto 48 (pathway) alignedtext
grestore
% node43->node44
gsave
1 setlinewidth
0 0 0 edgecolor
newpath 3716.05 2760.81 moveto
3724.09 2710.44 3735.04 2641.81 3743.74 2587.31 curveto
stroke
0 0 0 edgecolor
newpath 3747.22 2587.73 moveto
3745.34 2577.31 lineto
3740.31 2586.63 lineto
closepath fill
1 setlinewidth
solid
0 0 0 edgecolor
newpath 3747.22 2587.73 moveto
3745.34 2577.31 lineto
3740.31 2586.63 lineto
closepath stroke
grestore
% node45->node44
gsave
1 setlinewidth
0 0 0 edgecolor
newpath 3861.92 2783.14 moveto
3843.05 2731.37 3812.28 2646.92 3789.1 2583.34 curveto
stroke
0 0 0 edgecolor
newpath 3792.31 2581.92 moveto
3785.6 2573.72 lineto
3785.73 2584.31 lineto
closepath fill
1 setlinewidth
solid
0 0 0 edgecolor
newpath 3792.31 2581.92 moveto
3785.6 2573.72 lineto
3785.73 2584.31 lineto
closepath stroke
grestore
% node46->node47
gsave
1 setlinewidth
0 0 0 edgecolor
newpath 3192.19 1275.96 moveto
3189.46 1229.15 3185.3 1157.93 3182.39 1107.99 curveto
stroke
0 0 0 edgecolor
newpath 3185.88 1107.76 moveto
3181.8 1097.99 lineto
3178.89 1108.17 lineto
closepath fill
1 setlinewidth
solid
0 0 0 edgecolor
newpath 3185.88 1107.76 moveto
3181.8 1097.99 lineto
3178.89 1108.17 lineto
closepath stroke
grestore
% node48->node47
gsave
1 setlinewidth
0 0 0 edgecolor
newpath 3327.81 1279.06 moveto
3296.29 1230.55 3246.16 1153.38 3212.92 1102.21 curveto
stroke
0 0 0 edgecolor
newpath 3215.71 1100.08 moveto
3207.33 1093.6 lineto
3209.84 1103.9 lineto
closepath fill
1 setlinewidth
solid
0 0 0 edgecolor
newpath 3215.71 1100.08 moveto
3207.33 1093.6 lineto
3209.84 1103.9 lineto
closepath stroke
grestore
% node49
gsave
1 0.99945 1 nodecolor
2386 1873 155.77 58.69 ellipse_path fill
1 setlinewidth
filled
0 0 0 nodecolor
2386 1873 155.77 58.69 ellipse_path stroke
0 0 0 nodecolor
14 /Times-Roman set_font
2347 1897.9 moveto 78 (GO:0034654) alignedtext
0 0 0 nodecolor
14 /Times-Roman set_font
2283.5 1882.9 moveto 205 (nucleobase, nucleoside, nucleotide) alignedtext
0 0 0 nodecolor
14 /Times-Roman set_font
2352.5 1867.9 moveto 67 (and nucleic) alignedtext
0 0 0 nodecolor
14 /Times-Roman set_font
2336 1852.9 moveto 100 (acid biosynthetic) alignedtext
0 0 0 nodecolor
14 /Times-Roman set_font
2364.5 1837.9 moveto 43 (process) alignedtext
grestore
% node49->node50
gsave
1 setlinewidth
0 0 0 edgecolor
newpath 2337.75 1817.02 moveto
2298.14 1771.05 2242.13 1706.06 2201.42 1658.82 curveto
stroke
0 0 0 edgecolor
newpath 2203.94 1656.39 moveto
2194.76 1651.1 lineto
2198.64 1660.96 lineto
closepath fill
1 setlinewidth
solid
0 0 0 edgecolor
newpath 2203.94 1656.39 moveto
2194.76 1651.1 lineto
2198.64 1660.96 lineto
closepath stroke
grestore
% node50->node34
gsave
1 setlinewidth
0 0 0 edgecolor
newpath 2071.34 1557.64 moveto
2058.59 1551.27 2045.48 1544.85 2033 1539 curveto
1874.4 1464.58 1829.06 1458.55 1671 1383 curveto
1654.35 1375.04 1636.58 1365.96 1620.21 1357.34 curveto
stroke
0 0 0 edgecolor
newpath 1621.75 1354.2 moveto
1611.27 1352.62 lineto
1618.48 1360.39 lineto
closepath fill
1 setlinewidth
solid
0 0 0 edgecolor
newpath 1621.75 1354.2 moveto
1611.27 1352.62 lineto
1618.48 1360.39 lineto
closepath stroke
grestore
% node50->node75
gsave
1 setlinewidth
0 0 0 edgecolor
newpath 2227.31 1558.01 moveto
2311.39 1515 2448.83 1444.51 2567 1383 curveto
2583.28 1374.52 2600.87 1365.3 2617.16 1356.71 curveto
stroke
0 0 0 edgecolor
newpath 2618.86 1359.78 moveto
2626.07 1352.02 lineto
2615.59 1353.58 lineto
closepath fill
1 setlinewidth
solid
0 0 0 edgecolor
newpath 2618.86 1359.78 moveto
2626.07 1352.02 lineto
2615.59 1353.58 lineto
closepath stroke
grestore
% node51
gsave
1 0.70893 1 nodecolor
1473 2167 106.98 58.69 ellipse_path fill
1 setlinewidth
filled
0 0 0 nodecolor
1473 2167 106.98 58.69 ellipse_path stroke
0 0 0 nodecolor
14 /Times-Roman set_font
1435 2191.9 moveto 76 (GO:0055086) alignedtext
0 0 0 nodecolor
14 /Times-Roman set_font
1405 2176.9 moveto 136 (nucleobase, nucleoside) alignedtext
0 0 0 nodecolor
14 /Times-Roman set_font
1430 2161.9 moveto 86 (and nucleotide) alignedtext
0 0 0 nodecolor
14 /Times-Roman set_font
1444 2146.9 moveto 58 (metabolic) alignedtext
0 0 0 nodecolor
14 /Times-Roman set_font
1451.5 2131.9 moveto 43 (process) alignedtext
grestore
% node51->node6
gsave
1 setlinewidth
0 0 0 edgecolor
newpath 1454.65 2109.21 moveto
1405.42 1954.16 1274.03 1540.55 1273 1539 curveto
1222.3 1462.68 1137.1 1398.08 1079.98 1360.18 curveto
stroke
0 0 0 edgecolor
newpath 1081.7 1357.11 moveto
1071.42 1354.55 lineto
1077.85 1362.97 lineto
closepath fill
1 setlinewidth
solid
0 0 0 edgecolor
newpath 1081.7 1357.11 moveto
1071.42 1354.55 lineto
1077.85 1362.97 lineto
closepath stroke
grestore
% node51->node50
gsave
1 setlinewidth
0 0 0 edgecolor
newpath 1554.04 2128.64 moveto
1678.15 2069.47 1904.25 1959.84 1935 1932 curveto
2019.82 1855.21 2084.68 1737.41 2119.76 1664.18 curveto
stroke
0 0 0 edgecolor
newpath 2122.98 1665.57 moveto
2124.1 1655.03 lineto
2116.65 1662.57 lineto
closepath fill
1 setlinewidth
solid
0 0 0 edgecolor
newpath 2122.98 1665.57 moveto
2124.1 1655.03 lineto
2116.65 1662.57 lineto
closepath stroke
grestore
% node100
gsave
1 0.99915 1 nodecolor
1495 1873 65.05 58.69 ellipse_path fill
1 setlinewidth
filled
0 0 0 nodecolor
1495 1873 65.05 58.69 ellipse_path stroke
0 0 0 nodecolor
14 /Times-Roman set_font
1457 1897.9 moveto 76 (GO:0006753) alignedtext
0 0 0 nodecolor
14 /Times-Roman set_font
1463 1882.9 moveto 64 (nucleoside) alignedtext
0 0 0 nodecolor
14 /Times-Roman set_font
1466.5 1867.9 moveto 57 (phosphate) alignedtext
0 0 0 nodecolor
14 /Times-Roman set_font
1466 1852.9 moveto 58 (metabolic) alignedtext
0 0 0 nodecolor
14 /Times-Roman set_font
1473.5 1837.9 moveto 43 (process) alignedtext
grestore
% node51->node100
gsave
1 setlinewidth
0 0 0 edgecolor
newpath 1477.4 2108.21 moveto
1480.99 2060.16 1486.08 1992.16 1489.87 1941.62 curveto
stroke
0 0 0 edgecolor
newpath 1493.37 1941.67 moveto
1490.63 1931.44 lineto
1486.39 1941.15 lineto
closepath fill
1 setlinewidth
solid
0 0 0 edgecolor
newpath 1493.37 1941.67 moveto
1490.63 1931.44 lineto
1486.39 1941.15 lineto
closepath stroke
grestore
% node52->node27
gsave
1 setlinewidth
0 0 0 edgecolor
newpath 733.66 2113.76 moveto
706.66 2061.2 665.57 1981.2 638.26 1928.03 curveto
stroke
0 0 0 edgecolor
newpath 641.35 1926.38 moveto
633.67 1919.08 lineto
635.12 1929.57 lineto
closepath fill
1 setlinewidth
solid
0 0 0 edgecolor
newpath 641.35 1926.38 moveto
633.67 1919.08 lineto
635.12 1929.57 lineto
closepath stroke
grestore
% node53->node54
gsave
1 setlinewidth
0 0 0 edgecolor
newpath 2795.62 2774.06 moveto
2776.48 2718.8 2747.09 2633.93 2725.94 2572.89 curveto
stroke
0 0 0 edgecolor
newpath 2729.2 2571.61 moveto
2722.62 2563.3 lineto
2722.59 2573.9 lineto
closepath fill
1 setlinewidth
solid
0 0 0 edgecolor
newpath 2729.2 2571.61 moveto
2722.62 2563.3 lineto
2722.59 2573.9 lineto
closepath stroke
grestore
% node53->node66
gsave
1 setlinewidth
0 0 0 edgecolor
newpath 2866.8 2794.47 moveto
2956.4 2733.01 3139.96 2607.09 3236.5 2540.87 curveto
stroke
0 0 0 edgecolor
newpath 3238.73 2543.59 moveto
3245 2535.04 lineto
3234.77 2537.81 lineto
closepath fill
1 setlinewidth
solid
0 0 0 edgecolor
newpath 3238.73 2543.59 moveto
3245 2535.04 lineto
3234.77 2537.81 lineto
closepath stroke
grestore
% node73
gsave
1 1 1 nodecolor
2864 2498 79.9 37.48 ellipse_path fill
1 setlinewidth
filled
0 0 0 nodecolor
2864 2498 79.9 37.48 ellipse_path stroke
0 0 0 nodecolor
14 /Times-Roman set_font
2826 2507.9 moveto 76 (GO:0009308) alignedtext
0 0 0 nodecolor
14 /Times-Roman set_font
2815.5 2492.9 moveto 97 (amine metabolic) alignedtext
0 0 0 nodecolor
14 /Times-Roman set_font
2842.5 2477.9 moveto 43 (process) alignedtext
grestore
% node53->node73
gsave
1 setlinewidth
0 0 0 edgecolor
newpath 2823.59 2771.79 moveto
2833.09 2707.45 2848.2 2605.04 2857 2545.4 curveto
stroke
0 0 0 edgecolor
newpath 2860.47 2545.89 moveto
2858.47 2535.49 lineto
2853.54 2544.87 lineto
closepath fill
1 setlinewidth
solid
0 0 0 edgecolor
newpath 2860.47 2545.89 moveto
2858.47 2535.49 lineto
2853.54 2544.87 lineto
closepath stroke
grestore
% node54->node49
gsave
1 setlinewidth
0 0 0 edgecolor
newpath 2654.06 2448.04 moveto
2644.56 2437.99 2634.54 2427.57 2625 2418 curveto
2542.19 2334.96 2486.28 2341.47 2433 2237 curveto
2385.1 2143.08 2379.48 2018.5 2381.5 1942.13 curveto
stroke
0 0 0 edgecolor
newpath 2385.02 1941.79 moveto
2381.84 1931.69 lineto
2378.02 1941.57 lineto
closepath fill
1 setlinewidth
solid
0 0 0 edgecolor
newpath 2385.02 1941.79 moveto
2381.84 1931.69 lineto
2378.02 1941.57 lineto
closepath stroke
grestore
% node54->node51
gsave
1 setlinewidth
0 0 0 edgecolor
newpath 2658.12 2443.58 moveto
2648.24 2433.75 2637.04 2424.55 2625 2418 curveto
2229.08 2202.46 2057.25 2371.52 1627 2237 curveto
1605.02 2230.13 1582.07 2220.9 1560.79 2211.41 curveto
stroke
0 0 0 edgecolor
newpath 1562.01 2208.12 moveto
1551.46 2207.18 lineto
1559.12 2214.49 lineto
closepath fill
1 setlinewidth
solid
0 0 0 edgecolor
newpath 1562.01 2208.12 moveto
1551.46 2207.18 lineto
1559.12 2214.49 lineto
closepath stroke
grestore
% node54->node55
gsave
1 setlinewidth
0 0 0 edgecolor
newpath 2665.27 2438.44 moveto
2631.93 2381.26 2581.61 2294.96 2546.7 2235.09 curveto
stroke
0 0 0 edgecolor
newpath 2549.51 2232.96 moveto
2541.45 2226.08 lineto
2543.46 2236.48 lineto
closepath fill
1 setlinewidth
solid
0 0 0 edgecolor
newpath 2549.51 2232.96 moveto
2541.45 2226.08 lineto
2543.46 2236.48 lineto
closepath stroke
grestore
% node74
gsave
1 1 1 nodecolor
2986 2167 79.9 48.08 ellipse_path fill
1 setlinewidth
filled
0 0 0 nodecolor
2986 2167 79.9 48.08 ellipse_path stroke
0 0 0 nodecolor
14 /Times-Roman set_font
2947 2184.4 moveto 78 (GO:0044106) alignedtext
0 0 0 nodecolor
14 /Times-Roman set_font
2963.5 2169.4 moveto 45 (cellular) alignedtext
0 0 0 nodecolor
14 /Times-Roman set_font
2937.5 2154.4 moveto 97 (amine metabolic) alignedtext
0 0 0 nodecolor
14 /Times-Roman set_font
2964.5 2139.4 moveto 43 (process) alignedtext
grestore
% node54->node74
gsave
1 setlinewidth
0 0 0 edgecolor
newpath 2744.69 2446.28 moveto
2798.7 2383.77 2888.98 2279.29 2942.47 2217.38 curveto
stroke
0 0 0 edgecolor
newpath 2945.23 2219.53 moveto
2949.12 2209.68 lineto
2939.94 2214.96 lineto
closepath fill
1 setlinewidth
solid
0 0 0 edgecolor
newpath 2945.23 2219.53 moveto
2949.12 2209.68 lineto
2939.94 2214.96 lineto
closepath stroke
grestore
% node55->node49
gsave
1 setlinewidth
0 0 0 edgecolor
newpath 2480.74 2103.21 moveto
2461 2055.23 2434 1989.63 2413.87 1940.73 curveto
stroke
0 0 0 edgecolor
newpath 2416.99 1939.1 moveto
2409.95 1931.18 lineto
2410.51 1941.76 lineto
closepath fill
1 setlinewidth
solid
0 0 0 edgecolor
newpath 2416.99 1939.1 moveto
2409.95 1931.18 lineto
2410.51 1941.76 lineto
closepath stroke
grestore
% node65
gsave
1 1 1 nodecolor
2649 1873 89.1 37.48 ellipse_path fill
1 setlinewidth
filled
0 0 0 nodecolor
2649 1873 89.1 37.48 ellipse_path stroke
0 0 0 nodecolor
14 /Times-Roman set_font
2611 1882.9 moveto 76 (GO:0009309) alignedtext
0 0 0 nodecolor
14 /Times-Roman set_font
2594 1867.9 moveto 110 (amine biosynthetic) alignedtext
0 0 0 nodecolor
14 /Times-Roman set_font
2627.5 1852.9 moveto 43 (process) alignedtext
grestore
% node55->node65
gsave
1 setlinewidth
0 0 0 edgecolor
newpath 2536.94 2105.01 moveto
2563.77 2049.46 2602.52 1969.23 2626.71 1919.15 curveto
stroke
0 0 0 edgecolor
newpath 2630 1920.38 moveto
2631.2 1909.85 lineto
2623.7 1917.34 lineto
closepath fill
1 setlinewidth
solid
0 0 0 edgecolor
newpath 2630 1920.38 moveto
2631.2 1909.85 lineto
2623.7 1917.34 lineto
closepath stroke
grestore
% node56->node11
gsave
1 setlinewidth
0 0 0 edgecolor
newpath 1681.37 2783.14 moveto
1702.37 2723.04 1738.76 2618.9 1761.26 2554.49 curveto
stroke
0 0 0 edgecolor
newpath 1764.62 2555.49 moveto
1764.62 2544.89 lineto
1758.01 2553.18 lineto
closepath fill
1 setlinewidth
solid
0 0 0 edgecolor
newpath 1764.62 2555.49 moveto
1764.62 2544.89 lineto
1758.01 2553.18 lineto
closepath stroke
grestore
% node56->node14
gsave
1 setlinewidth
0 0 0 edgecolor
newpath 1701 2787.61 moveto
1753.01 2726.39 1848.99 2613.39 1904.43 2548.11 curveto
stroke
0 0 0 edgecolor
newpath 1907.18 2550.28 moveto
1910.99 2540.39 lineto
1901.85 2545.75 lineto
closepath fill
1 setlinewidth
solid
0 0 0 edgecolor
newpath 1907.18 2550.28 moveto
1910.99 2540.39 lineto
1901.85 2545.75 lineto
closepath stroke
grestore
% node56->node51
gsave
1 setlinewidth
0 0 0 edgecolor
newpath 1610.11 2797.03 moveto
1546.47 2755.22 1444.96 2676.57 1403 2578 curveto
1354.07 2463.05 1402.94 2316.28 1439.97 2232.84 curveto
stroke
0 0 0 edgecolor
newpath 1443.27 2234.04 moveto
1444.2 2223.48 lineto
1436.89 2231.16 lineto
closepath fill
1 setlinewidth
solid
0 0 0 edgecolor
newpath 1443.27 2234.04 moveto
1444.2 2223.48 lineto
1436.89 2231.16 lineto
closepath stroke
grestore
% node56->node57
gsave
1 setlinewidth
0 0 0 edgecolor
newpath 1659.23 2782.08 moveto
1652.4 2725.4 1640.98 2630.65 1633.23 2566.31 curveto
stroke
0 0 0 edgecolor
newpath 1636.69 2565.76 moveto
1632.02 2556.25 lineto
1629.74 2566.6 lineto
closepath fill
1 setlinewidth
solid
0 0 0 edgecolor
newpath 1636.69 2565.76 moveto
1632.02 2556.25 lineto
1629.74 2566.6 lineto
closepath stroke
grestore
% node77
gsave
1 0.54958 1 nodecolor
595 2498 65.76 48.08 ellipse_path fill
1 setlinewidth
filled
0 0 0 nodecolor
595 2498 65.76 48.08 ellipse_path stroke
0 0 0 nodecolor
14 /Times-Roman set_font
556.5 2515.4 moveto 77 (GO:0006066) alignedtext
0 0 0 nodecolor
14 /Times-Roman set_font
573 2500.4 moveto 44 (alcohol) alignedtext
0 0 0 nodecolor
14 /Times-Roman set_font
566 2485.4 moveto 58 (metabolic) alignedtext
0 0 0 nodecolor
14 /Times-Roman set_font
573.5 2470.4 moveto 43 (process) alignedtext
grestore
% node56->node77
gsave
1 setlinewidth
0 0 0 edgecolor
newpath 1597.25 2808.98 moveto
1405.48 2749.48 860.15 2580.27 665.29 2519.81 curveto
stroke
0 0 0 edgecolor
newpath 666.31 2516.46 moveto
655.72 2516.84 lineto
664.24 2523.15 lineto
closepath fill
1 setlinewidth
solid
0 0 0 edgecolor
newpath 666.31 2516.46 moveto
655.72 2516.84 lineto
664.24 2523.15 lineto
closepath stroke
grestore
% node56->node94
gsave
1 setlinewidth
0 0 0 edgecolor
newpath 1725.01 2800.83 moveto
1844.3 2742.84 2111.97 2612.73 2254.51 2543.44 curveto
stroke
0 0 0 edgecolor
newpath 2256.25 2546.49 moveto
2263.72 2538.97 lineto
2253.19 2540.19 lineto
closepath fill
1 setlinewidth
solid
0 0 0 edgecolor
newpath 2256.25 2546.49 moveto
2263.72 2538.97 lineto
2253.19 2540.19 lineto
closepath stroke
grestore
% node101
gsave
1 0.98611 1 nodecolor
1268 2498 65.05 48.08 ellipse_path fill
1 setlinewidth
filled
0 0 0 nodecolor
1268 2498 65.05 48.08 ellipse_path stroke
0 0 0 nodecolor
14 /Times-Roman set_font
1230 2515.4 moveto 76 (GO:0006766) alignedtext
0 0 0 nodecolor
14 /Times-Roman set_font
1246 2500.4 moveto 44 (vitamin) alignedtext
0 0 0 nodecolor
14 /Times-Roman set_font
1239 2485.4 moveto 58 (metabolic) alignedtext
0 0 0 nodecolor
14 /Times-Roman set_font
1246.5 2470.4 moveto 43 (process) alignedtext
grestore
% node56->node101
gsave
1 setlinewidth
0 0 0 edgecolor
newpath 1619.07 2791.59 moveto
1544.28 2729.05 1396.73 2605.66 1318.87 2540.54 curveto
stroke
0 0 0 edgecolor
newpath 1321.02 2537.78 moveto
1311.1 2534.04 lineto
1316.53 2543.14 lineto
closepath fill
1 setlinewidth
solid
0 0 0 edgecolor
newpath 1321.02 2537.78 moveto
1311.1 2534.04 lineto
1316.53 2543.14 lineto
closepath stroke
grestore
% node57->node41
gsave
1 setlinewidth
0 0 0 edgecolor
newpath 1658.93 2448.09 moveto
1700.96 2386.25 1772.23 2281.41 1814.83 2218.74 curveto
stroke
0 0 0 edgecolor
newpath 1817.92 2220.43 moveto
1820.64 2210.19 lineto
1812.13 2216.49 lineto
closepath fill
1 setlinewidth
solid
0 0 0 edgecolor
newpath 1817.92 2220.43 moveto
1820.64 2210.19 lineto
1812.13 2216.49 lineto
closepath stroke
grestore
% node58->node102
gsave
1 setlinewidth
0 0 0 edgecolor
newpath 4056.92 2782.79 moveto
4040.29 2722.8 4011.63 2619.36 3993.8 2555.03 curveto
stroke
0 0 0 edgecolor
newpath 3997.08 2553.75 moveto
3991.04 2545.05 lineto
3990.34 2555.62 lineto
closepath fill
1 setlinewidth
solid
0 0 0 edgecolor
newpath 3997.08 2553.75 moveto
3991.04 2545.05 lineto
3990.34 2555.62 lineto
closepath stroke
grestore
% node111
gsave
1 0.047619 1 nodecolor
4127 2498 65.76 37.48 ellipse_path fill
1 setlinewidth
filled
0 0 0 nodecolor
4127 2498 65.76 37.48 ellipse_path stroke
0 0 0 nodecolor
14 /Times-Roman set_font
4088.5 2507.9 moveto 77 (GO:0042493) alignedtext
0 0 0 nodecolor
14 /Times-Roman set_font
4102 2492.9 moveto 50 (response) alignedtext
0 0 0 nodecolor
14 /Times-Roman set_font
4106 2477.9 moveto 42 (to drug) alignedtext
grestore
% node58->node111
gsave
1 setlinewidth
0 0 0 edgecolor
newpath 4078.23 2782.08 moveto
4089.06 2718.97 4108 2608.66 4118.82 2545.67 curveto
stroke
0 0 0 edgecolor
newpath 4122.3 2546.06 moveto
4120.54 2535.61 lineto
4115.4 2544.87 lineto
closepath fill
1 setlinewidth
solid
0 0 0 edgecolor
newpath 4122.3 2546.06 moveto
4120.54 2535.61 lineto
4115.4 2544.87 lineto
closepath stroke
grestore
% node59
gsave
1 0.98611 1 nodecolor
1095 2167 67.18 58.69 ellipse_path fill
1 setlinewidth
filled
0 0 0 nodecolor
1095 2167 67.18 58.69 ellipse_path stroke
0 0 0 nodecolor
14 /Times-Roman set_font
1057 2191.9 moveto 76 (GO:0006767) alignedtext
0 0 0 nodecolor
14 /Times-Roman set_font
1055.5 2176.9 moveto 79 (water-soluble) alignedtext
0 0 0 nodecolor
14 /Times-Roman set_font
1073 2161.9 moveto 44 (vitamin) alignedtext
0 0 0 nodecolor
14 /Times-Roman set_font
1066 2146.9 moveto 58 (metabolic) alignedtext
0 0 0 nodecolor
14 /Times-Roman set_font
1073.5 2131.9 moveto 43 (process) alignedtext
grestore
% node59->node35
gsave
1 setlinewidth
0 0 0 edgecolor
newpath 1121.97 2113.42 moveto
1147.19 2063.32 1184.86 1988.49 1211.46 1935.65 curveto
stroke
0 0 0 edgecolor
newpath 1214.59 1937.22 moveto
1215.96 1926.71 lineto
1208.34 1934.07 lineto
closepath fill
1 setlinewidth
solid
0 0 0 edgecolor
newpath 1214.59 1937.22 moveto
1215.96 1926.71 lineto
1208.34 1934.07 lineto
closepath stroke
grestore
% node104
gsave
1 0.29358 1 nodecolor
1093 1873 65.05 48.08 ellipse_path fill
1 setlinewidth
filled
0 0 0 nodecolor
1093 1873 65.05 48.08 ellipse_path stroke
0 0 0 nodecolor
14 /Times-Roman set_font
1055 1890.4 moveto 76 (GO:0008614) alignedtext
0 0 0 nodecolor
14 /Times-Roman set_font
1061 1875.4 moveto 64 (pyridoxine) alignedtext
0 0 0 nodecolor
14 /Times-Roman set_font
1064 1860.4 moveto 58 (metabolic) alignedtext
0 0 0 nodecolor
14 /Times-Roman set_font
1071.5 1845.4 moveto 43 (process) alignedtext
grestore
% node59->node104
gsave
1 setlinewidth
0 0 0 edgecolor
newpath 1094.6 2108.21 moveto
1094.25 2056.79 1093.75 1982.52 1093.4 1931.26 curveto
stroke
0 0 0 edgecolor
newpath 1096.89 1930.98 moveto
1093.33 1921 lineto
1089.89 1931.03 lineto
closepath fill
1 setlinewidth
solid
0 0 0 edgecolor
newpath 1096.89 1930.98 moveto
1093.33 1921 lineto
1089.89 1931.03 lineto
closepath stroke
grestore
% node60->node35
gsave
1 setlinewidth
0 0 0 edgecolor
newpath 1244.67 2118.78 moveto
1244.34 2070.65 1243.84 1996.22 1243.47 1941.88 curveto
stroke
0 0 0 edgecolor
newpath 1246.97 1941.61 moveto
1243.4 1931.63 lineto
1239.97 1941.65 lineto
closepath fill
1 setlinewidth
solid
0 0 0 edgecolor
newpath 1246.97 1941.61 moveto
1243.4 1931.63 lineto
1239.97 1941.65 lineto
closepath stroke
grestore
% node61
gsave
1 0.46031 1 nodecolor
2787 2167 101.12 58.69 ellipse_path fill
1 setlinewidth
filled
0 0 0 nodecolor
2787 2167 101.12 58.69 ellipse_path stroke
0 0 0 nodecolor
14 /Times-Roman set_font
2749 2191.9 moveto 76 (GO:0006575) alignedtext
0 0 0 nodecolor
14 /Times-Roman set_font
2764.5 2176.9 moveto 45 (cellular) alignedtext
0 0 0 nodecolor
14 /Times-Roman set_font
2723.5 2161.9 moveto 127 (amino acid derivative) alignedtext
0 0 0 nodecolor
14 /Times-Roman set_font
2758 2146.9 moveto 58 (metabolic) alignedtext
0 0 0 nodecolor
14 /Times-Roman set_font
2765.5 2131.9 moveto 43 (process) alignedtext
grestore
% node61->node62
gsave
1 setlinewidth
0 0 0 edgecolor
newpath 2800.83 2108.92 moveto
2812.33 2060.59 2828.73 1991.74 2840.84 1940.88 curveto
stroke
0 0 0 edgecolor
newpath 2844.29 1941.5 moveto
2843.2 1930.96 lineto
2837.48 1939.88 lineto
closepath fill
1 setlinewidth
solid
0 0 0 edgecolor
newpath 2844.29 1941.5 moveto
2843.2 1930.96 lineto
2837.48 1939.88 lineto
closepath stroke
grestore
% node63
gsave
1 0.60752 1 nodecolor
3094 1873 79.9 58.69 ellipse_path fill
1 setlinewidth
filled
0 0 0 nodecolor
3094 1873 79.9 58.69 ellipse_path stroke
0 0 0 nodecolor
14 /Times-Roman set_font
3056 1897.9 moveto 76 (GO:0006576) alignedtext
0 0 0 nodecolor
14 /Times-Roman set_font
3071.5 1882.9 moveto 45 (cellular) alignedtext
0 0 0 nodecolor
14 /Times-Roman set_font
3068 1867.9 moveto 52 (biogenic) alignedtext
0 0 0 nodecolor
14 /Times-Roman set_font
3045.5 1852.9 moveto 97 (amine metabolic) alignedtext
0 0 0 nodecolor
14 /Times-Roman set_font
3072.5 1837.9 moveto 43 (process) alignedtext
grestore
% node61->node63
gsave
1 setlinewidth
0 0 0 edgecolor
newpath 2839.43 2116.79 moveto
2894.66 2063.9 2981.32 1980.91 3037.9 1926.72 curveto
stroke
0 0 0 edgecolor
newpath 3040.53 1929.05 moveto
3045.34 1919.6 lineto
3035.69 1923.99 lineto
closepath fill
1 setlinewidth
solid
0 0 0 edgecolor
newpath 3040.53 1929.05 moveto
3045.34 1919.6 lineto
3035.69 1923.99 lineto
closepath stroke
grestore
% node64
gsave
1 0.99029 1 nodecolor
3074 1598 89.1 58.69 ellipse_path fill
1 setlinewidth
filled
0 0 0 nodecolor
3074 1598 89.1 58.69 ellipse_path stroke
0 0 0 nodecolor
14 /Times-Roman set_font
3035.5 1622.9 moveto 77 (GO:0042401) alignedtext
0 0 0 nodecolor
14 /Times-Roman set_font
3051.5 1607.9 moveto 45 (cellular) alignedtext
0 0 0 nodecolor
14 /Times-Roman set_font
3048 1592.9 moveto 52 (biogenic) alignedtext
0 0 0 nodecolor
14 /Times-Roman set_font
3019 1577.9 moveto 110 (amine biosynthetic) alignedtext
0 0 0 nodecolor
14 /Times-Roman set_font
3052.5 1562.9 moveto 43 (process) alignedtext
grestore
% node62->node64
gsave
1 setlinewidth
0 0 0 edgecolor
newpath 2899.1 1819.65 moveto
2935.64 1773.34 2988.51 1706.34 3026.55 1658.14 curveto
stroke
0 0 0 edgecolor
newpath 3029.31 1660.29 moveto
3032.76 1650.27 lineto
3023.81 1655.95 lineto
closepath fill
1 setlinewidth
solid
0 0 0 edgecolor
newpath 3029.31 1660.29 moveto
3032.76 1650.27 lineto
3023.81 1655.95 lineto
closepath stroke
grestore
% node63->node64
gsave
1 setlinewidth
0 0 0 edgecolor
newpath 3089.73 1814.34 moveto
3086.59 1771.08 3082.3 1712.09 3078.99 1666.64 curveto
stroke
0 0 0 edgecolor
newpath 3082.48 1666.29 moveto
3078.26 1656.57 lineto
3075.49 1666.79 lineto
closepath fill
1 setlinewidth
solid
0 0 0 edgecolor
newpath 3082.48 1666.29 moveto
3078.26 1656.57 lineto
3075.49 1666.79 lineto
closepath stroke
grestore
% node80
gsave
1 0.40138 1 nodecolor
3260 1598 79.2 48.08 ellipse_path fill
1 setlinewidth
filled
0 0 0 nodecolor
3260 1598 79.2 48.08 ellipse_path stroke
0 0 0 nodecolor
14 /Times-Roman set_font
3222 1615.4 moveto 76 (GO:0006586) alignedtext
0 0 0 nodecolor
14 /Times-Roman set_font
3212 1600.4 moveto 96 (indolalkylamine) alignedtext
0 0 0 nodecolor
14 /Times-Roman set_font
3231 1585.4 moveto 58 (metabolic) alignedtext
0 0 0 nodecolor
14 /Times-Roman set_font
3238.5 1570.4 moveto 43 (process) alignedtext
grestore
% node63->node80
gsave
1 setlinewidth
0 0 0 edgecolor
newpath 3126.4 1819.32 moveto
3155.54 1771.06 3198.12 1700.51 3227.34 1652.11 curveto
stroke
0 0 0 edgecolor
newpath 3230.46 1653.71 moveto
3232.63 1643.34 lineto
3224.46 1650.1 lineto
closepath fill
1 setlinewidth
solid
0 0 0 edgecolor
newpath 3230.46 1653.71 moveto
3232.63 1643.34 lineto
3224.46 1650.1 lineto
closepath stroke
grestore
% node64->node48
gsave
1 setlinewidth
0 0 0 edgecolor
newpath 3124.27 1549.33 moveto
3175.89 1499.35 3255.76 1422.02 3307.21 1372.21 curveto
stroke
0 0 0 edgecolor
newpath 3309.83 1374.54 moveto
3314.58 1365.07 lineto
3304.97 1369.51 lineto
closepath fill
1 setlinewidth
solid
0 0 0 edgecolor
newpath 3309.83 1374.54 moveto
3314.58 1365.07 lineto
3304.97 1369.51 lineto
closepath stroke
grestore
% node65->node22
gsave
1 setlinewidth
0 0 0 edgecolor
newpath 2609.9 1838.94 moveto
2567.98 1799.76 2503.47 1731.24 2474 1657 curveto
2437.93 1566.15 2438.53 1450.54 2443.14 1382.18 curveto
stroke
0 0 0 edgecolor
newpath 2446.64 1382.26 moveto
2443.88 1372.03 lineto
2439.66 1381.75 lineto
closepath fill
1 setlinewidth
solid
0 0 0 edgecolor
newpath 2446.64 1382.26 moveto
2443.88 1372.03 lineto
2439.66 1381.75 lineto
closepath stroke
grestore
% node65->node64
gsave
1 setlinewidth
0 0 0 edgecolor
newpath 2697.75 1841.45 moveto
2772.34 1793.19 2915.24 1700.73 3001.85 1644.68 curveto
stroke
0 0 0 edgecolor
newpath 3003.82 1647.58 moveto
3010.31 1639.21 lineto
3000.02 1641.7 lineto
closepath fill
1 setlinewidth
solid
0 0 0 edgecolor
newpath 3003.82 1647.58 moveto
3010.31 1639.21 lineto
3000.02 1641.7 lineto
closepath stroke
grestore
% node67
gsave
1 0.40138 1 nodecolor
3299 2167 65.97 58.69 ellipse_path fill
1 setlinewidth
filled
0 0 0 nodecolor
3299 2167 65.97 58.69 ellipse_path stroke
0 0 0 nodecolor
14 /Times-Roman set_font
3260 2191.9 moveto 78 (GO:0042434) alignedtext
0 0 0 nodecolor
14 /Times-Roman set_font
3280 2176.9 moveto 38 (indole) alignedtext
0 0 0 nodecolor
14 /Times-Roman set_font
3270 2161.9 moveto 58 (derivative) alignedtext
0 0 0 nodecolor
14 /Times-Roman set_font
3270 2146.9 moveto 58 (metabolic) alignedtext
0 0 0 nodecolor
14 /Times-Roman set_font
3277.5 2131.9 moveto 43 (process) alignedtext
grestore
% node66->node67
gsave
1 setlinewidth
0 0 0 edgecolor
newpath 3299 2439.21 moveto
3299 2382.22 3299 2295.81 3299 2235.68 curveto
stroke
0 0 0 edgecolor
newpath 3302.5 2235.53 moveto
3299 2225.53 lineto
3295.5 2235.53 lineto
closepath fill
1 setlinewidth
solid
0 0 0 edgecolor
newpath 3302.5 2235.53 moveto
3299 2225.53 lineto
3295.5 2235.53 lineto
closepath stroke
grestore
% node67->node68
gsave
1 setlinewidth
0 0 0 edgecolor
newpath 3305.96 2108.56 moveto
3311.68 2060.47 3319.81 1992.2 3325.84 1941.54 curveto
stroke
0 0 0 edgecolor
newpath 3329.35 1941.67 moveto
3327.06 1931.33 lineto
3322.4 1940.84 lineto
closepath fill
1 setlinewidth
solid
0 0 0 edgecolor
newpath 3329.35 1941.67 moveto
3327.06 1931.33 lineto
3322.4 1940.84 lineto
closepath stroke
grestore
% node67->node80
gsave
1 setlinewidth
0 0 0 edgecolor
newpath 3286.4 2109.4 moveto
3276.72 2062.04 3264.16 1993.03 3259 1932 curveto
3254.58 1879.74 3258.88 1866.44 3259 1814 curveto
3259.12 1760.54 3259.42 1699.63 3259.66 1656.15 curveto
stroke
0 0 0 edgecolor
newpath 3263.16 1656.06 moveto
3259.71 1646.04 lineto
3256.16 1656.02 lineto
closepath fill
1 setlinewidth
solid
0 0 0 edgecolor
newpath 3263.16 1656.06 moveto
3259.71 1646.04 lineto
3256.16 1656.02 lineto
closepath stroke
grestore
% node68->node48
gsave
1 setlinewidth
0 0 0 edgecolor
newpath 3338.4 1814.36 moveto
3341.51 1770.93 3345.55 1710.31 3348 1657 curveto
3352.41 1560.89 3354.89 1449.08 3356.08 1382.55 curveto
stroke
0 0 0 edgecolor
newpath 3359.59 1382.33 moveto
3356.27 1372.27 lineto
3352.59 1382.21 lineto
closepath fill
1 setlinewidth
solid
0 0 0 edgecolor
newpath 3359.59 1382.33 moveto
3356.27 1372.27 lineto
3352.59 1382.21 lineto
closepath stroke
grestore
% node69->node76
gsave
1 setlinewidth
0 0 0 edgecolor
newpath 2481.46 2782.43 moveto
2495.9 2722.52 2520.68 2619.68 2536.16 2555.44 curveto
stroke
0 0 0 edgecolor
newpath 2539.62 2556.02 moveto
2538.56 2545.48 lineto
2532.81 2554.38 lineto
closepath fill
1 setlinewidth
solid
0 0 0 edgecolor
newpath 2539.62 2556.02 moveto
2538.56 2545.48 lineto
2532.81 2554.38 lineto
closepath stroke
grestore
% node70->node71
gsave
1 setlinewidth
0 0 0 edgecolor
newpath 2975.93 1298.96 moveto
3054.27 1248.57 3230.69 1135.1 3315.59 1080.5 curveto
stroke
0 0 0 edgecolor
newpath 3317.49 1083.44 moveto
3324 1075.08 lineto
3313.7 1077.55 lineto
closepath fill
1 setlinewidth
solid
0 0 0 edgecolor
newpath 3317.49 1083.44 moveto
3324 1075.08 lineto
3313.7 1077.55 lineto
closepath stroke
grestore
% node71->node93
gsave
1 setlinewidth
0 0 0 edgecolor
newpath 3336.31 1023.88 moveto
3289.93 978.49 3193.71 884.33 3133.83 825.72 curveto
stroke
0 0 0 edgecolor
newpath 3135.95 822.9 moveto
3126.35 818.41 lineto
3131.05 827.9 lineto
closepath fill
1 setlinewidth
solid
0 0 0 edgecolor
newpath 3135.95 822.9 moveto
3126.35 818.41 lineto
3131.05 827.9 lineto
closepath stroke
grestore
% node72->node36
gsave
1 setlinewidth
0 0 0 edgecolor
newpath 1176.28 1542.45 moveto
1160.75 1499.63 1141.21 1438.55 1133 1383 curveto
1117.26 1276.51 1136.47 1149.24 1148.2 1087.41 curveto
stroke
0 0 0 edgecolor
newpath 1151.68 1087.83 moveto
1150.15 1077.35 lineto
1144.81 1086.5 lineto
closepath fill
1 setlinewidth
solid
0 0 0 edgecolor
newpath 1151.68 1087.83 moveto
1150.15 1077.35 lineto
1144.81 1086.5 lineto
closepath stroke
grestore
% node73->node65
gsave
1 setlinewidth
0 0 0 edgecolor
newpath 2829.71 2463.68 moveto
2785.51 2416.97 2710.38 2328.66 2677 2237 curveto
2637.72 2129.15 2640 1991.74 2644.7 1920.55 curveto
stroke
0 0 0 edgecolor
newpath 2648.19 1920.77 moveto
2645.41 1910.54 lineto
2641.21 1920.27 lineto
closepath fill
1 setlinewidth
solid
0 0 0 edgecolor
newpath 2648.19 1920.77 moveto
2645.41 1910.54 lineto
2641.21 1920.27 lineto
closepath stroke
grestore
% node73->node74
gsave
1 setlinewidth
0 0 0 edgecolor
newpath 2877.64 2460.99 moveto
2898.89 2403.35 2940.04 2291.71 2965.06 2223.81 curveto
stroke
0 0 0 edgecolor
newpath 2968.46 2224.72 moveto
2968.63 2214.12 lineto
2961.89 2222.29 lineto
closepath fill
1 setlinewidth
solid
0 0 0 edgecolor
newpath 2968.46 2224.72 moveto
2968.63 2214.12 lineto
2961.89 2222.29 lineto
closepath stroke
grestore
% node74->node18
gsave
1 setlinewidth
0 0 0 edgecolor
newpath 2988.98 2118.92 moveto
2993.31 2034.44 2997.79 1863.6 2967 1814 curveto
2903.68 1712 2773.61 1653.8 2682.71 1624.09 curveto
stroke
0 0 0 edgecolor
newpath 2683.52 1620.67 moveto
2672.93 1620.95 lineto
2681.38 1627.34 lineto
closepath fill
1 setlinewidth
solid
0 0 0 edgecolor
newpath 2683.52 1620.67 moveto
2672.93 1620.95 lineto
2681.38 1627.34 lineto
closepath stroke
grestore
% node74->node63
gsave
1 setlinewidth
0 0 0 edgecolor
newpath 3003.23 2120.09 moveto
3021.18 2071.23 3049.45 1994.27 3069.67 1939.22 curveto
stroke
0 0 0 edgecolor
newpath 3073.06 1940.15 moveto
3073.22 1929.55 lineto
3066.49 1937.73 lineto
closepath fill
1 setlinewidth
solid
0 0 0 edgecolor
newpath 3073.06 1940.15 moveto
3073.22 1929.55 lineto
3066.49 1937.73 lineto
closepath stroke
grestore
% node77->node24
gsave
1 setlinewidth
0 0 0 edgecolor
newpath 574.84 2451.98 moveto
548.55 2391.96 502.59 2287.05 474.37 2222.63 curveto
stroke
0 0 0 edgecolor
newpath 477.56 2221.19 moveto
470.34 2213.43 lineto
471.15 2224 lineto
closepath fill
1 setlinewidth
solid
0 0 0 edgecolor
newpath 477.56 2221.19 moveto
470.34 2213.43 lineto
471.15 2224 lineto
closepath stroke
grestore
% node77->node78
gsave
1 setlinewidth
0 0 0 edgecolor
newpath 557.97 2458.07 moveto
501.19 2396.86 392.84 2280.03 332.09 2214.54 curveto
stroke
0 0 0 edgecolor
newpath 334.29 2211.76 moveto
324.92 2206.81 lineto
329.16 2216.52 lineto
closepath fill
1 setlinewidth
solid
0 0 0 edgecolor
newpath 334.29 2211.76 moveto
324.92 2206.81 lineto
329.16 2216.52 lineto
closepath stroke
grestore
% node77->node79
gsave
1 setlinewidth
0 0 0 edgecolor
newpath 597.47 2449.87 moveto
600.53 2390.42 605.72 2289.35 609 2225.49 curveto
stroke
0 0 0 edgecolor
newpath 612.51 2225.35 moveto
609.53 2215.19 lineto
605.52 2225 lineto
closepath fill
1 setlinewidth
solid
0 0 0 edgecolor
newpath 612.51 2225.35 moveto
609.53 2215.19 lineto
605.52 2225 lineto
closepath stroke
grestore
% node78->node29
gsave
1 setlinewidth
0 0 0 edgecolor
newpath 286.03 2118.78 moveto
283.94 2067.51 280.63 1986.41 278.39 1931.52 curveto
stroke
0 0 0 edgecolor
newpath 281.87 1931.09 moveto
277.97 1921.25 lineto
274.88 1931.38 lineto
closepath fill
1 setlinewidth
solid
0 0 0 edgecolor
newpath 281.87 1931.09 moveto
277.97 1921.25 lineto
274.88 1931.38 lineto
closepath stroke
grestore
% node79->node27
gsave
1 setlinewidth
0 0 0 edgecolor
newpath 611.67 2118.78 moveto
611.32 2067.51 610.77 1986.41 610.4 1931.52 curveto
stroke
0 0 0 edgecolor
newpath 613.9 1931.22 moveto
610.33 1921.25 lineto
606.9 1931.27 lineto
closepath fill
1 setlinewidth
solid
0 0 0 edgecolor
newpath 613.9 1931.22 moveto
610.33 1921.25 lineto
606.9 1931.27 lineto
closepath stroke
grestore
% node80->node46
gsave
1 setlinewidth
0 0 0 edgecolor
newpath 3248.68 1550.27 moveto
3237.55 1503.37 3220.56 1431.73 3208.68 1381.66 curveto
stroke
0 0 0 edgecolor
newpath 3212.02 1380.56 moveto
3206.3 1371.64 lineto
3205.2 1382.18 lineto
closepath fill
1 setlinewidth
solid
0 0 0 edgecolor
newpath 3212.02 1380.56 moveto
3206.3 1371.64 lineto
3205.2 1382.18 lineto
closepath stroke
grestore
% node80->node48
gsave
1 setlinewidth
0 0 0 edgecolor
newpath 3276.67 1550.9 moveto
3293.42 1503.61 3319.22 1430.73 3337.04 1380.38 curveto
stroke
0 0 0 edgecolor
newpath 3340.34 1381.54 moveto
3340.38 1370.95 lineto
3333.74 1379.2 lineto
closepath fill
1 setlinewidth
solid
0 0 0 edgecolor
newpath 3340.34 1381.54 moveto
3340.38 1370.95 lineto
3333.74 1379.2 lineto
closepath stroke
grestore
% node81->node22
gsave
1 setlinewidth
0 0 0 edgecolor
newpath 1996.32 1561.55 moveto
2008.26 1553.88 2020.95 1546 2033 1539 curveto
2094.33 1503.38 2265.31 1416.44 2367.98 1364.68 curveto
stroke
0 0 0 edgecolor
newpath 2369.73 1367.72 moveto
2377.08 1360.09 lineto
2366.58 1361.47 lineto
closepath fill
1 setlinewidth
solid
0 0 0 edgecolor
newpath 2369.73 1367.72 moveto
2377.08 1360.09 lineto
2366.58 1361.47 lineto
closepath stroke
grestore
% node92
gsave
1 0.74118 1 nodecolor
449 775 85.77 37.48 ellipse_path fill
1 setlinewidth
filled
0 0 0 nodecolor
449 775 85.77 37.48 ellipse_path stroke
0 0 0 nodecolor
14 /Times-Roman set_font
411 784.9 moveto 76 (GO:0006098) alignedtext
0 0 0 nodecolor
14 /Times-Roman set_font
396 769.9 moveto 106 (pentose-phosphate) alignedtext
0 0 0 nodecolor
14 /Times-Roman set_font
434 754.9 moveto 30 (shunt) alignedtext
grestore
% node82->node92
gsave
1 setlinewidth
0 0 0 edgecolor
newpath 613.01 1000.52 moveto
575.48 948.92 517.21 868.78 481.17 819.23 curveto
stroke
0 0 0 edgecolor
newpath 483.85 816.97 moveto
475.14 810.95 lineto
478.19 821.09 lineto
closepath fill
1 setlinewidth
solid
0 0 0 edgecolor
newpath 483.85 816.97 moveto
475.14 810.95 lineto
478.19 821.09 lineto
closepath stroke
grestore
% node82->node112
gsave
1 setlinewidth
0 0 0 edgecolor
newpath 664.54 993.02 moveto
678.32 942.49 698.21 869.57 711.12 822.23 curveto
stroke
0 0 0 edgecolor
newpath 714.51 823.1 moveto
713.76 812.54 lineto
707.76 821.26 lineto
closepath fill
1 setlinewidth
solid
0 0 0 edgecolor
newpath 714.51 823.1 moveto
713.76 812.54 lineto
707.76 821.26 lineto
closepath stroke
grestore
% node83->node84
gsave
1 setlinewidth
0 0 0 edgecolor
newpath 914.35 2119.11 moveto
921.18 2067.64 932.03 1985.83 939.33 1930.82 curveto
stroke
0 0 0 edgecolor
newpath 942.8 1931.24 moveto
940.65 1920.87 lineto
935.87 1930.32 lineto
closepath fill
1 setlinewidth
solid
0 0 0 edgecolor
newpath 942.8 1931.24 moveto
940.65 1920.87 lineto
935.87 1930.32 lineto
closepath stroke
grestore
% node99
gsave
1 0.88728 1 nodecolor
802 1873 63.85 48.08 ellipse_path fill
1 setlinewidth
filled
0 0 0 nodecolor
802 1873 63.85 48.08 ellipse_path stroke
0 0 0 nodecolor
14 /Times-Roman set_font
764.5 1890.4 moveto 75 (GO:0006732) alignedtext
0 0 0 nodecolor
14 /Times-Roman set_font
771.5 1875.4 moveto 61 (coenzyme) alignedtext
0 0 0 nodecolor
14 /Times-Roman set_font
773 1860.4 moveto 58 (metabolic) alignedtext
0 0 0 nodecolor
14 /Times-Roman set_font
780.5 1845.4 moveto 43 (process) alignedtext
grestore
% node83->node99
gsave
1 setlinewidth
0 0 0 edgecolor
newpath 891.2 2120.41 moveto
872.48 2068.48 842.21 1984.52 822.2 1929.04 curveto
stroke
0 0 0 edgecolor
newpath 825.4 1927.59 moveto
818.72 1919.37 lineto
818.82 1929.96 lineto
closepath fill
1 setlinewidth
solid
0 0 0 edgecolor
newpath 825.4 1927.59 moveto
818.72 1919.37 lineto
818.82 1929.96 lineto
closepath stroke
grestore
% node84->node7
gsave
1 setlinewidth
0 0 0 edgecolor
newpath 932.07 1826.35 moveto
916.9 1778.94 893.38 1705.45 877.15 1654.71 curveto
stroke
0 0 0 edgecolor
newpath 880.38 1653.34 moveto
874 1644.88 lineto
873.72 1655.47 lineto
closepath fill
1 setlinewidth
solid
0 0 0 edgecolor
newpath 880.38 1653.34 moveto
874 1644.88 lineto
873.72 1655.47 lineto
closepath stroke
grestore
% node86
gsave
1 0.81587 1 nodecolor
1834 520 67.18 48.08 ellipse_path fill
1 setlinewidth
filled
0 0 0 nodecolor
1834 520 67.18 48.08 ellipse_path stroke
0 0 0 nodecolor
14 /Times-Roman set_font
1796.5 537.4 moveto 75 (GO:0071265) alignedtext
0 0 0 nodecolor
14 /Times-Roman set_font
1794.5 522.4 moveto 79 (L-methionine) alignedtext
0 0 0 nodecolor
14 /Times-Roman set_font
1798.5 507.4 moveto 71 (biosynthetic) alignedtext
0 0 0 nodecolor
14 /Times-Roman set_font
1812.5 492.4 moveto 43 (process) alignedtext
grestore
% node85->node86
gsave
1 setlinewidth
0 0 0 edgecolor
newpath 1902.59 728.23 moveto
1888.52 685.5 1867.67 622.22 1852.66 576.64 curveto
stroke
0 0 0 edgecolor
newpath 1855.9 575.31 moveto
1849.45 566.91 lineto
1849.26 577.5 lineto
closepath fill
1 setlinewidth
solid
0 0 0 edgecolor
newpath 1855.9 575.31 moveto
1849.45 566.91 lineto
1849.26 577.5 lineto
closepath stroke
grestore
% node86->node38
gsave
1 setlinewidth
0 0 0 edgecolor
newpath 1784.15 487.51 moveto
1722.11 447.09 1616.66 378.37 1553.44 337.17 curveto
stroke
0 0 0 edgecolor
newpath 1555.1 334.08 moveto
1544.81 331.55 lineto
1551.28 339.94 lineto
closepath fill
1 setlinewidth
solid
0 0 0 edgecolor
newpath 1555.1 334.08 moveto
1544.81 331.55 lineto
1551.28 339.94 lineto
closepath stroke
grestore
% node87->node88
gsave
1 setlinewidth
0 0 0 edgecolor
newpath 383.9 1550.9 moveto
369.78 1503.7 348.03 1431.03 332.97 1380.7 curveto
stroke
0 0 0 edgecolor
newpath 336.27 1379.52 moveto
330.05 1370.95 lineto
329.56 1381.53 lineto
closepath fill
1 setlinewidth
solid
0 0 0 edgecolor
newpath 336.27 1379.52 moveto
330.05 1370.95 lineto
329.56 1381.53 lineto
closepath stroke
grestore
% node87->node90
gsave
1 setlinewidth
0 0 0 edgecolor
newpath 422.27 1553.06 moveto
451.47 1499 499.89 1409.36 526.68 1359.76 curveto
stroke
0 0 0 edgecolor
newpath 529.91 1361.15 moveto
531.58 1350.69 lineto
523.75 1357.83 lineto
closepath fill
1 setlinewidth
solid
0 0 0 edgecolor
newpath 529.91 1361.15 moveto
531.58 1350.69 lineto
523.75 1357.83 lineto
closepath stroke
grestore
% node88->node91
gsave
1 setlinewidth
0 0 0 edgecolor
newpath 298.53 1277.52 moveto
278.23 1223.53 245.17 1135.58 226.66 1086.34 curveto
stroke
0 0 0 edgecolor
newpath 229.85 1084.86 moveto
223.05 1076.74 lineto
223.29 1087.33 lineto
closepath fill
1 setlinewidth
solid
0 0 0 edgecolor
newpath 229.85 1084.86 moveto
223.05 1076.74 lineto
223.29 1087.33 lineto
closepath stroke
grestore
% node88->node92
gsave
1 setlinewidth
0 0 0 edgecolor
newpath 327.45 1276.72 moveto
352.61 1172.89 412.43 925.96 437.56 822.2 curveto
stroke
0 0 0 edgecolor
newpath 441 822.87 moveto
439.96 812.32 lineto
434.2 821.22 lineto
closepath fill
1 setlinewidth
solid
0 0 0 edgecolor
newpath 441 822.87 moveto
439.96 812.32 lineto
434.2 821.22 lineto
closepath stroke
grestore
% node89->node90
gsave
1 setlinewidth
0 0 0 edgecolor
newpath 1334.6 1567.86 moveto
1315.68 1557.66 1293.8 1546.88 1273 1539 curveto
1003.23 1436.85 909.29 1493.89 643 1383 curveto
624.58 1375.33 605.55 1364.5 589.29 1354.2 curveto
stroke
0 0 0 edgecolor
newpath 590.85 1351.05 moveto
580.55 1348.56 lineto
587.06 1356.93 lineto
closepath fill
1 setlinewidth
solid
0 0 0 edgecolor
newpath 590.85 1351.05 moveto
580.55 1348.56 lineto
587.06 1356.93 lineto
closepath stroke
grestore
% node94->node18
gsave
1 setlinewidth
0 0 0 edgecolor
newpath 2313.72 2441.52 moveto
2244.12 2318.86 2102.5 2022.41 2221 1814 curveto
2277.51 1714.61 2399.82 1656.17 2486.83 1625.66 curveto
stroke
0 0 0 edgecolor
newpath 2488.15 1628.91 moveto
2496.46 1622.35 lineto
2485.87 1622.29 lineto
closepath fill
1 setlinewidth
solid
0 0 0 edgecolor
newpath 2488.15 1628.91 moveto
2496.46 1622.35 lineto
2485.87 1622.29 lineto
closepath stroke
grestore
% node94->node61
gsave
1 setlinewidth
0 0 0 edgecolor
newpath 2413.25 2448.8 moveto
2494.73 2387.37 2633.56 2282.7 2717.14 2219.68 curveto
stroke
0 0 0 edgecolor
newpath 2719.42 2222.34 moveto
2725.3 2213.52 lineto
2715.21 2216.75 lineto
closepath fill
1 setlinewidth
solid
0 0 0 edgecolor
newpath 2719.42 2222.34 moveto
2725.3 2213.52 lineto
2715.21 2216.75 lineto
closepath stroke
grestore
% node96->node95
gsave
1 setlinewidth
0 0 0 edgecolor
newpath 1988.06 1265.89 moveto
1977.67 1219.21 1963.15 1153.98 1952.79 1107.46 curveto
stroke
0 0 0 edgecolor
newpath 1956.17 1106.54 moveto
1950.58 1097.54 lineto
1949.34 1108.06 lineto
closepath fill
1 setlinewidth
solid
0 0 0 edgecolor
newpath 1956.17 1106.54 moveto
1950.58 1097.54 lineto
1949.34 1108.06 lineto
closepath stroke
grestore
% node97->node85
gsave
1 setlinewidth
0 0 0 edgecolor
newpath 2062.56 1006.12 moveto
2032.16 957.53 1983.19 879.22 1950.79 827.43 curveto
stroke
0 0 0 edgecolor
newpath 1953.62 825.34 moveto
1945.35 818.72 lineto
1947.68 829.06 lineto
closepath fill
1 setlinewidth
solid
0 0 0 edgecolor
newpath 1953.62 825.34 moveto
1945.35 818.72 lineto
1947.68 829.06 lineto
closepath stroke
grestore
% node98->node97
gsave
1 setlinewidth
0 0 0 edgecolor
newpath 2194.02 1267.56 moveto
2171.19 1219.83 2138.7 1151.86 2116.13 1104.64 curveto
stroke
0 0 0 edgecolor
newpath 2119.22 1103 moveto
2111.75 1095.49 lineto
2112.9 1106.02 lineto
closepath fill
1 setlinewidth
solid
0 0 0 edgecolor
newpath 2119.22 1103 moveto
2111.75 1095.49 lineto
2112.9 1106.02 lineto
closepath stroke
grestore
% node98->node105
gsave
1 setlinewidth
0 0 0 edgecolor
newpath 2234.15 1265.89 moveto
2243.92 1222.72 2257.28 1163.69 2267.55 1118.26 curveto
stroke
0 0 0 edgecolor
newpath 2270.97 1119.02 moveto
2269.76 1108.5 lineto
2264.14 1117.48 lineto
closepath fill
1 setlinewidth
solid
0 0 0 edgecolor
newpath 2270.97 1119.02 moveto
2269.76 1108.5 lineto
2264.14 1117.48 lineto
closepath stroke
grestore
% node99->node3
gsave
1 setlinewidth
0 0 0 edgecolor
newpath 837.63 1833.01 moveto
880.13 1785.31 951.38 1705.33 998.78 1652.12 curveto
stroke
0 0 0 edgecolor
newpath 1001.56 1654.27 moveto
1005.6 1644.47 lineto
996.33 1649.61 lineto
closepath fill
1 setlinewidth
solid
0 0 0 edgecolor
newpath 1001.56 1654.27 moveto
1005.6 1644.47 lineto
996.33 1649.61 lineto
closepath stroke
grestore
% node99->node7
gsave
1 setlinewidth
0 0 0 edgecolor
newpath 811.86 1825.41 moveto
821.64 1778.24 836.63 1705.92 847.07 1655.55 curveto
stroke
0 0 0 edgecolor
newpath 850.56 1655.97 moveto
849.16 1645.46 lineto
843.7 1654.55 lineto
closepath fill
1 setlinewidth
solid
0 0 0 edgecolor
newpath 850.56 1655.97 moveto
849.16 1645.46 lineto
843.7 1654.55 lineto
closepath stroke
grestore
% node99->node30
gsave
1 setlinewidth
0 0 0 edgecolor
newpath 785.15 1826.66 moveto
768.94 1782.08 744.27 1714.23 726 1664.01 curveto
stroke
0 0 0 edgecolor
newpath 729.26 1662.74 moveto
722.56 1654.53 lineto
722.69 1665.13 lineto
closepath fill
1 setlinewidth
solid
0 0 0 edgecolor
newpath 729.26 1662.74 moveto
722.56 1654.53 lineto
722.69 1665.13 lineto
closepath stroke
grestore
% node100->node32
gsave
1 setlinewidth
0 0 0 edgecolor
newpath 1503.27 1814.68 moveto
1509.9 1767.97 1519.14 1702.77 1525.76 1656.11 curveto
stroke
0 0 0 edgecolor
newpath 1529.23 1656.55 moveto
1527.17 1646.16 lineto
1522.3 1655.57 lineto
closepath fill
1 setlinewidth
solid
0 0 0 edgecolor
newpath 1529.23 1656.55 moveto
1527.17 1646.16 lineto
1522.3 1655.57 lineto
closepath stroke
grestore
% node101->node59
gsave
1 setlinewidth
0 0 0 edgecolor
newpath 1244.49 2453.02 moveto
1214.27 2395.19 1161.64 2294.51 1127.58 2229.33 curveto
stroke
0 0 0 edgecolor
newpath 1130.63 2227.62 moveto
1122.9 2220.38 lineto
1124.43 2230.86 lineto
closepath fill
1 setlinewidth
solid
0 0 0 edgecolor
newpath 1130.63 2227.62 moveto
1122.9 2220.38 lineto
1124.43 2230.86 lineto
closepath stroke
grestore
% node101->node60
gsave
1 setlinewidth
0 0 0 edgecolor
newpath 1264.66 2449.87 moveto
1260.52 2390.42 1253.5 2289.35 1249.06 2225.49 curveto
stroke
0 0 0 edgecolor
newpath 1252.53 2224.92 moveto
1248.35 2215.19 lineto
1245.55 2225.41 lineto
closepath fill
1 setlinewidth
solid
0 0 0 edgecolor
newpath 1252.53 2224.92 moveto
1248.35 2215.19 lineto
1245.55 2225.41 lineto
closepath stroke
grestore
% node105->node85
gsave
1 setlinewidth
0 0 0 edgecolor
newpath 2219.42 1002.1 moveto
2149.3 949.27 2037.69 865.18 1971.76 815.5 curveto
stroke
0 0 0 edgecolor
newpath 1973.65 812.55 moveto
1963.56 809.32 lineto
1969.44 818.14 lineto
closepath fill
1 setlinewidth
solid
0 0 0 edgecolor
newpath 1973.65 812.55 moveto
1963.56 809.32 lineto
1969.44 818.14 lineto
closepath stroke
grestore
% node107->node108
gsave
1 setlinewidth
0 0 0 edgecolor
newpath 1422.71 1267.89 moveto
1439.82 1223.66 1463.71 1161.89 1481.69 1115.41 curveto
stroke
0 0 0 edgecolor
newpath 1484.98 1116.62 moveto
1485.32 1106.03 lineto
1478.45 1114.1 lineto
closepath fill
1 setlinewidth
solid
0 0 0 edgecolor
newpath 1484.98 1116.62 moveto
1485.32 1106.03 lineto
1478.45 1114.1 lineto
closepath stroke
grestore
% node107->node110
gsave
1 setlinewidth
0 0 0 edgecolor
newpath 1387.93 1266.23 moveto
1378.1 1222.78 1364.6 1163.14 1354.27 1117.5 curveto
stroke
0 0 0 edgecolor
newpath 1357.68 1116.68 moveto
1352.05 1107.69 lineto
1350.85 1118.22 lineto
closepath fill
1 setlinewidth
solid
0 0 0 edgecolor
newpath 1357.68 1116.68 moveto
1352.05 1107.69 lineto
1350.85 1118.22 lineto
closepath stroke
grestore
% node108->node109
gsave
1 setlinewidth
0 0 0 edgecolor
newpath 1507 991.34 moveto
1507 948.08 1507 889.09 1507 843.64 curveto
stroke
0 0 0 edgecolor
newpath 1510.5 843.57 moveto
1507 833.57 lineto
1503.5 843.57 lineto
closepath fill
1 setlinewidth
solid
0 0 0 edgecolor
newpath 1510.5 843.57 moveto
1507 833.57 lineto
1503.5 843.57 lineto
closepath stroke
grestore
% node110->node109
gsave
1 setlinewidth
0 0 0 edgecolor
newpath 1371.39 996.98 moveto
1399.4 951.13 1439.9 884.84 1469.34 836.64 curveto
stroke
0 0 0 edgecolor
newpath 1472.48 838.22 moveto
1474.71 827.86 lineto
1466.51 834.57 lineto
closepath fill
1 setlinewidth
solid
0 0 0 edgecolor
newpath 1472.48 838.22 moveto
1474.71 827.86 lineto
1466.51 834.57 lineto
closepath stroke
grestore
endpage
showpage
grestore
%%PageTrailer
%%EndPage: 1
%%Trailer
%%Pages: 1
%%BoundingBox: 36 36 755 560
end
restore
%%EOF
