# Supplementary material for: The Transcriptomic Signature of RacA Activation and Inactivation Provides New Insights into the Morphogenetic Network of Aspergillus niger
Source: PLoS One. 2013 Jul 24;8(7):e68946. doi: 10.1371/journal.pone.0068946 (PMC3722221; doi:10.1371/journal.pone.0068946)
Supplement: Table S3 — ZIP archive file containing FetGOat enrichment results for the up- and down-regulated gene sets of all six comparisons. (ZIP) [file pone.0068946.s003.zip › FetGOat/01.UP/tables/01.up.txt_MFover.csv]

GO term	description	p-value	FDR	node type	sP	rP	sN	rN	genes enriched
GO:0016773	phosphotransferase activity, alcohol group as acceptor	0.00158421895361144	0.0367010724253317	terminalNode	29	72	563	2876	An02g02520,An17g01330,An07g03980,An02g14380,An02g13550,An14g06540,An08g10670,An11g11100,An12g08100,An02g05610,An14g00040,An02g04270,An15g07500,An12g08610,An15g04520,An18g01670,An14g06220,An08g06810,An08g05850,An08g01480,An17g02090,An08g02990,An02g09160,An16g03050,An09g06530,An05g00100,An14g02230,An02g14530,An01g11150,
GO:0003824	catalytic activity	2.89785381647983e-05	0.00134267226830232	nonTerminalNode	319	1319	273	1629	An02g02520,An02g07250,An04g07060,An02g14910,An17g02340,An12g00020,An08g07810,An11g10160,An01g06970,An02g03250,An02g14990,An07g08390,An02g05610,An15g07500,An14g03400,An14g03050,An08g00510,An09g06270,An01g07640,An16g07400,An02g11990,An14g04050,An02g06440,An02g09720,An04g02490,An11g01580,An15g06290,An04g08330,An07g08140,An18g06760,An02g12430,An01g11660,An04g02500,An03g04520,An08g06570,An18g03300,An0…
GO:0004812	aminoacyl-tRNA ligase activity	3.60446699247246e-07	2.50510455976836e-05	terminalNode	17	12	575	2936	An18g03300,An02g14080,An02g04880,An16g08020,An07g06000,An08g06770,An09g05970,An08g00510,An03g01280,An01g08490,An17g02340,An06g01830,An16g09320,An02g02010,An07g08140,An11g02400,An09g03950,
GO:0016876	ligase activity, forming aminoacyl-tRNA and related compounds	3.60446699247246e-07	2.50510455976836e-05	nonTerminalNode	17	12	575	2936	An18g03300,An02g14080,An02g04880,An16g08020,An07g06000,An08g06770,An09g05970,An08g00510,An03g01280,An01g08490,An17g02340,An06g01830,An16g09320,An02g02010,An07g08140,An11g02400,An09g03950,
GO:0016646	oxidoreductase activity, acting on the CH-NH group of donors, NAD or NADP as acceptor	9.351408035251e-05	0.00312409836953762	terminalNode	7	2	585	2946	An04g02800,An09g05860,An04g05260,An02g07500,An02g12420,An16g07400,An02g03270,
GO:0016301	kinase activity	2.75342863772082e-06	0.000153090632257278	terminalNode	41	81	551	2867	An02g02520,An17g01330,An05g00120,An07g03980,An01g08490,An02g14380,An09g05870,An17g02280,An02g13550,An14g06540,An08g10670,An11g11100,An04g06570,An11g09320,An12g08100,An08g02260,An02g05610,An14g00040,An02g04270,An15g07500,An13g00440,An12g08610,An15g04520,An18g01670,An14g06220,An14g04010,An12g07580,An08g06810,An08g05850,An08g01480,An08g03280,An09g05840,An17g02090,An08g02990,An02g09160,An16g03050,An0…
GO:0016861	intramolecular oxidoreductase activity, interconverting aldoses and ketoses	0.000128597728919047	0.0035750168639495	terminalNode	6	1	586	2947	An08g06080,An16g05420,An11g00470,An17g01640,An14g04920,An08g06350,
GO:0016881	acid-amino acid ligase activity	0.000101139875272801	0.00312409836953762	terminalNode	15	18	577	2930	An01g07350,An02g09720,An09g04000,An12g07810,An04g02490,An11g10150,An17g02100,An11g10160,An09g03030,An08g07070,An17g00260,An11g06900,An04g09120,An11g10490,An01g12750,
GO:0016879	ligase activity, forming carbon-nitrogen bonds	0.000322555181928551	0.0081518491432852	nonTerminalNode	21	38	571	2910	An15g02340,An01g07350,An02g09720,An09g04000,An12g07810,An04g02490,An11g10150,An17g02100,An09g03030,An11g10160,An04g01340,An08g07070,An02g12420,An17g00260,An11g06900,An01g13920,An04g09120,An11g10490,An09g05660,An01g12750,An03g04380,
GO:0016645	oxidoreductase activity, acting on the CH-NH group of donors	0.00239787716951482	0.0476149895089372	nonTerminalNode	7	6	585	2942	An04g02800,An09g05860,An04g05260,An02g07500,An02g12420,An02g03270,An16g07400,
GO:0016875	ligase activity, forming carbon-oxygen bonds	3.60446699247246e-07	2.50510455976836e-05	nonTerminalNode	17	12	575	2936	An18g03300,An02g14080,An02g04880,An16g08020,An07g06000,An08g06770,An09g05970,An08g00510,An03g01280,An01g08490,An17g02340,An06g01830,An16g09320,An02g02010,An07g08140,An11g02400,An09g03950,
GO:0016874	ligase activity	1.99301192433744e-07	2.50510455976836e-05	nonTerminalNode	40	68	552	2880	An15g02340,An01g07350,An02g09720,An09g04000,An12g07810,An04g02490,An11g10150,An01g08490,An17g02340,An17g02100,An11g10160,An04g01340,An02g02010,An07g08140,An02g12420,An01g13920,An16g08020,An09g05970,An09g05660,An01g12750,An16g09320,An18g03300,An02g14080,An02g04880,An11g09640,An08g06770,An08g00510,An06g01830,An09g03030,An08g07070,An08g01480,An17g00260,An11g06900,An11g02400,An04g09120,An11g10490,An0…
GO:0019238	cyclohydrolase activity	0.0020119683745494	0.0430251698557486	terminalNode	5	2	587	2946	An09g05310,An08g06370,An01g12570,An02g12420,An04g02060,
GO:0016772	transferase activity, transferring phosphorus-containing groups	5.10108989315384e-05	0.00202586141470967	nonTerminalNode	51	130	541	2818	An02g02520,An17g01330,An05g00120,An07g03980,An12g00480,An08g07810,An11g06610,An17g02280,An02g13550,An11g11100,An02g05610,An02g04270,An15g07500,An13g00440,An12g08610,An15g04520,An04g08680,An02g03590,An14g04010,An08g06810,An08g05850,An08g01480,An08g03280,An09g05840,An08g02990,An04g00140,An16g03050,An09g06530,An05g00100,An02g14530,An02g14380,An01g08490,An09g05870,An14g06540,An08g10670,An04g06570,An1…
