# Supplementary material for: The Transcriptomic Signature of RacA Activation and Inactivation Provides New Insights into the Morphogenetic Network of Aspergillus niger
Source: PLoS One. 2013 Jul 24;8(7):e68946. doi: 10.1371/journal.pone.0068946 (PMC3722221; doi:10.1371/journal.pone.0068946)
Supplement: Table S3 — ZIP archive file containing FetGOat enrichment results for the up- and down-regulated gene sets of all six comparisons. (ZIP) [file pone.0068946.s003.zip › FetGOat/01.UP/tables/01.up.results.xls]

## Sheet: BPover
GO term	description	p-value	FDR	node type	sP	rP	sN	rN	genes enriched
GO:0009116	nucleoside metabolic process	0.00533354	0.0416986	nonTerminalNode	8	10	584	2938	An02g11230,An09g05840,An12g03570,An04g08330,An08g03980,An08g02700,An02g13510,An02g13550,
GO:0019362	pyridine nucleotide metabolic process	0.000143587	0.0024697	nonTerminalNode	13	14	579	2934	An08g06570,An11g00470,An16g08210,An02g12140,An16g04630,An09g04520,An09g05660,An12g00760,An16g05420,An11g02040,An08g03980,An11g10910,An07g03850,
GO:0000097	sulfur amino acid biosynthetic process	0.000154413	0.00255376	nonTerminalNode	8	4	584	2944	An04g01750,An09g05860,An01g08410,An08g02700,An11g06110,An15g00990,An05g00160,An02g03270,
GO:0006752	group transfer coenzyme metabolic process	0.00411198	0.0370847	nonTerminalNode	7	7	585	2941	An02g11230,An08g06560,An09g05310,An02g13510,An04g02490,An02g13550,An16g07400,
GO:0006096	glycolysis	1.47741e-05	0.00032837	terminalNode	12	8	580	2940	An18g01670,An18g06250,An16g02990,An08g02260,An14g04920,An08g06080,An02g14380,An16g05420,An16g01830,An12g08610,An12g08020,An02g07470,
GO:0007021	tubulin complex assembly	0.00336181	0.0314256	terminalNode	4	1	588	2947	An16g03000,An08g02830,An18g03900,An07g06600,
GO:0006066	alcohol metabolic process	0.00217208	0.0236455	nonTerminalNode	49	150	543	2798	An18g06250,An16g02990,An17g01330,An08g04990,An12g00480,An01g06970,An01g03570,An11g00470,An02g14990,An15g07500,An02g07650,An12g08610,An03g03700,An02g03590,An16g03010,An14g03050,An14g04010,An16g05420,An15g05450,An09g06270,An02g12140,An01g02180,An07g08340,An04g00140,An11g02040,An09g06530,An07g03850,An08g06350,An02g04370,An14g04920,An02g14380,An08g07570,An03g04510,An08g02260,An12g08020,An08g06570,An1…
GO:0009082	branched chain family amino acid biosynthetic process	0.000346726	0.00505397	terminalNode	10	9	582	2939	An01g13160,An18g02550,An04g01610,An04g00430,An14g03280,An01g14130,An02g03250,An02g06150,An03g04520,An09g03940,
GO:0042398	cellular amino acid derivative biosynthetic process	5.11078e-06	0.00013319	nonTerminalNode	11	5	581	2943	An08g06080,An06g01760,An08g06560,An04g00140,An09g03030,An02g09720,An08g02700,An01g07260,An01g11150,An02g08110,An02g02170,
GO:0044272	sulfur compound biosynthetic process	0.000472966	0.00635548	nonTerminalNode	15	22	577	2926	An02g02520,An01g08410,An02g09720,An11g06110,An04g06020,An05g00160,An04g01750,An09g05860,An09g03030,An15g00990,An02g03270,An08g10670,An03g04280,An08g02700,An02g08110,
GO:0006006	glucose metabolic process	1.66592e-05	0.000358172	nonTerminalNode	23	34	569	2914	An18g01670,An08g06570,An02g04370,An18g06250,An16g02990,An14g06220,An14g04920,An02g14380,An08g06080,An16g05420,An11g06900,An02g14990,An11g00470,An02g12140,An08g02260,An16g01830,An02g07650,An11g02040,An09g06530,An12g08610,An12g08020,An07g03850,An02g07470,
GO:0006094	gluconeogenesis	4.56589e-06	0.000122708	terminalNode	15	12	577	2936	An18g01670,An02g04370,An18g06250,An16g02990,An14g06220,An02g14990,An08g02260,An14g04920,An02g14380,An08g06080,An16g05420,An16g01830,An11g06900,An12g08020,An02g07470,
GO:0042180	cellular ketone metabolic process	5.12399e-11	3.38972e-09	nonTerminalNode	122	307	470	2641	An11g09510,An02g07250,An05g00120,An16g04630,An15g06260,An17g02340,An02g03250,An18g04150,An17g02280,An03g01140,An02g14990,An07g08390,An03g03520,An14g03400,An13g01080,An02g14080,An01g08410,An04g00430,An11g06110,An08g00510,An16g05420,An17g01640,An02g00890,An15g02360,An16g07400,An17g00210,An02g07500,An08g02990,An15g02490,An14g04050,An02g04370,An01g07260,An04g02490,An04g06020,An14g04920,An15g07110,An0…
GO:0046112	nucleobase biosynthetic process	0.00239788	0.0250181	terminalNode	7	6	585	2942	An12g03570,An04g08330,An01g10650,An13g00440,An02g00890,An02g12420,An16g07400,
GO:0043102	amino acid salvage	0.00465714	0.0370847	nonTerminalNode	3	0	589	2948	An11g06110,An01g08410,An15g00990,
GO:0006098	pentose-phosphate shunt	0.00113752	0.013587	terminalNode	6	3	586	2945	An08g06570,An16g05420,An11g00470,An11g02040,An02g12140,An07g03850,
GO:0015758	glucose transport	0.00465714	0.0370847	terminalNode	3	0	589	2948	An02g14380,An12g08610,An02g03540,
GO:0006555	methionine metabolic process	1.47741e-05	0.00032837	nonTerminalNode	12	8	580	2940	An11g11160,An17g00630,An01g08410,An11g06110,An05g00160,An08g02990,An04g01750,An09g05860,An08g02700,An15g00990,An02g03270,An08g01960,
GO:0009108	coenzyme biosynthetic process	0.000179843	0.00286417	nonTerminalNode	20	33	572	2915	An08g06560,An02g09720,An16g08210,An16g04630,An04g02490,An12g00760,An09g03030,An08g07810,An09g05310,An02g13510,An16g07400,An02g13550,An02g11230,An14g04300,An09g05660,An08g03980,An02g14530,An11g10910,An02g08110,An09g03940,
GO:0006418	tRNA aminoacylation for protein translation	8.33473e-06	0.000204796	terminalNode	15	13	577	2935	An02g14080,An02g04880,An16g08020,An07g06000,An08g06770,An09g05970,An08g00510,An03g01280,An01g08490,An17g02340,An15g06260,An06g01830,An16g09320,An02g02010,An11g02400,
GO:0034637	cellular carbohydrate biosynthetic process	0.000526728	0.00696902	nonTerminalNode	22	43	570	2905	An18g01670,An02g04370,An18g06250,An16g02990,An14g06220,An03g06940,An14g04920,An12g00480,An02g14380,An08g06080,An16g05420,An18g05160,An11g06900,An02g14990,An08g02260,An16g01830,An02g07650,An09g06530,An12g08020,An02g07470,An08g06350,An08g04350,
GO:0044106	cellular amine metabolic process	1.64807e-15	4.72446e-13	nonTerminalNode	94	165	498	2783	An11g09510,An02g07250,An05g00120,An16g04630,An15g06260,An17g02340,An02g03250,An17g02280,An03g03520,An14g03400,An13g01080,An02g14080,An01g08410,An04g00430,An11g06110,An08g00510,An14g03050,An17g01640,An02g00890,An15g02360,An02g07500,An08g02990,An15g02490,An04g00140,An01g07260,An04g02490,An15g07110,An03g02930,An02g02010,An15g00990,An06g01760,An08g10670,An02g12430,An14g01470,An01g14130,An13g00550,An1…
GO:0006790	sulfur metabolic process	0.000367876	0.00527289	nonTerminalNode	25	51	567	2897	An11g11160,An02g02520,An02g09720,An04g06020,An15g07110,An15g00990,An08g10670,An07g02200,An11g06820,An02g08110,An01g08410,An17g00630,An11g06110,An05g00160,An04g01750,An09g05860,An14g00630,An09g03030,An08g01960,An02g03270,An08g02990,An03g04280,An16g01840,An08g02700,An02g10750,
GO:0018130	heterocycle biosynthetic process	8.21962e-05	0.00153671	nonTerminalNode	26	48	566	2900	An02g02520,An05g00120,An01g07260,An04g02490,An04g06020,An11g01580,An06g01760,An08g10670,An02g02170,An07g02200,An08g10680,An13g01080,An01g11930,An01g12570,An04g05490,An08g06080,An17g01640,An03g03460,An18g02970,An09g05310,An14g04300,An02g14890,An14g00840,An03g04280,An16g01840,An01g04250,
GO:0044281	small molecule metabolic process	1.94044e-13	2.38396e-11	nonTerminalNode	202	586	390	2362	An02g02520,An02g07250,An05g00120,An15g06260,An17g02340,An08g07810,An11g10160,An02g03250,An01g06970,An02g13510,An02g14990,An07g08390,An03g03520,An15g07500,An02g07650,An03g03700,An14g03400,An13g01080,An01g08410,An04g00430,An11g06110,An14g03050,An08g00510,An16g05420,An17g01640,An02g00890,An09g06270,An16g07400,An08g02990,An01g02180,An04g00140,An14g04050,An02g04370,An02g09720,An01g07260,An04g02490,An1…
GO:0006732	coenzyme metabolic process	0.000419742	0.00591768	nonTerminalNode	32	75	560	2873	An08g06560,An02g09720,An16g08210,An16g04630,An04g02490,An08g07810,An02g13510,An02g13550,An18g06760,An11g00470,An02g12430,An08g05580,An09g05660,An12g07850,An02g08110,An08g06570,An12g00760,An16g05420,An09g03030,An09g05310,An16g07400,An02g11230,An14g04300,An15g00070,An02g12140,An09g04520,An11g02040,An08g03980,An02g14530,An11g10910,An09g03940,An07g03850,
GO:0046219	indolalkylamine biosynthetic process	0.000775532	0.00966605	nonTerminalNode	4	0	588	2948	An08g06080,An06g01760,An01g07260,An02g02170,
GO:0009161	ribonucleoside monophosphate metabolic process	0.00244363	0.0250181	nonTerminalNode	6	4	586	2944	An02g04020,An12g03570,An11g10160,An02g14530,An11g10150,An04g02060,
GO:0043436	oxoacid metabolic process	1.03584e-11	8.09838e-10	nonTerminalNode	122	298	470	2650	An11g09510,An02g07250,An05g00120,An16g04630,An15g06260,An17g02340,An02g03250,An18g04150,An17g02280,An03g01140,An02g14990,An07g08390,An03g03520,An14g03400,An13g01080,An02g14080,An01g08410,An04g00430,An11g06110,An08g00510,An16g05420,An17g01640,An02g00890,An15g02360,An16g07400,An17g00210,An02g07500,An08g02990,An15g02490,An14g04050,An02g04370,An01g07260,An04g02490,An04g06020,An14g04920,An15g07110,An0…
GO:0019509	L-methionine salvage from methylthioadenosine	0.00465714	0.0370847	terminalNode	3	0	589	2948	An11g06110,An01g08410,An15g00990,
GO:0046496	nicotinamide nucleotide metabolic process	0.00121586	0.0143239	nonTerminalNode	11	14	581	2934	An08g06570,An11g00470,An16g08210,An02g12140,An16g04630,An09g05660,An16g05420,An11g02040,An08g03980,An11g10910,An07g03850,
GO:0009066	aspartate family amino acid metabolic process	4.52754e-06	0.000122708	nonTerminalNode	20	23	572	2925	An11g11160,An17g00630,An01g08410,An11g06110,An05g00160,An04g01750,An09g05860,An04g01340,An15g00990,An17g02280,An02g03270,An08g01960,An04g05260,An02g07500,An04g05420,An08g02990,An15g02490,An08g02700,An16g02520,An12g07870,
GO:0032509	endosome transport via multivesicular body sorting pathway	0.00462222	0.0370847	nonTerminalNode	6	5	586	2943	An18g05740,An15g00540,An08g07100,An16g03010,An01g00170,An15g00520,
GO:0046364	monosaccharide biosynthetic process	7.05149e-06	0.000178361	nonTerminalNode	17	17	575	2931	An18g01670,An02g04370,An18g06250,An16g02990,An14g06220,An14g04920,An12g00480,An02g14380,An08g06080,An16g05420,An11g06900,An02g14990,An08g02260,An16g01830,An12g08020,An08g06350,An02g07470,
GO:0046164	alcohol catabolic process	4.52754e-06	0.000122708	nonTerminalNode	20	23	572	2925	An18g01670,An08g06570,An18g06250,An16g02990,An02g03590,An14g04920,An02g14380,An08g06080,An16g05420,An03g04560,An11g00470,An02g12140,An08g02260,An16g01830,An11g02040,An02g07650,An12g08610,An12g08020,An07g03850,An02g07470,
GO:0000105	histidine biosynthetic process	0.000128598	0.00225702	terminalNode	6	1	586	2947	An02g14890,An14g00840,An13g01080,An01g11930,An01g12570,An17g01640,
GO:0009086	methionine biosynthetic process	0.000266776	0.00395564	nonTerminalNode	7	3	585	2945	An04g01750,An09g05860,An01g08410,An11g06110,An15g00990,An05g00160,An02g03270,
GO:0006576	cellular biogenic amine metabolic process	0.0018208	0.0206038	nonTerminalNode	9	10	583	2938	An06g01760,An08g06560,An08g04990,An01g07260,An14g03050,An02g02170,An08g06080,An04g00140,An01g11150,
GO:0042434	indole derivative metabolic process	0.00336181	0.0314256	nonTerminalNode	4	1	588	2947	An08g06080,An06g01760,An01g07260,An02g02170,
GO:0042493	response to drug	0.0064531	0.049997	terminalNode	26	70	566	2878	An01g08850,An11g09510,An04g07060,An11g10150,An17g01250,An11g10160,An01g06920,An17g02280,An03g03620,An02g14990,An11g05550,An12g02000,An07g02200,An11g06820,An08g06370,An01g10740,An05g00160,An18g06410,An04g05670,An11g07980,An08g02990,An16g01830,An16g08730,An09g06530,An14g02230,An02g07430,
GO:0046483	heterocycle metabolic process	2.5293e-06	7.76857e-05	nonTerminalNode	50	110	542	2838	An02g02520,An17g01330,An05g00120,An11g10160,An02g12420,An01g13920,An02g04020,An11g00470,An02g02170,An07g02200,An15g07500,An02g07650,An13g00440,An13g01480,An13g01080,An01g12570,An04g02800,An17g01640,An18g02970,An02g00890,An16g07400,An12g03940,An14g04300,An09g05840,An02g14890,An14g00840,An03g04280,An01g04250,An04g02060,An01g07260,An04g02490,An04g06020,An11g10150,An11g01580,An04g08330,An06g01760,An0…
GO:0008614	pyridoxine metabolic process	0.00465714	0.0370847	terminalNode	3	0	589	2948	An03g04280,An11g00470,An12g03940,
GO:0042430	indole and derivative metabolic process	0.00336181	0.0314256	nonTerminalNode	4	1	588	2947	An08g06080,An06g01760,An01g07260,An02g02170,
GO:0006767	water-soluble vitamin metabolic process	3.64598e-05	0.000729196	nonTerminalNode	18	23	574	2925	An08g06370,An02g02520,An16g08210,An08g04990,An16g04630,An04g02490,An04g06020,An12g00760,An08g07810,An09g05310,An11g00470,An12g03940,An09g05660,An03g04280,An08g03980,An08g10340,An02g14530,An11g10910,
GO:0009308	amine metabolic process	8.87369e-14	1.2719e-11	nonTerminalNode	100	199	492	2749	An11g09510,An02g07250,An05g00120,An16g04630,An12g00480,An15g06260,An17g02340,An02g03250,An17g02280,An03g03520,An14g03400,An13g01080,An02g14080,An01g08410,An04g00430,An11g06110,An08g00510,An14g03050,An17g01640,An02g00890,An15g02360,An02g07500,An08g02990,An15g02490,An04g00140,An01g07260,An04g02490,An15g07110,An03g02930,An02g02010,An15g00990,An06g01760,An08g10670,An02g12430,An14g01470,An01g14130,An1…
GO:0008652	cellular amino acid biosynthetic process	4.77722e-12	4.56489e-10	nonTerminalNode	47	57	545	2891	An05g00120,An16g04630,An01g07260,An04g02490,An03g02930,An04g01340,An02g03250,An15g00990,An17g02280,An06g01760,An17g02330,An02g12430,An04g05420,An01g14130,An02g02170,An13g00550,An02g06150,An03g04520,An01g13160,An14g03400,An13g01080,An01g08410,An04g01610,An04g00430,An11g06110,An01g11930,An01g12570,An05g00160,An04g01750,An08g06080,An09g05860,An08g06810,An17g01640,An09g05310,An02g00890,An02g03270,An1…
GO:0009067	aspartate family amino acid biosynthetic process	1.18577e-06	4.43374e-05	nonTerminalNode	12	5	580	2943	An04g05260,An01g08410,An02g07500,An04g05420,An11g06110,An05g00160,An04g01750,An09g05860,An04g01340,An15g00990,An17g02280,An02g03270,
GO:0033865	nucleoside bisphosphate metabolic process	0.00465714	0.0370847	nonTerminalNode	3	0	589	2948	An02g11230,An02g13510,An02g13550,
GO:0034654	nucleobase, nucleoside, nucleotide and nucleic acid biosynthetic process	7.35118e-07	2.87364e-05	nonTerminalNode	27	36	565	2912	An17g01330,An16g08210,An16g04630,An12g00760,An11g10150,An02g14880,An09g05870,An04g08330,An08g07810,An11g10160,An03g06970,An02g00890,An02g12420,An16g07400,An01g13920,An02g04020,An11g09320,An09g05840,An09g05660,An12g03570,An01g10650,An08g03980,An13g00440,An02g14530,An15g01700,An11g10910,An04g02060,
GO:0046165	alcohol biosynthetic process	0.000159302	0.00258489	nonTerminalNode	18	27	574	2921	An18g01670,An02g04370,An18g06250,An16g02990,An14g06220,An14g04920,An12g00480,An02g14380,An08g06080,An16g05420,An11g06900,An02g14990,An02g10350,An08g02260,An16g01830,An12g08020,An02g07470,An08g06350,
GO:0009435	NAD biosynthetic process	0.00201197	0.0224713	terminalNode	5	2	587	2946	An16g04630,An11g10910,An09g05660,An08g03980,An16g08210,
GO:0044283	small molecule biosynthetic process	2.14321e-18	9.2158e-16	nonTerminalNode	104	173	488	2775	An02g02520,An05g00120,An16g04630,An12g00480,An08g07810,An11g10160,An02g03250,An03g06970,An02g12420,An17g02280,An02g14990,An13g00440,An08g10340,An14g03400,An13g01080,An01g08410,An04g00430,An11g06110,An16g05420,An17g01640,An02g00890,An16g07400,An02g07500,An09g05840,An04g00140,An02g14530,An08g06350,An02g04370,An02g09720,An01g07260,An04g02490,An04g06020,An14g04920,An11g10150,An03g02930,An04g08330,An1…
GO:0043038	amino acid activation	4.45684e-06	0.000122708	nonTerminalNode	16	14	576	2934	An02g14080,An02g04880,An16g08020,An03g03520,An07g06000,An08g06770,An09g05970,An08g00510,An03g01280,An01g08490,An17g02340,An15g06260,An06g01830,An16g09320,An02g02010,An11g02400,
GO:0019320	hexose catabolic process	1.07388e-07	5.77208e-06	nonTerminalNode	19	14	573	2934	An18g01670,An08g06570,An18g06250,An16g02990,An02g03590,An14g04920,An02g14380,An08g06080,An16g05420,An11g00470,An02g12140,An08g02260,An16g01830,An11g02040,An02g07650,An12g08610,An12g08020,An07g03850,An02g07470,
GO:0071267	L-methionine salvage	0.00465714	0.0370847	nonTerminalNode	3	0	589	2948	An11g06110,An01g08410,An15g00990,
GO:0019318	hexose metabolic process	0.000435639	0.00604274	nonTerminalNode	26	55	566	2893	An02g04370,An18g06250,An16g02990,An14g04920,An02g14380,An02g14990,An11g00470,An08g02260,An02g07650,An12g08610,An12g08020,An08g06570,An18g01670,An14g06220,An02g03590,An08g06080,An16g05420,An11g06900,An14g03820,An02g12140,An16g01830,An11g02040,An09g06530,An07g03850,An02g07470,An08g06350,
GO:0009123	nucleoside monophosphate metabolic process	0.00462222	0.0370847	nonTerminalNode	6	5	586	2943	An02g04020,An12g03570,An11g10160,An02g14530,An11g10150,An04g02060,
GO:0046365	monosaccharide catabolic process	2.04625e-07	1.03516e-05	nonTerminalNode	20	17	572	2931	An18g01670,An08g06570,An18g06250,An16g02990,An02g03590,An14g04920,An02g14380,An08g06080,An16g05420,An03g04560,An11g00470,An02g12140,An08g02260,An16g01830,An11g02040,An02g07650,An12g08610,An12g08020,An07g03850,An02g07470,
GO:0051188	cofactor biosynthetic process	5.57053e-05	0.00106459	nonTerminalNode	31	62	561	2886	An08g06560,An02g09720,An16g08210,An16g04630,An04g02490,An04g06020,An11g01580,An15g06290,An08g07810,An02g13510,An05g00220,An02g13550,An09g05660,An07g02200,An08g10680,An02g08110,An01g07240,An12g00760,An06g01300,An09g03030,An18g02970,An09g05310,An16g07400,An02g11230,An14g04300,An08g00420,An08g03980,An01g04250,An02g14530,An11g10910,An09g03940,
GO:0046148	pigment biosynthetic process	0.00533354	0.0416986	terminalNode	8	10	584	2938	An11g01580,An07g02200,An08g10680,An02g00890,An18g02970,An01g04250,An02g12420,An16g07400,
GO:0009110	vitamin biosynthetic process	0.000188253	0.00289103	nonTerminalNode	14	17	578	2931	An08g06370,An11g00470,An02g02520,An16g08210,An16g04630,An04g02490,An04g06020,An12g00760,An09g05660,An03g04280,An08g03980,An09g05310,An08g10340,An11g10910,
GO:0016053	organic acid biosynthetic process	3.37461e-07	1.52746e-05	nonTerminalNode	51	104	541	2844	An05g00120,An16g04630,An04g01340,An02g03250,An17g02280,An17g02330,An02g02170,An14g03400,An13g01080,An01g08410,An04g01610,An04g00430,An11g06110,An01g12570,An04g01750,An08g06810,An17g01640,An02g00890,An02g07500,An14g03280,An02g14890,An14g00840,An03g04330,An01g07260,An04g02490,An04g06020,An03g02930,An15g00990,An06g01760,An08g10670,An02g12430,An04g05420,An01g14130,An13g00550,An02g06150,An03g04520,An0…
GO:0019319	hexose biosynthetic process	2.4554e-06	7.76857e-05	nonTerminalNode	16	13	576	2935	An18g01670,An02g04370,An18g06250,An16g02990,An14g06220,An02g14990,An08g02260,An14g04920,An02g14380,An08g06080,An16g05420,An16g01830,An11g06900,An12g08020,An02g07470,An08g06350,
GO:0000162	tryptophan biosynthetic process	0.000775532	0.00966605	terminalNode	4	0	588	2948	An08g06080,An06g01760,An01g07260,An02g02170,
GO:0009117	nucleotide metabolic process	1.29091e-06	4.44074e-05	nonTerminalNode	33	54	559	2894	An17g01330,An16g08210,An16g04630,An11g10150,An09g05870,An08g07810,An11g10160,An03g06970,An02g13510,An02g13550,An01g13920,An02g04020,An11g00470,An09g05660,An13g00440,An15g01700,An08g06570,An12g00760,An02g14880,An16g05420,An16g07800,An02g11230,An02g12140,An09g04520,An09g05840,An12g03570,An11g02040,An08g03980,An01g10650,An02g14530,An11g10910,An07g03850,An04g02060,
GO:0009058	biosynthetic process	1.11659e-08	6.40176e-07	nonTerminalNode	215	731	377	2217	An02g02520,An02g12390,An05g00120,An18g01610,An07g03980,An15g06260,An17g02340,An02g14910,An08g07810,An11g10160,An02g03250,An11g01880,An02g13510,An01g02210,An02g14990,An03g03520,An02g07650,An14g03400,An13g01080,An01g08410,An04g00430,An11g06110,An14g03050,An08g00510,An16g05420,An17g01640,An02g00890,An01g07640,An16g07400,An02g11990,An18g05180,An15g00900,An04g00140,An11g11110,An02g04370,An02g09720,An0…
GO:0019363	pyridine nucleotide biosynthetic process	0.00244363	0.0250181	nonTerminalNode	6	4	586	2944	An08g03980,An16g08210,An16g04630,An11g10910,An12g00760,An09g05660,
GO:0009156	ribonucleoside monophosphate biosynthetic process	0.00244363	0.0250181	terminalNode	6	4	586	2944	An02g04020,An12g03570,An11g10160,An02g14530,An11g10150,An04g02060,
GO:0000096	sulfur amino acid metabolic process	2.4554e-06	7.76857e-05	nonTerminalNode	16	13	576	2935	An11g11160,An17g00630,An01g08410,An11g06110,An05g00160,An08g02990,An04g01750,An15g07110,An09g05860,An14g00630,An08g02700,An02g10750,An11g06820,An15g00990,An02g03270,An08g01960,
GO:0016572	histone phosphorylation	0.00465714	0.0370847	terminalNode	3	0	589	2948	An14g06540,An12g08100,An14g00040,
GO:0006519	cellular amino acid and derivative metabolic process	3.67079e-15	7.15545e-13	nonTerminalNode	96	174	496	2774	An11g09510,An02g07250,An05g00120,An16g04630,An15g06260,An17g02340,An02g03250,An17g02280,An03g03520,An14g03400,An13g01080,An02g14080,An01g08410,An04g00430,An11g06110,An08g00510,An14g03050,An17g01640,An02g00890,An15g02360,An02g07500,An08g02990,An15g02490,An04g00140,An02g09720,An01g07260,An04g02490,An15g07110,An03g02930,An02g02010,An15g00990,An06g01760,An02g12430,An14g01470,An01g14130,An13g00550,An1…
GO:0032511	late endosome to vacuole transport via multivesicular body sorting pathway	0.00462222	0.0370847	terminalNode	6	5	586	2943	An18g05740,An15g00540,An08g07100,An16g03010,An01g00170,An15g00520,
GO:0034404	nucleobase, nucleoside and nucleotide biosynthetic process	7.35118e-07	2.87364e-05	nonTerminalNode	27	36	565	2912	An17g01330,An16g08210,An16g04630,An12g00760,An11g10150,An02g14880,An09g05870,An04g08330,An08g07810,An11g10160,An03g06970,An02g00890,An02g12420,An16g07400,An01g13920,An02g04020,An11g09320,An09g05840,An09g05660,An12g03570,An01g10650,An08g03980,An13g00440,An02g14530,An15g01700,An11g10910,An04g02060,
GO:0006520	cellular amino acid metabolic process	4.16014e-15	7.15545e-13	nonTerminalNode	88	150	504	2798	An08g06560,An11g09510,An11g11160,An02g07250,An15g02340,An08g08840,An05g00120,An16g04630,An09g03960,An15g06260,An17g02340,An04g01340,An02g03250,An17g02280,An16g08020,An17g02330,An03g03520,An09g05970,An02g02170,An13g01480,An14g03400,An13g01080,An02g14080,An17g00630,An01g08410,An04g01610,An04g00430,An11g06110,An08g00510,An01g12570,An04g02800,An04g01750,An08g06810,An17g01640,An02g00890,An15g02360,An0…
GO:0006753	nucleoside phosphate metabolic process	1.29091e-06	4.44074e-05	nonTerminalNode	33	54	559	2894	An17g01330,An16g08210,An16g04630,An11g10150,An09g05870,An08g07810,An11g10160,An03g06970,An02g13510,An02g13550,An01g13920,An02g04020,An11g00470,An09g05660,An13g00440,An15g01700,An08g06570,An12g00760,An02g14880,An16g05420,An16g07800,An02g11230,An02g12140,An09g04520,An09g05840,An12g03570,An11g02040,An08g03980,An01g10650,An02g14530,An11g10910,An07g03850,An04g02060,
GO:0006979	response to oxidative stress	0.00131181	0.0152454	terminalNode	31	78	561	2870	An08g08840,An02g09720,An07g03980,An08g00370,An01g02500,An02g02750,An05g00220,An04g01420,An01g03570,An03g06760,An11g07650,An02g08110,An01g13350,An11g02640,An04g02610,An06g01300,An03g03460,An03g04560,An08g05850,An07g05060,An03g05080,An08g00070,An12g08570,An18g02900,An14g04300,An04g03360,An02g12140,An11g07980,An11g02040,An16g01840,An15g03220,
GO:0042364	water-soluble vitamin biosynthetic process	0.000188253	0.00289103	nonTerminalNode	14	17	578	2931	An08g06370,An02g02520,An11g00470,An16g08210,An16g04630,An04g02490,An04g06020,An12g00760,An09g05660,An03g04280,An08g03980,An08g10340,An09g05310,An11g10910,
GO:0006586	indolalkylamine metabolic process	0.00336181	0.0314256	nonTerminalNode	4	1	588	2947	An08g06080,An06g01760,An01g07260,An02g02170,
GO:0006534	cysteine metabolic process	0.00411198	0.0370847	terminalNode	7	7	585	2941	An11g11160,An17g00630,An14g00630,An02g10750,An11g06820,An05g00160,An08g02990,
GO:0006733	oxidoreduction coenzyme metabolic process	0.000914674	0.0112374	nonTerminalNode	15	24	577	2924	An08g06570,An16g08210,An16g04630,An12g00760,An16g05420,An08g07810,An11g00470,An02g12140,An09g04520,An09g05660,An11g02040,An08g03980,An02g14530,An11g10910,An07g03850,
GO:0051186	cofactor metabolic process	3.78746e-05	0.000740275	nonTerminalNode	43	100	549	2848	An08g06560,An16g08210,An16g04630,An08g07810,An02g13510,An05g00220,An02g13550,An11g00470,An08g05580,An09g05660,An07g02200,An02g08110,An06g01300,An16g05420,An18g02970,An16g07400,An14g04300,An08g00420,An02g12140,An11g02040,An01g04250,An02g14530,An07g03850,An02g09720,An04g02490,An04g06020,An11g01580,An15g06290,An18g06760,An02g12430,An12g07850,An08g10680,An01g07240,An08g06570,An12g00760,An09g03030,An0…
GO:0042401	cellular biogenic amine biosynthetic process	2.42918e-05	0.000509535	nonTerminalNode	7	1	585	2947	An08g06080,An06g01760,An08g06560,An04g00140,An01g07260,An01g11150,An02g02170,
GO:0009076	histidine family amino acid biosynthetic process	0.000128598	0.00225702	nonTerminalNode	6	1	586	2947	An02g14890,An14g00840,An13g01080,An01g11930,An01g12570,An17g01640,
GO:0046394	carboxylic acid biosynthetic process	3.37461e-07	1.52746e-05	nonTerminalNode	51	104	541	2844	An05g00120,An16g04630,An04g01340,An02g03250,An17g02280,An17g02330,An02g02170,An14g03400,An13g01080,An01g08410,An04g01610,An04g00430,An11g06110,An01g12570,An04g01750,An08g06810,An17g01640,An02g00890,An02g07500,An14g03280,An02g14890,An14g00840,An03g04330,An01g07260,An04g02490,An04g06020,An03g02930,An15g00990,An06g01760,An08g10670,An02g12430,An04g05420,An01g14130,An13g00550,An02g06150,An03g04520,An0…
GO:0042221	response to chemical stimulus	0.00241616	0.0250181	nonTerminalNode	65	216	527	2732	An11g09510,An04g07060,An07g03980,An11g10160,An01g02500,An05g00220,An17g02280,An02g14990,An03g06760,An11g02640,An06g01300,An04g03360,An18g06410,An08g02990,An02g04370,An01g08850,An07g06040,An02g09720,An08g00370,An11g10150,An17g01250,An08g10670,An11g05550,An12g02000,An11g06820,An01g13350,An04g02610,An03g03460,An03g04560,An04g05670,An16g01830,An16g01840,An14g02230,An08g08840,An02g02750,An01g03570,An1…
GO:0009069	serine family amino acid metabolic process	0.00258004	0.0261039	nonTerminalNode	11	16	581	2932	An11g11160,An17g00630,An17g02330,An14g01470,An17g02090,An05g00160,An08g02990,An14g00630,An02g10750,An11g06820,An02g00890,
GO:0043094	cellular metabolic compound salvage	0.00282716	0.0282716	nonTerminalNode	9	11	583	2937	An11g09320,An01g08410,An17g01330,An11g06110,An12g00760,An08g03980,An13g00440,An03g06970,An15g00990,
GO:0006082	organic acid metabolic process	1.24216e-11	8.90216e-10	nonTerminalNode	122	299	470	2649	An11g09510,An02g07250,An05g00120,An16g04630,An15g06260,An17g02340,An02g03250,An18g04150,An17g02280,An03g01140,An02g14990,An07g08390,An03g03520,An14g03400,An13g01080,An02g14080,An01g08410,An04g00430,An11g06110,An08g00510,An16g05420,An17g01640,An02g00890,An15g02360,An16g07400,An17g00210,An02g07500,An08g02990,An15g02490,An14g04050,An02g04370,An01g07260,An04g02490,An04g06020,An14g04920,An15g07110,An0…
GO:0016051	carbohydrate biosynthetic process	0.00206585	0.0227773	nonTerminalNode	24	56	568	2892	An02g04370,An18g06250,An16g02990,An14g04920,An12g00480,An02g14380,An04g08820,An02g14990,An08g02260,An02g07650,An12g08020,An18g01670,An14g06220,An03g06940,An08g06080,An18g05160,An16g05420,An11g06900,An14g00660,An16g01830,An09g06530,An02g07470,An08g06350,An08g04350,
GO:0009165	nucleotide biosynthetic process	1.48912e-05	0.00032837	nonTerminalNode	22	31	570	2917	An17g01330,An16g08210,An16g04630,An12g00760,An11g10150,An02g14880,An09g05870,An08g07810,An11g10160,An03g06970,An01g13920,An02g04020,An09g05840,An09g05660,An12g03570,An01g10650,An08g03980,An13g00440,An02g14530,An15g01700,An11g10910,An04g02060,
GO:0042435	indole derivative biosynthetic process	0.000775532	0.00966605	nonTerminalNode	4	0	588	2948	An08g06080,An06g01760,An01g07260,An02g02170,
GO:0043039	tRNA aminoacylation	1.4634e-05	0.00032837	nonTerminalNode	15	14	577	2934	An02g14080,An02g04880,An16g08020,An07g06000,An08g06770,An09g05970,An08g00510,An03g01280,An01g08490,An17g02340,An15g06260,An06g01830,An16g09320,An02g02010,An11g02400,
GO:0006766	vitamin metabolic process	3.64598e-05	0.000729196	nonTerminalNode	18	23	574	2925	An08g06370,An02g02520,An16g08210,An08g04990,An16g04630,An04g02490,An04g06020,An12g00760,An08g07810,An09g05310,An11g00470,An12g03940,An09g05660,An03g04280,An08g03980,An08g10340,An02g14530,An11g10910,
GO:0006090	pyruvate metabolic process	0.000472966	0.00635548	nonTerminalNode	15	22	577	2926	An18g01670,An02g04370,An18g06250,An16g02990,An14g06220,An14g04920,An02g14380,An08g06080,An16g05420,An11g06900,An02g14990,An08g02260,An16g01830,An12g08020,An02g07470,
GO:0071265	L-methionine biosynthetic process	0.000775532	0.00966605	nonTerminalNode	4	0	588	2948	An11g06110,An01g08410,An15g00990,An05g00160,
GO:0006575	cellular amino acid derivative metabolic process	0.00286613	0.0283319	nonTerminalNode	15	28	577	2920	An08g06560,An02g09720,An08g04990,An01g07260,An14g03050,An04g02610,An08g06080,An01g07510,An09g03030,An06g01760,An02g02170,An04g00140,An08g02700,An01g11150,An02g08110,
GO:0045324	late endosome to vacuole transport	0.00362091	0.0334837	nonTerminalNode	11	17	581	2931	An11g04400,An18g05740,An15g00540,An16g03010,An04g05670,An01g00170,An15g00520,An07g08340,An17g01250,An18g03070,An08g07100,
GO:0015937	coenzyme A biosynthetic process	0.00465714	0.0370847	terminalNode	3	0	589	2948	An02g11230,An02g13510,An02g13550,
GO:0005996	monosaccharide metabolic process	0.000225669	0.00340484	nonTerminalNode	35	82	557	2866	An02g04370,An18g06250,An16g02990,An17g01330,An14g04920,An12g00480,An02g14380,An01g06970,An11g00470,An02g14990,An03g04510,An08g02260,An15g07500,An02g07650,An12g08610,An12g08020,An18g01670,An08g06570,An14g06220,An15g06160,An02g03590,An08g06080,An16g05420,An15g05450,An09g06270,An03g04560,An11g06900,An14g03820,An02g12140,An16g01830,An11g02040,An09g06530,An02g07470,An08g06350,An07g03850,
GO:0034641	cellular nitrogen compound metabolic process	9.90411e-05	0.00181224	nonTerminalNode	223	876	369	2072	An02g02520,An02g07250,An02g12390,An15g06260,An17g02340,An08g07810,An11g10160,An09g05290,An02g03250,An02g13510,An03g04600,An14g03400,An11g01510,An14g03050,An08g00510,An16g07400,An02g11990,An04g02490,An11g01580,An15g06290,An04g08330,An02g12430,An03g04520,An08g06570,An04g02610,An02g01610,An11g02400,An02g11230,An18g02960,An14g02230,An08g08840,An01g12330,An09g03960,An04g01340,An11g00470,An16g08020,An0…
GO:0055086	nucleobase, nucleoside and nucleotide metabolic process	0.0013326	0.0152805	nonTerminalNode	41	115	551	2833	An17g01330,An16g08210,An16g04630,An08g07810,An11g10160,An03g06970,An02g13510,An02g12420,An02g13550,An01g13920,An02g04020,An11g00470,An09g05660,An13g00440,An16g05420,An16g07800,An02g00890,An16g07400,An02g12140,An09g05840,An14g00580,An11g02040,An02g14530,An07g03850,An04g02060,An11g10150,An09g05870,An04g08330,An16g08100,An11g09320,An15g01700,An08g06570,An12g00760,An02g14880,An02g11230,An09g04520,An1…
GO:0009124	nucleoside monophosphate biosynthetic process	0.00462222	0.0370847	nonTerminalNode	6	5	586	2943	An02g04020,An12g03570,An11g10160,An02g14530,An11g10150,An04g02060,
GO:0015936	coenzyme A metabolic process	0.00465714	0.0370847	nonTerminalNode	3	0	589	2948	An02g11230,An02g13510,An02g13550,
GO:0042440	pigment metabolic process	0.000961197	0.0116427	nonTerminalNode	10	11	582	2937	An09g02980,An07g02200,An11g01580,An01g08110,An08g10680,An02g00890,An18g02970,An01g04250,An02g12420,An16g07400,
GO:0006807	nitrogen compound metabolic process	0.000154178	0.00255376	nonTerminalNode	229	911	363	2037	An02g02520,An02g07250,An02g12390,An15g06260,An17g02340,An08g07810,An11g10160,An09g05290,An02g03250,An02g13510,An03g04600,An14g03400,An11g01510,An14g03050,An08g00510,An16g07400,An02g11990,An04g02490,An11g01580,An15g06290,An04g08330,An02g12430,An03g04520,An08g06570,An04g02610,An02g01610,An11g02400,An02g11230,An14g00660,An18g02960,An14g02230,An08g08840,An01g12330,An09g03960,An04g01340,An11g00470,An1…
GO:0044249	cellular biosynthetic process	2.33168e-09	1.43232e-07	nonTerminalNode	212	703	380	2245	An02g02520,An02g12390,An05g00120,An18g01610,An07g03980,An15g06260,An17g02340,An02g14910,An08g07810,An11g10160,An02g03250,An11g01880,An02g13510,An01g02210,An02g14990,An03g03520,An02g07650,An14g03400,An13g01080,An01g08410,An04g00430,An11g06110,An14g03050,An08g00510,An16g05420,An17g01640,An02g00890,An01g07640,An16g07400,An02g11990,An18g05180,An15g00900,An04g00140,An11g11110,An02g04370,An02g09720,An0…
GO:0006007	glucose catabolic process	3.60447e-07	1.54992e-05	nonTerminalNode	17	12	575	2936	An18g01670,An08g06570,An18g06250,An16g02990,An11g00470,An02g12140,An08g02260,An14g04920,An02g14380,An08g06080,An16g05420,An16g01830,An11g02040,An12g08610,An12g08020,An02g07470,An07g03850,
GO:0044271	cellular nitrogen compound biosynthetic process	9.29849e-19	7.9967e-16	nonTerminalNode	87	122	505	2826	An08g06560,An02g02520,An17g01330,An16g08210,An05g00120,An16g04630,An08g07810,An11g10160,An04g01340,An02g03250,An03g06970,An02g12420,An17g02280,An01g13920,An02g04020,An17g02330,An09g05660,An02g02170,An07g02200,An13g00440,An08g10340,An14g03400,An13g01080,An01g08410,An04g01610,An04g00430,An11g06110,An01g12570,An04g01750,An08g06810,An17g01640,An18g02970,An02g00890,An16g07400,An02g07500,An14g04300,An0…
GO:0019752	carboxylic acid metabolic process	1.03584e-11	8.09838e-10	nonTerminalNode	122	298	470	2650	An11g09510,An02g07250,An05g00120,An16g04630,An15g06260,An17g02340,An02g03250,An18g04150,An17g02280,An03g01140,An02g14990,An07g08390,An03g03520,An14g03400,An13g01080,An02g14080,An01g08410,An04g00430,An11g06110,An08g00510,An16g05420,An17g01640,An02g00890,An15g02360,An16g07400,An17g00210,An02g07500,An08g02990,An15g02490,An14g04050,An02g04370,An01g07260,An04g02490,An04g06020,An14g04920,An15g07110,An0…
GO:0009309	amine biosynthetic process	2.97409e-13	3.19715e-11	nonTerminalNode	50	58	542	2890	An08g06560,An05g00120,An16g04630,An01g07260,An04g02490,An03g02930,An04g01340,An02g03250,An15g00990,An17g02280,An06g01760,An17g02330,An02g12430,An04g05420,An01g14130,An02g02170,An13g00550,An02g06150,An03g04520,An01g13160,An14g03400,An13g01080,An01g08410,An04g01610,An04g00430,An11g06110,An01g11930,An01g12570,An05g00160,An04g01750,An08g06080,An09g05860,An08g06810,An17g01640,An09g05310,An02g00890,An0…
GO:0006568	tryptophan metabolic process	0.00336181	0.0314256	nonTerminalNode	4	1	588	2947	An08g06080,An06g01760,An01g07260,An02g02170,

## Sheet: CCover
GO term	description	p-value	FDR	node type	sP	rP	sN	rN	genes enriched
GO:0005737	cytoplasm	1.47965e-16	1.98273e-14	nonTerminalNode	413	1521	179	1427	An02g02520,An02g12390,An04g07060,An08g06750,An17g02340,An15g06260,An02g14910,An08g07810,An11g10160,An12g00020,An09g05290,An02g13510,An02g05610,An15g07500,An03g04600,An02g01270,An14g03400,An14g03050,An08g00510,An16g05520,An01g07640,An16g07400,An01g02310,An02g11990,An15g00520,An01g05290,An02g06440,An04g02490,An11g01580,An15g06290,An04g08330,An18g05720,An01g00110,An07g08140,An18g06760,An02g12430,An0…
GO:0005622	intracellular	1.80991e-06	9.78357e-05	nonTerminalNode	459	2006	133	942	An02g02520,An17g02340,An02g14910,An11g10160,An02g13510,An02g05610,An15g07500,An03g04600,An02g01270,An11g09610,An11g01510,An01g07640,An02g11990,An15g00520,An01g05290,An02g06440,An04g02490,An11g01580,An15g06290,An18g05720,An01g00110,An07g08140,An01g08400,An08g10750,An18g03300,An04g02610,An11g02400,An02g11230,An04g05670,An08g08840,An01g12330,An18g04650,An04g01340,An11g00470,An14g06440,An01g10740,An0…
GO:0044424	intracellular part	2.19035e-06	9.78357e-05	nonTerminalNode	458	2003	134	945	An02g02520,An17g02340,An02g14910,An11g10160,An02g13510,An02g05610,An15g07500,An03g04600,An02g01270,An11g09610,An11g01510,An01g07640,An02g11990,An15g00520,An01g05290,An02g06440,An04g02490,An11g01580,An15g06290,An18g05720,An01g00110,An07g08140,An01g08400,An08g10750,An18g03300,An04g02610,An11g02400,An02g11230,An04g05670,An08g08840,An01g12330,An18g04650,An04g01340,An11g00470,An14g06440,An01g10740,An0…
GO:0005829	cytosol	0.00115376	0.0220862	terminalNode	46	133	546	2815	An18g06250,An02g02520,An15g02340,An16g02250,An01g13190,An08g02790,An02g14910,An01g05510,An01g03160,An12g08610,An08g10340,An14g03400,An16g05520,An02g06680,An18g03900,An16g07400,An08g02830,An08g00420,An18g04310,An03g04380,An15g03220,An04g02060,An12g04660,An18g04590,An08g00370,An07g06600,An02g14380,An09g05870,An02g14900,An12g07850,An18g03070,An11g09460,An04g02500,An01g08400,An17g00770,An01g03460,An0…
GO:0005623	cell	0.000299268	0.00802038	nonTerminalNode	479	2190	113	758	An02g02520,An02g07250,An17g02340,An02g14910,An11g10160,An02g13510,An02g05610,An15g07500,An03g04600,An02g01270,An11g09610,An11g01510,An01g07640,An14g06580,An02g11990,An03g05360,An15g00520,An01g05290,An02g06440,An04g02490,An11g01580,An15g06290,An18g05720,An01g00110,An07g08140,An01g06690,An01g08400,An08g10750,An18g03300,An04g02610,An11g02400,An02g11230,An04g05670,An14g00660,An07g07380,An08g08840,An0…
GO:0005575	cellular_component	0.00040718	0.00909369	nonTerminalNode	479	2195	113	753	An02g02520,An02g07250,An17g02340,An02g14910,An11g10160,An02g13510,An02g05610,An15g07500,An03g04600,An02g01270,An11g09610,An11g01510,An01g07640,An14g06580,An02g11990,An03g05360,An15g00520,An01g05290,An02g06440,An04g02490,An11g01580,An15g06290,An18g05720,An01g00110,An07g08140,An01g06690,An01g08400,An08g10750,An18g03300,An04g02610,An11g02400,An02g11230,An14g00660,An04g05670,An07g07380,An08g08840,An0…
GO:0044464	cell part	0.000299268	0.00802038	nonTerminalNode	479	2190	113	758	An02g02520,An02g07250,An17g02340,An02g14910,An11g10160,An02g13510,An02g05610,An15g07500,An03g04600,An02g01270,An11g09610,An11g01510,An01g07640,An14g06580,An02g11990,An03g05360,An15g00520,An01g05290,An02g06440,An04g02490,An11g01580,An15g06290,An18g05720,An01g00110,An07g08140,An01g06690,An01g08400,An08g10750,An18g03300,An04g02610,An11g02400,An02g11230,An04g05670,An14g00660,An07g07380,An08g08840,An0…

## Sheet: MFover
GO term	description	p-value	FDR	node type	sP	rP	sN	rN	genes enriched
GO:0016773	phosphotransferase activity, alcohol group as acceptor	0.00158422	0.0367011	terminalNode	29	72	563	2876	An02g02520,An17g01330,An07g03980,An02g14380,An02g13550,An14g06540,An08g10670,An11g11100,An12g08100,An02g05610,An14g00040,An02g04270,An15g07500,An12g08610,An15g04520,An18g01670,An14g06220,An08g06810,An08g05850,An08g01480,An17g02090,An08g02990,An02g09160,An16g03050,An09g06530,An05g00100,An14g02230,An02g14530,An01g11150,
GO:0003824	catalytic activity	2.89785e-05	0.00134267	nonTerminalNode	319	1319	273	1629	An02g02520,An02g07250,An04g07060,An02g14910,An17g02340,An12g00020,An08g07810,An11g10160,An01g06970,An02g03250,An02g14990,An07g08390,An02g05610,An15g07500,An14g03400,An14g03050,An08g00510,An09g06270,An01g07640,An16g07400,An02g11990,An14g04050,An02g06440,An02g09720,An04g02490,An11g01580,An15g06290,An04g08330,An07g08140,An18g06760,An02g12430,An01g11660,An04g02500,An03g04520,An08g06570,An18g03300,An0…
GO:0004812	aminoacyl-tRNA ligase activity	3.60447e-07	2.5051e-05	terminalNode	17	12	575	2936	An18g03300,An02g14080,An02g04880,An16g08020,An07g06000,An08g06770,An09g05970,An08g00510,An03g01280,An01g08490,An17g02340,An06g01830,An16g09320,An02g02010,An07g08140,An11g02400,An09g03950,
GO:0016876	ligase activity, forming aminoacyl-tRNA and related compounds	3.60447e-07	2.5051e-05	nonTerminalNode	17	12	575	2936	An18g03300,An02g14080,An02g04880,An16g08020,An07g06000,An08g06770,An09g05970,An08g00510,An03g01280,An01g08490,An17g02340,An06g01830,An16g09320,An02g02010,An07g08140,An11g02400,An09g03950,
GO:0016646	oxidoreductase activity, acting on the CH-NH group of donors, NAD or NADP as acceptor	9.35141e-05	0.0031241	terminalNode	7	2	585	2946	An04g02800,An09g05860,An04g05260,An02g07500,An02g12420,An16g07400,An02g03270,
GO:0016301	kinase activity	2.75343e-06	0.000153091	terminalNode	41	81	551	2867	An02g02520,An17g01330,An05g00120,An07g03980,An01g08490,An02g14380,An09g05870,An17g02280,An02g13550,An14g06540,An08g10670,An11g11100,An04g06570,An11g09320,An12g08100,An08g02260,An02g05610,An14g00040,An02g04270,An15g07500,An13g00440,An12g08610,An15g04520,An18g01670,An14g06220,An14g04010,An12g07580,An08g06810,An08g05850,An08g01480,An08g03280,An09g05840,An17g02090,An08g02990,An02g09160,An16g03050,An0…
GO:0016861	intramolecular oxidoreductase activity, interconverting aldoses and ketoses	0.000128598	0.00357502	terminalNode	6	1	586	2947	An08g06080,An16g05420,An11g00470,An17g01640,An14g04920,An08g06350,
GO:0016881	acid-amino acid ligase activity	0.00010114	0.0031241	terminalNode	15	18	577	2930	An01g07350,An02g09720,An09g04000,An12g07810,An04g02490,An11g10150,An17g02100,An11g10160,An09g03030,An08g07070,An17g00260,An11g06900,An04g09120,An11g10490,An01g12750,
GO:0016879	ligase activity, forming carbon-nitrogen bonds	0.000322555	0.00815185	nonTerminalNode	21	38	571	2910	An15g02340,An01g07350,An02g09720,An09g04000,An12g07810,An04g02490,An11g10150,An17g02100,An09g03030,An11g10160,An04g01340,An08g07070,An02g12420,An17g00260,An11g06900,An01g13920,An04g09120,An11g10490,An09g05660,An01g12750,An03g04380,
GO:0016645	oxidoreductase activity, acting on the CH-NH group of donors	0.00239788	0.047615	nonTerminalNode	7	6	585	2942	An04g02800,An09g05860,An04g05260,An02g07500,An02g12420,An02g03270,An16g07400,
GO:0016875	ligase activity, forming carbon-oxygen bonds	3.60447e-07	2.5051e-05	nonTerminalNode	17	12	575	2936	An18g03300,An02g14080,An02g04880,An16g08020,An07g06000,An08g06770,An09g05970,An08g00510,An03g01280,An01g08490,An17g02340,An06g01830,An16g09320,An02g02010,An07g08140,An11g02400,An09g03950,
GO:0016874	ligase activity	1.99301e-07	2.5051e-05	nonTerminalNode	40	68	552	2880	An15g02340,An01g07350,An02g09720,An09g04000,An12g07810,An04g02490,An11g10150,An01g08490,An17g02340,An17g02100,An11g10160,An04g01340,An02g02010,An07g08140,An02g12420,An01g13920,An16g08020,An09g05970,An09g05660,An01g12750,An16g09320,An18g03300,An02g14080,An02g04880,An11g09640,An08g06770,An08g00510,An06g01830,An09g03030,An08g07070,An08g01480,An17g00260,An11g06900,An11g02400,An04g09120,An11g10490,An0…
GO:0019238	cyclohydrolase activity	0.00201197	0.0430252	terminalNode	5	2	587	2946	An09g05310,An08g06370,An01g12570,An02g12420,An04g02060,
GO:0016772	transferase activity, transferring phosphorus-containing groups	5.10109e-05	0.00202586	nonTerminalNode	51	130	541	2818	An02g02520,An17g01330,An05g00120,An07g03980,An12g00480,An08g07810,An11g06610,An17g02280,An02g13550,An11g11100,An02g05610,An02g04270,An15g07500,An13g00440,An12g08610,An15g04520,An04g08680,An02g03590,An14g04010,An08g06810,An08g05850,An08g01480,An08g03280,An09g05840,An08g02990,An04g00140,An16g03050,An09g06530,An05g00100,An02g14530,An02g14380,An01g08490,An09g05870,An14g06540,An08g10670,An04g06570,An1…
