# Supplementary material for: The Transcriptomic Signature of RacA Activation and Inactivation Provides New Insights into the Morphogenetic Network of Aspergillus niger
Source: PLoS One. 2013 Jul 24;8(7):e68946. doi: 10.1371/journal.pone.0068946 (PMC3722221; doi:10.1371/journal.pone.0068946)
Supplement: Table S3 — ZIP archive file containing FetGOat enrichment results for the up- and down-regulated gene sets of all six comparisons. (ZIP) [file pone.0068946.s003.zip › FetGOat/01.UP/tables/01.up.txt_CCover.csv]

GO term	description	p-value	FDR	node type	sP	rP	sN	rN	genes enriched
GO:0005737	cytoplasm	1.47965051617622e-16	1.98273169167613e-14	nonTerminalNode	413	1521	179	1427	An02g02520,An02g12390,An04g07060,An08g06750,An17g02340,An15g06260,An02g14910,An08g07810,An11g10160,An12g00020,An09g05290,An02g13510,An02g05610,An15g07500,An03g04600,An02g01270,An14g03400,An14g03050,An08g00510,An16g05520,An01g07640,An16g07400,An01g02310,An02g11990,An15g00520,An01g05290,An02g06440,An04g02490,An11g01580,An15g06290,An04g08330,An18g05720,An01g00110,An07g08140,An18g06760,An02g12430,An0…
GO:0005622	intracellular	1.80990504418276e-06	9.78357252345203e-05	nonTerminalNode	459	2006	133	942	An02g02520,An17g02340,An02g14910,An11g10160,An02g13510,An02g05610,An15g07500,An03g04600,An02g01270,An11g09610,An11g01510,An01g07640,An02g11990,An15g00520,An01g05290,An02g06440,An04g02490,An11g01580,An15g06290,An18g05720,An01g00110,An07g08140,An01g08400,An08g10750,An18g03300,An04g02610,An11g02400,An02g11230,An04g05670,An08g08840,An01g12330,An18g04650,An04g01340,An11g00470,An14g06440,An01g10740,An0…
GO:0044424	intracellular part	2.19035205748926e-06	9.78357252345203e-05	nonTerminalNode	458	2003	134	945	An02g02520,An17g02340,An02g14910,An11g10160,An02g13510,An02g05610,An15g07500,An03g04600,An02g01270,An11g09610,An11g01510,An01g07640,An02g11990,An15g00520,An01g05290,An02g06440,An04g02490,An11g01580,An15g06290,An18g05720,An01g00110,An07g08140,An01g08400,An08g10750,An18g03300,An04g02610,An11g02400,An02g11230,An04g05670,An08g08840,An01g12330,An18g04650,An04g01340,An11g00470,An14g06440,An01g10740,An0…
GO:0005829	cytosol	0.00115375584691987	0.0220861833553232	terminalNode	46	133	546	2815	An18g06250,An02g02520,An15g02340,An16g02250,An01g13190,An08g02790,An02g14910,An01g05510,An01g03160,An12g08610,An08g10340,An14g03400,An16g05520,An02g06680,An18g03900,An16g07400,An08g02830,An08g00420,An18g04310,An03g04380,An15g03220,An04g02060,An12g04660,An18g04590,An08g00370,An07g06600,An02g14380,An09g05870,An02g14900,An12g07850,An18g03070,An11g09460,An04g02500,An01g08400,An17g00770,An01g03460,An0…
GO:0005623	cell	0.000299267958164476	0.00802038127880795	nonTerminalNode	479	2190	113	758	An02g02520,An02g07250,An17g02340,An02g14910,An11g10160,An02g13510,An02g05610,An15g07500,An03g04600,An02g01270,An11g09610,An11g01510,An01g07640,An14g06580,An02g11990,An03g05360,An15g00520,An01g05290,An02g06440,An04g02490,An11g01580,An15g06290,An18g05720,An01g00110,An07g08140,An01g06690,An01g08400,An08g10750,An18g03300,An04g02610,An11g02400,An02g11230,An04g05670,An14g00660,An07g07380,An08g08840,An0…
GO:0005575	cellular_component	0.000407180102072189	0.00909368894627888	nonTerminalNode	479	2195	113	753	An02g02520,An02g07250,An17g02340,An02g14910,An11g10160,An02g13510,An02g05610,An15g07500,An03g04600,An02g01270,An11g09610,An11g01510,An01g07640,An14g06580,An02g11990,An03g05360,An15g00520,An01g05290,An02g06440,An04g02490,An11g01580,An15g06290,An18g05720,An01g00110,An07g08140,An01g06690,An01g08400,An08g10750,An18g03300,An04g02610,An11g02400,An02g11230,An14g00660,An04g05670,An07g07380,An08g08840,An0…
GO:0044464	cell part	0.000299267958164476	0.00802038127880795	nonTerminalNode	479	2190	113	758	An02g02520,An02g07250,An17g02340,An02g14910,An11g10160,An02g13510,An02g05610,An15g07500,An03g04600,An02g01270,An11g09610,An11g01510,An01g07640,An14g06580,An02g11990,An03g05360,An15g00520,An01g05290,An02g06440,An04g02490,An11g01580,An15g06290,An18g05720,An01g00110,An07g08140,An01g06690,An01g08400,An08g10750,An18g03300,An04g02610,An11g02400,An02g11230,An04g05670,An14g00660,An07g07380,An08g08840,An0…
