# Supplementary material for: The Transcriptomic Signature of RacA Activation and Inactivation Provides New Insights into the Morphogenetic Network of Aspergillus niger
Source: PLoS One. 2013 Jul 24;8(7):e68946. doi: 10.1371/journal.pone.0068946 (PMC3722221; doi:10.1371/journal.pone.0068946)
Supplement: Table S3 — ZIP archive file containing FetGOat enrichment results for the up- and down-regulated gene sets of all six comparisons. (ZIP) [file pone.0068946.s003.zip › FetGOat/03.UP/plots/03.up.txt_MFover.ps]

90 rotate 0 -612 translate
%!PS-Adobe-3.0
%%Creator: graphviz version 2.26.3 (20100126.1600)
%%Title: test
%%Pages: (atend)
%%BoundingBox: (atend)
%%EndComments
save
%%BeginProlog
/DotDict 200 dict def
DotDict begin

/setupLatin1 {
mark
/EncodingVector 256 array def
 EncodingVector 0

ISOLatin1Encoding 0 255 getinterval putinterval
EncodingVector 45 /hyphen put

% Set up ISO Latin 1 character encoding
/starnetISO {
        dup dup findfont dup length dict begin
        { 1 index /FID ne { def }{ pop pop } ifelse
        } forall
        /Encoding EncodingVector def
        currentdict end definefont
} def
/Times-Roman starnetISO def
/Times-Italic starnetISO def
/Times-Bold starnetISO def
/Times-BoldItalic starnetISO def
/Helvetica starnetISO def
/Helvetica-Oblique starnetISO def
/Helvetica-Bold starnetISO def
/Helvetica-BoldOblique starnetISO def
/Courier starnetISO def
/Courier-Oblique starnetISO def
/Courier-Bold starnetISO def
/Courier-BoldOblique starnetISO def
cleartomark
} bind def

%%BeginResource: procset graphviz 0 0
/coord-font-family /Times-Roman def
/default-font-family /Times-Roman def
/coordfont coord-font-family findfont 8 scalefont def

/InvScaleFactor 1.0 def
/set_scale {
       dup 1 exch div /InvScaleFactor exch def
       scale
} bind def

% styles
/solid { [] 0 setdash } bind def
/dashed { [9 InvScaleFactor mul dup ] 0 setdash } bind def
/dotted { [1 InvScaleFactor mul 6 InvScaleFactor mul] 0 setdash } bind def
/invis {/fill {newpath} def /stroke {newpath} def /show {pop newpath} def} bind def
/bold { 2 setlinewidth } bind def
/filled { } bind def
/unfilled { } bind def
/rounded { } bind def
/diagonals { } bind def

% hooks for setting color 
/nodecolor { sethsbcolor } bind def
/edgecolor { sethsbcolor } bind def
/graphcolor { sethsbcolor } bind def
/nopcolor {pop pop pop} bind def

/beginpage {	% i j npages
	/npages exch def
	/j exch def
	/i exch def
	/str 10 string def
	npages 1 gt {
		gsave
			coordfont setfont
			0 0 moveto
			(\() show i str cvs show (,) show j str cvs show (\)) show
		grestore
	} if
} bind def

/set_font {
	findfont exch
	scalefont setfont
} def

% draw text fitted to its expected width
/alignedtext {			% width text
	/text exch def
	/width exch def
	gsave
		width 0 gt {
			[] 0 setdash
			text stringwidth pop width exch sub text length div 0 text ashow
		} if
	grestore
} def

/boxprim {				% xcorner ycorner xsize ysize
		4 2 roll
		moveto
		2 copy
		exch 0 rlineto
		0 exch rlineto
		pop neg 0 rlineto
		closepath
} bind def

/ellipse_path {
	/ry exch def
	/rx exch def
	/y exch def
	/x exch def
	matrix currentmatrix
	newpath
	x y translate
	rx ry scale
	0 0 1 0 360 arc
	setmatrix
} bind def

/endpage { showpage } bind def
/showpage { } def

/layercolorseq
	[	% layer color sequence - darkest to lightest
		[0 0 0]
		[.2 .8 .8]
		[.4 .8 .8]
		[.6 .8 .8]
		[.8 .8 .8]
	]
def

/layerlen layercolorseq length def

/setlayer {/maxlayer exch def /curlayer exch def
	layercolorseq curlayer 1 sub layerlen mod get
	aload pop sethsbcolor
	/nodecolor {nopcolor} def
	/edgecolor {nopcolor} def
	/graphcolor {nopcolor} def
} bind def

/onlayer { curlayer ne {invis} if } def

/onlayers {
	/myupper exch def
	/mylower exch def
	curlayer mylower lt
	curlayer myupper gt
	or
	{invis} if
} def

/curlayer 0 def

%%EndResource
%%EndProlog
%%BeginSetup
14 default-font-family set_font
1 setmiterlimit
% /arrowlength 10 def
% /arrowwidth 5 def

% make sure pdfmark is harmless for PS-interpreters other than Distiller
/pdfmark where {pop} {userdict /pdfmark /cleartomark load put} ifelse
% make '<<' and '>>' safe on PS Level 1 devices
/languagelevel where {pop languagelevel}{1} ifelse
2 lt {
    userdict (<<) cvn ([) cvn load put
    userdict (>>) cvn ([) cvn load put
} if

%%EndSetup
setupLatin1
%%Page: 1 1
%%PageBoundingBox: 36 36 754 560
%%PageOrientation: Portrait
0 0 1 beginpage
gsave
36 36 718 524 boxprim clip newpath
0.823899 0.823899 set_scale 0 rotate 47.6947 48.6947 translate
% node1
gsave
0 0.73634 1 nodecolor
206.89 367 80.82 58.69 ellipse_path fill
1 setlinewidth
filled
0 0 0 nodecolor
206.89 367 80.82 58.69 ellipse_path stroke
0 0 0 nodecolor
14 /Times-Roman set_font
169.39 391.9 moveto 75 (GO:0016885) alignedtext
0 0 0 nodecolor
14 /Times-Roman set_font
189.39 376.9 moveto 35 (ligase) alignedtext
0 0 0 nodecolor
14 /Times-Roman set_font
157.39 361.9 moveto 99 (activity, forming) alignedtext
0 0 0 nodecolor
14 /Times-Roman set_font
165.89 346.9 moveto 82 (carbon-carbon) alignedtext
0 0 0 nodecolor
14 /Times-Roman set_font
189.89 331.9 moveto 34 (bonds) alignedtext
grestore
% node2
gsave
0 0.73634 1 nodecolor
198.89 213 82.02 37.48 ellipse_path fill
1 setlinewidth
filled
0 0 0 nodecolor
198.89 213 82.02 37.48 ellipse_path stroke
0 0 0 nodecolor
14 /Times-Roman set_font
160.89 222.9 moveto 76 (GO:0016421) alignedtext
0 0 0 nodecolor
14 /Times-Roman set_font
148.89 207.9 moveto 100 (CoA carboxylase) alignedtext
0 0 0 nodecolor
14 /Times-Roman set_font
176.89 192.9 moveto 44 (activity) alignedtext
grestore
% node1->node2
gsave
1 setlinewidth
0 0 0 edgecolor
newpath 203.84 308.34 moveto
203.02 292.59 202.15 275.76 201.36 260.69 curveto
stroke
0 0 0 edgecolor
newpath 204.85 260.38 moveto
200.84 250.57 lineto
197.86 260.74 lineto
closepath fill
1 setlinewidth
solid
0 0 0 edgecolor
newpath 204.85 260.38 moveto
200.84 250.57 lineto
197.86 260.74 lineto
closepath stroke
grestore
% node7
gsave
0 0.73634 1 nodecolor
176.89 59 111.02 37.48 ellipse_path fill
1 setlinewidth
filled
0 0 0 nodecolor
176.89 59 111.02 37.48 ellipse_path stroke
0 0 0 nodecolor
14 /Times-Roman set_font
138.89 68.9 moveto 76 (GO:0003989) alignedtext
0 0 0 nodecolor
14 /Times-Roman set_font
106.39 53.9 moveto 141 (acetyl-CoA carboxylase) alignedtext
0 0 0 nodecolor
14 /Times-Roman set_font
154.89 38.9 moveto 44 (activity) alignedtext
grestore
% node2->node7
gsave
1 setlinewidth
0 0 0 edgecolor
newpath 193.5 175.33 moveto
190.55 154.65 186.86 128.8 183.7 106.72 curveto
stroke
0 0 0 edgecolor
newpath 187.13 105.95 moveto
182.25 96.55 lineto
180.2 106.94 lineto
closepath fill
1 setlinewidth
solid
0 0 0 edgecolor
newpath 187.13 105.95 moveto
182.25 96.55 lineto
180.2 106.94 lineto
closepath stroke
grestore
% node3
gsave
0 0 1 nodecolor
343.89 500 65.05 37.48 ellipse_path fill
1 setlinewidth
filled
0 0 0 nodecolor
343.89 500 65.05 37.48 ellipse_path stroke
0 0 0 nodecolor
14 /Times-Roman set_font
305.89 509.9 moveto 76 (GO:0003824) alignedtext
0 0 0 nodecolor
14 /Times-Roman set_font
318.89 494.9 moveto 50 (catalytic) alignedtext
0 0 0 nodecolor
14 /Times-Roman set_font
321.89 479.9 moveto 44 (activity) alignedtext
grestore
% node3->node1
gsave
1 setlinewidth
0 0 0 edgecolor
newpath 310.37 467.46 moveto
296.02 453.53 278.86 436.87 262.68 421.16 curveto
stroke
0 0 0 edgecolor
newpath 264.94 418.48 moveto
255.32 414.02 lineto
260.06 423.5 lineto
closepath fill
1 setlinewidth
solid
0 0 0 edgecolor
newpath 264.94 418.48 moveto
255.32 414.02 lineto
260.06 423.5 lineto
closepath stroke
grestore
% node4
gsave
0 0.82076 1 nodecolor
517.89 367 63.14 37.48 ellipse_path fill
1 setlinewidth
filled
0 0 0 nodecolor
517.89 367 63.14 37.48 ellipse_path stroke
0 0 0 nodecolor
14 /Times-Roman set_font
480.89 376.9 moveto 74 (GO:0016787) alignedtext
0 0 0 nodecolor
14 /Times-Roman set_font
489.39 361.9 moveto 57 (hydrolase) alignedtext
0 0 0 nodecolor
14 /Times-Roman set_font
495.89 346.9 moveto 44 (activity) alignedtext
grestore
% node3->node4
gsave
1 setlinewidth
0 0 0 edgecolor
newpath 383.37 469.82 moveto
409.36 449.96 443.51 423.85 470.89 402.92 curveto
stroke
0 0 0 edgecolor
newpath 473.34 405.46 moveto
479.16 396.6 lineto
469.09 399.89 lineto
closepath fill
1 setlinewidth
solid
0 0 0 edgecolor
newpath 473.34 405.46 moveto
479.16 396.6 lineto
469.09 399.89 lineto
closepath stroke
grestore
% node5
gsave
0 0.82076 1 nodecolor
517.89 213 73.04 58.69 ellipse_path fill
1 setlinewidth
filled
0 0 0 nodecolor
517.89 213 73.04 58.69 ellipse_path stroke
0 0 0 nodecolor
14 /Times-Roman set_font
480.39 237.9 moveto 75 (GO:0016798) alignedtext
0 0 0 nodecolor
14 /Times-Roman set_font
489.39 222.9 moveto 57 (hydrolase) alignedtext
0 0 0 nodecolor
14 /Times-Roman set_font
473.89 207.9 moveto 88 (activity, acting) alignedtext
0 0 0 nodecolor
14 /Times-Roman set_font
482.89 192.9 moveto 70 (on glycosyl) alignedtext
0 0 0 nodecolor
14 /Times-Roman set_font
500.89 177.9 moveto 34 (bonds) alignedtext
grestore
% node4->node5
gsave
1 setlinewidth
0 0 0 edgecolor
newpath 517.89 329.33 moveto
517.89 314.95 517.89 298.07 517.89 281.69 curveto
stroke
0 0 0 edgecolor
newpath 521.39 281.59 moveto
517.89 271.59 lineto
514.39 281.59 lineto
closepath fill
1 setlinewidth
solid
0 0 0 edgecolor
newpath 521.39 281.59 moveto
517.89 271.59 lineto
514.39 281.59 lineto
closepath stroke
grestore
% node8
gsave
0 0.82076 1 nodecolor
762.89 213 63.14 37.48 ellipse_path fill
1 setlinewidth
filled
0 0 0 nodecolor
762.89 213 63.14 37.48 ellipse_path stroke
0 0 0 nodecolor
14 /Times-Roman set_font
725.89 222.9 moveto 74 (GO:0008233) alignedtext
0 0 0 nodecolor
14 /Times-Roman set_font
735.39 207.9 moveto 55 (peptidase) alignedtext
0 0 0 nodecolor
14 /Times-Roman set_font
740.89 192.9 moveto 44 (activity) alignedtext
grestore
% node4->node8
gsave
1 setlinewidth
0 0 0 edgecolor
newpath 561.41 339.65 moveto
603.17 313.39 666.3 273.71 710.73 245.78 curveto
stroke
0 0 0 edgecolor
newpath 712.76 248.64 moveto
719.36 240.36 lineto
709.03 242.72 lineto
closepath fill
1 setlinewidth
solid
0 0 0 edgecolor
newpath 712.76 248.64 moveto
719.36 240.36 lineto
709.03 242.72 lineto
closepath stroke
grestore
% node9
gsave
0 0.82076 1 nodecolor
539.89 59 98.99 58.69 ellipse_path fill
1 setlinewidth
filled
0 0 0 nodecolor
539.89 59 98.99 58.69 ellipse_path stroke
0 0 0 nodecolor
14 /Times-Roman set_font
501.39 83.9 moveto 77 (GO:0004553) alignedtext
0 0 0 nodecolor
14 /Times-Roman set_font
511.39 68.9 moveto 57 (hydrolase) alignedtext
0 0 0 nodecolor
14 /Times-Roman set_font
477.89 53.9 moveto 124 (activity, hydrolyzing) alignedtext
0 0 0 nodecolor
14 /Times-Roman set_font
506.39 38.9 moveto 67 (O-glycosyl) alignedtext
0 0 0 nodecolor
14 /Times-Roman set_font
506.39 23.9 moveto 67 (compounds) alignedtext
grestore
% node5->node9
gsave
1 setlinewidth
0 0 0 edgecolor
newpath 526.2 154.78 moveto
527.48 145.87 528.8 136.6 530.1 127.49 curveto
stroke
0 0 0 edgecolor
newpath 533.61 127.7 moveto
531.56 117.3 lineto
526.68 126.71 lineto
closepath fill
1 setlinewidth
solid
0 0 0 edgecolor
newpath 533.61 127.7 moveto
531.56 117.3 lineto
526.68 126.71 lineto
closepath stroke
grestore
% node6
gsave
0 0 1 nodecolor
343.89 601 91.22 26.87 ellipse_path fill
1 setlinewidth
filled
0 0 0 nodecolor
343.89 601 91.22 26.87 ellipse_path stroke
0 0 0 nodecolor
14 /Times-Roman set_font
305.89 603.4 moveto 76 (GO:0003674) alignedtext
0 0 0 nodecolor
14 /Times-Roman set_font
287.39 588.4 moveto 113 (molecular_function) alignedtext
grestore
% node6->node3
gsave
1 setlinewidth
0 0 0 edgecolor
newpath 343.89 573.93 moveto
343.89 565.87 343.89 556.78 343.89 547.8 curveto
stroke
0 0 0 edgecolor
newpath 347.39 547.77 moveto
343.89 537.77 lineto
340.39 547.77 lineto
closepath fill
1 setlinewidth
solid
0 0 0 edgecolor
newpath 347.39 547.77 moveto
343.89 537.77 lineto
340.39 547.77 lineto
closepath stroke
grestore
endpage
showpage
grestore
%%PageTrailer
%%EndPage: 1
%%Trailer
%%Pages: 1
%%BoundingBox: 36 36 754 560
end
restore
%%EOF
