# Supplementary material for: The Transcriptomic Signature of RacA Activation and Inactivation Provides New Insights into the Morphogenetic Network of Aspergillus niger
Source: PLoS One. 2013 Jul 24;8(7):e68946. doi: 10.1371/journal.pone.0068946 (PMC3722221; doi:10.1371/journal.pone.0068946)
Supplement: Table S3 — ZIP archive file containing FetGOat enrichment results for the up- and down-regulated gene sets of all six comparisons. (ZIP) [file pone.0068946.s003.zip › FetGOat/03.UP/plots/03.up.txt_BPover.ps]

90 rotate 0 -612 translate
%!PS-Adobe-3.0
%%Creator: graphviz version 2.26.3 (20100126.1600)
%%Title: test
%%Pages: (atend)
%%BoundingBox: (atend)
%%EndComments
save
%%BeginProlog
/DotDict 200 dict def
DotDict begin

/setupLatin1 {
mark
/EncodingVector 256 array def
 EncodingVector 0

ISOLatin1Encoding 0 255 getinterval putinterval
EncodingVector 45 /hyphen put

% Set up ISO Latin 1 character encoding
/starnetISO {
        dup dup findfont dup length dict begin
        { 1 index /FID ne { def }{ pop pop } ifelse
        } forall
        /Encoding EncodingVector def
        currentdict end definefont
} def
/Times-Roman starnetISO def
/Times-Italic starnetISO def
/Times-Bold starnetISO def
/Times-BoldItalic starnetISO def
/Helvetica starnetISO def
/Helvetica-Oblique starnetISO def
/Helvetica-Bold starnetISO def
/Helvetica-BoldOblique starnetISO def
/Courier starnetISO def
/Courier-Oblique starnetISO def
/Courier-Bold starnetISO def
/Courier-BoldOblique starnetISO def
cleartomark
} bind def

%%BeginResource: procset graphviz 0 0
/coord-font-family /Times-Roman def
/default-font-family /Times-Roman def
/coordfont coord-font-family findfont 8 scalefont def

/InvScaleFactor 1.0 def
/set_scale {
       dup 1 exch div /InvScaleFactor exch def
       scale
} bind def

% styles
/solid { [] 0 setdash } bind def
/dashed { [9 InvScaleFactor mul dup ] 0 setdash } bind def
/dotted { [1 InvScaleFactor mul 6 InvScaleFactor mul] 0 setdash } bind def
/invis {/fill {newpath} def /stroke {newpath} def /show {pop newpath} def} bind def
/bold { 2 setlinewidth } bind def
/filled { } bind def
/unfilled { } bind def
/rounded { } bind def
/diagonals { } bind def

% hooks for setting color 
/nodecolor { sethsbcolor } bind def
/edgecolor { sethsbcolor } bind def
/graphcolor { sethsbcolor } bind def
/nopcolor {pop pop pop} bind def

/beginpage {	% i j npages
	/npages exch def
	/j exch def
	/i exch def
	/str 10 string def
	npages 1 gt {
		gsave
			coordfont setfont
			0 0 moveto
			(\() show i str cvs show (,) show j str cvs show (\)) show
		grestore
	} if
} bind def

/set_font {
	findfont exch
	scalefont setfont
} def

% draw text fitted to its expected width
/alignedtext {			% width text
	/text exch def
	/width exch def
	gsave
		width 0 gt {
			[] 0 setdash
			text stringwidth pop width exch sub text length div 0 text ashow
		} if
	grestore
} def

/boxprim {				% xcorner ycorner xsize ysize
		4 2 roll
		moveto
		2 copy
		exch 0 rlineto
		0 exch rlineto
		pop neg 0 rlineto
		closepath
} bind def

/ellipse_path {
	/ry exch def
	/rx exch def
	/y exch def
	/x exch def
	matrix currentmatrix
	newpath
	x y translate
	rx ry scale
	0 0 1 0 360 arc
	setmatrix
} bind def

/endpage { showpage } bind def
/showpage { } def

/layercolorseq
	[	% layer color sequence - darkest to lightest
		[0 0 0]
		[.2 .8 .8]
		[.4 .8 .8]
		[.6 .8 .8]
		[.8 .8 .8]
	]
def

/layerlen layercolorseq length def

/setlayer {/maxlayer exch def /curlayer exch def
	layercolorseq curlayer 1 sub layerlen mod get
	aload pop sethsbcolor
	/nodecolor {nopcolor} def
	/edgecolor {nopcolor} def
	/graphcolor {nopcolor} def
} bind def

/onlayer { curlayer ne {invis} if } def

/onlayers {
	/myupper exch def
	/mylower exch def
	curlayer mylower lt
	curlayer myupper gt
	or
	{invis} if
} def

/curlayer 0 def

%%EndResource
%%EndProlog
%%BeginSetup
14 default-font-family set_font
1 setmiterlimit
% /arrowlength 10 def
% /arrowwidth 5 def

% make sure pdfmark is harmless for PS-interpreters other than Distiller
/pdfmark where {pop} {userdict /pdfmark /cleartomark load put} ifelse
% make '<<' and '>>' safe on PS Level 1 devices
/languagelevel where {pop languagelevel}{1} ifelse
2 lt {
    userdict (<<) cvn ([) cvn load put
    userdict (>>) cvn ([) cvn load put
} if

%%EndSetup
setupLatin1
%%Page: 1 1
%%PageBoundingBox: 36 36 756 548
%%PageOrientation: Portrait
0 0 1 beginpage
gsave
36 36 720 512 boxprim clip newpath
0.206256 0.206256 set_scale 0 rotate 178.541 179.541 translate
% node1
gsave
1 0.972 1 nodecolor
533 2196 74.95 37.48 ellipse_path fill
1 setlinewidth
filled
0 0 0 nodecolor
533 2196 74.95 37.48 ellipse_path stroke
0 0 0 nodecolor
14 /Times-Roman set_font
495 2205.9 moveto 76 (GO:0006629) alignedtext
0 0 0 nodecolor
14 /Times-Roman set_font
488 2190.9 moveto 90 (lipid metabolic) alignedtext
0 0 0 nodecolor
14 /Times-Roman set_font
511.5 2175.9 moveto 43 (process) alignedtext
grestore
% node2
gsave
1 0.69887 1 nodecolor
689 1904 70.92 37.48 ellipse_path fill
1 setlinewidth
filled
0 0 0 nodecolor
689 1904 70.92 37.48 ellipse_path stroke
0 0 0 nodecolor
14 /Times-Roman set_font
651 1913.9 moveto 76 (GO:0016042) alignedtext
0 0 0 nodecolor
14 /Times-Roman set_font
646.5 1898.9 moveto 85 (lipid catabolic) alignedtext
0 0 0 nodecolor
14 /Times-Roman set_font
667.5 1883.9 moveto 43 (process) alignedtext
grestore
% node1->node2
gsave
1 setlinewidth
0 0 0 edgecolor
newpath 552.44 2159.61 moveto
580.9 2106.35 633.85 2007.23 664.79 1949.32 curveto
stroke
0 0 0 edgecolor
newpath 667.93 1950.86 moveto
669.56 1940.39 lineto
661.76 1947.56 lineto
closepath fill
1 setlinewidth
solid
0 0 0 edgecolor
newpath 667.93 1950.86 moveto
669.56 1940.39 lineto
661.76 1947.56 lineto
closepath stroke
grestore
% node24
gsave
1 0.9032 1 nodecolor
361 1904 74.95 48.08 ellipse_path fill
1 setlinewidth
filled
0 0 0 nodecolor
361 1904 74.95 48.08 ellipse_path stroke
0 0 0 nodecolor
14 /Times-Roman set_font
322 1921.4 moveto 78 (GO:0044255) alignedtext
0 0 0 nodecolor
14 /Times-Roman set_font
338.5 1906.4 moveto 45 (cellular) alignedtext
0 0 0 nodecolor
14 /Times-Roman set_font
316 1891.4 moveto 90 (lipid metabolic) alignedtext
0 0 0 nodecolor
14 /Times-Roman set_font
339.5 1876.4 moveto 43 (process) alignedtext
grestore
% node1->node24
gsave
1 setlinewidth
0 0 0 edgecolor
newpath 511.74 2159.9 moveto
481.9 2109.25 427.39 2016.71 392.74 1957.88 curveto
stroke
0 0 0 edgecolor
newpath 395.66 1955.94 moveto
387.57 1949.1 lineto
389.63 1959.5 lineto
closepath fill
1 setlinewidth
solid
0 0 0 edgecolor
newpath 395.66 1955.94 moveto
387.57 1949.1 lineto
389.63 1959.5 lineto
closepath stroke
grestore
% node59
gsave
1 0.95902 1 nodecolor
102 790 102.03 37.48 ellipse_path fill
1 setlinewidth
filled
0 0 0 nodecolor
102 790 102.03 37.48 ellipse_path stroke
0 0 0 nodecolor
14 /Times-Roman set_font
64 799.9 moveto 76 (GO:0006633) alignedtext
0 0 0 nodecolor
14 /Times-Roman set_font
37.5 784.9 moveto 129 (fatty acid biosynthetic) alignedtext
0 0 0 nodecolor
14 /Times-Roman set_font
80.5 769.9 moveto 43 (process) alignedtext
grestore
% node1->node59
gsave
1 setlinewidth
0 0 0 edgecolor
newpath 488.37 2165.37 moveto
432.26 2124.85 336.14 2048.51 277 1963 curveto
97.16 1703 138.8 1584.64 121 1269 curveto
112.1 1111.26 105.95 924.07 103.37 837.84 curveto
stroke
0 0 0 edgecolor
newpath 106.86 837.48 moveto
103.06 827.59 lineto
99.86 837.69 lineto
closepath fill
1 setlinewidth
solid
0 0 0 edgecolor
newpath 106.86 837.48 moveto
103.06 827.59 lineto
99.86 837.69 lineto
closepath stroke
grestore
% node39
gsave
1 0.69887 1 nodecolor
696 1568 70.92 48.08 ellipse_path fill
1 setlinewidth
filled
0 0 0 nodecolor
696 1568 70.92 48.08 ellipse_path stroke
0 0 0 nodecolor
14 /Times-Roman set_font
657 1585.4 moveto 78 (GO:0044242) alignedtext
0 0 0 nodecolor
14 /Times-Roman set_font
673.5 1570.4 moveto 45 (cellular) alignedtext
0 0 0 nodecolor
14 /Times-Roman set_font
653.5 1555.4 moveto 85 (lipid catabolic) alignedtext
0 0 0 nodecolor
14 /Times-Roman set_font
674.5 1540.4 moveto 43 (process) alignedtext
grestore
% node2->node39
gsave
1 setlinewidth
0 0 0 edgecolor
newpath 689.78 1866.43 moveto
691 1808.12 693.35 1695.37 694.78 1626.38 curveto
stroke
0 0 0 edgecolor
newpath 698.29 1626.19 moveto
695 1616.12 lineto
691.29 1626.04 lineto
closepath fill
1 setlinewidth
solid
0 0 0 edgecolor
newpath 698.29 1626.19 moveto
695 1616.12 lineto
691.29 1626.04 lineto
closepath stroke
grestore
% node3
gsave
1 0.99995 1 nodecolor
1162 2196 65.76 37.48 ellipse_path fill
1 setlinewidth
filled
0 0 0 nodecolor
1162 2196 65.76 37.48 ellipse_path stroke
0 0 0 nodecolor
14 /Times-Roman set_font
1123.5 2205.9 moveto 77 (GO:0009056) alignedtext
0 0 0 nodecolor
14 /Times-Roman set_font
1135.5 2190.9 moveto 53 (catabolic) alignedtext
0 0 0 nodecolor
14 /Times-Roman set_font
1140.5 2175.9 moveto 43 (process) alignedtext
grestore
% node3->node2
gsave
1 setlinewidth
0 0 0 edgecolor
newpath 1114.48 2169.87 moveto
1039.64 2128.26 890.32 2043.41 769 1963 curveto
758.67 1956.15 747.84 1948.51 737.61 1941.05 curveto
stroke
0 0 0 edgecolor
newpath 739.68 1938.22 moveto
729.55 1935.12 lineto
735.53 1943.86 lineto
closepath fill
1 setlinewidth
solid
0 0 0 edgecolor
newpath 739.68 1938.22 moveto
729.55 1935.12 lineto
735.53 1943.86 lineto
closepath stroke
grestore
% node8
gsave
1 0.40905 1 nodecolor
1499 1904 65.05 48.08 ellipse_path fill
1 setlinewidth
filled
0 0 0 nodecolor
1499 1904 65.05 48.08 ellipse_path stroke
0 0 0 nodecolor
14 /Times-Roman set_font
1461 1921.4 moveto 76 (GO:0016052) alignedtext
0 0 0 nodecolor
14 /Times-Roman set_font
1461.5 1906.4 moveto 75 (carbohydrate) alignedtext
0 0 0 nodecolor
14 /Times-Roman set_font
1472.5 1891.4 moveto 53 (catabolic) alignedtext
0 0 0 nodecolor
14 /Times-Roman set_font
1477.5 1876.4 moveto 43 (process) alignedtext
grestore
% node3->node8
gsave
1 setlinewidth
0 0 0 edgecolor
newpath 1198.39 2164.47 moveto
1258.94 2112.01 1380.5 2006.68 1449.04 1947.29 curveto
stroke
0 0 0 edgecolor
newpath 1451.45 1949.83 moveto
1456.72 1940.64 lineto
1446.87 1944.54 lineto
closepath fill
1 setlinewidth
solid
0 0 0 edgecolor
newpath 1451.45 1949.83 moveto
1456.72 1940.64 lineto
1446.87 1944.54 lineto
closepath stroke
grestore
% node9
gsave
1 0.99949 1 nodecolor
994 1904 65.97 48.08 ellipse_path fill
1 setlinewidth
filled
0 0 0 nodecolor
994 1904 65.97 48.08 ellipse_path stroke
0 0 0 nodecolor
14 /Times-Roman set_font
955 1921.4 moveto 78 (GO:0044248) alignedtext
0 0 0 nodecolor
14 /Times-Roman set_font
971.5 1906.4 moveto 45 (cellular) alignedtext
0 0 0 nodecolor
14 /Times-Roman set_font
967.5 1891.4 moveto 53 (catabolic) alignedtext
0 0 0 nodecolor
14 /Times-Roman set_font
972.5 1876.4 moveto 43 (process) alignedtext
grestore
% node3->node9
gsave
1 setlinewidth
0 0 0 edgecolor
newpath 1141.4 2160.2 moveto
1112.23 2109.5 1058.68 2016.41 1024.78 1957.5 curveto
stroke
0 0 0 edgecolor
newpath 1027.74 1955.63 moveto
1019.72 1948.71 lineto
1021.67 1959.12 lineto
closepath fill
1 setlinewidth
solid
0 0 0 edgecolor
newpath 1027.74 1955.63 moveto
1019.72 1948.71 lineto
1021.67 1959.12 lineto
closepath stroke
grestore
% node11
gsave
1 0.76959 1 nodecolor
1153 1904 75.16 48.08 ellipse_path fill
1 setlinewidth
filled
0 0 0 nodecolor
1153 1904 75.16 48.08 ellipse_path stroke
0 0 0 nodecolor
14 /Times-Roman set_font
1115 1921.4 moveto 76 (GO:0044282) alignedtext
0 0 0 nodecolor
14 /Times-Roman set_font
1107.5 1906.4 moveto 91 (small molecule) alignedtext
0 0 0 nodecolor
14 /Times-Roman set_font
1126.5 1891.4 moveto 53 (catabolic) alignedtext
0 0 0 nodecolor
14 /Times-Roman set_font
1131.5 1876.4 moveto 43 (process) alignedtext
grestore
% node3->node11
gsave
1 setlinewidth
0 0 0 edgecolor
newpath 1160.84 2158.42 moveto
1159.31 2108.73 1156.6 2020.64 1154.8 1962.27 curveto
stroke
0 0 0 edgecolor
newpath 1158.29 1961.99 moveto
1154.48 1952.1 lineto
1151.29 1962.2 lineto
closepath fill
1 setlinewidth
solid
0 0 0 edgecolor
newpath 1158.29 1961.99 moveto
1154.48 1952.1 lineto
1151.29 1962.2 lineto
closepath stroke
grestore
% node22
gsave
1 0.70669 1 nodecolor
1897 1904 75.16 48.08 ellipse_path fill
1 setlinewidth
filled
0 0 0 nodecolor
1897 1904 75.16 48.08 ellipse_path stroke
0 0 0 nodecolor
14 /Times-Roman set_font
1859 1921.4 moveto 76 (GO:0009057) alignedtext
0 0 0 nodecolor
14 /Times-Roman set_font
1851.5 1906.4 moveto 91 (macromolecule) alignedtext
0 0 0 nodecolor
14 /Times-Roman set_font
1870.5 1891.4 moveto 53 (catabolic) alignedtext
0 0 0 nodecolor
14 /Times-Roman set_font
1875.5 1876.4 moveto 43 (process) alignedtext
grestore
% node3->node22
gsave
1 setlinewidth
0 0 0 edgecolor
newpath 1218.44 2176.41 moveto
1327.26 2138.23 1573.2 2049.95 1775 1963 curveto
1792.5 1955.46 1811.14 1946.78 1828.45 1938.45 curveto
stroke
0 0 0 edgecolor
newpath 1830.44 1941.37 moveto
1837.91 1933.86 lineto
1827.38 1935.07 lineto
closepath fill
1 setlinewidth
solid
0 0 0 edgecolor
newpath 1830.44 1941.37 moveto
1837.91 1933.86 lineto
1827.38 1935.07 lineto
closepath stroke
grestore
% node4
gsave
1 0.86224 1 nodecolor
2225 2196 65.05 37.48 ellipse_path fill
1 setlinewidth
filled
0 0 0 nodecolor
2225 2196 65.05 37.48 ellipse_path stroke
0 0 0 nodecolor
14 /Times-Roman set_font
2187 2205.9 moveto 76 (GO:0061024) alignedtext
0 0 0 nodecolor
14 /Times-Roman set_font
2194.5 2190.9 moveto 61 (membrane) alignedtext
0 0 0 nodecolor
14 /Times-Roman set_font
2188.5 2175.9 moveto 73 (organization) alignedtext
grestore
% node5
gsave
1 0.86224 1 nodecolor
2215 1904 65.97 48.08 ellipse_path fill
1 setlinewidth
filled
0 0 0 nodecolor
2215 1904 65.97 48.08 ellipse_path stroke
0 0 0 nodecolor
14 /Times-Roman set_font
2176 1921.4 moveto 78 (GO:0016044) alignedtext
0 0 0 nodecolor
14 /Times-Roman set_font
2192.5 1906.4 moveto 45 (cellular) alignedtext
0 0 0 nodecolor
14 /Times-Roman set_font
2184.5 1891.4 moveto 61 (membrane) alignedtext
0 0 0 nodecolor
14 /Times-Roman set_font
2178.5 1876.4 moveto 73 (organization) alignedtext
grestore
% node4->node5
gsave
1 setlinewidth
0 0 0 edgecolor
newpath 2223.71 2158.42 moveto
2222.01 2108.73 2218.99 2020.64 2217 1962.27 curveto
stroke
0 0 0 edgecolor
newpath 2220.49 1961.97 moveto
2216.65 1952.1 lineto
2213.49 1962.21 lineto
closepath fill
1 setlinewidth
solid
0 0 0 edgecolor
newpath 2220.49 1961.97 moveto
2216.65 1952.1 lineto
2213.49 1962.21 lineto
closepath stroke
grestore
% node36
gsave
1 0.28409 1 nodecolor
2400 1568 104.86 37.48 ellipse_path fill
1 setlinewidth
filled
0 0 0 nodecolor
2400 1568 104.86 37.48 ellipse_path stroke
0 0 0 nodecolor
14 /Times-Roman set_font
2361 1577.9 moveto 78 (GO:0042144) alignedtext
0 0 0 nodecolor
14 /Times-Roman set_font
2377 1562.9 moveto 46 (vacuole) alignedtext
0 0 0 nodecolor
14 /Times-Roman set_font
2333.5 1547.9 moveto 133 (fusion, non-autophagic) alignedtext
grestore
% node5->node36
gsave
1 setlinewidth
0 0 0 edgecolor
newpath 2239.57 1859.38 moveto
2274.7 1795.58 2338.96 1678.86 2374.57 1614.19 curveto
stroke
0 0 0 edgecolor
newpath 2377.85 1615.49 moveto
2379.6 1605.04 lineto
2371.71 1612.12 lineto
closepath fill
1 setlinewidth
solid
0 0 0 edgecolor
newpath 2377.85 1615.49 moveto
2379.6 1605.04 lineto
2371.71 1612.12 lineto
closepath stroke
grestore
% node64
gsave
1 0.87621 1 nodecolor
2212 1568 65.05 37.48 ellipse_path fill
1 setlinewidth
filled
0 0 0 nodecolor
2212 1568 65.05 37.48 ellipse_path stroke
0 0 0 nodecolor
14 /Times-Roman set_font
2174 1577.9 moveto 76 (GO:0010324) alignedtext
0 0 0 nodecolor
14 /Times-Roman set_font
2181.5 1562.9 moveto 61 (membrane) alignedtext
0 0 0 nodecolor
14 /Times-Roman set_font
2176 1547.9 moveto 72 (invagination) alignedtext
grestore
% node5->node64
gsave
1 setlinewidth
0 0 0 edgecolor
newpath 2214.57 1855.86 moveto
2214 1791.92 2213 1679.64 2212.43 1615.84 curveto
stroke
0 0 0 edgecolor
newpath 2215.93 1615.63 moveto
2212.34 1605.66 lineto
2208.93 1615.69 lineto
closepath fill
1 setlinewidth
solid
0 0 0 edgecolor
newpath 2215.93 1615.63 moveto
2212.34 1605.66 lineto
2208.93 1615.69 lineto
closepath stroke
grestore
% node6
gsave
1 0 1 nodecolor
2017 2422 89.1 26.87 ellipse_path fill
1 setlinewidth
filled
0 0 0 nodecolor
2017 2422 89.1 26.87 ellipse_path stroke
0 0 0 nodecolor
14 /Times-Roman set_font
1979 2424.4 moveto 76 (GO:0008150) alignedtext
0 0 0 nodecolor
14 /Times-Roman set_font
1962 2409.4 moveto 110 (biological_process) alignedtext
grestore
% node6->node1
gsave
1 setlinewidth
0 0 0 edgecolor
newpath 1928.22 2419.49 moveto
1706.67 2411.3 1113.25 2377.59 640 2244 curveto
624.89 2239.74 609.18 2233.68 594.59 2227.31 curveto
stroke
0 0 0 edgecolor
newpath 595.74 2223.99 moveto
585.19 2223.09 lineto
592.88 2230.38 lineto
closepath fill
1 setlinewidth
solid
0 0 0 edgecolor
newpath 595.74 2223.99 moveto
585.19 2223.09 lineto
592.88 2230.38 lineto
closepath stroke
grestore
% node6->node3
gsave
1 setlinewidth
0 0 0 edgecolor
newpath 1934.4 2411.73 moveto
1789.88 2391.87 1483.52 2341.33 1242 2244 curveto
1232.44 2240.15 1222.68 2235.24 1213.43 2230.05 curveto
stroke
0 0 0 edgecolor
newpath 1215.13 2226.99 moveto
1204.72 2225 lineto
1211.62 2233.04 lineto
closepath fill
1 setlinewidth
solid
0 0 0 edgecolor
newpath 1215.13 2226.99 moveto
1204.72 2225 lineto
1211.62 2233.04 lineto
closepath stroke
grestore
% node6->node4
gsave
1 setlinewidth
0 0 0 edgecolor
newpath 2041.27 2395.63 moveto
2077.3 2356.48 2145.26 2282.64 2187.66 2236.57 curveto
stroke
0 0 0 edgecolor
newpath 2190.3 2238.87 moveto
2194.5 2229.14 lineto
2185.15 2234.13 lineto
closepath fill
1 setlinewidth
solid
0 0 0 edgecolor
newpath 2190.3 2238.87 moveto
2194.5 2229.14 lineto
2185.15 2234.13 lineto
closepath stroke
grestore
% node6->node5
gsave
1 setlinewidth
0 0 0 edgecolor
newpath 2032.49 2395.22 moveto
2051.88 2360.96 2085.31 2299.4 2108 2244 curveto
2147.74 2146.98 2181.74 2029.47 2200.2 1961.08 curveto
stroke
0 0 0 edgecolor
newpath 2203.6 1961.91 moveto
2202.81 1951.35 lineto
2196.83 1960.1 lineto
closepath fill
1 setlinewidth
solid
0 0 0 edgecolor
newpath 2203.6 1961.91 moveto
2202.81 1951.35 lineto
2196.83 1960.1 lineto
closepath stroke
grestore
% node7
gsave
1 0.97995 1 nodecolor
1499 2196 65.05 48.08 ellipse_path fill
1 setlinewidth
filled
0 0 0 nodecolor
1499 2196 65.05 48.08 ellipse_path stroke
0 0 0 nodecolor
14 /Times-Roman set_font
1461 2213.4 moveto 76 (GO:0005975) alignedtext
0 0 0 nodecolor
14 /Times-Roman set_font
1461.5 2198.4 moveto 75 (carbohydrate) alignedtext
0 0 0 nodecolor
14 /Times-Roman set_font
1470 2183.4 moveto 58 (metabolic) alignedtext
0 0 0 nodecolor
14 /Times-Roman set_font
1477.5 2168.4 moveto 43 (process) alignedtext
grestore
% node6->node7
gsave
1 setlinewidth
0 0 0 edgecolor
newpath 1958.16 2401.57 moveto
1872.67 2371.12 1709.91 2310.28 1578 2244 curveto
1571.14 2240.56 1564.09 2236.72 1557.16 2232.77 curveto
stroke
0 0 0 edgecolor
newpath 1558.87 2229.71 moveto
1548.46 2227.71 lineto
1555.35 2235.76 lineto
closepath fill
1 setlinewidth
solid
0 0 0 edgecolor
newpath 1558.87 2229.71 moveto
1548.46 2227.71 lineto
1555.35 2235.76 lineto
closepath stroke
grestore
% node6->node9
gsave
1 setlinewidth
0 0 0 edgecolor
newpath 1929.29 2416.81 moveto
1721.87 2402.78 1209.41 2357.23 1087 2244 curveto
1066.08 2224.65 1026.37 2053.46 1006.29 1961.63 curveto
stroke
0 0 0 edgecolor
newpath 1009.66 1960.68 moveto
1004.11 1951.65 lineto
1002.82 1962.17 lineto
closepath fill
1 setlinewidth
solid
0 0 0 edgecolor
newpath 1009.66 1960.68 moveto
1004.11 1951.65 lineto
1002.82 1962.17 lineto
closepath stroke
grestore
% node10
gsave
1 0.9792 1 nodecolor
1004 1568 68.8 48.08 ellipse_path fill
1 setlinewidth
filled
0 0 0 nodecolor
1004 1568 68.8 48.08 ellipse_path stroke
0 0 0 nodecolor
14 /Times-Roman set_font
965.5 1585.4 moveto 77 (GO:0016054) alignedtext
0 0 0 nodecolor
14 /Times-Roman set_font
982 1570.4 moveto 44 (organic) alignedtext
0 0 0 nodecolor
14 /Times-Roman set_font
963 1555.4 moveto 82 (acid catabolic) alignedtext
0 0 0 nodecolor
14 /Times-Roman set_font
982.5 1540.4 moveto 43 (process) alignedtext
grestore
% node6->node10
gsave
1 setlinewidth
0 0 0 edgecolor
newpath 1937.64 2409.72 moveto
1783.49 2384.39 1451.5 2322.1 1369 2244 curveto
1301.18 2179.79 1282.22 1926.72 1237 1845 curveto
1186.87 1754.41 1104.76 1665.7 1052.6 1613.96 curveto
stroke
0 0 0 edgecolor
newpath 1055.02 1611.44 moveto
1045.44 1606.91 lineto
1050.11 1616.42 lineto
closepath fill
1 setlinewidth
solid
0 0 0 edgecolor
newpath 1055.02 1611.44 moveto
1045.44 1606.91 lineto
1050.11 1616.42 lineto
closepath stroke
grestore
% node12
gsave
1 0.99991 1 nodecolor
2760 2196 82.23 37.48 ellipse_path fill
1 setlinewidth
filled
0 0 0 nodecolor
2760 2196 82.23 37.48 ellipse_path stroke
0 0 0 nodecolor
14 /Times-Roman set_font
2722.5 2205.9 moveto 75 (GO:0016192) alignedtext
0 0 0 nodecolor
14 /Times-Roman set_font
2709.5 2190.9 moveto 101 (vesicle-mediated) alignedtext
0 0 0 nodecolor
14 /Times-Roman set_font
2735.5 2175.9 moveto 49 (transport) alignedtext
grestore
% node6->node12
gsave
1 setlinewidth
0 0 0 edgecolor
newpath 2090.78 2406.64 moveto
2212.47 2380.22 2461.94 2321.46 2664 2244 curveto
2675.15 2239.73 2686.73 2234.59 2697.82 2229.28 curveto
stroke
0 0 0 edgecolor
newpath 2699.56 2232.33 moveto
2707.01 2224.8 lineto
2696.49 2226.04 lineto
closepath fill
1 setlinewidth
solid
0 0 0 edgecolor
newpath 2699.56 2232.33 moveto
2707.01 2224.8 lineto
2696.49 2226.04 lineto
closepath stroke
grestore
% node13
gsave
1 1 1 nodecolor
2730 1904 63.85 37.48 ellipse_path fill
1 setlinewidth
filled
0 0 0 nodecolor
2730 1904 63.85 37.48 ellipse_path stroke
0 0 0 nodecolor
14 /Times-Roman set_font
2692.5 1913.9 moveto 75 (GO:0016197) alignedtext
0 0 0 nodecolor
14 /Times-Roman set_font
2700 1898.9 moveto 60 (endosome) alignedtext
0 0 0 nodecolor
14 /Times-Roman set_font
2705.5 1883.9 moveto 49 (transport) alignedtext
grestore
% node6->node13
gsave
1 setlinewidth
0 0 0 edgecolor
newpath 2095.05 2408.97 moveto
2242.71 2382.83 2554.98 2319.93 2631 2244 curveto
2652.05 2222.98 2697.85 2039.41 2718.95 1951.09 curveto
stroke
0 0 0 edgecolor
newpath 2722.37 1951.85 moveto
2721.28 1941.31 lineto
2715.56 1950.23 lineto
closepath fill
1 setlinewidth
solid
0 0 0 edgecolor
newpath 2722.37 1951.85 moveto
2721.28 1941.31 lineto
2715.56 1950.23 lineto
closepath stroke
grestore
% node19
gsave
1 0.047619 1 nodecolor
715 2196 65.76 48.08 ellipse_path fill
1 setlinewidth
filled
0 0 0 nodecolor
715 2196 65.76 48.08 ellipse_path stroke
0 0 0 nodecolor
14 /Times-Roman set_font
676.5 2213.4 moveto 77 (GO:0043436) alignedtext
0 0 0 nodecolor
14 /Times-Roman set_font
691.5 2198.4 moveto 47 (oxoacid) alignedtext
0 0 0 nodecolor
14 /Times-Roman set_font
686 2183.4 moveto 58 (metabolic) alignedtext
0 0 0 nodecolor
14 /Times-Roman set_font
693.5 2168.4 moveto 43 (process) alignedtext
grestore
% node6->node19
gsave
1 setlinewidth
0 0 0 edgecolor
newpath 1933.3 2412.55 moveto
1744.29 2390.42 1270.52 2330.47 881 2244 curveto
849.29 2236.96 814.72 2227.29 785.37 2218.47 curveto
stroke
0 0 0 edgecolor
newpath 786.21 2215.07 moveto
775.63 2215.52 lineto
784.18 2221.77 lineto
closepath fill
1 setlinewidth
solid
0 0 0 edgecolor
newpath 786.21 2215.07 moveto
775.63 2215.52 lineto
784.18 2221.77 lineto
closepath stroke
grestore
% node21
gsave
1 0.70669 1 nodecolor
3063 2196 126.78 26.87 ellipse_path fill
1 setlinewidth
filled
0 0 0 nodecolor
3063 2196 126.78 26.87 ellipse_path stroke
0 0 0 nodecolor
14 /Times-Roman set_font
3025 2198.4 moveto 76 (GO:0030029) alignedtext
0 0 0 nodecolor
14 /Times-Roman set_font
2981 2183.4 moveto 164 (actin filament-based process) alignedtext
grestore
% node6->node21
gsave
1 setlinewidth
0 0 0 edgecolor
newpath 2096.81 2409.99 moveto
2255.5 2385.31 2621.31 2324.37 2922 2244 curveto
2944.52 2237.98 2968.67 2230.25 2990.5 2222.75 curveto
stroke
0 0 0 edgecolor
newpath 2991.73 2226.03 moveto
3000.03 2219.45 lineto
2989.44 2219.42 lineto
closepath fill
1 setlinewidth
solid
0 0 0 edgecolor
newpath 2991.73 2226.03 moveto
3000.03 2219.45 lineto
2989.44 2219.42 lineto
closepath stroke
grestore
% node6->node22
gsave
1 setlinewidth
0 0 0 edgecolor
newpath 2011.76 2394.68 moveto
2002.2 2345.29 1980.95 2237.91 1960 2148 curveto
1945.05 2083.82 1925.88 2010.7 1912.64 1961.37 curveto
stroke
0 0 0 edgecolor
newpath 1915.96 1960.27 moveto
1909.99 1951.52 lineto
1909.21 1962.09 lineto
closepath fill
1 setlinewidth
solid
0 0 0 edgecolor
newpath 1915.96 1960.27 moveto
1909.99 1951.52 lineto
1909.21 1962.09 lineto
closepath stroke
grestore
% node23
gsave
1 0.99686 1 nodecolor
1989 1568 63.85 48.08 ellipse_path fill
1 setlinewidth
filled
0 0 0 nodecolor
1989 1568 63.85 48.08 ellipse_path stroke
0 0 0 nodecolor
14 /Times-Roman set_font
1951.5 1585.4 moveto 75 (GO:0030163) alignedtext
0 0 0 nodecolor
14 /Times-Roman set_font
1968.5 1570.4 moveto 41 (protein) alignedtext
0 0 0 nodecolor
14 /Times-Roman set_font
1962.5 1555.4 moveto 53 (catabolic) alignedtext
0 0 0 nodecolor
14 /Times-Roman set_font
1967.5 1540.4 moveto 43 (process) alignedtext
grestore
% node6->node23
gsave
1 setlinewidth
0 0 0 edgecolor
newpath 2016.1 2394.55 moveto
2012.16 2274.52 1996.42 1794.24 1990.91 1626.32 curveto
stroke
0 0 0 edgecolor
newpath 1994.41 1626.07 moveto
1990.58 1616.19 lineto
1987.41 1626.3 lineto
closepath fill
1 setlinewidth
solid
0 0 0 edgecolor
newpath 1994.41 1626.07 moveto
1990.58 1616.19 lineto
1987.41 1626.3 lineto
closepath stroke
grestore
% node6->node24
gsave
1 setlinewidth
0 0 0 edgecolor
newpath 1928.91 2417.76 moveto
1614.66 2401.87 561.46 2341.7 449 2244 curveto
367.95 2173.58 356.76 2039.17 357.68 1962.12 curveto
stroke
0 0 0 edgecolor
newpath 361.18 1962.16 moveto
357.87 1952.1 lineto
354.18 1962.03 lineto
closepath fill
1 setlinewidth
solid
0 0 0 edgecolor
newpath 361.18 1962.16 moveto
357.87 1952.1 lineto
354.18 1962.03 lineto
closepath stroke
grestore
% node26
gsave
1 0.88263 1 nodecolor
3273 2196 65.05 48.08 ellipse_path fill
1 setlinewidth
filled
0 0 0 nodecolor
3273 2196 65.05 48.08 ellipse_path stroke
0 0 0 nodecolor
14 /Times-Roman set_font
3235 2213.4 moveto 76 (GO:0030865) alignedtext
0 0 0 nodecolor
14 /Times-Roman set_font
3250.5 2198.4 moveto 45 (cortical) alignedtext
0 0 0 nodecolor
14 /Times-Roman set_font
3236 2183.4 moveto 74 (cytoskeleton) alignedtext
0 0 0 nodecolor
14 /Times-Roman set_font
3236.5 2168.4 moveto 73 (organization) alignedtext
grestore
% node6->node26
gsave
1 setlinewidth
0 0 0 edgecolor
newpath 2102.24 2413.9 moveto
2338.3 2390.71 2996.47 2320.8 3199 2244 curveto
3205.35 2241.59 3211.72 2238.58 3217.91 2235.24 curveto
stroke
0 0 0 edgecolor
newpath 3219.88 2238.15 moveto
3226.84 2230.15 lineto
3216.42 2232.07 lineto
closepath fill
1 setlinewidth
solid
0 0 0 edgecolor
newpath 3219.88 2238.15 moveto
3226.84 2230.15 lineto
3216.42 2232.07 lineto
closepath stroke
grestore
% node27
gsave
1 0.40905 1 nodecolor
3063 1904 85.77 37.48 ellipse_path fill
1 setlinewidth
filled
0 0 0 nodecolor
3063 1904 85.77 37.48 ellipse_path stroke
0 0 0 nodecolor
14 /Times-Roman set_font
3025 1913.9 moveto 76 (GO:0030036) alignedtext
0 0 0 nodecolor
14 /Times-Roman set_font
3010 1898.9 moveto 106 (actin cytoskeleton) alignedtext
0 0 0 nodecolor
14 /Times-Roman set_font
3026.5 1883.9 moveto 73 (organization) alignedtext
grestore
% node6->node27
gsave
1 setlinewidth
0 0 0 edgecolor
newpath 2101.9 2413.8 moveto
2294.23 2393.76 2755.93 2337.06 2878 2244 curveto
2916.1 2214.96 2904.45 2190.26 2927 2148 curveto
2964.29 2078.12 3009.36 1998.08 3037.1 1949.3 curveto
stroke
0 0 0 edgecolor
newpath 3040.17 1950.98 moveto
3042.07 1940.56 lineto
3034.09 1947.52 lineto
closepath fill
1 setlinewidth
solid
0 0 0 edgecolor
newpath 3040.17 1950.98 moveto
3042.07 1940.56 lineto
3034.09 1947.52 lineto
closepath stroke
grestore
% node29
gsave
1 0.96962 1 nodecolor
3330 1189 73.04 37.48 ellipse_path fill
1 setlinewidth
filled
0 0 0 nodecolor
3330 1189 73.04 37.48 ellipse_path stroke
0 0 0 nodecolor
14 /Times-Roman set_font
3292 1198.9 moveto 76 (GO:0000147) alignedtext
0 0 0 nodecolor
14 /Times-Roman set_font
3292 1183.9 moveto 76 (actin cortical) alignedtext
0 0 0 nodecolor
14 /Times-Roman set_font
3286 1168.9 moveto 88 (patch assembly) alignedtext
grestore
% node6->node29
gsave
1 setlinewidth
0 0 0 edgecolor
newpath 2104.4 2416.75 moveto
2387.08 2398.91 3263.16 2336.52 3347 2244 curveto
3613.41 1949.99 3416.86 1398.3 3350.03 1235.41 curveto
stroke
0 0 0 edgecolor
newpath 3353.06 1233.59 moveto
3346 1225.69 lineto
3346.6 1236.27 lineto
closepath fill
1 setlinewidth
solid
0 0 0 edgecolor
newpath 3353.06 1233.59 moveto
3346 1225.69 lineto
3346.6 1236.27 lineto
closepath stroke
grestore
% node35
gsave
1 0.70669 1 nodecolor
2372 2196 63.85 37.48 ellipse_path fill
1 setlinewidth
filled
0 0 0 nodecolor
2372 2196 63.85 37.48 ellipse_path stroke
0 0 0 nodecolor
14 /Times-Roman set_font
2334.5 2205.9 moveto 75 (GO:0007033) alignedtext
0 0 0 nodecolor
14 /Times-Roman set_font
2349 2190.9 moveto 46 (vacuole) alignedtext
0 0 0 nodecolor
14 /Times-Roman set_font
2335.5 2175.9 moveto 73 (organization) alignedtext
grestore
% node6->node35
gsave
1 setlinewidth
0 0 0 edgecolor
newpath 2056.38 2397.47 moveto
2111.03 2363.35 2212.86 2299.5 2299 2244 curveto
2306.06 2239.45 2313.47 2234.63 2320.77 2229.86 curveto
stroke
0 0 0 edgecolor
newpath 2322.79 2232.72 moveto
2329.24 2224.31 lineto
2318.96 2226.86 lineto
closepath fill
1 setlinewidth
solid
0 0 0 edgecolor
newpath 2322.79 2232.72 moveto
2329.24 2224.31 lineto
2318.96 2226.86 lineto
closepath stroke
grestore
% node38
gsave
1 0.64429 1 nodecolor
1836 2196 114.76 48.08 ellipse_path fill
1 setlinewidth
filled
0 0 0 nodecolor
1836 2196 114.76 48.08 ellipse_path stroke
0 0 0 nodecolor
14 /Times-Roman set_font
1797 2213.4 moveto 78 (GO:0044036) alignedtext
0 0 0 nodecolor
14 /Times-Roman set_font
1762.5 2198.4 moveto 147 (cell wall macromolecule) alignedtext
0 0 0 nodecolor
14 /Times-Roman set_font
1807 2183.4 moveto 58 (metabolic) alignedtext
0 0 0 nodecolor
14 /Times-Roman set_font
1814.5 2168.4 moveto 43 (process) alignedtext
grestore
% node6->node38
gsave
1 setlinewidth
0 0 0 edgecolor
newpath 1995.88 2395.63 moveto
1967.38 2360.04 1915.93 2295.8 1879.09 2249.8 curveto
stroke
0 0 0 edgecolor
newpath 1881.6 2247.34 moveto
1872.62 2241.72 lineto
1876.14 2251.71 lineto
closepath fill
1 setlinewidth
solid
0 0 0 edgecolor
newpath 1881.6 2247.34 moveto
1872.62 2241.72 lineto
1876.14 2251.71 lineto
closepath stroke
grestore
% node42
gsave
1 0.94557 1 nodecolor
1314 1568 73.04 58.69 ellipse_path fill
1 setlinewidth
filled
0 0 0 nodecolor
1314 1568 73.04 58.69 ellipse_path stroke
0 0 0 nodecolor
14 /Times-Roman set_font
1274.5 1592.9 moveto 79 (GO:0044264) alignedtext
0 0 0 nodecolor
14 /Times-Roman set_font
1291.5 1577.9 moveto 45 (cellular) alignedtext
0 0 0 nodecolor
14 /Times-Roman set_font
1270 1562.9 moveto 88 (polysaccharide) alignedtext
0 0 0 nodecolor
14 /Times-Roman set_font
1285 1547.9 moveto 58 (metabolic) alignedtext
0 0 0 nodecolor
14 /Times-Roman set_font
1292.5 1532.9 moveto 43 (process) alignedtext
grestore
% node6->node42
gsave
1 setlinewidth
0 0 0 edgecolor
newpath 1948.2 2404.87 moveto
1869.72 2381.71 1743.21 2332.72 1673 2244 curveto
1559.55 2100.64 1660.44 2005.55 1573 1845 curveto
1545.62 1794.72 1435.91 1684.92 1368.37 1619.67 curveto
stroke
0 0 0 edgecolor
newpath 1370.78 1617.14 moveto
1361.16 1612.72 lineto
1365.93 1622.18 lineto
closepath fill
1 setlinewidth
solid
0 0 0 edgecolor
newpath 1370.78 1617.14 moveto
1361.16 1612.72 lineto
1365.93 1622.18 lineto
closepath stroke
grestore
% node44
gsave
1 0.99622 1 nodecolor
1980 1189 65.76 58.69 ellipse_path fill
1 setlinewidth
filled
0 0 0 nodecolor
1980 1189 65.76 58.69 ellipse_path stroke
0 0 0 nodecolor
14 /Times-Roman set_font
1941.5 1213.9 moveto 77 (GO:0044257) alignedtext
0 0 0 nodecolor
14 /Times-Roman set_font
1957.5 1198.9 moveto 45 (cellular) alignedtext
0 0 0 nodecolor
14 /Times-Roman set_font
1959.5 1183.9 moveto 41 (protein) alignedtext
0 0 0 nodecolor
14 /Times-Roman set_font
1953.5 1168.9 moveto 53 (catabolic) alignedtext
0 0 0 nodecolor
14 /Times-Roman set_font
1958.5 1153.9 moveto 43 (process) alignedtext
grestore
% node6->node44
gsave
1 setlinewidth
0 0 0 edgecolor
newpath 2021.8 2395.02 moveto
2040.86 2283.83 2107.96 1850.36 2062 1498 curveto
2050.83 1412.32 2022.92 1316.58 2002.76 1254.7 curveto
stroke
0 0 0 edgecolor
newpath 2006.04 1253.48 moveto
1999.6 1245.07 lineto
1999.39 1255.66 lineto
closepath fill
1 setlinewidth
solid
0 0 0 edgecolor
newpath 2006.04 1253.48 moveto
1999.6 1245.07 lineto
1999.39 1255.66 lineto
closepath stroke
grestore
% node45
gsave
1 0.98619 1 nodecolor
1350 1904 65.76 58.69 ellipse_path fill
1 setlinewidth
filled
0 0 0 nodecolor
1350 1904 65.76 58.69 ellipse_path stroke
0 0 0 nodecolor
14 /Times-Roman set_font
1311.5 1928.9 moveto 77 (GO:0044262) alignedtext
0 0 0 nodecolor
14 /Times-Roman set_font
1327.5 1913.9 moveto 45 (cellular) alignedtext
0 0 0 nodecolor
14 /Times-Roman set_font
1312.5 1898.9 moveto 75 (carbohydrate) alignedtext
0 0 0 nodecolor
14 /Times-Roman set_font
1321 1883.9 moveto 58 (metabolic) alignedtext
0 0 0 nodecolor
14 /Times-Roman set_font
1328.5 1868.9 moveto 43 (process) alignedtext
grestore
% node6->node45
gsave
1 setlinewidth
0 0 0 edgecolor
newpath 1939.33 2408.66 moveto
1795.37 2382.38 1495.35 2319.83 1425 2244 curveto
1356.68 2170.36 1345.46 2049.05 1345.99 1972.99 curveto
stroke
0 0 0 edgecolor
newpath 1349.49 1972.62 moveto
1346.14 1962.57 lineto
1342.5 1972.52 lineto
closepath fill
1 setlinewidth
solid
0 0 0 edgecolor
newpath 1349.49 1972.62 moveto
1346.14 1962.57 lineto
1342.5 1972.52 lineto
closepath stroke
grestore
% node46
gsave
1 0.80487 1 nodecolor
1693 1904 73.04 48.08 ellipse_path fill
1 setlinewidth
filled
0 0 0 nodecolor
1693 1904 73.04 48.08 ellipse_path stroke
0 0 0 nodecolor
14 /Times-Roman set_font
1655 1921.4 moveto 76 (GO:0005976) alignedtext
0 0 0 nodecolor
14 /Times-Roman set_font
1649 1906.4 moveto 88 (polysaccharide) alignedtext
0 0 0 nodecolor
14 /Times-Roman set_font
1664 1891.4 moveto 58 (metabolic) alignedtext
0 0 0 nodecolor
14 /Times-Roman set_font
1671.5 1876.4 moveto 43 (process) alignedtext
grestore
% node6->node46
gsave
1 setlinewidth
0 0 0 edgecolor
newpath 1950.77 2403.87 moveto
1878.27 2380.18 1765.28 2331.07 1712 2244 curveto
1658.91 2157.25 1668.59 2033.54 1680.66 1961.73 curveto
stroke
0 0 0 edgecolor
newpath 1684.17 1961.98 moveto
1682.45 1951.52 lineto
1677.27 1960.77 lineto
closepath fill
1 setlinewidth
solid
0 0 0 edgecolor
newpath 1684.17 1961.98 moveto
1682.45 1951.52 lineto
1677.27 1960.77 lineto
closepath stroke
grestore
% node47
gsave
1 0.28409 1 nodecolor
965 2196 75.16 48.08 ellipse_path fill
1 setlinewidth
filled
0 0 0 nodecolor
965 2196 75.16 48.08 ellipse_path stroke
0 0 0 nodecolor
14 /Times-Roman set_font
927 2213.4 moveto 76 (GO:0044281) alignedtext
0 0 0 nodecolor
14 /Times-Roman set_font
919.5 2198.4 moveto 91 (small molecule) alignedtext
0 0 0 nodecolor
14 /Times-Roman set_font
936 2183.4 moveto 58 (metabolic) alignedtext
0 0 0 nodecolor
14 /Times-Roman set_font
943.5 2168.4 moveto 43 (process) alignedtext
grestore
% node6->node47
gsave
1 setlinewidth
0 0 0 edgecolor
newpath 1930.64 2415.11 moveto
1759.24 2399.48 1365.7 2353.8 1054 2244 curveto
1045.7 2241.08 1037.24 2237.46 1028.99 2233.53 curveto
stroke
0 0 0 edgecolor
newpath 1030.31 2230.27 moveto
1019.8 2228.98 lineto
1027.21 2236.55 lineto
closepath fill
1 setlinewidth
solid
0 0 0 edgecolor
newpath 1030.31 2230.27 moveto
1019.8 2228.98 lineto
1027.21 2236.55 lineto
closepath stroke
grestore
% node48
gsave
1 0.99995 1 nodecolor
2557 2196 65.05 37.48 ellipse_path fill
1 setlinewidth
filled
0 0 0 nodecolor
2557 2196 65.05 37.48 ellipse_path stroke
0 0 0 nodecolor
14 /Times-Roman set_font
2519 2205.9 moveto 76 (GO:0007034) alignedtext
0 0 0 nodecolor
14 /Times-Roman set_font
2532.5 2190.9 moveto 49 (vacuolar) alignedtext
0 0 0 nodecolor
14 /Times-Roman set_font
2532.5 2175.9 moveto 49 (transport) alignedtext
grestore
% node6->node48
gsave
1 setlinewidth
0 0 0 edgecolor
newpath 2078.13 2402.28 moveto
2167.82 2372.48 2339.43 2312.18 2478 2244 curveto
2486.96 2239.59 2496.24 2234.49 2505.15 2229.29 curveto
stroke
0 0 0 edgecolor
newpath 2507.1 2232.2 moveto
2513.9 2224.08 lineto
2503.52 2226.18 lineto
closepath fill
1 setlinewidth
solid
0 0 0 edgecolor
newpath 2507.1 2232.2 moveto
2513.9 2224.08 lineto
2503.52 2226.18 lineto
closepath stroke
grestore
% node52
gsave
1 0.72541 1 nodecolor
2880 1904 67.88 37.48 ellipse_path fill
1 setlinewidth
filled
0 0 0 nodecolor
2880 1904 67.88 37.48 ellipse_path stroke
0 0 0 nodecolor
14 /Times-Roman set_font
2842 1913.9 moveto 76 (GO:0048193) alignedtext
0 0 0 nodecolor
14 /Times-Roman set_font
2840 1898.9 moveto 80 (Golgi vesicle) alignedtext
0 0 0 nodecolor
14 /Times-Roman set_font
2855.5 1883.9 moveto 49 (transport) alignedtext
grestore
% node6->node52
gsave
1 setlinewidth
0 0 0 edgecolor
newpath 2104.12 2416.2 moveto
2297.42 2401.39 2752.88 2355.24 2851 2244 curveto
2888.2 2201.82 2886.17 2035.16 2882.64 1951.89 curveto
stroke
0 0 0 edgecolor
newpath 2886.13 1951.51 moveto
2882.18 1941.68 lineto
2879.14 1951.82 lineto
closepath fill
1 setlinewidth
solid
0 0 0 edgecolor
newpath 2886.13 1951.51 moveto
2882.18 1941.68 lineto
2879.14 1951.82 lineto
closepath stroke
grestore
% node56
gsave
1 0.98078 1 nodecolor
2129 1189 65.05 26.87 ellipse_path fill
1 setlinewidth
filled
0 0 0 nodecolor
2129 1189 65.05 26.87 ellipse_path stroke
0 0 0 nodecolor
14 /Times-Roman set_font
2091 1191.4 moveto 76 (GO:0006508) alignedtext
0 0 0 nodecolor
14 /Times-Roman set_font
2097 1176.4 moveto 64 (proteolysis) alignedtext
grestore
% node6->node56
gsave
1 setlinewidth
0 0 0 edgecolor
newpath 2025.73 2394.88 moveto
2036.52 2360.26 2054.58 2298.32 2064 2244 curveto
2132.22 1850.55 2131.43 1363.7 2129.66 1226.52 curveto
stroke
0 0 0 edgecolor
newpath 2133.15 1226.1 moveto
2129.51 1216.15 lineto
2126.15 1226.2 lineto
closepath fill
1 setlinewidth
solid
0 0 0 edgecolor
newpath 2133.15 1226.1 moveto
2129.51 1216.15 lineto
2126.15 1226.2 lineto
closepath stroke
grestore
% node58
gsave
1 0.99118 1 nodecolor
2485 1904 65.05 48.08 ellipse_path fill
1 setlinewidth
filled
0 0 0 nodecolor
2485 1904 65.05 48.08 ellipse_path stroke
0 0 0 nodecolor
14 /Times-Roman set_font
2447 1921.4 moveto 76 (GO:0006623) alignedtext
0 0 0 nodecolor
14 /Times-Roman set_font
2464.5 1906.4 moveto 41 (protein) alignedtext
0 0 0 nodecolor
14 /Times-Roman set_font
2459 1891.4 moveto 52 (targeting) alignedtext
0 0 0 nodecolor
14 /Times-Roman set_font
2454.5 1876.4 moveto 61 (to vacuole) alignedtext
grestore
% node6->node58
gsave
1 setlinewidth
0 0 0 edgecolor
newpath 2100.22 2412.41 moveto
2199.43 2396.22 2362.18 2353.65 2445 2244 curveto
2477.57 2200.88 2484.05 2047.44 2485.07 1962.19 curveto
stroke
0 0 0 edgecolor
newpath 2488.57 1962.17 moveto
2485.17 1952.14 lineto
2481.57 1962.1 lineto
closepath fill
1 setlinewidth
solid
0 0 0 edgecolor
newpath 2488.57 1962.17 moveto
2485.17 1952.14 lineto
2481.57 1962.1 lineto
closepath stroke
grestore
% node6->node59
gsave
1 setlinewidth
0 0 0 edgecolor
newpath 1927.97 2420.33 moveto
1628.21 2413.48 659.05 2381.01 384 2244 curveto
198.25 2151.48 64 2111.51 64 1904 curveto
64 1904 64 1904 64 1568 curveto
64 1291.07 88.32 959.36 98.05 837.71 curveto
stroke
0 0 0 edgecolor
newpath 101.54 837.86 moveto
98.86 827.62 lineto
94.57 837.3 lineto
closepath fill
1 setlinewidth
solid
0 0 0 edgecolor
newpath 101.54 837.86 moveto
98.86 827.62 lineto
94.57 837.3 lineto
closepath stroke
grestore
% node7->node8
gsave
1 setlinewidth
0 0 0 edgecolor
newpath 1499 2147.78 moveto
1499 2096.95 1499 2016.87 1499 1962.47 curveto
stroke
0 0 0 edgecolor
newpath 1502.5 1962.29 moveto
1499 1952.29 lineto
1495.5 1962.29 lineto
closepath fill
1 setlinewidth
solid
0 0 0 edgecolor
newpath 1502.5 1962.29 moveto
1499 1952.29 lineto
1495.5 1962.29 lineto
closepath stroke
grestore
% node7->node45
gsave
1 setlinewidth
0 0 0 edgecolor
newpath 1476.05 2151.01 moveto
1450.84 2101.61 1410.18 2021.94 1381.89 1966.49 curveto
stroke
0 0 0 edgecolor
newpath 1384.94 1964.78 moveto
1377.28 1957.46 lineto
1378.71 1967.96 lineto
closepath fill
1 setlinewidth
solid
0 0 0 edgecolor
newpath 1384.94 1964.78 moveto
1377.28 1957.46 lineto
1378.71 1967.96 lineto
closepath stroke
grestore
% node7->node46
gsave
1 setlinewidth
0 0 0 edgecolor
newpath 1527.83 2152.6 moveto
1562.57 2100.31 1620.89 2012.53 1658.13 1956.49 curveto
stroke
0 0 0 edgecolor
newpath 1661.07 1958.38 moveto
1663.69 1948.12 lineto
1655.24 1954.51 lineto
closepath fill
1 setlinewidth
solid
0 0 0 edgecolor
newpath 1661.07 1958.38 moveto
1663.69 1948.12 lineto
1655.24 1954.51 lineto
closepath stroke
grestore
% node40
gsave
1 0.50253 1 nodecolor
1478 1568 73.04 48.08 ellipse_path fill
1 setlinewidth
filled
0 0 0 nodecolor
1478 1568 73.04 48.08 ellipse_path stroke
0 0 0 nodecolor
14 /Times-Roman set_font
1440.5 1585.4 moveto 75 (GO:0000272) alignedtext
0 0 0 nodecolor
14 /Times-Roman set_font
1434 1570.4 moveto 88 (polysaccharide) alignedtext
0 0 0 nodecolor
14 /Times-Roman set_font
1451.5 1555.4 moveto 53 (catabolic) alignedtext
0 0 0 nodecolor
14 /Times-Roman set_font
1456.5 1540.4 moveto 43 (process) alignedtext
grestore
% node8->node40
gsave
1 setlinewidth
0 0 0 edgecolor
newpath 1495.99 1855.86 moveto
1492.2 1795.23 1485.7 1691.14 1481.63 1626.14 curveto
stroke
0 0 0 edgecolor
newpath 1485.12 1625.81 moveto
1481 1616.05 lineto
1478.13 1626.25 lineto
closepath fill
1 setlinewidth
solid
0 0 0 edgecolor
newpath 1485.12 1625.81 moveto
1481 1616.05 lineto
1478.13 1626.25 lineto
closepath stroke
grestore
% node43
gsave
1 0.28409 1 nodecolor
1157 1568 65.76 58.69 ellipse_path fill
1 setlinewidth
filled
0 0 0 nodecolor
1157 1568 65.76 58.69 ellipse_path stroke
0 0 0 nodecolor
14 /Times-Roman set_font
1118.5 1592.9 moveto 77 (GO:0044275) alignedtext
0 0 0 nodecolor
14 /Times-Roman set_font
1134.5 1577.9 moveto 45 (cellular) alignedtext
0 0 0 nodecolor
14 /Times-Roman set_font
1119.5 1562.9 moveto 75 (carbohydrate) alignedtext
0 0 0 nodecolor
14 /Times-Roman set_font
1130.5 1547.9 moveto 53 (catabolic) alignedtext
0 0 0 nodecolor
14 /Times-Roman set_font
1135.5 1532.9 moveto 43 (process) alignedtext
grestore
% node8->node43
gsave
1 setlinewidth
0 0 0 edgecolor
newpath 1459.77 1865.46 moveto
1397.89 1804.67 1277.62 1686.5 1208.75 1618.84 curveto
stroke
0 0 0 edgecolor
newpath 1211.01 1616.16 moveto
1201.43 1611.65 lineto
1206.11 1621.15 lineto
closepath fill
1 setlinewidth
solid
0 0 0 edgecolor
newpath 1211.01 1616.16 moveto
1201.43 1611.65 lineto
1206.11 1621.15 lineto
closepath stroke
grestore
% node9->node10
gsave
1 setlinewidth
0 0 0 edgecolor
newpath 995.43 1855.86 moveto
997.24 1795.23 1000.34 1691.14 1002.27 1626.14 curveto
stroke
0 0 0 edgecolor
newpath 1005.77 1626.15 moveto
1002.57 1616.05 lineto
998.77 1625.94 lineto
closepath fill
1 setlinewidth
solid
0 0 0 edgecolor
newpath 1005.77 1626.15 moveto
1002.57 1616.05 lineto
998.77 1625.94 lineto
closepath stroke
grestore
% node33
gsave
1 0.9131 1 nodecolor
851 1568 65.76 26.87 ellipse_path fill
1 setlinewidth
filled
0 0 0 nodecolor
851 1568 65.76 26.87 ellipse_path stroke
0 0 0 nodecolor
14 /Times-Roman set_font
812.5 1570.4 moveto 77 (GO:0006914) alignedtext
0 0 0 nodecolor
14 /Times-Roman set_font
821.5 1555.4 moveto 59 (autophagy) alignedtext
grestore
% node9->node33
gsave
1 setlinewidth
0 0 0 edgecolor
newpath 974.42 1857.99 moveto
945.66 1790.43 892.61 1665.77 866.43 1604.26 curveto
stroke
0 0 0 edgecolor
newpath 869.61 1602.78 moveto
862.47 1594.95 lineto
863.17 1605.52 lineto
closepath fill
1 setlinewidth
solid
0 0 0 edgecolor
newpath 869.61 1602.78 moveto
862.47 1594.95 lineto
863.17 1605.52 lineto
closepath stroke
grestore
% node9->node39
gsave
1 setlinewidth
0 0 0 edgecolor
newpath 958.05 1863.47 moveto
903.16 1801.58 798.61 1683.7 739.51 1617.06 curveto
stroke
0 0 0 edgecolor
newpath 741.79 1614.36 moveto
732.54 1609.2 lineto
736.56 1619 lineto
closepath fill
1 setlinewidth
solid
0 0 0 edgecolor
newpath 741.79 1614.36 moveto
732.54 1609.2 lineto
736.56 1619 lineto
closepath stroke
grestore
% node49
gsave
1 0.9792 1 nodecolor
715 1189 68.8 48.08 ellipse_path fill
1 setlinewidth
filled
0 0 0 nodecolor
715 1189 68.8 48.08 ellipse_path stroke
0 0 0 nodecolor
14 /Times-Roman set_font
676.5 1206.4 moveto 77 (GO:0046395) alignedtext
0 0 0 nodecolor
14 /Times-Roman set_font
684 1191.4 moveto 62 (carboxylic) alignedtext
0 0 0 nodecolor
14 /Times-Roman set_font
674 1176.4 moveto 82 (acid catabolic) alignedtext
0 0 0 nodecolor
14 /Times-Roman set_font
693.5 1161.4 moveto 43 (process) alignedtext
grestore
% node10->node49
gsave
1 setlinewidth
0 0 0 edgecolor
newpath 971.41 1525.26 moveto
917.71 1454.84 810.9 1314.76 753.54 1239.54 curveto
stroke
0 0 0 edgecolor
newpath 756.32 1237.41 moveto
747.47 1231.58 lineto
750.75 1241.66 lineto
closepath fill
1 setlinewidth
solid
0 0 0 edgecolor
newpath 756.32 1237.41 moveto
747.47 1231.58 lineto
750.75 1241.66 lineto
closepath stroke
grestore
% node11->node10
gsave
1 setlinewidth
0 0 0 edgecolor
newpath 1132.44 1857.63 moveto
1105.27 1796.38 1057.49 1688.62 1028.49 1623.22 curveto
stroke
0 0 0 edgecolor
newpath 1031.6 1621.61 moveto
1024.35 1613.89 lineto
1025.2 1624.45 lineto
closepath fill
1 setlinewidth
solid
0 0 0 edgecolor
newpath 1031.6 1621.61 moveto
1024.35 1613.89 lineto
1025.2 1624.45 lineto
closepath stroke
grestore
% node12->node13
gsave
1 setlinewidth
0 0 0 edgecolor
newpath 2756.14 2158.42 moveto
2750.72 2105.68 2740.86 2009.68 2734.92 1951.87 curveto
stroke
0 0 0 edgecolor
newpath 2738.4 1951.48 moveto
2733.89 1941.89 lineto
2731.43 1952.2 lineto
closepath fill
1 setlinewidth
solid
0 0 0 edgecolor
newpath 2738.4 1951.48 moveto
2733.89 1941.89 lineto
2731.43 1952.2 lineto
closepath stroke
grestore
% node12->node52
gsave
1 setlinewidth
0 0 0 edgecolor
newpath 2775.2 2159.02 moveto
2797.06 2105.81 2837.37 2007.73 2861.12 1949.94 curveto
stroke
0 0 0 edgecolor
newpath 2864.36 1951.26 moveto
2864.93 1940.68 lineto
2857.89 1948.6 lineto
closepath fill
1 setlinewidth
solid
0 0 0 edgecolor
newpath 2864.36 1951.26 moveto
2864.93 1940.68 lineto
2857.89 1948.6 lineto
closepath stroke
grestore
% node30
gsave
1 0.91944 1 nodecolor
2768 1568 84.85 69.3 ellipse_path fill
1 setlinewidth
filled
0 0 0 nodecolor
2768 1568 84.85 69.3 ellipse_path stroke
0 0 0 nodecolor
14 /Times-Roman set_font
2730 1600.4 moveto 76 (GO:0032509) alignedtext
0 0 0 nodecolor
14 /Times-Roman set_font
2738 1585.4 moveto 60 (endosome) alignedtext
0 0 0 nodecolor
14 /Times-Roman set_font
2743.5 1570.4 moveto 49 (transport) alignedtext
0 0 0 nodecolor
14 /Times-Roman set_font
2716 1555.4 moveto 104 (via multivesicular) alignedtext
0 0 0 nodecolor
14 /Times-Roman set_font
2731.5 1540.4 moveto 73 (body sorting) alignedtext
0 0 0 nodecolor
14 /Times-Roman set_font
2744 1525.4 moveto 48 (pathway) alignedtext
grestore
% node13->node30
gsave
1 setlinewidth
0 0 0 edgecolor
newpath 2734.25 1866.43 moveto
2740.21 1813.71 2751.21 1716.5 2759.03 1647.35 curveto
stroke
0 0 0 edgecolor
newpath 2762.51 1647.69 moveto
2760.16 1637.36 lineto
2755.55 1646.91 lineto
closepath fill
1 setlinewidth
solid
0 0 0 edgecolor
newpath 2762.51 1647.69 moveto
2760.16 1637.36 lineto
2755.55 1646.91 lineto
closepath stroke
grestore
% node32
gsave
1 0.99763 1 nodecolor
2594 1568 70.92 48.08 ellipse_path fill
1 setlinewidth
filled
0 0 0 nodecolor
2594 1568 70.92 48.08 ellipse_path stroke
0 0 0 nodecolor
14 /Times-Roman set_font
2555.5 1585.4 moveto 77 (GO:0045324) alignedtext
0 0 0 nodecolor
14 /Times-Roman set_font
2551.5 1570.4 moveto 85 (late endosome) alignedtext
0 0 0 nodecolor
14 /Times-Roman set_font
2563.5 1555.4 moveto 61 (to vacuole) alignedtext
0 0 0 nodecolor
14 /Times-Roman set_font
2569.5 1540.4 moveto 49 (transport) alignedtext
grestore
% node13->node32
gsave
1 setlinewidth
0 0 0 edgecolor
newpath 2715.19 1867.4 moveto
2691.42 1808.68 2644.6 1693.01 2616.62 1623.89 curveto
stroke
0 0 0 edgecolor
newpath 2619.8 1622.42 moveto
2612.81 1614.46 lineto
2613.31 1625.04 lineto
closepath fill
1 setlinewidth
solid
0 0 0 edgecolor
newpath 2619.8 1622.42 moveto
2612.81 1614.46 lineto
2613.31 1625.04 lineto
closepath stroke
grestore
% node63
gsave
1 0.99622 1 nodecolor
2960 1189 91.22 37.48 ellipse_path fill
1 setlinewidth
filled
0 0 0 nodecolor
2960 1189 91.22 37.48 ellipse_path stroke
0 0 0 nodecolor
14 /Times-Roman set_font
2922 1198.9 moveto 76 (GO:0006895) alignedtext
0 0 0 nodecolor
14 /Times-Roman set_font
2903.5 1183.9 moveto 113 (Golgi to endosome) alignedtext
0 0 0 nodecolor
14 /Times-Roman set_font
2935.5 1168.9 moveto 49 (transport) alignedtext
grestore
% node13->node63
gsave
1 setlinewidth
0 0 0 edgecolor
newpath 2751.31 1868.24 moveto
2780.24 1818.3 2831.76 1724.09 2862 1638 curveto
2888.14 1563.57 2932.37 1336.21 2951.15 1236.6 curveto
stroke
0 0 0 edgecolor
newpath 2954.64 1236.99 moveto
2953.04 1226.51 lineto
2947.76 1235.7 lineto
closepath fill
1 setlinewidth
solid
0 0 0 edgecolor
newpath 2954.64 1236.99 moveto
2953.04 1226.51 lineto
2947.76 1235.7 lineto
closepath stroke
grestore
% node14
gsave
1 0.99992 1 nodecolor
387 1189 92.84 37.48 ellipse_path fill
1 setlinewidth
filled
0 0 0 nodecolor
387 1189 92.84 37.48 ellipse_path stroke
0 0 0 nodecolor
14 /Times-Roman set_font
349 1198.9 moveto 76 (GO:0006631) alignedtext
0 0 0 nodecolor
14 /Times-Roman set_font
329 1183.9 moveto 116 (fatty acid metabolic) alignedtext
0 0 0 nodecolor
14 /Times-Roman set_font
365.5 1168.9 moveto 43 (process) alignedtext
grestore
% node15
gsave
1 0.9032 1 nodecolor
387 790 91.22 26.87 ellipse_path fill
1 setlinewidth
filled
0 0 0 nodecolor
387 790 91.22 26.87 ellipse_path stroke
0 0 0 nodecolor
14 /Times-Roman set_font
349 792.4 moveto 76 (GO:0019395) alignedtext
0 0 0 nodecolor
14 /Times-Roman set_font
330.5 777.4 moveto 113 (fatty acid oxidation) alignedtext
grestore
% node14->node15
gsave
1 setlinewidth
0 0 0 edgecolor
newpath 387 1151.46 moveto
387 1075.22 387 903.05 387 827.14 curveto
stroke
0 0 0 edgecolor
newpath 390.5 827.09 moveto
387 817.09 lineto
383.5 827.09 lineto
closepath fill
1 setlinewidth
solid
0 0 0 edgecolor
newpath 390.5 827.09 moveto
387 817.09 lineto
383.5 827.09 lineto
closepath stroke
grestore
% node14->node59
gsave
1 setlinewidth
0 0 0 edgecolor
newpath 361.21 1152.89 moveto
308.98 1079.78 190.89 914.44 133.92 834.69 curveto
stroke
0 0 0 edgecolor
newpath 136.6 832.42 moveto
127.94 826.32 lineto
130.91 836.49 lineto
closepath fill
1 setlinewidth
solid
0 0 0 edgecolor
newpath 136.6 832.42 moveto
127.94 826.32 lineto
130.91 836.49 lineto
closepath stroke
grestore
% node60
gsave
1 0.70669 1 nodecolor
651 790 89.8 37.48 ellipse_path fill
1 setlinewidth
filled
0 0 0 nodecolor
651 790 89.8 37.48 ellipse_path stroke
0 0 0 nodecolor
14 /Times-Roman set_font
613 799.9 moveto 76 (GO:0009062) alignedtext
0 0 0 nodecolor
14 /Times-Roman set_font
595.5 784.9 moveto 111 (fatty acid catabolic) alignedtext
0 0 0 nodecolor
14 /Times-Roman set_font
629.5 769.9 moveto 43 (process) alignedtext
grestore
% node14->node60
gsave
1 setlinewidth
0 0 0 edgecolor
newpath 411.13 1152.53 moveto
459.64 1079.22 568.84 914.18 621.5 834.59 curveto
stroke
0 0 0 edgecolor
newpath 624.42 836.51 moveto
627.02 826.24 lineto
618.59 832.65 lineto
closepath fill
1 setlinewidth
solid
0 0 0 edgecolor
newpath 624.42 836.51 moveto
627.02 826.24 lineto
618.59 832.65 lineto
closepath stroke
grestore
% node61
gsave
1 0.70669 1 nodecolor
487 434 111.22 26.87 ellipse_path fill
1 setlinewidth
filled
0 0 0 nodecolor
487 434 111.22 26.87 ellipse_path stroke
0 0 0 nodecolor
14 /Times-Roman set_font
449 436.4 moveto 76 (GO:0006635) alignedtext
0 0 0 nodecolor
14 /Times-Roman set_font
416 421.4 moveto 142 (fatty acid beta-oxidation) alignedtext
grestore
% node15->node61
gsave
1 setlinewidth
0 0 0 edgecolor
newpath 394.6 762.95 moveto
412.32 699.85 456.43 542.84 476.61 470.97 curveto
stroke
0 0 0 edgecolor
newpath 480.08 471.58 moveto
479.41 461.01 lineto
473.34 469.69 lineto
closepath fill
1 setlinewidth
solid
0 0 0 edgecolor
newpath 480.08 471.58 moveto
479.41 461.01 lineto
473.34 469.69 lineto
closepath stroke
grestore
% node16
gsave
1 0.9032 1 nodecolor
203 1189 72.83 26.87 ellipse_path fill
1 setlinewidth
filled
0 0 0 nodecolor
203 1189 72.83 26.87 ellipse_path stroke
0 0 0 nodecolor
14 /Times-Roman set_font
163.5 1191.4 moveto 79 (GO:0034440) alignedtext
0 0 0 nodecolor
14 /Times-Roman set_font
159.5 1176.4 moveto 87 (lipid oxidation) alignedtext
grestore
% node16->node15
gsave
1 setlinewidth
0 0 0 edgecolor
newpath 215.36 1162.2 moveto
247.53 1092.44 333.9 905.14 370.38 826.04 curveto
stroke
0 0 0 edgecolor
newpath 373.57 827.49 moveto
374.57 816.94 lineto
367.21 824.56 lineto
closepath fill
1 setlinewidth
solid
0 0 0 edgecolor
newpath 373.57 827.49 moveto
374.57 816.94 lineto
367.21 824.56 lineto
closepath stroke
grestore
% node17
gsave
1 0.99163 1 nodecolor
491 1568 77.99 48.08 ellipse_path fill
1 setlinewidth
filled
0 0 0 nodecolor
491 1568 77.99 48.08 ellipse_path stroke
0 0 0 nodecolor
14 /Times-Roman set_font
454.5 1585.4 moveto 73 (GO:0032787) alignedtext
0 0 0 nodecolor
14 /Times-Roman set_font
443.5 1570.4 moveto 95 (monocarboxylic) alignedtext
0 0 0 nodecolor
14 /Times-Roman set_font
447.5 1555.4 moveto 87 (acid metabolic) alignedtext
0 0 0 nodecolor
14 /Times-Roman set_font
469.5 1540.4 moveto 43 (process) alignedtext
grestore
% node17->node14
gsave
1 setlinewidth
0 0 0 edgecolor
newpath 477.93 1520.38 moveto
457.93 1447.47 419.92 1308.98 399.97 1236.27 curveto
stroke
0 0 0 edgecolor
newpath 403.3 1235.18 moveto
397.28 1226.46 lineto
396.55 1237.03 lineto
closepath fill
1 setlinewidth
solid
0 0 0 edgecolor
newpath 403.3 1235.18 moveto
397.28 1226.46 lineto
396.55 1237.03 lineto
closepath stroke
grestore
% node18
gsave
1 0.097208 1 nodecolor
563 1189 65.05 48.08 ellipse_path fill
1 setlinewidth
filled
0 0 0 nodecolor
563 1189 65.05 48.08 ellipse_path stroke
0 0 0 nodecolor
14 /Times-Roman set_font
525 1206.4 moveto 76 (GO:0019541) alignedtext
0 0 0 nodecolor
14 /Times-Roman set_font
532.5 1191.4 moveto 61 (propionate) alignedtext
0 0 0 nodecolor
14 /Times-Roman set_font
534 1176.4 moveto 58 (metabolic) alignedtext
0 0 0 nodecolor
14 /Times-Roman set_font
541.5 1161.4 moveto 43 (process) alignedtext
grestore
% node17->node18
gsave
1 setlinewidth
0 0 0 edgecolor
newpath 500.12 1520 moveto
513.35 1450.37 537.82 1321.53 552.02 1246.79 curveto
stroke
0 0 0 edgecolor
newpath 555.53 1247.09 moveto
553.96 1236.61 lineto
548.65 1245.78 lineto
closepath fill
1 setlinewidth
solid
0 0 0 edgecolor
newpath 555.53 1247.09 moveto
553.96 1236.61 lineto
548.65 1245.78 lineto
closepath stroke
grestore
% node20
gsave
1 0.047619 1 nodecolor
527 1904 72.83 48.08 ellipse_path fill
1 setlinewidth
filled
0 0 0 nodecolor
527 1904 72.83 48.08 ellipse_path stroke
0 0 0 nodecolor
14 /Times-Roman set_font
489.5 1921.4 moveto 75 (GO:0019752) alignedtext
0 0 0 nodecolor
14 /Times-Roman set_font
496 1906.4 moveto 62 (carboxylic) alignedtext
0 0 0 nodecolor
14 /Times-Roman set_font
483.5 1891.4 moveto 87 (acid metabolic) alignedtext
0 0 0 nodecolor
14 /Times-Roman set_font
505.5 1876.4 moveto 43 (process) alignedtext
grestore
% node19->node20
gsave
1 setlinewidth
0 0 0 edgecolor
newpath 686.85 2152.28 moveto
653.31 2100.18 597.28 2013.16 561.25 1957.2 curveto
stroke
0 0 0 edgecolor
newpath 564 1955.01 moveto
555.65 1948.49 lineto
558.12 1958.8 lineto
closepath fill
1 setlinewidth
solid
0 0 0 edgecolor
newpath 564 1955.01 moveto
555.65 1948.49 lineto
558.12 1958.8 lineto
closepath stroke
grestore
% node20->node17
gsave
1 setlinewidth
0 0 0 edgecolor
newpath 521.84 1855.86 moveto
515.35 1795.23 504.19 1691.14 497.23 1626.14 curveto
stroke
0 0 0 edgecolor
newpath 500.69 1625.62 moveto
496.15 1616.05 lineto
493.73 1626.37 lineto
closepath fill
1 setlinewidth
solid
0 0 0 edgecolor
newpath 500.69 1625.62 moveto
496.15 1616.05 lineto
493.73 1626.37 lineto
closepath stroke
grestore
% node20->node49
gsave
1 setlinewidth
0 0 0 edgecolor
newpath 535.97 1856.14 moveto
550.61 1779.86 581.49 1626.21 616 1498 curveto
640.04 1408.67 673.98 1306.8 695.22 1245.23 curveto
stroke
0 0 0 edgecolor
newpath 698.55 1246.3 moveto
698.52 1235.71 lineto
691.94 1244.01 lineto
closepath fill
1 setlinewidth
solid
0 0 0 edgecolor
newpath 698.55 1246.3 moveto
698.52 1235.71 lineto
691.94 1244.01 lineto
closepath stroke
grestore
% node21->node27
gsave
1 setlinewidth
0 0 0 edgecolor
newpath 3063 2168.79 moveto
3063 2119.27 3063 2013.84 3063 1951.99 curveto
stroke
0 0 0 edgecolor
newpath 3066.5 1951.72 moveto
3063 1941.72 lineto
3059.5 1951.72 lineto
closepath fill
1 setlinewidth
solid
0 0 0 edgecolor
newpath 3066.5 1951.72 moveto
3063 1941.72 lineto
3059.5 1951.72 lineto
closepath stroke
grestore
% node22->node23
gsave
1 setlinewidth
0 0 0 edgecolor
newpath 1909.99 1856.57 moveto
1926.66 1795.66 1955.58 1690.06 1973.42 1624.89 curveto
stroke
0 0 0 edgecolor
newpath 1976.81 1625.76 moveto
1976.08 1615.19 lineto
1970.06 1623.91 lineto
closepath fill
1 setlinewidth
solid
0 0 0 edgecolor
newpath 1976.81 1625.76 moveto
1976.08 1615.19 lineto
1970.06 1623.91 lineto
closepath stroke
grestore
% node37
gsave
1 0.92593 1 nodecolor
1859 790 109.81 58.69 ellipse_path fill
1 setlinewidth
filled
0 0 0 nodecolor
1859 790 109.81 58.69 ellipse_path stroke
0 0 0 nodecolor
14 /Times-Roman set_font
1821 814.9 moveto 76 (GO:0043632) alignedtext
0 0 0 nodecolor
14 /Times-Roman set_font
1789 799.9 moveto 140 (modification-dependent) alignedtext
0 0 0 nodecolor
14 /Times-Roman set_font
1813.5 784.9 moveto 91 (macromolecule) alignedtext
0 0 0 nodecolor
14 /Times-Roman set_font
1832.5 769.9 moveto 53 (catabolic) alignedtext
0 0 0 nodecolor
14 /Times-Roman set_font
1837.5 754.9 moveto 43 (process) alignedtext
grestore
% node22->node37
gsave
1 setlinewidth
0 0 0 edgecolor
newpath 1895.35 1855.78 moveto
1889.32 1678.98 1868.41 1065.88 1861.35 858.88 curveto
stroke
0 0 0 edgecolor
newpath 1864.84 858.63 moveto
1861 848.75 lineto
1857.85 858.86 lineto
closepath fill
1 setlinewidth
solid
0 0 0 edgecolor
newpath 1864.84 858.63 moveto
1861 848.75 lineto
1857.85 858.86 lineto
closepath stroke
grestore
% node22->node40
gsave
1 setlinewidth
0 0 0 edgecolor
newpath 1850.16 1866.43 moveto
1772.04 1803.79 1615.56 1678.31 1532.58 1611.77 curveto
stroke
0 0 0 edgecolor
newpath 1534.53 1608.85 moveto
1524.54 1605.32 lineto
1530.16 1614.31 lineto
closepath fill
1 setlinewidth
solid
0 0 0 edgecolor
newpath 1534.53 1608.85 moveto
1524.54 1605.32 lineto
1530.16 1614.31 lineto
closepath stroke
grestore
% node22->node44
gsave
1 setlinewidth
0 0 0 edgecolor
newpath 1896.81 1855.98 moveto
1897.05 1779.78 1899.77 1626.64 1916 1498 curveto
1926.62 1413.82 1947.82 1318.4 1962.9 1256.15 curveto
stroke
0 0 0 edgecolor
newpath 1966.39 1256.61 moveto
1965.36 1246.07 lineto
1959.59 1254.95 lineto
closepath fill
1 setlinewidth
solid
0 0 0 edgecolor
newpath 1966.39 1256.61 moveto
1965.36 1246.07 lineto
1959.59 1254.95 lineto
closepath stroke
grestore
% node23->node44
gsave
1 setlinewidth
0 0 0 edgecolor
newpath 1987.86 1520 moveto
1986.29 1453.8 1983.44 1334.06 1981.64 1258.19 curveto
stroke
0 0 0 edgecolor
newpath 1985.13 1257.7 moveto
1981.4 1247.79 lineto
1978.13 1257.87 lineto
closepath fill
1 setlinewidth
solid
0 0 0 edgecolor
newpath 1985.13 1257.7 moveto
1981.4 1247.79 lineto
1978.13 1257.87 lineto
closepath stroke
grestore
% node24->node14
gsave
1 setlinewidth
0 0 0 edgecolor
newpath 362.75 1855.98 moveto
367.49 1725.65 380.55 1366.43 385.27 1236.6 curveto
stroke
0 0 0 edgecolor
newpath 388.77 1236.69 moveto
385.63 1226.57 lineto
381.77 1236.43 lineto
closepath fill
1 setlinewidth
solid
0 0 0 edgecolor
newpath 388.77 1236.69 moveto
385.63 1226.57 lineto
381.77 1236.43 lineto
closepath stroke
grestore
% node25
gsave
1 0.79823 1 nodecolor
244 1568 86.97 26.87 ellipse_path fill
1 setlinewidth
filled
0 0 0 nodecolor
244 1568 86.97 26.87 ellipse_path stroke
0 0 0 nodecolor
14 /Times-Roman set_font
206.5 1570.4 moveto 75 (GO:0030258) alignedtext
0 0 0 nodecolor
14 /Times-Roman set_font
190.5 1555.4 moveto 107 (lipid modification) alignedtext
grestore
% node24->node25
gsave
1 setlinewidth
0 0 0 edgecolor
newpath 344.61 1856.93 moveto
321.08 1789.35 278.21 1666.24 256.83 1604.85 curveto
stroke
0 0 0 edgecolor
newpath 260.06 1603.48 moveto
253.47 1595.19 lineto
253.45 1605.79 lineto
closepath fill
1 setlinewidth
solid
0 0 0 edgecolor
newpath 260.06 1603.48 moveto
253.47 1595.19 lineto
253.45 1605.79 lineto
closepath stroke
grestore
% node24->node39
gsave
1 setlinewidth
0 0 0 edgecolor
newpath 401.41 1863.47 moveto
463.66 1801.03 582.72 1681.61 648.83 1615.31 curveto
stroke
0 0 0 edgecolor
newpath 651.65 1617.44 moveto
656.23 1607.89 lineto
646.69 1612.5 lineto
closepath fill
1 setlinewidth
solid
0 0 0 edgecolor
newpath 651.65 1617.44 moveto
656.23 1607.89 lineto
646.69 1612.5 lineto
closepath stroke
grestore
% node25->node16
gsave
1 setlinewidth
0 0 0 edgecolor
newpath 241.05 1540.74 moveto
233.83 1473.96 215.23 1302.07 207.01 1226.08 curveto
stroke
0 0 0 edgecolor
newpath 210.48 1225.58 moveto
205.92 1216.01 lineto
203.52 1226.33 lineto
closepath fill
1 setlinewidth
solid
0 0 0 edgecolor
newpath 210.48 1225.58 moveto
205.92 1216.01 lineto
203.52 1226.33 lineto
closepath stroke
grestore
% node28
gsave
1 0.96962 1 nodecolor
3273 1568 85.77 48.08 ellipse_path fill
1 setlinewidth
filled
0 0 0 nodecolor
3273 1568 85.77 48.08 ellipse_path stroke
0 0 0 nodecolor
14 /Times-Roman set_font
3235 1585.4 moveto 76 (GO:0030866) alignedtext
0 0 0 nodecolor
14 /Times-Roman set_font
3250.5 1570.4 moveto 45 (cortical) alignedtext
0 0 0 nodecolor
14 /Times-Roman set_font
3220 1555.4 moveto 106 (actin cytoskeleton) alignedtext
0 0 0 nodecolor
14 /Times-Roman set_font
3236.5 1540.4 moveto 73 (organization) alignedtext
grestore
% node26->node28
gsave
1 setlinewidth
0 0 0 edgecolor
newpath 3273 2147.76 moveto
3273 2034.06 3273 1749.59 3273 1626.4 curveto
stroke
0 0 0 edgecolor
newpath 3276.5 1626.4 moveto
3273 1616.4 lineto
3269.5 1626.4 lineto
closepath fill
1 setlinewidth
solid
0 0 0 edgecolor
newpath 3276.5 1626.4 moveto
3273 1616.4 lineto
3269.5 1626.4 lineto
closepath stroke
grestore
% node27->node28
gsave
1 setlinewidth
0 0 0 edgecolor
newpath 3085.67 1867.72 moveto
3122.64 1808.57 3196.11 1691.03 3239.23 1622.03 curveto
stroke
0 0 0 edgecolor
newpath 3242.26 1623.78 moveto
3244.6 1613.45 lineto
3236.33 1620.07 lineto
closepath fill
1 setlinewidth
solid
0 0 0 edgecolor
newpath 3242.26 1623.78 moveto
3244.6 1613.45 lineto
3236.33 1620.07 lineto
closepath stroke
grestore
% node28->node29
gsave
1 setlinewidth
0 0 0 edgecolor
newpath 3280.22 1520 moveto
3291.17 1447.19 3311.86 1309.64 3322.8 1236.9 curveto
stroke
0 0 0 edgecolor
newpath 3326.31 1237.06 moveto
3324.34 1226.65 lineto
3319.39 1236.02 lineto
closepath fill
1 setlinewidth
solid
0 0 0 edgecolor
newpath 3326.31 1237.06 moveto
3324.34 1226.65 lineto
3319.39 1236.02 lineto
closepath stroke
grestore
% node31
gsave
1 0.91944 1 nodecolor
2680 1189 84.85 79.9 ellipse_path fill
1 setlinewidth
filled
0 0 0 nodecolor
2680 1189 84.85 79.9 ellipse_path stroke
0 0 0 nodecolor
14 /Times-Roman set_font
2643 1228.9 moveto 74 (GO:0032511) alignedtext
0 0 0 nodecolor
14 /Times-Roman set_font
2637.5 1213.9 moveto 85 (late endosome) alignedtext
0 0 0 nodecolor
14 /Times-Roman set_font
2649.5 1198.9 moveto 61 (to vacuole) alignedtext
0 0 0 nodecolor
14 /Times-Roman set_font
2655.5 1183.9 moveto 49 (transport) alignedtext
0 0 0 nodecolor
14 /Times-Roman set_font
2628 1168.9 moveto 104 (via multivesicular) alignedtext
0 0 0 nodecolor
14 /Times-Roman set_font
2643.5 1153.9 moveto 73 (body sorting) alignedtext
0 0 0 nodecolor
14 /Times-Roman set_font
2656 1138.9 moveto 48 (pathway) alignedtext
grestore
% node30->node31
gsave
1 setlinewidth
0 0 0 edgecolor
newpath 2752.06 1499.37 moveto
2737.59 1437.05 2716.18 1344.8 2700.45 1277.07 curveto
stroke
0 0 0 edgecolor
newpath 2703.84 1276.21 moveto
2698.17 1267.26 lineto
2697.02 1277.79 lineto
closepath fill
1 setlinewidth
solid
0 0 0 edgecolor
newpath 2703.84 1276.21 moveto
2698.17 1267.26 lineto
2697.02 1277.79 lineto
closepath stroke
grestore
% node32->node31
gsave
1 setlinewidth
0 0 0 edgecolor
newpath 2604.8 1520.38 moveto
2618.6 1459.59 2642.74 1353.22 2659.94 1277.39 curveto
stroke
0 0 0 edgecolor
newpath 2663.42 1277.9 moveto
2662.22 1267.37 lineto
2656.59 1276.35 lineto
closepath fill
1 setlinewidth
solid
0 0 0 edgecolor
newpath 2663.42 1277.9 moveto
2662.22 1267.37 lineto
2656.59 1276.35 lineto
closepath stroke
grestore
% node34
gsave
1 0.047619 1 nodecolor
918 1189 77.78 48.08 ellipse_path fill
1 setlinewidth
filled
0 0 0 nodecolor
918 1189 77.78 48.08 ellipse_path stroke
0 0 0 nodecolor
14 /Times-Roman set_font
880.5 1206.4 moveto 75 (GO:0034727) alignedtext
0 0 0 nodecolor
14 /Times-Roman set_font
887.5 1191.4 moveto 61 (piecemeal) alignedtext
0 0 0 nodecolor
14 /Times-Roman set_font
871 1176.4 moveto 94 (microautophagy) alignedtext
0 0 0 nodecolor
14 /Times-Roman set_font
888 1161.4 moveto 60 (of nucleus) alignedtext
grestore
% node33->node34
gsave
1 setlinewidth
0 0 0 edgecolor
newpath 855.76 1541.05 moveto
866.56 1480.01 893.06 1330.07 907.76 1246.91 curveto
stroke
0 0 0 edgecolor
newpath 911.24 1247.32 moveto
909.54 1236.86 lineto
904.35 1246.1 lineto
closepath fill
1 setlinewidth
solid
0 0 0 edgecolor
newpath 911.24 1247.32 moveto
909.54 1236.86 lineto
904.35 1246.1 lineto
closepath stroke
grestore
% node35->node36
gsave
1 setlinewidth
0 0 0 edgecolor
newpath 2373.69 2158.13 moveto
2378.54 2049.26 2392.53 1735.57 2397.88 1615.52 curveto
stroke
0 0 0 edgecolor
newpath 2401.38 1615.67 moveto
2398.33 1605.52 lineto
2394.38 1615.36 lineto
closepath fill
1 setlinewidth
solid
0 0 0 edgecolor
newpath 2401.38 1615.67 moveto
2398.33 1605.52 lineto
2394.38 1615.36 lineto
closepath stroke
grestore
% node50
gsave
1 0.99118 1 nodecolor
1955 434 109.81 58.69 ellipse_path fill
1 setlinewidth
filled
0 0 0 nodecolor
1955 434 109.81 58.69 ellipse_path stroke
0 0 0 nodecolor
14 /Times-Roman set_font
1917 458.9 moveto 76 (GO:0019941) alignedtext
0 0 0 nodecolor
14 /Times-Roman set_font
1885 443.9 moveto 140 (modification-dependent) alignedtext
0 0 0 nodecolor
14 /Times-Roman set_font
1934.5 428.9 moveto 41 (protein) alignedtext
0 0 0 nodecolor
14 /Times-Roman set_font
1928.5 413.9 moveto 53 (catabolic) alignedtext
0 0 0 nodecolor
14 /Times-Roman set_font
1933.5 398.9 moveto 43 (process) alignedtext
grestore
% node37->node50
gsave
1 setlinewidth
0 0 0 edgecolor
newpath 1874.64 732.01 moveto
1891.62 669.04 1918.71 568.57 1936.68 501.95 curveto
stroke
0 0 0 edgecolor
newpath 1940.14 502.53 moveto
1939.37 491.97 lineto
1933.39 500.71 lineto
closepath fill
1 setlinewidth
solid
0 0 0 edgecolor
newpath 1940.14 502.53 moveto
1939.37 491.97 lineto
1933.39 500.71 lineto
closepath stroke
grestore
% node65
gsave
1 0.69887 1 nodecolor
1719 1568 111.93 48.08 ellipse_path fill
1 setlinewidth
filled
0 0 0 nodecolor
1719 1568 111.93 48.08 ellipse_path stroke
0 0 0 nodecolor
14 /Times-Roman set_font
1682 1585.4 moveto 74 (GO:0010383) alignedtext
0 0 0 nodecolor
14 /Times-Roman set_font
1647.5 1570.4 moveto 143 (cell wall polysaccharide) alignedtext
0 0 0 nodecolor
14 /Times-Roman set_font
1690 1555.4 moveto 58 (metabolic) alignedtext
0 0 0 nodecolor
14 /Times-Roman set_font
1697.5 1540.4 moveto 43 (process) alignedtext
grestore
% node38->node65
gsave
1 setlinewidth
0 0 0 edgecolor
newpath 1828.08 2147.95 moveto
1816.82 2080.27 1795.31 1953.05 1775 1845 curveto
1760.75 1769.19 1742.88 1682.03 1731.22 1626.04 curveto
stroke
0 0 0 edgecolor
newpath 1734.58 1625.04 moveto
1729.11 1615.96 lineto
1727.73 1626.47 lineto
closepath fill
1 setlinewidth
solid
0 0 0 edgecolor
newpath 1734.58 1625.04 moveto
1729.11 1615.96 lineto
1727.73 1626.47 lineto
closepath stroke
grestore
% node39->node60
gsave
1 setlinewidth
0 0 0 edgecolor
newpath 718.43 1522.39 moveto
756.16 1439.89 825.17 1260.37 793 1109 curveto
771.06 1005.79 713.31 895.45 678.59 835.4 curveto
stroke
0 0 0 edgecolor
newpath 681.49 833.43 moveto
673.43 826.55 lineto
675.44 836.95 lineto
closepath fill
1 setlinewidth
solid
0 0 0 edgecolor
newpath 681.49 833.43 moveto
673.43 826.55 lineto
675.44 836.95 lineto
closepath stroke
grestore
% node41
gsave
1 0.8362 1 nodecolor
1314 1189 73.04 58.69 ellipse_path fill
1 setlinewidth
filled
0 0 0 nodecolor
1314 1189 73.04 58.69 ellipse_path stroke
0 0 0 nodecolor
14 /Times-Roman set_font
1275 1213.9 moveto 78 (GO:0044247) alignedtext
0 0 0 nodecolor
14 /Times-Roman set_font
1291.5 1198.9 moveto 45 (cellular) alignedtext
0 0 0 nodecolor
14 /Times-Roman set_font
1270 1183.9 moveto 88 (polysaccharide) alignedtext
0 0 0 nodecolor
14 /Times-Roman set_font
1287.5 1168.9 moveto 53 (catabolic) alignedtext
0 0 0 nodecolor
14 /Times-Roman set_font
1292.5 1153.9 moveto 43 (process) alignedtext
grestore
% node40->node41
gsave
1 setlinewidth
0 0 0 edgecolor
newpath 1457.89 1521.53 moveto
1428.85 1454.42 1375.06 1330.12 1342.11 1253.96 curveto
stroke
0 0 0 edgecolor
newpath 1345.18 1252.25 moveto
1338 1244.46 lineto
1338.76 1255.03 lineto
closepath fill
1 setlinewidth
solid
0 0 0 edgecolor
newpath 1345.18 1252.25 moveto
1338 1244.46 lineto
1338.76 1255.03 lineto
closepath stroke
grestore
% node42->node41
gsave
1 setlinewidth
0 0 0 edgecolor
newpath 1314 1509.2 moveto
1314 1441.32 1314 1329.83 1314 1257.94 curveto
stroke
0 0 0 edgecolor
newpath 1317.5 1257.63 moveto
1314 1247.63 lineto
1310.5 1257.63 lineto
closepath fill
1 setlinewidth
solid
0 0 0 edgecolor
newpath 1317.5 1257.63 moveto
1314 1247.63 lineto
1310.5 1257.63 lineto
closepath stroke
grestore
% node53
gsave
1 0.79957 1 nodecolor
1518 1189 65.05 58.69 ellipse_path fill
1 setlinewidth
filled
0 0 0 nodecolor
1518 1189 65.05 58.69 ellipse_path stroke
0 0 0 nodecolor
14 /Times-Roman set_font
1480 1213.9 moveto 76 (GO:0006073) alignedtext
0 0 0 nodecolor
14 /Times-Roman set_font
1495.5 1198.9 moveto 45 (cellular) alignedtext
0 0 0 nodecolor
14 /Times-Roman set_font
1498.5 1183.9 moveto 39 (glucan) alignedtext
0 0 0 nodecolor
14 /Times-Roman set_font
1489 1168.9 moveto 58 (metabolic) alignedtext
0 0 0 nodecolor
14 /Times-Roman set_font
1496.5 1153.9 moveto 43 (process) alignedtext
grestore
% node42->node53
gsave
1 setlinewidth
0 0 0 edgecolor
newpath 1343.01 1514.1 moveto
1380.41 1444.62 1445.29 1324.08 1484.67 1250.92 curveto
stroke
0 0 0 edgecolor
newpath 1487.92 1252.26 moveto
1489.58 1241.8 lineto
1481.76 1248.94 lineto
closepath fill
1 setlinewidth
solid
0 0 0 edgecolor
newpath 1487.92 1252.26 moveto
1489.58 1241.8 lineto
1481.76 1248.94 lineto
closepath stroke
grestore
% node43->node41
gsave
1 setlinewidth
0 0 0 edgecolor
newpath 1179.83 1512.89 moveto
1208.23 1444.32 1256.68 1327.38 1286.93 1254.36 curveto
stroke
0 0 0 edgecolor
newpath 1290.29 1255.37 moveto
1290.89 1244.79 lineto
1283.83 1252.69 lineto
closepath fill
1 setlinewidth
solid
0 0 0 edgecolor
newpath 1290.29 1255.37 moveto
1290.89 1244.79 lineto
1283.83 1252.69 lineto
closepath stroke
grestore
% node51
gsave
1 0.99118 1 nodecolor
2052 790 65.05 79.9 ellipse_path fill
1 setlinewidth
filled
0 0 0 nodecolor
2052 790 65.05 79.9 ellipse_path stroke
0 0 0 nodecolor
14 /Times-Roman set_font
2014 829.9 moveto 76 (GO:0051603) alignedtext
0 0 0 nodecolor
14 /Times-Roman set_font
2020 814.9 moveto 64 (proteolysis) alignedtext
0 0 0 nodecolor
14 /Times-Roman set_font
2026 799.9 moveto 52 (involved) alignedtext
0 0 0 nodecolor
14 /Times-Roman set_font
2022 784.9 moveto 60 (in cellular) alignedtext
0 0 0 nodecolor
14 /Times-Roman set_font
2031.5 769.9 moveto 41 (protein) alignedtext
0 0 0 nodecolor
14 /Times-Roman set_font
2025.5 754.9 moveto 53 (catabolic) alignedtext
0 0 0 nodecolor
14 /Times-Roman set_font
2030.5 739.9 moveto 43 (process) alignedtext
grestore
% node44->node51
gsave
1 setlinewidth
0 0 0 edgecolor
newpath 1990.47 1130.98 moveto
2002.43 1064.69 2022.14 955.45 2036.03 878.51 curveto
stroke
0 0 0 edgecolor
newpath 2039.53 878.81 moveto
2037.86 868.35 lineto
2032.64 877.57 lineto
closepath fill
1 setlinewidth
solid
0 0 0 edgecolor
newpath 2039.53 878.81 moveto
2037.86 868.35 lineto
2032.64 877.57 lineto
closepath stroke
grestore
% node45->node42
gsave
1 setlinewidth
0 0 0 edgecolor
newpath 1343.73 1845.47 moveto
1337.49 1787.23 1327.92 1697.9 1321.33 1636.42 curveto
stroke
0 0 0 edgecolor
newpath 1324.8 1635.99 moveto
1320.26 1626.42 lineto
1317.84 1636.73 lineto
closepath fill
1 setlinewidth
solid
0 0 0 edgecolor
newpath 1324.8 1635.99 moveto
1320.26 1626.42 lineto
1317.84 1636.73 lineto
closepath stroke
grestore
% node45->node43
gsave
1 setlinewidth
0 0 0 edgecolor
newpath 1319.84 1851.5 moveto
1285.26 1791.3 1228.66 1692.75 1192.12 1629.14 curveto
stroke
0 0 0 edgecolor
newpath 1195.12 1627.34 moveto
1187.1 1620.41 lineto
1189.05 1630.82 lineto
closepath fill
1 setlinewidth
solid
0 0 0 edgecolor
newpath 1195.12 1627.34 moveto
1187.1 1620.41 lineto
1189.05 1630.82 lineto
closepath stroke
grestore
% node46->node40
gsave
1 setlinewidth
0 0 0 edgecolor
newpath 1664.67 1859.73 moveto
1625.28 1798.16 1554.05 1686.85 1511.89 1620.96 curveto
stroke
0 0 0 edgecolor
newpath 1514.73 1618.91 moveto
1506.39 1612.37 lineto
1508.83 1622.68 lineto
closepath fill
1 setlinewidth
solid
0 0 0 edgecolor
newpath 1514.73 1618.91 moveto
1506.39 1612.37 lineto
1508.83 1622.68 lineto
closepath stroke
grestore
% node46->node42
gsave
1 setlinewidth
0 0 0 edgecolor
newpath 1649.15 1865.13 moveto
1580.3 1804.09 1446.84 1685.77 1370.76 1618.32 curveto
stroke
0 0 0 edgecolor
newpath 1372.93 1615.57 moveto
1363.12 1611.55 lineto
1368.28 1620.8 lineto
closepath fill
1 setlinewidth
solid
0 0 0 edgecolor
newpath 1372.93 1615.57 moveto
1363.12 1611.55 lineto
1368.28 1620.8 lineto
closepath stroke
grestore
% node46->node53
gsave
1 setlinewidth
0 0 0 edgecolor
newpath 1673.78 1857.66 moveto
1652.64 1805.16 1618.9 1716.67 1598 1638 curveto
1562.71 1505.18 1538.5 1346.08 1526.57 1257.38 curveto
stroke
0 0 0 edgecolor
newpath 1530.03 1256.89 moveto
1525.24 1247.44 lineto
1523.1 1257.82 lineto
closepath fill
1 setlinewidth
solid
0 0 0 edgecolor
newpath 1530.03 1256.89 moveto
1525.24 1247.44 lineto
1523.1 1257.82 lineto
closepath stroke
grestore
% node46->node65
gsave
1 setlinewidth
0 0 0 edgecolor
newpath 1696.73 1855.86 moveto
1701.42 1795.23 1709.47 1691.14 1714.5 1626.14 curveto
stroke
0 0 0 edgecolor
newpath 1718 1626.29 moveto
1715.28 1616.05 lineto
1711.02 1625.75 lineto
closepath fill
1 setlinewidth
solid
0 0 0 edgecolor
newpath 1718 1626.29 moveto
1715.28 1616.05 lineto
1711.02 1625.75 lineto
closepath stroke
grestore
% node47->node11
gsave
1 setlinewidth
0 0 0 edgecolor
newpath 993.76 2151.33 moveto
1027.34 2099.17 1082.86 2012.94 1118.67 1957.32 curveto
stroke
0 0 0 edgecolor
newpath 1121.77 1958.96 moveto
1124.25 1948.66 lineto
1115.89 1955.17 lineto
closepath fill
1 setlinewidth
solid
0 0 0 edgecolor
newpath 1121.77 1958.96 moveto
1124.25 1948.66 lineto
1115.89 1955.17 lineto
closepath stroke
grestore
% node55
gsave
1 0.66725 1 nodecolor
844 1904 65.76 48.08 ellipse_path fill
1 setlinewidth
filled
0 0 0 nodecolor
844 1904 65.76 48.08 ellipse_path stroke
0 0 0 nodecolor
14 /Times-Roman set_font
805.5 1921.4 moveto 77 (GO:0006066) alignedtext
0 0 0 nodecolor
14 /Times-Roman set_font
822 1906.4 moveto 44 (alcohol) alignedtext
0 0 0 nodecolor
14 /Times-Roman set_font
815 1891.4 moveto 58 (metabolic) alignedtext
0 0 0 nodecolor
14 /Times-Roman set_font
822.5 1876.4 moveto 43 (process) alignedtext
grestore
% node47->node55
gsave
1 setlinewidth
0 0 0 edgecolor
newpath 945.69 2149.41 moveto
924.31 2097.81 889.86 2014.66 867.07 1959.67 curveto
stroke
0 0 0 edgecolor
newpath 870.3 1958.32 moveto
863.24 1950.43 lineto
863.83 1961 lineto
closepath fill
1 setlinewidth
solid
0 0 0 edgecolor
newpath 870.3 1958.32 moveto
863.24 1950.43 lineto
863.83 1961 lineto
closepath stroke
grestore
% node48->node32
gsave
1 setlinewidth
0 0 0 edgecolor
newpath 2559.23 2158.13 moveto
2565.46 2052.38 2583.08 1753.35 2590.57 1626.29 curveto
stroke
0 0 0 edgecolor
newpath 2594.08 1626.17 moveto
2591.17 1615.99 lineto
2587.09 1625.76 lineto
closepath fill
1 setlinewidth
solid
0 0 0 edgecolor
newpath 2594.08 1626.17 moveto
2591.17 1615.99 lineto
2587.09 1625.76 lineto
closepath stroke
grestore
% node48->node58
gsave
1 setlinewidth
0 0 0 edgecolor
newpath 2547.81 2158.72 moveto
2535.5 2108.8 2513.54 2019.74 2499.12 1961.27 curveto
stroke
0 0 0 edgecolor
newpath 2502.49 1960.32 moveto
2496.7 1951.45 lineto
2495.69 1961.99 lineto
closepath fill
1 setlinewidth
solid
0 0 0 edgecolor
newpath 2502.49 1960.32 moveto
2496.7 1951.45 lineto
2495.69 1961.99 lineto
closepath stroke
grestore
% node49->node60
gsave
1 setlinewidth
0 0 0 edgecolor
newpath 707.34 1141.27 moveto
695.03 1064.52 670.97 914.53 658.66 837.76 curveto
stroke
0 0 0 edgecolor
newpath 662.04 836.75 moveto
657 827.43 lineto
655.13 837.85 lineto
closepath fill
1 setlinewidth
solid
0 0 0 edgecolor
newpath 662.04 836.75 moveto
657 827.43 lineto
655.13 837.85 lineto
closepath stroke
grestore
% node57
gsave
1 0.99118 1 nodecolor
1955 120 94.05 58.69 ellipse_path fill
1 setlinewidth
filled
0 0 0 nodecolor
1955 120 94.05 58.69 ellipse_path stroke
0 0 0 nodecolor
14 /Times-Roman set_font
1917 144.9 moveto 76 (GO:0006511) alignedtext
0 0 0 nodecolor
14 /Times-Roman set_font
1896.5 129.9 moveto 117 (ubiquitin-dependent) alignedtext
0 0 0 nodecolor
14 /Times-Roman set_font
1934.5 114.9 moveto 41 (protein) alignedtext
0 0 0 nodecolor
14 /Times-Roman set_font
1928.5 99.9 moveto 53 (catabolic) alignedtext
0 0 0 nodecolor
14 /Times-Roman set_font
1933.5 84.9 moveto 43 (process) alignedtext
grestore
% node50->node57
gsave
1 setlinewidth
0 0 0 edgecolor
newpath 1955 375.31 moveto
1955 322.42 1955 244.62 1955 188.82 curveto
stroke
0 0 0 edgecolor
newpath 1958.5 188.67 moveto
1955 178.67 lineto
1951.5 188.67 lineto
closepath fill
1 setlinewidth
solid
0 0 0 edgecolor
newpath 1958.5 188.67 moveto
1955 178.67 lineto
1951.5 188.67 lineto
closepath stroke
grestore
% node51->node50
gsave
1 setlinewidth
0 0 0 edgecolor
newpath 2031.31 714.07 moveto
2014.15 651.1 1989.99 562.4 1973.47 501.8 curveto
stroke
0 0 0 edgecolor
newpath 1976.8 500.68 moveto
1970.79 491.95 lineto
1970.04 502.52 lineto
closepath fill
1 setlinewidth
solid
0 0 0 edgecolor
newpath 1976.8 500.68 moveto
1970.79 491.95 lineto
1970.04 502.52 lineto
closepath stroke
grestore
% node62
gsave
1 0.91755 1 nodecolor
3039 1568 130.11 37.48 ellipse_path fill
1 setlinewidth
filled
0 0 0 nodecolor
3039 1568 130.11 37.48 ellipse_path stroke
0 0 0 nodecolor
14 /Times-Roman set_font
3001 1577.9 moveto 76 (GO:0006892) alignedtext
0 0 0 nodecolor
14 /Times-Roman set_font
2955 1562.9 moveto 168 (post-Golgi vesicle-mediated) alignedtext
0 0 0 nodecolor
14 /Times-Roman set_font
3014.5 1547.9 moveto 49 (transport) alignedtext
grestore
% node52->node62
gsave
1 setlinewidth
0 0 0 edgecolor
newpath 2897.32 1867.4 moveto
2926.41 1805.92 2985.05 1682 3017.01 1614.46 curveto
stroke
0 0 0 edgecolor
newpath 3020.23 1615.86 moveto
3021.34 1605.32 lineto
3013.9 1612.86 lineto
closepath fill
1 setlinewidth
solid
0 0 0 edgecolor
newpath 3020.23 1615.86 moveto
3021.34 1605.32 lineto
3013.9 1612.86 lineto
closepath stroke
grestore
% node54
gsave
1 0.78627 1 nodecolor
1518 790 65.05 48.08 ellipse_path fill
1 setlinewidth
filled
0 0 0 nodecolor
1518 790 65.05 48.08 ellipse_path stroke
0 0 0 nodecolor
14 /Times-Roman set_font
1480 807.4 moveto 76 (GO:0005982) alignedtext
0 0 0 nodecolor
14 /Times-Roman set_font
1501 792.4 moveto 34 (starch) alignedtext
0 0 0 nodecolor
14 /Times-Roman set_font
1489 777.4 moveto 58 (metabolic) alignedtext
0 0 0 nodecolor
14 /Times-Roman set_font
1496.5 762.4 moveto 43 (process) alignedtext
grestore
% node53->node54
gsave
1 setlinewidth
0 0 0 edgecolor
newpath 1518 1130.13 moveto
1518 1054.45 1518 923.86 1518 848.41 curveto
stroke
0 0 0 edgecolor
newpath 1521.5 848.14 moveto
1518 838.14 lineto
1514.5 848.14 lineto
closepath fill
1 setlinewidth
solid
0 0 0 edgecolor
newpath 1521.5 848.14 moveto
1518 838.14 lineto
1514.5 848.14 lineto
closepath stroke
grestore
% node56->node51
gsave
1 setlinewidth
0 0 0 edgecolor
newpath 2123.77 1161.89 moveto
2112.69 1104.49 2086.46 968.55 2068.97 877.91 curveto
stroke
0 0 0 edgecolor
newpath 2072.37 877.07 moveto
2067.04 867.92 lineto
2065.5 878.4 lineto
closepath fill
1 setlinewidth
solid
0 0 0 edgecolor
newpath 2072.37 877.07 moveto
2067.04 867.92 lineto
2065.5 878.4 lineto
closepath stroke
grestore
% node60->node61
gsave
1 setlinewidth
0 0 0 edgecolor
newpath 633.91 752.91 moveto
602.32 684.33 535.15 538.53 503.79 470.44 curveto
stroke
0 0 0 edgecolor
newpath 506.79 468.6 moveto
499.43 460.98 lineto
500.43 471.53 lineto
closepath fill
1 setlinewidth
solid
0 0 0 edgecolor
newpath 506.79 468.6 moveto
499.43 460.98 lineto
500.43 471.53 lineto
closepath stroke
grestore
% node62->node63
gsave
1 setlinewidth
0 0 0 edgecolor
newpath 3031.14 1530.27 moveto
3016.64 1460.75 2985.76 1312.56 2969.88 1236.38 curveto
stroke
0 0 0 edgecolor
newpath 2973.3 1235.65 moveto
2967.83 1226.57 lineto
2966.45 1237.08 lineto
closepath fill
1 setlinewidth
solid
0 0 0 edgecolor
newpath 2973.3 1235.65 moveto
2967.83 1226.57 lineto
2966.45 1237.08 lineto
closepath stroke
grestore
% node66
gsave
1 0.91944 1 nodecolor
1719 1189 70 48.08 ellipse_path fill
1 setlinewidth
filled
0 0 0 nodecolor
1719 1189 70 48.08 ellipse_path stroke
0 0 0 nodecolor
14 /Times-Roman set_font
1681 1206.4 moveto 76 (GO:0010410) alignedtext
0 0 0 nodecolor
14 /Times-Roman set_font
1677.5 1191.4 moveto 83 (hemicellulose) alignedtext
0 0 0 nodecolor
14 /Times-Roman set_font
1690 1176.4 moveto 58 (metabolic) alignedtext
0 0 0 nodecolor
14 /Times-Roman set_font
1697.5 1161.4 moveto 43 (process) alignedtext
grestore
% node65->node66
gsave
1 setlinewidth
0 0 0 edgecolor
newpath 1719 1520 moveto
1719 1450.56 1719 1322.24 1719 1247.4 curveto
stroke
0 0 0 edgecolor
newpath 1722.5 1247.21 moveto
1719 1237.21 lineto
1715.5 1247.21 lineto
closepath fill
1 setlinewidth
solid
0 0 0 edgecolor
newpath 1722.5 1247.21 moveto
1719 1237.21 lineto
1715.5 1247.21 lineto
closepath stroke
grestore
endpage
showpage
grestore
%%PageTrailer
%%EndPage: 1
%%Trailer
%%Pages: 1
%%BoundingBox: 36 36 756 548
end
restore
%%EOF
