# Supplementary material for: The Transcriptomic Signature of RacA Activation and Inactivation Provides New Insights into the Morphogenetic Network of Aspergillus niger
Source: PLoS One. 2013 Jul 24;8(7):e68946. doi: 10.1371/journal.pone.0068946 (PMC3722221; doi:10.1371/journal.pone.0068946)
Supplement: Table S3 — ZIP archive file containing FetGOat enrichment results for the up- and down-regulated gene sets of all six comparisons. (ZIP) [file pone.0068946.s003.zip › FetGOat/03.UP/plots/03.up.txt_CCover.ps]

90 rotate 0 -612 translate
%!PS-Adobe-3.0
%%Creator: graphviz version 2.26.3 (20100126.1600)
%%Title: test
%%Pages: (atend)
%%BoundingBox: (atend)
%%EndComments
save
%%BeginProlog
/DotDict 200 dict def
DotDict begin

/setupLatin1 {
mark
/EncodingVector 256 array def
 EncodingVector 0

ISOLatin1Encoding 0 255 getinterval putinterval
EncodingVector 45 /hyphen put

% Set up ISO Latin 1 character encoding
/starnetISO {
        dup dup findfont dup length dict begin
        { 1 index /FID ne { def }{ pop pop } ifelse
        } forall
        /Encoding EncodingVector def
        currentdict end definefont
} def
/Times-Roman starnetISO def
/Times-Italic starnetISO def
/Times-Bold starnetISO def
/Times-BoldItalic starnetISO def
/Helvetica starnetISO def
/Helvetica-Oblique starnetISO def
/Helvetica-Bold starnetISO def
/Helvetica-BoldOblique starnetISO def
/Courier starnetISO def
/Courier-Oblique starnetISO def
/Courier-Bold starnetISO def
/Courier-BoldOblique starnetISO def
cleartomark
} bind def

%%BeginResource: procset graphviz 0 0
/coord-font-family /Times-Roman def
/default-font-family /Times-Roman def
/coordfont coord-font-family findfont 8 scalefont def

/InvScaleFactor 1.0 def
/set_scale {
       dup 1 exch div /InvScaleFactor exch def
       scale
} bind def

% styles
/solid { [] 0 setdash } bind def
/dashed { [9 InvScaleFactor mul dup ] 0 setdash } bind def
/dotted { [1 InvScaleFactor mul 6 InvScaleFactor mul] 0 setdash } bind def
/invis {/fill {newpath} def /stroke {newpath} def /show {pop newpath} def} bind def
/bold { 2 setlinewidth } bind def
/filled { } bind def
/unfilled { } bind def
/rounded { } bind def
/diagonals { } bind def

% hooks for setting color 
/nodecolor { sethsbcolor } bind def
/edgecolor { sethsbcolor } bind def
/graphcolor { sethsbcolor } bind def
/nopcolor {pop pop pop} bind def

/beginpage {	% i j npages
	/npages exch def
	/j exch def
	/i exch def
	/str 10 string def
	npages 1 gt {
		gsave
			coordfont setfont
			0 0 moveto
			(\() show i str cvs show (,) show j str cvs show (\)) show
		grestore
	} if
} bind def

/set_font {
	findfont exch
	scalefont setfont
} def

% draw text fitted to its expected width
/alignedtext {			% width text
	/text exch def
	/width exch def
	gsave
		width 0 gt {
			[] 0 setdash
			text stringwidth pop width exch sub text length div 0 text ashow
		} if
	grestore
} def

/boxprim {				% xcorner ycorner xsize ysize
		4 2 roll
		moveto
		2 copy
		exch 0 rlineto
		0 exch rlineto
		pop neg 0 rlineto
		closepath
} bind def

/ellipse_path {
	/ry exch def
	/rx exch def
	/y exch def
	/x exch def
	matrix currentmatrix
	newpath
	x y translate
	rx ry scale
	0 0 1 0 360 arc
	setmatrix
} bind def

/endpage { showpage } bind def
/showpage { } def

/layercolorseq
	[	% layer color sequence - darkest to lightest
		[0 0 0]
		[.2 .8 .8]
		[.4 .8 .8]
		[.6 .8 .8]
		[.8 .8 .8]
	]
def

/layerlen layercolorseq length def

/setlayer {/maxlayer exch def /curlayer exch def
	layercolorseq curlayer 1 sub layerlen mod get
	aload pop sethsbcolor
	/nodecolor {nopcolor} def
	/edgecolor {nopcolor} def
	/graphcolor {nopcolor} def
} bind def

/onlayer { curlayer ne {invis} if } def

/onlayers {
	/myupper exch def
	/mylower exch def
	curlayer mylower lt
	curlayer myupper gt
	or
	{invis} if
} def

/curlayer 0 def

%%EndResource
%%EndProlog
%%BeginSetup
14 default-font-family set_font
1 setmiterlimit
% /arrowlength 10 def
% /arrowwidth 5 def

% make sure pdfmark is harmless for PS-interpreters other than Distiller
/pdfmark where {pop} {userdict /pdfmark /cleartomark load put} ifelse
% make '<<' and '>>' safe on PS Level 1 devices
/languagelevel where {pop languagelevel}{1} ifelse
2 lt {
    userdict (<<) cvn ([) cvn load put
    userdict (>>) cvn ([) cvn load put
} if

%%EndSetup
setupLatin1
%%Page: 1 1
%%PageBoundingBox: 36 36 756 547
%%PageOrientation: Portrait
0 0 1 beginpage
gsave
36 36 720 511 boxprim clip newpath
0.248484 0.248484 set_scale 0 rotate 148.879 149.879 translate
% node1
gsave
0 0 1 nodecolor
486.57 1094 67.88 37.48 ellipse_path fill
1 setlinewidth
filled
0 0 0 nodecolor
486.57 1094 67.88 37.48 ellipse_path stroke
0 0 0 nodecolor
14 /Times-Roman set_font
448.57 1103.9 moveto 76 (GO:0005839) alignedtext
0 0 0 nodecolor
14 /Times-Roman set_font
453.07 1088.9 moveto 67 (proteasome) alignedtext
0 0 0 nodecolor
14 /Times-Roman set_font
446.57 1073.9 moveto 80 (core complex) alignedtext
grestore
% node2
gsave
0 0 1 nodecolor
204.57 610 126.78 48.08 ellipse_path fill
1 setlinewidth
filled
0 0 0 nodecolor
204.57 610 126.78 48.08 ellipse_path stroke
0 0 0 nodecolor
14 /Times-Roman set_font
167.57 627.4 moveto 74 (GO:0019773) alignedtext
0 0 0 nodecolor
14 /Times-Roman set_font
171.07 612.4 moveto 67 (proteasome) alignedtext
0 0 0 nodecolor
14 /Times-Roman set_font
122.57 597.4 moveto 164 (core complex, alpha-subunit) alignedtext
0 0 0 nodecolor
14 /Times-Roman set_font
179.07 582.4 moveto 51 (complex) alignedtext
grestore
% node1->node2
gsave
1 setlinewidth
0 0 0 edgecolor
newpath 465.61 1058.02 moveto
416.85 974.33 295.56 766.16 237.1 665.82 curveto
stroke
0 0 0 edgecolor
newpath 240.04 663.91 moveto
231.98 657.03 lineto
233.99 667.44 lineto
closepath fill
1 setlinewidth
solid
0 0 0 edgecolor
newpath 240.04 663.91 moveto
231.98 657.03 lineto
233.99 667.44 lineto
closepath stroke
grestore
% node4
gsave
0 0 1 nodecolor
471.57 610 121.83 48.08 ellipse_path fill
1 setlinewidth
filled
0 0 0 nodecolor
471.57 610 121.83 48.08 ellipse_path stroke
0 0 0 nodecolor
14 /Times-Roman set_font
433.57 627.4 moveto 76 (GO:0019774) alignedtext
0 0 0 nodecolor
14 /Times-Roman set_font
438.07 612.4 moveto 67 (proteasome) alignedtext
0 0 0 nodecolor
14 /Times-Roman set_font
393.07 597.4 moveto 157 (core complex, beta-subunit) alignedtext
0 0 0 nodecolor
14 /Times-Roman set_font
446.07 582.4 moveto 51 (complex) alignedtext
grestore
% node1->node4
gsave
1 setlinewidth
0 0 0 edgecolor
newpath 485.41 1056.42 moveto
482.81 972.44 476.5 769.02 473.38 668.38 curveto
stroke
0 0 0 edgecolor
newpath 476.87 667.98 moveto
473.06 658.09 lineto
469.88 668.2 lineto
closepath fill
1 setlinewidth
solid
0 0 0 edgecolor
newpath 476.87 667.98 moveto
473.06 658.09 lineto
469.88 668.2 lineto
closepath stroke
grestore
% node3
gsave
0 0 1 nodecolor
1403.57 1955 92.13 26.87 ellipse_path fill
1 setlinewidth
filled
0 0 0 nodecolor
1403.57 1955 92.13 26.87 ellipse_path stroke
0 0 0 nodecolor
14 /Times-Roman set_font
1365.57 1957.4 moveto 76 (GO:0005575) alignedtext
0 0 0 nodecolor
14 /Times-Roman set_font
1346.07 1942.4 moveto 115 (cellular_component) alignedtext
grestore
% node3->node1
gsave
1 setlinewidth
0 0 0 edgecolor
newpath 1314.24 1948.2 moveto
1140.49 1929.83 757.53 1863.28 568.57 1627 curveto
452.82 1482.26 467.05 1242.67 479.46 1141.46 curveto
stroke
0 0 0 edgecolor
newpath 482.93 1141.89 moveto
480.72 1131.53 lineto
475.98 1141.01 lineto
closepath fill
1 setlinewidth
solid
0 0 0 edgecolor
newpath 482.93 1141.89 moveto
480.72 1131.53 lineto
475.98 1141.01 lineto
closepath stroke
grestore
% node3->node2
gsave
1 setlinewidth
0 0 0 edgecolor
newpath 1328.94 1939.16 moveto
1125.72 1894.56 569.49 1762.41 446.57 1627 curveto
189.84 1344.2 191.67 839.07 200.45 668.27 curveto
stroke
0 0 0 edgecolor
newpath 203.95 668.4 moveto
200.99 658.23 lineto
196.96 668.02 lineto
closepath fill
1 setlinewidth
solid
0 0 0 edgecolor
newpath 203.95 668.4 moveto
200.99 658.23 lineto
196.96 668.02 lineto
closepath stroke
grestore
% node3->node4
gsave
1 setlinewidth
0 0 0 edgecolor
newpath 1313.53 1949.3 moveto
1133 1932.81 726.08 1869.29 514.57 1627 curveto
269.45 1346.2 399.06 837.73 452.3 667.37 curveto
stroke
0 0 0 edgecolor
newpath 455.72 668.19 moveto
455.39 657.6 lineto
449.04 666.08 lineto
closepath fill
1 setlinewidth
solid
0 0 0 edgecolor
newpath 455.72 668.19 moveto
455.39 657.6 lineto
449.04 666.08 lineto
closepath stroke
grestore
% node5
gsave
0 0 1 nodecolor
675.57 1579 65.05 37.48 ellipse_path fill
1 setlinewidth
filled
0 0 0 nodecolor
675.57 1579 65.05 37.48 ellipse_path stroke
0 0 0 nodecolor
14 /Times-Roman set_font
637.57 1588.9 moveto 76 (GO:0000502) alignedtext
0 0 0 nodecolor
14 /Times-Roman set_font
642.07 1573.9 moveto 67 (proteasome) alignedtext
0 0 0 nodecolor
14 /Times-Roman set_font
650.07 1558.9 moveto 51 (complex) alignedtext
grestore
% node3->node5
gsave
1 setlinewidth
0 0 0 edgecolor
newpath 1354.86 1931.99 moveto
1245.9 1880.17 974.75 1749.29 754.57 1627 curveto
746.14 1622.32 737.31 1617.18 728.74 1612.07 curveto
stroke
0 0 0 edgecolor
newpath 730.29 1608.93 moveto
719.92 1606.78 lineto
726.69 1614.93 lineto
closepath fill
1 setlinewidth
solid
0 0 0 edgecolor
newpath 730.29 1608.93 moveto
719.92 1606.78 lineto
726.69 1614.93 lineto
closepath stroke
grestore
% node6
gsave
0 0.99998 1 nodecolor
675.57 1094 65.05 48.08 ellipse_path fill
1 setlinewidth
filled
0 0 0 nodecolor
675.57 1094 65.05 48.08 ellipse_path stroke
0 0 0 nodecolor
14 /Times-Roman set_font
637.57 1111.4 moveto 76 (GO:0022624) alignedtext
0 0 0 nodecolor
14 /Times-Roman set_font
642.07 1096.4 moveto 67 (proteasome) alignedtext
0 0 0 nodecolor
14 /Times-Roman set_font
647.07 1081.4 moveto 57 (accessory) alignedtext
0 0 0 nodecolor
14 /Times-Roman set_font
650.07 1066.4 moveto 51 (complex) alignedtext
grestore
% node3->node6
gsave
1 setlinewidth
0 0 0 edgecolor
newpath 1331.78 1937.96 moveto
1201.87 1903.22 928.43 1811.4 789.57 1627 curveto
760.96 1589 706.98 1281.93 685.12 1151.87 curveto
stroke
0 0 0 edgecolor
newpath 688.52 1150.98 moveto
683.42 1141.7 lineto
681.62 1152.14 lineto
closepath fill
1 setlinewidth
solid
0 0 0 edgecolor
newpath 688.52 1150.98 moveto
683.42 1141.7 lineto
681.62 1152.14 lineto
closepath stroke
grestore
% node7
gsave
0 0 1 nodecolor
935.57 1579 63.14 26.87 ellipse_path fill
1 setlinewidth
filled
0 0 0 nodecolor
935.57 1579 63.14 26.87 ellipse_path stroke
0 0 0 nodecolor
14 /Times-Roman set_font
898.57 1581.4 moveto 74 (GO:0031982) alignedtext
0 0 0 nodecolor
14 /Times-Roman set_font
914.57 1566.4 moveto 42 (vesicle) alignedtext
grestore
% node3->node7
gsave
1 setlinewidth
0 0 0 edgecolor
newpath 1371.77 1929.45 moveto
1288.28 1862.37 1063.09 1681.45 973.29 1609.3 curveto
stroke
0 0 0 edgecolor
newpath 975.27 1606.41 moveto
965.29 1602.87 lineto
970.89 1611.86 lineto
closepath fill
1 setlinewidth
solid
0 0 0 edgecolor
newpath 975.27 1606.41 moveto
965.29 1602.87 lineto
970.89 1611.86 lineto
closepath stroke
grestore
% node9
gsave
0 0 1 nodecolor
1082.57 1579 65.76 37.48 ellipse_path fill
1 setlinewidth
filled
0 0 0 nodecolor
1082.57 1579 65.76 37.48 ellipse_path stroke
0 0 0 nodecolor
14 /Times-Roman set_font
1044.07 1588.9 moveto 77 (GO:0030904) alignedtext
0 0 0 nodecolor
14 /Times-Roman set_font
1057.57 1573.9 moveto 50 (retromer) alignedtext
0 0 0 nodecolor
14 /Times-Roman set_font
1057.07 1558.9 moveto 51 (complex) alignedtext
grestore
% node3->node9
gsave
1 setlinewidth
0 0 0 edgecolor
newpath 1381 1928.56 moveto
1325.95 1864.08 1184.45 1698.33 1118.02 1620.52 curveto
stroke
0 0 0 edgecolor
newpath 1120.6 1618.15 moveto
1111.45 1612.82 lineto
1115.28 1622.7 lineto
closepath fill
1 setlinewidth
solid
0 0 0 edgecolor
newpath 1120.6 1618.15 moveto
1111.45 1612.82 lineto
1115.28 1622.7 lineto
closepath stroke
grestore
% node10
gsave
0 1 1 nodecolor
822.57 1094 63.85 48.08 ellipse_path fill
1 setlinewidth
filled
0 0 0 nodecolor
822.57 1094 63.85 48.08 ellipse_path stroke
0 0 0 nodecolor
14 /Times-Roman set_font
785.07 1111.4 moveto 75 (GO:0031597) alignedtext
0 0 0 nodecolor
14 /Times-Roman set_font
795.07 1096.4 moveto 55 (cytosolic) alignedtext
0 0 0 nodecolor
14 /Times-Roman set_font
789.07 1081.4 moveto 67 (proteasome) alignedtext
0 0 0 nodecolor
14 /Times-Roman set_font
797.07 1066.4 moveto 51 (complex) alignedtext
grestore
% node3->node10
gsave
1 setlinewidth
0 0 0 edgecolor
newpath 1331.02 1938.24 moveto
1203.26 1904.4 941.23 1814.58 830.57 1627 curveto
741.04 1475.22 780.27 1254.36 806.25 1151.15 curveto
stroke
0 0 0 edgecolor
newpath 809.7 1151.79 moveto
808.79 1141.23 lineto
802.92 1150.05 lineto
closepath fill
1 setlinewidth
solid
0 0 0 edgecolor
newpath 809.7 1151.79 moveto
808.79 1141.23 lineto
802.92 1150.05 lineto
closepath stroke
grestore
% node11
gsave
0 0 1 nodecolor
1261.57 1579 94.75 48.08 ellipse_path fill
1 setlinewidth
filled
0 0 0 nodecolor
1261.57 1579 94.75 48.08 ellipse_path stroke
0 0 0 nodecolor
14 /Times-Roman set_font
1223.57 1596.4 moveto 76 (GO:0000142) alignedtext
0 0 0 nodecolor
14 /Times-Roman set_font
1239.07 1581.4 moveto 45 (cellular) alignedtext
0 0 0 nodecolor
14 /Times-Roman set_font
1202.57 1566.4 moveto 118 (bud neck contractile) alignedtext
0 0 0 nodecolor
14 /Times-Roman set_font
1249.57 1551.4 moveto 24 (ring) alignedtext
grestore
% node3->node11
gsave
1 setlinewidth
0 0 0 edgecolor
newpath 1393.36 1927.96 moveto
1370.38 1867.12 1314.21 1718.37 1283.13 1636.08 curveto
stroke
0 0 0 edgecolor
newpath 1286.28 1634.5 moveto
1279.47 1626.38 lineto
1279.73 1636.97 lineto
closepath fill
1 setlinewidth
solid
0 0 0 edgecolor
newpath 1286.28 1634.5 moveto
1279.47 1626.38 lineto
1279.73 1636.97 lineto
closepath stroke
grestore
% node12
gsave
0 0 1 nodecolor
1480.57 1094 67.88 37.48 ellipse_path fill
1 setlinewidth
filled
0 0 0 nodecolor
1480.57 1094 67.88 37.48 ellipse_path stroke
0 0 0 nodecolor
14 /Times-Roman set_font
1440.57 1103.9 moveto 80 (GO:0044440) alignedtext
0 0 0 nodecolor
14 /Times-Roman set_font
1448.57 1088.9 moveto 64 (endosomal) alignedtext
0 0 0 nodecolor
14 /Times-Roman set_font
1469.57 1073.9 moveto 22 (part) alignedtext
grestore
% node3->node12
gsave
1 setlinewidth
0 0 0 edgecolor
newpath 1406 1927.81 moveto
1416.99 1805 1462.04 1301.19 1476.26 1142.26 curveto
stroke
0 0 0 edgecolor
newpath 1479.78 1142.14 moveto
1477.19 1131.86 lineto
1472.81 1141.51 lineto
closepath fill
1 setlinewidth
solid
0 0 0 edgecolor
newpath 1479.78 1142.14 moveto
1477.19 1131.86 lineto
1472.81 1141.51 lineto
closepath stroke
grestore
% node13
gsave
0 0 1 nodecolor
1432.57 610 63.14 37.48 ellipse_path fill
1 setlinewidth
filled
0 0 0 nodecolor
1432.57 610 63.14 37.48 ellipse_path stroke
0 0 0 nodecolor
14 /Times-Roman set_font
1395.57 619.9 moveto 74 (GO:0033263) alignedtext
0 0 0 nodecolor
14 /Times-Roman set_font
1403.57 604.9 moveto 58 (CORVET) alignedtext
0 0 0 nodecolor
14 /Times-Roman set_font
1407.07 589.9 moveto 51 (complex) alignedtext
grestore
% node3->node13
gsave
1 setlinewidth
0 0 0 edgecolor
newpath 1402.9 1927.89 moveto
1400.29 1817.1 1391.55 1387.78 1403.57 1035 curveto
1408.25 897.77 1421.4 736.05 1428.27 657.54 curveto
stroke
0 0 0 edgecolor
newpath 1431.76 657.75 moveto
1429.15 647.48 lineto
1424.79 657.13 lineto
closepath fill
1 setlinewidth
solid
0 0 0 edgecolor
newpath 1431.76 657.75 moveto
1429.15 647.48 lineto
1424.79 657.13 lineto
closepath stroke
grestore
% node15
gsave
0 0.48294 1 nodecolor
1944.57 1579 65.05 26.87 ellipse_path fill
1 setlinewidth
filled
0 0 0 nodecolor
1944.57 1579 65.05 26.87 ellipse_path stroke
0 0 0 nodecolor
14 /Times-Roman set_font
1906.57 1581.4 moveto 76 (GO:0016020) alignedtext
0 0 0 nodecolor
14 /Times-Roman set_font
1914.07 1566.4 moveto 61 (membrane) alignedtext
grestore
% node3->node15
gsave
1 setlinewidth
0 0 0 edgecolor
newpath 1439.49 1930.04 moveto
1535.9 1863.03 1800.01 1679.48 1902.83 1608.01 curveto
stroke
0 0 0 edgecolor
newpath 1904.9 1610.84 moveto
1911.11 1602.26 lineto
1900.9 1605.09 lineto
closepath fill
1 setlinewidth
solid
0 0 0 edgecolor
newpath 1904.9 1610.84 moveto
1911.11 1602.26 lineto
1900.9 1605.09 lineto
closepath stroke
grestore
% node16
gsave
0 0.61698 1 nodecolor
1863.57 1094 109.1 58.69 ellipse_path fill
1 setlinewidth
filled
0 0 0 nodecolor
1863.57 1094 109.1 58.69 ellipse_path stroke
0 0 0 nodecolor
14 /Times-Roman set_font
1825.57 1118.9 moveto 76 (GO:0042175) alignedtext
0 0 0 nodecolor
14 /Times-Roman set_font
1842.07 1103.9 moveto 43 (nuclear) alignedtext
0 0 0 nodecolor
14 /Times-Roman set_font
1794.07 1088.9 moveto 139 (membrane-endoplasmic) alignedtext
0 0 0 nodecolor
14 /Times-Roman set_font
1835.57 1073.9 moveto 56 (reticulum) alignedtext
0 0 0 nodecolor
14 /Times-Roman set_font
1840.07 1058.9 moveto 47 (network) alignedtext
grestore
% node3->node16
gsave
1 setlinewidth
0 0 0 edgecolor
newpath 1451.45 1931.85 moveto
1538.75 1886.8 1722.34 1778.34 1804.57 1627 curveto
1885.96 1477.22 1881.11 1269.05 1871.74 1162.62 curveto
stroke
0 0 0 edgecolor
newpath 1875.23 1162.28 moveto
1870.83 1152.65 lineto
1868.26 1162.92 lineto
closepath fill
1 setlinewidth
solid
0 0 0 edgecolor
newpath 1875.23 1162.28 moveto
1870.83 1152.65 lineto
1868.26 1162.92 lineto
closepath stroke
grestore
% node17
gsave
0 0 1 nodecolor
1661.57 1579 62.93 37.48 ellipse_path fill
1 setlinewidth
filled
0 0 0 nodecolor
1661.57 1579 62.93 37.48 ellipse_path stroke
0 0 0 nodecolor
14 /Times-Roman set_font
1625.07 1588.9 moveto 73 (GO:0071212) alignedtext
0 0 0 nodecolor
14 /Times-Roman set_font
1628.07 1573.9 moveto 67 (subsynaptic) alignedtext
0 0 0 nodecolor
14 /Times-Roman set_font
1633.57 1558.9 moveto 56 (reticulum) alignedtext
grestore
% node3->node17
gsave
1 setlinewidth
0 0 0 edgecolor
newpath 1421.92 1928.26 moveto
1465.93 1864.13 1577.81 1701.07 1631.69 1622.55 curveto
stroke
0 0 0 edgecolor
newpath 1634.88 1624.09 moveto
1637.65 1613.86 lineto
1629.11 1620.13 lineto
closepath fill
1 setlinewidth
solid
0 0 0 edgecolor
newpath 1634.88 1624.09 moveto
1637.65 1613.86 lineto
1629.11 1620.13 lineto
closepath stroke
grestore
% node18
gsave
0 0.67366 1 nodecolor
1632.57 1094 65.97 48.08 ellipse_path fill
1 setlinewidth
filled
0 0 0 nodecolor
1632.57 1094 65.97 48.08 ellipse_path stroke
0 0 0 nodecolor
14 /Times-Roman set_font
1593.57 1111.4 moveto 78 (GO:0044432) alignedtext
0 0 0 nodecolor
14 /Times-Roman set_font
1595.57 1096.4 moveto 74 (endoplasmic) alignedtext
0 0 0 nodecolor
14 /Times-Roman set_font
1604.57 1081.4 moveto 56 (reticulum) alignedtext
0 0 0 nodecolor
14 /Times-Roman set_font
1621.57 1066.4 moveto 22 (part) alignedtext
grestore
% node3->node18
gsave
1 setlinewidth
0 0 0 edgecolor
newpath 1443.97 1930.6 moveto
1518.16 1883.1 1674 1770.2 1733.57 1627 curveto
1802.61 1461.05 1712.58 1246.31 1662.29 1147.76 curveto
stroke
0 0 0 edgecolor
newpath 1665.25 1145.86 moveto
1657.55 1138.59 lineto
1659.03 1149.08 lineto
closepath fill
1 setlinewidth
solid
0 0 0 edgecolor
newpath 1665.25 1145.86 moveto
1657.55 1138.59 lineto
1659.03 1149.08 lineto
closepath stroke
grestore
% node19
gsave
0 1 1 nodecolor
2098.57 1579 63.85 26.87 ellipse_path fill
1 setlinewidth
filled
0 0 0 nodecolor
2098.57 1579 63.85 26.87 ellipse_path stroke
0 0 0 nodecolor
14 /Times-Roman set_font
2061.07 1581.4 moveto 75 (GO:0005773) alignedtext
0 0 0 nodecolor
14 /Times-Roman set_font
2075.57 1566.4 moveto 46 (vacuole) alignedtext
grestore
% node3->node19
gsave
1 setlinewidth
0 0 0 edgecolor
newpath 1449.52 1931.5 moveto
1552.35 1878.7 1808.5 1745.94 2018.57 1627 curveto
2029.92 1620.58 2042.04 1613.45 2053.32 1606.69 curveto
stroke
0 0 0 edgecolor
newpath 2055.4 1609.53 moveto
2062.16 1601.37 lineto
2051.79 1603.53 lineto
closepath fill
1 setlinewidth
solid
0 0 0 edgecolor
newpath 2055.4 1609.53 moveto
2062.16 1601.37 lineto
2051.79 1603.53 lineto
closepath stroke
grestore
% node20
gsave
0 0.99958 1 nodecolor
2426.57 1094 65.97 37.48 ellipse_path fill
1 setlinewidth
filled
0 0 0 nodecolor
2426.57 1094 65.97 37.48 ellipse_path stroke
0 0 0 nodecolor
14 /Times-Roman set_font
2387.57 1103.9 moveto 78 (GO:0044437) alignedtext
0 0 0 nodecolor
14 /Times-Roman set_font
2402.07 1088.9 moveto 49 (vacuolar) alignedtext
0 0 0 nodecolor
14 /Times-Roman set_font
2415.57 1073.9 moveto 22 (part) alignedtext
grestore
% node3->node20
gsave
1 setlinewidth
0 0 0 edgecolor
newpath 1481.74 1940.73 moveto
1633.03 1909.4 1968.76 1821.36 2171.57 1627 curveto
2318.54 1486.16 2390.88 1243.42 2415.98 1141.37 curveto
stroke
0 0 0 edgecolor
newpath 2419.46 1141.9 moveto
2418.4 1131.36 lineto
2412.65 1140.26 lineto
closepath fill
1 setlinewidth
solid
0 0 0 edgecolor
newpath 2419.46 1141.9 moveto
2418.4 1131.36 lineto
2412.65 1140.26 lineto
closepath stroke
grestore
% node21
gsave
0 0 1 nodecolor
1515.57 1579 65.05 26.87 ellipse_path fill
1 setlinewidth
filled
0 0 0 nodecolor
1515.57 1579 65.05 26.87 ellipse_path stroke
0 0 0 nodecolor
14 /Times-Roman set_font
1477.57 1581.4 moveto 76 (GO:0005768) alignedtext
0 0 0 nodecolor
14 /Times-Roman set_font
1485.57 1566.4 moveto 60 (endosome) alignedtext
grestore
% node3->node21
gsave
1 setlinewidth
0 0 0 edgecolor
newpath 1411.63 1927.96 moveto
1431.36 1861.7 1482.16 1691.17 1504.62 1615.78 curveto
stroke
0 0 0 edgecolor
newpath 1508.09 1616.38 moveto
1507.59 1605.8 lineto
1501.38 1614.38 lineto
closepath fill
1 setlinewidth
solid
0 0 0 edgecolor
newpath 1508.09 1616.38 moveto
1507.59 1605.8 lineto
1501.38 1614.38 lineto
closepath stroke
grestore
% node22
gsave
0 0 1 nodecolor
2528.57 1579 67.18 37.48 ellipse_path fill
1 setlinewidth
filled
0 0 0 nodecolor
2528.57 1579 67.18 37.48 ellipse_path stroke
0 0 0 nodecolor
14 /Times-Roman set_font
2489.07 1588.9 moveto 79 (GO:0044448) alignedtext
0 0 0 nodecolor
14 /Times-Roman set_font
2497.07 1573.9 moveto 63 (cell cortex) alignedtext
0 0 0 nodecolor
14 /Times-Roman set_font
2517.57 1558.9 moveto 22 (part) alignedtext
grestore
% node3->node22
gsave
1 setlinewidth
0 0 0 edgecolor
newpath 1476.23 1938.32 moveto
1649.15 1897.33 2096.89 1783.47 2447.57 1627 curveto
2456.96 1622.81 2466.63 1617.78 2475.87 1612.58 curveto
stroke
0 0 0 edgecolor
newpath 2477.66 1615.59 moveto
2484.57 1607.56 lineto
2474.16 1609.52 lineto
closepath fill
1 setlinewidth
solid
0 0 0 edgecolor
newpath 2477.66 1615.59 moveto
2484.57 1607.56 lineto
2474.16 1609.52 lineto
closepath stroke
grestore
% node23
gsave
0 0 1 nodecolor
2678.57 1579 65.05 26.87 ellipse_path fill
1 setlinewidth
filled
0 0 0 nodecolor
2678.57 1579 65.05 26.87 ellipse_path stroke
0 0 0 nodecolor
14 /Times-Roman set_font
2640.57 1581.4 moveto 76 (GO:0000267) alignedtext
0 0 0 nodecolor
14 /Times-Roman set_font
2643.07 1566.4 moveto 71 (cell fraction) alignedtext
grestore
% node3->node23
gsave
1 setlinewidth
0 0 0 edgecolor
newpath 1484.1 1941.89 moveto
1681.65 1907.87 2203.38 1806.65 2604.57 1627 curveto
2615.93 1621.92 2627.53 1615.22 2638.08 1608.46 curveto
stroke
0 0 0 edgecolor
newpath 2640.25 1611.22 moveto
2646.66 1602.79 lineto
2636.39 1605.38 lineto
closepath fill
1 setlinewidth
solid
0 0 0 edgecolor
newpath 2640.25 1611.22 moveto
2646.66 1602.79 lineto
2636.39 1605.38 lineto
closepath stroke
grestore
% node24
gsave
0 0 1 nodecolor
2825.57 1579 63.85 37.48 ellipse_path fill
1 setlinewidth
filled
0 0 0 nodecolor
2825.57 1579 63.85 37.48 ellipse_path stroke
0 0 0 nodecolor
14 /Times-Roman set_font
2788.07 1588.9 moveto 75 (GO:0070938) alignedtext
0 0 0 nodecolor
14 /Times-Roman set_font
2794.57 1573.9 moveto 62 (contractile) alignedtext
0 0 0 nodecolor
14 /Times-Roman set_font
2813.57 1558.9 moveto 24 (ring) alignedtext
grestore
% node3->node24
gsave
1 setlinewidth
0 0 0 edgecolor
newpath 1488.91 1944.59 moveto
1706.98 1915.82 2299.44 1823.99 2752.57 1627 curveto
2760.95 1623.36 2769.42 1618.77 2777.49 1613.89 curveto
stroke
0 0 0 edgecolor
newpath 2779.45 1616.79 moveto
2786.05 1608.51 lineto
2775.72 1610.87 lineto
closepath fill
1 setlinewidth
solid
0 0 0 edgecolor
newpath 2779.45 1616.79 moveto
2786.05 1608.51 lineto
2775.72 1610.87 lineto
closepath stroke
grestore
% node30
gsave
0 0 1 nodecolor
2473.57 610 65.05 37.48 ellipse_path fill
1 setlinewidth
filled
0 0 0 nodecolor
2473.57 610 65.05 37.48 ellipse_path stroke
0 0 0 nodecolor
14 /Times-Roman set_font
2435.57 619.9 moveto 76 (GO:0005775) alignedtext
0 0 0 nodecolor
14 /Times-Roman set_font
2449.07 604.9 moveto 49 (vacuolar) alignedtext
0 0 0 nodecolor
14 /Times-Roman set_font
2455.07 589.9 moveto 37 (lumen) alignedtext
grestore
% node3->node30
gsave
1 setlinewidth
0 0 0 edgecolor
newpath 1482.51 1941.04 moveto
1639.52 1909.8 1995.32 1821.2 2221.57 1627 curveto
2407.24 1467.64 2437.07 1389.02 2501.57 1153 curveto
2550.13 975.31 2508.39 753.01 2485.8 657.35 curveto
stroke
0 0 0 edgecolor
newpath 2489.15 656.31 moveto
2483.41 647.4 lineto
2482.35 657.95 lineto
closepath fill
1 setlinewidth
solid
0 0 0 edgecolor
newpath 2489.15 656.31 moveto
2483.41 647.4 lineto
2482.35 657.95 lineto
closepath stroke
grestore
% node31
gsave
0 0 1 nodecolor
1794.57 610 65.05 48.08 ellipse_path fill
1 setlinewidth
filled
0 0 0 nodecolor
1794.57 610 65.05 48.08 ellipse_path stroke
0 0 0 nodecolor
14 /Times-Roman set_font
1756.57 627.4 moveto 76 (GO:0005789) alignedtext
0 0 0 nodecolor
14 /Times-Roman set_font
1757.57 612.4 moveto 74 (endoplasmic) alignedtext
0 0 0 nodecolor
14 /Times-Roman set_font
1766.57 597.4 moveto 56 (reticulum) alignedtext
0 0 0 nodecolor
14 /Times-Roman set_font
1764.07 582.4 moveto 61 (membrane) alignedtext
grestore
% node3->node31
gsave
1 setlinewidth
0 0 0 edgecolor
newpath 1447.13 1931.21 moveto
1526.69 1884.92 1693.28 1774.23 1757.57 1627 curveto
1774.65 1587.9 1758.25 1573.66 1757.57 1531 curveto
1754.07 1310.52 1732.92 1255.15 1745.57 1035 curveto
1753.14 903.27 1773.8 749.7 1785.74 668.04 curveto
stroke
0 0 0 edgecolor
newpath 1789.23 668.37 moveto
1787.22 657.97 lineto
1782.3 667.35 lineto
closepath fill
1 setlinewidth
solid
0 0 0 edgecolor
newpath 1789.23 668.37 moveto
1787.22 657.97 lineto
1782.3 667.35 lineto
closepath stroke
grestore
% node32
gsave
0 0.99998 1 nodecolor
675.57 610 63.85 48.08 ellipse_path fill
1 setlinewidth
filled
0 0 0 nodecolor
675.57 610 63.85 48.08 ellipse_path stroke
0 0 0 nodecolor
14 /Times-Roman set_font
638.07 627.4 moveto 75 (GO:0005838) alignedtext
0 0 0 nodecolor
14 /Times-Roman set_font
642.07 612.4 moveto 67 (proteasome) alignedtext
0 0 0 nodecolor
14 /Times-Roman set_font
645.57 597.4 moveto 60 (regulatory) alignedtext
0 0 0 nodecolor
14 /Times-Roman set_font
653.57 582.4 moveto 44 (particle) alignedtext
grestore
% node3->node32
gsave
1 setlinewidth
0 0 0 edgecolor
newpath 1313.53 1949.2 moveto
1140.46 1932.64 764.15 1869.13 601.57 1627 curveto
495.42 1468.89 619.96 858.21 662.41 667.34 curveto
stroke
0 0 0 edgecolor
newpath 665.85 668.03 moveto
664.61 657.51 lineto
659.01 666.5 lineto
closepath fill
1 setlinewidth
solid
0 0 0 edgecolor
newpath 665.85 668.03 moveto
664.61 657.51 lineto
659.01 666.5 lineto
closepath stroke
grestore
% node33
gsave
0 0 1 nodecolor
359.57 163 116.88 48.08 ellipse_path fill
1 setlinewidth
filled
0 0 0 nodecolor
359.57 163 116.88 48.08 ellipse_path stroke
0 0 0 nodecolor
14 /Times-Roman set_font
321.07 180.4 moveto 77 (GO:0008540) alignedtext
0 0 0 nodecolor
14 /Times-Roman set_font
326.07 165.4 moveto 67 (proteasome) alignedtext
0 0 0 nodecolor
14 /Times-Roman set_font
329.57 150.4 moveto 60 (regulatory) alignedtext
0 0 0 nodecolor
14 /Times-Roman set_font
284.57 135.4 moveto 150 (particle, base subcomplex) alignedtext
grestore
% node3->node33
gsave
1 setlinewidth
0 0 0 edgecolor
newpath 1326.85 1939.99 moveto
1111.99 1896.57 510.9 1765.07 370.57 1627 curveto
19.87 1281.93 -83.89 1029.78 68.57 562 curveto
115.1 419.25 234.14 285.09 304.72 214.57 curveto
stroke
0 0 0 edgecolor
newpath 307.6 216.64 moveto
312.23 207.12 lineto
302.67 211.67 lineto
closepath fill
1 setlinewidth
solid
0 0 0 edgecolor
newpath 307.6 216.64 moveto
312.23 207.12 lineto
302.67 211.67 lineto
closepath stroke
grestore
% node34
gsave
0 0 1 nodecolor
795.57 163 111.22 48.08 ellipse_path fill
1 setlinewidth
filled
0 0 0 nodecolor
795.57 163 111.22 48.08 ellipse_path stroke
0 0 0 nodecolor
14 /Times-Roman set_font
757.57 180.4 moveto 76 (GO:0008541) alignedtext
0 0 0 nodecolor
14 /Times-Roman set_font
762.07 165.4 moveto 67 (proteasome) alignedtext
0 0 0 nodecolor
14 /Times-Roman set_font
765.57 150.4 moveto 60 (regulatory) alignedtext
0 0 0 nodecolor
14 /Times-Roman set_font
724.57 135.4 moveto 142 (particle, lid subcomplex) alignedtext
grestore
% node3->node34
gsave
1 setlinewidth
0 0 0 edgecolor
newpath 1334.78 1937.06 moveto
1213.72 1901.33 965.76 1808.64 863.57 1627 curveto
842.65 1589.81 861.77 1573.63 863.57 1531 curveto
870.69 1362.55 888.29 1321.44 895.57 1153 curveto
905.08 933.21 896.35 878 896.57 658 curveto
896.62 615.33 901.85 604.34 896.57 562 curveto
881.14 438.15 839.75 297.57 815.01 220.74 curveto
stroke
0 0 0 edgecolor
newpath 818.2 219.22 moveto
811.78 210.78 lineto
811.54 221.38 lineto
closepath fill
1 setlinewidth
solid
0 0 0 edgecolor
newpath 818.2 219.22 moveto
811.78 210.78 lineto
811.54 221.38 lineto
closepath stroke
grestore
% node5->node1
gsave
1 setlinewidth
0 0 0 edgecolor
newpath 661.21 1542.15 moveto
627.23 1454.95 541.95 1236.12 504.59 1140.23 curveto
stroke
0 0 0 edgecolor
newpath 507.8 1138.84 moveto
500.91 1130.8 lineto
501.28 1141.38 lineto
closepath fill
1 setlinewidth
solid
0 0 0 edgecolor
newpath 507.8 1138.84 moveto
500.91 1130.8 lineto
501.28 1141.38 lineto
closepath stroke
grestore
% node5->node6
gsave
1 setlinewidth
0 0 0 edgecolor
newpath 675.57 1541.35 moveto
675.57 1457.11 675.57 1252.94 675.57 1152.2 curveto
stroke
0 0 0 edgecolor
newpath 679.07 1152.19 moveto
675.57 1142.19 lineto
672.07 1152.19 lineto
closepath fill
1 setlinewidth
solid
0 0 0 edgecolor
newpath 679.07 1152.19 moveto
675.57 1142.19 lineto
672.07 1152.19 lineto
closepath stroke
grestore
% node5->node10
gsave
1 setlinewidth
0 0 0 edgecolor
newpath 686.86 1541.75 moveto
712.47 1457.28 775.06 1250.76 805.45 1150.48 curveto
stroke
0 0 0 edgecolor
newpath 808.83 1151.41 moveto
808.38 1140.82 lineto
802.13 1149.38 lineto
closepath fill
1 setlinewidth
solid
0 0 0 edgecolor
newpath 808.83 1151.41 moveto
808.38 1140.82 lineto
802.13 1149.38 lineto
closepath stroke
grestore
% node6->node32
gsave
1 setlinewidth
0 0 0 edgecolor
newpath 675.57 1045.82 moveto
675.57 956.43 675.57 765.19 675.57 668.52 curveto
stroke
0 0 0 edgecolor
newpath 679.07 668.34 moveto
675.57 658.34 lineto
672.07 668.34 lineto
closepath fill
1 setlinewidth
solid
0 0 0 edgecolor
newpath 679.07 668.34 moveto
675.57 658.34 lineto
672.07 668.34 lineto
closepath stroke
grestore
% node8
gsave
0 0.08225 1 nodecolor
1006.57 1094 63.85 37.48 ellipse_path fill
1 setlinewidth
filled
0 0 0 nodecolor
1006.57 1094 63.85 37.48 ellipse_path stroke
0 0 0 nodecolor
14 /Times-Roman set_font
969.07 1103.9 moveto 75 (GO:0030135) alignedtext
0 0 0 nodecolor
14 /Times-Roman set_font
987.07 1088.9 moveto 39 (coated) alignedtext
0 0 0 nodecolor
14 /Times-Roman set_font
985.57 1073.9 moveto 42 (vesicle) alignedtext
grestore
% node7->node8
gsave
1 setlinewidth
0 0 0 edgecolor
newpath 939.54 1551.89 moveto
951.11 1472.89 984.88 1242.2 999.59 1141.71 curveto
stroke
0 0 0 edgecolor
newpath 1003.09 1141.94 moveto
1001.08 1131.54 lineto
996.17 1140.93 lineto
closepath fill
1 setlinewidth
solid
0 0 0 edgecolor
newpath 1003.09 1141.94 moveto
1001.08 1131.54 lineto
996.17 1140.93 lineto
closepath stroke
grestore
% node14
gsave
0 1 1 nodecolor
822.57 610 65.05 48.08 ellipse_path fill
1 setlinewidth
filled
0 0 0 nodecolor
822.57 610 65.05 48.08 ellipse_path stroke
0 0 0 nodecolor
14 /Times-Roman set_font
784.57 627.4 moveto 76 (GO:0034515) alignedtext
0 0 0 nodecolor
14 /Times-Roman set_font
789.07 612.4 moveto 67 (proteasome) alignedtext
0 0 0 nodecolor
14 /Times-Roman set_font
801.57 597.4 moveto 42 (storage) alignedtext
0 0 0 nodecolor
14 /Times-Roman set_font
801.07 582.4 moveto 43 (granule) alignedtext
grestore
% node10->node14
gsave
1 setlinewidth
0 0 0 edgecolor
newpath 822.57 1045.82 moveto
822.57 956.43 822.57 765.19 822.57 668.52 curveto
stroke
0 0 0 edgecolor
newpath 826.07 668.34 moveto
822.57 658.34 lineto
819.07 668.34 lineto
closepath fill
1 setlinewidth
solid
0 0 0 edgecolor
newpath 826.07 668.34 moveto
822.57 658.34 lineto
819.07 668.34 lineto
closepath stroke
grestore
% node12->node13
gsave
1 setlinewidth
0 0 0 edgecolor
newpath 1476.85 1056.42 moveto
1468.21 969.31 1446.82 753.7 1437.29 657.57 curveto
stroke
0 0 0 edgecolor
newpath 1440.77 657.16 moveto
1436.3 647.55 lineto
1433.8 657.85 lineto
closepath fill
1 setlinewidth
solid
0 0 0 edgecolor
newpath 1440.77 657.16 moveto
1436.3 647.55 lineto
1433.8 657.85 lineto
closepath stroke
grestore
% node15->node16
gsave
1 setlinewidth
0 0 0 edgecolor
newpath 1940.04 1551.89 moveto
1927.69 1477.89 1893.1 1270.79 1874.98 1162.28 curveto
stroke
0 0 0 edgecolor
newpath 1878.43 1161.7 moveto
1873.33 1152.42 lineto
1871.52 1162.86 lineto
closepath fill
1 setlinewidth
solid
0 0 0 edgecolor
newpath 1878.43 1161.7 moveto
1873.33 1152.42 lineto
1871.52 1162.86 lineto
closepath stroke
grestore
% node28
gsave
0 0.48294 1 nodecolor
2273.57 610 65.05 37.48 ellipse_path fill
1 setlinewidth
filled
0 0 0 nodecolor
2273.57 610 65.05 37.48 ellipse_path stroke
0 0 0 nodecolor
14 /Times-Roman set_font
2235.57 619.9 moveto 76 (GO:0005774) alignedtext
0 0 0 nodecolor
14 /Times-Roman set_font
2249.07 604.9 moveto 49 (vacuolar) alignedtext
0 0 0 nodecolor
14 /Times-Roman set_font
2243.07 589.9 moveto 61 (membrane) alignedtext
grestore
% node15->node28
gsave
1 setlinewidth
0 0 0 edgecolor
newpath 1961.76 1552.82 moveto
2003.59 1487.94 2111.32 1313.29 2167.57 1153 curveto
2229.64 976.14 2258.68 753.4 2268.97 657.49 curveto
stroke
0 0 0 edgecolor
newpath 2272.46 657.83 moveto
2270.02 647.52 lineto
2265.49 657.1 lineto
closepath fill
1 setlinewidth
solid
0 0 0 edgecolor
newpath 2272.46 657.83 moveto
2270.02 647.52 lineto
2265.49 657.1 lineto
closepath stroke
grestore
% node15->node31
gsave
1 setlinewidth
0 0 0 edgecolor
newpath 1951.55 1552.03 moveto
1971.13 1472.13 2022.58 1230 1981.57 1035 curveto
1951.71 892.96 1871.34 740.47 1826.29 662.51 curveto
stroke
0 0 0 edgecolor
newpath 1829.3 660.72 moveto
1821.24 653.83 lineto
1823.25 664.24 lineto
closepath fill
1 setlinewidth
solid
0 0 0 edgecolor
newpath 1829.3 660.72 moveto
1821.24 653.83 lineto
1823.25 664.24 lineto
closepath stroke
grestore
% node16->node31
gsave
1 setlinewidth
0 0 0 edgecolor
newpath 1855.25 1035.62 moveto
1841.97 942.44 1816.12 761.15 1802.86 668.13 curveto
stroke
0 0 0 edgecolor
newpath 1806.3 667.46 moveto
1801.42 658.05 lineto
1799.37 668.44 lineto
closepath fill
1 setlinewidth
solid
0 0 0 edgecolor
newpath 1806.3 667.46 moveto
1801.42 658.05 lineto
1799.37 668.44 lineto
closepath stroke
grestore
% node17->node18
gsave
1 setlinewidth
0 0 0 edgecolor
newpath 1659.32 1541.35 moveto
1654.28 1457.11 1642.08 1252.94 1636.05 1152.2 curveto
stroke
0 0 0 edgecolor
newpath 1639.55 1151.97 moveto
1635.45 1142.19 lineto
1632.56 1152.38 lineto
closepath fill
1 setlinewidth
solid
0 0 0 edgecolor
newpath 1639.55 1151.97 moveto
1635.45 1142.19 lineto
1632.56 1152.38 lineto
closepath stroke
grestore
% node18->node31
gsave
1 setlinewidth
0 0 0 edgecolor
newpath 1648.25 1047.15 moveto
1678.19 957.7 1743.39 762.92 1775.68 666.46 curveto
stroke
0 0 0 edgecolor
newpath 1779.03 667.47 moveto
1778.88 656.87 lineto
1772.39 665.25 lineto
closepath fill
1 setlinewidth
solid
0 0 0 edgecolor
newpath 1779.03 667.47 moveto
1778.88 656.87 lineto
1772.39 665.25 lineto
closepath stroke
grestore
% node19->node20
gsave
1 setlinewidth
0 0 0 edgecolor
newpath 2116.21 1552.92 moveto
2169.68 1473.85 2330.42 1236.18 2397.09 1137.59 curveto
stroke
0 0 0 edgecolor
newpath 2400.17 1139.29 moveto
2402.87 1129.05 lineto
2394.37 1135.37 lineto
closepath fill
1 setlinewidth
solid
0 0 0 edgecolor
newpath 2400.17 1139.29 moveto
2402.87 1129.05 lineto
2394.37 1135.37 lineto
closepath stroke
grestore
% node25
gsave
0 0.99999 1 nodecolor
2278.57 1094 63.85 37.48 ellipse_path fill
1 setlinewidth
filled
0 0 0 nodecolor
2278.57 1094 63.85 37.48 ellipse_path stroke
0 0 0 nodecolor
14 /Times-Roman set_font
2241.07 1103.9 moveto 75 (GO:0000322) alignedtext
0 0 0 nodecolor
14 /Times-Roman set_font
2257.57 1088.9 moveto 42 (storage) alignedtext
0 0 0 nodecolor
14 /Times-Roman set_font
2255.57 1073.9 moveto 46 (vacuole) alignedtext
grestore
% node19->node25
gsave
1 setlinewidth
0 0 0 edgecolor
newpath 2108.51 1552.23 moveto
2137.82 1473.25 2224.23 1240.43 2261.33 1140.47 curveto
stroke
0 0 0 edgecolor
newpath 2264.67 1141.52 moveto
2264.87 1130.93 lineto
2258.11 1139.09 lineto
closepath fill
1 setlinewidth
solid
0 0 0 edgecolor
newpath 2264.67 1141.52 moveto
2264.87 1130.93 lineto
2258.11 1139.09 lineto
closepath stroke
grestore
% node26
gsave
0 0.99999 1 nodecolor
2093.57 1094 65.05 26.87 ellipse_path fill
1 setlinewidth
filled
0 0 0 nodecolor
2093.57 1094 65.05 26.87 ellipse_path stroke
0 0 0 nodecolor
14 /Times-Roman set_font
2056.07 1096.4 moveto 75 (GO:0000323) alignedtext
0 0 0 nodecolor
14 /Times-Roman set_font
2055.57 1081.4 moveto 76 (lytic vacuole) alignedtext
grestore
% node19->node26
gsave
1 setlinewidth
0 0 0 edgecolor
newpath 2098.29 1551.89 moveto
2097.45 1470.06 2094.93 1225.45 2093.96 1131.41 curveto
stroke
0 0 0 edgecolor
newpath 2097.46 1131.19 moveto
2093.85 1121.22 lineto
2090.46 1131.26 lineto
closepath fill
1 setlinewidth
solid
0 0 0 edgecolor
newpath 2097.46 1131.19 moveto
2093.85 1121.22 lineto
2090.46 1131.26 lineto
closepath stroke
grestore
% node20->node28
gsave
1 setlinewidth
0 0 0 edgecolor
newpath 2414.82 1056.82 moveto
2387.28 969.71 2318.62 752.5 2288.33 656.68 curveto
stroke
0 0 0 edgecolor
newpath 2291.61 655.45 moveto
2285.26 646.97 lineto
2284.94 657.56 lineto
closepath fill
1 setlinewidth
solid
0 0 0 edgecolor
newpath 2291.61 655.45 moveto
2285.26 646.97 lineto
2284.94 657.56 lineto
closepath stroke
grestore
% node20->node30
gsave
1 setlinewidth
0 0 0 edgecolor
newpath 2430.22 1056.42 moveto
2438.68 969.31 2459.62 753.7 2468.95 657.57 curveto
stroke
0 0 0 edgecolor
newpath 2472.44 657.84 moveto
2469.93 647.55 lineto
2465.48 657.17 lineto
closepath fill
1 setlinewidth
solid
0 0 0 edgecolor
newpath 2472.44 657.84 moveto
2469.93 647.55 lineto
2465.48 657.17 lineto
closepath stroke
grestore
% node21->node12
gsave
1 setlinewidth
0 0 0 edgecolor
newpath 1513.62 1551.89 moveto
1507.92 1472.89 1491.27 1242.2 1484.02 1141.71 curveto
stroke
0 0 0 edgecolor
newpath 1487.49 1141.26 moveto
1483.28 1131.54 lineto
1480.51 1141.76 lineto
closepath fill
1 setlinewidth
solid
0 0 0 edgecolor
newpath 1487.49 1141.26 moveto
1483.28 1131.54 lineto
1480.51 1141.76 lineto
closepath stroke
grestore
% node27
gsave
0 0.99999 1 nodecolor
2098.57 610 92.13 26.87 ellipse_path fill
1 setlinewidth
filled
0 0 0 nodecolor
2098.57 610 92.13 26.87 ellipse_path stroke
0 0 0 nodecolor
14 /Times-Roman set_font
2060.57 612.4 moveto 76 (GO:0000324) alignedtext
0 0 0 nodecolor
14 /Times-Roman set_font
2041.07 597.4 moveto 115 (fungal-type vacuole) alignedtext
grestore
% node25->node27
gsave
1 setlinewidth
0 0 0 edgecolor
newpath 2264.9 1057.22 moveto
2231.41 967.17 2145.6 736.44 2112.18 646.59 curveto
stroke
0 0 0 edgecolor
newpath 2115.42 645.25 moveto
2108.65 637.09 lineto
2108.85 647.69 lineto
closepath fill
1 setlinewidth
solid
0 0 0 edgecolor
newpath 2115.42 645.25 moveto
2108.65 637.09 lineto
2108.85 647.69 lineto
closepath stroke
grestore
% node26->node27
gsave
1 setlinewidth
0 0 0 edgecolor
newpath 2093.85 1066.94 moveto
2094.7 985.28 2097.22 741.18 2098.19 647.33 curveto
stroke
0 0 0 edgecolor
newpath 2101.69 647.2 moveto
2098.29 637.17 lineto
2094.69 647.13 lineto
closepath fill
1 setlinewidth
solid
0 0 0 edgecolor
newpath 2101.69 647.2 moveto
2098.29 637.17 lineto
2094.69 647.13 lineto
closepath stroke
grestore
% node29
gsave
0 0.99999 1 nodecolor
2185.57 163 92.13 37.48 ellipse_path fill
1 setlinewidth
filled
0 0 0 nodecolor
2185.57 163 92.13 37.48 ellipse_path stroke
0 0 0 nodecolor
14 /Times-Roman set_font
2147.57 172.9 moveto 76 (GO:0000329) alignedtext
0 0 0 nodecolor
14 /Times-Roman set_font
2128.07 157.9 moveto 115 (fungal-type vacuole) alignedtext
0 0 0 nodecolor
14 /Times-Roman set_font
2155.07 142.9 moveto 61 (membrane) alignedtext
grestore
% node27->node29
gsave
1 setlinewidth
0 0 0 edgecolor
newpath 2103.88 582.71 moveto
2118.27 508.81 2158.11 304.08 2176.3 210.63 curveto
stroke
0 0 0 edgecolor
newpath 2179.78 211.08 moveto
2178.26 200.6 lineto
2172.91 209.74 lineto
closepath fill
1 setlinewidth
solid
0 0 0 edgecolor
newpath 2179.78 211.08 moveto
2178.26 200.6 lineto
2172.91 209.74 lineto
closepath stroke
grestore
% node28->node29
gsave
1 setlinewidth
0 0 0 edgecolor
newpath 2266.22 572.66 moveto
2250.27 491.64 2212.51 299.84 2194.91 210.42 curveto
stroke
0 0 0 edgecolor
newpath 2198.33 209.69 moveto
2192.97 200.55 lineto
2191.46 211.04 lineto
closepath fill
1 setlinewidth
solid
0 0 0 edgecolor
newpath 2198.33 209.69 moveto
2192.97 200.55 lineto
2191.46 211.04 lineto
closepath stroke
grestore
% node32->node33
gsave
1 setlinewidth
0 0 0 edgecolor
newpath 645.56 567.54 moveto
587.89 485.97 461.69 307.45 397.98 217.33 curveto
stroke
0 0 0 edgecolor
newpath 400.83 215.3 moveto
392.2 209.16 lineto
395.12 219.34 lineto
closepath fill
1 setlinewidth
solid
0 0 0 edgecolor
newpath 400.83 215.3 moveto
392.2 209.16 lineto
395.12 219.34 lineto
closepath stroke
grestore
% node32->node34
gsave
1 setlinewidth
0 0 0 edgecolor
newpath 688.3 562.59 moveto
710.48 479.96 756.13 309.91 780.1 220.63 curveto
stroke
0 0 0 edgecolor
newpath 783.49 221.5 moveto
782.7 210.94 lineto
776.73 219.69 lineto
closepath fill
1 setlinewidth
solid
0 0 0 edgecolor
newpath 783.49 221.5 moveto
782.7 210.94 lineto
776.73 219.69 lineto
closepath stroke
grestore
endpage
showpage
grestore
%%PageTrailer
%%EndPage: 1
%%Trailer
%%Pages: 1
%%BoundingBox: 36 36 756 547
end
restore
%%EOF
