# Supplementary material for: The Transcriptomic Signature of RacA Activation and Inactivation Provides New Insights into the Morphogenetic Network of Aspergillus niger
Source: PLoS One. 2013 Jul 24;8(7):e68946. doi: 10.1371/journal.pone.0068946 (PMC3722221; doi:10.1371/journal.pone.0068946)
Supplement: Table S3 — ZIP archive file containing FetGOat enrichment results for the up- and down-regulated gene sets of all six comparisons. (ZIP) [file pone.0068946.s003.zip › FetGOat/03.UP/tables/03.up.txt_MFover.csv]

GO term	description	p-value	FDR	node type	sP	rP	sN	rN	genes enriched
GO:0008233	peptidase activity	9.93531572840813e-05	0.00931435849538263	terminalNode	22	31	644	2843	An02g07210,An04g01950,An04g07380,An02g03780,An09g05420,An05g00070,An08g08750,An11g11320,An11g02610,An12g05960,An09g06250,An04g03270,An04g00400,An01g00560,An16g02210,An02g11420,An01g08470,An01g11340,An11g11180,An03g01660,An01g01720,An14g02470,
GO:0016885	ligase activity, forming carbon-carbon bonds	0.000572661373243835	0.0268435018708047	nonTerminalNode	7	3	659	2871	An01g00050,An01g00060,An02g02960,An16g06750,An07g04300,An07g04270,An12g04020,
GO:0003989	acetyl-CoA carboxylase activity	0.000232834055251892	0.0137017376827474	terminalNode	5	0	661	2874	An07g04300,An01g00050,An01g00060,An02g02960,An12g04020,
GO:0003824	catalytic activity	0.000255765770077952	0.0137017376827474	nonTerminalNode	349	1289	317	1585	An05g01700,An02g14800,An11g03110,An07g04650,An01g03090,An09g02700,An14g02470,An16g00920,An18g05980,An01g10350,An01g02690,An10g00680,An01g10170,An01g05670,An05g01210,An12g05370,An05g00070,An04g06200,An12g05960,An07g05830,An01g06620,An16g06100,An04g03890,An02g05490,An03g01660,An01g11080,An04g06160,An09g02180,An15g00290,An08g00310,An04g02610,An16g04710,An02g00960,An08g07290,An02g02880,An01g03550,An1…
GO:0004553	hydrolase activity, hydrolyzing O-glycosyl compounds	1.16691360602613e-05	0.004375926022598	terminalNode	34	55	632	2819	An01g01540,An16g02760,An08g01710,An14g02760,An01g05360,An07g04650,An02g10550,An01g03090,An04g06920,An14g05800,An01g12150,An02g13240,An14g01800,An09g01190,An15g02300,An09g02240,An01g06120,An02g11720,An15g01420,An02g11150,An01g10350,An01g09960,An16g02730,An11g03340,An01g12550,An07g09330,An09g05880,An01g10930,An09g00260,An03g06550,An02g07020,An12g01850,An01g03340,An04g06930,
GO:0016787	hydrolase activity	5.89492279297204e-05	0.00931435849538263	nonTerminalNode	147	449	519	2425	An05g01700,An07g04650,An02g12760,An01g03090,An01g11340,An18g01740,An01g01720,An14g02470,An18g05980,An01g10350,An01g02690,An02g06720,An10g00680,An01g05670,An11g10190,An09g05420,An05g00070,An08g01710,An05g02030,An12g05960,An07g05830,An01g06620,An04g00400,An18g05890,An01g12150,An02g01180,An03g01660,An09g01190,An09g02180,An15g00290,An07g07520,An08g00310,An08g08750,An11g03340,An02g02880,An08g01960,An0…
GO:0016421	CoA carboxylase activity	0.000205074498755746	0.0137017376827474	nonTerminalNode	7	2	659	2872	An01g00050,An01g00060,An02g02960,An16g06750,An07g04300,An07g04270,An12g04020,
GO:0016798	hydrolase activity, acting on glycosyl bonds	9.32145774925597e-05	0.00931435849538263	nonTerminalNode	34	63	632	2811	An01g01540,An16g02760,An08g01710,An14g02760,An01g05360,An07g04650,An02g10550,An01g03090,An04g06920,An14g05800,An01g12150,An02g13240,An14g01800,An09g01190,An15g02300,An09g02240,An01g06120,An02g11720,An02g11150,An15g01420,An01g10350,An01g09960,An16g02730,An11g03340,An01g12550,An07g09330,An09g05880,An01g10930,An09g00260,An03g06550,An02g07020,An12g01850,An01g03340,An04g06930,
