# Supplementary material for: The Transcriptomic Signature of RacA Activation and Inactivation Provides New Insights into the Morphogenetic Network of Aspergillus niger
Source: PLoS One. 2013 Jul 24;8(7):e68946. doi: 10.1371/journal.pone.0068946 (PMC3722221; doi:10.1371/journal.pone.0068946)
Supplement: Table S3 — ZIP archive file containing FetGOat enrichment results for the up- and down-regulated gene sets of all six comparisons. (ZIP) [file pone.0068946.s003.zip › FetGOat/03.UP/tables/03.up.txt_CCover.csv]

GO term	description	p-value	FDR	node type	sP	rP	sN	rN	genes enriched
GO:0016020	membrane	0.00379337481208795	0.0268697382522896	nonTerminalNode	147	502	519	2372	An05g01700,An16g08570,An07g01540,An11g04740,An11g05000,An12g01210,An07g02540,An11g06150,An11g01200,An13g00840,An15g01670,An08g08510,An18g05980,An07g08220,An08g01060,An08g03200,An02g12050,An10g00680,An07g03720,An15g00520,An01g05670,An17g01550,An05g01210,An09g05420,An01g08010,An02g08250,An01g08400,An12g09370,An06g01360,An07g07520,An01g11630,An17g01420,An07g03690,An04g05670,An07g05080,An15g05730,An1…
GO:0030904	retromer complex	0.00124365743107012	0.010571088164096	terminalNode	4	0	662	2874	An08g01030,An17g00560,An16g04270,An01g08400,
GO:0000322	storage vacuole	1.58527719565983e-08	3.36871404077713e-07	nonTerminalNode	42	55	624	2819	An15g00540,An01g01540,An02g11700,An02g03310,An07g03680,An11g04740,An07g05130,An16g01690,An17g01250,An11g05000,An01g00110,An07g04820,An07g01950,An03g01660,An18g02210,An01g08010,An11g00940,An11g06150,An06g01360,An12g07800,An13g00840,An07g09990,An07g07520,An01g13030,An04g08480,An16g07370,An08g08750,An09g06250,An12g04170,An07g03690,An02g11420,An07g03720,An03g06550,An04g05670,An17g02310,An02g14350,An0…
GO:0019774	proteasome core complex, beta-subunit complex	8.1308497164443e-06	9.21496301197021e-05	terminalNode	7	0	659	2874	An04g01800,An11g01760,An18g06700,An11g04620,An13g01210,An18g06680,An04g01870,
GO:0005775	vacuolar lumen	0.00528695093438534	0.0345685253402118	terminalNode	4	1	662	2873	An13g00840,An03g02820,An17g01250,An02g03310,
GO:0071212	subsynaptic reticulum	0.00219466397766579	0.0169587671001448	nonTerminalNode	26	54	640	2820	An03g04410,An16g08570,An07g01540,An07g04190,An02g14800,An09g05420,An09g06790,An02g14560,An11g04180,An02g03580,An03g04940,An15g03090,An09g05690,An01g05330,An04g09170,An03g04340,An01g11630,An15g01670,An11g05260,An04g01950,An15g01420,An04g02480,An02g12050,An01g00560,An09g05880,An12g04020,
GO:0000329	fungal-type vacuole membrane	0.000116713477729446	0.00116713477729446	terminalNode	23	34	643	2840	An06g01360,An12g07800,An07g09990,An07g07520,An15g00540,An02g11700,An11g04740,An16g01690,An17g01250,An11g05000,An07g03690,An02g11420,An07g03720,An04g05670,An07g04820,An17g02310,An02g14350,An14g05130,An01g08010,An11g00940,An18g05380,An02g02020,An02g05380,
GO:0005789	endoplasmic reticulum membrane	0.0059612750441889	0.0349454054314522	terminalNode	23	50	643	2824	An03g04410,An16g08570,An07g01540,An07g04190,An09g05420,An09g06790,An02g14560,An02g03580,An03g04940,An15g03090,An09g05690,An01g05330,An04g09170,An03g04340,An01g11630,An15g01670,An11g05260,An04g01950,An15g01420,An04g02480,An02g12050,An01g00560,An12g04020,
GO:0000323	lytic vacuole	1.58527719565983e-08	3.36871404077713e-07	nonTerminalNode	42	55	624	2819	An15g00540,An01g01540,An02g11700,An02g03310,An07g03680,An11g04740,An07g05130,An16g01690,An17g01250,An11g05000,An01g00110,An07g04820,An07g01950,An03g01660,An18g02210,An01g08010,An11g00940,An11g06150,An06g01360,An12g07800,An13g00840,An07g09990,An07g07520,An01g13030,An04g08480,An16g07370,An08g08750,An09g06250,An12g04170,An07g03690,An02g11420,An07g03720,An03g06550,An04g05670,An17g02310,An02g14350,An0…
GO:0019773	proteasome core complex, alpha-subunit complex	8.1308497164443e-06	9.21496301197021e-05	terminalNode	7	0	659	2874	An18g06800,An07g02010,An02g07040,An02g10790,An02g03400,An11g06720,An15g00510,
GO:0000502	proteasome complex	9.29531561426824e-15	1.5802036544256e-12	nonTerminalNode	31	11	635	2863	An07g10110,An04g01870,An14g00180,An02g07040,An17g00270,An07g02010,An02g03400,An11g02610,An13g01210,An11g10380,An11g01610,An02g12760,An17g00260,An15g00510,An04g03270,An04g01800,An18g05230,An02g10790,An16g02210,An18g06230,An18g06800,An18g06700,An11g04620,An18g03010,An15g03020,An11g06720,An18g06680,An11g01760,An07g07860,An11g09690,An08g10710,
GO:0044440	endosomal part	0.00556744782820655	0.0349454054314522	nonTerminalNode	10	13	656	2861	An11g04400,An15g00540,An15g00520,An14g05130,An01g04550,An11g00940,An17g01250,An18g05430,An08g01060,An02g05380,
GO:0030135	coated vesicle	0.00932868520161388	0.0480568631598291	terminalNode	18	37	648	2837	An04g08830,An13g00840,An11g02020,An15g01510,An16g03320,An01g04040,An04g02070,An07g08220,An08g03960,An03g04940,An02g01690,An08g10730,An08g10650,An04g07040,An06g01810,An01g08870,An14g06830,An09g04170,
GO:0070938	contractile ring	0.00528695093438534	0.0345685253402118	nonTerminalNode	4	1	662	2873	An18g02510,An13g00760,An16g04110,An15g00560,
GO:0044437	vacuolar part	1.55743706029249e-06	2.20636916874769e-05	nonTerminalNode	33	46	633	2828	An07g10020,An15g00540,An02g11700,An02g03310,An11g04740,An16g01690,An14g02010,An17g01250,An11g05000,An07g04820,An01g08010,An11g00940,An12g07800,An02g14810,An06g01360,An13g00840,An07g09990,An07g07520,An02g11720,An02g09250,An07g03690,An02g11420,An01g03120,An07g03720,An04g05670,An17g02310,An02g14350,An03g04060,An14g05130,An18g05380,An03g02820,An02g02020,An02g05380,
GO:0005773	vacuole	1.58294349412409e-09	5.38200788002189e-08	nonTerminalNode	50	68	616	2806	An15g00540,An07g10020,An01g01540,An02g11700,An02g03310,An07g03680,An07g05130,An11g04740,An16g01690,An14g02010,An17g01250,An11g05000,An01g00110,An07g01950,An07g04820,An03g01660,An18g02210,An11g06150,An01g08010,An11g00940,An12g07800,An02g14810,An06g01360,An13g00840,An07g09990,An07g07520,An01g13030,An02g11720,An04g08480,An08g08750,An16g07370,An09g06250,An12g04170,An02g09250,An07g03690,An02g11420,An0…
GO:0042175	nuclear membrane-endoplasmic reticulum network	0.00269289178201116	0.0199039827366042	nonTerminalNode	25	52	641	2822	An03g04410,An16g08570,An07g01540,An07g04190,An01g02700,An09g05420,An09g06790,An02g14560,An02g03580,An03g04940,An15g03090,An09g05690,An01g05330,An04g09170,An03g04340,An01g11630,An15g01670,An11g05260,An04g01950,An15g01420,An04g02480,An02g12050,An01g00560,An12g04020,An01g12990,
GO:0005838	proteasome regulatory particle	5.05867854354819e-08	8.59975352403193e-07	nonTerminalNode	16	6	650	2868	An18g05230,An07g10110,An16g02210,An18g06230,An14g00180,An18g03010,An17g00270,An15g03020,An11g02610,An11g10380,An11g09690,An07g07860,An08g10710,An02g12760,An11g01610,An04g03270,
GO:0031982	vesicle	0.00897736906197389	0.0476922731417363	nonTerminalNode	21	46	645	2828	An04g08830,An11g02020,An01g02910,An08g03960,An03g04940,An14g00010,An09g04170,An13g00840,An09g02290,An15g01510,An16g03320,An01g04040,An04g02070,An07g08220,An02g01690,An08g10730,An08g10650,An06g01810,An04g07040,An01g08870,An14g06830,
GO:0000267	cell fraction	0.00706170450932351	0.0387254763414515	terminalNode	44	121	622	2753	An01g05340,An02g03780,An01g09830,An12g01210,An04g00640,An14g00010,An14g03090,An16g05150,An01g12610,An08g06500,An02g10440,An04g09170,An13g03890,An07g08890,An07g09990,An16g00920,An02g01580,An18g05980,An04g08480,An04g01750,An08g01060,An11g05750,An04g01230,An16g00930,An01g05670,An07g05130,An01g00110,An07g10420,An09g06590,An06g01900,An09g06710,An12g05650,An08g09430,An02g10560,An01g04550,An09g00640,An1…
GO:0022624	proteasome accessory complex	5.05867854354819e-08	8.59975352403193e-07	nonTerminalNode	16	6	650	2868	An07g10110,An18g05230,An16g02210,An18g06230,An14g00180,An18g03010,An17g00270,An15g03020,An11g02610,An11g10380,An07g07860,An11g09690,An08g10710,An11g01610,An02g12760,An04g03270,
GO:0005768	endosome	6.58300547113659e-07	1.01737357281202e-05	nonTerminalNode	28	32	638	2842	An04g01530,An11g04400,An13g00840,An15g00540,An15g01510,An08g08510,An02g03780,An07g05130,An01g04550,An17g01250,An08g01060,An07g10420,An09g04710,An07g04820,An01g00170,An15g00520,An16g04270,An08g01030,An14g05130,An01g07330,An11g00940,An17g01550,An16g04430,An18g05430,An01g08400,An17g00560,An12g07570,An02g05380,
GO:0033263	CORVET complex	0.00117931930955269	0.0105518043486293	terminalNode	5	1	661	2873	An14g05130,An01g04550,An11g00940,An17g01250,An02g05380,
GO:0008541	proteasome regulatory particle, lid subcomplex	0.000572661373243835	0.00540846852508066	terminalNode	7	3	659	2871	An07g10110,An16g02210,An11g02610,An11g10380,An07g07860,An11g09690,An08g10710,
GO:0034515	proteasome storage granule	5.40786538553879e-11	3.06445705180532e-09	terminalNode	18	3	648	2871	An07g10110,An16g02210,An02g10790,An18g06800,An14g00180,An18g03010,An02g07040,An11g04620,An07g02010,An02g03400,An11g06720,An18g06680,An13g01210,An07g07860,An11g09690,An08g10710,An04g03270,An15g00510,
GO:0000142	cellular bud neck contractile ring	0.00663471543547967	0.0375967208010514	terminalNode	3	0	663	2874	An13g00760,An16g04110,An15g00560,
GO:0008540	proteasome regulatory particle, base subcomplex	2.35227560552964e-06	3.07605271492338e-05	terminalNode	9	1	657	2873	An17g00270,An15g03020,An18g05230,An18g06230,An14g00180,An18g03010,An02g12760,An11g01610,An04g03270,
GO:0000324	fungal-type vacuole	1.58527719565983e-08	3.36871404077713e-07	nonTerminalNode	42	55	624	2819	An15g00540,An01g01540,An02g11700,An02g03310,An07g03680,An11g04740,An07g05130,An16g01690,An17g01250,An11g05000,An01g00110,An07g04820,An07g01950,An03g01660,An18g02210,An01g08010,An11g00940,An11g06150,An06g01360,An12g07800,An13g00840,An07g09990,An07g07520,An01g13030,An04g08480,An16g07370,An08g08750,An09g06250,An12g04170,An07g03690,An02g11420,An07g03720,An03g06550,An04g05670,An17g02310,An02g14350,An0…
GO:0044432	endoplasmic reticulum part	0.00219466397766579	0.0169587671001448	nonTerminalNode	26	54	640	2820	An03g04410,An16g08570,An07g01540,An07g04190,An02g14800,An09g05420,An09g06790,An02g14560,An11g04180,An02g03580,An03g04940,An15g03090,An09g05690,An01g05330,An04g09170,An03g04340,An01g11630,An15g01670,An11g05260,An04g01950,An15g01420,An04g02480,An02g12050,An01g00560,An09g05880,An12g04020,
GO:0044448	cell cortex part	0.00595617096515143	0.0349454054314522	nonTerminalNode	17	32	649	2842	An13g00290,An08g00310,An01g05660,An07g05110,An03g06960,An11g10060,An09g04300,An15g00560,An08g02950,An13g00760,An12g05030,An11g10320,An09g05260,An01g05290,An17g01945,An16g04110,An07g08890,
GO:0031597	cytosolic proteasome complex	5.40786538553879e-11	3.06445705180532e-09	nonTerminalNode	18	3	648	2871	An07g10110,An16g02210,An02g10790,An18g06800,An14g00180,An18g03010,An02g07040,An11g04620,An07g02010,An02g03400,An11g06720,An18g06680,An13g01210,An07g07860,An11g09690,An08g10710,An04g03270,An15g00510,
GO:0005839	proteasome core complex	7.72397900823991e-10	3.28269107850196e-08	nonTerminalNode	14	1	652	2873	An04g01800,An07g02010,An02g10790,An02g03400,An11g06720,An13g01210,An18g06680,An04g01870,An11g01760,An18g06800,An11g04620,An18g06700,An02g07040,An15g00510,
GO:0005774	vacuolar membrane	1.81758094611152e-05	0.000193117975524349	nonTerminalNode	30	46	636	2828	An07g10020,An15g00540,An02g11700,An11g04740,An16g01690,An14g02010,An17g01250,An11g05000,An07g04820,An01g08010,An11g00940,An12g07800,An02g14810,An06g01360,An07g09990,An07g07520,An02g11720,An02g09250,An07g03690,An02g11420,An01g03120,An07g03720,An04g05670,An17g02310,An02g14350,An03g04060,An14g05130,An18g05380,An02g02020,An02g05380,
