# Supplementary material for: The Transcriptomic Signature of RacA Activation and Inactivation Provides New Insights into the Morphogenetic Network of Aspergillus niger
Source: PLoS One. 2013 Jul 24;8(7):e68946. doi: 10.1371/journal.pone.0068946 (PMC3722221; doi:10.1371/journal.pone.0068946)
Supplement: Table S3 — ZIP archive file containing FetGOat enrichment results for the up- and down-regulated gene sets of all six comparisons. (ZIP) [file pone.0068946.s003.zip › FetGOat/03.UP/tables/03.up.results.xls]

## Sheet: BPover
GO term	description	p-value	FDR	node type	sP	rP	sN	rN	genes enriched
GO:0005982	starch metabolic process	0.000572661	0.011107	terminalNode	7	3	659	2871	An04g06920,An01g10930,An04g06930,An14g04200,An11g03340,An04g06910,An14g04190,
GO:0044036	cell wall macromolecule metabolic process	0.00121902	0.0184848	nonTerminalNode	15	21	651	2853	An16g02760,An18g05980,An14g02760,An02g11150,An01g09960,An15g05810,An18g06820,An12g05030,An14g05800,An14g03910,An09g00260,An01g11010,An12g01850,An01g03340,An14g01800,
GO:0006066	alcohol metabolic process	0.0011196	0.0172917	terminalNode	55	144	611	2730	An17g01330,An01g00630,An16g04770,An11g03110,An04g05300,An01g06550,An01g03570,An07g03140,An14g04200,An08g05790,An02g09090,An16g04430,An15g02300,An09g02240,An11g01120,An03g06410,An14g04010,An02g10400,An08g01060,An11g10890,An01g12550,An03g06550,An07g04300,An07g00850,An04g05250,An12g00030,An08g00560,An01g03740,An14g06500,An02g10550,An02g10310,An02g03580,An07g06610,An15g03090,An11g02230,An14g03500,An1…
GO:0006623	protein targeting to vacuole	6.92965e-06	0.000458168	terminalNode	21	22	645	2852	An06g01360,An11g04400,An07g10020,An15g00540,An01g13030,An02g08020,An11g04740,An02g03780,An03g06880,An11g11320,An10g00680,An02g02880,An18g05740,An18g03980,An08g07540,An14g05130,An01g07330,An02g10440,An08g10270,An02g07380,An02g05380,
GO:0044255	cellular lipid metabolic process	0.000200232	0.00503036	nonTerminalNode	59	145	607	2729	An13g01920,An02g07930,An16g01880,An18g03800,An07g02240,An11g05000,An02g03570,An16g07490,An16g05150,An11g02590,An11g07310,An10g00630,An01g02690,An04g02480,An08g01060,An04g03220,An01g00060,An16g03650,An07g04300,An12g04020,An01g12990,An13g00040,An04g05250,An14g00920,An05g01210,An08g00560,An14g00990,An05g00070,An07g01960,An16g04520,An04g06200,An02g02960,An11g10410,An04g05720,An02g01180,An07g04820,An0…
GO:0006914	autophagy	0.000167863	0.00451606	nonTerminalNode	15	16	651	2858	An02g08450,An02g07210,An07g10020,An02g01580,An11g04740,An07g05130,An08g07540,An18g02210,An07g02730,An11g11320,An08g01060,An08g10270,An03g02820,An02g07380,An02g05380,
GO:0044264	cellular polysaccharide metabolic process	8.47882e-05	0.00282853	nonTerminalNode	28	46	638	2828	An16g02760,An08g01710,An14g02760,An02g10550,An01g06620,An02g10310,An04g06920,An14g04200,An04g06910,An08g05790,An14g01800,An15g02300,An01g06120,An18g05980,An02g11150,An16g02730,An11g03340,An18g06820,An12g05030,An01g10930,An09g02160,An09g00260,An03g06550,An12g01850,An14g04190,An01g03340,An04g06930,An09g06020,
GO:0032511	late endosome to vacuole transport via multivesicular body sorting pathway	0.00014557	0.0041864	terminalNode	8	3	658	2871	An18g05740,An15g00540,An07g08220,An08g01060,An01g13030,An01g00170,An02g03780,An15g00520,
GO:0030036	actin cytoskeleton organization	0.00212965	0.0307095	nonTerminalNode	22	42	644	2832	An13g00290,An07g01540,An02g14630,An06g01750,An04g00400,An18g02510,An02g10440,An02g06360,An08g06670,An03g06960,An18g05980,An04g01130,An16g01570,An18g06590,An12g08380,An08g01060,An13g00760,An01g05290,An17g01945,An18g03200,An11g02840,An02g12360,
GO:0044262	cellular carbohydrate metabolic process	1.37725e-05	0.000717893	nonTerminalNode	78	190	588	2684	An01g00630,An16g08570,An07g04190,An11g03110,An02g13240,An18g05980,An01g10350,An02g10400,An16g02730,An01g12550,An03g06550,An12g01850,An02g03240,An08g01710,An14g06500,An05g02030,An02g10310,An01g06620,An14g00160,An01g12150,An14g03500,An09g01190,An13g00950,An02g11720,An15g01420,An01g09960,An02g00960,An11g03340,An03g04560,An11g06900,An12g05030,An09g02160,An09g00260,An17g01530,An14g04190,An14g06340,An0…
GO:0030258	lipid modification	0.000528043	0.0104854	nonTerminalNode	10	8	656	2866	An13g01920,An14g00990,An07g04820,An02g02820,An15g01280,An04g02480,An11g02590,An01g12960,An14g00430,An11g10410,
GO:0042144	vacuole fusion, non-autophagic	0.00267679	0.0372035	terminalNode	9	9	657	2865	An02g08450,An02g01580,An18g05980,An03g02980,An18g02210,An14g05130,An11g00940,An17g01250,An02g05380,
GO:0034727	piecemeal microautophagy of nucleus	0.0037705	0.0494919	terminalNode	10	12	656	2862	An02g08450,An07g10020,An02g01580,An07g05130,An18g02210,An11g11320,An08g10270,An03g02820,An02g07380,An02g05380,
GO:0032787	monocarboxylic acid metabolic process	5.73674e-06	0.00043495	nonTerminalNode	57	118	609	2756	An13g01920,An02g07930,An18g03800,An04g05300,An02g03570,An14g01550,An07g03100,An16g07490,An16g05150,An15g01780,An11g02590,An11g02860,An11g07310,An09g01030,An10g00630,An15g00410,An02g10400,An08g01060,An01g00060,An07g04300,An12g04020,An05g01210,An08g03880,An14g00920,An04g05620,An14g00990,An12g07630,An07g01960,An12g04640,An16g04520,An02g02960,An05g02030,An04g05720,An06g01900,An01g00050,An14g00430,An0…
GO:0010383	cell wall polysaccharide metabolic process	0.000994451	0.0156485	nonTerminalNode	14	18	652	2856	An16g02760,An18g05980,An14g02760,An02g11150,An01g09960,An15g05810,An18g06820,An12g05030,An09g00260,An14g05800,An01g11010,An12g01850,An01g03340,An14g01800,
GO:0007033	vacuole organization	0.00086684	0.0152423	nonTerminalNode	17	25	649	2849	An07g10020,An15g01510,An02g01580,An02g08020,An15g00560,An18g05980,An11g11320,An17g01250,An10g00680,An02g08450,An03g02980,An18g02210,An14g05130,An11g00940,An02g10440,An08g10270,An02g05380,
GO:0006629	lipid metabolic process	3.66411e-05	0.00145517	nonTerminalNode	70	170	596	2704	An13g01920,An02g07930,An16g01880,An18g03800,An07g02240,An11g05000,An02g03570,An01g03570,An16g07490,An16g05150,An01g12610,An16g04430,An11g02590,An11g07310,An03g06410,An10g00630,An14g04010,An01g02690,An04g02480,An08g01060,An04g03220,An01g00060,An16g03650,An07g04300,An12g04020,An01g12990,An13g00040,An07g00850,An04g05250,An14g00920,An05g01210,An08g00560,An14g00990,An05g00070,An01g02700,An07g01960,An1…
GO:0000147	actin cortical patch assembly	4.3537e-05	0.00157869	terminalNode	6	0	660	2874	An02g06360,An06g01750,An03g06960,An12g08380,An13g00290,An08g06670,
GO:0019395	fatty acid oxidation	0.000205074	0.00503036	nonTerminalNode	7	2	659	2872	An15g01280,An13g01920,An11g02590,An14g00990,An01g12960,An14g00430,An02g02820,
GO:0006895	Golgi to endosome transport	2.35228e-06	0.00019618	terminalNode	9	1	657	2873	An14g05130,An01g07330,An18g05740,An11g00940,An08g01410,An17g01250,An07g08220,An11g04750,An02g05380,
GO:0030866	cortical actin cytoskeleton organization	4.3537e-05	0.00157869	nonTerminalNode	6	0	660	2874	An02g06360,An06g01750,An03g06960,An12g08380,An13g00290,An08g06670,
GO:0006073	cellular glucan metabolic process	0.000512031	0.0104155	nonTerminalNode	16	21	650	2853	An01g06120,An16g02760,An18g05980,An14g02760,An11g03340,An02g10310,An04g06920,An01g10930,An14g04200,An03g06550,An04g06910,An08g05790,An14g04190,An01g03340,An04g06930,An09g06020,
GO:0044281	small molecule metabolic process	0.00272112	0.0372035	nonTerminalNode	176	612	490	2262	An11g03110,An07g04270,An01g01720,An09g02700,An04g05440,An15g00410,An02g06720,An08g01060,An17g00910,An05g01210,An11g06140,An08g03070,An08g00560,An05g02030,An07g05830,An02g10310,An04g03890,An01g08800,An04g06160,An09g01190,An13g00950,An04g02610,An02g00960,An08g07290,An08g01960,An01g03550,An09g00260,An14g04190,An17g01530,An08g05160,An11g02180,An04g05300,An01g06550,An01g03570,An08g06940,An14g01550,An0…
GO:0006511	ubiquitin-dependent protein catabolic process	8.24043e-06	0.000458168	terminalNode	29	41	637	2833	An08g09000,An14g00180,An02g03780,An11g02610,An11g04180,An04g03270,An18g05740,An16g02210,An02g10180,An01g05330,An06g01900,An15g03020,An03g04600,An04g09170,An11g01760,An08g10710,An07g01470,An06g01360,An04g01870,An01g13030,An03g06880,An02g10400,An08g01060,An11g01610,An17g00260,An11g06900,An14g03930,An08g10450,An09g06020,
GO:0005975	carbohydrate metabolic process	2.24842e-05	0.00104177	nonTerminalNode	90	234	576	2640	An01g00630,An16g08570,An07g04190,An11g03110,An01g05360,An07g04650,An02g13240,An18g05980,An01g10350,An02g10400,An16g02730,An01g12550,An03g06550,An12g01850,An02g03240,An08g01710,An14g06500,An05g02030,An02g10310,An01g06620,An14g00160,An14g05800,An01g11010,An01g12150,An02g02340,An14g03500,An09g01190,An13g00950,An02g11720,An15g01420,An07g06780,An01g09960,An02g00960,An11g03340,An03g04560,An11g06900,An1…
GO:0006633	fatty acid biosynthetic process	6.12883e-05	0.00212977	terminalNode	16	16	650	2858	An02g07930,An11g07310,An07g01960,An10g00630,An02g02960,An08g01060,An02g03570,An10g00650,An01g00060,An07g04300,An12g04020,An14g03440,An08g05160,An01g00050,An04g05880,An05g01210,
GO:0010410	hemicellulose metabolic process	0.000139334	0.0041864	terminalNode	10	6	656	2868	An14g05800,An09g00260,An16g02760,An12g01850,An14g02760,An01g03340,An02g11150,An01g09960,An14g01800,An15g05810,
GO:0016052	carbohydrate catabolic process	0.00213568	0.0307095	nonTerminalNode	35	82	631	2792	An01g01540,An01g03740,An08g01710,An01g05360,An04g05300,An07g04650,An02g10550,An01g06620,An07g03140,An14g04200,An14g05800,An02g13240,An08g05790,An14g03500,An14g01800,An15g02300,An09g02240,An01g06120,An02g11720,An02g11150,An01g09960,An16g02730,An03g04560,An01g12550,An15g05810,An07g09330,An01g10930,An09g02160,An09g00260,An03g06550,An02g07020,An07g04300,An12g01850,An14g04190,An18g05380,
GO:0046395	carboxylic acid catabolic process	2.59261e-05	0.00108112	nonTerminalNode	28	42	638	2832	An13g01920,An04g05620,An14g00990,An12g07630,An11g02180,An04g05720,An16g06750,An07g04270,An01g01720,An09g02700,An13g01930,An14g00430,An04g02610,An02g02820,An11g02170,An15g01280,An03g03360,An01g12960,An08g07290,An18g01590,An15g02860,An17g00910,An07g04300,An17g01530,An15g01860,An15g03260,An14g00920,An11g06140,
GO:0016197	endosome transport	1.62856e-10	1.35822e-07	nonTerminalNode	29	19	637	2855	An11g04400,An15g00540,An01g13030,An02g03780,An01g02910,An04g02070,An09g06790,An01g04550,An08g01410,An17g01250,An07g08220,An08g01060,An18g05740,An04g05670,An01g00170,An08g07540,An15g00520,An16g04270,An08g01030,An14g05130,An01g07330,An17g01550,An11g00940,An04g07040,An01g08400,An18g05430,An11g04750,An17g00560,An02g05380,
GO:0030163	protein catabolic process	1.5636e-06	0.000163006	nonTerminalNode	35	51	631	2823	An08g09000,An02g07210,An14g00180,An02g03780,An05g00070,An11g02610,An11g04180,An04g03270,An18g05740,An16g02210,An02g10180,An07g03880,An03g01660,An01g05330,An06g01900,An15g03020,An03g04600,An04g09170,An11g01760,An08g10710,An07g01470,An06g01360,An04g01870,An01g13030,An04g07380,An03g06880,An02g10400,An08g01060,An11g01610,An11g06900,An17g00260,An03g04140,An14g03930,An08g10450,An09g06020,
GO:0009062	fatty acid catabolic process	0.000899037	0.0152423	nonTerminalNode	11	11	655	2863	An15g02860,An13g01920,An04g05720,An14g00990,An02g02820,An15g01280,An15g01860,An01g12960,An14g00920,An14g00430,An18g01590,
GO:0043436	oxoacid metabolic process	0.00385728	0.0494919	nonTerminalNode	100	320	566	2554	An13g01920,An04g10130,An07g03100,An07g04270,An01g01720,An16g05150,An09g02700,An15g01780,An11g02200,An11g02860,An11g07310,An02g08570,An15g00410,An02g06720,An02g10400,An08g01060,An17g00910,An08g03880,An05g01210,An11g06140,An08g03070,An14g00990,An10g00620,An07g01960,An05g02030,An07g05830,An08g10670,An16g06750,An01g08800,An06g01900,An04g03400,An09g06710,An13g00950,An05g00390,An08g01000,An14g06760,An0…
GO:0034440	lipid oxidation	0.000205074	0.00503036	nonTerminalNode	7	2	659	2872	An15g01280,An13g01920,An11g02590,An14g00990,An01g12960,An14g00430,An02g02820,
GO:0051603	proteolysis involved in cellular protein catabolic process	8.16551e-06	0.000458168	nonTerminalNode	31	46	635	2828	An08g09000,An02g07210,An14g00180,An02g03780,An11g02610,An11g04180,An04g03270,An18g05740,An16g02210,An02g10180,An01g05330,An06g01900,An15g03020,An03g04600,An04g09170,An11g01760,An08g10710,An07g01470,An06g01360,An04g01870,An01g13030,An04g07380,An03g06880,An02g10400,An08g01060,An11g01610,An11g06900,An17g00260,An14g03930,An08g10450,An09g06020,
GO:0044257	cellular protein catabolic process	2.18606e-06	0.00019618	nonTerminalNode	33	47	633	2827	An08g09000,An02g07210,An14g00180,An02g03780,An11g02610,An11g04180,An04g03270,An18g05740,An16g02210,An02g10180,An07g03880,An03g01660,An01g05330,An06g01900,An15g03020,An03g04600,An04g09170,An11g01760,An08g10710,An07g01470,An06g01360,An04g01870,An01g13030,An04g07380,An03g06880,An02g10400,An08g01060,An11g01610,An11g06900,An17g00260,An14g03930,An08g10450,An09g06020,
GO:0044275	cellular carbohydrate catabolic process	0.00263801	0.0372035	nonTerminalNode	27	58	639	2816	An01g01540,An01g03740,An08g01710,An04g05300,An02g10550,An01g06620,An07g03140,An14g04200,An02g13240,An08g05790,An14g03500,An14g01800,An15g02300,An09g02240,An01g06120,An02g11150,An16g02730,An03g04560,An01g12550,An01g10930,An09g02160,An09g00260,An03g06550,An07g04300,An12g01850,An14g04190,An18g05380,
GO:0010324	membrane invagination	0.000277688	0.0064331	nonTerminalNode	32	62	634	2812	An02g07210,An07g10020,An13g00290,An07g05130,An09g04300,An18g05720,An07g10420,An06g01750,An04g00400,An02g08450,An11g10320,An18g02210,An01g07330,An11g01200,An07g08890,An15g01510,An02g01580,An01g05660,An02g08020,An18g05980,An15g00560,An04g02070,An11g11320,An08g01060,An10g00680,An05g00200,An17g01945,An04g07040,An08g10270,An03g02820,An02g07380,An02g05380,
GO:0032509	endosome transport via multivesicular body sorting pathway	0.00014557	0.0041864	nonTerminalNode	8	3	658	2871	An18g05740,An15g00540,An07g08220,An08g01060,An01g13030,An01g00170,An02g03780,An15g00520,
GO:0048193	Golgi vesicle transport	0.000769946	0.0142697	nonTerminalNode	41	95	625	2779	An04g08830,An02g06780,An01g02910,An08g01410,An18g05740,An04g00640,An14g00010,An14g03090,An01g07330,An13g03890,An11g04750,An09g04170,An02g01580,An16g03320,An04g02070,An07g08220,An02g01690,An04g05250,An04g01530,An07g10020,An09g06790,An17g01250,An08g03960,An03g04940,An11g00940,An12g05650,An15g01510,An08g09430,An02g10560,An01g04040,An09g00640,An11g06060,An02g02880,An08g10650,An03g02980,An14g05130,An0…
GO:0030865	cortical cytoskeleton organization	0.000255974	0.00609949	nonTerminalNode	6	1	660	2873	An02g06360,An06g01750,An03g06960,An12g08380,An13g00290,An08g06670,
GO:0045324	late endosome to vacuole transport	1.03334e-06	0.000123116	nonTerminalNode	17	11	649	2863	An11g04400,An18g05740,An15g00540,An01g13030,An04g05670,An01g00170,An02g03780,An08g07540,An15g00520,An14g05130,An01g04550,An11g00940,An17g01250,An07g08220,An18g05430,An08g01060,An02g05380,
GO:0005976	polysaccharide metabolic process	0.000486329	0.01014	nonTerminalNode	39	86	627	2788	An16g02760,An08g01710,An14g02760,An01g05360,An07g04650,An02g10550,An01g06620,An02g10310,An04g06920,An14g04200,An14g05800,An01g11010,An04g06910,An08g05790,An02g02340,An14g01800,An15g02300,An09g02290,An09g02240,An01g06120,An18g05980,An02g11150,An01g09960,An16g02730,An11g03340,An18g06820,An15g05810,An12g05030,An07g09330,An01g10930,An09g02160,An09g00260,An03g06550,An02g07020,An12g01850,An14g04190,An0…
GO:0044248	cellular catabolic process	1.91054e-07	2.65565e-05	nonTerminalNode	102	242	564	2632	An13g01920,An14g00180,An11g04740,An07g02730,An18g05740,An02g10180,An07g04270,An18g01740,An01g01720,An15g03020,An09g02700,An03g04600,An11g00510,An08g10710,An11g02860,An04g05440,An02g01580,An02g10400,An08g01060,An17g00910,An11g11180,An12g01850,An14g03930,An11g06140,An08g03880,An07g10020,An14g00990,An07g05130,An11g04180,An04g03890,An16g06750,An07g03880,An03g01660,An06g01900,An06g01360,An04g02610,An0…
GO:0006508	proteolysis	2.03628e-05	0.000998973	nonTerminalNode	34	57	632	2817	An08g09000,An02g07210,An14g00180,An02g03780,An11g02610,An11g04180,An04g03270,An18g05740,An16g02210,An02g10180,An01g05330,An06g01900,An15g03020,An03g04600,An04g09170,An11g01760,An08g10710,An07g01470,An06g01360,An04g01870,An01g13030,An04g07380,An03g06880,An02g10400,An15g05940,An08g01060,An11g01610,An11g06900,An17g00260,An02g11420,An11g11180,An14g03930,An08g10450,An09g06020,
GO:0019541	propionate metabolic process	0.00348768	0.046915	terminalNode	5	2	661	2872	An04g05620,An12g07630,An15g01780,An15g01920,An05g00390,
GO:0043632	modification-dependent macromolecule catabolic process	0.000119991	0.00384895	nonTerminalNode	29	50	637	2824	An08g09000,An14g00180,An02g03780,An11g02610,An11g04180,An04g03270,An18g05740,An16g02210,An02g10180,An01g05330,An06g01900,An15g03020,An03g04600,An04g09170,An11g01760,An08g10710,An07g01470,An06g01360,An04g01870,An01g13030,An03g06880,An02g10400,An08g01060,An11g01610,An17g00260,An11g06900,An14g03930,An08g10450,An09g06020,
GO:0016042	lipid catabolic process	0.000994451	0.0156485	nonTerminalNode	14	18	652	2856	An13g01920,An14g00990,An02g02820,An15g01280,An01g12960,An04g03220,An18g01590,An15g02860,An04g05720,An12g00630,An15g01860,An18g03170,An14g00920,An14g00430,
GO:0016044	cellular membrane organization	0.000326186	0.00715894	nonTerminalNode	47	109	619	2765	An02g07210,An13g00290,An11g10320,An14g00010,An01g07330,An11g01200,An04g09170,An07g08890,An02g01580,An01g05660,An16g03320,An15g00560,An18g05980,An04g02070,An08g01060,An10g00680,An05g00200,An02g01690,An18g03250,An17g01945,An08g10270,An03g02820,An07g10020,An07g05130,An09g04300,An01g02700,An09g06790,An17g01250,An18g05720,An07g10420,An06g01750,An04g00400,An02g08450,An07g06610,An18g02210,An11g00940,An1…
GO:0019941	modification-dependent protein catabolic process	8.24043e-06	0.000458168	nonTerminalNode	29	41	637	2833	An08g09000,An14g00180,An02g03780,An11g02610,An11g04180,An04g03270,An18g05740,An16g02210,An02g10180,An01g05330,An06g01900,An15g03020,An03g04600,An04g09170,An11g01760,An08g10710,An07g01470,An06g01360,An04g01870,An01g13030,An03g06880,An02g10400,An08g01060,An11g01610,An17g00260,An11g06900,An14g03930,An08g10450,An09g06020,
GO:0016192	vesicle-mediated transport	2.90992e-08	4.85375e-06	nonTerminalNode	82	168	584	2706	An04g08830,An13g00290,An02g06780,An11g04740,An02g03780,An01g02910,An08g01410,An18g05740,An04g00640,An11g10320,An14g00010,An14g03090,An01g07330,An04g09170,An11g01200,An13g03890,An11g04750,An07g08890,An09g04170,An11g04400,An01g02860,An02g01580,An01g13030,An01g05660,An16g03320,An15g00560,An18g05980,An04g02070,An07g08220,An08g01060,An10g00680,An05g00200,An02g01690,An01g00170,An15g00520,An16g04270,An0…
GO:0044247	cellular polysaccharide catabolic process	0.000398053	0.0085122	terminalNode	15	18	651	2856	An01g06120,An08g01710,An02g11150,An16g02730,An02g10550,An01g06620,An14g04200,An09g02160,An09g00260,An03g06550,An08g05790,An12g01850,An14g04190,An14g01800,An15g02300,
GO:0006635	fatty acid beta-oxidation	0.000860604	0.0152423	terminalNode	6	2	660	2872	An15g01280,An13g01920,An14g00990,An01g12960,An14g00430,An02g02820,
GO:0044282	small molecule catabolic process	0.00063171	0.0119738	nonTerminalNode	42	97	624	2777	An13g01920,An11g02180,An04g05300,An07g03140,An02g06030,An07g04270,An01g01720,An09g02700,An13g01930,An03g06870,An14g00800,An04g05440,An09g02240,An17g00910,An07g04300,An11g11180,An15g03260,An11g06140,An14g00920,An04g05620,An14g00990,An12g07630,An01g03740,An04g03890,An16g06750,An04g05720,An14g03500,An14g00430,An01g04040,An04g02610,An02g02820,An11g02170,An15g01280,An03g04560,An03g03360,An01g12960,An0…
GO:0006631	fatty acid metabolic process	2.05928e-08	4.29361e-06	nonTerminalNode	37	44	629	2830	An13g01920,An02g07930,An14g00990,An18g03800,An07g01960,An16g04520,An02g02960,An02g03570,An04g05720,An06g01900,An16g07490,An16g05150,An01g00050,An11g02590,An14g00430,An08g06100,An08g05400,An11g07310,An02g02820,An15g01280,An10g00630,An08g01060,An03g03360,An01g12960,An18g01590,An10g00650,An15g02860,An07g09190,An01g00060,An07g04300,An12g04020,An14g03440,An08g05160,An04g05880,An15g01860,An14g00920,An0…
GO:0000272	polysaccharide catabolic process	0.00173584	0.0258517	nonTerminalNode	23	44	643	2830	An08g01710,An01g05360,An07g04650,An02g10550,An01g06620,An14g04200,An14g05800,An08g05790,An14g01800,An15g02300,An09g02240,An01g06120,An02g11150,An01g09960,An16g02730,An15g05810,An07g09330,An09g02160,An09g00260,An03g06550,An02g07020,An12g01850,An14g04190,
GO:0007034	vacuolar transport	9.68586e-09	2.69267e-06	nonTerminalNode	36	40	630	2834	An04g01530,An07g10020,An15g00540,An11g04740,An02g03780,An01g02910,An17g01250,An18g05740,An18g03980,An08g07540,An11g00940,An01g07330,An02g10440,An02g14810,An06g01360,An11g04400,An01g13030,An03g06880,An02g08020,An11g11320,An01g04550,An07g08220,An08g01060,An10g00680,An02g02880,An02g09250,An07g03690,An07g03720,An04g05670,An01g00170,An15g00520,An14g05130,An18g05430,An08g10270,An02g07380,An02g05380,
GO:0009057	macromolecule catabolic process	0.000913806	0.0152423	nonTerminalNode	61	163	605	2711	An08g09000,An02g07210,An14g00180,An02g03780,An01g05360,An11g02610,An07g04650,An18g05740,An16g02210,An14g04200,An02g10180,An08g05790,An01g05330,An15g03020,An03g04600,An04g09170,An08g10710,An15g02300,An12g09350,An09g02240,An04g01870,An01g13030,An04g07380,An03g06880,An02g10400,An08g01060,An16g02730,An17g00260,An07g09330,An03g06550,An02g07020,An16g05060,An03g04140,An12g01850,An14g03930,An09g04660,An0…
GO:0061024	membrane organization	0.000326186	0.00715894	nonTerminalNode	47	109	619	2765	An02g07210,An13g00290,An11g10320,An14g00010,An01g07330,An11g01200,An04g09170,An07g08890,An02g01580,An01g05660,An16g03320,An15g00560,An18g05980,An04g02070,An08g01060,An10g00680,An05g00200,An02g01690,An18g03250,An17g01945,An08g10270,An03g02820,An07g10020,An07g05130,An09g04300,An01g02700,An09g06790,An17g01250,An18g05720,An07g10420,An06g01750,An04g00400,An02g08450,An07g06610,An18g02210,An11g00940,An1…
GO:0030029	actin filament-based process	0.000887719	0.0152423	nonTerminalNode	24	44	642	2830	An13g00290,An07g01540,An02g14630,An01g02910,An01g03770,An06g01750,An04g00400,An18g02510,An02g10440,An02g06360,An08g06670,An03g06960,An18g05980,An04g01130,An16g01570,An12g08380,An18g06590,An08g01060,An13g00760,An01g05290,An17g01945,An18g03200,An11g02840,An02g12360,
GO:0016054	organic acid catabolic process	2.59261e-05	0.00108112	nonTerminalNode	28	42	638	2832	An13g01920,An04g05620,An14g00990,An12g07630,An11g02180,An04g05720,An16g06750,An07g04270,An01g01720,An09g02700,An13g01930,An14g00430,An04g02610,An02g02820,An11g02170,An15g01280,An03g03360,An01g12960,An08g07290,An18g01590,An15g02860,An17g00910,An07g04300,An17g01530,An15g01860,An15g03260,An14g00920,An11g06140,
GO:0019752	carboxylic acid metabolic process	0.00385728	0.0494919	nonTerminalNode	100	320	566	2554	An13g01920,An04g10130,An07g03100,An07g04270,An01g01720,An16g05150,An09g02700,An15g01780,An11g02200,An11g02860,An11g07310,An02g08570,An15g00410,An02g06720,An02g10400,An08g01060,An17g00910,An08g03880,An05g01210,An11g06140,An08g03070,An14g00990,An10g00620,An07g01960,An05g02030,An07g05830,An08g10670,An16g06750,An01g08800,An06g01900,An04g03400,An09g06710,An13g00950,An05g00390,An08g01000,An14g06760,An0…
GO:0044242	cellular lipid catabolic process	0.000994451	0.0156485	nonTerminalNode	14	18	652	2856	An15g02860,An13g01920,An04g05720,An14g00990,An12g00630,An02g02820,An15g01280,An15g01860,An01g12960,An18g03170,An04g03220,An14g00920,An14g00430,An18g01590,
GO:0006892	post-Golgi vesicle-mediated transport	0.000154119	0.00428452	nonTerminalNode	16	18	650	2856	An04g01530,An18g05740,An02g06780,An14g00010,An01g02910,An04g02070,An14g05130,An11g00940,An01g07330,An04g07040,An17g01250,An08g01410,An07g08220,An11g04750,An02g02880,An02g05380,
GO:0009056	catabolic process	7.85692e-09	2.69267e-06	nonTerminalNode	134	329	532	2545	An13g01920,An14g00180,An11g04740,An07g02730,An01g05360,An07g04650,An18g05740,An02g10180,An02g13240,An07g04270,An18g01740,An01g01720,An15g03020,An09g02700,An03g04600,An11g00510,An08g10710,An11g02860,An04g05440,An02g01580,An02g10400,An08g01060,An16g02730,An01g12550,An17g00910,An03g06550,An11g11180,An12g01850,An14g03930,An11g06140,An08g03880,An07g10020,An14g00990,An07g05130,An05g00070,An08g01710,An1…

## Sheet: CCover
GO term	description	p-value	FDR	node type	sP	rP	sN	rN	genes enriched
GO:0016020	membrane	0.00379337	0.0268697	nonTerminalNode	147	502	519	2372	An05g01700,An16g08570,An07g01540,An11g04740,An11g05000,An12g01210,An07g02540,An11g06150,An11g01200,An13g00840,An15g01670,An08g08510,An18g05980,An07g08220,An08g01060,An08g03200,An02g12050,An10g00680,An07g03720,An15g00520,An01g05670,An17g01550,An05g01210,An09g05420,An01g08010,An02g08250,An01g08400,An12g09370,An06g01360,An07g07520,An01g11630,An17g01420,An07g03690,An04g05670,An07g05080,An15g05730,An1…
GO:0030904	retromer complex	0.00124366	0.0105711	terminalNode	4	0	662	2874	An08g01030,An17g00560,An16g04270,An01g08400,
GO:0000322	storage vacuole	1.58528e-08	3.36871e-07	nonTerminalNode	42	55	624	2819	An15g00540,An01g01540,An02g11700,An02g03310,An07g03680,An11g04740,An07g05130,An16g01690,An17g01250,An11g05000,An01g00110,An07g04820,An07g01950,An03g01660,An18g02210,An01g08010,An11g00940,An11g06150,An06g01360,An12g07800,An13g00840,An07g09990,An07g07520,An01g13030,An04g08480,An16g07370,An08g08750,An09g06250,An12g04170,An07g03690,An02g11420,An07g03720,An03g06550,An04g05670,An17g02310,An02g14350,An0…
GO:0019774	proteasome core complex, beta-subunit complex	8.13085e-06	9.21496e-05	terminalNode	7	0	659	2874	An04g01800,An11g01760,An18g06700,An11g04620,An13g01210,An18g06680,An04g01870,
GO:0005775	vacuolar lumen	0.00528695	0.0345685	terminalNode	4	1	662	2873	An13g00840,An03g02820,An17g01250,An02g03310,
GO:0071212	subsynaptic reticulum	0.00219466	0.0169588	nonTerminalNode	26	54	640	2820	An03g04410,An16g08570,An07g01540,An07g04190,An02g14800,An09g05420,An09g06790,An02g14560,An11g04180,An02g03580,An03g04940,An15g03090,An09g05690,An01g05330,An04g09170,An03g04340,An01g11630,An15g01670,An11g05260,An04g01950,An15g01420,An04g02480,An02g12050,An01g00560,An09g05880,An12g04020,
GO:0000329	fungal-type vacuole membrane	0.000116713	0.00116713	terminalNode	23	34	643	2840	An06g01360,An12g07800,An07g09990,An07g07520,An15g00540,An02g11700,An11g04740,An16g01690,An17g01250,An11g05000,An07g03690,An02g11420,An07g03720,An04g05670,An07g04820,An17g02310,An02g14350,An14g05130,An01g08010,An11g00940,An18g05380,An02g02020,An02g05380,
GO:0005789	endoplasmic reticulum membrane	0.00596128	0.0349454	terminalNode	23	50	643	2824	An03g04410,An16g08570,An07g01540,An07g04190,An09g05420,An09g06790,An02g14560,An02g03580,An03g04940,An15g03090,An09g05690,An01g05330,An04g09170,An03g04340,An01g11630,An15g01670,An11g05260,An04g01950,An15g01420,An04g02480,An02g12050,An01g00560,An12g04020,
GO:0000323	lytic vacuole	1.58528e-08	3.36871e-07	nonTerminalNode	42	55	624	2819	An15g00540,An01g01540,An02g11700,An02g03310,An07g03680,An11g04740,An07g05130,An16g01690,An17g01250,An11g05000,An01g00110,An07g04820,An07g01950,An03g01660,An18g02210,An01g08010,An11g00940,An11g06150,An06g01360,An12g07800,An13g00840,An07g09990,An07g07520,An01g13030,An04g08480,An16g07370,An08g08750,An09g06250,An12g04170,An07g03690,An02g11420,An07g03720,An03g06550,An04g05670,An17g02310,An02g14350,An0…
GO:0019773	proteasome core complex, alpha-subunit complex	8.13085e-06	9.21496e-05	terminalNode	7	0	659	2874	An18g06800,An07g02010,An02g07040,An02g10790,An02g03400,An11g06720,An15g00510,
GO:0000502	proteasome complex	9.29532e-15	1.5802e-12	nonTerminalNode	31	11	635	2863	An07g10110,An04g01870,An14g00180,An02g07040,An17g00270,An07g02010,An02g03400,An11g02610,An13g01210,An11g10380,An11g01610,An02g12760,An17g00260,An15g00510,An04g03270,An04g01800,An18g05230,An02g10790,An16g02210,An18g06230,An18g06800,An18g06700,An11g04620,An18g03010,An15g03020,An11g06720,An18g06680,An11g01760,An07g07860,An11g09690,An08g10710,
GO:0044440	endosomal part	0.00556745	0.0349454	nonTerminalNode	10	13	656	2861	An11g04400,An15g00540,An15g00520,An14g05130,An01g04550,An11g00940,An17g01250,An18g05430,An08g01060,An02g05380,
GO:0030135	coated vesicle	0.00932869	0.0480569	terminalNode	18	37	648	2837	An04g08830,An13g00840,An11g02020,An15g01510,An16g03320,An01g04040,An04g02070,An07g08220,An08g03960,An03g04940,An02g01690,An08g10730,An08g10650,An04g07040,An06g01810,An01g08870,An14g06830,An09g04170,
GO:0070938	contractile ring	0.00528695	0.0345685	nonTerminalNode	4	1	662	2873	An18g02510,An13g00760,An16g04110,An15g00560,
GO:0044437	vacuolar part	1.55744e-06	2.20637e-05	nonTerminalNode	33	46	633	2828	An07g10020,An15g00540,An02g11700,An02g03310,An11g04740,An16g01690,An14g02010,An17g01250,An11g05000,An07g04820,An01g08010,An11g00940,An12g07800,An02g14810,An06g01360,An13g00840,An07g09990,An07g07520,An02g11720,An02g09250,An07g03690,An02g11420,An01g03120,An07g03720,An04g05670,An17g02310,An02g14350,An03g04060,An14g05130,An18g05380,An03g02820,An02g02020,An02g05380,
GO:0005773	vacuole	1.58294e-09	5.38201e-08	nonTerminalNode	50	68	616	2806	An15g00540,An07g10020,An01g01540,An02g11700,An02g03310,An07g03680,An07g05130,An11g04740,An16g01690,An14g02010,An17g01250,An11g05000,An01g00110,An07g01950,An07g04820,An03g01660,An18g02210,An11g06150,An01g08010,An11g00940,An12g07800,An02g14810,An06g01360,An13g00840,An07g09990,An07g07520,An01g13030,An02g11720,An04g08480,An08g08750,An16g07370,An09g06250,An12g04170,An02g09250,An07g03690,An02g11420,An0…
GO:0042175	nuclear membrane-endoplasmic reticulum network	0.00269289	0.019904	nonTerminalNode	25	52	641	2822	An03g04410,An16g08570,An07g01540,An07g04190,An01g02700,An09g05420,An09g06790,An02g14560,An02g03580,An03g04940,An15g03090,An09g05690,An01g05330,An04g09170,An03g04340,An01g11630,An15g01670,An11g05260,An04g01950,An15g01420,An04g02480,An02g12050,An01g00560,An12g04020,An01g12990,
GO:0005838	proteasome regulatory particle	5.05868e-08	8.59975e-07	nonTerminalNode	16	6	650	2868	An18g05230,An07g10110,An16g02210,An18g06230,An14g00180,An18g03010,An17g00270,An15g03020,An11g02610,An11g10380,An11g09690,An07g07860,An08g10710,An02g12760,An11g01610,An04g03270,
GO:0031982	vesicle	0.00897737	0.0476923	nonTerminalNode	21	46	645	2828	An04g08830,An11g02020,An01g02910,An08g03960,An03g04940,An14g00010,An09g04170,An13g00840,An09g02290,An15g01510,An16g03320,An01g04040,An04g02070,An07g08220,An02g01690,An08g10730,An08g10650,An06g01810,An04g07040,An01g08870,An14g06830,
GO:0000267	cell fraction	0.0070617	0.0387255	terminalNode	44	121	622	2753	An01g05340,An02g03780,An01g09830,An12g01210,An04g00640,An14g00010,An14g03090,An16g05150,An01g12610,An08g06500,An02g10440,An04g09170,An13g03890,An07g08890,An07g09990,An16g00920,An02g01580,An18g05980,An04g08480,An04g01750,An08g01060,An11g05750,An04g01230,An16g00930,An01g05670,An07g05130,An01g00110,An07g10420,An09g06590,An06g01900,An09g06710,An12g05650,An08g09430,An02g10560,An01g04550,An09g00640,An1…
GO:0022624	proteasome accessory complex	5.05868e-08	8.59975e-07	nonTerminalNode	16	6	650	2868	An07g10110,An18g05230,An16g02210,An18g06230,An14g00180,An18g03010,An17g00270,An15g03020,An11g02610,An11g10380,An07g07860,An11g09690,An08g10710,An11g01610,An02g12760,An04g03270,
GO:0005768	endosome	6.58301e-07	1.01737e-05	nonTerminalNode	28	32	638	2842	An04g01530,An11g04400,An13g00840,An15g00540,An15g01510,An08g08510,An02g03780,An07g05130,An01g04550,An17g01250,An08g01060,An07g10420,An09g04710,An07g04820,An01g00170,An15g00520,An16g04270,An08g01030,An14g05130,An01g07330,An11g00940,An17g01550,An16g04430,An18g05430,An01g08400,An17g00560,An12g07570,An02g05380,
GO:0033263	CORVET complex	0.00117932	0.0105518	terminalNode	5	1	661	2873	An14g05130,An01g04550,An11g00940,An17g01250,An02g05380,
GO:0008541	proteasome regulatory particle, lid subcomplex	0.000572661	0.00540847	terminalNode	7	3	659	2871	An07g10110,An16g02210,An11g02610,An11g10380,An07g07860,An11g09690,An08g10710,
GO:0034515	proteasome storage granule	5.40787e-11	3.06446e-09	terminalNode	18	3	648	2871	An07g10110,An16g02210,An02g10790,An18g06800,An14g00180,An18g03010,An02g07040,An11g04620,An07g02010,An02g03400,An11g06720,An18g06680,An13g01210,An07g07860,An11g09690,An08g10710,An04g03270,An15g00510,
GO:0000142	cellular bud neck contractile ring	0.00663472	0.0375967	terminalNode	3	0	663	2874	An13g00760,An16g04110,An15g00560,
GO:0008540	proteasome regulatory particle, base subcomplex	2.35228e-06	3.07605e-05	terminalNode	9	1	657	2873	An17g00270,An15g03020,An18g05230,An18g06230,An14g00180,An18g03010,An02g12760,An11g01610,An04g03270,
GO:0000324	fungal-type vacuole	1.58528e-08	3.36871e-07	nonTerminalNode	42	55	624	2819	An15g00540,An01g01540,An02g11700,An02g03310,An07g03680,An11g04740,An07g05130,An16g01690,An17g01250,An11g05000,An01g00110,An07g04820,An07g01950,An03g01660,An18g02210,An01g08010,An11g00940,An11g06150,An06g01360,An12g07800,An13g00840,An07g09990,An07g07520,An01g13030,An04g08480,An16g07370,An08g08750,An09g06250,An12g04170,An07g03690,An02g11420,An07g03720,An03g06550,An04g05670,An17g02310,An02g14350,An0…
GO:0044432	endoplasmic reticulum part	0.00219466	0.0169588	nonTerminalNode	26	54	640	2820	An03g04410,An16g08570,An07g01540,An07g04190,An02g14800,An09g05420,An09g06790,An02g14560,An11g04180,An02g03580,An03g04940,An15g03090,An09g05690,An01g05330,An04g09170,An03g04340,An01g11630,An15g01670,An11g05260,An04g01950,An15g01420,An04g02480,An02g12050,An01g00560,An09g05880,An12g04020,
GO:0044448	cell cortex part	0.00595617	0.0349454	nonTerminalNode	17	32	649	2842	An13g00290,An08g00310,An01g05660,An07g05110,An03g06960,An11g10060,An09g04300,An15g00560,An08g02950,An13g00760,An12g05030,An11g10320,An09g05260,An01g05290,An17g01945,An16g04110,An07g08890,
GO:0031597	cytosolic proteasome complex	5.40787e-11	3.06446e-09	nonTerminalNode	18	3	648	2871	An07g10110,An16g02210,An02g10790,An18g06800,An14g00180,An18g03010,An02g07040,An11g04620,An07g02010,An02g03400,An11g06720,An18g06680,An13g01210,An07g07860,An11g09690,An08g10710,An04g03270,An15g00510,
GO:0005839	proteasome core complex	7.72398e-10	3.28269e-08	nonTerminalNode	14	1	652	2873	An04g01800,An07g02010,An02g10790,An02g03400,An11g06720,An13g01210,An18g06680,An04g01870,An11g01760,An18g06800,An11g04620,An18g06700,An02g07040,An15g00510,
GO:0005774	vacuolar membrane	1.81758e-05	0.000193118	nonTerminalNode	30	46	636	2828	An07g10020,An15g00540,An02g11700,An11g04740,An16g01690,An14g02010,An17g01250,An11g05000,An07g04820,An01g08010,An11g00940,An12g07800,An02g14810,An06g01360,An07g09990,An07g07520,An02g11720,An02g09250,An07g03690,An02g11420,An01g03120,An07g03720,An04g05670,An17g02310,An02g14350,An03g04060,An14g05130,An18g05380,An02g02020,An02g05380,

## Sheet: MFover
GO term	description	p-value	FDR	node type	sP	rP	sN	rN	genes enriched
GO:0008233	peptidase activity	9.93532e-05	0.00931436	terminalNode	22	31	644	2843	An02g07210,An04g01950,An04g07380,An02g03780,An09g05420,An05g00070,An08g08750,An11g11320,An11g02610,An12g05960,An09g06250,An04g03270,An04g00400,An01g00560,An16g02210,An02g11420,An01g08470,An01g11340,An11g11180,An03g01660,An01g01720,An14g02470,
GO:0016885	ligase activity, forming carbon-carbon bonds	0.000572661	0.0268435	nonTerminalNode	7	3	659	2871	An01g00050,An01g00060,An02g02960,An16g06750,An07g04300,An07g04270,An12g04020,
GO:0003989	acetyl-CoA carboxylase activity	0.000232834	0.0137017	terminalNode	5	0	661	2874	An07g04300,An01g00050,An01g00060,An02g02960,An12g04020,
GO:0003824	catalytic activity	0.000255766	0.0137017	nonTerminalNode	349	1289	317	1585	An05g01700,An02g14800,An11g03110,An07g04650,An01g03090,An09g02700,An14g02470,An16g00920,An18g05980,An01g10350,An01g02690,An10g00680,An01g10170,An01g05670,An05g01210,An12g05370,An05g00070,An04g06200,An12g05960,An07g05830,An01g06620,An16g06100,An04g03890,An02g05490,An03g01660,An01g11080,An04g06160,An09g02180,An15g00290,An08g00310,An04g02610,An16g04710,An02g00960,An08g07290,An02g02880,An01g03550,An1…
GO:0004553	hydrolase activity, hydrolyzing O-glycosyl compounds	1.16691e-05	0.00437593	terminalNode	34	55	632	2819	An01g01540,An16g02760,An08g01710,An14g02760,An01g05360,An07g04650,An02g10550,An01g03090,An04g06920,An14g05800,An01g12150,An02g13240,An14g01800,An09g01190,An15g02300,An09g02240,An01g06120,An02g11720,An15g01420,An02g11150,An01g10350,An01g09960,An16g02730,An11g03340,An01g12550,An07g09330,An09g05880,An01g10930,An09g00260,An03g06550,An02g07020,An12g01850,An01g03340,An04g06930,
GO:0016787	hydrolase activity	5.89492e-05	0.00931436	nonTerminalNode	147	449	519	2425	An05g01700,An07g04650,An02g12760,An01g03090,An01g11340,An18g01740,An01g01720,An14g02470,An18g05980,An01g10350,An01g02690,An02g06720,An10g00680,An01g05670,An11g10190,An09g05420,An05g00070,An08g01710,An05g02030,An12g05960,An07g05830,An01g06620,An04g00400,An18g05890,An01g12150,An02g01180,An03g01660,An09g01190,An09g02180,An15g00290,An07g07520,An08g00310,An08g08750,An11g03340,An02g02880,An08g01960,An0…
GO:0016421	CoA carboxylase activity	0.000205074	0.0137017	nonTerminalNode	7	2	659	2872	An01g00050,An01g00060,An02g02960,An16g06750,An07g04300,An07g04270,An12g04020,
GO:0016798	hydrolase activity, acting on glycosyl bonds	9.32146e-05	0.00931436	nonTerminalNode	34	63	632	2811	An01g01540,An16g02760,An08g01710,An14g02760,An01g05360,An07g04650,An02g10550,An01g03090,An04g06920,An14g05800,An01g12150,An02g13240,An14g01800,An09g01190,An15g02300,An09g02240,An01g06120,An02g11720,An02g11150,An15g01420,An01g10350,An01g09960,An16g02730,An11g03340,An01g12550,An07g09330,An09g05880,An01g10930,An09g00260,An03g06550,An02g07020,An12g01850,An01g03340,An04g06930,
