# Supplementary material for: The Transcriptomic Signature of RacA Activation and Inactivation Provides New Insights into the Morphogenetic Network of Aspergillus niger
Source: PLoS One. 2013 Jul 24;8(7):e68946. doi: 10.1371/journal.pone.0068946 (PMC3722221; doi:10.1371/journal.pone.0068946)
Supplement: Table S3 — ZIP archive file containing FetGOat enrichment results for the up- and down-regulated gene sets of all six comparisons. (ZIP) [file pone.0068946.s003.zip › FetGOat/03.UP/tables/03.up.txt_BPover.csv]

GO term	description	p-value	FDR	node type	sP	rP	sN	rN	genes enriched
GO:0005982	starch metabolic process	0.000572661373243835	0.0111069670996595	terminalNode	7	3	659	2871	An04g06920,An01g10930,An04g06930,An14g04200,An11g03340,An04g06910,An14g04190,
GO:0044036	cell wall macromolecule metabolic process	0.00121902454775651	0.018484844960526	nonTerminalNode	15	21	651	2853	An16g02760,An18g05980,An14g02760,An02g11150,An01g09960,An15g05810,An18g06820,An12g05030,An14g05800,An14g03910,An09g00260,An01g11010,An12g01850,An01g03340,An14g01800,
GO:0006066	alcohol metabolic process	0.00111960437714217	0.0172916676025291	terminalNode	55	144	611	2730	An17g01330,An01g00630,An16g04770,An11g03110,An04g05300,An01g06550,An01g03570,An07g03140,An14g04200,An08g05790,An02g09090,An16g04430,An15g02300,An09g02240,An11g01120,An03g06410,An14g04010,An02g10400,An08g01060,An11g10890,An01g12550,An03g06550,An07g04300,An07g00850,An04g05250,An12g00030,An08g00560,An01g03740,An14g06500,An02g10550,An02g10310,An02g03580,An07g06610,An15g03090,An11g02230,An14g03500,An1…
GO:0006623	protein targeting to vacuole	6.92965416930479e-06	0.000458167873915638	terminalNode	21	22	645	2852	An06g01360,An11g04400,An07g10020,An15g00540,An01g13030,An02g08020,An11g04740,An02g03780,An03g06880,An11g11320,An10g00680,An02g02880,An18g05740,An18g03980,An08g07540,An14g05130,An01g07330,An02g10440,An08g10270,An02g07380,An02g05380,
GO:0044255	cellular lipid metabolic process	0.000200232496665906	0.00503035682242036	nonTerminalNode	59	145	607	2729	An13g01920,An02g07930,An16g01880,An18g03800,An07g02240,An11g05000,An02g03570,An16g07490,An16g05150,An11g02590,An11g07310,An10g00630,An01g02690,An04g02480,An08g01060,An04g03220,An01g00060,An16g03650,An07g04300,An12g04020,An01g12990,An13g00040,An04g05250,An14g00920,An05g01210,An08g00560,An14g00990,An05g00070,An07g01960,An16g04520,An04g06200,An02g02960,An11g10410,An04g05720,An02g01180,An07g04820,An0…
GO:0006914	autophagy	0.000167863309126758	0.00451606451005535	nonTerminalNode	15	16	651	2858	An02g08450,An02g07210,An07g10020,An02g01580,An11g04740,An07g05130,An08g07540,An18g02210,An07g02730,An11g11320,An08g01060,An08g10270,An03g02820,An02g07380,An02g05380,
GO:0044264	cellular polysaccharide metabolic process	8.47881594930003e-05	0.00282853300068649	nonTerminalNode	28	46	638	2828	An16g02760,An08g01710,An14g02760,An02g10550,An01g06620,An02g10310,An04g06920,An14g04200,An04g06910,An08g05790,An14g01800,An15g02300,An01g06120,An18g05980,An02g11150,An16g02730,An11g03340,An18g06820,An12g05030,An01g10930,An09g02160,An09g00260,An03g06550,An12g01850,An14g04190,An01g03340,An04g06930,An09g06020,
GO:0032511	late endosome to vacuole transport via multivesicular body sorting pathway	0.000145570350719609	0.00418640250000532	terminalNode	8	3	658	2871	An18g05740,An15g00540,An07g08220,An08g01060,An01g13030,An01g00170,An02g03780,An15g00520,
GO:0030036	actin cytoskeleton organization	0.00212965279208521	0.0307095372584433	nonTerminalNode	22	42	644	2832	An13g00290,An07g01540,An02g14630,An06g01750,An04g00400,An18g02510,An02g10440,An02g06360,An08g06670,An03g06960,An18g05980,An04g01130,An16g01570,An18g06590,An12g08380,An08g01060,An13g00760,An01g05290,An17g01945,An18g03200,An11g02840,An02g12360,
GO:0044262	cellular carbohydrate metabolic process	1.37725333884592e-05	0.000717893302873437	nonTerminalNode	78	190	588	2684	An01g00630,An16g08570,An07g04190,An11g03110,An02g13240,An18g05980,An01g10350,An02g10400,An16g02730,An01g12550,An03g06550,An12g01850,An02g03240,An08g01710,An14g06500,An05g02030,An02g10310,An01g06620,An14g00160,An01g12150,An14g03500,An09g01190,An13g00950,An02g11720,An15g01420,An01g09960,An02g00960,An11g03340,An03g04560,An11g06900,An12g05030,An09g02160,An09g00260,An17g01530,An14g04190,An14g06340,An0…
GO:0030258	lipid modification	0.000528042866327893	0.0104854226313682	nonTerminalNode	10	8	656	2866	An13g01920,An14g00990,An07g04820,An02g02820,An15g01280,An04g02480,An11g02590,An01g12960,An14g00430,An11g10410,
GO:0042144	vacuole fusion, non-autophagic	0.00267678976853189	0.0372035004578741	terminalNode	9	9	657	2865	An02g08450,An02g01580,An18g05980,An03g02980,An18g02210,An14g05130,An11g00940,An17g01250,An02g05380,
GO:0034727	piecemeal microautophagy of nucleus	0.00377050443193816	0.0494918993873312	terminalNode	10	12	656	2862	An02g08450,An07g10020,An02g01580,An07g05130,An18g02210,An11g11320,An08g10270,An03g02820,An02g07380,An02g05380,
GO:0032787	monocarboxylic acid metabolic process	5.73674408834469e-06	0.000434949506334498	nonTerminalNode	57	118	609	2756	An13g01920,An02g07930,An18g03800,An04g05300,An02g03570,An14g01550,An07g03100,An16g07490,An16g05150,An15g01780,An11g02590,An11g02860,An11g07310,An09g01030,An10g00630,An15g00410,An02g10400,An08g01060,An01g00060,An07g04300,An12g04020,An05g01210,An08g03880,An14g00920,An04g05620,An14g00990,An12g07630,An07g01960,An12g04640,An16g04520,An02g02960,An05g02030,An04g05720,An06g01900,An01g00050,An14g00430,An0…
GO:0010383	cell wall polysaccharide metabolic process	0.000994450995038596	0.0156485307521168	nonTerminalNode	14	18	652	2856	An16g02760,An18g05980,An14g02760,An02g11150,An01g09960,An15g05810,An18g06820,An12g05030,An09g00260,An14g05800,An01g11010,An12g01850,An01g03340,An14g01800,
GO:0007033	vacuole organization	0.000866839815468611	0.0152422870173875	nonTerminalNode	17	25	649	2849	An07g10020,An15g01510,An02g01580,An02g08020,An15g00560,An18g05980,An11g11320,An17g01250,An10g00680,An02g08450,An03g02980,An18g02210,An14g05130,An11g00940,An02g10440,An08g10270,An02g05380,
GO:0006629	lipid metabolic process	3.66410622131818e-05	0.00145517361360922	nonTerminalNode	70	170	596	2704	An13g01920,An02g07930,An16g01880,An18g03800,An07g02240,An11g05000,An02g03570,An01g03570,An16g07490,An16g05150,An01g12610,An16g04430,An11g02590,An11g07310,An03g06410,An10g00630,An14g04010,An01g02690,An04g02480,An08g01060,An04g03220,An01g00060,An16g03650,An07g04300,An12g04020,An01g12990,An13g00040,An07g00850,An04g05250,An14g00920,An05g01210,An08g00560,An14g00990,An05g00070,An01g02700,An07g01960,An1…
GO:0000147	actin cortical patch assembly	4.35370043906892e-05	0.00157868963747108	terminalNode	6	0	660	2874	An02g06360,An06g01750,An03g06960,An12g08380,An13g00290,An08g06670,
GO:0019395	fatty acid oxidation	0.000205074498755746	0.00503035682242036	nonTerminalNode	7	2	659	2872	An15g01280,An13g01920,An11g02590,An14g00990,An01g12960,An14g00430,An02g02820,
GO:0006895	Golgi to endosome transport	2.35227560552964e-06	0.000196179785501172	terminalNode	9	1	657	2873	An14g05130,An01g07330,An18g05740,An11g00940,An08g01410,An17g01250,An07g08220,An11g04750,An02g05380,
GO:0030866	cortical actin cytoskeleton organization	4.35370043906892e-05	0.00157868963747108	nonTerminalNode	6	0	660	2874	An02g06360,An06g01750,An03g06960,An12g08380,An13g00290,An08g06670,
GO:0006073	cellular glucan metabolic process	0.000512031183347204	0.010415463583209	nonTerminalNode	16	21	650	2853	An01g06120,An16g02760,An18g05980,An14g02760,An11g03340,An02g10310,An04g06920,An01g10930,An14g04200,An03g06550,An04g06910,An08g05790,An14g04190,An01g03340,An04g06930,An09g06020,
GO:0044281	small molecule metabolic process	0.00272111933804595	0.0372035004578741	nonTerminalNode	176	612	490	2262	An11g03110,An07g04270,An01g01720,An09g02700,An04g05440,An15g00410,An02g06720,An08g01060,An17g00910,An05g01210,An11g06140,An08g03070,An08g00560,An05g02030,An07g05830,An02g10310,An04g03890,An01g08800,An04g06160,An09g01190,An13g00950,An04g02610,An02g00960,An08g07290,An08g01960,An01g03550,An09g00260,An14g04190,An17g01530,An08g05160,An11g02180,An04g05300,An01g06550,An01g03570,An08g06940,An14g01550,An0…
GO:0006511	ubiquitin-dependent protein catabolic process	8.24042938697191e-06	0.000458167873915638	terminalNode	29	41	637	2833	An08g09000,An14g00180,An02g03780,An11g02610,An11g04180,An04g03270,An18g05740,An16g02210,An02g10180,An01g05330,An06g01900,An15g03020,An03g04600,An04g09170,An11g01760,An08g10710,An07g01470,An06g01360,An04g01870,An01g13030,An03g06880,An02g10400,An08g01060,An11g01610,An17g00260,An11g06900,An14g03930,An08g10450,An09g06020,
GO:0005975	carbohydrate metabolic process	2.24842107964197e-05	0.00104176843356745	nonTerminalNode	90	234	576	2640	An01g00630,An16g08570,An07g04190,An11g03110,An01g05360,An07g04650,An02g13240,An18g05980,An01g10350,An02g10400,An16g02730,An01g12550,An03g06550,An12g01850,An02g03240,An08g01710,An14g06500,An05g02030,An02g10310,An01g06620,An14g00160,An14g05800,An01g11010,An01g12150,An02g02340,An14g03500,An09g01190,An13g00950,An02g11720,An15g01420,An07g06780,An01g09960,An02g00960,An11g03340,An03g04560,An11g06900,An1…
GO:0006633	fatty acid biosynthetic process	6.12883043501441e-05	0.00212976857616751	terminalNode	16	16	650	2858	An02g07930,An11g07310,An07g01960,An10g00630,An02g02960,An08g01060,An02g03570,An10g00650,An01g00060,An07g04300,An12g04020,An14g03440,An08g05160,An01g00050,An04g05880,An05g01210,
GO:0010410	hemicellulose metabolic process	0.000139334354769227	0.00418640250000532	terminalNode	10	6	656	2868	An14g05800,An09g00260,An16g02760,An12g01850,An14g02760,An01g03340,An02g11150,An01g09960,An14g01800,An15g05810,
GO:0016052	carbohydrate catabolic process	0.00213567525298527	0.0307095372584433	nonTerminalNode	35	82	631	2792	An01g01540,An01g03740,An08g01710,An01g05360,An04g05300,An07g04650,An02g10550,An01g06620,An07g03140,An14g04200,An14g05800,An02g13240,An08g05790,An14g03500,An14g01800,An15g02300,An09g02240,An01g06120,An02g11720,An02g11150,An01g09960,An16g02730,An03g04560,An01g12550,An15g05810,An07g09330,An01g10930,An09g02160,An09g00260,An03g06550,An02g07020,An07g04300,An12g01850,An14g04190,An18g05380,
GO:0046395	carboxylic acid catabolic process	2.59261095156584e-05	0.00108111876680295	nonTerminalNode	28	42	638	2832	An13g01920,An04g05620,An14g00990,An12g07630,An11g02180,An04g05720,An16g06750,An07g04270,An01g01720,An09g02700,An13g01930,An14g00430,An04g02610,An02g02820,An11g02170,An15g01280,An03g03360,An01g12960,An08g07290,An18g01590,An15g02860,An17g00910,An07g04300,An17g01530,An15g01860,An15g03260,An14g00920,An11g06140,
GO:0016197	endosome transport	1.62855608005578e-10	1.35821577076652e-07	nonTerminalNode	29	19	637	2855	An11g04400,An15g00540,An01g13030,An02g03780,An01g02910,An04g02070,An09g06790,An01g04550,An08g01410,An17g01250,An07g08220,An08g01060,An18g05740,An04g05670,An01g00170,An08g07540,An15g00520,An16g04270,An08g01030,An14g05130,An01g07330,An17g01550,An11g00940,An04g07040,An01g08400,An18g05430,An11g04750,An17g00560,An02g05380,
GO:0030163	protein catabolic process	1.56360206165286e-06	0.000163005514927311	nonTerminalNode	35	51	631	2823	An08g09000,An02g07210,An14g00180,An02g03780,An05g00070,An11g02610,An11g04180,An04g03270,An18g05740,An16g02210,An02g10180,An07g03880,An03g01660,An01g05330,An06g01900,An15g03020,An03g04600,An04g09170,An11g01760,An08g10710,An07g01470,An06g01360,An04g01870,An01g13030,An04g07380,An03g06880,An02g10400,An08g01060,An11g01610,An11g06900,An17g00260,An03g04140,An14g03930,An08g10450,An09g06020,
GO:0009062	fatty acid catabolic process	0.00089903660221413	0.0152422870173875	nonTerminalNode	11	11	655	2863	An15g02860,An13g01920,An04g05720,An14g00990,An02g02820,An15g01280,An15g01860,An01g12960,An14g00920,An14g00430,An18g01590,
GO:0043436	oxoacid metabolic process	0.00385728232635075	0.0494918993873312	nonTerminalNode	100	320	566	2554	An13g01920,An04g10130,An07g03100,An07g04270,An01g01720,An16g05150,An09g02700,An15g01780,An11g02200,An11g02860,An11g07310,An02g08570,An15g00410,An02g06720,An02g10400,An08g01060,An17g00910,An08g03880,An05g01210,An11g06140,An08g03070,An14g00990,An10g00620,An07g01960,An05g02030,An07g05830,An08g10670,An16g06750,An01g08800,An06g01900,An04g03400,An09g06710,An13g00950,An05g00390,An08g01000,An14g06760,An0…
GO:0034440	lipid oxidation	0.000205074498755746	0.00503035682242036	nonTerminalNode	7	2	659	2872	An15g01280,An13g01920,An11g02590,An14g00990,An01g12960,An14g00430,An02g02820,
GO:0051603	proteolysis involved in cellular protein catabolic process	8.16551280075209e-06	0.000458167873915638	nonTerminalNode	31	46	635	2828	An08g09000,An02g07210,An14g00180,An02g03780,An11g02610,An11g04180,An04g03270,An18g05740,An16g02210,An02g10180,An01g05330,An06g01900,An15g03020,An03g04600,An04g09170,An11g01760,An08g10710,An07g01470,An06g01360,An04g01870,An01g13030,An04g07380,An03g06880,An02g10400,An08g01060,An11g01610,An11g06900,An17g00260,An14g03930,An08g10450,An09g06020,
GO:0044257	cellular protein catabolic process	2.18605791054722e-06	0.000196179785501172	nonTerminalNode	33	47	633	2827	An08g09000,An02g07210,An14g00180,An02g03780,An11g02610,An11g04180,An04g03270,An18g05740,An16g02210,An02g10180,An07g03880,An03g01660,An01g05330,An06g01900,An15g03020,An03g04600,An04g09170,An11g01760,An08g10710,An07g01470,An06g01360,An04g01870,An01g13030,An04g07380,An03g06880,An02g10400,An08g01060,An11g01610,An11g06900,An17g00260,An14g03930,An08g10450,An09g06020,
GO:0044275	cellular carbohydrate catabolic process	0.00263800812589963	0.0372035004578741	nonTerminalNode	27	58	639	2816	An01g01540,An01g03740,An08g01710,An04g05300,An02g10550,An01g06620,An07g03140,An14g04200,An02g13240,An08g05790,An14g03500,An14g01800,An15g02300,An09g02240,An01g06120,An02g11150,An16g02730,An03g04560,An01g12550,An01g10930,An09g02160,An09g00260,An03g06550,An07g04300,An12g01850,An14g04190,An18g05380,
GO:0010324	membrane invagination	0.000277687985438777	0.00643310499599832	nonTerminalNode	32	62	634	2812	An02g07210,An07g10020,An13g00290,An07g05130,An09g04300,An18g05720,An07g10420,An06g01750,An04g00400,An02g08450,An11g10320,An18g02210,An01g07330,An11g01200,An07g08890,An15g01510,An02g01580,An01g05660,An02g08020,An18g05980,An15g00560,An04g02070,An11g11320,An08g01060,An10g00680,An05g00200,An17g01945,An04g07040,An08g10270,An03g02820,An02g07380,An02g05380,
GO:0032509	endosome transport via multivesicular body sorting pathway	0.000145570350719609	0.00418640250000532	nonTerminalNode	8	3	658	2871	An18g05740,An15g00540,An07g08220,An08g01060,An01g13030,An01g00170,An02g03780,An15g00520,
GO:0048193	Golgi vesicle transport	0.000769946430710158	0.0142696738491616	nonTerminalNode	41	95	625	2779	An04g08830,An02g06780,An01g02910,An08g01410,An18g05740,An04g00640,An14g00010,An14g03090,An01g07330,An13g03890,An11g04750,An09g04170,An02g01580,An16g03320,An04g02070,An07g08220,An02g01690,An04g05250,An04g01530,An07g10020,An09g06790,An17g01250,An08g03960,An03g04940,An11g00940,An12g05650,An15g01510,An08g09430,An02g10560,An01g04040,An09g00640,An11g06060,An02g02880,An08g10650,An03g02980,An14g05130,An0…
GO:0030865	cortical cytoskeleton organization	0.000255973932438256	0.00609949313295729	nonTerminalNode	6	1	660	2873	An02g06360,An06g01750,An03g06960,An12g08380,An13g00290,An08g06670,
GO:0045324	late endosome to vacuole transport	1.03334425541069e-06	0.000123115587001788	nonTerminalNode	17	11	649	2863	An11g04400,An18g05740,An15g00540,An01g13030,An04g05670,An01g00170,An02g03780,An08g07540,An15g00520,An14g05130,An01g04550,An11g00940,An17g01250,An07g08220,An18g05430,An08g01060,An02g05380,
GO:0005976	polysaccharide metabolic process	0.000486329391971971	0.0101399678226156	nonTerminalNode	39	86	627	2788	An16g02760,An08g01710,An14g02760,An01g05360,An07g04650,An02g10550,An01g06620,An02g10310,An04g06920,An14g04200,An14g05800,An01g11010,An04g06910,An08g05790,An02g02340,An14g01800,An15g02300,An09g02290,An09g02240,An01g06120,An18g05980,An02g11150,An01g09960,An16g02730,An11g03340,An18g06820,An15g05810,An12g05030,An07g09330,An01g10930,An09g02160,An09g00260,An03g06550,An02g07020,An12g01850,An14g04190,An0…
GO:0044248	cellular catabolic process	1.91053856518635e-07	2.65564860560903e-05	nonTerminalNode	102	242	564	2632	An13g01920,An14g00180,An11g04740,An07g02730,An18g05740,An02g10180,An07g04270,An18g01740,An01g01720,An15g03020,An09g02700,An03g04600,An11g00510,An08g10710,An11g02860,An04g05440,An02g01580,An02g10400,An08g01060,An17g00910,An11g11180,An12g01850,An14g03930,An11g06140,An08g03880,An07g10020,An14g00990,An07g05130,An11g04180,An04g03890,An16g06750,An07g03880,An03g01660,An06g01900,An06g01360,An04g02610,An0…
GO:0006508	proteolysis	2.03627583355624e-05	0.000998972967756416	nonTerminalNode	34	57	632	2817	An08g09000,An02g07210,An14g00180,An02g03780,An11g02610,An11g04180,An04g03270,An18g05740,An16g02210,An02g10180,An01g05330,An06g01900,An15g03020,An03g04600,An04g09170,An11g01760,An08g10710,An07g01470,An06g01360,An04g01870,An01g13030,An04g07380,An03g06880,An02g10400,An15g05940,An08g01060,An11g01610,An11g06900,An17g00260,An02g11420,An11g11180,An14g03930,An08g10450,An09g06020,
GO:0019541	propionate metabolic process	0.00348768275236719	0.0469149583141006	terminalNode	5	2	661	2872	An04g05620,An12g07630,An15g01780,An15g01920,An05g00390,
GO:0043632	modification-dependent macromolecule catabolic process	0.000119991091648608	0.00384894501672842	nonTerminalNode	29	50	637	2824	An08g09000,An14g00180,An02g03780,An11g02610,An11g04180,An04g03270,An18g05740,An16g02210,An02g10180,An01g05330,An06g01900,An15g03020,An03g04600,An04g09170,An11g01760,An08g10710,An07g01470,An06g01360,An04g01870,An01g13030,An03g06880,An02g10400,An08g01060,An11g01610,An17g00260,An11g06900,An14g03930,An08g10450,An09g06020,
GO:0016042	lipid catabolic process	0.000994450995038596	0.0156485307521168	nonTerminalNode	14	18	652	2856	An13g01920,An14g00990,An02g02820,An15g01280,An01g12960,An04g03220,An18g01590,An15g02860,An04g05720,An12g00630,An15g01860,An18g03170,An14g00920,An14g00430,
GO:0016044	cellular membrane organization	0.000326186498124929	0.0071589352483208	nonTerminalNode	47	109	619	2765	An02g07210,An13g00290,An11g10320,An14g00010,An01g07330,An11g01200,An04g09170,An07g08890,An02g01580,An01g05660,An16g03320,An15g00560,An18g05980,An04g02070,An08g01060,An10g00680,An05g00200,An02g01690,An18g03250,An17g01945,An08g10270,An03g02820,An07g10020,An07g05130,An09g04300,An01g02700,An09g06790,An17g01250,An18g05720,An07g10420,An06g01750,An04g00400,An02g08450,An07g06610,An18g02210,An11g00940,An1…
GO:0019941	modification-dependent protein catabolic process	8.24042938697191e-06	0.000458167873915638	nonTerminalNode	29	41	637	2833	An08g09000,An14g00180,An02g03780,An11g02610,An11g04180,An04g03270,An18g05740,An16g02210,An02g10180,An01g05330,An06g01900,An15g03020,An03g04600,An04g09170,An11g01760,An08g10710,An07g01470,An06g01360,An04g01870,An01g13030,An03g06880,An02g10400,An08g01060,An11g01610,An17g00260,An11g06900,An14g03930,An08g10450,An09g06020,
GO:0016192	vesicle-mediated transport	2.90992149767467e-08	4.85374905812136e-06	nonTerminalNode	82	168	584	2706	An04g08830,An13g00290,An02g06780,An11g04740,An02g03780,An01g02910,An08g01410,An18g05740,An04g00640,An11g10320,An14g00010,An14g03090,An01g07330,An04g09170,An11g01200,An13g03890,An11g04750,An07g08890,An09g04170,An11g04400,An01g02860,An02g01580,An01g13030,An01g05660,An16g03320,An15g00560,An18g05980,An04g02070,An07g08220,An08g01060,An10g00680,An05g00200,An02g01690,An01g00170,An15g00520,An16g04270,An0…
GO:0044247	cellular polysaccharide catabolic process	0.000398052643004214	0.00851220267347474	terminalNode	15	18	651	2856	An01g06120,An08g01710,An02g11150,An16g02730,An02g10550,An01g06620,An14g04200,An09g02160,An09g00260,An03g06550,An08g05790,An12g01850,An14g04190,An14g01800,An15g02300,
GO:0006635	fatty acid beta-oxidation	0.000860604424927722	0.0152422870173875	terminalNode	6	2	660	2872	An15g01280,An13g01920,An14g00990,An01g12960,An14g00430,An02g02820,
GO:0044282	small molecule catabolic process	0.00063171024179889	0.011973780492279	nonTerminalNode	42	97	624	2777	An13g01920,An11g02180,An04g05300,An07g03140,An02g06030,An07g04270,An01g01720,An09g02700,An13g01930,An03g06870,An14g00800,An04g05440,An09g02240,An17g00910,An07g04300,An11g11180,An15g03260,An11g06140,An14g00920,An04g05620,An14g00990,An12g07630,An01g03740,An04g03890,An16g06750,An04g05720,An14g03500,An14g00430,An01g04040,An04g02610,An02g02820,An11g02170,An15g01280,An03g04560,An03g03360,An01g12960,An0…
GO:0006631	fatty acid metabolic process	2.05928335779202e-08	4.29360580099637e-06	nonTerminalNode	37	44	629	2830	An13g01920,An02g07930,An14g00990,An18g03800,An07g01960,An16g04520,An02g02960,An02g03570,An04g05720,An06g01900,An16g07490,An16g05150,An01g00050,An11g02590,An14g00430,An08g06100,An08g05400,An11g07310,An02g02820,An15g01280,An10g00630,An08g01060,An03g03360,An01g12960,An18g01590,An10g00650,An15g02860,An07g09190,An01g00060,An07g04300,An12g04020,An14g03440,An08g05160,An04g05880,An15g01860,An14g00920,An0…
GO:0000272	polysaccharide catabolic process	0.00173584441595836	0.0258516829090941	nonTerminalNode	23	44	643	2830	An08g01710,An01g05360,An07g04650,An02g10550,An01g06620,An14g04200,An14g05800,An08g05790,An14g01800,An15g02300,An09g02240,An01g06120,An02g11150,An01g09960,An16g02730,An15g05810,An07g09330,An09g02160,An09g00260,An03g06550,An02g07020,An12g01850,An14g04190,
GO:0007034	vacuolar transport	9.68586471197965e-09	2.69267038993034e-06	nonTerminalNode	36	40	630	2834	An04g01530,An07g10020,An15g00540,An11g04740,An02g03780,An01g02910,An17g01250,An18g05740,An18g03980,An08g07540,An11g00940,An01g07330,An02g10440,An02g14810,An06g01360,An11g04400,An01g13030,An03g06880,An02g08020,An11g11320,An01g04550,An07g08220,An08g01060,An10g00680,An02g02880,An02g09250,An07g03690,An07g03720,An04g05670,An01g00170,An15g00520,An14g05130,An18g05430,An08g10270,An02g07380,An02g05380,
GO:0009057	macromolecule catabolic process	0.000913806176102368	0.0152422870173875	nonTerminalNode	61	163	605	2711	An08g09000,An02g07210,An14g00180,An02g03780,An01g05360,An11g02610,An07g04650,An18g05740,An16g02210,An14g04200,An02g10180,An08g05790,An01g05330,An15g03020,An03g04600,An04g09170,An08g10710,An15g02300,An12g09350,An09g02240,An04g01870,An01g13030,An04g07380,An03g06880,An02g10400,An08g01060,An16g02730,An17g00260,An07g09330,An03g06550,An02g07020,An16g05060,An03g04140,An12g01850,An14g03930,An09g04660,An0…
GO:0061024	membrane organization	0.000326186498124929	0.0071589352483208	nonTerminalNode	47	109	619	2765	An02g07210,An13g00290,An11g10320,An14g00010,An01g07330,An11g01200,An04g09170,An07g08890,An02g01580,An01g05660,An16g03320,An15g00560,An18g05980,An04g02070,An08g01060,An10g00680,An05g00200,An02g01690,An18g03250,An17g01945,An08g10270,An03g02820,An07g10020,An07g05130,An09g04300,An01g02700,An09g06790,An17g01250,An18g05720,An07g10420,An06g01750,An04g00400,An02g08450,An07g06610,An18g02210,An11g00940,An1…
GO:0030029	actin filament-based process	0.000887719141259098	0.0152422870173875	nonTerminalNode	24	44	642	2830	An13g00290,An07g01540,An02g14630,An01g02910,An01g03770,An06g01750,An04g00400,An18g02510,An02g10440,An02g06360,An08g06670,An03g06960,An18g05980,An04g01130,An16g01570,An12g08380,An18g06590,An08g01060,An13g00760,An01g05290,An17g01945,An18g03200,An11g02840,An02g12360,
GO:0016054	organic acid catabolic process	2.59261095156584e-05	0.00108111876680295	nonTerminalNode	28	42	638	2832	An13g01920,An04g05620,An14g00990,An12g07630,An11g02180,An04g05720,An16g06750,An07g04270,An01g01720,An09g02700,An13g01930,An14g00430,An04g02610,An02g02820,An11g02170,An15g01280,An03g03360,An01g12960,An08g07290,An18g01590,An15g02860,An17g00910,An07g04300,An17g01530,An15g01860,An15g03260,An14g00920,An11g06140,
GO:0019752	carboxylic acid metabolic process	0.00385728232635075	0.0494918993873312	nonTerminalNode	100	320	566	2554	An13g01920,An04g10130,An07g03100,An07g04270,An01g01720,An16g05150,An09g02700,An15g01780,An11g02200,An11g02860,An11g07310,An02g08570,An15g00410,An02g06720,An02g10400,An08g01060,An17g00910,An08g03880,An05g01210,An11g06140,An08g03070,An14g00990,An10g00620,An07g01960,An05g02030,An07g05830,An08g10670,An16g06750,An01g08800,An06g01900,An04g03400,An09g06710,An13g00950,An05g00390,An08g01000,An14g06760,An0…
GO:0044242	cellular lipid catabolic process	0.000994450995038596	0.0156485307521168	nonTerminalNode	14	18	652	2856	An15g02860,An13g01920,An04g05720,An14g00990,An12g00630,An02g02820,An15g01280,An15g01860,An01g12960,An18g03170,An04g03220,An14g00920,An14g00430,An18g01590,
GO:0006892	post-Golgi vesicle-mediated transport	0.000154119424827634	0.00428452001020822	nonTerminalNode	16	18	650	2856	An04g01530,An18g05740,An02g06780,An14g00010,An01g02910,An04g02070,An14g05130,An11g00940,An01g07330,An04g07040,An17g01250,An08g01410,An07g08220,An11g04750,An02g02880,An02g05380,
GO:0009056	catabolic process	7.8569192962588e-09	2.69267038993034e-06	nonTerminalNode	134	329	532	2545	An13g01920,An14g00180,An11g04740,An07g02730,An01g05360,An07g04650,An18g05740,An02g10180,An02g13240,An07g04270,An18g01740,An01g01720,An15g03020,An09g02700,An03g04600,An11g00510,An08g10710,An11g02860,An04g05440,An02g01580,An02g10400,An08g01060,An16g02730,An01g12550,An17g00910,An03g06550,An11g11180,An12g01850,An14g03930,An11g06140,An08g03880,An07g10020,An14g00990,An07g05130,An05g00070,An08g01710,An1…
