# Supplementary material for: The Transcriptomic Signature of RacA Activation and Inactivation Provides New Insights into the Morphogenetic Network of Aspergillus niger
Source: PLoS One. 2013 Jul 24;8(7):e68946. doi: 10.1371/journal.pone.0068946 (PMC3722221; doi:10.1371/journal.pone.0068946)
Supplement: Table S3 — ZIP archive file containing FetGOat enrichment results for the up- and down-regulated gene sets of all six comparisons. (ZIP) [file pone.0068946.s003.zip › FetGOat/02.DOWN/plots/02.down.txt_CCover.ps]

90 rotate 0 -612 translate
%!PS-Adobe-3.0
%%Creator: graphviz version 2.26.3 (20100126.1600)
%%Title: test
%%Pages: (atend)
%%BoundingBox: (atend)
%%EndComments
save
%%BeginProlog
/DotDict 200 dict def
DotDict begin

/setupLatin1 {
mark
/EncodingVector 256 array def
 EncodingVector 0

ISOLatin1Encoding 0 255 getinterval putinterval
EncodingVector 45 /hyphen put

% Set up ISO Latin 1 character encoding
/starnetISO {
        dup dup findfont dup length dict begin
        { 1 index /FID ne { def }{ pop pop } ifelse
        } forall
        /Encoding EncodingVector def
        currentdict end definefont
} def
/Times-Roman starnetISO def
/Times-Italic starnetISO def
/Times-Bold starnetISO def
/Times-BoldItalic starnetISO def
/Helvetica starnetISO def
/Helvetica-Oblique starnetISO def
/Helvetica-Bold starnetISO def
/Helvetica-BoldOblique starnetISO def
/Courier starnetISO def
/Courier-Oblique starnetISO def
/Courier-Bold starnetISO def
/Courier-BoldOblique starnetISO def
cleartomark
} bind def

%%BeginResource: procset graphviz 0 0
/coord-font-family /Times-Roman def
/default-font-family /Times-Roman def
/coordfont coord-font-family findfont 8 scalefont def

/InvScaleFactor 1.0 def
/set_scale {
       dup 1 exch div /InvScaleFactor exch def
       scale
} bind def

% styles
/solid { [] 0 setdash } bind def
/dashed { [9 InvScaleFactor mul dup ] 0 setdash } bind def
/dotted { [1 InvScaleFactor mul 6 InvScaleFactor mul] 0 setdash } bind def
/invis {/fill {newpath} def /stroke {newpath} def /show {pop newpath} def} bind def
/bold { 2 setlinewidth } bind def
/filled { } bind def
/unfilled { } bind def
/rounded { } bind def
/diagonals { } bind def

% hooks for setting color 
/nodecolor { sethsbcolor } bind def
/edgecolor { sethsbcolor } bind def
/graphcolor { sethsbcolor } bind def
/nopcolor {pop pop pop} bind def

/beginpage {	% i j npages
	/npages exch def
	/j exch def
	/i exch def
	/str 10 string def
	npages 1 gt {
		gsave
			coordfont setfont
			0 0 moveto
			(\() show i str cvs show (,) show j str cvs show (\)) show
		grestore
	} if
} bind def

/set_font {
	findfont exch
	scalefont setfont
} def

% draw text fitted to its expected width
/alignedtext {			% width text
	/text exch def
	/width exch def
	gsave
		width 0 gt {
			[] 0 setdash
			text stringwidth pop width exch sub text length div 0 text ashow
		} if
	grestore
} def

/boxprim {				% xcorner ycorner xsize ysize
		4 2 roll
		moveto
		2 copy
		exch 0 rlineto
		0 exch rlineto
		pop neg 0 rlineto
		closepath
} bind def

/ellipse_path {
	/ry exch def
	/rx exch def
	/y exch def
	/x exch def
	matrix currentmatrix
	newpath
	x y translate
	rx ry scale
	0 0 1 0 360 arc
	setmatrix
} bind def

/endpage { showpage } bind def
/showpage { } def

/layercolorseq
	[	% layer color sequence - darkest to lightest
		[0 0 0]
		[.2 .8 .8]
		[.4 .8 .8]
		[.6 .8 .8]
		[.8 .8 .8]
	]
def

/layerlen layercolorseq length def

/setlayer {/maxlayer exch def /curlayer exch def
	layercolorseq curlayer 1 sub layerlen mod get
	aload pop sethsbcolor
	/nodecolor {nopcolor} def
	/edgecolor {nopcolor} def
	/graphcolor {nopcolor} def
} bind def

/onlayer { curlayer ne {invis} if } def

/onlayers {
	/myupper exch def
	/mylower exch def
	curlayer mylower lt
	curlayer myupper gt
	or
	{invis} if
} def

/curlayer 0 def

%%EndResource
%%EndProlog
%%BeginSetup
14 default-font-family set_font
1 setmiterlimit
% /arrowlength 10 def
% /arrowwidth 5 def

% make sure pdfmark is harmless for PS-interpreters other than Distiller
/pdfmark where {pop} {userdict /pdfmark /cleartomark load put} ifelse
% make '<<' and '>>' safe on PS Level 1 devices
/languagelevel where {pop languagelevel}{1} ifelse
2 lt {
    userdict (<<) cvn ([) cvn load put
    userdict (>>) cvn ([) cvn load put
} if

%%EndSetup
setupLatin1
%%Page: 1 1
%%PageBoundingBox: 36 36 756 552
%%PageOrientation: Portrait
0 0 1 beginpage
gsave
36 36 720 516 boxprim clip newpath
0.163224 0.163224 set_scale 0 rotate 224.556 225.556 translate
% node1
gsave
0 1 1 nodecolor
1604 1236 63.14 37.48 ellipse_path fill
1 setlinewidth
filled
0 0 0 nodecolor
1604 1236 63.14 37.48 ellipse_path stroke
0 0 0 nodecolor
14 /Times-Roman set_font
1567 1245.9 moveto 74 (GO:0033279) alignedtext
0 0 0 nodecolor
14 /Times-Roman set_font
1575 1230.9 moveto 58 (ribosomal) alignedtext
0 0 0 nodecolor
14 /Times-Roman set_font
1583.5 1215.9 moveto 41 (subunit) alignedtext
grestore
% node2
gsave
0 1 1 nodecolor
1115 982 75.16 37.48 ellipse_path fill
1 setlinewidth
filled
0 0 0 nodecolor
1115 982 75.16 37.48 ellipse_path stroke
0 0 0 nodecolor
14 /Times-Roman set_font
1077 991.9 moveto 76 (GO:0015934) alignedtext
0 0 0 nodecolor
14 /Times-Roman set_font
1069.5 976.9 moveto 91 (large ribosomal) alignedtext
0 0 0 nodecolor
14 /Times-Roman set_font
1094.5 961.9 moveto 41 (subunit) alignedtext
grestore
% node1->node2
gsave
1 setlinewidth
0 0 0 edgecolor
newpath 1555.82 1211.56 moveto
1480.52 1173.28 1330.45 1096.65 1204 1030 curveto
1194.7 1025.1 1184.89 1019.87 1175.3 1014.72 curveto
stroke
0 0 0 edgecolor
newpath 1176.67 1011.49 moveto
1166.21 1009.83 lineto
1173.36 1017.65 lineto
closepath fill
1 setlinewidth
solid
0 0 0 edgecolor
newpath 1176.67 1011.49 moveto
1166.21 1009.83 lineto
1173.36 1017.65 lineto
closepath stroke
grestore
% node3
gsave
0 1 1 nodecolor
1666 982 77.78 37.48 ellipse_path fill
1 setlinewidth
filled
0 0 0 nodecolor
1666 982 77.78 37.48 ellipse_path stroke
0 0 0 nodecolor
14 /Times-Roman set_font
1628 991.9 moveto 76 (GO:0015935) alignedtext
0 0 0 nodecolor
14 /Times-Roman set_font
1619 976.9 moveto 94 (small ribosomal) alignedtext
0 0 0 nodecolor
14 /Times-Roman set_font
1645.5 961.9 moveto 41 (subunit) alignedtext
grestore
% node1->node3
gsave
1 setlinewidth
0 0 0 edgecolor
newpath 1613.08 1198.79 moveto
1624.06 1153.8 1642.56 1078.03 1654.52 1029.03 curveto
stroke
0 0 0 edgecolor
newpath 1657.92 1029.85 moveto
1656.89 1019.31 lineto
1651.12 1028.19 lineto
closepath fill
1 setlinewidth
solid
0 0 0 edgecolor
newpath 1657.92 1029.85 moveto
1656.89 1019.31 lineto
1651.12 1028.19 lineto
closepath stroke
grestore
% node46
gsave
0 1 1 nodecolor
920 709 75.16 48.08 ellipse_path fill
1 setlinewidth
filled
0 0 0 nodecolor
920 709 75.16 48.08 ellipse_path stroke
0 0 0 nodecolor
14 /Times-Roman set_font
882.5 726.4 moveto 75 (GO:0022625) alignedtext
0 0 0 nodecolor
14 /Times-Roman set_font
892.5 711.4 moveto 55 (cytosolic) alignedtext
0 0 0 nodecolor
14 /Times-Roman set_font
874.5 696.4 moveto 91 (large ribosomal) alignedtext
0 0 0 nodecolor
14 /Times-Roman set_font
899.5 681.4 moveto 41 (subunit) alignedtext
grestore
% node2->node46
gsave
1 setlinewidth
0 0 0 edgecolor
newpath 1089.71 946.59 moveto
1055.99 899.38 996.06 815.48 957.19 761.06 curveto
stroke
0 0 0 edgecolor
newpath 960.03 759.03 moveto
951.37 752.92 lineto
954.34 763.1 lineto
closepath fill
1 setlinewidth
solid
0 0 0 edgecolor
newpath 960.03 759.03 moveto
951.37 752.92 lineto
954.34 763.1 lineto
closepath stroke
grestore
% node84
gsave
0 1 1 nodecolor
1745 709 75.16 48.08 ellipse_path fill
1 setlinewidth
filled
0 0 0 nodecolor
1745 709 75.16 48.08 ellipse_path stroke
0 0 0 nodecolor
14 /Times-Roman set_font
1707 726.4 moveto 76 (GO:0000315) alignedtext
0 0 0 nodecolor
14 /Times-Roman set_font
1715.5 711.4 moveto 59 (organellar) alignedtext
0 0 0 nodecolor
14 /Times-Roman set_font
1699.5 696.4 moveto 91 (large ribosomal) alignedtext
0 0 0 nodecolor
14 /Times-Roman set_font
1724.5 681.4 moveto 41 (subunit) alignedtext
grestore
% node2->node84
gsave
1 setlinewidth
0 0 0 edgecolor
newpath 1171.74 957.41 moveto
1286.67 907.61 1546.77 794.9 1673.25 740.09 curveto
stroke
0 0 0 edgecolor
newpath 1674.7 743.28 moveto
1682.49 736.09 lineto
1671.92 736.85 lineto
closepath fill
1 setlinewidth
solid
0 0 0 edgecolor
newpath 1674.7 743.28 moveto
1682.49 736.09 lineto
1671.92 736.85 lineto
closepath stroke
grestore
% node47
gsave
0 1 1 nodecolor
1265 709 77.78 48.08 ellipse_path fill
1 setlinewidth
filled
0 0 0 nodecolor
1265 709 77.78 48.08 ellipse_path stroke
0 0 0 nodecolor
14 /Times-Roman set_font
1228 726.4 moveto 74 (GO:0022627) alignedtext
0 0 0 nodecolor
14 /Times-Roman set_font
1237.5 711.4 moveto 55 (cytosolic) alignedtext
0 0 0 nodecolor
14 /Times-Roman set_font
1218 696.4 moveto 94 (small ribosomal) alignedtext
0 0 0 nodecolor
14 /Times-Roman set_font
1244.5 681.4 moveto 41 (subunit) alignedtext
grestore
% node3->node47
gsave
1 setlinewidth
0 0 0 edgecolor
newpath 1620.78 951.21 moveto
1548.55 902.04 1407.03 805.7 1325.95 750.49 curveto
stroke
0 0 0 edgecolor
newpath 1327.56 747.36 moveto
1317.33 744.62 lineto
1323.62 753.15 lineto
closepath fill
1 setlinewidth
solid
0 0 0 edgecolor
newpath 1327.56 747.36 moveto
1317.33 744.62 lineto
1323.62 753.15 lineto
closepath stroke
grestore
% node83
gsave
0 1 1 nodecolor
1992 709 77.78 48.08 ellipse_path fill
1 setlinewidth
filled
0 0 0 nodecolor
1992 709 77.78 48.08 ellipse_path stroke
0 0 0 nodecolor
14 /Times-Roman set_font
1954 726.4 moveto 76 (GO:0000314) alignedtext
0 0 0 nodecolor
14 /Times-Roman set_font
1962.5 711.4 moveto 59 (organellar) alignedtext
0 0 0 nodecolor
14 /Times-Roman set_font
1945 696.4 moveto 94 (small ribosomal) alignedtext
0 0 0 nodecolor
14 /Times-Roman set_font
1971.5 681.4 moveto 41 (subunit) alignedtext
grestore
% node3->node83
gsave
1 setlinewidth
0 0 0 edgecolor
newpath 1705 949.34 moveto
1762.98 900.79 1872.11 809.4 1937.81 754.38 curveto
stroke
0 0 0 edgecolor
newpath 1940.19 756.96 moveto
1945.61 747.85 lineto
1935.69 751.59 lineto
closepath fill
1 setlinewidth
solid
0 0 0 edgecolor
newpath 1940.19 756.96 moveto
1945.61 747.85 lineto
1935.69 751.59 lineto
closepath stroke
grestore
% node4
gsave
0 1 1 nodecolor
828 1489 67.88 37.48 ellipse_path fill
1 setlinewidth
filled
0 0 0 nodecolor
828 1489 67.88 37.48 ellipse_path stroke
0 0 0 nodecolor
14 /Times-Roman set_font
788 1498.9 moveto 80 (GO:0044445) alignedtext
0 0 0 nodecolor
14 /Times-Roman set_font
800.5 1483.9 moveto 55 (cytosolic) alignedtext
0 0 0 nodecolor
14 /Times-Roman set_font
817 1468.9 moveto 22 (part) alignedtext
grestore
% node5
gsave
0 1 1 nodecolor
919 1236 63.14 37.48 ellipse_path fill
1 setlinewidth
filled
0 0 0 nodecolor
919 1236 63.14 37.48 ellipse_path stroke
0 0 0 nodecolor
14 /Times-Roman set_font
882 1245.9 moveto 74 (GO:0016272) alignedtext
0 0 0 nodecolor
14 /Times-Roman set_font
892 1230.9 moveto 54 (prefoldin) alignedtext
0 0 0 nodecolor
14 /Times-Roman set_font
893.5 1215.9 moveto 51 (complex) alignedtext
grestore
% node4->node5
gsave
1 setlinewidth
0 0 0 edgecolor
newpath 841.23 1452.21 moveto
857.37 1407.34 884.68 1331.43 902.26 1282.53 curveto
stroke
0 0 0 edgecolor
newpath 905.66 1283.43 moveto
905.75 1272.83 lineto
899.07 1281.06 lineto
closepath fill
1 setlinewidth
solid
0 0 0 edgecolor
newpath 905.66 1283.43 moveto
905.75 1272.83 lineto
899.07 1281.06 lineto
closepath stroke
grestore
% node4->node46
gsave
1 setlinewidth
0 0 0 edgecolor
newpath 820.9 1451.7 moveto
805.03 1361.46 771.33 1124.7 814 934 curveto
827.89 871.91 860.91 806.75 886.43 762.63 curveto
stroke
0 0 0 edgecolor
newpath 889.56 764.22 moveto
891.59 753.82 lineto
883.52 760.68 lineto
closepath fill
1 setlinewidth
solid
0 0 0 edgecolor
newpath 889.56 764.22 moveto
891.59 753.82 lineto
883.52 760.68 lineto
closepath stroke
grestore
% node4->node47
gsave
1 setlinewidth
0 0 0 edgecolor
newpath 824.36 1451.45 moveto
814.39 1340.87 790.96 1018.88 847 934 curveto
936.5 798.44 1040.18 864.98 1178 779 curveto
1189.4 771.89 1201.01 763.49 1211.88 755.03 curveto
stroke
0 0 0 edgecolor
newpath 1214.36 757.53 moveto
1220.02 748.57 lineto
1210.01 752.04 lineto
closepath fill
1 setlinewidth
solid
0 0 0 edgecolor
newpath 1214.36 757.53 moveto
1220.02 748.57 lineto
1210.01 752.04 lineto
closepath stroke
grestore
% node98
gsave
0 1 1 nodecolor
1343 1236 103.24 37.48 ellipse_path fill
1 setlinewidth
filled
0 0 0 nodecolor
1343 1236 103.24 37.48 ellipse_path stroke
0 0 0 nodecolor
14 /Times-Roman set_font
1305.5 1245.9 moveto 75 (GO:0005832) alignedtext
0 0 0 nodecolor
14 /Times-Roman set_font
1278 1230.9 moveto 130 (chaperonin-containing) alignedtext
0 0 0 nodecolor
14 /Times-Roman set_font
1310.5 1215.9 moveto 65 (T-complex) alignedtext
grestore
% node4->node98
gsave
1 setlinewidth
0 0 0 edgecolor
newpath 880.14 1464.64 moveto
957.24 1428.45 1106.01 1357.98 1231 1295 curveto
1245.63 1287.63 1261.23 1279.55 1276 1271.8 curveto
stroke
0 0 0 edgecolor
newpath 1277.86 1274.78 moveto
1285.08 1267.02 lineto
1274.6 1268.58 lineto
closepath fill
1 setlinewidth
solid
0 0 0 edgecolor
newpath 1277.86 1274.78 moveto
1285.08 1267.02 lineto
1274.6 1268.58 lineto
closepath stroke
grestore
% node6
gsave
0 1 1 nodecolor
2087 2035 77.99 37.48 ellipse_path fill
1 setlinewidth
filled
0 0 0 nodecolor
2087 2035 77.99 37.48 ellipse_path stroke
0 0 0 nodecolor
14 /Times-Roman set_font
2049.5 2044.9 moveto 75 (GO:0032991) alignedtext
0 0 0 nodecolor
14 /Times-Roman set_font
2039.5 2029.9 moveto 95 (macromolecular) alignedtext
0 0 0 nodecolor
14 /Times-Roman set_font
2061.5 2014.9 moveto 51 (complex) alignedtext
grestore
% node6->node5
gsave
1 setlinewidth
0 0 0 edgecolor
newpath 2008.82 2032.21 moveto
1780.6 2022.36 1122.53 1981.29 981 1832 curveto
906.78 1753.7 912.13 1411.02 916.83 1283.78 curveto
stroke
0 0 0 edgecolor
newpath 920.34 1283.7 moveto
917.23 1273.58 lineto
913.34 1283.43 lineto
closepath fill
1 setlinewidth
solid
0 0 0 edgecolor
newpath 920.34 1283.7 moveto
917.23 1273.58 lineto
913.34 1283.43 lineto
closepath stroke
grestore
% node8
gsave
0 1 1 nodecolor
1555 1762 79.2 58.69 ellipse_path fill
1 setlinewidth
filled
0 0 0 nodecolor
1555 1762 79.2 58.69 ellipse_path stroke
0 0 0 nodecolor
14 /Times-Roman set_font
1518 1786.9 moveto 74 (GO:0017102) alignedtext
0 0 0 nodecolor
14 /Times-Roman set_font
1525 1771.9 moveto 60 (methionyl) alignedtext
0 0 0 nodecolor
14 /Times-Roman set_font
1529 1756.9 moveto 52 (glutamyl) alignedtext
0 0 0 nodecolor
14 /Times-Roman set_font
1507 1741.9 moveto 96 (tRNA synthetase) alignedtext
0 0 0 nodecolor
14 /Times-Roman set_font
1529.5 1726.9 moveto 51 (complex) alignedtext
grestore
% node6->node8
gsave
1 setlinewidth
0 0 0 edgecolor
newpath 2025.02 2012.21 moveto
1936.94 1978.61 1771.95 1911.13 1643 1832 curveto
1633.48 1826.16 1623.81 1819.43 1614.55 1812.5 curveto
stroke
0 0 0 edgecolor
newpath 1616.6 1809.66 moveto
1606.52 1806.38 lineto
1612.35 1815.23 lineto
closepath fill
1 setlinewidth
solid
0 0 0 edgecolor
newpath 1616.6 1809.66 moveto
1606.52 1806.38 lineto
1612.35 1815.23 lineto
closepath stroke
grestore
% node15
gsave
0 1 1 nodecolor
1074 1762 84.15 37.48 ellipse_path fill
1 setlinewidth
filled
0 0 0 nodecolor
1074 1762 84.15 37.48 ellipse_path stroke
0 0 0 nodecolor
14 /Times-Roman set_font
1036 1771.9 moveto 76 (GO:0030529) alignedtext
0 0 0 nodecolor
14 /Times-Roman set_font
1022.5 1756.9 moveto 103 (ribonucleoprotein) alignedtext
0 0 0 nodecolor
14 /Times-Roman set_font
1048.5 1741.9 moveto 51 (complex) alignedtext
grestore
% node6->node15
gsave
1 setlinewidth
0 0 0 edgecolor
newpath 2018.03 2017.26 moveto
1883.42 1982.53 1576.31 1902.76 1319 1832 curveto
1263.83 1816.83 1201.87 1799.12 1154.06 1785.31 curveto
stroke
0 0 0 edgecolor
newpath 1154.97 1781.93 moveto
1144.39 1782.51 lineto
1153.02 1788.65 lineto
closepath fill
1 setlinewidth
solid
0 0 0 edgecolor
newpath 1154.97 1781.93 moveto
1144.39 1782.51 lineto
1153.02 1788.65 lineto
closepath stroke
grestore
% node21
gsave
0 1 1 nodecolor
3707 1236 67.18 26.87 ellipse_path fill
1 setlinewidth
filled
0 0 0 nodecolor
3707 1236 67.18 26.87 ellipse_path stroke
0 0 0 nodecolor
14 /Times-Roman set_font
3669 1238.4 moveto 76 (GO:0030689) alignedtext
0 0 0 nodecolor
14 /Times-Roman set_font
3667.5 1223.4 moveto 79 (Noc complex) alignedtext
grestore
% node6->node21
gsave
1 setlinewidth
0 0 0 edgecolor
newpath 2162.79 2026.09 moveto
2275.25 2008.86 2485.8 1960.55 2605 1832 curveto
2649.26 1784.27 2602.43 1738.48 2648 1692 curveto
2802.27 1534.62 2914.32 1618.69 3119 1537 curveto
3352.76 1443.7 3416.53 1426.74 3631 1295 curveto
3644.41 1286.76 3658.25 1276.59 3670.39 1267.03 curveto
stroke
0 0 0 edgecolor
newpath 3672.87 1269.52 moveto
3678.49 1260.54 lineto
3668.49 1264.06 lineto
closepath fill
1 setlinewidth
solid
0 0 0 edgecolor
newpath 3672.87 1269.52 moveto
3678.49 1260.54 lineto
3668.49 1264.06 lineto
closepath stroke
grestore
% node22
gsave
0 0.92121 1 nodecolor
3190 1762 82.02 37.48 ellipse_path fill
1 setlinewidth
filled
0 0 0 nodecolor
3190 1762 82.02 37.48 ellipse_path stroke
0 0 0 nodecolor
14 /Times-Roman set_font
3152.5 1771.9 moveto 75 (GO:0030880) alignedtext
0 0 0 nodecolor
14 /Times-Roman set_font
3140 1756.9 moveto 100 (RNA polymerase) alignedtext
0 0 0 nodecolor
14 /Times-Roman set_font
3164.5 1741.9 moveto 51 (complex) alignedtext
grestore
% node6->node22
gsave
1 setlinewidth
0 0 0 edgecolor
newpath 2162.03 2024.14 moveto
2365.56 1994.02 2924.23 1906.69 3094 1832 curveto
3111.52 1824.29 3128.96 1812.97 3144.07 1801.67 curveto
stroke
0 0 0 edgecolor
newpath 3146.41 1804.29 moveto
3152.21 1795.42 lineto
3142.14 1798.73 lineto
closepath fill
1 setlinewidth
solid
0 0 0 edgecolor
newpath 3146.41 1804.29 moveto
3152.21 1795.42 lineto
3142.14 1798.73 lineto
closepath stroke
grestore
% node41
gsave
0 1 1 nodecolor
3712 397 92.13 48.08 ellipse_path fill
1 setlinewidth
filled
0 0 0 nodecolor
3712 397 92.13 48.08 ellipse_path stroke
0 0 0 nodecolor
14 /Times-Roman set_font
3674.5 414.4 moveto 75 (GO:0034388) alignedtext
0 0 0 nodecolor
14 /Times-Roman set_font
3659 399.4 moveto 106 (Pwp2p-containing) alignedtext
0 0 0 nodecolor
14 /Times-Roman set_font
3677 384.4 moveto 70 (subcomplex) alignedtext
0 0 0 nodecolor
14 /Times-Roman set_font
3654.5 369.4 moveto 115 (of 90S preribosome) alignedtext
grestore
% node6->node41
gsave
1 setlinewidth
0 0 0 edgecolor
newpath 2161.33 2023.29 moveto
2371.45 1989.59 2958.8 1891 3023 1832 curveto
3070.93 1787.96 3017.63 1735.56 3066 1692 curveto
3332.2 1452.26 3575.6 1758.7 3857 1537 curveto
3893.87 1507.95 3869.37 1475.68 3901 1441 curveto
3988.74 1344.8 4089.79 1407.7 4155 1295 curveto
4188.29 1237.46 4175.35 987.62 4136 934 curveto
4026.87 785.28 3861.88 926.41 3751 779 curveto
3679.52 683.97 3688.72 535.92 3700.87 454.86 curveto
stroke
0 0 0 edgecolor
newpath 3704.35 455.26 moveto
3702.43 444.84 lineto
3697.43 454.18 lineto
closepath fill
1 setlinewidth
solid
0 0 0 edgecolor
newpath 3704.35 455.26 moveto
3702.43 444.84 lineto
3697.43 454.18 lineto
closepath stroke
grestore
% node42
gsave
0 1 1 nodecolor
3897 397 75.16 26.87 ellipse_path fill
1 setlinewidth
filled
0 0 0 nodecolor
3897 397 75.16 26.87 ellipse_path stroke
0 0 0 nodecolor
14 /Times-Roman set_font
3858 399.4 moveto 78 (GO:0034455) alignedtext
0 0 0 nodecolor
14 /Times-Roman set_font
3851.5 384.4 moveto 91 (t-UTP complex) alignedtext
grestore
% node6->node42
gsave
1 setlinewidth
0 0 0 edgecolor
newpath 2161.81 2023.87 moveto
2377.83 1991.12 2991.44 1893.51 3058 1832 curveto
3105.62 1788 3050.3 1734.8 3099 1692 curveto
3431.53 1399.72 3737.77 1814.17 4083 1537 curveto
4173.1 1464.66 4156.51 1408.53 4178 1295 curveto
4232.78 1005.54 4214.22 902.76 4083 639 curveto
4041.92 556.43 3970.72 474.27 3929.35 430.13 curveto
stroke
0 0 0 edgecolor
newpath 3931.64 427.47 moveto
3922.23 422.6 lineto
3926.56 432.28 lineto
closepath fill
1 setlinewidth
solid
0 0 0 edgecolor
newpath 3931.64 427.47 moveto
3922.23 422.6 lineto
3926.56 432.28 lineto
closepath stroke
grestore
% node43
gsave
0 1 1 nodecolor
1882 1762 82.23 37.48 ellipse_path fill
1 setlinewidth
filled
0 0 0 nodecolor
1882 1762 82.23 37.48 ellipse_path stroke
0 0 0 nodecolor
14 /Times-Roman set_font
1844.5 1771.9 moveto 75 (GO:0000178) alignedtext
0 0 0 nodecolor
14 /Times-Roman set_font
1856 1756.9 moveto 52 (exosome) alignedtext
0 0 0 nodecolor
14 /Times-Roman set_font
1831.5 1741.9 moveto 101 (\(RNase complex\)) alignedtext
grestore
% node6->node43
gsave
1 setlinewidth
0 0 0 edgecolor
newpath 2060.41 1999.59 moveto
2023.18 1950.02 1955.57 1859.97 1915.12 1806.1 curveto
stroke
0 0 0 edgecolor
newpath 1917.67 1803.68 moveto
1908.87 1797.78 lineto
1912.07 1807.88 lineto
closepath fill
1 setlinewidth
solid
0 0 0 edgecolor
newpath 1917.67 1803.68 moveto
1908.87 1797.78 lineto
1912.07 1807.88 lineto
closepath stroke
grestore
% node51
gsave
0 1 1 nodecolor
2161 709 72.83 69.3 ellipse_path fill
1 setlinewidth
filled
0 0 0 nodecolor
2161 709 72.83 69.3 ellipse_path stroke
0 0 0 nodecolor
14 /Times-Roman set_font
2123 741.4 moveto 76 (GO:0042719) alignedtext
0 0 0 nodecolor
14 /Times-Roman set_font
2120 726.4 moveto 82 (mitochondrial) alignedtext
0 0 0 nodecolor
14 /Times-Roman set_font
2117.5 711.4 moveto 87 (intermembrane) alignedtext
0 0 0 nodecolor
14 /Times-Roman set_font
2123 696.4 moveto 76 (space protein) alignedtext
0 0 0 nodecolor
14 /Times-Roman set_font
2130.5 681.4 moveto 61 (transporter) alignedtext
0 0 0 nodecolor
14 /Times-Roman set_font
2135.5 666.4 moveto 51 (complex) alignedtext
grestore
% node6->node51
gsave
1 setlinewidth
0 0 0 edgecolor
newpath 2133.56 2004.6 moveto
2182.36 1969.65 2256.14 1907.31 2287 1832 curveto
2313.22 1768.04 2371.02 1470.62 2253 934 curveto
2241.3 880.82 2218.03 824.09 2197.81 780.89 curveto
stroke
0 0 0 edgecolor
newpath 2200.86 779.15 moveto
2193.42 771.61 lineto
2194.53 782.15 lineto
closepath fill
1 setlinewidth
solid
0 0 0 edgecolor
newpath 2200.86 779.15 moveto
2193.42 771.61 lineto
2194.53 782.15 lineto
closepath stroke
grestore
% node54
gsave
0 1 1 nodecolor
1216 397 77.78 69.3 ellipse_path fill
1 setlinewidth
filled
0 0 0 nodecolor
1216 397 77.78 69.3 ellipse_path stroke
0 0 0 nodecolor
14 /Times-Roman set_font
1178.5 429.4 moveto 75 (GO:0042721) alignedtext
0 0 0 nodecolor
14 /Times-Roman set_font
1175 414.4 moveto 82 (mitochondrial) alignedtext
0 0 0 nodecolor
14 /Times-Roman set_font
1169 399.4 moveto 94 (inner membrane) alignedtext
0 0 0 nodecolor
14 /Times-Roman set_font
1195.5 384.4 moveto 41 (protein) alignedtext
0 0 0 nodecolor
14 /Times-Roman set_font
1190.5 369.4 moveto 51 (insertion) alignedtext
0 0 0 nodecolor
14 /Times-Roman set_font
1190.5 354.4 moveto 51 (complex) alignedtext
grestore
% node6->node54
gsave
1 setlinewidth
0 0 0 edgecolor
newpath 2079.07 1997.55 moveto
2052.93 1874.9 1969.53 1490.36 1941 1441 curveto
1899.4 1369.03 1746.72 1220.68 1676 1177 curveto
1500.94 1068.87 1357.2 1197 1237 1030 curveto
1165.32 930.41 1313.5 895.51 1352 779 curveto
1371.52 719.92 1367.76 699.19 1352 639 curveto
1335.23 574.92 1297.26 509.89 1265.7 463.4 curveto
stroke
0 0 0 edgecolor
newpath 1268.43 461.2 moveto
1259.88 454.94 lineto
1262.66 465.17 lineto
closepath fill
1 setlinewidth
solid
0 0 0 edgecolor
newpath 1268.43 461.2 moveto
1259.88 454.94 lineto
1262.66 465.17 lineto
closepath stroke
grestore
% node71
gsave
0 0.94336 1 nodecolor
409 1762 70.92 48.08 ellipse_path fill
1 setlinewidth
filled
0 0 0 nodecolor
409 1762 70.92 48.08 ellipse_path stroke
0 0 0 nodecolor
14 /Times-Roman set_font
371 1779.4 moveto 76 (GO:0045275) alignedtext
0 0 0 nodecolor
14 /Times-Roman set_font
378 1764.4 moveto 62 (respiratory) alignedtext
0 0 0 nodecolor
14 /Times-Roman set_font
366.5 1749.4 moveto 85 (chain complex) alignedtext
0 0 0 nodecolor
14 /Times-Roman set_font
402 1734.4 moveto 14 (III) alignedtext
grestore
% node6->node71
gsave
1 setlinewidth
0 0 0 edgecolor
newpath 2011.04 2025.75 moveto
1803.32 2000.04 1208.74 1923.5 719 1832 curveto
638.95 1817.04 548.15 1796.06 485.61 1780.98 curveto
stroke
0 0 0 edgecolor
newpath 486.37 1777.56 moveto
475.82 1778.61 lineto
484.72 1784.36 lineto
closepath fill
1 setlinewidth
solid
0 0 0 edgecolor
newpath 486.37 1777.56 moveto
475.82 1778.61 lineto
484.72 1784.36 lineto
closepath stroke
grestore
% node73
gsave
0 0.78109 1 nodecolor
71 1762 70.92 48.08 ellipse_path fill
1 setlinewidth
filled
0 0 0 nodecolor
71 1762 70.92 48.08 ellipse_path stroke
0 0 0 nodecolor
14 /Times-Roman set_font
33 1779.4 moveto 76 (GO:0045277) alignedtext
0 0 0 nodecolor
14 /Times-Roman set_font
40 1764.4 moveto 62 (respiratory) alignedtext
0 0 0 nodecolor
14 /Times-Roman set_font
28.5 1749.4 moveto 85 (chain complex) alignedtext
0 0 0 nodecolor
14 /Times-Roman set_font
63.5 1734.4 moveto 15 (IV) alignedtext
grestore
% node6->node73
gsave
1 setlinewidth
0 0 0 edgecolor
newpath 2009.26 2030.2 moveto
1761.91 2014.04 971.64 1955.56 329 1832 curveto
266.17 1819.92 196.18 1800.55 144.98 1785.24 curveto
stroke
0 0 0 edgecolor
newpath 145.9 1781.87 moveto
135.32 1782.34 lineto
143.88 1788.57 lineto
closepath fill
1 setlinewidth
solid
0 0 0 edgecolor
newpath 145.9 1781.87 moveto
135.32 1782.34 lineto
143.88 1788.57 lineto
closepath stroke
grestore
% node78
gsave
0 1 1 nodecolor
3525 709 75.16 26.87 ellipse_path fill
1 setlinewidth
filled
0 0 0 nodecolor
3525 709 75.16 26.87 ellipse_path stroke
0 0 0 nodecolor
14 /Times-Roman set_font
3487 711.4 moveto 76 (GO:0055125) alignedtext
0 0 0 nodecolor
14 /Times-Roman set_font
3479.5 696.4 moveto 91 (Nic96 complex) alignedtext
grestore
% node6->node78
gsave
1 setlinewidth
0 0 0 edgecolor
newpath 2161.94 2024.38 moveto
2276.69 2004.72 2497.59 1953.04 2640 1832 curveto
2694.44 1785.73 2659.96 1732.23 2719 1692 curveto
3129.18 1412.5 3463.56 1877.2 3825 1537 curveto
3874.34 1490.56 3949.92 992.66 3916 934 curveto
3878.87 869.8 3682.68 777.44 3583.1 733.73 curveto
stroke
0 0 0 edgecolor
newpath 3584.33 730.45 moveto
3573.77 729.66 lineto
3581.53 736.87 lineto
closepath fill
1 setlinewidth
solid
0 0 0 edgecolor
newpath 3584.33 730.45 moveto
3573.77 729.66 lineto
3581.53 736.87 lineto
closepath stroke
grestore
% node79
gsave
0 1 1 nodecolor
4072 397 82.02 26.87 ellipse_path fill
1 setlinewidth
filled
0 0 0 nodecolor
4072 397 82.02 26.87 ellipse_path stroke
0 0 0 nodecolor
14 /Times-Roman set_font
4033.5 399.4 moveto 77 (GO:0070545) alignedtext
0 0 0 nodecolor
14 /Times-Roman set_font
4022 384.4 moveto 100 (PeBoW complex) alignedtext
grestore
% node6->node79
gsave
1 setlinewidth
0 0 0 edgecolor
newpath 2161.13 2022.95 moveto
2224.69 2012.8 2318.76 1998.17 2401 1987 curveto
2979.33 1908.45 3145.23 1997.2 3705 1832 curveto
3990.77 1747.66 4141.45 1784.73 4307 1537 curveto
4381.48 1425.55 4326 1370.04 4326 1236 curveto
4326 1236 4326 1236 4326 982 curveto
4326 755.9 4164.39 518.29 4098.99 431.39 curveto
stroke
0 0 0 edgecolor
newpath 4101.62 429.07 moveto
4092.79 423.22 lineto
4096.04 433.3 lineto
closepath fill
1 setlinewidth
solid
0 0 0 edgecolor
newpath 4101.62 429.07 moveto
4092.79 423.22 lineto
4096.04 433.3 lineto
closepath stroke
grestore
% node86
gsave
0 1 1 nodecolor
2796 1762 67.88 26.87 ellipse_path fill
1 setlinewidth
filled
0 0 0 nodecolor
2796 1762 67.88 26.87 ellipse_path stroke
0 0 0 nodecolor
14 /Times-Roman set_font
2757.5 1764.4 moveto 77 (GO:0046930) alignedtext
0 0 0 nodecolor
14 /Times-Roman set_font
2756 1749.4 moveto 80 (pore complex) alignedtext
grestore
% node6->node86
gsave
1 setlinewidth
0 0 0 edgecolor
newpath 2154.91 2016.32 moveto
2266.29 1984.65 2493.63 1915.64 2676 1832 curveto
2702.03 1820.06 2729.73 1804.14 2751.95 1790.5 curveto
stroke
0 0 0 edgecolor
newpath 2753.84 1793.44 moveto
2760.49 1785.2 lineto
2750.15 1787.49 lineto
closepath fill
1 setlinewidth
solid
0 0 0 edgecolor
newpath 2753.84 1793.44 moveto
2760.49 1785.2 lineto
2750.15 1787.49 lineto
closepath stroke
grestore
% node90
gsave
0 1 1 nodecolor
1678 397 77.78 58.69 ellipse_path fill
1 setlinewidth
filled
0 0 0 nodecolor
1678 397 77.78 58.69 ellipse_path stroke
0 0 0 nodecolor
14 /Times-Roman set_font
1640 421.9 moveto 76 (GO:0005742) alignedtext
0 0 0 nodecolor
14 /Times-Roman set_font
1637 406.9 moveto 82 (mitochondrial) alignedtext
0 0 0 nodecolor
14 /Times-Roman set_font
1631 391.9 moveto 94 (outer membrane) alignedtext
0 0 0 nodecolor
14 /Times-Roman set_font
1646 376.9 moveto 64 (translocase) alignedtext
0 0 0 nodecolor
14 /Times-Roman set_font
1652.5 361.9 moveto 51 (complex) alignedtext
grestore
% node6->node90
gsave
1 setlinewidth
0 0 0 edgecolor
newpath 2089.59 1997.45 moveto
2093.25 1934.09 2097.88 1802.08 2082 1692 curveto
2065.46 1577.37 2058.4 1547.11 2012 1441 curveto
1981.46 1371.16 1955.59 1363.43 1922 1295 curveto
1846.44 1141.09 1871.11 1082.83 1786 934 curveto
1742.07 857.18 1690.46 862.45 1661 779 curveto
1623.99 674.16 1642.68 543 1660.03 464.83 curveto
stroke
0 0 0 edgecolor
newpath 1663.55 465.15 moveto
1662.36 454.63 lineto
1656.72 463.6 lineto
closepath fill
1 setlinewidth
solid
0 0 0 edgecolor
newpath 1663.55 465.15 moveto
1662.36 454.63 lineto
1656.72 463.6 lineto
closepath stroke
grestore
% node91
gsave
0 0.78905 1 nodecolor
1504 397 77.78 69.3 ellipse_path fill
1 setlinewidth
filled
0 0 0 nodecolor
1504 397 77.78 69.3 ellipse_path stroke
0 0 0 nodecolor
14 /Times-Roman set_font
1465 429.4 moveto 78 (GO:0005744) alignedtext
0 0 0 nodecolor
14 /Times-Roman set_font
1463 414.4 moveto 82 (mitochondrial) alignedtext
0 0 0 nodecolor
14 /Times-Roman set_font
1457 399.4 moveto 94 (inner membrane) alignedtext
0 0 0 nodecolor
14 /Times-Roman set_font
1468 384.4 moveto 72 (presequence) alignedtext
0 0 0 nodecolor
14 /Times-Roman set_font
1472 369.4 moveto 64 (translocase) alignedtext
0 0 0 nodecolor
14 /Times-Roman set_font
1478.5 354.4 moveto 51 (complex) alignedtext
grestore
% node6->node91
gsave
1 setlinewidth
0 0 0 edgecolor
newpath 2084.11 1997.4 moveto
2078.83 1933.98 2066.08 1801.88 2044 1692 curveto
2032.59 1635.23 1998.83 1493.31 1974 1441 curveto
1939.95 1369.26 1906.62 1365.97 1871 1295 curveto
1861.54 1276.14 1762.81 952.68 1753 934 curveto
1712.77 857.34 1675.79 855.37 1635 779 curveto
1581.95 679.66 1543.9 554.59 1522.91 475.19 curveto
stroke
0 0 0 edgecolor
newpath 1526.23 474.04 moveto
1520.31 465.25 lineto
1519.45 475.82 lineto
closepath fill
1 setlinewidth
solid
0 0 0 edgecolor
newpath 1526.23 474.04 moveto
1520.31 465.25 lineto
1519.45 475.82 lineto
closepath stroke
grestore
% node6->node98
gsave
1 setlinewidth
0 0 0 edgecolor
newpath 2073.48 1997.73 moveto
2058.87 1957.13 2035.1 1890.18 2016 1832 curveto
1995.7 1770.16 2008.76 1746.39 1973 1692 curveto
1914.62 1603.22 1862.16 1615.9 1791 1537 curveto
1756.32 1498.55 1763.62 1475.49 1725 1441 curveto
1622.09 1349.08 1572.44 1360.52 1451 1295 curveto
1437.43 1287.68 1422.92 1279.79 1409.09 1272.24 curveto
stroke
0 0 0 edgecolor
newpath 1410.56 1269.06 moveto
1400.11 1267.34 lineto
1407.21 1275.21 lineto
closepath fill
1 setlinewidth
solid
0 0 0 edgecolor
newpath 1410.56 1269.06 moveto
1400.11 1267.34 lineto
1407.21 1275.21 lineto
closepath stroke
grestore
% node99
gsave
0 1 1 nodecolor
1717 1762 65.05 69.3 ellipse_path fill
1 setlinewidth
filled
0 0 0 nodecolor
1717 1762 65.05 69.3 ellipse_path stroke
0 0 0 nodecolor
14 /Times-Roman set_font
1679 1794.4 moveto 76 (GO:0005850) alignedtext
0 0 0 nodecolor
14 /Times-Roman set_font
1686.5 1779.4 moveto 61 (eukaryotic) alignedtext
0 0 0 nodecolor
14 /Times-Roman set_font
1687 1764.4 moveto 60 (translation) alignedtext
0 0 0 nodecolor
14 /Times-Roman set_font
1690.5 1749.4 moveto 53 (initiation) alignedtext
0 0 0 nodecolor
14 /Times-Roman set_font
1700 1734.4 moveto 34 (factor) alignedtext
0 0 0 nodecolor
14 /Times-Roman set_font
1686.5 1719.4 moveto 61 (2 complex) alignedtext
grestore
% node6->node99
gsave
1 setlinewidth
0 0 0 edgecolor
newpath 2038.98 2005.36 moveto
1979.03 1967.63 1874.26 1899.24 1791 1832 curveto
1784.91 1827.08 1778.7 1821.76 1772.62 1816.34 curveto
stroke
0 0 0 edgecolor
newpath 1774.75 1813.55 moveto
1764.98 1809.43 lineto
1770.05 1818.74 lineto
closepath fill
1 setlinewidth
solid
0 0 0 edgecolor
newpath 1774.75 1813.55 moveto
1764.98 1809.43 lineto
1770.05 1818.74 lineto
closepath stroke
grestore
% node100
gsave
0 1 1 nodecolor
1393 1762 65.05 69.3 ellipse_path fill
1 setlinewidth
filled
0 0 0 nodecolor
1393 1762 65.05 69.3 ellipse_path stroke
0 0 0 nodecolor
14 /Times-Roman set_font
1355 1794.4 moveto 76 (GO:0005852) alignedtext
0 0 0 nodecolor
14 /Times-Roman set_font
1362.5 1779.4 moveto 61 (eukaryotic) alignedtext
0 0 0 nodecolor
14 /Times-Roman set_font
1363 1764.4 moveto 60 (translation) alignedtext
0 0 0 nodecolor
14 /Times-Roman set_font
1366.5 1749.4 moveto 53 (initiation) alignedtext
0 0 0 nodecolor
14 /Times-Roman set_font
1376 1734.4 moveto 34 (factor) alignedtext
0 0 0 nodecolor
14 /Times-Roman set_font
1362.5 1719.4 moveto 61 (3 complex) alignedtext
grestore
% node6->node100
gsave
1 setlinewidth
0 0 0 edgecolor
newpath 2013.4 2021.84 moveto
1892.63 1997.94 1647.77 1939.63 1467 1832 curveto
1460.16 1827.93 1453.44 1823.13 1447.01 1817.97 curveto
stroke
0 0 0 edgecolor
newpath 1448.94 1815.03 moveto
1439.03 1811.29 lineto
1444.45 1820.39 lineto
closepath fill
1 setlinewidth
solid
0 0 0 edgecolor
newpath 1448.94 1815.03 moveto
1439.03 1811.29 lineto
1444.45 1820.39 lineto
closepath stroke
grestore
% node101
gsave
0 1 1 nodecolor
1504 105 101.82 58.69 ellipse_path fill
1 setlinewidth
filled
0 0 0 nodecolor
1504 105 101.82 58.69 ellipse_path stroke
0 0 0 nodecolor
14 /Times-Roman set_font
1465.5 129.9 moveto 77 (GO:0001405) alignedtext
0 0 0 nodecolor
14 /Times-Roman set_font
1468 114.9 moveto 72 (presequence) alignedtext
0 0 0 nodecolor
14 /Times-Roman set_font
1440 99.9 moveto 128 (translocase-associated) alignedtext
0 0 0 nodecolor
14 /Times-Roman set_font
1484.5 84.9 moveto 39 (import) alignedtext
0 0 0 nodecolor
14 /Times-Roman set_font
1486.5 69.9 moveto 35 (motor) alignedtext
grestore
% node6->node101
gsave
1 setlinewidth
0 0 0 edgecolor
newpath 2160.76 2022.62 moveto
2224.3 2012.23 2318.52 1997.44 2401 1987 curveto
3085.22 1900.42 3302.34 2082.28 3945 1832 curveto
4169.26 1744.67 4364 1729.66 4364 1489 curveto
4364 1489 4364 1489 4364 709 curveto
4364 539.01 4463.49 448.89 4345 327 curveto
4248.09 227.31 2130.29 131.5 1615.85 109.64 curveto
stroke
0 0 0 edgecolor
newpath 1615.96 106.14 moveto
1605.82 109.22 lineto
1615.67 113.14 lineto
closepath fill
1 setlinewidth
solid
0 0 0 edgecolor
newpath 1615.96 106.14 moveto
1605.82 109.22 lineto
1615.67 113.14 lineto
closepath stroke
grestore
% node7
gsave
0 0.99967 1 nodecolor
1262 2035 68.09 37.48 ellipse_path fill
1 setlinewidth
filled
0 0 0 nodecolor
1262 2035 68.09 37.48 ellipse_path stroke
0 0 0 nodecolor
14 /Times-Roman set_font
1221.5 2044.9 moveto 81 (GO:0044444) alignedtext
0 0 0 nodecolor
14 /Times-Roman set_font
1226.5 2029.9 moveto 71 (cytoplasmic) alignedtext
0 0 0 nodecolor
14 /Times-Roman set_font
1251 2014.9 moveto 22 (part) alignedtext
grestore
% node7->node1
gsave
1 setlinewidth
0 0 0 edgecolor
newpath 1243.12 1998.73 moveto
1211.89 1933.3 1158.03 1792.97 1212 1692 curveto
1270.46 1582.64 1360.83 1628.98 1444 1537 curveto
1514.08 1459.5 1563.6 1345.73 1587.58 1282.58 curveto
stroke
0 0 0 edgecolor
newpath 1590.98 1283.49 moveto
1591.21 1272.89 lineto
1584.43 1281.03 lineto
closepath fill
1 setlinewidth
solid
0 0 0 edgecolor
newpath 1590.98 1283.49 moveto
1591.21 1272.89 lineto
1584.43 1281.03 lineto
closepath stroke
grestore
% node7->node4
gsave
1 setlinewidth
0 0 0 edgecolor
newpath 1202.12 2017.07 moveto
1122.79 1990.14 984.26 1931.5 910 1832 curveto
892.32 1808.31 854.66 1625.2 837.22 1536.65 curveto
stroke
0 0 0 edgecolor
newpath 840.6 1535.73 moveto
835.24 1526.59 lineto
833.73 1537.08 lineto
closepath fill
1 setlinewidth
solid
0 0 0 edgecolor
newpath 840.6 1535.73 moveto
835.24 1526.59 lineto
833.73 1537.08 lineto
closepath stroke
grestore
% node7->node8
gsave
1 setlinewidth
0 0 0 edgecolor
newpath 1296.76 2002.61 moveto
1346.48 1956.29 1438.46 1870.58 1498.17 1814.95 curveto
stroke
0 0 0 edgecolor
newpath 1500.71 1817.37 moveto
1505.64 1807.99 lineto
1495.94 1812.24 lineto
closepath fill
1 setlinewidth
solid
0 0 0 edgecolor
newpath 1500.71 1817.37 moveto
1505.64 1807.99 lineto
1495.94 1812.24 lineto
closepath stroke
grestore
% node13
gsave
0 0.99967 1 nodecolor
1866 1489 65.76 26.87 ellipse_path fill
1 setlinewidth
filled
0 0 0 nodecolor
1866 1489 65.76 26.87 ellipse_path stroke
0 0 0 nodecolor
14 /Times-Roman set_font
1827.5 1491.4 moveto 77 (GO:0005840) alignedtext
0 0 0 nodecolor
14 /Times-Roman set_font
1838.5 1476.4 moveto 55 (ribosome) alignedtext
grestore
% node7->node13
gsave
1 setlinewidth
0 0 0 edgecolor
newpath 1259.62 1997.39 moveto
1255.39 1918.47 1250.14 1738.98 1286 1692 curveto
1290.14 1686.58 1657.52 1560.37 1805.37 1509.74 curveto
stroke
0 0 0 edgecolor
newpath 1806.88 1512.92 moveto
1815.21 1506.37 lineto
1804.61 1506.3 lineto
closepath fill
1 setlinewidth
solid
0 0 0 edgecolor
newpath 1806.88 1512.92 moveto
1815.21 1506.37 lineto
1804.61 1506.3 lineto
closepath stroke
grestore
% node26
gsave
0 1 1 nodecolor
2171 1489 68.8 37.48 ellipse_path fill
1 setlinewidth
filled
0 0 0 nodecolor
2171 1489 68.8 37.48 ellipse_path stroke
0 0 0 nodecolor
14 /Times-Roman set_font
2131.5 1498.9 moveto 79 (GO:0044429) alignedtext
0 0 0 nodecolor
14 /Times-Roman set_font
2130 1483.9 moveto 82 (mitochondrial) alignedtext
0 0 0 nodecolor
14 /Times-Roman set_font
2160 1468.9 moveto 22 (part) alignedtext
grestore
% node7->node26
gsave
1 setlinewidth
0 0 0 edgecolor
newpath 1265.9 1997.38 moveto
1274.97 1912.98 1298.31 1714.18 1319 1692 curveto
1346.02 1663.04 1893.44 1546.75 2096.26 1504.47 curveto
stroke
0 0 0 edgecolor
newpath 2097.16 1507.86 moveto
2106.24 1502.39 lineto
2095.73 1501 lineto
closepath fill
1 setlinewidth
solid
0 0 0 edgecolor
newpath 2097.16 1507.86 moveto
2106.24 1502.39 lineto
2095.73 1501 lineto
closepath stroke
grestore
% node45
gsave
0 0.99967 1 nodecolor
1634 1489 82.23 48.08 ellipse_path fill
1 setlinewidth
filled
0 0 0 nodecolor
1634 1489 82.23 48.08 ellipse_path stroke
0 0 0 nodecolor
14 /Times-Roman set_font
1596.5 1506.4 moveto 75 (GO:0000177) alignedtext
0 0 0 nodecolor
14 /Times-Roman set_font
1598.5 1491.4 moveto 71 (cytoplasmic) alignedtext
0 0 0 nodecolor
14 /Times-Roman set_font
1608 1476.4 moveto 52 (exosome) alignedtext
0 0 0 nodecolor
14 /Times-Roman set_font
1583.5 1461.4 moveto 101 (\(RNase complex\)) alignedtext
grestore
% node7->node45
gsave
1 setlinewidth
0 0 0 edgecolor
newpath 1248.19 1998.21 moveto
1225.72 1931.67 1189.3 1789.19 1248 1692 curveto
1282.54 1634.81 1452.92 1559.99 1555.42 1519.03 curveto
stroke
0 0 0 edgecolor
newpath 1556.82 1522.24 moveto
1564.82 1515.3 lineto
1554.23 1515.74 lineto
closepath fill
1 setlinewidth
solid
0 0 0 edgecolor
newpath 1556.82 1522.24 moveto
1564.82 1515.3 lineto
1554.23 1515.74 lineto
closepath stroke
grestore
% node63
gsave
0 0.99967 1 nodecolor
1041 1489 89.1 26.87 ellipse_path fill
1 setlinewidth
filled
0 0 0 nodecolor
1041 1489 89.1 26.87 ellipse_path stroke
0 0 0 nodecolor
14 /Times-Roman set_font
1002.5 1491.4 moveto 77 (GO:0043614) alignedtext
0 0 0 nodecolor
14 /Times-Roman set_font
986 1476.4 moveto 110 (multi-eIF complex) alignedtext
grestore
% node7->node63
gsave
1 setlinewidth
0 0 0 edgecolor
newpath 1206.02 2013.42 moveto
1138.45 1983.95 1028.05 1924.04 981 1832 curveto
928.54 1729.39 987.48 1589.41 1021 1524.61 curveto
stroke
0 0 0 edgecolor
newpath 1024.18 1526.08 moveto
1025.74 1515.6 lineto
1017.98 1522.82 lineto
closepath fill
1 setlinewidth
solid
0 0 0 edgecolor
newpath 1024.18 1526.08 moveto
1025.74 1515.6 lineto
1017.98 1522.82 lineto
closepath stroke
grestore
% node66
gsave
0 0.99967 1 nodecolor
2206 1762 72.12 26.87 ellipse_path fill
1 setlinewidth
filled
0 0 0 nodecolor
2206 1762 72.12 26.87 ellipse_path stroke
0 0 0 nodecolor
14 /Times-Roman set_font
2168 1764.4 moveto 76 (GO:0005739) alignedtext
0 0 0 nodecolor
14 /Times-Roman set_font
2163 1749.4 moveto 86 (mitochondrion) alignedtext
grestore
% node7->node66
gsave
1 setlinewidth
0 0 0 edgecolor
newpath 1322.95 2017.9 moveto
1445.98 1983.32 1732.77 1902.38 1973 1832 curveto
2029.57 1815.43 2093.72 1796.12 2140.36 1781.98 curveto
stroke
0 0 0 edgecolor
newpath 2141.49 1785.3 moveto
2150.04 1779.05 lineto
2139.45 1778.6 lineto
closepath fill
1 setlinewidth
solid
0 0 0 edgecolor
newpath 2141.49 1785.3 moveto
2150.04 1779.05 lineto
2139.45 1778.6 lineto
closepath stroke
grestore
% node68
gsave
0 0.99967 1 nodecolor
793 1762 65.05 26.87 ellipse_path fill
1 setlinewidth
filled
0 0 0 nodecolor
793 1762 65.05 26.87 ellipse_path stroke
0 0 0 nodecolor
14 /Times-Roman set_font
755 1764.4 moveto 76 (GO:0005829) alignedtext
0 0 0 nodecolor
14 /Times-Roman set_font
771.5 1749.4 moveto 43 (cytosol) alignedtext
grestore
% node7->node68
gsave
1 setlinewidth
0 0 0 edgecolor
newpath 1207.93 2011.97 moveto
1130.39 1977.83 984.58 1909.43 872 1832 curveto
855.69 1820.78 839.09 1806.57 825.33 1793.89 curveto
stroke
0 0 0 edgecolor
newpath 827.7 1791.31 moveto
818.01 1787.03 lineto
822.91 1796.42 lineto
closepath fill
1 setlinewidth
solid
0 0 0 edgecolor
newpath 827.7 1791.31 moveto
818.01 1787.03 lineto
822.91 1796.42 lineto
closepath stroke
grestore
% node7->node99
gsave
1 setlinewidth
0 0 0 edgecolor
newpath 1315.75 2011.93 moveto
1392.01 1978 1534.4 1910.12 1643 1832 curveto
1649.36 1827.43 1655.73 1822.34 1661.93 1817.05 curveto
stroke
0 0 0 edgecolor
newpath 1664.45 1819.5 moveto
1669.66 1810.28 lineto
1659.83 1814.23 lineto
closepath fill
1 setlinewidth
solid
0 0 0 edgecolor
newpath 1664.45 1819.5 moveto
1669.66 1810.28 lineto
1659.83 1814.23 lineto
closepath stroke
grestore
% node7->node100
gsave
1 setlinewidth
0 0 0 edgecolor
newpath 1279.4 1998.75 moveto
1299.59 1956.66 1333.39 1886.22 1358.89 1833.09 curveto
stroke
0 0 0 edgecolor
newpath 1362.05 1834.58 moveto
1363.22 1824.05 lineto
1355.74 1831.55 lineto
closepath fill
1 setlinewidth
solid
0 0 0 edgecolor
newpath 1362.05 1834.58 moveto
1363.22 1824.05 lineto
1355.74 1831.55 lineto
closepath stroke
grestore
% node9
gsave
0 1 1 nodecolor
1260 2450 67.18 37.48 ellipse_path fill
1 setlinewidth
filled
0 0 0 nodecolor
1260 2450 67.18 37.48 ellipse_path stroke
0 0 0 nodecolor
14 /Times-Roman set_font
1220.5 2459.9 moveto 79 (GO:0044424) alignedtext
0 0 0 nodecolor
14 /Times-Roman set_font
1225 2444.9 moveto 70 (intracellular) alignedtext
0 0 0 nodecolor
14 /Times-Roman set_font
1249 2429.9 moveto 22 (part) alignedtext
grestore
% node9->node7
gsave
1 setlinewidth
0 0 0 edgecolor
newpath 1268.11 2412.49 moveto
1274.69 2380 1283.45 2331.65 1287 2289 curveto
1293 2216.91 1281.18 2133.47 1271.83 2082.47 curveto
stroke
0 0 0 edgecolor
newpath 1275.23 2081.59 moveto
1269.94 2072.41 lineto
1268.35 2082.88 lineto
closepath fill
1 setlinewidth
solid
0 0 0 edgecolor
newpath 1275.23 2081.59 moveto
1269.94 2072.41 lineto
1268.35 2082.88 lineto
closepath stroke
grestore
% node10
gsave
0 1 1 nodecolor
608 1236 77.78 37.48 ellipse_path fill
1 setlinewidth
filled
0 0 0 nodecolor
608 1236 77.78 37.48 ellipse_path stroke
0 0 0 nodecolor
14 /Times-Roman set_font
570 1245.9 moveto 76 (GO:0019866) alignedtext
0 0 0 nodecolor
14 /Times-Roman set_font
580.5 1230.9 moveto 55 (organelle) alignedtext
0 0 0 nodecolor
14 /Times-Roman set_font
561 1215.9 moveto 94 (inner membrane) alignedtext
grestore
% node9->node10
gsave
1 setlinewidth
0 0 0 edgecolor
newpath 1221.07 2419.09 moveto
1119.66 2336.18 846.35 2097.1 719 1832 curveto
628.46 1643.51 611.6 1388.61 608.58 1283.91 curveto
stroke
0 0 0 edgecolor
newpath 612.08 1283.57 moveto
608.32 1273.67 lineto
605.08 1283.75 lineto
closepath fill
1 setlinewidth
solid
0 0 0 edgecolor
newpath 612.08 1283.57 moveto
608.32 1273.67 lineto
605.08 1283.75 lineto
closepath stroke
grestore
% node9->node15
gsave
1 setlinewidth
0 0 0 edgecolor
newpath 1227.6 2417.05 moveto
1199.69 2386.54 1160.86 2338.52 1141 2289 curveto
1074.23 2122.54 1070.24 1904.89 1072.18 1809.86 curveto
stroke
0 0 0 edgecolor
newpath 1075.68 1809.78 moveto
1072.42 1799.7 lineto
1068.68 1809.62 lineto
closepath fill
1 setlinewidth
solid
0 0 0 edgecolor
newpath 1075.68 1809.78 moveto
1072.42 1799.7 lineto
1068.68 1809.62 lineto
closepath stroke
grestore
% node9->node22
gsave
1 setlinewidth
0 0 0 edgecolor
newpath 1326.98 2447.36 moveto
1594.26 2436.15 2574.63 2388.49 2667 2289 curveto
2758.39 2190.56 2600.24 2095.81 2679 1987 curveto
2794.44 1827.51 2920.63 1925.31 3094 1832 curveto
3110.4 1823.17 3127.17 1811.87 3142.01 1800.93 curveto
stroke
0 0 0 edgecolor
newpath 3144.14 1803.7 moveto
3150.04 1794.91 lineto
3139.94 1798.1 lineto
closepath fill
1 setlinewidth
solid
0 0 0 edgecolor
newpath 3144.14 1803.7 moveto
3150.04 1794.91 lineto
3139.94 1798.1 lineto
closepath stroke
grestore
% node30
gsave
0 1 1 nodecolor
2528 1762 67.88 48.08 ellipse_path fill
1 setlinewidth
filled
0 0 0 nodecolor
2528 1762 67.88 48.08 ellipse_path stroke
0 0 0 nodecolor
14 /Times-Roman set_font
2488 1779.4 moveto 80 (GO:0044446) alignedtext
0 0 0 nodecolor
14 /Times-Roman set_font
2493 1764.4 moveto 70 (intracellular) alignedtext
0 0 0 nodecolor
14 /Times-Roman set_font
2500.5 1749.4 moveto 55 (organelle) alignedtext
0 0 0 nodecolor
14 /Times-Roman set_font
2517 1734.4 moveto 22 (part) alignedtext
grestore
% node9->node30
gsave
1 setlinewidth
0 0 0 edgecolor
newpath 1320.65 2433.79 moveto
1472.48 2391.53 1877.94 2268.28 2174 2083 curveto
2299.61 2004.39 2422.27 1879.21 2484.95 1810.71 curveto
stroke
0 0 0 edgecolor
newpath 2487.78 1812.8 moveto
2491.93 1803.05 lineto
2482.61 1808.09 lineto
closepath fill
1 setlinewidth
solid
0 0 0 edgecolor
newpath 2487.78 1812.8 moveto
2491.93 1803.05 lineto
2482.61 1808.09 lineto
closepath stroke
grestore
% node9->node43
gsave
1 setlinewidth
0 0 0 edgecolor
newpath 1290.42 2416.35 moveto
1393.51 2302.33 1729.52 1930.66 1843.66 1804.41 curveto
stroke
0 0 0 edgecolor
newpath 1846.42 1806.57 moveto
1850.53 1796.81 lineto
1841.23 1801.88 lineto
closepath fill
1 setlinewidth
solid
0 0 0 edgecolor
newpath 1846.42 1806.57 moveto
1850.53 1796.81 lineto
1841.23 1801.88 lineto
closepath stroke
grestore
% node58
gsave
0 1 1 nodecolor
2593 2251 65.05 37.48 ellipse_path fill
1 setlinewidth
filled
0 0 0 nodecolor
2593 2251 65.05 37.48 ellipse_path stroke
0 0 0 nodecolor
14 /Times-Roman set_font
2555 2260.9 moveto 76 (GO:0043229) alignedtext
0 0 0 nodecolor
14 /Times-Roman set_font
2558 2245.9 moveto 70 (intracellular) alignedtext
0 0 0 nodecolor
14 /Times-Roman set_font
2565.5 2230.9 moveto 55 (organelle) alignedtext
grestore
% node9->node58
gsave
1 setlinewidth
0 0 0 edgecolor
newpath 1326.35 2444.57 moveto
1552.53 2425.58 2291.83 2359.47 2519 2289 curveto
2525.16 2287.09 2531.41 2284.69 2537.55 2282.03 curveto
stroke
0 0 0 edgecolor
newpath 2539.43 2285.02 moveto
2547.07 2277.67 lineto
2536.52 2278.66 lineto
closepath fill
1 setlinewidth
solid
0 0 0 edgecolor
newpath 2539.43 2285.02 moveto
2547.07 2277.67 lineto
2536.52 2278.66 lineto
closepath stroke
grestore
% node67
gsave
0 1 1 nodecolor
1214 2251 63.85 26.87 ellipse_path fill
1 setlinewidth
filled
0 0 0 nodecolor
1214 2251 63.85 26.87 ellipse_path stroke
0 0 0 nodecolor
14 /Times-Roman set_font
1176.5 2253.4 moveto 75 (GO:0005737) alignedtext
0 0 0 nodecolor
14 /Times-Roman set_font
1184 2238.4 moveto 60 (cytoplasm) alignedtext
grestore
% node9->node67
gsave
1 setlinewidth
0 0 0 edgecolor
newpath 1251.35 2412.57 moveto
1243.1 2376.91 1230.77 2323.54 1222.56 2288.02 curveto
stroke
0 0 0 edgecolor
newpath 1225.92 2287.01 moveto
1220.25 2278.05 lineto
1219.1 2288.58 lineto
closepath fill
1 setlinewidth
solid
0 0 0 edgecolor
newpath 1225.92 2287.01 moveto
1220.25 2278.05 lineto
1219.1 2288.58 lineto
closepath stroke
grestore
% node9->node71
gsave
1 setlinewidth
0 0 0 edgecolor
newpath 1193.27 2445.77 moveto
1083.31 2435.66 861.91 2401.76 718 2289 curveto
634.5 2223.57 492.82 1938.62 434.87 1817.16 curveto
stroke
0 0 0 edgecolor
newpath 437.97 1815.53 moveto
430.51 1808.01 lineto
431.65 1818.54 lineto
closepath fill
1 setlinewidth
solid
0 0 0 edgecolor
newpath 437.97 1815.53 moveto
430.51 1808.01 lineto
431.65 1818.54 lineto
closepath stroke
grestore
% node9->node73
gsave
1 setlinewidth
0 0 0 edgecolor
newpath 1195.17 2439.81 moveto
1081.5 2420.44 840.39 2372.58 652 2289 curveto
498.41 2220.86 460.27 2194.97 335 2083 curveto
241.49 1999.42 153.26 1881.36 106.24 1814.16 curveto
stroke
0 0 0 edgecolor
newpath 109.03 1812.04 moveto
100.44 1805.83 lineto
103.28 1816.04 lineto
closepath fill
1 setlinewidth
solid
0 0 0 edgecolor
newpath 109.03 1812.04 moveto
100.44 1805.83 lineto
103.28 1816.04 lineto
closepath stroke
grestore
% node55
gsave
0 1 1 nodecolor
1091 709 77.78 37.48 ellipse_path fill
1 setlinewidth
filled
0 0 0 nodecolor
1091 709 77.78 37.48 ellipse_path stroke
0 0 0 nodecolor
14 /Times-Roman set_font
1053 718.9 moveto 76 (GO:0005743) alignedtext
0 0 0 nodecolor
14 /Times-Roman set_font
1050 703.9 moveto 82 (mitochondrial) alignedtext
0 0 0 nodecolor
14 /Times-Roman set_font
1044 688.9 moveto 94 (inner membrane) alignedtext
grestore
% node10->node55
gsave
1 setlinewidth
0 0 0 edgecolor
newpath 628.13 1199.62 moveto
661.94 1140.29 734.3 1020.65 814 934 curveto
818.91 928.67 964.73 810.84 1042.77 747.88 curveto
stroke
0 0 0 edgecolor
newpath 1045.44 750.23 moveto
1051.02 741.23 lineto
1041.04 744.78 lineto
closepath fill
1 setlinewidth
solid
0 0 0 edgecolor
newpath 1045.44 750.23 moveto
1051.02 741.23 lineto
1041.04 744.78 lineto
closepath stroke
grestore
% node11
gsave
0 1 1 nodecolor
2398 1489 63.85 37.48 ellipse_path fill
1 setlinewidth
filled
0 0 0 nodecolor
2398 1489 63.85 37.48 ellipse_path stroke
0 0 0 nodecolor
14 /Times-Roman set_font
2360.5 1498.9 moveto 75 (GO:0031967) alignedtext
0 0 0 nodecolor
14 /Times-Roman set_font
2370.5 1483.9 moveto 55 (organelle) alignedtext
0 0 0 nodecolor
14 /Times-Roman set_font
2371.5 1468.9 moveto 53 (envelope) alignedtext
grestore
% node11->node10
gsave
1 setlinewidth
0 0 0 edgecolor
newpath 2343.89 1468.57 moveto
2315.93 1458.78 2281.04 1447.75 2249 1441 curveto
1635.98 1311.81 1464.14 1402.78 847 1295 curveto
792.27 1285.44 731.49 1270.38 684.92 1257.86 curveto
stroke
0 0 0 edgecolor
newpath 685.77 1254.47 moveto
675.21 1255.23 lineto
683.94 1261.22 lineto
closepath fill
1 setlinewidth
solid
0 0 0 edgecolor
newpath 685.77 1254.47 moveto
675.21 1255.23 lineto
683.94 1261.22 lineto
closepath stroke
grestore
% node28
gsave
0 1 1 nodecolor
2059 1236 68.8 37.48 ellipse_path fill
1 setlinewidth
filled
0 0 0 nodecolor
2059 1236 68.8 37.48 ellipse_path stroke
0 0 0 nodecolor
14 /Times-Roman set_font
2020.5 1245.9 moveto 77 (GO:0005740) alignedtext
0 0 0 nodecolor
14 /Times-Roman set_font
2018 1230.9 moveto 82 (mitochondrial) alignedtext
0 0 0 nodecolor
14 /Times-Roman set_font
2032.5 1215.9 moveto 53 (envelope) alignedtext
grestore
% node11->node28
gsave
1 setlinewidth
0 0 0 edgecolor
newpath 2358.45 1459.48 moveto
2296.31 1413.11 2175.93 1323.27 2108.26 1272.77 curveto
stroke
0 0 0 edgecolor
newpath 2109.99 1269.69 moveto
2099.88 1266.51 lineto
2105.8 1275.29 lineto
closepath fill
1 setlinewidth
solid
0 0 0 edgecolor
newpath 2109.99 1269.69 moveto
2099.88 1266.51 lineto
2105.8 1275.29 lineto
closepath stroke
grestore
% node33
gsave
0 0.27247 1 nodecolor
2476 1236 63.85 48.08 ellipse_path fill
1 setlinewidth
filled
0 0 0 nodecolor
2476 1236 63.85 48.08 ellipse_path stroke
0 0 0 nodecolor
14 /Times-Roman set_font
2438.5 1253.4 moveto 75 (GO:0031970) alignedtext
0 0 0 nodecolor
14 /Times-Roman set_font
2448.5 1238.4 moveto 55 (organelle) alignedtext
0 0 0 nodecolor
14 /Times-Roman set_font
2449.5 1223.4 moveto 53 (envelope) alignedtext
0 0 0 nodecolor
14 /Times-Roman set_font
2457.5 1208.4 moveto 37 (lumen) alignedtext
grestore
% node11->node33
gsave
1 setlinewidth
0 0 0 edgecolor
newpath 2409.43 1451.94 moveto
2422.33 1410.08 2443.48 1341.47 2458.48 1292.83 curveto
stroke
0 0 0 edgecolor
newpath 2461.89 1293.66 moveto
2461.49 1283.07 lineto
2455.2 1291.6 lineto
closepath fill
1 setlinewidth
solid
0 0 0 edgecolor
newpath 2461.89 1293.66 moveto
2461.49 1283.07 lineto
2455.2 1291.6 lineto
closepath stroke
grestore
% node85
gsave
0 0.15122 1 nodecolor
3231 1236 65.05 37.48 ellipse_path fill
1 setlinewidth
filled
0 0 0 nodecolor
3231 1236 65.05 37.48 ellipse_path stroke
0 0 0 nodecolor
14 /Times-Roman set_font
3193 1245.9 moveto 76 (GO:0005635) alignedtext
0 0 0 nodecolor
14 /Times-Roman set_font
3209.5 1230.9 moveto 43 (nuclear) alignedtext
0 0 0 nodecolor
14 /Times-Roman set_font
3204.5 1215.9 moveto 53 (envelope) alignedtext
grestore
% node11->node85
gsave
1 setlinewidth
0 0 0 edgecolor
newpath 2459.28 1477.32 moveto
2585.5 1452.21 2882.48 1387.78 3119 1295 curveto
3138.25 1287.45 3158.48 1277.48 3176.37 1267.88 curveto
stroke
0 0 0 edgecolor
newpath 3178.39 1270.77 moveto
3185.5 1262.92 lineto
3175.04 1264.62 lineto
closepath fill
1 setlinewidth
solid
0 0 0 edgecolor
newpath 3178.39 1270.77 moveto
3185.5 1262.92 lineto
3175.04 1264.62 lineto
closepath stroke
grestore
% node12
gsave
0 1 1 nodecolor
1259 2789 67.88 26.87 ellipse_path fill
1 setlinewidth
filled
0 0 0 nodecolor
1259 2789 67.88 26.87 ellipse_path stroke
0 0 0 nodecolor
14 /Times-Roman set_font
1219 2791.4 moveto 80 (GO:0044464) alignedtext
0 0 0 nodecolor
14 /Times-Roman set_font
1235 2776.4 moveto 48 (cell part) alignedtext
grestore
% node12->node9
gsave
1 setlinewidth
0 0 0 edgecolor
newpath 1266.41 2762.01 moveto
1273.32 2735.32 1283.13 2693.2 1287 2656 curveto
1292.69 2601.31 1282.03 2538.72 1272.48 2497.02 curveto
stroke
0 0 0 edgecolor
newpath 1275.85 2496.07 moveto
1270.15 2487.14 lineto
1269.04 2497.68 lineto
closepath fill
1 setlinewidth
solid
0 0 0 edgecolor
newpath 1275.85 2496.07 moveto
1270.15 2487.14 lineto
1269.04 2497.68 lineto
closepath stroke
grestore
% node12->node10
gsave
1 setlinewidth
0 0 0 edgecolor
newpath 1191.74 2784.69 moveto
1046.63 2773.86 711.6 2740.1 642 2656 curveto
464.99 2442.1 573.07 1505.86 601.66 1283.5 curveto
stroke
0 0 0 edgecolor
newpath 605.15 1283.82 moveto
602.96 1273.46 lineto
598.21 1282.92 lineto
closepath fill
1 setlinewidth
solid
0 0 0 edgecolor
newpath 605.15 1283.82 moveto
602.96 1273.46 lineto
598.21 1282.92 lineto
closepath stroke
grestore
% node27
gsave
0 0.9999 1 nodecolor
1315 982 68.8 37.48 ellipse_path fill
1 setlinewidth
filled
0 0 0 nodecolor
1315 982 68.8 37.48 ellipse_path stroke
0 0 0 nodecolor
14 /Times-Roman set_font
1277 991.9 moveto 76 (GO:0031966) alignedtext
0 0 0 nodecolor
14 /Times-Roman set_font
1274 976.9 moveto 82 (mitochondrial) alignedtext
0 0 0 nodecolor
14 /Times-Roman set_font
1284.5 961.9 moveto 61 (membrane) alignedtext
grestore
% node12->node27
gsave
1 setlinewidth
0 0 0 edgecolor
newpath 1193.91 2780.92 moveto
1045.34 2758.46 694 2680.93 694 2450 curveto
694 2450 694 2450 694 1762 curveto
694 1493.25 661.39 1371.35 847 1177 curveto
848.86 1175.05 1122.46 1061.67 1250.42 1008.72 curveto
stroke
0 0 0 edgecolor
newpath 1251.84 1011.92 moveto
1259.74 1004.86 lineto
1249.16 1005.45 lineto
closepath fill
1 setlinewidth
solid
0 0 0 edgecolor
newpath 1251.84 1011.92 moveto
1259.74 1004.86 lineto
1249.16 1005.45 lineto
closepath stroke
grestore
% node29
gsave
0 1 1 nodecolor
1802 2629 63.85 26.87 ellipse_path fill
1 setlinewidth
filled
0 0 0 nodecolor
1802 2629 63.85 26.87 ellipse_path stroke
0 0 0 nodecolor
14 /Times-Roman set_font
1764.5 2631.4 moveto 75 (GO:0031975) alignedtext
0 0 0 nodecolor
14 /Times-Roman set_font
1775.5 2616.4 moveto 53 (envelope) alignedtext
grestore
% node12->node29
gsave
1 setlinewidth
0 0 0 edgecolor
newpath 1313.8 2772.85 moveto
1415.38 2742.92 1632.29 2679.01 1739.44 2647.43 curveto
stroke
0 0 0 edgecolor
newpath 1740.55 2650.76 moveto
1749.15 2644.57 lineto
1738.57 2644.04 lineto
closepath fill
1 setlinewidth
solid
0 0 0 edgecolor
newpath 1740.55 2650.76 moveto
1749.15 2644.57 lineto
1738.57 2644.04 lineto
closepath stroke
grestore
% node53
gsave
0 0.99988 1 nodecolor
1468 709 68.8 48.08 ellipse_path fill
1 setlinewidth
filled
0 0 0 nodecolor
1468 709 68.8 48.08 ellipse_path stroke
0 0 0 nodecolor
14 /Times-Roman set_font
1428.5 726.4 moveto 79 (GO:0044455) alignedtext
0 0 0 nodecolor
14 /Times-Roman set_font
1427 711.4 moveto 82 (mitochondrial) alignedtext
0 0 0 nodecolor
14 /Times-Roman set_font
1437.5 696.4 moveto 61 (membrane) alignedtext
0 0 0 nodecolor
14 /Times-Roman set_font
1457 681.4 moveto 22 (part) alignedtext
grestore
% node12->node53
gsave
1 setlinewidth
0 0 0 edgecolor
newpath 1195.88 2778.79 moveto
1077.33 2758.56 827.26 2710.6 760 2656 curveto
680.37 2591.36 656 2552.56 656 2450 curveto
656 2450 656 2450 656 2251 curveto
656 2010.46 378.42 1370.74 521 1177 curveto
651.23 1000.04 831.92 1179.43 993 1030 curveto
1026.64 998.79 999.76 967.61 1031 934 curveto
1138.87 817.96 1212.69 854.45 1352 779 curveto
1370.49 768.99 1390.2 757.43 1408.04 746.64 curveto
stroke
0 0 0 edgecolor
newpath 1409.91 749.6 moveto
1416.63 741.41 lineto
1406.27 743.62 lineto
closepath fill
1 setlinewidth
solid
0 0 0 edgecolor
newpath 1409.91 749.6 moveto
1416.63 741.41 lineto
1406.27 743.62 lineto
closepath stroke
grestore
% node64
gsave
0 1 1 nodecolor
1213 2629 65.05 26.87 ellipse_path fill
1 setlinewidth
filled
0 0 0 nodecolor
1213 2629 65.05 26.87 ellipse_path stroke
0 0 0 nodecolor
14 /Times-Roman set_font
1175 2631.4 moveto 76 (GO:0005622) alignedtext
0 0 0 nodecolor
14 /Times-Roman set_font
1178 2616.4 moveto 70 (intracellular) alignedtext
grestore
% node12->node64
gsave
1 setlinewidth
0 0 0 edgecolor
newpath 1251.2 2761.86 moveto
1243.61 2735.46 1232.02 2695.16 1223.6 2665.87 curveto
stroke
0 0 0 edgecolor
newpath 1226.89 2664.65 moveto
1220.76 2656.01 lineto
1220.16 2666.59 lineto
closepath fill
1 setlinewidth
solid
0 0 0 edgecolor
newpath 1226.89 2664.65 moveto
1220.76 2656.01 lineto
1220.16 2666.59 lineto
closepath stroke
grestore
% node12->node71
gsave
1 setlinewidth
0 0 0 edgecolor
newpath 1191.01 2786.61 moveto
1027.25 2779.34 617.85 2751.79 528 2656 curveto
464.94 2588.77 504 2542.17 504 2450 curveto
504 2450 504 2450 504 2251 curveto
504 2133.36 508.23 2102.32 485 1987 curveto
473.09 1927.88 449.98 1862.87 432.36 1817.99 curveto
stroke
0 0 0 edgecolor
newpath 435.51 1816.46 moveto
428.57 1808.45 lineto
429 1819.04 lineto
closepath fill
1 setlinewidth
solid
0 0 0 edgecolor
newpath 435.51 1816.46 moveto
428.57 1808.45 lineto
429 1819.04 lineto
closepath stroke
grestore
% node72
gsave
0 0.9898 1 nodecolor
410 2035 65.76 37.48 ellipse_path fill
1 setlinewidth
filled
0 0 0 nodecolor
410 2035 65.76 37.48 ellipse_path stroke
0 0 0 nodecolor
14 /Times-Roman set_font
371.5 2044.9 moveto 77 (GO:0070469) alignedtext
0 0 0 nodecolor
14 /Times-Roman set_font
379 2029.9 moveto 62 (respiratory) alignedtext
0 0 0 nodecolor
14 /Times-Roman set_font
394.5 2014.9 moveto 31 (chain) alignedtext
grestore
% node12->node72
gsave
1 setlinewidth
0 0 0 edgecolor
newpath 1191.04 2787.21 moveto
1021.4 2781.25 586.06 2756.3 490 2656 curveto
336.91 2496.16 376.73 2197.76 399.44 2082.3 curveto
stroke
0 0 0 edgecolor
newpath 402.9 2082.85 moveto
401.45 2072.36 lineto
396.04 2081.47 lineto
closepath fill
1 setlinewidth
solid
0 0 0 edgecolor
newpath 402.9 2082.85 moveto
401.45 2072.36 lineto
396.04 2081.47 lineto
closepath stroke
grestore
% node12->node85
gsave
1 setlinewidth
0 0 0 edgecolor
newpath 1326.92 2787.15 moveto
1727.3 2775.37 3762 2703.04 3762 2450 curveto
3762 2450 3762 2450 3762 2035 curveto
3762 1880.46 3777.01 1828.73 3705 1692 curveto
3650.95 1589.36 3384.15 1362.43 3276.33 1273.14 curveto
stroke
0 0 0 edgecolor
newpath 3278.48 1270.37 moveto
3268.54 1266.7 lineto
3274.01 1275.77 lineto
closepath fill
1 setlinewidth
solid
0 0 0 edgecolor
newpath 3278.48 1270.37 moveto
3268.54 1266.7 lineto
3274.01 1275.77 lineto
closepath stroke
grestore
% node12->node86
gsave
1 setlinewidth
0 0 0 edgecolor
newpath 1325.62 2783.01 moveto
1576.1 2759.28 2457.73 2664.43 2667 2488 curveto
2845.92 2337.16 2846.02 2220.4 2829 1987 curveto
2824.15 1920.47 2811.33 1843.75 2803.17 1799.27 curveto
stroke
0 0 0 edgecolor
newpath 2806.57 1798.41 moveto
2801.3 1789.22 lineto
2799.69 1799.69 lineto
closepath fill
1 setlinewidth
solid
0 0 0 edgecolor
newpath 2806.57 1798.41 moveto
2801.3 1789.22 lineto
2799.69 1799.69 lineto
closepath stroke
grestore
% node13->node1
gsave
1 setlinewidth
0 0 0 edgecolor
newpath 1839.92 1463.82 moveto
1794.18 1419.65 1699.2 1327.93 1644.73 1275.33 curveto
stroke
0 0 0 edgecolor
newpath 1646.95 1272.61 moveto
1637.32 1268.18 lineto
1642.09 1277.64 lineto
closepath fill
1 setlinewidth
solid
0 0 0 edgecolor
newpath 1646.95 1272.61 moveto
1637.32 1268.18 lineto
1642.09 1277.64 lineto
closepath stroke
grestore
% node14
gsave
0 1 1 nodecolor
920 982 63.85 37.48 ellipse_path fill
1 setlinewidth
filled
0 0 0 nodecolor
920 982 63.85 37.48 ellipse_path stroke
0 0 0 nodecolor
14 /Times-Roman set_font
882.5 991.9 moveto 75 (GO:0022626) alignedtext
0 0 0 nodecolor
14 /Times-Roman set_font
892.5 976.9 moveto 55 (cytosolic) alignedtext
0 0 0 nodecolor
14 /Times-Roman set_font
892.5 961.9 moveto 55 (ribosome) alignedtext
grestore
% node13->node14
gsave
1 setlinewidth
0 0 0 edgecolor
newpath 1828.64 1466.39 moveto
1815.23 1458.32 1799.97 1449.2 1786 1441 curveto
1673.72 1375.06 1626.63 1384.44 1532 1295 curveto
1486.49 1251.99 1504.35 1215.55 1455 1177 curveto
1297.83 1054.21 1216.88 1102.3 1031 1030 curveto
1014.4 1023.54 996.61 1016.09 980.24 1009.02 curveto
stroke
0 0 0 edgecolor
newpath 981.35 1005.69 moveto
970.79 1004.91 lineto
978.56 1012.1 lineto
closepath fill
1 setlinewidth
solid
0 0 0 edgecolor
newpath 981.35 1005.69 moveto
970.79 1004.91 lineto
978.56 1012.1 lineto
closepath stroke
grestore
% node82
gsave
0 1 1 nodecolor
1978 982 63.85 37.48 ellipse_path fill
1 setlinewidth
filled
0 0 0 nodecolor
1978 982 63.85 37.48 ellipse_path stroke
0 0 0 nodecolor
14 /Times-Roman set_font
1940.5 991.9 moveto 75 (GO:0000313) alignedtext
0 0 0 nodecolor
14 /Times-Roman set_font
1948.5 976.9 moveto 59 (organellar) alignedtext
0 0 0 nodecolor
14 /Times-Roman set_font
1950.5 961.9 moveto 55 (ribosome) alignedtext
grestore
% node13->node82
gsave
1 setlinewidth
0 0 0 edgecolor
newpath 1871.94 1462.1 moveto
1890.02 1380.28 1944.5 1133.63 1967.54 1029.36 curveto
stroke
0 0 0 edgecolor
newpath 1970.99 1029.94 moveto
1969.73 1019.42 lineto
1964.16 1028.43 lineto
closepath fill
1 setlinewidth
solid
0 0 0 edgecolor
newpath 1970.99 1029.94 moveto
1969.73 1019.42 lineto
1964.16 1028.43 lineto
closepath stroke
grestore
% node14->node46
gsave
1 setlinewidth
0 0 0 edgecolor
newpath 920 944.33 moveto
920 898.57 920 820.87 920 767.35 curveto
stroke
0 0 0 edgecolor
newpath 923.5 767.32 moveto
920 757.32 lineto
916.5 767.32 lineto
closepath fill
1 setlinewidth
solid
0 0 0 edgecolor
newpath 923.5 767.32 moveto
920 757.32 lineto
916.5 767.32 lineto
closepath stroke
grestore
% node14->node47
gsave
1 setlinewidth
0 0 0 edgecolor
newpath 958.57 951.86 moveto
1009.1 912.34 1100.4 840.75 1178 779 curveto
1188.28 770.82 1199.2 762.07 1209.72 753.63 curveto
stroke
0 0 0 edgecolor
newpath 1212.06 756.23 moveto
1217.66 747.24 lineto
1207.68 750.78 lineto
closepath fill
1 setlinewidth
solid
0 0 0 edgecolor
newpath 1212.06 756.23 moveto
1217.66 747.24 lineto
1207.68 750.78 lineto
closepath stroke
grestore
% node15->node1
gsave
1 setlinewidth
0 0 0 edgecolor
newpath 1118.16 1729.96 moveto
1134.93 1717.92 1154.26 1704.21 1172 1692 curveto
1274.77 1621.29 1323.3 1630.4 1406 1537 curveto
1437.62 1501.29 1429.16 1481.73 1454 1441 curveto
1489.98 1382 1538.12 1318.42 1570.05 1277.97 curveto
stroke
0 0 0 edgecolor
newpath 1572.94 1279.96 moveto
1576.4 1269.95 lineto
1567.45 1275.61 lineto
closepath fill
1 setlinewidth
solid
0 0 0 edgecolor
newpath 1572.94 1279.96 moveto
1576.4 1269.95 lineto
1567.45 1275.61 lineto
closepath stroke
grestore
% node15->node13
gsave
1 setlinewidth
0 0 0 edgecolor
newpath 1135.21 1736.19 moveto
1168.38 1722.5 1210.2 1705.73 1248 1692 curveto
1457.52 1615.91 1513.49 1607.36 1725 1537 curveto
1751.54 1528.17 1780.81 1518.24 1805.78 1509.71 curveto
stroke
0 0 0 edgecolor
newpath 1807.15 1512.94 moveto
1815.48 1506.39 lineto
1804.89 1506.31 lineto
closepath fill
1 setlinewidth
solid
0 0 0 edgecolor
newpath 1807.15 1512.94 moveto
1815.48 1506.39 lineto
1804.89 1506.31 lineto
closepath stroke
grestore
% node16
gsave
0 1 1 nodecolor
659 982 65.05 26.87 ellipse_path fill
1 setlinewidth
filled
0 0 0 nodecolor
659 982 65.05 26.87 ellipse_path stroke
0 0 0 nodecolor
14 /Times-Roman set_font
621 984.4 moveto 76 (GO:0030684) alignedtext
0 0 0 nodecolor
14 /Times-Roman set_font
622.5 969.4 moveto 73 (preribosome) alignedtext
grestore
% node15->node16
gsave
1 setlinewidth
0 0 0 edgecolor
newpath 1011.3 1736.84 moveto
936.23 1703.21 812.91 1636.12 751 1537 curveto
665.22 1399.67 722.15 1336.63 695 1177 curveto
685.62 1121.86 673.65 1058.16 666.15 1018.98 curveto
stroke
0 0 0 edgecolor
newpath 669.57 1018.25 moveto
664.25 1009.09 lineto
662.7 1019.57 lineto
closepath fill
1 setlinewidth
solid
0 0 0 edgecolor
newpath 669.57 1018.25 moveto
664.25 1009.09 lineto
662.7 1019.57 lineto
closepath stroke
grestore
% node23
gsave
0 1 1 nodecolor
1486 982 84.15 48.08 ellipse_path fill
1 setlinewidth
filled
0 0 0 nodecolor
1486 982 84.15 48.08 ellipse_path stroke
0 0 0 nodecolor
14 /Times-Roman set_font
1448.5 999.4 moveto 75 (GO:0005732) alignedtext
0 0 0 nodecolor
14 /Times-Roman set_font
1441 984.4 moveto 90 (small nucleolar) alignedtext
0 0 0 nodecolor
14 /Times-Roman set_font
1434.5 969.4 moveto 103 (ribonucleoprotein) alignedtext
0 0 0 nodecolor
14 /Times-Roman set_font
1460.5 954.4 moveto 51 (complex) alignedtext
grestore
% node15->node23
gsave
1 setlinewidth
0 0 0 edgecolor
newpath 1118.18 1730.07 moveto
1171.93 1689.62 1263.13 1615.66 1325 1537 curveto
1400.48 1441.03 1419.41 1411.79 1455 1295 curveto
1481.2 1209.03 1486.53 1104.23 1486.99 1040.34 curveto
stroke
0 0 0 edgecolor
newpath 1490.49 1040.07 moveto
1487.02 1030.06 lineto
1483.49 1040.05 lineto
closepath fill
1 setlinewidth
solid
0 0 0 edgecolor
newpath 1490.49 1040.07 moveto
1487.02 1030.06 lineto
1483.49 1040.05 lineto
closepath stroke
grestore
% node15->node63
gsave
1 setlinewidth
0 0 0 edgecolor
newpath 1069.45 1724.33 moveto
1063.13 1672.05 1051.77 1578.1 1045.49 1526.12 curveto
stroke
0 0 0 edgecolor
newpath 1048.94 1525.51 moveto
1044.26 1516 lineto
1041.99 1526.35 lineto
closepath fill
1 setlinewidth
solid
0 0 0 edgecolor
newpath 1048.94 1525.51 moveto
1044.26 1516 lineto
1041.99 1526.35 lineto
closepath stroke
grestore
% node74
gsave
0 0.54368 1 nodecolor
2798 1236 84.15 48.08 ellipse_path fill
1 setlinewidth
filled
0 0 0 nodecolor
2798 1236 84.15 48.08 ellipse_path stroke
0 0 0 nodecolor
14 /Times-Roman set_font
2760.5 1253.4 moveto 75 (GO:0030532) alignedtext
0 0 0 nodecolor
14 /Times-Roman set_font
2759 1238.4 moveto 78 (small nuclear) alignedtext
0 0 0 nodecolor
14 /Times-Roman set_font
2746.5 1223.4 moveto 103 (ribonucleoprotein) alignedtext
0 0 0 nodecolor
14 /Times-Roman set_font
2772.5 1208.4 moveto 51 (complex) alignedtext
grestore
% node15->node74
gsave
1 setlinewidth
0 0 0 edgecolor
newpath 1142.63 1740.14 moveto
1191.46 1725.14 1258.8 1705.57 1319 1692 curveto
1727.78 1599.85 1888.12 1749.97 2249 1537 curveto
2295.87 1509.34 2281.16 1473.24 2325 1441 curveto
2470.77 1333.83 2543.37 1376.31 2705 1295 curveto
2715.04 1289.95 2725.37 1284.11 2735.34 1278.1 curveto
stroke
0 0 0 edgecolor
newpath 2737.28 1281.01 moveto
2743.98 1272.8 lineto
2733.62 1275.05 lineto
closepath fill
1 setlinewidth
solid
0 0 0 edgecolor
newpath 2737.28 1281.01 moveto
2743.98 1272.8 lineto
2733.62 1275.05 lineto
closepath stroke
grestore
% node80
gsave
0 1 1 nodecolor
1223 1489 75.16 26.87 ellipse_path fill
1 setlinewidth
filled
0 0 0 nodecolor
1223 1489 75.16 26.87 ellipse_path stroke
0 0 0 nodecolor
14 /Times-Roman set_font
1185.5 1491.4 moveto 75 (GO:0071010) alignedtext
0 0 0 nodecolor
14 /Times-Roman set_font
1177.5 1476.4 moveto 91 (prespliceosome) alignedtext
grestore
% node15->node80
gsave
1 setlinewidth
0 0 0 edgecolor
newpath 1093.94 1725.47 moveto
1122.59 1672.97 1175.07 1576.81 1203.49 1524.75 curveto
stroke
0 0 0 edgecolor
newpath 1206.62 1526.33 moveto
1208.33 1515.87 lineto
1200.47 1522.97 lineto
closepath fill
1 setlinewidth
solid
0 0 0 edgecolor
newpath 1206.62 1526.33 moveto
1208.33 1515.87 lineto
1200.47 1522.97 lineto
closepath stroke
grestore
% node81
gsave
0 1 1 nodecolor
1111 1236 111.22 26.87 ellipse_path fill
1 setlinewidth
filled
0 0 0 nodecolor
1111 1236 111.22 26.87 ellipse_path stroke
0 0 0 nodecolor
14 /Times-Roman set_font
1073 1238.4 moveto 76 (GO:0071004) alignedtext
0 0 0 nodecolor
14 /Times-Roman set_font
1040 1223.4 moveto 142 (U2-type prespliceosome) alignedtext
grestore
% node15->node81
gsave
1 setlinewidth
0 0 0 edgecolor
newpath 1115.13 1729.1 moveto
1176.47 1678.99 1286.9 1584.36 1307 1537 curveto
1352.25 1430.4 1228.72 1320.07 1157.46 1267.51 curveto
stroke
0 0 0 edgecolor
newpath 1159.19 1264.44 moveto
1149.04 1261.39 lineto
1155.07 1270.11 lineto
closepath fill
1 setlinewidth
solid
0 0 0 edgecolor
newpath 1159.19 1264.44 moveto
1149.04 1261.39 lineto
1155.07 1270.11 lineto
closepath stroke
grestore
% node17
gsave
0 1 1 nodecolor
3841 709 80.82 26.87 ellipse_path fill
1 setlinewidth
filled
0 0 0 nodecolor
3841 709 80.82 26.87 ellipse_path stroke
0 0 0 nodecolor
14 /Times-Roman set_font
3803 711.4 moveto 76 (GO:0030686) alignedtext
0 0 0 nodecolor
14 /Times-Roman set_font
3791.5 696.4 moveto 99 (90S preribosome) alignedtext
grestore
% node16->node17
gsave
1 setlinewidth
0 0 0 edgecolor
newpath 711.11 965.79 moveto
748.53 954.87 800.39 941.19 847 934 curveto
2062.12 746.6 2398.2 992.52 3609 779 curveto
3667.21 768.73 3731.41 748.65 3777.49 732.62 curveto
stroke
0 0 0 edgecolor
newpath 3778.77 735.88 moveto
3787.04 729.26 lineto
3776.45 729.28 lineto
closepath fill
1 setlinewidth
solid
0 0 0 edgecolor
newpath 3778.77 735.88 moveto
3787.04 729.26 lineto
3776.45 729.28 lineto
closepath stroke
grestore
% node18
gsave
0 1 1 nodecolor
295 709 120.21 37.48 ellipse_path fill
1 setlinewidth
filled
0 0 0 nodecolor
295 709 120.21 37.48 ellipse_path stroke
0 0 0 nodecolor
14 /Times-Roman set_font
257.5 718.9 moveto 75 (GO:0030687) alignedtext
0 0 0 nodecolor
14 /Times-Roman set_font
218 703.9 moveto 154 (preribosome, large subunit) alignedtext
0 0 0 nodecolor
14 /Times-Roman set_font
268 688.9 moveto 54 (precursor) alignedtext
grestore
% node16->node18
gsave
1 setlinewidth
0 0 0 edgecolor
newpath 627.33 958.25 moveto
565.17 911.63 426.52 807.64 349.4 749.8 curveto
stroke
0 0 0 edgecolor
newpath 351.32 746.86 moveto
341.22 743.66 lineto
347.12 752.46 lineto
closepath fill
1 setlinewidth
solid
0 0 0 edgecolor
newpath 351.32 746.86 moveto
341.22 743.66 lineto
347.12 752.46 lineto
closepath stroke
grestore
% node19
gsave
0 1 1 nodecolor
555 709 121.83 37.48 ellipse_path fill
1 setlinewidth
filled
0 0 0 nodecolor
555 709 121.83 37.48 ellipse_path stroke
0 0 0 nodecolor
14 /Times-Roman set_font
517.5 718.9 moveto 75 (GO:0030688) alignedtext
0 0 0 nodecolor
14 /Times-Roman set_font
476.5 703.9 moveto 157 (preribosome, small subunit) alignedtext
0 0 0 nodecolor
14 /Times-Roman set_font
528 688.9 moveto 54 (precursor) alignedtext
grestore
% node16->node19
gsave
1 setlinewidth
0 0 0 edgecolor
newpath 648.84 955.33 moveto
631.25 909.16 594.92 813.79 572.98 756.2 curveto
stroke
0 0 0 edgecolor
newpath 576.16 754.7 moveto
569.33 746.61 lineto
569.62 757.2 lineto
closepath fill
1 setlinewidth
solid
0 0 0 edgecolor
newpath 576.16 754.7 moveto
569.33 746.61 lineto
569.62 757.2 lineto
closepath stroke
grestore
% node38
gsave
0 1 1 nodecolor
761 709 65.97 37.48 ellipse_path fill
1 setlinewidth
filled
0 0 0 nodecolor
761 709 65.97 37.48 ellipse_path stroke
0 0 0 nodecolor
14 /Times-Roman set_font
723 718.9 moveto 76 (GO:0032040) alignedtext
0 0 0 nodecolor
14 /Times-Roman set_font
722 703.9 moveto 78 (small-subunit) alignedtext
0 0 0 nodecolor
14 /Times-Roman set_font
726.5 688.9 moveto 69 (processome) alignedtext
grestore
% node16->node38
gsave
1 setlinewidth
0 0 0 edgecolor
newpath 669.15 954.83 moveto
686.54 908.29 722.2 812.84 743.62 755.53 curveto
stroke
0 0 0 edgecolor
newpath 746.96 756.57 moveto
747.18 745.98 lineto
740.4 754.12 lineto
closepath fill
1 setlinewidth
solid
0 0 0 edgecolor
newpath 746.96 756.57 moveto
747.18 745.98 lineto
740.4 754.12 lineto
closepath stroke
grestore
% node17->node41
gsave
1 setlinewidth
0 0 0 edgecolor
newpath 3829.89 682.13 moveto
3808.98 631.55 3763.36 521.23 3735.4 453.61 curveto
stroke
0 0 0 edgecolor
newpath 3738.47 451.86 moveto
3731.41 443.95 lineto
3732 454.53 lineto
closepath fill
1 setlinewidth
solid
0 0 0 edgecolor
newpath 3738.47 451.86 moveto
3731.41 443.95 lineto
3732 454.53 lineto
closepath stroke
grestore
% node17->node42
gsave
1 setlinewidth
0 0 0 edgecolor
newpath 3845.87 681.86 moveto
3855.9 625.96 3878.88 497.93 3890.3 434.31 curveto
stroke
0 0 0 edgecolor
newpath 3893.78 434.76 moveto
3892.1 424.3 lineto
3886.89 433.53 lineto
closepath fill
1 setlinewidth
solid
0 0 0 edgecolor
newpath 3893.78 434.76 moveto
3892.1 424.3 lineto
3886.89 433.53 lineto
closepath stroke
grestore
% node17->node79
gsave
1 setlinewidth
0 0 0 edgecolor
newpath 3860.5 682.67 moveto
3902.13 626.43 3999.74 494.59 4046.35 431.64 curveto
stroke
0 0 0 edgecolor
newpath 4049.17 433.71 moveto
4052.31 423.59 lineto
4043.55 429.55 lineto
closepath fill
1 setlinewidth
solid
0 0 0 edgecolor
newpath 4049.17 433.71 moveto
4052.31 423.59 lineto
4043.55 429.55 lineto
closepath stroke
grestore
% node20
gsave
0 1 1 nodecolor
3750 1489 65.97 37.48 ellipse_path fill
1 setlinewidth
filled
0 0 0 nodecolor
3750 1489 65.97 37.48 ellipse_path stroke
0 0 0 nodecolor
14 /Times-Roman set_font
3711 1498.9 moveto 78 (GO:0044428) alignedtext
0 0 0 nodecolor
14 /Times-Roman set_font
3728.5 1483.9 moveto 43 (nuclear) alignedtext
0 0 0 nodecolor
14 /Times-Roman set_font
3739 1468.9 moveto 22 (part) alignedtext
grestore
% node20->node21
gsave
1 setlinewidth
0 0 0 edgecolor
newpath 3743.66 1451.67 moveto
3735.49 1403.65 3721.4 1320.74 3713.28 1272.92 curveto
stroke
0 0 0 edgecolor
newpath 3716.71 1272.26 moveto
3711.59 1262.99 lineto
3709.81 1273.43 lineto
closepath fill
1 setlinewidth
solid
0 0 0 edgecolor
newpath 3716.71 1272.26 moveto
3711.59 1262.99 lineto
3709.81 1273.43 lineto
closepath stroke
grestore
% node25
gsave
0 1 1 nodecolor
4007 709 67.18 37.48 ellipse_path fill
1 setlinewidth
filled
0 0 0 nodecolor
4007 709 67.18 37.48 ellipse_path stroke
0 0 0 nodecolor
14 /Times-Roman set_font
3967.5 718.9 moveto 79 (GO:0044452) alignedtext
0 0 0 nodecolor
14 /Times-Roman set_font
3979.5 703.9 moveto 55 (nucleolar) alignedtext
0 0 0 nodecolor
14 /Times-Roman set_font
3996 688.9 moveto 22 (part) alignedtext
grestore
% node20->node25
gsave
1 setlinewidth
0 0 0 edgecolor
newpath 3765.01 1452.22 moveto
3779.84 1413.77 3801.49 1351.3 3810 1295 curveto
3817.84 1243.14 3817.27 1228.94 3810 1177 curveto
3800.58 1109.71 3777.42 1097.29 3768 1030 curveto
3762.08 987.75 3751.08 973.17 3768 934 curveto
3770.64 927.89 3896.68 810.9 3964.63 748.09 curveto
stroke
0 0 0 edgecolor
newpath 3967.25 750.44 moveto
3972.22 741.08 lineto
3962.5 745.3 lineto
closepath fill
1 setlinewidth
solid
0 0 0 edgecolor
newpath 3967.25 750.44 moveto
3972.22 741.08 lineto
3962.5 745.3 lineto
closepath stroke
grestore
% node37
gsave
0 1 1 nodecolor
3559 1236 63.14 37.48 ellipse_path fill
1 setlinewidth
filled
0 0 0 nodecolor
3559 1236 63.14 37.48 ellipse_path stroke
0 0 0 nodecolor
14 /Times-Roman set_font
3522 1245.9 moveto 74 (GO:0031981) alignedtext
0 0 0 nodecolor
14 /Times-Roman set_font
3537.5 1230.9 moveto 43 (nuclear) alignedtext
0 0 0 nodecolor
14 /Times-Roman set_font
3540.5 1215.9 moveto 37 (lumen) alignedtext
grestore
% node20->node37
gsave
1 setlinewidth
0 0 0 edgecolor
newpath 3723.84 1454.35 moveto
3689.27 1408.55 3628.38 1327.9 3591.07 1278.48 curveto
stroke
0 0 0 edgecolor
newpath 3593.66 1276.1 moveto
3584.84 1270.23 lineto
3588.07 1280.32 lineto
closepath fill
1 setlinewidth
solid
0 0 0 edgecolor
newpath 3593.66 1276.1 moveto
3584.84 1270.23 lineto
3588.07 1280.32 lineto
closepath stroke
grestore
% node44
gsave
0 1 1 nodecolor
3396 1236 82.23 48.08 ellipse_path fill
1 setlinewidth
filled
0 0 0 nodecolor
3396 1236 82.23 48.08 ellipse_path stroke
0 0 0 nodecolor
14 /Times-Roman set_font
3358 1253.4 moveto 76 (GO:0000176) alignedtext
0 0 0 nodecolor
14 /Times-Roman set_font
3374.5 1238.4 moveto 43 (nuclear) alignedtext
0 0 0 nodecolor
14 /Times-Roman set_font
3370 1223.4 moveto 52 (exosome) alignedtext
0 0 0 nodecolor
14 /Times-Roman set_font
3345.5 1208.4 moveto 101 (\(RNase complex\)) alignedtext
grestore
% node20->node44
gsave
1 setlinewidth
0 0 0 edgecolor
newpath 3708.7 1459.48 moveto
3646.57 1415.08 3528.69 1330.83 3456.75 1279.42 curveto
stroke
0 0 0 edgecolor
newpath 3458.38 1276.28 moveto
3448.21 1273.31 lineto
3454.31 1281.98 lineto
closepath fill
1 setlinewidth
solid
0 0 0 edgecolor
newpath 3458.38 1276.28 moveto
3448.21 1273.31 lineto
3454.31 1281.98 lineto
closepath stroke
grestore
% node69
gsave
0 1 1 nodecolor
3842 982 65.05 26.87 ellipse_path fill
1 setlinewidth
filled
0 0 0 nodecolor
3842 982 65.05 26.87 ellipse_path stroke
0 0 0 nodecolor
14 /Times-Roman set_font
3804 984.4 moveto 76 (GO:0005730) alignedtext
0 0 0 nodecolor
14 /Times-Roman set_font
3814 969.4 moveto 56 (nucleolus) alignedtext
grestore
% node20->node69
gsave
1 setlinewidth
0 0 0 edgecolor
newpath 3775.43 1454.37 moveto
3801.05 1417.16 3838.87 1355.23 3854 1295 curveto
3878.43 1197.73 3861.43 1078.16 3850.02 1018.91 curveto
stroke
0 0 0 edgecolor
newpath 3853.41 1018.03 moveto
3848.03 1008.9 lineto
3846.55 1019.39 lineto
closepath fill
1 setlinewidth
solid
0 0 0 edgecolor
newpath 3853.41 1018.03 moveto
3848.03 1008.9 lineto
3846.55 1019.39 lineto
closepath stroke
grestore
% node20->node74
gsave
1 setlinewidth
0 0 0 edgecolor
newpath 3684.93 1482.02 moveto
3538.38 1464.66 3173.2 1412.23 2891 1295 curveto
2880.24 1290.53 2869.33 1284.84 2858.96 1278.78 curveto
stroke
0 0 0 edgecolor
newpath 2860.76 1275.77 moveto
2850.38 1273.61 lineto
2857.14 1281.77 lineto
closepath fill
1 setlinewidth
solid
0 0 0 edgecolor
newpath 2860.76 1275.77 moveto
2850.38 1273.61 lineto
2857.14 1281.77 lineto
closepath stroke
grestore
% node76
gsave
0 0.95386 1 nodecolor
4064 1236 82.02 58.69 ellipse_path fill
1 setlinewidth
filled
0 0 0 nodecolor
4064 1236 82.02 58.69 ellipse_path stroke
0 0 0 nodecolor
14 /Times-Roman set_font
4026 1260.9 moveto 76 (GO:0055029) alignedtext
0 0 0 nodecolor
14 /Times-Roman set_font
4042.5 1245.9 moveto 43 (nuclear) alignedtext
0 0 0 nodecolor
14 /Times-Roman set_font
4022 1230.9 moveto 84 (DNA-directed) alignedtext
0 0 0 nodecolor
14 /Times-Roman set_font
4014 1215.9 moveto 100 (RNA polymerase) alignedtext
0 0 0 nodecolor
14 /Times-Roman set_font
4038.5 1200.9 moveto 51 (complex) alignedtext
grestore
% node20->node76
gsave
1 setlinewidth
0 0 0 edgecolor
newpath 3788.19 1458.23 moveto
3841.24 1415.48 3937.89 1337.61 4001.53 1286.33 curveto
stroke
0 0 0 edgecolor
newpath 4003.92 1288.9 moveto
4009.51 1279.91 lineto
3999.53 1283.45 lineto
closepath fill
1 setlinewidth
solid
0 0 0 edgecolor
newpath 4003.92 1288.9 moveto
4009.51 1279.91 lineto
3999.53 1283.45 lineto
closepath stroke
grestore
% node77
gsave
0 0.15122 1 nodecolor
3316 982 65.76 37.48 ellipse_path fill
1 setlinewidth
filled
0 0 0 nodecolor
3316 982 65.76 37.48 ellipse_path stroke
0 0 0 nodecolor
14 /Times-Roman set_font
3277.5 991.9 moveto 77 (GO:0005643) alignedtext
0 0 0 nodecolor
14 /Times-Roman set_font
3294.5 976.9 moveto 43 (nuclear) alignedtext
0 0 0 nodecolor
14 /Times-Roman set_font
3303 961.9 moveto 26 (pore) alignedtext
grestore
% node20->node77
gsave
1 setlinewidth
0 0 0 edgecolor
newpath 3767.76 1452.69 moveto
3795.36 1390.54 3839.77 1262.22 3783 1177 curveto
3695.35 1045.42 3500.18 1002.47 3391.96 988.57 curveto
stroke
0 0 0 edgecolor
newpath 3392.11 985.06 moveto
3381.76 987.31 lineto
3391.26 992.01 lineto
closepath fill
1 setlinewidth
solid
0 0 0 edgecolor
newpath 3392.11 985.06 moveto
3381.76 987.31 lineto
3391.26 992.01 lineto
closepath stroke
grestore
% node20->node85
gsave
1 setlinewidth
0 0 0 edgecolor
newpath 3705.86 1460.8 moveto
3694.38 1453.95 3681.9 1446.9 3670 1441 curveto
3513.48 1363.36 3456.03 1382.84 3305 1295 curveto
3294.57 1288.93 3284.03 1281.49 3274.31 1273.96 curveto
stroke
0 0 0 edgecolor
newpath 3276.36 1271.13 moveto
3266.36 1267.65 lineto
3272.01 1276.61 lineto
closepath fill
1 setlinewidth
solid
0 0 0 edgecolor
newpath 3276.36 1271.13 moveto
3266.36 1267.65 lineto
3272.01 1276.61 lineto
closepath stroke
grestore
% node87
gsave
0 1 1 nodecolor
4045 982 82.02 48.08 ellipse_path fill
1 setlinewidth
filled
0 0 0 nodecolor
4045 982 82.02 48.08 ellipse_path stroke
0 0 0 nodecolor
14 /Times-Roman set_font
4006.5 999.4 moveto 77 (GO:0005666) alignedtext
0 0 0 nodecolor
14 /Times-Roman set_font
4003 984.4 moveto 84 (DNA-directed) alignedtext
0 0 0 nodecolor
14 /Times-Roman set_font
3995 969.4 moveto 100 (RNA polymerase) alignedtext
0 0 0 nodecolor
14 /Times-Roman set_font
4011 954.4 moveto 68 (III complex) alignedtext
grestore
% node20->node87
gsave
1 setlinewidth
0 0 0 edgecolor
newpath 3773.6 1453.7 moveto
3799.11 1415.17 3840.61 1351.42 3874 1295 curveto
3926.6 1206.12 3983.25 1100.18 4016.34 1037.15 curveto
stroke
0 0 0 edgecolor
newpath 4019.51 1038.65 moveto
4021.05 1028.17 lineto
4013.31 1035.4 lineto
closepath fill
1 setlinewidth
solid
0 0 0 edgecolor
newpath 4019.51 1038.65 moveto
4021.05 1028.17 lineto
4013.31 1035.4 lineto
closepath stroke
grestore
% node75
gsave
0 0.92121 1 nodecolor
3992 1489 82.02 48.08 ellipse_path fill
1 setlinewidth
filled
0 0 0 nodecolor
3992 1489 82.02 48.08 ellipse_path stroke
0 0 0 nodecolor
14 /Times-Roman set_font
3954 1506.4 moveto 76 (GO:0000428) alignedtext
0 0 0 nodecolor
14 /Times-Roman set_font
3950 1491.4 moveto 84 (DNA-directed) alignedtext
0 0 0 nodecolor
14 /Times-Roman set_font
3942 1476.4 moveto 100 (RNA polymerase) alignedtext
0 0 0 nodecolor
14 /Times-Roman set_font
3966.5 1461.4 moveto 51 (complex) alignedtext
grestore
% node22->node75
gsave
1 setlinewidth
0 0 0 edgecolor
newpath 3239.22 1731.75 moveto
3262.74 1718.23 3291.67 1702.91 3319 1692 curveto
3565.61 1593.56 3647.77 1631.3 3896 1537 curveto
3904.73 1533.68 3913.71 1529.83 3922.53 1525.77 curveto
stroke
0 0 0 edgecolor
newpath 3924.07 1528.91 moveto
3931.63 1521.48 lineto
3921.09 1522.58 lineto
closepath fill
1 setlinewidth
solid
0 0 0 edgecolor
newpath 3924.07 1528.91 moveto
3931.63 1521.48 lineto
3921.09 1522.58 lineto
closepath stroke
grestore
% node24
gsave
0 1 1 nodecolor
2102 397 80.82 37.48 ellipse_path fill
1 setlinewidth
filled
0 0 0 nodecolor
2102 397 80.82 37.48 ellipse_path stroke
0 0 0 nodecolor
14 /Times-Roman set_font
2064.5 406.9 moveto 75 (GO:0031428) alignedtext
0 0 0 nodecolor
14 /Times-Roman set_font
2052.5 391.9 moveto 99 (box C/D snoRNP) alignedtext
0 0 0 nodecolor
14 /Times-Roman set_font
2076.5 376.9 moveto 51 (complex) alignedtext
grestore
% node23->node24
gsave
1 setlinewidth
0 0 0 edgecolor
newpath 1546.52 948.51 moveto
1638.93 897.02 1806.88 801.95 1829 779 curveto
1878.13 728.02 1865.59 697.82 1905 639 curveto
1954.56 565.03 2021.68 486.3 2063.39 439.4 curveto
stroke
0 0 0 edgecolor
newpath 2066.06 441.66 moveto
2070.11 431.87 lineto
2060.84 437 lineto
closepath fill
1 setlinewidth
solid
0 0 0 edgecolor
newpath 2066.06 441.66 moveto
2070.11 431.87 lineto
2060.84 437 lineto
closepath stroke
grestore
% node25->node24
gsave
1 setlinewidth
0 0 0 edgecolor
newpath 3978.95 674.93 moveto
3965.86 661.41 3949.16 647.17 3931 639 curveto
3239.63 328.04 2959.49 686.9 2234 467 curveto
2207.7 459.03 2180.56 445.67 2157.79 432.74 curveto
stroke
0 0 0 edgecolor
newpath 2159.37 429.61 moveto
2148.96 427.63 lineto
2155.86 435.67 lineto
closepath fill
1 setlinewidth
solid
0 0 0 edgecolor
newpath 2159.37 429.61 moveto
2148.96 427.63 lineto
2155.86 435.67 lineto
closepath stroke
grestore
% node25->node41
gsave
1 setlinewidth
0 0 0 edgecolor
newpath 3975.43 675.61 moveto
3923.73 620.93 3820.68 511.94 3759.92 447.68 curveto
stroke
0 0 0 edgecolor
newpath 3762.14 444.94 moveto
3752.73 440.08 lineto
3757.06 449.75 lineto
closepath fill
1 setlinewidth
solid
0 0 0 edgecolor
newpath 3762.14 444.94 moveto
3752.73 440.08 lineto
3757.06 449.75 lineto
closepath stroke
grestore
% node25->node42
gsave
1 setlinewidth
0 0 0 edgecolor
newpath 3993.95 671.98 moveto
3972.75 611.86 3931.09 493.7 3909.96 433.75 curveto
stroke
0 0 0 edgecolor
newpath 3913.13 432.22 moveto
3906.5 423.95 lineto
3906.53 434.55 lineto
closepath fill
1 setlinewidth
solid
0 0 0 edgecolor
newpath 3913.13 432.22 moveto
3906.5 423.95 lineto
3906.53 434.55 lineto
closepath stroke
grestore
% node25->node79
gsave
1 setlinewidth
0 0 0 edgecolor
newpath 4014.78 671.68 moveto
4027.29 611.58 4051.77 494.08 4064.27 434.12 curveto
stroke
0 0 0 edgecolor
newpath 4067.7 434.82 moveto
4066.31 424.31 lineto
4060.84 433.39 lineto
closepath fill
1 setlinewidth
solid
0 0 0 edgecolor
newpath 4067.7 434.82 moveto
4066.31 424.31 lineto
4060.84 433.39 lineto
closepath stroke
grestore
% node89
gsave
0 0.95386 1 nodecolor
4254 397 82.02 48.08 ellipse_path fill
1 setlinewidth
filled
0 0 0 nodecolor
4254 397 82.02 48.08 ellipse_path stroke
0 0 0 nodecolor
14 /Times-Roman set_font
4216 414.4 moveto 76 (GO:0005736) alignedtext
0 0 0 nodecolor
14 /Times-Roman set_font
4212 399.4 moveto 84 (DNA-directed) alignedtext
0 0 0 nodecolor
14 /Times-Roman set_font
4204 384.4 moveto 100 (RNA polymerase) alignedtext
0 0 0 nodecolor
14 /Times-Roman set_font
4224.5 369.4 moveto 59 (I complex) alignedtext
grestore
% node25->node89
gsave
1 setlinewidth
0 0 0 edgecolor
newpath 4034.38 674.42 moveto
4077.74 619.64 4162.48 512.61 4213.08 448.69 curveto
stroke
0 0 0 edgecolor
newpath 4215.92 450.74 moveto
4219.38 440.73 lineto
4210.43 446.4 lineto
closepath fill
1 setlinewidth
solid
0 0 0 edgecolor
newpath 4215.92 450.74 moveto
4219.38 440.73 lineto
4210.43 446.4 lineto
closepath stroke
grestore
% node26->node27
gsave
1 setlinewidth
0 0 0 edgecolor
newpath 2124.31 1461.34 moveto
2112.54 1454.55 2099.87 1447.39 2088 1441 curveto
1960.25 1372.2 1907.02 1388.43 1796 1295 curveto
1746.15 1253.05 1759.44 1218.25 1709 1177 curveto
1589.09 1078.95 1529.41 1103.38 1393 1030 curveto
1384.98 1025.69 1376.64 1020.9 1368.53 1016.07 curveto
stroke
0 0 0 edgecolor
newpath 1370.22 1013 moveto
1359.85 1010.83 lineto
1366.6 1018.99 lineto
closepath fill
1 setlinewidth
solid
0 0 0 edgecolor
newpath 1370.22 1013 moveto
1359.85 1010.83 lineto
1366.6 1018.99 lineto
closepath stroke
grestore
% node26->node28
gsave
1 setlinewidth
0 0 0 edgecolor
newpath 2154.83 1452.48 moveto
2134.9 1407.45 2101 1330.88 2079.33 1281.92 curveto
stroke
0 0 0 edgecolor
newpath 2082.41 1280.23 moveto
2075.16 1272.51 lineto
2076.01 1283.07 lineto
closepath fill
1 setlinewidth
solid
0 0 0 edgecolor
newpath 2082.41 1280.23 moveto
2075.16 1272.51 lineto
2076.01 1283.07 lineto
closepath stroke
grestore
% node35
gsave
0 1 1 nodecolor
2627 1236 68.8 37.48 ellipse_path fill
1 setlinewidth
filled
0 0 0 nodecolor
2627 1236 68.8 37.48 ellipse_path stroke
0 0 0 nodecolor
14 /Times-Roman set_font
2589.5 1245.9 moveto 75 (GO:0031980) alignedtext
0 0 0 nodecolor
14 /Times-Roman set_font
2586 1230.9 moveto 82 (mitochondrial) alignedtext
0 0 0 nodecolor
14 /Times-Roman set_font
2608.5 1215.9 moveto 37 (lumen) alignedtext
grestore
% node26->node35
gsave
1 setlinewidth
0 0 0 edgecolor
newpath 2217.67 1461.3 moveto
2229.44 1454.51 2242.12 1447.37 2254 1441 curveto
2382.94 1371.9 2424.56 1371.91 2549 1295 curveto
2559.38 1288.58 2570.08 1281.12 2580.1 1273.7 curveto
stroke
0 0 0 edgecolor
newpath 2582.45 1276.31 moveto
2588.34 1267.51 lineto
2578.25 1270.72 lineto
closepath fill
1 setlinewidth
solid
0 0 0 edgecolor
newpath 2582.45 1276.31 moveto
2588.34 1267.51 lineto
2578.25 1270.72 lineto
closepath stroke
grestore
% node49
gsave
0 1 1 nodecolor
2542 709 68.8 37.48 ellipse_path fill
1 setlinewidth
filled
0 0 0 nodecolor
2542 709 68.8 37.48 ellipse_path stroke
0 0 0 nodecolor
14 /Times-Roman set_font
2503 718.9 moveto 78 (GO:0042645) alignedtext
0 0 0 nodecolor
14 /Times-Roman set_font
2501 703.9 moveto 82 (mitochondrial) alignedtext
0 0 0 nodecolor
14 /Times-Roman set_font
2516 688.9 moveto 52 (nucleoid) alignedtext
grestore
% node26->node49
gsave
1 setlinewidth
0 0 0 edgecolor
newpath 2198.92 1454.43 moveto
2229.72 1416 2280.43 1351.84 2322 1295 curveto
2359.55 1243.66 2364.85 1227.9 2403 1177 curveto
2453.58 1109.51 2492.36 1108.57 2523 1030 curveto
2558.64 938.61 2554.31 821.44 2548.08 756.94 curveto
stroke
0 0 0 edgecolor
newpath 2551.53 756.27 moveto
2547.03 746.67 lineto
2544.57 756.98 lineto
closepath fill
1 setlinewidth
solid
0 0 0 edgecolor
newpath 2551.53 756.27 moveto
2547.03 746.67 lineto
2544.57 756.98 lineto
closepath stroke
grestore
% node50
gsave
0 1 1 nodecolor
2445 982 68.8 37.48 ellipse_path fill
1 setlinewidth
filled
0 0 0 nodecolor
2445 982 68.8 37.48 ellipse_path stroke
0 0 0 nodecolor
14 /Times-Roman set_font
2407 991.9 moveto 76 (GO:0005759) alignedtext
0 0 0 nodecolor
14 /Times-Roman set_font
2404 976.9 moveto 82 (mitochondrial) alignedtext
0 0 0 nodecolor
14 /Times-Roman set_font
2426.5 961.9 moveto 37 (matrix) alignedtext
grestore
% node26->node50
gsave
1 setlinewidth
0 0 0 edgecolor
newpath 2190.49 1452.94 moveto
2239.33 1362.56 2366.92 1126.47 2420.62 1027.11 curveto
stroke
0 0 0 edgecolor
newpath 2423.75 1028.67 moveto
2425.43 1018.21 lineto
2417.6 1025.34 lineto
closepath fill
1 setlinewidth
solid
0 0 0 edgecolor
newpath 2423.75 1028.67 moveto
2425.43 1018.21 lineto
2417.6 1025.34 lineto
closepath stroke
grestore
% node26->node51
gsave
1 setlinewidth
0 0 0 edgecolor
newpath 2126.76 1459.88 moveto
2080.4 1426.43 2010.3 1366.8 1981 1295 curveto
1961.18 1246.44 1969.44 1228.15 1981 1177 curveto
1996.95 1106.42 2023.67 1097 2051 1030 curveto
2084.49 947.89 2116.63 851.36 2137.42 785.76 curveto
stroke
0 0 0 edgecolor
newpath 2140.86 786.5 moveto
2140.53 775.91 lineto
2134.19 784.39 lineto
closepath fill
1 setlinewidth
solid
0 0 0 edgecolor
newpath 2140.86 786.5 moveto
2140.53 775.91 lineto
2134.19 784.39 lineto
closepath stroke
grestore
% node52
gsave
0 1 1 nodecolor
2171 982 72.83 48.08 ellipse_path fill
1 setlinewidth
filled
0 0 0 nodecolor
2171 982 72.83 48.08 ellipse_path stroke
0 0 0 nodecolor
14 /Times-Roman set_font
2133 999.4 moveto 76 (GO:0005758) alignedtext
0 0 0 nodecolor
14 /Times-Roman set_font
2130 984.4 moveto 82 (mitochondrial) alignedtext
0 0 0 nodecolor
14 /Times-Roman set_font
2127.5 969.4 moveto 87 (intermembrane) alignedtext
0 0 0 nodecolor
14 /Times-Roman set_font
2155 954.4 moveto 32 (space) alignedtext
grestore
% node26->node52
gsave
1 setlinewidth
0 0 0 edgecolor
newpath 2171 1451.31 moveto
2171 1363.58 2171 1145.24 2171 1040.22 curveto
stroke
0 0 0 edgecolor
newpath 2174.5 1040.12 moveto
2171 1030.12 lineto
2167.5 1040.12 lineto
closepath fill
1 setlinewidth
solid
0 0 0 edgecolor
newpath 2174.5 1040.12 moveto
2171 1030.12 lineto
2167.5 1040.12 lineto
closepath stroke
grestore
% node26->node53
gsave
1 setlinewidth
0 0 0 edgecolor
newpath 2121.35 1462.76 moveto
2063.78 1430.16 1969.23 1369.62 1910 1295 curveto
1801.23 1157.96 1859.77 1072.61 1753 934 curveto
1690.72 853.15 1593.24 784.58 1529.98 745.09 curveto
stroke
0 0 0 edgecolor
newpath 1531.64 742 moveto
1521.29 739.71 lineto
1527.96 747.95 lineto
closepath fill
1 setlinewidth
solid
0 0 0 edgecolor
newpath 1531.64 742 moveto
1521.29 739.71 lineto
1527.96 747.95 lineto
closepath stroke
grestore
% node95
gsave
0 1 1 nodecolor
2321 709 68.8 37.48 ellipse_path fill
1 setlinewidth
filled
0 0 0 nodecolor
2321 709 68.8 37.48 ellipse_path stroke
0 0 0 nodecolor
14 /Times-Roman set_font
2283 718.9 moveto 76 (GO:0005761) alignedtext
0 0 0 nodecolor
14 /Times-Roman set_font
2280 703.9 moveto 82 (mitochondrial) alignedtext
0 0 0 nodecolor
14 /Times-Roman set_font
2293.5 688.9 moveto 55 (ribosome) alignedtext
grestore
% node26->node95
gsave
1 setlinewidth
0 0 0 edgecolor
newpath 2175.63 1451.36 moveto
2183.09 1392.56 2198.91 1275.41 2218 1177 curveto
2230.79 1111.07 2238.26 1095.52 2253 1030 curveto
2274.79 933.13 2298.43 819.37 2311.3 756.62 curveto
stroke
0 0 0 edgecolor
newpath 2314.77 757.12 moveto
2313.35 746.62 lineto
2307.91 755.72 lineto
closepath fill
1 setlinewidth
solid
0 0 0 edgecolor
newpath 2314.77 757.12 moveto
2313.35 746.62 lineto
2307.91 755.72 lineto
closepath stroke
grestore
% node96
gsave
0 1 1 nodecolor
1886 397 75.16 48.08 ellipse_path fill
1 setlinewidth
filled
0 0 0 nodecolor
1886 397 75.16 48.08 ellipse_path stroke
0 0 0 nodecolor
14 /Times-Roman set_font
1848 414.4 moveto 76 (GO:0005762) alignedtext
0 0 0 nodecolor
14 /Times-Roman set_font
1845 399.4 moveto 82 (mitochondrial) alignedtext
0 0 0 nodecolor
14 /Times-Roman set_font
1840.5 384.4 moveto 91 (large ribosomal) alignedtext
0 0 0 nodecolor
14 /Times-Roman set_font
1865.5 369.4 moveto 41 (subunit) alignedtext
grestore
% node26->node96
gsave
1 setlinewidth
0 0 0 edgecolor
newpath 2127.09 1459.88 moveto
2079.61 1426 2005.33 1365.6 1965 1295 curveto
1882.8 1151.1 1882.54 630.72 1884.9 455.24 curveto
stroke
0 0 0 edgecolor
newpath 1888.4 455.22 moveto
1885.04 445.17 lineto
1881.4 455.12 lineto
closepath fill
1 setlinewidth
solid
0 0 0 edgecolor
newpath 1888.4 455.22 moveto
1885.04 445.17 lineto
1881.4 455.12 lineto
closepath stroke
grestore
% node97
gsave
0 1 1 nodecolor
2321 397 77.78 48.08 ellipse_path fill
1 setlinewidth
filled
0 0 0 nodecolor
2321 397 77.78 48.08 ellipse_path stroke
0 0 0 nodecolor
14 /Times-Roman set_font
2283 414.4 moveto 76 (GO:0005763) alignedtext
0 0 0 nodecolor
14 /Times-Roman set_font
2280 399.4 moveto 82 (mitochondrial) alignedtext
0 0 0 nodecolor
14 /Times-Roman set_font
2274 384.4 moveto 94 (small ribosomal) alignedtext
0 0 0 nodecolor
14 /Times-Roman set_font
2300.5 369.4 moveto 41 (subunit) alignedtext
grestore
% node26->node97
gsave
1 setlinewidth
0 0 0 edgecolor
newpath 2183.7 1451.79 moveto
2230.06 1315.63 2388.07 848.79 2399 779 curveto
2408.63 717.53 2408.66 700.47 2399 639 curveto
2388.69 573.39 2363.55 501.3 2344.58 453.02 curveto
stroke
0 0 0 edgecolor
newpath 2347.82 451.69 moveto
2340.87 443.69 lineto
2341.31 454.27 lineto
closepath fill
1 setlinewidth
solid
0 0 0 edgecolor
newpath 2347.82 451.69 moveto
2340.87 443.69 lineto
2341.31 454.27 lineto
closepath stroke
grestore
% node27->node53
gsave
1 setlinewidth
0 0 0 edgecolor
newpath 1335.16 946.03 moveto
1361.37 899.26 1407.38 817.16 1437.78 762.92 curveto
stroke
0 0 0 edgecolor
newpath 1440.87 764.57 moveto
1442.7 754.14 lineto
1434.76 761.15 lineto
closepath fill
1 setlinewidth
solid
0 0 0 edgecolor
newpath 1440.87 764.57 moveto
1442.7 754.14 lineto
1434.76 761.15 lineto
closepath stroke
grestore
% node27->node55
gsave
1 setlinewidth
0 0 0 edgecolor
newpath 1286.86 947.7 moveto
1246.17 898.12 1170.95 806.44 1126.51 752.27 curveto
stroke
0 0 0 edgecolor
newpath 1128.96 749.75 moveto
1119.91 744.24 lineto
1123.55 754.19 lineto
closepath fill
1 setlinewidth
solid
0 0 0 edgecolor
newpath 1128.96 749.75 moveto
1119.91 744.24 lineto
1123.55 754.19 lineto
closepath stroke
grestore
% node27->node90
gsave
1 setlinewidth
0 0 0 edgecolor
newpath 1359.94 953.24 moveto
1411.64 918 1495.85 853.69 1546 779 curveto
1612.11 680.54 1648.46 545.57 1665.53 465.23 curveto
stroke
0 0 0 edgecolor
newpath 1669.01 465.73 moveto
1667.62 455.23 lineto
1662.15 464.3 lineto
closepath fill
1 setlinewidth
solid
0 0 0 edgecolor
newpath 1669.01 465.73 moveto
1667.62 455.23 lineto
1662.15 464.3 lineto
closepath stroke
grestore
% node28->node27
gsave
1 setlinewidth
0 0 0 edgecolor
newpath 1994.62 1221.81 moveto
1873.44 1193.87 1604.63 1125.99 1393 1030 curveto
1384.4 1026.1 1375.6 1021.43 1367.14 1016.55 curveto
stroke
0 0 0 edgecolor
newpath 1368.87 1013.51 moveto
1358.48 1011.42 lineto
1365.3 1019.53 lineto
closepath fill
1 setlinewidth
solid
0 0 0 edgecolor
newpath 1368.87 1013.51 moveto
1358.48 1011.42 lineto
1365.3 1019.53 lineto
closepath stroke
grestore
% node28->node52
gsave
1 setlinewidth
0 0 0 edgecolor
newpath 2075.17 1199.34 moveto
2093.89 1156.87 2124.93 1086.48 2146.6 1037.35 curveto
stroke
0 0 0 edgecolor
newpath 2149.83 1038.69 moveto
2150.66 1028.12 lineto
2143.42 1035.86 lineto
closepath fill
1 setlinewidth
solid
0 0 0 edgecolor
newpath 2149.83 1038.69 moveto
2150.66 1028.12 lineto
2143.42 1035.86 lineto
closepath stroke
grestore
% node29->node11
gsave
1 setlinewidth
0 0 0 edgecolor
newpath 1823.88 2603.6 moveto
1904.02 2509.06 2183.74 2165.85 2315 1832 curveto
2354.98 1730.31 2379.54 1603.84 2390.76 1536.47 curveto
stroke
0 0 0 edgecolor
newpath 2394.22 1537 moveto
2392.38 1526.57 lineto
2387.31 1535.87 lineto
closepath fill
1 setlinewidth
solid
0 0 0 edgecolor
newpath 2394.22 1537 moveto
2392.38 1526.57 lineto
2387.31 1535.87 lineto
closepath stroke
grestore
% node30->node1
gsave
1 setlinewidth
0 0 0 edgecolor
newpath 2471.56 1734.74 moveto
2387.8 1693.86 2226.16 1613.3 2093 1537 curveto
2023.67 1497.28 2008.91 1483.1 1941 1441 curveto
1841.15 1379.1 1723.79 1308.11 1657.23 1268 curveto
stroke
0 0 0 edgecolor
newpath 1658.95 1264.95 moveto
1648.58 1262.79 lineto
1655.34 1270.95 lineto
closepath fill
1 setlinewidth
solid
0 0 0 edgecolor
newpath 1658.95 1264.95 moveto
1648.58 1262.79 lineto
1655.34 1270.95 lineto
closepath stroke
grestore
% node30->node11
gsave
1 setlinewidth
0 0 0 edgecolor
newpath 2506.24 1716.31 moveto
2482.15 1665.72 2443.56 1584.69 2419.56 1534.27 curveto
stroke
0 0 0 edgecolor
newpath 2422.71 1532.75 moveto
2415.25 1525.23 lineto
2416.39 1535.76 lineto
closepath fill
1 setlinewidth
solid
0 0 0 edgecolor
newpath 2422.71 1532.75 moveto
2415.25 1525.23 lineto
2416.39 1535.76 lineto
closepath stroke
grestore
% node30->node20
gsave
1 setlinewidth
0 0 0 edgecolor
newpath 2576.88 1728.31 moveto
2597.94 1715.19 2623.35 1701.14 2648 1692 curveto
3017.44 1554.99 3492.12 1507.71 3674.25 1493.94 curveto
stroke
0 0 0 edgecolor
newpath 3674.55 1497.42 moveto
3684.26 1493.19 lineto
3674.03 1490.44 lineto
closepath fill
1 setlinewidth
solid
0 0 0 edgecolor
newpath 3674.55 1497.42 moveto
3684.26 1493.19 lineto
3674.03 1490.44 lineto
closepath stroke
grestore
% node30->node26
gsave
1 setlinewidth
0 0 0 edgecolor
newpath 2481.69 1726.59 moveto
2413.89 1674.74 2288.19 1578.62 2219.28 1525.92 curveto
stroke
0 0 0 edgecolor
newpath 2221.24 1523.01 moveto
2211.17 1519.72 lineto
2216.99 1528.57 lineto
closepath fill
1 setlinewidth
solid
0 0 0 edgecolor
newpath 2221.24 1523.01 moveto
2211.17 1519.72 lineto
2216.99 1528.57 lineto
closepath stroke
grestore
% node30->node33
gsave
1 setlinewidth
0 0 0 edgecolor
newpath 2523.25 1713.93 moveto
2513.68 1617.1 2492.11 1398.93 2481.76 1294.23 curveto
stroke
0 0 0 edgecolor
newpath 2485.23 1293.76 moveto
2480.76 1284.15 lineto
2478.26 1294.45 lineto
closepath fill
1 setlinewidth
solid
0 0 0 edgecolor
newpath 2485.23 1293.76 moveto
2480.76 1284.15 lineto
2478.26 1294.45 lineto
closepath stroke
grestore
% node36
gsave
0 1 1 nodecolor
3046 1489 63.85 48.08 ellipse_path fill
1 setlinewidth
filled
0 0 0 nodecolor
3046 1489 63.85 48.08 ellipse_path stroke
0 0 0 nodecolor
14 /Times-Roman set_font
3008.5 1506.4 moveto 75 (GO:0070013) alignedtext
0 0 0 nodecolor
14 /Times-Roman set_font
3011 1491.4 moveto 70 (intracellular) alignedtext
0 0 0 nodecolor
14 /Times-Roman set_font
3018.5 1476.4 moveto 55 (organelle) alignedtext
0 0 0 nodecolor
14 /Times-Roman set_font
3027.5 1461.4 moveto 37 (lumen) alignedtext
grestore
% node30->node36
gsave
1 setlinewidth
0 0 0 edgecolor
newpath 2568.69 1723.12 moveto
2581.33 1712.21 2595.71 1700.91 2610 1692 curveto
2757.12 1600.25 2814.22 1617.08 2968 1537 curveto
2974.59 1533.57 2981.38 1529.79 2988.07 1525.9 curveto
stroke
0 0 0 edgecolor
newpath 2990.28 1528.66 moveto
2997.1 1520.56 lineto
2986.71 1522.64 lineto
closepath fill
1 setlinewidth
solid
0 0 0 edgecolor
newpath 2990.28 1528.66 moveto
2997.1 1520.56 lineto
2986.71 1522.64 lineto
closepath stroke
grestore
% node39
gsave
0 1 1 nodecolor
2722 1489 77.78 26.87 ellipse_path fill
1 setlinewidth
filled
0 0 0 nodecolor
2722 1489 77.78 26.87 ellipse_path stroke
0 0 0 nodecolor
14 /Times-Roman set_font
2684 1491.4 moveto 76 (GO:0000792) alignedtext
0 0 0 nodecolor
14 /Times-Roman set_font
2675 1476.4 moveto 94 (heterochromatin) alignedtext
grestore
% node30->node39
gsave
1 setlinewidth
0 0 0 edgecolor
newpath 2558.53 1719.04 moveto
2596.96 1664.96 2662.21 1573.13 2697.54 1523.43 curveto
stroke
0 0 0 edgecolor
newpath 2700.42 1525.42 moveto
2703.36 1515.24 lineto
2694.71 1521.36 lineto
closepath fill
1 setlinewidth
solid
0 0 0 edgecolor
newpath 2700.42 1525.42 moveto
2703.36 1515.24 lineto
2694.71 1521.36 lineto
closepath stroke
grestore
% node31
gsave
0 1 1 nodecolor
2418 2251 92.13 37.48 ellipse_path fill
1 setlinewidth
filled
0 0 0 nodecolor
2418 2251 92.13 37.48 ellipse_path stroke
0 0 0 nodecolor
14 /Times-Roman set_font
2380.5 2260.9 moveto 75 (GO:0043227) alignedtext
0 0 0 nodecolor
14 /Times-Roman set_font
2360.5 2245.9 moveto 115 (membrane-bounded) alignedtext
0 0 0 nodecolor
14 /Times-Roman set_font
2390.5 2230.9 moveto 55 (organelle) alignedtext
grestore
% node31->node11
gsave
1 setlinewidth
0 0 0 edgecolor
newpath 2413.15 2213.38 moveto
2409.02 2179.39 2403.38 2127.94 2401 2083 curveto
2390.25 1880.1 2394.27 1637.67 2396.69 1536.74 curveto
stroke
0 0 0 edgecolor
newpath 2400.2 1536.65 moveto
2396.94 1526.56 lineto
2393.2 1536.48 lineto
closepath fill
1 setlinewidth
solid
0 0 0 edgecolor
newpath 2400.2 1536.65 moveto
2396.94 1526.56 lineto
2393.2 1536.48 lineto
closepath stroke
grestore
% node59
gsave
0 1 1 nodecolor
2502 2035 92.13 48.08 ellipse_path fill
1 setlinewidth
filled
0 0 0 nodecolor
2502 2035 92.13 48.08 ellipse_path stroke
0 0 0 nodecolor
14 /Times-Roman set_font
2464.5 2052.4 moveto 75 (GO:0043231) alignedtext
0 0 0 nodecolor
14 /Times-Roman set_font
2467 2037.4 moveto 70 (intracellular) alignedtext
0 0 0 nodecolor
14 /Times-Roman set_font
2444.5 2022.4 moveto 115 (membrane-bounded) alignedtext
0 0 0 nodecolor
14 /Times-Roman set_font
2474.5 2007.4 moveto 55 (organelle) alignedtext
grestore
% node31->node59
gsave
1 setlinewidth
0 0 0 edgecolor
newpath 2432.44 2213.87 moveto
2445.5 2180.29 2464.92 2130.34 2479.93 2091.75 curveto
stroke
0 0 0 edgecolor
newpath 2483.28 2092.79 moveto
2483.64 2082.2 lineto
2476.76 2090.26 lineto
closepath fill
1 setlinewidth
solid
0 0 0 edgecolor
newpath 2483.28 2092.79 moveto
2483.64 2082.2 lineto
2476.76 2090.26 lineto
closepath stroke
grestore
% node32
gsave
0 1 1 nodecolor
3392 2035 94.75 37.48 ellipse_path fill
1 setlinewidth
filled
0 0 0 nodecolor
3392 2035 94.75 37.48 ellipse_path stroke
0 0 0 nodecolor
14 /Times-Roman set_font
3354 2044.9 moveto 76 (GO:0031974) alignedtext
0 0 0 nodecolor
14 /Times-Roman set_font
3333 2029.9 moveto 118 (membrane-enclosed) alignedtext
0 0 0 nodecolor
14 /Times-Roman set_font
3373.5 2014.9 moveto 37 (lumen) alignedtext
grestore
% node32->node33
gsave
1 setlinewidth
0 0 0 edgecolor
newpath 3377.64 1997.89 moveto
3362.22 1957.42 3337.45 1890.59 3319 1832 curveto
3299.63 1770.5 3321.78 1741.94 3281 1692 curveto
3184.07 1573.3 3107.64 1610.19 2973 1537 curveto
2898.8 1496.66 2882.27 1483.01 2809 1441 curveto
2694.03 1375.08 2658.7 1369.36 2549 1295 curveto
2541.47 1289.9 2533.76 1284.21 2526.29 1278.45 curveto
stroke
0 0 0 edgecolor
newpath 2528.34 1275.61 moveto
2518.31 1272.18 lineto
2524.02 1281.11 lineto
closepath fill
1 setlinewidth
solid
0 0 0 edgecolor
newpath 2528.34 1275.61 moveto
2518.31 1272.18 lineto
2524.02 1281.11 lineto
closepath stroke
grestore
% node61
gsave
0 1 1 nodecolor
3392 1762 63.85 37.48 ellipse_path fill
1 setlinewidth
filled
0 0 0 nodecolor
3392 1762 63.85 37.48 ellipse_path stroke
0 0 0 nodecolor
14 /Times-Roman set_font
3354.5 1771.9 moveto 75 (GO:0043233) alignedtext
0 0 0 nodecolor
14 /Times-Roman set_font
3364.5 1756.9 moveto 55 (organelle) alignedtext
0 0 0 nodecolor
14 /Times-Roman set_font
3373.5 1741.9 moveto 37 (lumen) alignedtext
grestore
% node32->node61
gsave
1 setlinewidth
0 0 0 edgecolor
newpath 3392 1997.33 moveto
3392 1948.51 3392 1863.34 3392 1809.96 curveto
stroke
0 0 0 edgecolor
newpath 3395.5 1809.72 moveto
3392 1799.72 lineto
3388.5 1809.72 lineto
closepath fill
1 setlinewidth
solid
0 0 0 edgecolor
newpath 3395.5 1809.72 moveto
3392 1799.72 lineto
3388.5 1809.72 lineto
closepath stroke
grestore
% node33->node52
gsave
1 setlinewidth
0 0 0 edgecolor
newpath 2432.95 1200.15 moveto
2378.1 1154.47 2283.34 1075.55 2224.08 1026.2 curveto
stroke
0 0 0 edgecolor
newpath 2226.24 1023.45 moveto
2216.32 1019.74 lineto
2221.76 1028.83 lineto
closepath fill
1 setlinewidth
solid
0 0 0 edgecolor
newpath 2226.24 1023.45 moveto
2216.32 1019.74 lineto
2221.76 1028.83 lineto
closepath stroke
grestore
% node34
gsave
0 1 1 nodecolor
2522 3108 92.13 26.87 ellipse_path fill
1 setlinewidth
filled
0 0 0 nodecolor
2522 3108 92.13 26.87 ellipse_path stroke
0 0 0 nodecolor
14 /Times-Roman set_font
2484 3110.4 moveto 76 (GO:0005575) alignedtext
0 0 0 nodecolor
14 /Times-Roman set_font
2464.5 3095.4 moveto 115 (cellular_component) alignedtext
grestore
% node34->node6
gsave
1 setlinewidth
0 0 0 edgecolor
newpath 2511.03 3080.94 moveto
2452.84 2937.41 2180.18 2264.85 2105.79 2081.35 curveto
stroke
0 0 0 edgecolor
newpath 2108.99 2079.93 moveto
2101.99 2071.98 lineto
2102.5 2082.56 lineto
closepath fill
1 setlinewidth
solid
0 0 0 edgecolor
newpath 2108.99 2079.93 moveto
2101.99 2071.98 lineto
2102.5 2082.56 lineto
closepath stroke
grestore
% node34->node12
gsave
1 setlinewidth
0 0 0 edgecolor
newpath 2451.84 3090.28 moveto
2229.79 3034.2 1544.17 2861.03 1326.24 2805.98 curveto
stroke
0 0 0 edgecolor
newpath 1327.08 2802.58 moveto
1316.52 2803.53 lineto
1325.36 2809.37 lineto
closepath fill
1 setlinewidth
solid
0 0 0 edgecolor
newpath 1327.08 2802.58 moveto
1316.52 2803.53 lineto
1325.36 2809.37 lineto
closepath stroke
grestore
% node34->node32
gsave
1 setlinewidth
0 0 0 edgecolor
newpath 2613.4 3104.84 moveto
2905.9 3092.27 3800 3033.83 3800 2789 curveto
3800 2789 3800 2789 3800 2450 curveto
3800 2260.88 3581.88 2126.45 3464.6 2067.85 curveto
stroke
0 0 0 edgecolor
newpath 3465.82 2064.54 moveto
3455.3 2063.25 lineto
3462.72 2070.82 lineto
closepath fill
1 setlinewidth
solid
0 0 0 edgecolor
newpath 3465.82 2064.54 moveto
3455.3 2063.25 lineto
3462.72 2070.82 lineto
closepath stroke
grestore
% node56
gsave
0 1 1 nodecolor
2593 2450 65.05 26.87 ellipse_path fill
1 setlinewidth
filled
0 0 0 nodecolor
2593 2450 65.05 26.87 ellipse_path stroke
0 0 0 nodecolor
14 /Times-Roman set_font
2555 2452.4 moveto 76 (GO:0043226) alignedtext
0 0 0 nodecolor
14 /Times-Roman set_font
2565.5 2437.4 moveto 55 (organelle) alignedtext
grestore
% node34->node56
gsave
1 setlinewidth
0 0 0 edgecolor
newpath 2524.92 3080.98 moveto
2536.07 2977.57 2576.08 2606.8 2588.97 2487.36 curveto
stroke
0 0 0 edgecolor
newpath 2592.47 2487.56 moveto
2590.06 2477.25 lineto
2585.51 2486.81 lineto
closepath fill
1 setlinewidth
solid
0 0 0 edgecolor
newpath 2592.47 2487.56 moveto
2590.06 2477.25 lineto
2585.51 2486.81 lineto
closepath stroke
grestore
% node62
gsave
0 1 1 nodecolor
2754 2035 65.97 37.48 ellipse_path fill
1 setlinewidth
filled
0 0 0 nodecolor
2754 2035 65.97 37.48 ellipse_path stroke
0 0 0 nodecolor
14 /Times-Roman set_font
2715 2044.9 moveto 78 (GO:0044422) alignedtext
0 0 0 nodecolor
14 /Times-Roman set_font
2726.5 2029.9 moveto 55 (organelle) alignedtext
0 0 0 nodecolor
14 /Times-Roman set_font
2743 2014.9 moveto 22 (part) alignedtext
grestore
% node34->node62
gsave
1 setlinewidth
0 0 0 edgecolor
newpath 2559.24 3083.29 moveto
2626.65 3035.26 2762 2922.24 2762 2789 curveto
2762 2789 2762 2789 2762 2450 curveto
2762 2317.17 2757.85 2160.47 2755.53 2083.13 curveto
stroke
0 0 0 edgecolor
newpath 2759.02 2082.65 moveto
2755.22 2072.76 lineto
2752.02 2082.86 lineto
closepath fill
1 setlinewidth
solid
0 0 0 edgecolor
newpath 2759.02 2082.65 moveto
2755.22 2072.76 lineto
2752.02 2082.86 lineto
closepath stroke
grestore
% node70
gsave
0 1 1 nodecolor
2121 2948 65.05 26.87 ellipse_path fill
1 setlinewidth
filled
0 0 0 nodecolor
2121 2948 65.05 26.87 ellipse_path stroke
0 0 0 nodecolor
14 /Times-Roman set_font
2083 2950.4 moveto 76 (GO:0005623) alignedtext
0 0 0 nodecolor
14 /Times-Roman set_font
2109.5 2935.4 moveto 23 (cell) alignedtext
grestore
% node34->node70
gsave
1 setlinewidth
0 0 0 edgecolor
newpath 2467.08 3086.09 moveto
2391.08 3055.76 2254.51 3001.27 2177.61 2970.59 curveto
stroke
0 0 0 edgecolor
newpath 2178.67 2967.24 moveto
2168.08 2966.79 lineto
2176.07 2973.74 lineto
closepath fill
1 setlinewidth
solid
0 0 0 edgecolor
newpath 2178.67 2967.24 moveto
2168.08 2966.79 lineto
2176.07 2973.74 lineto
closepath stroke
grestore
% node35->node50
gsave
1 setlinewidth
0 0 0 edgecolor
newpath 2601.88 1200.95 moveto
2569.07 1155.15 2511.61 1074.97 2476.09 1025.38 curveto
stroke
0 0 0 edgecolor
newpath 2478.82 1023.19 moveto
2470.15 1017.1 lineto
2473.13 1027.27 lineto
closepath fill
1 setlinewidth
solid
0 0 0 edgecolor
newpath 2478.82 1023.19 moveto
2470.15 1017.1 lineto
2473.13 1027.27 lineto
closepath stroke
grestore
% node36->node35
gsave
1 setlinewidth
0 0 0 edgecolor
newpath 2993.04 1461.64 moveto
2924.89 1425.81 2803.55 1359.91 2705 1295 curveto
2694.81 1288.29 2684.19 1280.69 2674.19 1273.24 curveto
stroke
0 0 0 edgecolor
newpath 2676.05 1270.26 moveto
2665.96 1267.04 lineto
2671.84 1275.85 lineto
closepath fill
1 setlinewidth
solid
0 0 0 edgecolor
newpath 2676.05 1270.26 moveto
2665.96 1267.04 lineto
2671.84 1275.85 lineto
closepath stroke
grestore
% node36->node37
gsave
1 setlinewidth
0 0 0 edgecolor
newpath 3101.99 1465.38 moveto
3212.73 1418.51 3452.11 1316.41 3487 1295 curveto
3497.01 1288.85 3507.15 1281.44 3516.52 1273.97 curveto
stroke
0 0 0 edgecolor
newpath 3519.01 1276.46 moveto
3524.55 1267.43 lineto
3514.59 1271.04 lineto
closepath fill
1 setlinewidth
solid
0 0 0 edgecolor
newpath 3519.01 1276.46 moveto
3524.55 1267.43 lineto
3514.59 1271.04 lineto
closepath stroke
grestore
% node37->node69
gsave
1 setlinewidth
0 0 0 edgecolor
newpath 3593.99 1204.6 moveto
3648.25 1155.89 3752.13 1062.66 3806.63 1013.75 curveto
stroke
0 0 0 edgecolor
newpath 3809.2 1016.15 moveto
3814.3 1006.86 lineto
3804.52 1010.94 lineto
closepath fill
1 setlinewidth
solid
0 0 0 edgecolor
newpath 3809.2 1016.15 moveto
3814.3 1006.86 lineto
3804.52 1010.94 lineto
closepath stroke
grestore
% node40
gsave
0 0.92391 1 nodecolor
3005 1236 104.86 26.87 ellipse_path fill
1 setlinewidth
filled
0 0 0 nodecolor
3005 1236 104.86 26.87 ellipse_path stroke
0 0 0 nodecolor
14 /Times-Roman set_font
2967.5 1238.4 moveto 75 (GO:0033553) alignedtext
0 0 0 nodecolor
14 /Times-Roman set_font
2938.5 1223.4 moveto 133 (rDNA heterochromatin) alignedtext
grestore
% node39->node40
gsave
1 setlinewidth
0 0 0 edgecolor
newpath 2750.17 1463.82 moveto
2801.58 1417.86 2910.58 1320.41 2967.94 1269.13 curveto
stroke
0 0 0 edgecolor
newpath 2970.55 1271.49 moveto
2975.68 1262.21 lineto
2965.89 1266.27 lineto
closepath fill
1 setlinewidth
solid
0 0 0 edgecolor
newpath 2970.55 1271.49 moveto
2975.68 1262.21 lineto
2965.89 1266.27 lineto
closepath stroke
grestore
% node43->node44
gsave
1 setlinewidth
0 0 0 edgecolor
newpath 1950.32 1741.18 moveto
1998.86 1726.67 2065.68 1707.25 2125 1692 curveto
2426.89 1614.38 2519.09 1651.52 2809 1537 curveto
2887.55 1505.97 2897.77 1479.4 2973 1441 curveto
3116.57 1367.72 3163.14 1371.54 3305 1295 curveto
3314.52 1289.87 3324.34 1284.07 3333.86 1278.16 curveto
stroke
0 0 0 edgecolor
newpath 3335.9 1281.01 moveto
3342.49 1272.72 lineto
3332.17 1275.09 lineto
closepath fill
1 setlinewidth
solid
0 0 0 edgecolor
newpath 3335.9 1281.01 moveto
3342.49 1272.72 lineto
3332.17 1275.09 lineto
closepath stroke
grestore
% node43->node45
gsave
1 setlinewidth
0 0 0 edgecolor
newpath 1850.34 1727.15 moveto
1807.06 1679.51 1729.17 1593.76 1679.6 1539.2 curveto
stroke
0 0 0 edgecolor
newpath 1682.12 1536.77 moveto
1672.8 1531.72 lineto
1676.94 1541.47 lineto
closepath fill
1 setlinewidth
solid
0 0 0 edgecolor
newpath 1682.12 1536.77 moveto
1672.8 1531.72 lineto
1676.94 1541.47 lineto
closepath stroke
grestore
% node48
gsave
0 1 1 nodecolor
4233 1489 65.05 26.87 ellipse_path fill
1 setlinewidth
filled
0 0 0 nodecolor
4233 1489 65.05 26.87 ellipse_path stroke
0 0 0 nodecolor
14 /Times-Roman set_font
4195 1491.4 moveto 76 (GO:0009295) alignedtext
0 0 0 nodecolor
14 /Times-Roman set_font
4207 1476.4 moveto 52 (nucleoid) alignedtext
grestore
% node48->node49
gsave
1 setlinewidth
0 0 0 edgecolor
newpath 4238.19 1461.86 moveto
4253.79 1371.29 4290.14 1077.06 4136 934 curveto
4023.27 829.37 2925.86 738.32 2620.5 714.85 curveto
stroke
0 0 0 edgecolor
newpath 2620.64 711.35 moveto
2610.4 714.08 lineto
2620.1 718.33 lineto
closepath fill
1 setlinewidth
solid
0 0 0 edgecolor
newpath 2620.64 711.35 moveto
2610.4 714.08 lineto
2620.1 718.33 lineto
closepath stroke
grestore
% node50->node49
gsave
1 setlinewidth
0 0 0 edgecolor
newpath 2458.18 944.9 moveto
2475.64 895.76 2506.43 809.1 2525.44 755.61 curveto
stroke
0 0 0 edgecolor
newpath 2528.8 756.62 moveto
2528.85 746.02 lineto
2522.2 754.27 lineto
closepath fill
1 setlinewidth
solid
0 0 0 edgecolor
newpath 2528.8 756.62 moveto
2528.85 746.02 lineto
2522.2 754.27 lineto
closepath stroke
grestore
% node50->node95
gsave
1 setlinewidth
0 0 0 edgecolor
newpath 2428.41 945.47 moveto
2406.06 896.26 2366.28 808.69 2341.91 755.04 curveto
stroke
0 0 0 edgecolor
newpath 2345.02 753.41 moveto
2337.69 745.75 lineto
2338.64 756.31 lineto
closepath fill
1 setlinewidth
solid
0 0 0 edgecolor
newpath 2345.02 753.41 moveto
2337.69 745.75 lineto
2338.64 756.31 lineto
closepath stroke
grestore
% node52->node51
gsave
1 setlinewidth
0 0 0 edgecolor
newpath 2169.24 933.82 moveto
2167.76 893.68 2165.64 835.67 2163.92 788.64 curveto
stroke
0 0 0 edgecolor
newpath 2167.41 788.34 moveto
2163.54 778.47 lineto
2160.41 788.59 lineto
closepath fill
1 setlinewidth
solid
0 0 0 edgecolor
newpath 2167.41 788.34 moveto
2163.54 778.47 lineto
2160.41 788.59 lineto
closepath stroke
grestore
% node53->node54
gsave
1 setlinewidth
0 0 0 edgecolor
newpath 1434.01 666.92 moveto
1391.39 614.15 1317.88 523.14 1268.13 461.54 curveto
stroke
0 0 0 edgecolor
newpath 1270.58 459.01 moveto
1261.58 453.43 lineto
1265.14 463.41 lineto
closepath fill
1 setlinewidth
solid
0 0 0 edgecolor
newpath 1270.58 459.01 moveto
1261.58 453.43 lineto
1265.14 463.41 lineto
closepath stroke
grestore
% node53->node90
gsave
1 setlinewidth
0 0 0 edgecolor
newpath 1497.42 665.29 moveto
1533.86 611.15 1596.14 518.63 1637.18 457.64 curveto
stroke
0 0 0 edgecolor
newpath 1640.15 459.51 moveto
1642.83 449.26 lineto
1634.34 455.6 lineto
closepath fill
1 setlinewidth
solid
0 0 0 edgecolor
newpath 1640.15 459.51 moveto
1642.83 449.26 lineto
1634.34 455.6 lineto
closepath stroke
grestore
% node53->node91
gsave
1 setlinewidth
0 0 0 edgecolor
newpath 1473.55 660.93 moveto
1479.21 611.83 1488.11 534.75 1494.82 476.54 curveto
stroke
0 0 0 edgecolor
newpath 1498.34 476.6 moveto
1496.01 466.27 lineto
1491.38 475.8 lineto
closepath fill
1 setlinewidth
solid
0 0 0 edgecolor
newpath 1498.34 476.6 moveto
1496.01 466.27 lineto
1491.38 475.8 lineto
closepath stroke
grestore
% node92
gsave
0 0.9898 1 nodecolor
1051 397 68.8 48.08 ellipse_path fill
1 setlinewidth
filled
0 0 0 nodecolor
1051 397 68.8 48.08 ellipse_path stroke
0 0 0 nodecolor
14 /Times-Roman set_font
1012.5 414.4 moveto 77 (GO:0005746) alignedtext
0 0 0 nodecolor
14 /Times-Roman set_font
1010 399.4 moveto 82 (mitochondrial) alignedtext
0 0 0 nodecolor
14 /Times-Roman set_font
1020 384.4 moveto 62 (respiratory) alignedtext
0 0 0 nodecolor
14 /Times-Roman set_font
1035.5 369.4 moveto 31 (chain) alignedtext
grestore
% node53->node92
gsave
1 setlinewidth
0 0 0 edgecolor
newpath 1417.89 675.81 moveto
1350.6 630.65 1228.02 546.37 1129 467 curveto
1119.37 459.28 1109.36 450.73 1099.85 442.34 curveto
stroke
0 0 0 edgecolor
newpath 1102.15 439.7 moveto
1092.35 435.66 lineto
1097.49 444.93 lineto
closepath fill
1 setlinewidth
solid
0 0 0 edgecolor
newpath 1102.15 439.7 moveto
1092.35 435.66 lineto
1097.49 444.93 lineto
closepath stroke
grestore
% node93
gsave
0 0.9898 1 nodecolor
1131 105 70.92 58.69 ellipse_path fill
1 setlinewidth
filled
0 0 0 nodecolor
1131 105 70.92 58.69 ellipse_path stroke
0 0 0 nodecolor
14 /Times-Roman set_font
1093 129.9 moveto 76 (GO:0005750) alignedtext
0 0 0 nodecolor
14 /Times-Roman set_font
1090 114.9 moveto 82 (mitochondrial) alignedtext
0 0 0 nodecolor
14 /Times-Roman set_font
1100 99.9 moveto 62 (respiratory) alignedtext
0 0 0 nodecolor
14 /Times-Roman set_font
1088.5 84.9 moveto 85 (chain complex) alignedtext
0 0 0 nodecolor
14 /Times-Roman set_font
1124 69.9 moveto 14 (III) alignedtext
grestore
% node53->node93
gsave
1 setlinewidth
0 0 0 edgecolor
newpath 1458.21 661.33 moveto
1441.37 586.26 1402.2 437.64 1336 327 curveto
1295.94 260.05 1233.24 195.96 1187.73 154.01 curveto
stroke
0 0 0 edgecolor
newpath 1190.03 151.38 moveto
1180.29 147.21 lineto
1185.31 156.54 lineto
closepath fill
1 setlinewidth
solid
0 0 0 edgecolor
newpath 1190.03 151.38 moveto
1180.29 147.21 lineto
1185.31 156.54 lineto
closepath stroke
grestore
% node94
gsave
0 0.9898 1 nodecolor
971 105 70.92 58.69 ellipse_path fill
1 setlinewidth
filled
0 0 0 nodecolor
971 105 70.92 58.69 ellipse_path stroke
0 0 0 nodecolor
14 /Times-Roman set_font
933 129.9 moveto 76 (GO:0005751) alignedtext
0 0 0 nodecolor
14 /Times-Roman set_font
930 114.9 moveto 82 (mitochondrial) alignedtext
0 0 0 nodecolor
14 /Times-Roman set_font
940 99.9 moveto 62 (respiratory) alignedtext
0 0 0 nodecolor
14 /Times-Roman set_font
928.5 84.9 moveto 85 (chain complex) alignedtext
0 0 0 nodecolor
14 /Times-Roman set_font
963.5 69.9 moveto 15 (IV) alignedtext
grestore
% node53->node94
gsave
1 setlinewidth
0 0 0 edgecolor
newpath 1439.43 665.24 moveto
1409.77 618.04 1363.88 539.86 1336 467 curveto
1313.16 407.29 1339.84 379.25 1303 327 curveto
1226.14 217.98 1160.73 239.84 1051 164 curveto
1044.71 159.65 1038.2 155.04 1031.74 150.39 curveto
stroke
0 0 0 edgecolor
newpath 1033.75 147.53 moveto
1023.6 144.5 lineto
1029.65 153.2 lineto
closepath fill
1 setlinewidth
solid
0 0 0 edgecolor
newpath 1033.75 147.53 moveto
1023.6 144.5 lineto
1029.65 153.2 lineto
closepath stroke
grestore
% node53->node101
gsave
1 setlinewidth
0 0 0 edgecolor
newpath 1452.1 661.99 moveto
1429.8 589.64 1394.36 446.82 1417 327 curveto
1427.35 272.24 1450.87 213.68 1470.85 170.46 curveto
stroke
0 0 0 edgecolor
newpath 1474.11 171.75 moveto
1475.18 161.21 lineto
1467.78 168.78 lineto
closepath fill
1 setlinewidth
solid
0 0 0 edgecolor
newpath 1474.11 171.75 moveto
1475.18 161.21 lineto
1467.78 168.78 lineto
closepath stroke
grestore
% node55->node54
gsave
1 setlinewidth
0 0 0 edgecolor
newpath 1105.83 671.98 moveto
1125.48 622.93 1160.62 535.23 1185.93 472.04 curveto
stroke
0 0 0 edgecolor
newpath 1189.28 473.1 moveto
1189.75 462.51 lineto
1182.78 470.49 lineto
closepath fill
1 setlinewidth
solid
0 0 0 edgecolor
newpath 1189.28 473.1 moveto
1189.75 462.51 lineto
1182.78 470.49 lineto
closepath stroke
grestore
% node55->node91
gsave
1 setlinewidth
0 0 0 edgecolor
newpath 1130.59 676.61 moveto
1145.37 664.66 1162.36 651.09 1178 639 curveto
1265.71 571.2 1368.69 495.37 1435.08 446.96 curveto
stroke
0 0 0 edgecolor
newpath 1437.37 449.63 moveto
1443.39 440.91 lineto
1433.25 443.97 lineto
closepath fill
1 setlinewidth
solid
0 0 0 edgecolor
newpath 1437.37 449.63 moveto
1443.39 440.91 lineto
1433.25 443.97 lineto
closepath stroke
grestore
% node55->node92
gsave
1 setlinewidth
0 0 0 edgecolor
newpath 1086.18 671.37 moveto
1079.29 617.63 1066.57 518.44 1058.46 455.2 curveto
stroke
0 0 0 edgecolor
newpath 1061.9 454.46 moveto
1057.15 444.98 lineto
1054.95 455.35 lineto
closepath fill
1 setlinewidth
solid
0 0 0 edgecolor
newpath 1061.9 454.46 moveto
1057.15 444.98 lineto
1054.95 455.35 lineto
closepath stroke
grestore
% node56->node31
gsave
1 setlinewidth
0 0 0 edgecolor
newpath 2570.48 2424.39 moveto
2541.57 2391.52 2490.99 2334 2456.06 2294.28 curveto
stroke
0 0 0 edgecolor
newpath 2458.53 2291.78 moveto
2449.29 2286.59 lineto
2453.27 2296.41 lineto
closepath fill
1 setlinewidth
solid
0 0 0 edgecolor
newpath 2458.53 2291.78 moveto
2449.29 2286.59 lineto
2453.27 2296.41 lineto
closepath stroke
grestore
% node57
gsave
0 1 1 nodecolor
3278 2251 111.22 37.48 ellipse_path fill
1 setlinewidth
filled
0 0 0 nodecolor
3278 2251 111.22 37.48 ellipse_path stroke
0 0 0 nodecolor
14 /Times-Roman set_font
3240.5 2260.9 moveto 75 (GO:0043228) alignedtext
0 0 0 nodecolor
14 /Times-Roman set_font
3207 2245.9 moveto 142 (non-membrane-bounded) alignedtext
0 0 0 nodecolor
14 /Times-Roman set_font
3250.5 2230.9 moveto 55 (organelle) alignedtext
grestore
% node56->node57
gsave
1 setlinewidth
0 0 0 edgecolor
newpath 2646.47 2434.47 moveto
2762.35 2400.8 3037.96 2320.73 3183.78 2278.37 curveto
stroke
0 0 0 edgecolor
newpath 3185 2281.66 moveto
3193.63 2275.51 lineto
3183.05 2274.94 lineto
closepath fill
1 setlinewidth
solid
0 0 0 edgecolor
newpath 3185 2281.66 moveto
3193.63 2275.51 lineto
3183.05 2274.94 lineto
closepath stroke
grestore
% node56->node58
gsave
1 setlinewidth
0 0 0 edgecolor
newpath 2593 2422.75 moveto
2593 2390.89 2593 2337.6 2593 2298.82 curveto
stroke
0 0 0 edgecolor
newpath 2596.5 2298.79 moveto
2593 2288.79 lineto
2589.5 2298.79 lineto
closepath fill
1 setlinewidth
solid
0 0 0 edgecolor
newpath 2596.5 2298.79 moveto
2593 2288.79 lineto
2589.5 2298.79 lineto
closepath stroke
grestore
% node56->node62
gsave
1 setlinewidth
0 0 0 edgecolor
newpath 2614.49 2424.43 moveto
2638.89 2394.07 2678.15 2340.98 2700 2289 curveto
2728.83 2220.43 2742.93 2134.73 2749.31 2082.47 curveto
stroke
0 0 0 edgecolor
newpath 2752.79 2082.82 moveto
2750.49 2072.48 lineto
2745.84 2082.01 lineto
closepath fill
1 setlinewidth
solid
0 0 0 edgecolor
newpath 2752.79 2082.82 moveto
2750.49 2072.48 lineto
2745.84 2082.01 lineto
closepath stroke
grestore
% node60
gsave
0 1 1 nodecolor
3585 1762 111.22 48.08 ellipse_path fill
1 setlinewidth
filled
0 0 0 nodecolor
3585 1762 111.22 48.08 ellipse_path stroke
0 0 0 nodecolor
14 /Times-Roman set_font
3547.5 1779.4 moveto 75 (GO:0043232) alignedtext
0 0 0 nodecolor
14 /Times-Roman set_font
3550 1764.4 moveto 70 (intracellular) alignedtext
0 0 0 nodecolor
14 /Times-Roman set_font
3514 1749.4 moveto 142 (non-membrane-bounded) alignedtext
0 0 0 nodecolor
14 /Times-Roman set_font
3557.5 1734.4 moveto 55 (organelle) alignedtext
grestore
% node57->node60
gsave
1 setlinewidth
0 0 0 edgecolor
newpath 3352.36 2223.08 moveto
3412.32 2196.51 3493.56 2150.49 3537 2083 curveto
3588.56 2002.89 3592.95 1888.58 3589.99 1820.19 curveto
stroke
0 0 0 edgecolor
newpath 3593.48 1819.84 moveto
3589.48 1810.03 lineto
3586.49 1820.2 lineto
closepath fill
1 setlinewidth
solid
0 0 0 edgecolor
newpath 3593.48 1819.84 moveto
3589.48 1810.03 lineto
3586.49 1820.2 lineto
closepath stroke
grestore
% node58->node30
gsave
1 setlinewidth
0 0 0 edgecolor
newpath 2595.88 2213.33 moveto
2598.34 2179.3 2601.67 2127.83 2603 2083 curveto
2604.27 2040.35 2609.83 2029.12 2603 1987 curveto
2593.32 1927.36 2570.1 1862.17 2552.04 1817.38 curveto
stroke
0 0 0 edgecolor
newpath 2555.17 1815.8 moveto
2548.15 1807.87 lineto
2548.69 1818.45 lineto
closepath fill
1 setlinewidth
solid
0 0 0 edgecolor
newpath 2555.17 1815.8 moveto
2548.15 1807.87 lineto
2548.69 1818.45 lineto
closepath stroke
grestore
% node58->node59
gsave
1 setlinewidth
0 0 0 edgecolor
newpath 2577.56 2214.36 moveto
2563.4 2180.74 2542.2 2130.42 2525.86 2091.63 curveto
stroke
0 0 0 edgecolor
newpath 2528.92 2089.89 moveto
2521.81 2082.03 lineto
2522.47 2092.6 lineto
closepath fill
1 setlinewidth
solid
0 0 0 edgecolor
newpath 2528.92 2089.89 moveto
2521.81 2082.03 lineto
2522.47 2092.6 lineto
closepath stroke
grestore
% node58->node60
gsave
1 setlinewidth
0 0 0 edgecolor
newpath 2658.04 2247.64 moveto
2844.01 2236.72 3372.6 2196.16 3496 2083 curveto
3515.6 2065.03 3552.97 1907.21 3572.46 1819.75 curveto
stroke
0 0 0 edgecolor
newpath 3575.89 1820.49 moveto
3574.64 1809.96 lineto
3569.05 1818.97 lineto
closepath fill
1 setlinewidth
solid
0 0 0 edgecolor
newpath 3575.89 1820.49 moveto
3574.64 1809.96 lineto
3569.05 1818.97 lineto
closepath stroke
grestore
% node65
gsave
0 1 1 nodecolor
2948 1762 65.76 26.87 ellipse_path fill
1 setlinewidth
filled
0 0 0 nodecolor
2948 1762 65.76 26.87 ellipse_path stroke
0 0 0 nodecolor
14 /Times-Roman set_font
2909.5 1764.4 moveto 77 (GO:0005634) alignedtext
0 0 0 nodecolor
14 /Times-Roman set_font
2926 1749.4 moveto 44 (nucleus) alignedtext
grestore
% node59->node65
gsave
1 setlinewidth
0 0 0 edgecolor
newpath 2571.74 2003.35 moveto
2648.69 1966.97 2774.66 1903.07 2873 1832 curveto
2888.33 1820.92 2903.84 1807 2916.75 1794.49 curveto
stroke
0 0 0 edgecolor
newpath 2919.36 1796.83 moveto
2924.03 1787.32 lineto
2914.45 1791.84 lineto
closepath fill
1 setlinewidth
solid
0 0 0 edgecolor
newpath 2919.36 1796.83 moveto
2924.03 1787.32 lineto
2914.45 1791.84 lineto
closepath stroke
grestore
% node59->node66
gsave
1 setlinewidth
0 0 0 edgecolor
newpath 2456.4 1992.94 moveto
2397.04 1938.2 2294.59 1843.71 2240.99 1794.27 curveto
stroke
0 0 0 edgecolor
newpath 2243.17 1791.52 moveto
2233.45 1787.32 lineto
2238.43 1796.67 lineto
closepath fill
1 setlinewidth
solid
0 0 0 edgecolor
newpath 2243.17 1791.52 moveto
2233.45 1787.32 lineto
2238.43 1796.67 lineto
closepath stroke
grestore
% node60->node13
gsave
1 setlinewidth
0 0 0 edgecolor
newpath 3526.29 1721.22 moveto
3507.48 1709.99 3486.06 1698.99 3465 1692 curveto
2882.55 1498.8 2698.78 1635.03 2093 1537 curveto
2038.84 1528.24 1978.06 1515.21 1933.03 1504.94 curveto
stroke
0 0 0 edgecolor
newpath 1933.62 1501.48 moveto
1923.09 1502.66 lineto
1932.05 1508.31 lineto
closepath fill
1 setlinewidth
solid
0 0 0 edgecolor
newpath 1933.62 1501.48 moveto
1923.09 1502.66 lineto
1932.05 1508.31 lineto
closepath stroke
grestore
% node60->node48
gsave
1 setlinewidth
0 0 0 edgecolor
newpath 3649.74 1722.92 moveto
3668.8 1712.19 3689.93 1701.04 3710 1692 curveto
3900.57 1606.17 3964.98 1626.2 4154 1537 curveto
4165.91 1531.38 4178.3 1524.43 4189.64 1517.58 curveto
stroke
0 0 0 edgecolor
newpath 4191.8 1520.36 moveto
4198.48 1512.14 lineto
4188.13 1514.4 lineto
closepath fill
1 setlinewidth
solid
0 0 0 edgecolor
newpath 4191.8 1520.36 moveto
4198.48 1512.14 lineto
4188.13 1514.4 lineto
closepath stroke
grestore
% node60->node69
gsave
1 setlinewidth
0 0 0 edgecolor
newpath 3650.73 1723.3 moveto
3669.63 1712.7 3690.42 1701.51 3710 1692 curveto
3871.48 1613.56 3962.87 1670.41 4083 1537 curveto
4192.18 1415.75 4234.2 1319.66 4155 1177 curveto
4126.27 1125.26 3975.8 1046.55 3894.4 1006.81 curveto
stroke
0 0 0 edgecolor
newpath 3895.84 1003.62 moveto
3885.31 1002.39 lineto
3892.78 1009.91 lineto
closepath fill
1 setlinewidth
solid
0 0 0 edgecolor
newpath 3895.84 1003.62 moveto
3885.31 1002.39 lineto
3892.78 1009.91 lineto
closepath stroke
grestore
% node61->node36
gsave
1 setlinewidth
0 0 0 edgecolor
newpath 3357.6 1730.01 moveto
3344.21 1717.85 3328.6 1704.04 3314 1692 curveto
3242.05 1632.64 3155.5 1568.29 3100.62 1528.31 curveto
stroke
0 0 0 edgecolor
newpath 3102.56 1525.4 moveto
3092.42 1522.35 lineto
3098.45 1531.06 lineto
closepath fill
1 setlinewidth
solid
0 0 0 edgecolor
newpath 3102.56 1525.4 moveto
3092.42 1522.35 lineto
3098.45 1531.06 lineto
closepath stroke
grestore
% node62->node30
gsave
1 setlinewidth
0 0 0 edgecolor
newpath 2725.83 2000.98 moveto
2686.36 1953.29 2614.34 1866.3 2568.94 1811.46 curveto
stroke
0 0 0 edgecolor
newpath 2571.52 1809.08 moveto
2562.45 1803.61 lineto
2566.13 1813.54 lineto
closepath fill
1 setlinewidth
solid
0 0 0 edgecolor
newpath 2571.52 1809.08 moveto
2562.45 1803.61 lineto
2566.13 1813.54 lineto
closepath stroke
grestore
% node62->node61
gsave
1 setlinewidth
0 0 0 edgecolor
newpath 2812.11 2016.76 moveto
2910.92 1984.84 3116.92 1914.35 3281 1832 curveto
3301.75 1821.59 3323.56 1808.37 3342.31 1796.24 curveto
stroke
0 0 0 edgecolor
newpath 3344.24 1799.16 moveto
3350.7 1790.75 lineto
3340.41 1793.3 lineto
closepath fill
1 setlinewidth
solid
0 0 0 edgecolor
newpath 3344.24 1799.16 moveto
3350.7 1790.75 lineto
3340.41 1793.3 lineto
closepath stroke
grestore
% node62->node82
gsave
1 setlinewidth
0 0 0 edgecolor
newpath 2739.18 1998.26 moveto
2713.42 1935.01 2658.03 1801.76 2605 1692 curveto
2549.99 1578.14 2548.11 1541.23 2471 1441 curveto
2332.57 1261.05 2120.57 1090.06 2026.2 1017.93 curveto
stroke
0 0 0 edgecolor
newpath 2028.06 1014.94 moveto
2017.98 1011.67 lineto
2023.81 1020.51 lineto
closepath fill
1 setlinewidth
solid
0 0 0 edgecolor
newpath 2028.06 1014.94 moveto
2017.98 1011.67 lineto
2023.81 1020.51 lineto
closepath stroke
grestore
% node64->node9
gsave
1 setlinewidth
0 0 0 edgecolor
newpath 1220.14 2601.81 moveto
1227.4 2574.16 1238.8 2530.75 1247.55 2497.42 curveto
stroke
0 0 0 edgecolor
newpath 1251.02 2497.99 moveto
1250.17 2487.43 lineto
1244.25 2496.21 lineto
closepath fill
1 setlinewidth
solid
0 0 0 edgecolor
newpath 1251.02 2497.99 moveto
1250.17 2487.43 lineto
1244.25 2496.21 lineto
closepath stroke
grestore
% node65->node20
gsave
1 setlinewidth
0 0 0 edgecolor
newpath 2971.39 1736.47 moveto
2986.29 1721.58 3006.74 1703.52 3028 1692 curveto
3246.14 1573.83 3539.52 1519.11 3675.3 1498.85 curveto
stroke
0 0 0 edgecolor
newpath 3676.2 1502.26 moveto
3685.59 1497.34 lineto
3675.19 1495.33 lineto
closepath fill
1 setlinewidth
solid
0 0 0 edgecolor
newpath 3676.2 1502.26 moveto
3685.59 1497.34 lineto
3675.19 1495.33 lineto
closepath stroke
grestore
% node66->node26
gsave
1 setlinewidth
0 0 0 edgecolor
newpath 2202.52 1734.83 moveto
2196.59 1688.61 2184.48 1594.14 2177.12 1536.71 curveto
stroke
0 0 0 edgecolor
newpath 2180.54 1535.91 moveto
2175.8 1526.44 lineto
2173.6 1536.8 lineto
closepath fill
1 setlinewidth
solid
0 0 0 edgecolor
newpath 2180.54 1535.91 moveto
2175.8 1526.44 lineto
2173.6 1536.8 lineto
closepath stroke
grestore
% node67->node7
gsave
1 setlinewidth
0 0 0 edgecolor
newpath 1219.98 2224.08 moveto
1227.86 2188.62 1241.85 2125.67 1251.51 2082.21 curveto
stroke
0 0 0 edgecolor
newpath 1254.93 2082.95 moveto
1253.68 2072.43 lineto
1248.1 2081.43 lineto
closepath fill
1 setlinewidth
solid
0 0 0 edgecolor
newpath 1254.93 2082.95 moveto
1253.68 2072.43 lineto
1248.1 2081.43 lineto
closepath stroke
grestore
% node68->node4
gsave
1 setlinewidth
0 0 0 edgecolor
newpath 796.48 1734.83 moveto
802.41 1688.61 814.52 1594.14 821.88 1536.71 curveto
stroke
0 0 0 edgecolor
newpath 825.4 1536.8 moveto
823.2 1526.44 lineto
818.46 1535.91 lineto
closepath fill
1 setlinewidth
solid
0 0 0 edgecolor
newpath 825.4 1536.8 moveto
823.2 1526.44 lineto
818.46 1535.91 lineto
closepath stroke
grestore
% node69->node25
gsave
1 setlinewidth
0 0 0 edgecolor
newpath 3858.12 955.33 moveto
3886.45 908.46 3945.42 810.89 3980.04 753.61 curveto
stroke
0 0 0 edgecolor
newpath 3983.2 755.15 moveto
3985.38 744.78 lineto
3977.21 751.53 lineto
closepath fill
1 setlinewidth
solid
0 0 0 edgecolor
newpath 3983.2 755.15 moveto
3985.38 744.78 lineto
3977.21 751.53 lineto
closepath stroke
grestore
% node70->node12
gsave
1 setlinewidth
0 0 0 edgecolor
newpath 2061.41 2937.01 moveto
1907.62 2908.64 1497.78 2833.04 1331.05 2802.29 curveto
stroke
0 0 0 edgecolor
newpath 1331.37 2798.79 moveto
1320.9 2800.42 lineto
1330.1 2805.67 lineto
closepath fill
1 setlinewidth
solid
0 0 0 edgecolor
newpath 1331.37 2798.79 moveto
1320.9 2800.42 lineto
1330.1 2805.67 lineto
closepath stroke
grestore
% node71->node93
gsave
1 setlinewidth
0 0 0 edgecolor
newpath 378.87 1718.43 moveto
274.03 1560.98 -56.6 1011.11 166 639 curveto
395.17 255.91 673.74 402.64 1051 164 curveto
1057.46 159.91 1064.08 155.47 1070.61 150.93 curveto
stroke
0 0 0 edgecolor
newpath 1072.67 153.76 moveto
1078.82 145.13 lineto
1068.63 148.04 lineto
closepath fill
1 setlinewidth
solid
0 0 0 edgecolor
newpath 1072.67 153.76 moveto
1078.82 145.13 lineto
1068.63 148.04 lineto
closepath stroke
grestore
% node72->node71
gsave
1 setlinewidth
0 0 0 edgecolor
newpath 409.86 1997.33 moveto
409.69 1951.57 409.41 1873.87 409.21 1820.35 curveto
stroke
0 0 0 edgecolor
newpath 412.71 1820.3 moveto
409.18 1810.32 lineto
405.71 1820.33 lineto
closepath fill
1 setlinewidth
solid
0 0 0 edgecolor
newpath 412.71 1820.3 moveto
409.18 1810.32 lineto
405.71 1820.33 lineto
closepath stroke
grestore
% node72->node73
gsave
1 setlinewidth
0 0 0 edgecolor
newpath 371.13 2004.22 moveto
321.17 1964.6 231.84 1893.53 156 1832 curveto
145.71 1823.65 134.76 1814.69 124.26 1806.06 curveto
stroke
0 0 0 edgecolor
newpath 126.28 1803.19 moveto
116.34 1799.54 lineto
121.83 1808.6 lineto
closepath fill
1 setlinewidth
solid
0 0 0 edgecolor
newpath 126.28 1803.19 moveto
116.34 1799.54 lineto
121.83 1808.6 lineto
closepath stroke
grestore
% node72->node92
gsave
1 setlinewidth
0 0 0 edgecolor
newpath 389.14 1999.35 moveto
326.94 1889.56 147 1545.23 147 1236 curveto
147 1236 147 1236 147 982 curveto
147 829.32 70.04 757.76 166 639 curveto
268.83 511.74 776.51 432.89 973.07 406.7 curveto
stroke
0 0 0 edgecolor
newpath 973.59 410.16 moveto
983.04 405.38 lineto
972.67 403.23 lineto
closepath fill
1 setlinewidth
solid
0 0 0 edgecolor
newpath 973.59 410.16 moveto
983.04 405.38 lineto
972.67 403.23 lineto
closepath stroke
grestore
% node73->node94
gsave
1 setlinewidth
0 0 0 edgecolor
newpath 71 1713.77 moveto
71 1621.17 71 1412.02 71 1236 curveto
71 1236 71 1236 71 709 curveto
71 609.13 21.65 548.36 306 327 curveto
485.14 187.55 756.24 133.46 890.21 114.37 curveto
stroke
0 0 0 edgecolor
newpath 890.98 117.79 moveto
900.4 112.94 lineto
890.01 110.86 lineto
closepath fill
1 setlinewidth
solid
0 0 0 edgecolor
newpath 890.98 117.79 moveto
900.4 112.94 lineto
890.01 110.86 lineto
closepath stroke
grestore
% node88
gsave
0 0.54368 1 nodecolor
2798 982 65.05 26.87 ellipse_path fill
1 setlinewidth
filled
0 0 0 nodecolor
2798 982 65.05 26.87 ellipse_path stroke
0 0 0 nodecolor
14 /Times-Roman set_font
2760 984.4 moveto 76 (GO:0005685) alignedtext
0 0 0 nodecolor
14 /Times-Roman set_font
2767.5 969.4 moveto 61 (U1 snRNP) alignedtext
grestore
% node74->node88
gsave
1 setlinewidth
0 0 0 edgecolor
newpath 2798 1187.93 moveto
2798 1138.93 2798 1063.96 2798 1019.28 curveto
stroke
0 0 0 edgecolor
newpath 2801.5 1019.14 moveto
2798 1009.14 lineto
2794.5 1019.14 lineto
closepath fill
1 setlinewidth
solid
0 0 0 edgecolor
newpath 2801.5 1019.14 moveto
2798 1009.14 lineto
2794.5 1019.14 lineto
closepath stroke
grestore
% node75->node76
gsave
1 setlinewidth
0 0 0 edgecolor
newpath 4005.54 1441.41 moveto
4016.64 1402.42 4032.47 1346.78 4044.87 1303.23 curveto
stroke
0 0 0 edgecolor
newpath 4048.24 1304.15 moveto
4047.61 1293.58 lineto
4041.51 1302.24 lineto
closepath fill
1 setlinewidth
solid
0 0 0 edgecolor
newpath 4048.24 1304.15 moveto
4047.61 1293.58 lineto
4041.51 1302.24 lineto
closepath stroke
grestore
% node76->node87
gsave
1 setlinewidth
0 0 0 edgecolor
newpath 4059.62 1177.41 moveto
4056.54 1136.21 4052.43 1081.33 4049.36 1040.22 curveto
stroke
0 0 0 edgecolor
newpath 4052.83 1039.79 moveto
4048.6 1030.08 lineto
4045.85 1040.32 lineto
closepath fill
1 setlinewidth
solid
0 0 0 edgecolor
newpath 4052.83 1039.79 moveto
4048.6 1030.08 lineto
4045.85 1040.32 lineto
closepath stroke
grestore
% node76->node89
gsave
1 setlinewidth
0 0 0 edgecolor
newpath 4086.38 1179.45 moveto
4101.95 1138.46 4122.3 1081.44 4136 1030 curveto
4191.52 821.54 4230.39 567.67 4246.16 455.3 curveto
stroke
0 0 0 edgecolor
newpath 4249.65 455.59 moveto
4247.57 445.2 lineto
4242.72 454.62 lineto
closepath fill
1 setlinewidth
solid
0 0 0 edgecolor
newpath 4249.65 455.59 moveto
4247.57 445.2 lineto
4242.72 454.62 lineto
closepath stroke
grestore
% node77->node78
gsave
1 setlinewidth
0 0 0 edgecolor
newpath 3342.47 947.42 moveto
3382.72 894.85 3458.84 795.42 3498.88 743.12 curveto
stroke
0 0 0 edgecolor
newpath 3501.68 745.22 moveto
3504.98 735.15 lineto
3496.12 740.96 lineto
closepath fill
1 setlinewidth
solid
0 0 0 edgecolor
newpath 3501.68 745.22 moveto
3504.98 735.15 lineto
3496.12 740.96 lineto
closepath stroke
grestore
% node80->node81
gsave
1 setlinewidth
0 0 0 edgecolor
newpath 1211.01 1461.92 moveto
1190.76 1416.18 1149.76 1323.57 1127.05 1272.26 curveto
stroke
0 0 0 edgecolor
newpath 1130.15 1270.61 moveto
1122.9 1262.88 lineto
1123.75 1273.44 lineto
closepath fill
1 setlinewidth
solid
0 0 0 edgecolor
newpath 1130.15 1270.61 moveto
1122.9 1262.88 lineto
1123.75 1273.44 lineto
closepath stroke
grestore
% node82->node83
gsave
1 setlinewidth
0 0 0 edgecolor
newpath 1979.93 944.33 moveto
1982.28 898.57 1986.26 820.87 1989.01 767.35 curveto
stroke
0 0 0 edgecolor
newpath 1992.51 767.48 moveto
1989.52 757.32 lineto
1985.51 767.13 lineto
closepath fill
1 setlinewidth
solid
0 0 0 edgecolor
newpath 1992.51 767.48 moveto
1989.52 757.32 lineto
1985.51 767.13 lineto
closepath stroke
grestore
% node82->node84
gsave
1 setlinewidth
0 0 0 edgecolor
newpath 1949.2 948.25 moveto
1908.69 900.8 1834.63 814.02 1787.71 759.04 curveto
stroke
0 0 0 edgecolor
newpath 1790.14 756.5 moveto
1780.99 751.17 lineto
1784.82 761.05 lineto
closepath fill
1 setlinewidth
solid
0 0 0 edgecolor
newpath 1790.14 756.5 moveto
1780.99 751.17 lineto
1784.82 761.05 lineto
closepath stroke
grestore
% node82->node95
gsave
1 setlinewidth
0 0 0 edgecolor
newpath 2018.26 952.68 moveto
2070.86 914.03 2165.39 843.39 2243 779 curveto
2254.61 769.37 2266.87 758.64 2278.15 748.53 curveto
stroke
0 0 0 edgecolor
newpath 2280.7 750.95 moveto
2285.79 741.65 lineto
2276.02 745.75 lineto
closepath fill
1 setlinewidth
solid
0 0 0 edgecolor
newpath 2280.7 750.95 moveto
2285.79 741.65 lineto
2276.02 745.75 lineto
closepath stroke
grestore
% node83->node97
gsave
1 setlinewidth
0 0 0 edgecolor
newpath 2034.67 668.53 moveto
2095.32 611.02 2206.23 505.84 2270.77 444.64 curveto
stroke
0 0 0 edgecolor
newpath 2273.55 446.82 moveto
2278.4 437.4 lineto
2268.74 441.74 lineto
closepath fill
1 setlinewidth
solid
0 0 0 edgecolor
newpath 2273.55 446.82 moveto
2278.4 437.4 lineto
2268.74 441.74 lineto
closepath stroke
grestore
% node84->node96
gsave
1 setlinewidth
0 0 0 edgecolor
newpath 1765.96 662.63 moveto
1791.3 606.55 1833.91 512.27 1860.96 452.42 curveto
stroke
0 0 0 edgecolor
newpath 1864.23 453.67 moveto
1865.16 443.12 lineto
1857.85 450.79 lineto
closepath fill
1 setlinewidth
solid
0 0 0 edgecolor
newpath 1864.23 453.67 moveto
1865.16 443.12 lineto
1857.85 450.79 lineto
closepath stroke
grestore
% node85->node77
gsave
1 setlinewidth
0 0 0 edgecolor
newpath 3243.36 1199.07 moveto
3258.44 1154.01 3283.94 1077.81 3300.37 1028.72 curveto
stroke
0 0 0 edgecolor
newpath 3303.77 1029.57 moveto
3303.63 1018.98 lineto
3297.13 1027.35 lineto
closepath fill
1 setlinewidth
solid
0 0 0 edgecolor
newpath 3303.77 1029.57 moveto
3303.63 1018.98 lineto
3297.13 1027.35 lineto
closepath stroke
grestore
% node86->node77
gsave
1 setlinewidth
0 0 0 edgecolor
newpath 2821.38 1736.84 moveto
2835.94 1722.95 2854.88 1705.78 2873 1692 curveto
2975.87 1613.79 3050.7 1646.7 3119 1537 curveto
3204.03 1400.42 3095.15 1325.52 3157 1177 curveto
3182.9 1114.81 3235.3 1056.78 3272.87 1020.47 curveto
stroke
0 0 0 edgecolor
newpath 3275.35 1022.94 moveto
3280.17 1013.5 lineto
3270.52 1017.87 lineto
closepath fill
1 setlinewidth
solid
0 0 0 edgecolor
newpath 3275.35 1022.94 moveto
3280.17 1013.5 lineto
3270.52 1017.87 lineto
closepath stroke
grestore
% node91->node101
gsave
1 setlinewidth
0 0 0 edgecolor
newpath 1504 327.43 moveto
1504 281.01 1504 220.23 1504 173.94 curveto
stroke
0 0 0 edgecolor
newpath 1507.5 173.7 moveto
1504 163.7 lineto
1500.5 173.7 lineto
closepath fill
1 setlinewidth
solid
0 0 0 edgecolor
newpath 1507.5 173.7 moveto
1504 163.7 lineto
1500.5 173.7 lineto
closepath stroke
grestore
% node92->node93
gsave
1 setlinewidth
0 0 0 edgecolor
newpath 1063.94 349.76 moveto
1077.14 301.59 1097.73 226.42 1112.62 172.09 curveto
stroke
0 0 0 edgecolor
newpath 1116.06 172.77 moveto
1115.33 162.2 lineto
1109.31 170.92 lineto
closepath fill
1 setlinewidth
solid
0 0 0 edgecolor
newpath 1116.06 172.77 moveto
1115.33 162.2 lineto
1109.31 170.92 lineto
closepath stroke
grestore
% node92->node94
gsave
1 setlinewidth
0 0 0 edgecolor
newpath 1038.06 349.76 moveto
1024.86 301.59 1004.27 226.42 989.38 172.09 curveto
stroke
0 0 0 edgecolor
newpath 992.69 170.92 moveto
986.67 162.2 lineto
985.94 172.77 lineto
closepath fill
1 setlinewidth
solid
0 0 0 edgecolor
newpath 992.69 170.92 moveto
986.67 162.2 lineto
985.94 172.77 lineto
closepath stroke
grestore
% node95->node96
gsave
1 setlinewidth
0 0 0 edgecolor
newpath 2286.54 676.25 moveto
2273.27 664.13 2257.76 650.54 2243 639 curveto
2144.09 561.67 2021.58 481.81 1948.83 435.92 curveto
stroke
0 0 0 edgecolor
newpath 1950.54 432.86 moveto
1940.21 430.5 lineto
1946.81 438.78 lineto
closepath fill
1 setlinewidth
solid
0 0 0 edgecolor
newpath 1950.54 432.86 moveto
1940.21 430.5 lineto
1946.81 438.78 lineto
closepath stroke
grestore
% node95->node97
gsave
1 setlinewidth
0 0 0 edgecolor
newpath 2321 671.37 moveto
2321 617.71 2321 518.73 2321 455.47 curveto
stroke
0 0 0 edgecolor
newpath 2324.5 455.25 moveto
2321 445.25 lineto
2317.5 455.25 lineto
closepath fill
1 setlinewidth
solid
0 0 0 edgecolor
newpath 2324.5 455.25 moveto
2321 445.25 lineto
2317.5 455.25 lineto
closepath stroke
grestore
endpage
showpage
grestore
%%PageTrailer
%%EndPage: 1
%%Trailer
%%Pages: 1
%%BoundingBox: 36 36 756 552
end
restore
%%EOF
