# Supplementary material for: The Transcriptomic Signature of RacA Activation and Inactivation Provides New Insights into the Morphogenetic Network of Aspergillus niger
Source: PLoS One. 2013 Jul 24;8(7):e68946. doi: 10.1371/journal.pone.0068946 (PMC3722221; doi:10.1371/journal.pone.0068946)
Supplement: Table S3 — ZIP archive file containing FetGOat enrichment results for the up- and down-regulated gene sets of all six comparisons. (ZIP) [file pone.0068946.s003.zip › FetGOat/02.DOWN/plots/02.down.txt_BPover.ps]

90 rotate 0 -612 translate
%!PS-Adobe-3.0
%%Creator: graphviz version 2.26.3 (20100126.1600)
%%Title: test
%%Pages: (atend)
%%BoundingBox: (atend)
%%EndComments
save
%%BeginProlog
/DotDict 200 dict def
DotDict begin

/setupLatin1 {
mark
/EncodingVector 256 array def
 EncodingVector 0

ISOLatin1Encoding 0 255 getinterval putinterval
EncodingVector 45 /hyphen put

% Set up ISO Latin 1 character encoding
/starnetISO {
        dup dup findfont dup length dict begin
        { 1 index /FID ne { def }{ pop pop } ifelse
        } forall
        /Encoding EncodingVector def
        currentdict end definefont
} def
/Times-Roman starnetISO def
/Times-Italic starnetISO def
/Times-Bold starnetISO def
/Times-BoldItalic starnetISO def
/Helvetica starnetISO def
/Helvetica-Oblique starnetISO def
/Helvetica-Bold starnetISO def
/Helvetica-BoldOblique starnetISO def
/Courier starnetISO def
/Courier-Oblique starnetISO def
/Courier-Bold starnetISO def
/Courier-BoldOblique starnetISO def
cleartomark
} bind def

%%BeginResource: procset graphviz 0 0
/coord-font-family /Times-Roman def
/default-font-family /Times-Roman def
/coordfont coord-font-family findfont 8 scalefont def

/InvScaleFactor 1.0 def
/set_scale {
       dup 1 exch div /InvScaleFactor exch def
       scale
} bind def

% styles
/solid { [] 0 setdash } bind def
/dashed { [9 InvScaleFactor mul dup ] 0 setdash } bind def
/dotted { [1 InvScaleFactor mul 6 InvScaleFactor mul] 0 setdash } bind def
/invis {/fill {newpath} def /stroke {newpath} def /show {pop newpath} def} bind def
/bold { 2 setlinewidth } bind def
/filled { } bind def
/unfilled { } bind def
/rounded { } bind def
/diagonals { } bind def

% hooks for setting color 
/nodecolor { sethsbcolor } bind def
/edgecolor { sethsbcolor } bind def
/graphcolor { sethsbcolor } bind def
/nopcolor {pop pop pop} bind def

/beginpage {	% i j npages
	/npages exch def
	/j exch def
	/i exch def
	/str 10 string def
	npages 1 gt {
		gsave
			coordfont setfont
			0 0 moveto
			(\() show i str cvs show (,) show j str cvs show (\)) show
		grestore
	} if
} bind def

/set_font {
	findfont exch
	scalefont setfont
} def

% draw text fitted to its expected width
/alignedtext {			% width text
	/text exch def
	/width exch def
	gsave
		width 0 gt {
			[] 0 setdash
			text stringwidth pop width exch sub text length div 0 text ashow
		} if
	grestore
} def

/boxprim {				% xcorner ycorner xsize ysize
		4 2 roll
		moveto
		2 copy
		exch 0 rlineto
		0 exch rlineto
		pop neg 0 rlineto
		closepath
} bind def

/ellipse_path {
	/ry exch def
	/rx exch def
	/y exch def
	/x exch def
	matrix currentmatrix
	newpath
	x y translate
	rx ry scale
	0 0 1 0 360 arc
	setmatrix
} bind def

/endpage { showpage } bind def
/showpage { } def

/layercolorseq
	[	% layer color sequence - darkest to lightest
		[0 0 0]
		[.2 .8 .8]
		[.4 .8 .8]
		[.6 .8 .8]
		[.8 .8 .8]
	]
def

/layerlen layercolorseq length def

/setlayer {/maxlayer exch def /curlayer exch def
	layercolorseq curlayer 1 sub layerlen mod get
	aload pop sethsbcolor
	/nodecolor {nopcolor} def
	/edgecolor {nopcolor} def
	/graphcolor {nopcolor} def
} bind def

/onlayer { curlayer ne {invis} if } def

/onlayers {
	/myupper exch def
	/mylower exch def
	curlayer mylower lt
	curlayer myupper gt
	or
	{invis} if
} def

/curlayer 0 def

%%EndResource
%%EndProlog
%%BeginSetup
14 default-font-family set_font
1 setmiterlimit
% /arrowlength 10 def
% /arrowwidth 5 def

% make sure pdfmark is harmless for PS-interpreters other than Distiller
/pdfmark where {pop} {userdict /pdfmark /cleartomark load put} ifelse
% make '<<' and '>>' safe on PS Level 1 devices
/languagelevel where {pop languagelevel}{1} ifelse
2 lt {
    userdict (<<) cvn ([) cvn load put
    userdict (>>) cvn ([) cvn load put
} if

%%EndSetup
setupLatin1
%%Page: 1 1
%%PageBoundingBox: 36 36 756 557
%%PageOrientation: Portrait
0 0 1 beginpage
gsave
36 36 720 521 boxprim clip newpath
0.0930596 0.0930596 set_scale 0 rotate 390.849 391.849 translate
% node1
gsave
1 0 1 nodecolor
5685 5524 89.1 26.87 ellipse_path fill
1 setlinewidth
filled
0 0 0 nodecolor
5685 5524 89.1 26.87 ellipse_path stroke
0 0 0 nodecolor
14 /Times-Roman set_font
5647 5526.4 moveto 76 (GO:0008150) alignedtext
0 0 0 nodecolor
14 /Times-Roman set_font
5630 5511.4 moveto 110 (biological_process) alignedtext
grestore
% node2
gsave
1 0.96803 1 nodecolor
5685 5235 155.77 48.08 ellipse_path fill
1 setlinewidth
filled
0 0 0 nodecolor
5685 5235 155.77 48.08 ellipse_path stroke
0 0 0 nodecolor
14 /Times-Roman set_font
5647.5 5252.4 moveto 75 (GO:0015931) alignedtext
0 0 0 nodecolor
14 /Times-Roman set_font
5582.5 5237.4 moveto 205 (nucleobase, nucleoside, nucleotide) alignedtext
0 0 0 nodecolor
14 /Times-Roman set_font
5651.5 5222.4 moveto 67 (and nucleic) alignedtext
0 0 0 nodecolor
14 /Times-Roman set_font
5646 5207.4 moveto 78 (acid transport) alignedtext
grestore
% node1->node2
gsave
1 setlinewidth
0 0 0 edgecolor
newpath 5685 5496.81 moveto
5685 5450.43 5685 5355.01 5685 5293.08 curveto
stroke
0 0 0 edgecolor
newpath 5688.5 5293.06 moveto
5685 5283.06 lineto
5681.5 5293.06 lineto
closepath fill
1 setlinewidth
solid
0 0 0 edgecolor
newpath 5688.5 5293.06 moveto
5685 5283.06 lineto
5681.5 5293.06 lineto
closepath stroke
grestore
% node19
gsave
1 0.99973 1 nodecolor
974 3178 65.05 37.48 ellipse_path fill
1 setlinewidth
filled
0 0 0 nodecolor
974 3178 65.05 37.48 ellipse_path stroke
0 0 0 nodecolor
14 /Times-Roman set_font
936 3187.9 moveto 76 (GO:0006417) alignedtext
0 0 0 nodecolor
14 /Times-Roman set_font
944.5 3172.9 moveto 59 (regulation) alignedtext
0 0 0 nodecolor
14 /Times-Roman set_font
936 3157.9 moveto 76 (of translation) alignedtext
grestore
% node1->node19
gsave
1 setlinewidth
0 0 0 edgecolor
newpath 5595.91 5522.58 moveto
4974.96 5512.27 1313.22 5445.21 1138 5294 curveto
815.44 5015.64 941.83 3513.33 969.26 3225.64 curveto
stroke
0 0 0 edgecolor
newpath 972.76 3225.83 moveto
970.23 3215.54 lineto
965.79 3225.16 lineto
closepath fill
1 setlinewidth
solid
0 0 0 edgecolor
newpath 972.76 3225.83 moveto
970.23 3215.54 lineto
965.79 3225.16 lineto
closepath stroke
grestore
% node20
gsave
1 0.38209 1 nodecolor
747 2761 65.05 48.08 ellipse_path fill
1 setlinewidth
filled
0 0 0 nodecolor
747 2761 65.05 48.08 ellipse_path stroke
0 0 0 nodecolor
14 /Times-Roman set_font
709 2778.4 moveto 76 (GO:0045727) alignedtext
0 0 0 nodecolor
14 /Times-Roman set_font
724 2763.4 moveto 46 (positive) alignedtext
0 0 0 nodecolor
14 /Times-Roman set_font
717.5 2748.4 moveto 59 (regulation) alignedtext
0 0 0 nodecolor
14 /Times-Roman set_font
709 2733.4 moveto 76 (of translation) alignedtext
grestore
% node1->node20
gsave
1 setlinewidth
0 0 0 edgecolor
newpath 5596.01 5523.22 moveto
4945.46 5517.07 943.29 5472.1 766 5294 curveto
624.77 5152.13 747 5044.18 747 4844 curveto
747 4844 747 4844 747 3594 curveto
747 3303.3 747 2955.53 747 2819.55 curveto
stroke
0 0 0 edgecolor
newpath 750.5 2819.36 moveto
747 2809.36 lineto
743.5 2819.36 lineto
closepath fill
1 setlinewidth
solid
0 0 0 edgecolor
newpath 750.5 2819.36 moveto
747 2809.36 lineto
743.5 2819.36 lineto
closepath stroke
grestore
% node24
gsave
1 0.99996 1 nodecolor
7615 4844 63.14 37.48 ellipse_path fill
1 setlinewidth
filled
0 0 0 nodecolor
7615 4844 63.14 37.48 ellipse_path stroke
0 0 0 nodecolor
14 /Times-Roman set_font
7578 4853.9 moveto 74 (GO:0017038) alignedtext
0 0 0 nodecolor
14 /Times-Roman set_font
7594.5 4838.9 moveto 41 (protein) alignedtext
0 0 0 nodecolor
14 /Times-Roman set_font
7595.5 4823.9 moveto 39 (import) alignedtext
grestore
% node1->node24
gsave
1 setlinewidth
0 0 0 edgecolor
newpath 5772.24 5518.29 moveto
6113.13 5495.23 7342.88 5404.94 7475 5294 curveto
7596.85 5191.69 7614.36 4985.16 7615.74 4891.77 curveto
stroke
0 0 0 edgecolor
newpath 7619.24 4891.79 moveto
7615.83 4881.76 lineto
7612.24 4891.73 lineto
closepath fill
1 setlinewidth
solid
0 0 0 edgecolor
newpath 7619.24 4891.79 moveto
7615.83 4881.76 lineto
7612.24 4891.73 lineto
closepath stroke
grestore
% node35
gsave
1 0.83742 1 nodecolor
3676 5235 63.85 37.48 ellipse_path fill
1 setlinewidth
filled
0 0 0 nodecolor
3676 5235 63.85 37.48 ellipse_path stroke
0 0 0 nodecolor
14 /Times-Roman set_font
3638.5 5244.9 moveto 75 (GO:0008152) alignedtext
0 0 0 nodecolor
14 /Times-Roman set_font
3647 5229.9 moveto 58 (metabolic) alignedtext
0 0 0 nodecolor
14 /Times-Roman set_font
3654.5 5214.9 moveto 43 (process) alignedtext
grestore
% node1->node35
gsave
1 setlinewidth
0 0 0 edgecolor
newpath 5604.38 5512.4 moveto
5278.35 5465.5 4060.02 5290.24 3748.76 5245.47 curveto
stroke
0 0 0 edgecolor
newpath 3748.91 5241.95 moveto
3738.51 5243.99 lineto
3747.91 5248.88 lineto
closepath fill
1 setlinewidth
solid
0 0 0 edgecolor
newpath 3748.91 5241.95 moveto
3738.51 5243.99 lineto
3747.91 5248.88 lineto
closepath stroke
grestore
% node48
gsave
1 0.304 1 nodecolor
6286 5235 65.05 37.48 ellipse_path fill
1 setlinewidth
filled
0 0 0 nodecolor
6286 5235 65.05 37.48 ellipse_path stroke
0 0 0 nodecolor
14 /Times-Roman set_font
6248 5244.9 moveto 76 (GO:0009987) alignedtext
0 0 0 nodecolor
14 /Times-Roman set_font
6263.5 5229.9 moveto 45 (cellular) alignedtext
0 0 0 nodecolor
14 /Times-Roman set_font
6264.5 5214.9 moveto 43 (process) alignedtext
grestore
% node1->node48
gsave
1 setlinewidth
0 0 0 edgecolor
newpath 5744.37 5503.88 moveto
5844.61 5468.66 6052.11 5390.35 6212 5294 curveto
6222.23 5287.84 6232.61 5280.42 6242.23 5272.96 curveto
stroke
0 0 0 edgecolor
newpath 6244.46 5275.66 moveto
6250.12 5266.71 lineto
6240.11 5270.18 lineto
closepath fill
1 setlinewidth
solid
0 0 0 edgecolor
newpath 6244.46 5275.66 moveto
6250.12 5266.71 lineto
6240.11 5270.18 lineto
closepath stroke
grestore
% node50
gsave
1 1 1 nodecolor
6137 5235 65.97 48.08 ellipse_path fill
1 setlinewidth
filled
0 0 0 nodecolor
6137 5235 65.97 48.08 ellipse_path stroke
0 0 0 nodecolor
14 /Times-Roman set_font
6098 5252.4 moveto 78 (GO:0044085) alignedtext
0 0 0 nodecolor
14 /Times-Roman set_font
6114.5 5237.4 moveto 45 (cellular) alignedtext
0 0 0 nodecolor
14 /Times-Roman set_font
6105 5222.4 moveto 64 (component) alignedtext
0 0 0 nodecolor
14 /Times-Roman set_font
6106 5207.4 moveto 62 (biogenesis) alignedtext
grestore
% node1->node50
gsave
1 setlinewidth
0 0 0 edgecolor
newpath 5726.15 5500.05 moveto
5795.49 5459.37 5939.54 5373.43 6057 5294 curveto
6065.45 5288.29 6074.26 5282.06 6082.82 5275.88 curveto
stroke
0 0 0 edgecolor
newpath 6084.91 5278.69 moveto
6090.93 5269.97 lineto
6080.78 5273.03 lineto
closepath fill
1 setlinewidth
solid
0 0 0 edgecolor
newpath 6084.91 5278.69 moveto
6090.93 5269.97 lineto
6080.78 5273.03 lineto
closepath stroke
grestore
% node53
gsave
1 0.99996 1 nodecolor
7300 4428 82.23 48.08 ellipse_path fill
1 setlinewidth
filled
0 0 0 nodecolor
7300 4428 82.23 48.08 ellipse_path stroke
0 0 0 nodecolor
14 /Times-Roman set_font
7262 4445.4 moveto 76 (GO:0006626) alignedtext
0 0 0 nodecolor
14 /Times-Roman set_font
7279.5 4430.4 moveto 41 (protein) alignedtext
0 0 0 nodecolor
14 /Times-Roman set_font
7274 4415.4 moveto 52 (targeting) alignedtext
0 0 0 nodecolor
14 /Times-Roman set_font
7249.5 4400.4 moveto 101 (to mitochondrion) alignedtext
grestore
% node1->node53
gsave
1 setlinewidth
0 0 0 edgecolor
newpath 5770.54 5516.39 moveto
6067.22 5489.21 7039.02 5393.2 7135 5294 curveto
7175.49 5252.15 7188.27 4831.03 7200 4774 curveto
7221.28 4670.53 7258.03 4552.94 7280.55 4484.93 curveto
stroke
0 0 0 edgecolor
newpath 7283.94 4485.86 moveto
7283.77 4475.26 lineto
7277.29 4483.65 lineto
closepath fill
1 setlinewidth
solid
0 0 0 edgecolor
newpath 7283.94 4485.86 moveto
7283.77 4475.26 lineto
7277.29 4483.65 lineto
closepath stroke
grestore
% node55
gsave
1 0.85397 1 nodecolor
7053 5235 72.83 58.69 ellipse_path fill
1 setlinewidth
filled
0 0 0 nodecolor
7053 5235 72.83 58.69 ellipse_path stroke
0 0 0 nodecolor
14 /Times-Roman set_font
7015 5259.9 moveto 76 (GO:0065002) alignedtext
0 0 0 nodecolor
14 /Times-Roman set_font
7018 5244.9 moveto 70 (intracellular) alignedtext
0 0 0 nodecolor
14 /Times-Roman set_font
7032.5 5229.9 moveto 41 (protein) alignedtext
0 0 0 nodecolor
14 /Times-Roman set_font
7009.5 5214.9 moveto 87 (transmembrane) alignedtext
0 0 0 nodecolor
14 /Times-Roman set_font
7028.5 5199.9 moveto 49 (transport) alignedtext
grestore
% node1->node55
gsave
1 setlinewidth
0 0 0 edgecolor
newpath 5773.54 5520.7 moveto
5986.67 5510.11 6541.99 5466.7 6966 5294 curveto
6974.66 5290.47 6983.33 5286 6991.67 5281.09 curveto
stroke
0 0 0 edgecolor
newpath 6993.53 5284.06 moveto
7000.22 5275.85 lineto
6989.87 5278.09 lineto
closepath fill
1 setlinewidth
solid
0 0 0 edgecolor
newpath 6993.53 5284.06 moveto
7000.22 5275.85 lineto
6989.87 5278.09 lineto
closepath stroke
grestore
% node75
gsave
1 0.9791 1 nodecolor
1309 4011 65.05 58.69 ellipse_path fill
1 setlinewidth
filled
0 0 0 nodecolor
1309 4011 65.05 58.69 ellipse_path stroke
0 0 0 nodecolor
14 /Times-Roman set_font
1271 4035.9 moveto 76 (GO:0051246) alignedtext
0 0 0 nodecolor
14 /Times-Roman set_font
1279.5 4020.9 moveto 59 (regulation) alignedtext
0 0 0 nodecolor
14 /Times-Roman set_font
1280.5 4005.9 moveto 57 (of protein) alignedtext
0 0 0 nodecolor
14 /Times-Roman set_font
1280 3990.9 moveto 58 (metabolic) alignedtext
0 0 0 nodecolor
14 /Times-Roman set_font
1287.5 3975.9 moveto 43 (process) alignedtext
grestore
% node1->node75
gsave
1 setlinewidth
0 0 0 edgecolor
newpath 5595.88 5522.66 moveto
4990.47 5513.16 1500.99 5451.63 1347 5294 curveto
1013.98 4953.11 1210.83 4286.42 1284.67 4076.15 curveto
stroke
0 0 0 edgecolor
newpath 1288.06 4077.08 moveto
1288.09 4066.49 lineto
1281.46 4074.75 lineto
closepath fill
1 setlinewidth
solid
0 0 0 edgecolor
newpath 1288.06 4077.08 moveto
1288.09 4066.49 lineto
1281.46 4074.75 lineto
closepath stroke
grestore
% node76
gsave
1 0.9927 1 nodecolor
1209 3594 63.14 69.3 ellipse_path fill
1 setlinewidth
filled
0 0 0 nodecolor
1209 3594 63.14 69.3 ellipse_path stroke
0 0 0 nodecolor
14 /Times-Roman set_font
1172 3626.4 moveto 74 (GO:0032268) alignedtext
0 0 0 nodecolor
14 /Times-Roman set_font
1179.5 3611.4 moveto 59 (regulation) alignedtext
0 0 0 nodecolor
14 /Times-Roman set_font
1178.5 3596.4 moveto 61 (of cellular) alignedtext
0 0 0 nodecolor
14 /Times-Roman set_font
1188.5 3581.4 moveto 41 (protein) alignedtext
0 0 0 nodecolor
14 /Times-Roman set_font
1180 3566.4 moveto 58 (metabolic) alignedtext
0 0 0 nodecolor
14 /Times-Roman set_font
1187.5 3551.4 moveto 43 (process) alignedtext
grestore
% node1->node76
gsave
1 setlinewidth
0 0 0 edgecolor
newpath 5595.78 5522 moveto
4985.81 5508.02 1448.92 5421.63 1264 5294 curveto
1084.17 5169.88 1066 5062.5 1066 4844 curveto
1066 4844 1066 4844 1066 4428 curveto
1066 4211.39 1043.86 4153.67 1085 3941 curveto
1104.06 3842.47 1146.32 3734.4 1176.2 3665.47 curveto
stroke
0 0 0 edgecolor
newpath 1179.53 3666.58 moveto
1180.32 3656.01 lineto
1173.12 3663.78 lineto
closepath fill
1 setlinewidth
solid
0 0 0 edgecolor
newpath 1179.53 3666.58 moveto
1180.32 3656.01 lineto
1173.12 3663.78 lineto
closepath stroke
grestore
% node80
gsave
1 1 1 nodecolor
5937 5235 77.99 58.69 ellipse_path fill
1 setlinewidth
filled
0 0 0 nodecolor
5937 5235 77.99 58.69 ellipse_path stroke
0 0 0 nodecolor
14 /Times-Roman set_font
5899 5259.9 moveto 76 (GO:0043933) alignedtext
0 0 0 nodecolor
14 /Times-Roman set_font
5889.5 5244.9 moveto 95 (macromolecular) alignedtext
0 0 0 nodecolor
14 /Times-Roman set_font
5911.5 5229.9 moveto 51 (complex) alignedtext
0 0 0 nodecolor
14 /Times-Roman set_font
5916.5 5214.9 moveto 41 (subunit) alignedtext
0 0 0 nodecolor
14 /Times-Roman set_font
5900.5 5199.9 moveto 73 (organization) alignedtext
grestore
% node1->node80
gsave
1 setlinewidth
0 0 0 edgecolor
newpath 5707.81 5497.84 moveto
5748.18 5451.54 5833.09 5354.16 5887.46 5291.81 curveto
stroke
0 0 0 edgecolor
newpath 5890.33 5293.85 moveto
5894.26 5284.01 lineto
5885.05 5289.25 lineto
closepath fill
1 setlinewidth
solid
0 0 0 edgecolor
newpath 5890.33 5293.85 moveto
5894.26 5284.01 lineto
5885.05 5289.25 lineto
closepath stroke
grestore
% node81
gsave
1 0.16501 1 nodecolor
3234 4844 77.99 48.08 ellipse_path fill
1 setlinewidth
filled
0 0 0 nodecolor
3234 4844 77.99 48.08 ellipse_path stroke
0 0 0 nodecolor
14 /Times-Roman set_font
3196 4861.4 moveto 76 (GO:0032984) alignedtext
0 0 0 nodecolor
14 /Times-Roman set_font
3186.5 4846.4 moveto 95 (macromolecular) alignedtext
0 0 0 nodecolor
14 /Times-Roman set_font
3208.5 4831.4 moveto 51 (complex) alignedtext
0 0 0 nodecolor
14 /Times-Roman set_font
3198.5 4816.4 moveto 71 (disassembly) alignedtext
grestore
% node1->node81
gsave
1 setlinewidth
0 0 0 edgecolor
newpath 5596.03 5522.98 moveto
5244.62 5517.63 3955.33 5485.11 3603 5294 curveto
3433.77 5202.21 3312.03 4997.75 3260.84 4899.2 curveto
stroke
0 0 0 edgecolor
newpath 3263.94 4897.58 moveto
3256.25 4890.29 lineto
3257.72 4900.78 lineto
closepath fill
1 setlinewidth
solid
0 0 0 edgecolor
newpath 3263.94 4897.58 moveto
3256.25 4890.29 lineto
3257.72 4900.78 lineto
closepath stroke
grestore
% node83
gsave
1 0.9469 1 nodecolor
7402 5235 63.85 48.08 ellipse_path fill
1 setlinewidth
filled
0 0 0 nodecolor
7402 5235 63.85 48.08 ellipse_path stroke
0 0 0 nodecolor
14 /Times-Roman set_font
7364.5 5252.4 moveto 75 (GO:0033365) alignedtext
0 0 0 nodecolor
14 /Times-Roman set_font
7381.5 5237.4 moveto 41 (protein) alignedtext
0 0 0 nodecolor
14 /Times-Roman set_font
7367 5222.4 moveto 70 (localization) alignedtext
0 0 0 nodecolor
14 /Times-Roman set_font
7367 5207.4 moveto 70 (in organelle) alignedtext
grestore
% node1->node83
gsave
1 setlinewidth
0 0 0 edgecolor
newpath 5771.95 5517.98 moveto
6069.38 5496.45 7043.47 5417.89 7329 5294 curveto
7337.77 5290.2 7346.34 5285.04 7354.36 5279.35 curveto
stroke
0 0 0 edgecolor
newpath 7356.59 5282.06 moveto
7362.5 5273.26 lineto
7352.4 5276.45 lineto
closepath fill
1 setlinewidth
solid
0 0 0 edgecolor
newpath 7356.59 5282.06 moveto
7362.5 5273.26 lineto
7352.4 5276.45 lineto
closepath stroke
grestore
% node85
gsave
1 1 1 nodecolor
6765 4428 67.18 48.08 ellipse_path fill
1 setlinewidth
filled
0 0 0 nodecolor
6765 4428 67.18 48.08 ellipse_path stroke
0 0 0 nodecolor
14 /Times-Roman set_font
6728 4445.4 moveto 74 (GO:0033753) alignedtext
0 0 0 nodecolor
14 /Times-Roman set_font
6725.5 4430.4 moveto 79 (establishment) alignedtext
0 0 0 nodecolor
14 /Times-Roman set_font
6730 4415.4 moveto 70 (of ribosome) alignedtext
0 0 0 nodecolor
14 /Times-Roman set_font
6730 4400.4 moveto 70 (localization) alignedtext
grestore
% node1->node85
gsave
1 setlinewidth
0 0 0 edgecolor
newpath 5762.35 5510.57 moveto
5975.05 5468.74 6564.86 5318.49 6744 4914 curveto
6807.43 4770.76 6789.97 4579.94 6775.53 4485.7 curveto
stroke
0 0 0 edgecolor
newpath 6778.99 4485.12 moveto
6773.97 4475.79 lineto
6772.07 4486.21 lineto
closepath fill
1 setlinewidth
solid
0 0 0 edgecolor
newpath 6778.99 4485.12 moveto
6773.97 4475.79 lineto
6772.07 4486.21 lineto
closepath stroke
grestore
% node137
gsave
1 0.96903 1 nodecolor
7152 3594 87.89 58.69 ellipse_path fill
1 setlinewidth
filled
0 0 0 nodecolor
7152 3594 87.89 58.69 ellipse_path stroke
0 0 0 nodecolor
14 /Times-Roman set_font
7113.5 3618.9 moveto 77 (GO:0045039) alignedtext
0 0 0 nodecolor
14 /Times-Roman set_font
7131.5 3603.9 moveto 41 (protein) alignedtext
0 0 0 nodecolor
14 /Times-Roman set_font
7132.5 3588.9 moveto 39 (import) alignedtext
0 0 0 nodecolor
14 /Times-Roman set_font
7097.5 3573.9 moveto 109 (into mitochondrial) alignedtext
0 0 0 nodecolor
14 /Times-Roman set_font
7105 3558.9 moveto 94 (inner membrane) alignedtext
grestore
% node1->node137
gsave
1 setlinewidth
0 0 0 edgecolor
newpath 5773.15 5519.8 moveto
6028.78 5505.83 6762.93 5452.43 6932 5294 curveto
6948.64 5278.41 7129.95 4520.6 7133 4498 curveto
7174.78 4188.53 7163.1 3814.15 7155.82 3662.61 curveto
stroke
0 0 0 edgecolor
newpath 7159.31 3662.34 moveto
7155.32 3652.52 lineto
7152.32 3662.68 lineto
closepath fill
1 setlinewidth
solid
0 0 0 edgecolor
newpath 7159.31 3662.34 moveto
7155.32 3652.52 lineto
7152.32 3662.68 lineto
closepath stroke
grestore
% node140
gsave
1 0.047619 1 nodecolor
1358 3594 67.88 48.08 ellipse_path fill
1 setlinewidth
filled
0 0 0 nodecolor
1358 3594 67.88 48.08 ellipse_path stroke
0 0 0 nodecolor
14 /Times-Roman set_font
1320 3611.4 moveto 76 (GO:0045861) alignedtext
0 0 0 nodecolor
14 /Times-Roman set_font
1333.5 3596.4 moveto 49 (negative) alignedtext
0 0 0 nodecolor
14 /Times-Roman set_font
1328.5 3581.4 moveto 59 (regulation) alignedtext
0 0 0 nodecolor
14 /Times-Roman set_font
1318 3566.4 moveto 80 (of proteolysis) alignedtext
grestore
% node1->node140
gsave
1 setlinewidth
0 0 0 edgecolor
newpath 5596.33 5521.43 moveto
5016.06 5504.32 1778.88 5404.16 1604 5294 curveto
1440.91 5191.27 1446.31 5099.79 1395 4914 curveto
1279.88 4497.13 1398.55 4373.2 1383 3941 curveto
1379.34 3839.24 1369.66 3721.01 1363.47 3652.14 curveto
stroke
0 0 0 edgecolor
newpath 1366.94 3651.58 moveto
1362.55 3641.93 lineto
1359.96 3652.21 lineto
closepath fill
1 setlinewidth
solid
0 0 0 edgecolor
newpath 1366.94 3651.58 moveto
1362.55 3641.93 lineto
1359.96 3652.21 lineto
closepath stroke
grestore
% node141
gsave
1 0.99028 1 nodecolor
654 2344 72.12 48.08 ellipse_path fill
1 setlinewidth
filled
0 0 0 nodecolor
654 2344 72.12 48.08 ellipse_path stroke
0 0 0 nodecolor
14 /Times-Roman set_font
615 2361.4 moveto 78 (GO:0006450) alignedtext
0 0 0 nodecolor
14 /Times-Roman set_font
624.5 2346.4 moveto 59 (regulation) alignedtext
0 0 0 nodecolor
14 /Times-Roman set_font
611 2331.4 moveto 86 (of translational) alignedtext
0 0 0 nodecolor
14 /Times-Roman set_font
632 2316.4 moveto 44 (fidelity) alignedtext
grestore
% node1->node141
gsave
1 setlinewidth
0 0 0 edgecolor
newpath 5595.9 5523.18 moveto
4940.18 5516.73 881.66 5469.79 697 5294 curveto
551.48 5155.47 654 5044.91 654 4844 curveto
654 4844 654 4844 654 3178 curveto
654 2886.95 654 2538.77 654 2402.62 curveto
stroke
0 0 0 edgecolor
newpath 657.5 2402.41 moveto
654 2392.41 lineto
650.5 2402.41 lineto
closepath fill
1 setlinewidth
solid
0 0 0 edgecolor
newpath 657.5 2402.41 moveto
654 2392.41 lineto
650.5 2402.41 lineto
closepath stroke
grestore
% node143
gsave
1 0.62636 1 nodecolor
1924 3178 104.15 69.3 ellipse_path fill
1 setlinewidth
filled
0 0 0 nodecolor
1924 3178 104.15 69.3 ellipse_path stroke
0 0 0 nodecolor
14 /Times-Roman set_font
1885 3210.4 moveto 78 (GO:0045943) alignedtext
0 0 0 nodecolor
14 /Times-Roman set_font
1901 3195.4 moveto 46 (positive) alignedtext
0 0 0 nodecolor
14 /Times-Roman set_font
1894.5 3180.4 moveto 59 (regulation) alignedtext
0 0 0 nodecolor
14 /Times-Roman set_font
1880 3165.4 moveto 88 (of transcription) alignedtext
0 0 0 nodecolor
14 /Times-Roman set_font
1858 3150.4 moveto 132 (from RNA polymerase) alignedtext
0 0 0 nodecolor
14 /Times-Roman set_font
1893.5 3135.4 moveto 61 (I promoter) alignedtext
grestore
% node1->node143
gsave
1 setlinewidth
0 0 0 edgecolor
newpath 5597.83 5517.96 moveto
5029.62 5477.48 1876 5235.18 1876 4844 curveto
1876 4844 1876 4844 1876 4428 curveto
1876 3985.6 1906.39 3455.77 1918.81 3257.78 curveto
stroke
0 0 0 edgecolor
newpath 1922.31 3257.96 moveto
1919.44 3247.76 lineto
1915.32 3257.52 lineto
closepath fill
1 setlinewidth
solid
0 0 0 edgecolor
newpath 1922.31 3257.96 moveto
1919.44 3247.76 lineto
1915.32 3257.52 lineto
closepath stroke
grestore
% node151
gsave
1 0.99945 1 nodecolor
5501 4844 94.75 37.48 ellipse_path fill
1 setlinewidth
filled
0 0 0 nodecolor
5501 4844 94.75 37.48 ellipse_path stroke
0 0 0 nodecolor
14 /Times-Roman set_font
5463.5 4853.9 moveto 75 (GO:0051236) alignedtext
0 0 0 nodecolor
14 /Times-Roman set_font
5461.5 4838.9 moveto 79 (establishment) alignedtext
0 0 0 nodecolor
14 /Times-Roman set_font
5442 4823.9 moveto 118 (of RNA localization) alignedtext
grestore
% node1->node151
gsave
1 setlinewidth
0 0 0 edgecolor
newpath 5658.28 5497.99 moveto
5619.48 5458.24 5549.01 5378.08 5520 5294 curveto
5471.77 5154.21 5484.43 4975.38 5494.34 4891.48 curveto
stroke
0 0 0 edgecolor
newpath 5497.82 4891.84 moveto
5495.56 4881.48 lineto
5490.87 4890.99 lineto
closepath fill
1 setlinewidth
solid
0 0 0 edgecolor
newpath 5497.82 4891.84 moveto
5495.56 4881.48 lineto
5490.87 4890.99 lineto
closepath stroke
grestore
% node152
gsave
1 0.68018 1 nodecolor
1016 2344 97.08 37.48 ellipse_path fill
1 setlinewidth
filled
0 0 0 nodecolor
1016 2344 97.08 37.48 ellipse_path stroke
0 0 0 nodecolor
14 /Times-Roman set_font
977.5 2353.9 moveto 77 (GO:0050684) alignedtext
0 0 0 nodecolor
14 /Times-Roman set_font
986.5 2338.9 moveto 59 (regulation) alignedtext
0 0 0 nodecolor
14 /Times-Roman set_font
955 2323.9 moveto 122 (of mRNA processing) alignedtext
grestore
% node1->node152
gsave
1 setlinewidth
0 0 0 edgecolor
newpath 5596.52 5520.68 moveto
5163.94 5503.92 3269.38 5424.25 2695 5294 curveto
2238.61 5190.5 1978.59 5299.32 1713 4914 curveto
1710.81 4910.82 1710.21 4361.86 1710 4358 curveto
1707.45 4311.48 1631.6 3569.78 1623 3524 curveto
1587.6 3335.59 1587.22 3283.02 1509 3108 curveto
1377.05 2812.74 1140.55 2500.75 1051.35 2387.92 curveto
stroke
0 0 0 edgecolor
newpath 1053.89 2385.48 moveto
1044.93 2379.82 lineto
1048.4 2389.83 lineto
closepath fill
1 setlinewidth
solid
0 0 0 edgecolor
newpath 1053.89 2385.48 moveto
1044.93 2379.82 lineto
1048.4 2389.83 lineto
closepath stroke
grestore
% node156
gsave
1 1 1 nodecolor
6858 5235 65.05 37.48 ellipse_path fill
1 setlinewidth
filled
0 0 0 nodecolor
6858 5235 65.05 37.48 ellipse_path stroke
0 0 0 nodecolor
14 /Times-Roman set_font
6820 5244.9 moveto 76 (GO:0051169) alignedtext
0 0 0 nodecolor
14 /Times-Roman set_font
6836.5 5229.9 moveto 43 (nuclear) alignedtext
0 0 0 nodecolor
14 /Times-Roman set_font
6833.5 5214.9 moveto 49 (transport) alignedtext
grestore
% node1->node156
gsave
1 setlinewidth
0 0 0 edgecolor
newpath 5771.98 5518.09 moveto
5962.03 5502.57 6425.4 5450.41 6777 5294 curveto
6789.66 5288.37 6802.29 5280.53 6813.67 5272.4 curveto
stroke
0 0 0 edgecolor
newpath 6815.76 5275.21 moveto
6821.73 5266.45 lineto
6811.6 5269.58 lineto
closepath fill
1 setlinewidth
solid
0 0 0 edgecolor
newpath 6815.76 5275.21 moveto
6821.73 5266.45 lineto
6811.6 5269.58 lineto
closepath stroke
grestore
% node158
gsave
1 0.99925 1 nodecolor
5389 5235 84.15 26.87 ellipse_path fill
1 setlinewidth
filled
0 0 0 nodecolor
5389 5235 84.15 26.87 ellipse_path stroke
0 0 0 nodecolor
14 /Times-Roman set_font
5350.5 5237.4 moveto 77 (GO:0006403) alignedtext
0 0 0 nodecolor
14 /Times-Roman set_font
5337.5 5222.4 moveto 103 (RNA localization) alignedtext
grestore
% node1->node158
gsave
1 setlinewidth
0 0 0 edgecolor
newpath 5658.47 5498.1 moveto
5604.58 5445.49 5482.39 5326.18 5422.86 5268.06 curveto
stroke
0 0 0 edgecolor
newpath 5425.18 5265.43 moveto
5415.58 5260.95 lineto
5420.29 5270.44 lineto
closepath fill
1 setlinewidth
solid
0 0 0 edgecolor
newpath 5425.18 5265.43 moveto
5415.58 5260.95 lineto
5420.29 5270.44 lineto
closepath stroke
grestore
% node160
gsave
1 0.8914 1 nodecolor
7521 4011 65.76 48.08 ellipse_path fill
1 setlinewidth
filled
0 0 0 nodecolor
7521 4011 65.76 48.08 ellipse_path stroke
0 0 0 nodecolor
14 /Times-Roman set_font
7482.5 4028.4 moveto 77 (GO:0006606) alignedtext
0 0 0 nodecolor
14 /Times-Roman set_font
7500.5 4013.4 moveto 41 (protein) alignedtext
0 0 0 nodecolor
14 /Times-Roman set_font
7501.5 3998.4 moveto 39 (import) alignedtext
0 0 0 nodecolor
14 /Times-Roman set_font
7486 3983.4 moveto 70 (into nucleus) alignedtext
grestore
% node1->node160
gsave
1 setlinewidth
0 0 0 edgecolor
newpath 5772.2 5518.25 moveto
6118.84 5494.71 7387.31 5401.81 7529 5294 curveto
7916.61 4999.08 7636.25 4271.98 7546.21 4066.12 curveto
stroke
0 0 0 edgecolor
newpath 7549.3 4064.45 moveto
7542.07 4056.71 lineto
7542.89 4067.27 lineto
closepath fill
1 setlinewidth
solid
0 0 0 edgecolor
newpath 7549.3 4064.45 moveto
7542.07 4056.71 lineto
7542.89 4067.27 lineto
closepath stroke
grestore
% node161
gsave
1 0.19951 1 nodecolor
6118 4844 63.85 48.08 ellipse_path fill
1 setlinewidth
filled
0 0 0 nodecolor
6118 4844 63.85 48.08 ellipse_path stroke
0 0 0 nodecolor
14 /Times-Roman set_font
6080.5 4861.4 moveto 75 (GO:0022607) alignedtext
0 0 0 nodecolor
14 /Times-Roman set_font
6095.5 4846.4 moveto 45 (cellular) alignedtext
0 0 0 nodecolor
14 /Times-Roman set_font
6086 4831.4 moveto 64 (component) alignedtext
0 0 0 nodecolor
14 /Times-Roman set_font
6091 4816.4 moveto 54 (assembly) alignedtext
grestore
% node1->node161
gsave
1 setlinewidth
0 0 0 edgecolor
newpath 5739.65 5502.66 moveto
5816.02 5469.88 5953.24 5399.62 6024 5294 curveto
6045.72 5261.58 6089.13 5016 6108.4 4901.92 curveto
stroke
0 0 0 edgecolor
newpath 6111.87 4902.4 moveto
6110.08 4891.96 lineto
6104.96 4901.24 lineto
closepath fill
1 setlinewidth
solid
0 0 0 edgecolor
newpath 6111.87 4902.4 moveto
6110.08 4891.96 lineto
6104.96 4901.24 lineto
closepath stroke
grestore
% node205
gsave
1 0.99925 1 nodecolor
863 5235 87.89 48.08 ellipse_path fill
1 setlinewidth
filled
0 0 0 nodecolor
863 5235 87.89 48.08 ellipse_path stroke
0 0 0 nodecolor
14 /Times-Roman set_font
825 5252.4 moveto 76 (GO:0010608) alignedtext
0 0 0 nodecolor
14 /Times-Roman set_font
810 5237.4 moveto 106 (posttranscriptional) alignedtext
0 0 0 nodecolor
14 /Times-Roman set_font
833.5 5222.4 moveto 59 (regulation) alignedtext
0 0 0 nodecolor
14 /Times-Roman set_font
808.5 5207.4 moveto 109 (of gene expression) alignedtext
grestore
% node1->node205
gsave
1 setlinewidth
0 0 0 edgecolor
newpath 5596.13 5522.19 moveto
4985.83 5509.44 1425.25 5429.62 965 5294 curveto
951.89 5290.14 938.68 5284.28 926.32 5277.72 curveto
stroke
0 0 0 edgecolor
newpath 927.92 5274.61 moveto
917.47 5272.84 lineto
924.54 5280.74 lineto
closepath fill
1 setlinewidth
solid
0 0 0 edgecolor
newpath 927.92 5274.61 moveto
917.47 5272.84 lineto
924.54 5280.74 lineto
closepath stroke
grestore
% node216
gsave
1 0.9991 1 nodecolor
7251 5235 68.8 37.48 ellipse_path fill
1 setlinewidth
filled
0 0 0 nodecolor
7251 5235 68.8 37.48 ellipse_path stroke
0 0 0 nodecolor
14 /Times-Roman set_font
7213 5244.9 moveto 76 (GO:0006839) alignedtext
0 0 0 nodecolor
14 /Times-Roman set_font
7210 5229.9 moveto 82 (mitochondrial) alignedtext
0 0 0 nodecolor
14 /Times-Roman set_font
7226.5 5214.9 moveto 49 (transport) alignedtext
grestore
% node1->node216
gsave
1 setlinewidth
0 0 0 edgecolor
newpath 5770.31 5515.98 moveto
6045.94 5489.26 6909.57 5399 7168 5294 curveto
7181.05 5288.7 7194.01 5280.98 7205.68 5272.87 curveto
stroke
0 0 0 edgecolor
newpath 7207.87 5275.61 moveto
7213.93 5266.92 lineto
7203.78 5269.93 lineto
closepath fill
1 setlinewidth
solid
0 0 0 edgecolor
newpath 7207.87 5275.61 moveto
7213.93 5266.92 lineto
7203.78 5269.93 lineto
closepath stroke
grestore
% node149
gsave
1 0.99945 1 nodecolor
5686 4844 65.97 37.48 ellipse_path fill
1 setlinewidth
filled
0 0 0 nodecolor
5686 4844 65.97 37.48 ellipse_path stroke
0 0 0 nodecolor
14 /Times-Roman set_font
5648 4853.9 moveto 76 (GO:0050657) alignedtext
0 0 0 nodecolor
14 /Times-Roman set_font
5664.5 4838.9 moveto 43 (nucleic) alignedtext
0 0 0 nodecolor
14 /Times-Roman set_font
5647 4823.9 moveto 78 (acid transport) alignedtext
grestore
% node2->node149
gsave
1 setlinewidth
0 0 0 edgecolor
newpath 5685.12 5186.66 moveto
5685.32 5111.34 5685.69 4966.83 5685.88 4891.82 curveto
stroke
0 0 0 edgecolor
newpath 5689.38 4891.72 moveto
5685.9 4881.71 lineto
5682.38 4891.7 lineto
closepath fill
1 setlinewidth
solid
0 0 0 edgecolor
newpath 5689.38 4891.72 moveto
5685.9 4881.71 lineto
5682.38 4891.7 lineto
closepath stroke
grestore
% node3
gsave
1 0.99992 1 nodecolor
4808 4844 65.05 48.08 ellipse_path fill
1 setlinewidth
filled
0 0 0 nodecolor
4808 4844 65.05 48.08 ellipse_path stroke
0 0 0 nodecolor
14 /Times-Roman set_font
4770 4861.4 moveto 76 (GO:0044237) alignedtext
0 0 0 nodecolor
14 /Times-Roman set_font
4785.5 4846.4 moveto 45 (cellular) alignedtext
0 0 0 nodecolor
14 /Times-Roman set_font
4779 4831.4 moveto 58 (metabolic) alignedtext
0 0 0 nodecolor
14 /Times-Roman set_font
4786.5 4816.4 moveto 43 (process) alignedtext
grestore
% node4
gsave
1 0.68018 1 nodecolor
4639 4011 65.05 48.08 ellipse_path fill
1 setlinewidth
filled
0 0 0 nodecolor
4639 4011 65.05 48.08 ellipse_path stroke
0 0 0 nodecolor
14 /Times-Roman set_font
4601 4028.4 moveto 76 (GO:0015939) alignedtext
0 0 0 nodecolor
14 /Times-Roman set_font
4603 4013.4 moveto 72 (pantothenate) alignedtext
0 0 0 nodecolor
14 /Times-Roman set_font
4610 3998.4 moveto 58 (metabolic) alignedtext
0 0 0 nodecolor
14 /Times-Roman set_font
4617.5 3983.4 moveto 43 (process) alignedtext
grestore
% node3->node4
gsave
1 setlinewidth
0 0 0 edgecolor
newpath 4798.37 4796.53 moveto
4769.26 4653.08 4682.3 4224.42 4650.67 4068.51 curveto
stroke
0 0 0 edgecolor
newpath 4654.08 4067.74 moveto
4648.66 4058.64 lineto
4647.22 4069.13 lineto
closepath fill
1 setlinewidth
solid
0 0 0 edgecolor
newpath 4654.08 4067.74 moveto
4648.66 4058.64 lineto
4647.22 4069.13 lineto
closepath stroke
grestore
% node5
gsave
1 0.99999 1 nodecolor
4398 4428 118.09 58.69 ellipse_path fill
1 setlinewidth
filled
0 0 0 nodecolor
4398 4428 118.09 58.69 ellipse_path stroke
0 0 0 nodecolor
14 /Times-Roman set_font
4360 4452.9 moveto 76 (GO:0006519) alignedtext
0 0 0 nodecolor
14 /Times-Roman set_font
4375.5 4437.9 moveto 45 (cellular) alignedtext
0 0 0 nodecolor
14 /Times-Roman set_font
4322.5 4422.9 moveto 151 (amino acid and derivative) alignedtext
0 0 0 nodecolor
14 /Times-Roman set_font
4369 4407.9 moveto 58 (metabolic) alignedtext
0 0 0 nodecolor
14 /Times-Roman set_font
4376.5 4392.9 moveto 43 (process) alignedtext
grestore
% node3->node5
gsave
1 setlinewidth
0 0 0 edgecolor
newpath 4769.43 4804.86 moveto
4697.47 4731.85 4542.35 4574.46 4457.1 4487.97 curveto
stroke
0 0 0 edgecolor
newpath 4459.34 4485.25 moveto
4449.83 4480.59 lineto
4454.36 4490.17 lineto
closepath fill
1 setlinewidth
solid
0 0 0 edgecolor
newpath 4459.34 4485.25 moveto
4449.83 4480.59 lineto
4454.36 4490.17 lineto
closepath stroke
grestore
% node6
gsave
1 0.68018 1 nodecolor
4674 3594 65.76 48.08 ellipse_path fill
1 setlinewidth
filled
0 0 0 nodecolor
4674 3594 65.76 48.08 ellipse_path stroke
0 0 0 nodecolor
14 /Times-Roman set_font
4635.5 3611.4 moveto 77 (GO:0015940) alignedtext
0 0 0 nodecolor
14 /Times-Roman set_font
4638 3596.4 moveto 72 (pantothenate) alignedtext
0 0 0 nodecolor
14 /Times-Roman set_font
4638.5 3581.4 moveto 71 (biosynthetic) alignedtext
0 0 0 nodecolor
14 /Times-Roman set_font
4652.5 3566.4 moveto 43 (process) alignedtext
grestore
% node3->node6
gsave
1 setlinewidth
0 0 0 edgecolor
newpath 4803.07 4796.02 moveto
4789.21 4661.24 4748.55 4267.74 4713 3941 curveto
4701.95 3839.39 4688.54 3721.12 4680.67 3652.2 curveto
stroke
0 0 0 edgecolor
newpath 4684.11 3651.52 moveto
4679.5 3641.98 lineto
4677.16 3652.31 lineto
closepath fill
1 setlinewidth
solid
0 0 0 edgecolor
newpath 4684.11 3651.52 moveto
4679.5 3641.98 lineto
4677.16 3652.31 lineto
closepath stroke
grestore
% node7
gsave
1 1 1 nodecolor
2389 4428 75.16 58.69 ellipse_path fill
1 setlinewidth
filled
0 0 0 nodecolor
2389 4428 75.16 58.69 ellipse_path stroke
0 0 0 nodecolor
14 /Times-Roman set_font
2350 4452.9 moveto 78 (GO:0044260) alignedtext
0 0 0 nodecolor
14 /Times-Roman set_font
2366.5 4437.9 moveto 45 (cellular) alignedtext
0 0 0 nodecolor
14 /Times-Roman set_font
2343.5 4422.9 moveto 91 (macromolecule) alignedtext
0 0 0 nodecolor
14 /Times-Roman set_font
2360 4407.9 moveto 58 (metabolic) alignedtext
0 0 0 nodecolor
14 /Times-Roman set_font
2367.5 4392.9 moveto 43 (process) alignedtext
grestore
% node3->node7
gsave
1 setlinewidth
0 0 0 edgecolor
newpath 4743.08 4841.26 moveto
4468.78 4828.2 3379.85 4761.54 2533 4498 curveto
2507.93 4490.2 2481.75 4478.62 2458.7 4467.12 curveto
stroke
0 0 0 edgecolor
newpath 2460.2 4463.96 moveto
2449.7 4462.55 lineto
2457.03 4470.2 lineto
closepath fill
1 setlinewidth
solid
0 0 0 edgecolor
newpath 2460.2 4463.96 moveto
2449.7 4462.55 lineto
2457.03 4470.2 lineto
closepath stroke
grestore
% node28
gsave
1 1 1 nodecolor
3661 4428 67.18 48.08 ellipse_path fill
1 setlinewidth
filled
0 0 0 nodecolor
3661 4428 67.18 48.08 ellipse_path stroke
0 0 0 nodecolor
14 /Times-Roman set_font
3621.5 4445.4 moveto 79 (GO:0044249) alignedtext
0 0 0 nodecolor
14 /Times-Roman set_font
3638.5 4430.4 moveto 45 (cellular) alignedtext
0 0 0 nodecolor
14 /Times-Roman set_font
3625.5 4415.4 moveto 71 (biosynthetic) alignedtext
0 0 0 nodecolor
14 /Times-Roman set_font
3639.5 4400.4 moveto 43 (process) alignedtext
grestore
% node3->node28
gsave
1 setlinewidth
0 0 0 edgecolor
newpath 4744.33 4833.35 moveto
4572.14 4802.53 4086.73 4702.17 3737 4498 curveto
3726.12 4491.65 3715.49 4483.51 3705.79 4475.05 curveto
stroke
0 0 0 edgecolor
newpath 3708 4472.33 moveto
3698.23 4468.23 lineto
3703.31 4477.52 lineto
closepath fill
1 setlinewidth
solid
0 0 0 edgecolor
newpath 3708 4472.33 moveto
3698.23 4468.23 lineto
3703.31 4477.52 lineto
closepath stroke
grestore
% node31
gsave
1 1 1 nodecolor
4451 3594 101.12 48.08 ellipse_path fill
1 setlinewidth
filled
0 0 0 nodecolor
4451 3594 101.12 48.08 ellipse_path stroke
0 0 0 nodecolor
14 /Times-Roman set_font
4413 3611.4 moveto 76 (GO:0006520) alignedtext
0 0 0 nodecolor
14 /Times-Roman set_font
4428.5 3596.4 moveto 45 (cellular) alignedtext
0 0 0 nodecolor
14 /Times-Roman set_font
4387.5 3581.4 moveto 127 (amino acid metabolic) alignedtext
0 0 0 nodecolor
14 /Times-Roman set_font
4429.5 3566.4 moveto 43 (process) alignedtext
grestore
% node3->node31
gsave
1 setlinewidth
0 0 0 edgecolor
newpath 4794.14 4796.84 moveto
4774.72 4730.36 4738.58 4605.23 4710 4498 curveto
4693.48 4436.03 4694.66 4419.05 4675 4358 curveto
4634.4 4231.91 4604.65 4207.39 4565 4081 curveto
4517.21 3928.67 4479.27 3743.95 4461.67 3651.94 curveto
stroke
0 0 0 edgecolor
newpath 4465.09 3651.15 moveto
4459.78 3641.98 lineto
4458.21 3652.46 lineto
closepath fill
1 setlinewidth
solid
0 0 0 edgecolor
newpath 4465.09 3651.15 moveto
4459.78 3641.98 lineto
4458.21 3652.46 lineto
closepath stroke
grestore
% node32
gsave
1 0.78775 1 nodecolor
5655 3178 101.12 48.08 ellipse_path fill
1 setlinewidth
filled
0 0 0 nodecolor
5655 3178 101.12 48.08 ellipse_path stroke
0 0 0 nodecolor
14 /Times-Roman set_font
5616.5 3195.4 moveto 77 (GO:0000096) alignedtext
0 0 0 nodecolor
14 /Times-Roman set_font
5638.5 3180.4 moveto 33 (sulfur) alignedtext
0 0 0 nodecolor
14 /Times-Roman set_font
5591.5 3165.4 moveto 127 (amino acid metabolic) alignedtext
0 0 0 nodecolor
14 /Times-Roman set_font
5633.5 3150.4 moveto 43 (process) alignedtext
grestore
% node3->node32
gsave
1 setlinewidth
0 0 0 edgecolor
newpath 4843.6 4803.57 moveto
4909.94 4727.49 5048.59 4564.71 5080 4498 curveto
5133.96 4383.4 5154.57 4058.85 5201 3941 curveto
5313.57 3655.3 5525.87 3352.19 5614.52 3231.79 curveto
stroke
0 0 0 edgecolor
newpath 5617.56 3233.57 moveto
5620.68 3223.44 lineto
5611.93 3229.41 lineto
closepath fill
1 setlinewidth
solid
0 0 0 edgecolor
newpath 5617.56 3233.57 moveto
5620.68 3223.44 lineto
5611.93 3229.41 lineto
closepath stroke
grestore
% node73
gsave
1 0.9756 1 nodecolor
2925 4428 65.05 48.08 ellipse_path fill
1 setlinewidth
filled
0 0 0 nodecolor
2925 4428 65.05 48.08 ellipse_path stroke
0 0 0 nodecolor
14 /Times-Roman set_font
2887 4445.4 moveto 76 (GO:0006730) alignedtext
0 0 0 nodecolor
14 /Times-Roman set_font
2892.5 4430.4 moveto 65 (one-carbon) alignedtext
0 0 0 nodecolor
14 /Times-Roman set_font
2896 4415.4 moveto 58 (metabolic) alignedtext
0 0 0 nodecolor
14 /Times-Roman set_font
2903.5 4400.4 moveto 43 (process) alignedtext
grestore
% node3->node73
gsave
1 setlinewidth
0 0 0 edgecolor
newpath 4743.31 4836.56 moveto
4458.59 4803.08 3317.04 4660.88 2999 4498 curveto
2987.7 4492.21 2976.91 4484.16 2967.25 4475.58 curveto
stroke
0 0 0 edgecolor
newpath 2969.45 4472.85 moveto
2959.75 4468.61 lineto
2964.69 4477.98 lineto
closepath fill
1 setlinewidth
solid
0 0 0 edgecolor
newpath 2969.45 4472.85 moveto
2959.75 4468.61 lineto
2964.69 4477.98 lineto
closepath stroke
grestore
% node100
gsave
1 1 1 nodecolor
3812 4428 65.76 69.3 ellipse_path fill
1 setlinewidth
filled
0 0 0 nodecolor
3812 4428 65.76 69.3 ellipse_path stroke
0 0 0 nodecolor
14 /Times-Roman set_font
3773.5 4460.4 moveto 77 (GO:0034641) alignedtext
0 0 0 nodecolor
14 /Times-Roman set_font
3789.5 4445.4 moveto 45 (cellular) alignedtext
0 0 0 nodecolor
14 /Times-Roman set_font
3787.5 4430.4 moveto 49 (nitrogen) alignedtext
0 0 0 nodecolor
14 /Times-Roman set_font
3781.5 4415.4 moveto 61 (compound) alignedtext
0 0 0 nodecolor
14 /Times-Roman set_font
3783 4400.4 moveto 58 (metabolic) alignedtext
0 0 0 nodecolor
14 /Times-Roman set_font
3790.5 4385.4 moveto 43 (process) alignedtext
grestore
% node3->node100
gsave
1 setlinewidth
0 0 0 edgecolor
newpath 4745.81 4829.64 moveto
4591.64 4792.19 4182.94 4681.54 3887 4498 curveto
3880.19 4493.78 3873.45 4488.87 3866.98 4483.66 curveto
stroke
0 0 0 edgecolor
newpath 3868.85 4480.66 moveto
3858.93 4476.92 lineto
3864.35 4486.03 lineto
closepath fill
1 setlinewidth
solid
0 0 0 edgecolor
newpath 3868.85 4480.66 moveto
3858.93 4476.92 lineto
3864.35 4486.03 lineto
closepath stroke
grestore
% node104
gsave
1 0.50887 1 nodecolor
5201 4428 65.05 58.69 ellipse_path fill
1 setlinewidth
filled
0 0 0 nodecolor
5201 4428 65.05 58.69 ellipse_path stroke
0 0 0 nodecolor
14 /Times-Roman set_font
5163 4452.9 moveto 76 (GO:0042180) alignedtext
0 0 0 nodecolor
14 /Times-Roman set_font
5178.5 4437.9 moveto 45 (cellular) alignedtext
0 0 0 nodecolor
14 /Times-Roman set_font
5181.5 4422.9 moveto 39 (ketone) alignedtext
0 0 0 nodecolor
14 /Times-Roman set_font
5172 4407.9 moveto 58 (metabolic) alignedtext
0 0 0 nodecolor
14 /Times-Roman set_font
5179.5 4392.9 moveto 43 (process) alignedtext
grestore
% node3->node104
gsave
1 setlinewidth
0 0 0 edgecolor
newpath 4845.33 4804.49 moveto
4916.56 4729.09 5071.88 4564.68 5151.61 4480.28 curveto
stroke
0 0 0 edgecolor
newpath 5154.29 4482.54 moveto
5158.62 4472.86 lineto
5149.21 4477.73 lineto
closepath fill
1 setlinewidth
solid
0 0 0 edgecolor
newpath 5154.29 4482.54 moveto
5158.62 4472.86 lineto
5149.21 4477.73 lineto
closepath stroke
grestore
% node111
gsave
1 0.68018 1 nodecolor
4939 4428 65.05 58.69 ellipse_path fill
1 setlinewidth
filled
0 0 0 nodecolor
4939 4428 65.05 58.69 ellipse_path stroke
0 0 0 nodecolor
14 /Times-Roman set_font
4901 4452.9 moveto 76 (GO:0042375) alignedtext
0 0 0 nodecolor
14 /Times-Roman set_font
4915.5 4437.9 moveto 47 (quinone) alignedtext
0 0 0 nodecolor
14 /Times-Roman set_font
4915 4422.9 moveto 48 (cofactor) alignedtext
0 0 0 nodecolor
14 /Times-Roman set_font
4910 4407.9 moveto 58 (metabolic) alignedtext
0 0 0 nodecolor
14 /Times-Roman set_font
4917.5 4392.9 moveto 43 (process) alignedtext
grestore
% node3->node111
gsave
1 setlinewidth
0 0 0 edgecolor
newpath 4822.77 4797.09 moveto
4846.11 4722.99 4891.57 4578.63 4918.19 4494.08 curveto
stroke
0 0 0 edgecolor
newpath 4921.6 4494.92 moveto
4921.26 4484.33 lineto
4914.92 4492.81 lineto
closepath fill
1 setlinewidth
solid
0 0 0 edgecolor
newpath 4921.6 4494.92 moveto
4921.26 4484.33 lineto
4914.92 4492.81 lineto
closepath stroke
grestore
% node116
gsave
1 0.55662 1 nodecolor
5585 4011 77.07 37.48 ellipse_path fill
1 setlinewidth
filled
0 0 0 nodecolor
5585 4011 77.07 37.48 ellipse_path stroke
0 0 0 nodecolor
14 /Times-Roman set_font
5547 4020.9 moveto 76 (GO:0006119) alignedtext
0 0 0 nodecolor
14 /Times-Roman set_font
5557.5 4005.9 moveto 55 (oxidative) alignedtext
0 0 0 nodecolor
14 /Times-Roman set_font
5538.5 3990.9 moveto 93 (phosphorylation) alignedtext
grestore
% node3->node116
gsave
1 setlinewidth
0 0 0 edgecolor
newpath 4869.2 4827.11 moveto
4993.34 4789.62 5275.46 4687.44 5423 4498 curveto
5462.62 4447.13 5441.69 4419.51 5461 4358 curveto
5495.12 4249.29 5541.78 4123.88 5567.02 4057.63 curveto
stroke
0 0 0 edgecolor
newpath 5570.44 4058.5 moveto
5570.74 4047.91 lineto
5563.9 4056 lineto
closepath fill
1 setlinewidth
solid
0 0 0 edgecolor
newpath 5570.44 4058.5 moveto
5570.74 4047.91 lineto
5563.9 4056 lineto
closepath stroke
grestore
% node138
gsave
1 0.9791 1 nodecolor
5349 4428 65.05 37.48 ellipse_path fill
1 setlinewidth
filled
0 0 0 nodecolor
5349 4428 65.05 37.48 ellipse_path stroke
0 0 0 nodecolor
14 /Times-Roman set_font
5311 4437.9 moveto 76 (GO:0045333) alignedtext
0 0 0 nodecolor
14 /Times-Roman set_font
5326.5 4422.9 moveto 45 (cellular) alignedtext
0 0 0 nodecolor
14 /Times-Roman set_font
5318.5 4407.9 moveto 61 (respiration) alignedtext
grestore
% node3->node138
gsave
1 setlinewidth
0 0 0 edgecolor
newpath 4855.82 4811.42 moveto
4942 4752.1 5128.07 4621.16 5275 4498 curveto
5286.34 4488.49 5298.18 4477.72 5308.97 4467.53 curveto
stroke
0 0 0 edgecolor
newpath 5311.43 4470.02 moveto
5316.26 4460.58 lineto
5306.6 4464.95 lineto
closepath fill
1 setlinewidth
solid
0 0 0 edgecolor
newpath 5311.43 4470.02 moveto
5316.26 4460.58 lineto
5306.6 4464.95 lineto
closepath stroke
grestore
% node139
gsave
1 0.68018 1 nodecolor
4902 4011 65.97 58.69 ellipse_path fill
1 setlinewidth
filled
0 0 0 nodecolor
4902 4011 65.97 58.69 ellipse_path stroke
0 0 0 nodecolor
14 /Times-Roman set_font
4863 4035.9 moveto 78 (GO:0045426) alignedtext
0 0 0 nodecolor
14 /Times-Roman set_font
4878.5 4020.9 moveto 47 (quinone) alignedtext
0 0 0 nodecolor
14 /Times-Roman set_font
4878 4005.9 moveto 48 (cofactor) alignedtext
0 0 0 nodecolor
14 /Times-Roman set_font
4866.5 3990.9 moveto 71 (biosynthetic) alignedtext
0 0 0 nodecolor
14 /Times-Roman set_font
4880.5 3975.9 moveto 43 (process) alignedtext
grestore
% node3->node139
gsave
1 setlinewidth
0 0 0 edgecolor
newpath 4813.43 4795.92 moveto
4829.32 4655.08 4875.81 4243.13 4894.29 4079.32 curveto
stroke
0 0 0 edgecolor
newpath 4897.77 4079.69 moveto
4895.41 4069.36 lineto
4890.81 4078.91 lineto
closepath fill
1 setlinewidth
solid
0 0 0 edgecolor
newpath 4897.77 4079.69 moveto
4895.41 4069.36 lineto
4890.81 4078.91 lineto
closepath stroke
grestore
% node144
gsave
1 0.92897 1 nodecolor
5252 3178 63.85 48.08 ellipse_path fill
1 setlinewidth
filled
0 0 0 nodecolor
5252 3178 63.85 48.08 ellipse_path stroke
0 0 0 nodecolor
14 /Times-Roman set_font
5214.5 3195.4 moveto 75 (GO:0009112) alignedtext
0 0 0 nodecolor
14 /Times-Roman set_font
5220 3180.4 moveto 64 (nucleobase) alignedtext
0 0 0 nodecolor
14 /Times-Roman set_font
5223 3165.4 moveto 58 (metabolic) alignedtext
0 0 0 nodecolor
14 /Times-Roman set_font
5230.5 3150.4 moveto 43 (process) alignedtext
grestore
% node3->node144
gsave
1 setlinewidth
0 0 0 edgecolor
newpath 4843.27 4803.45 moveto
4894.92 4741.83 4990.47 4618.95 5041 4498 curveto
5209.28 4095.18 5099.48 3955.14 5168 3524 curveto
5184.41 3420.72 5215.82 3302.84 5235.23 3234.76 curveto
stroke
0 0 0 edgecolor
newpath 5238.61 3235.66 moveto
5238.01 3225.08 lineto
5231.89 3233.73 lineto
closepath fill
1 setlinewidth
solid
0 0 0 edgecolor
newpath 5238.61 3235.66 moveto
5238.01 3225.08 lineto
5231.89 3233.73 lineto
closepath stroke
grestore
% node148
gsave
1 0.51715 1 nodecolor
4862 3594 65.76 48.08 ellipse_path fill
1 setlinewidth
filled
0 0 0 nodecolor
4862 3594 65.76 48.08 ellipse_path stroke
0 0 0 nodecolor
14 /Times-Roman set_font
4823.5 3611.4 moveto 77 (GO:0046483) alignedtext
0 0 0 nodecolor
14 /Times-Roman set_font
4827.5 3596.4 moveto 69 (heterocycle) alignedtext
0 0 0 nodecolor
14 /Times-Roman set_font
4833 3581.4 moveto 58 (metabolic) alignedtext
0 0 0 nodecolor
14 /Times-Roman set_font
4840.5 3566.4 moveto 43 (process) alignedtext
grestore
% node3->node148
gsave
1 setlinewidth
0 0 0 edgecolor
newpath 4807.67 4795.98 moveto
4807.03 4661.09 4807.14 4267.34 4827 3941 curveto
4833.2 3839.11 4846.41 3720.92 4854.71 3652.1 curveto
stroke
0 0 0 edgecolor
newpath 4858.22 3652.24 moveto
4855.95 3641.9 lineto
4851.27 3651.4 lineto
closepath fill
1 setlinewidth
solid
0 0 0 edgecolor
newpath 4858.22 3652.24 moveto
4855.95 3641.9 lineto
4851.27 3651.4 lineto
closepath stroke
grestore
% node187
gsave
1 0.94954 1 nodecolor
5535 4428 65.05 48.08 ellipse_path fill
1 setlinewidth
filled
0 0 0 nodecolor
5535 4428 65.05 48.08 ellipse_path stroke
0 0 0 nodecolor
14 /Times-Roman set_font
5497 4445.4 moveto 76 (GO:0022900) alignedtext
0 0 0 nodecolor
14 /Times-Roman set_font
5511 4430.4 moveto 48 (electron) alignedtext
0 0 0 nodecolor
14 /Times-Roman set_font
5510.5 4415.4 moveto 49 (transport) alignedtext
0 0 0 nodecolor
14 /Times-Roman set_font
5519.5 4400.4 moveto 31 (chain) alignedtext
grestore
% node3->node187
gsave
1 setlinewidth
0 0 0 edgecolor
newpath 4864.29 4819.41 moveto
4979.97 4767.73 5250.8 4640.74 5456 4498 curveto
5466.79 4490.5 5477.73 4481.7 5487.9 4472.93 curveto
stroke
0 0 0 edgecolor
newpath 5490.3 4475.48 moveto
5495.51 4466.25 lineto
5485.68 4470.22 lineto
closepath fill
1 setlinewidth
solid
0 0 0 edgecolor
newpath 5490.3 4475.48 moveto
5495.51 4466.25 lineto
5485.68 4470.22 lineto
closepath stroke
grestore
% node217
gsave
1 0.68018 1 nodecolor
5051 4011 65.05 48.08 ellipse_path fill
1 setlinewidth
filled
0 0 0 nodecolor
5051 4011 65.05 48.08 ellipse_path stroke
0 0 0 nodecolor
14 /Times-Roman set_font
5013 4028.4 moveto 76 (GO:0006743) alignedtext
0 0 0 nodecolor
14 /Times-Roman set_font
5018.5 4013.4 moveto 65 (ubiquinone) alignedtext
0 0 0 nodecolor
14 /Times-Roman set_font
5022 3998.4 moveto 58 (metabolic) alignedtext
0 0 0 nodecolor
14 /Times-Roman set_font
5029.5 3983.4 moveto 43 (process) alignedtext
grestore
% node3->node217
gsave
1 setlinewidth
0 0 0 edgecolor
newpath 4841.25 4802.56 moveto
4888.91 4740.54 4975.04 4617.99 5013 4498 curveto
5060.15 4348.95 5059.1 4162.04 5054.82 4069.08 curveto
stroke
0 0 0 edgecolor
newpath 5058.31 4068.84 moveto
5054.32 4059.03 lineto
5051.32 4069.19 lineto
closepath fill
1 setlinewidth
solid
0 0 0 edgecolor
newpath 5058.31 4068.84 moveto
5054.32 4059.03 lineto
5051.32 4069.19 lineto
closepath stroke
grestore
% node222
gsave
1 0.99905 1 nodecolor
4313 3178 109.1 48.08 ellipse_path fill
1 setlinewidth
filled
0 0 0 nodecolor
4313 3178 109.1 48.08 ellipse_path stroke
0 0 0 nodecolor
14 /Times-Roman set_font
4275 3195.4 moveto 76 (GO:0008652) alignedtext
0 0 0 nodecolor
14 /Times-Roman set_font
4290.5 3180.4 moveto 45 (cellular) alignedtext
0 0 0 nodecolor
14 /Times-Roman set_font
4243.5 3165.4 moveto 139 (amino acid biosynthetic) alignedtext
0 0 0 nodecolor
14 /Times-Roman set_font
4291.5 3150.4 moveto 43 (process) alignedtext
grestore
% node3->node222
gsave
1 setlinewidth
0 0 0 edgecolor
newpath 4747.34 4826.33 moveto
4629.94 4788.46 4374.14 4687.14 4271 4498 curveto
4239.57 4440.37 4302.84 4155.49 4308 4081 curveto
4330.04 3762.87 4320.21 3380.19 4315.24 3236.39 curveto
stroke
0 0 0 edgecolor
newpath 4318.73 3235.92 moveto
4314.88 3226.05 lineto
4311.73 3236.16 lineto
closepath fill
1 setlinewidth
solid
0 0 0 edgecolor
newpath 4318.73 3235.92 moveto
4314.88 3226.05 lineto
4311.73 3236.16 lineto
closepath stroke
grestore
% node4->node6
gsave
1 setlinewidth
0 0 0 edgecolor
newpath 4643.05 3962.76 moveto
4649.52 3885.68 4662.16 3735.04 4669.12 3652.14 curveto
stroke
0 0 0 edgecolor
newpath 4672.61 3652.39 moveto
4669.96 3642.13 lineto
4665.64 3651.8 lineto
closepath fill
1 setlinewidth
solid
0 0 0 edgecolor
newpath 4672.61 3652.39 moveto
4669.96 3642.13 lineto
4665.64 3651.8 lineto
closepath stroke
grestore
% node5->node4
gsave
1 setlinewidth
0 0 0 edgecolor
newpath 4430.5 4371.76 moveto
4477.2 4290.95 4562.68 4143.05 4608.34 4064.05 curveto
stroke
0 0 0 edgecolor
newpath 4611.46 4065.64 moveto
4613.44 4055.23 lineto
4605.4 4062.14 lineto
closepath fill
1 setlinewidth
solid
0 0 0 edgecolor
newpath 4611.46 4065.64 moveto
4613.44 4055.23 lineto
4605.4 4062.14 lineto
closepath stroke
grestore
% node5->node6
gsave
1 setlinewidth
0 0 0 edgecolor
newpath 4417.19 4370.02 moveto
4467.94 4216.67 4605.22 3801.83 4655.35 3650.35 curveto
stroke
0 0 0 edgecolor
newpath 4658.71 3651.35 moveto
4658.53 3640.76 lineto
4652.06 3649.15 lineto
closepath fill
1 setlinewidth
solid
0 0 0 edgecolor
newpath 4658.71 3651.35 moveto
4658.53 3640.76 lineto
4652.06 3649.15 lineto
closepath stroke
grestore
% node5->node31
gsave
1 setlinewidth
0 0 0 edgecolor
newpath 4401.73 4369.35 moveto
4411.46 4216.13 4437.58 3805.13 4447.3 3652.3 curveto
stroke
0 0 0 edgecolor
newpath 4450.8 3652.38 moveto
4447.94 3642.18 lineto
4443.81 3651.94 lineto
closepath fill
1 setlinewidth
solid
0 0 0 edgecolor
newpath 4450.8 3652.38 moveto
4447.94 3642.18 lineto
4443.81 3651.94 lineto
closepath stroke
grestore
% node8
gsave
1 1 1 nodecolor
2975 3178 75.16 37.48 ellipse_path fill
1 setlinewidth
filled
0 0 0 nodecolor
2975 3178 75.16 37.48 ellipse_path stroke
0 0 0 nodecolor
14 /Times-Roman set_font
2937 3187.9 moveto 76 (GO:0016070) alignedtext
0 0 0 nodecolor
14 /Times-Roman set_font
2929.5 3172.9 moveto 91 (RNA metabolic) alignedtext
0 0 0 nodecolor
14 /Times-Roman set_font
2953.5 3157.9 moveto 43 (process) alignedtext
grestore
% node7->node8
gsave
1 setlinewidth
0 0 0 edgecolor
newpath 2405.47 4370.89 moveto
2433.41 4277.84 2494.78 4089.04 2573 3941 curveto
2643.22 3808.11 2693.93 3795.34 2767 3664 curveto
2852.8 3509.78 2927.06 3313.03 2958.71 3224.66 curveto
stroke
0 0 0 edgecolor
newpath 2962.02 3225.78 moveto
2962.08 3215.19 lineto
2955.43 3223.43 lineto
closepath fill
1 setlinewidth
solid
0 0 0 edgecolor
newpath 2962.02 3225.78 moveto
2962.08 3215.19 lineto
2955.43 3223.43 lineto
closepath stroke
grestore
% node77
gsave
1 0.86942 1 nodecolor
1572 4011 65.76 58.69 ellipse_path fill
1 setlinewidth
filled
0 0 0 nodecolor
1572 4011 65.76 58.69 ellipse_path stroke
0 0 0 nodecolor
14 /Times-Roman set_font
1533.5 4035.9 moveto 77 (GO:0044267) alignedtext
0 0 0 nodecolor
14 /Times-Roman set_font
1549.5 4020.9 moveto 45 (cellular) alignedtext
0 0 0 nodecolor
14 /Times-Roman set_font
1551.5 4005.9 moveto 41 (protein) alignedtext
0 0 0 nodecolor
14 /Times-Roman set_font
1543 3990.9 moveto 58 (metabolic) alignedtext
0 0 0 nodecolor
14 /Times-Roman set_font
1550.5 3975.9 moveto 43 (process) alignedtext
grestore
% node7->node77
gsave
1 setlinewidth
0 0 0 edgecolor
newpath 2340.07 4383.43 moveto
2328.97 4374.42 2316.92 4365.43 2305 4358 curveto
2048.89 4198.34 1951.66 4222.34 1685 4081 curveto
1668.14 4072.06 1650.38 4061.6 1634.07 4051.52 curveto
stroke
0 0 0 edgecolor
newpath 1635.5 4048.29 moveto
1625.16 4045.98 lineto
1631.8 4054.23 lineto
closepath fill
1 setlinewidth
solid
0 0 0 edgecolor
newpath 1635.5 4048.29 moveto
1625.16 4045.98 lineto
1631.8 4054.23 lineto
closepath stroke
grestore
% node102
gsave
1 0.97598 1 nodecolor
2221 4011 75.16 58.69 ellipse_path fill
1 setlinewidth
filled
0 0 0 nodecolor
2221 4011 75.16 58.69 ellipse_path stroke
0 0 0 nodecolor
14 /Times-Roman set_font
2182 4035.9 moveto 78 (GO:0034645) alignedtext
0 0 0 nodecolor
14 /Times-Roman set_font
2198.5 4020.9 moveto 45 (cellular) alignedtext
0 0 0 nodecolor
14 /Times-Roman set_font
2175.5 4005.9 moveto 91 (macromolecule) alignedtext
0 0 0 nodecolor
14 /Times-Roman set_font
2185.5 3990.9 moveto 71 (biosynthetic) alignedtext
0 0 0 nodecolor
14 /Times-Roman set_font
2199.5 3975.9 moveto 43 (process) alignedtext
grestore
% node7->node102
gsave
1 setlinewidth
0 0 0 edgecolor
newpath 2366.34 4371.76 moveto
2335.45 4295.07 2280.2 4157.95 2247.45 4076.64 curveto
stroke
0 0 0 edgecolor
newpath 2250.55 4074.98 moveto
2243.57 4067.01 lineto
2244.06 4077.6 lineto
closepath fill
1 setlinewidth
solid
0 0 0 edgecolor
newpath 2250.55 4074.98 moveto
2243.57 4067.01 lineto
2244.06 4077.6 lineto
closepath stroke
grestore
% node128
gsave
1 0.9791 1 nodecolor
2007 3594 75.16 37.48 ellipse_path fill
1 setlinewidth
filled
0 0 0 nodecolor
2007 3594 75.16 37.48 ellipse_path stroke
0 0 0 nodecolor
14 /Times-Roman set_font
1968 3603.9 moveto 78 (GO:0043414) alignedtext
0 0 0 nodecolor
14 /Times-Roman set_font
1961.5 3588.9 moveto 91 (macromolecule) alignedtext
0 0 0 nodecolor
14 /Times-Roman set_font
1972 3573.9 moveto 70 (methylation) alignedtext
grestore
% node7->node128
gsave
1 setlinewidth
0 0 0 edgecolor
newpath 2345.39 4380.28 moveto
2289.38 4316.57 2192.78 4198.13 2137 4081 curveto
2064.79 3929.39 2027.79 3731.42 2013.79 3641.79 curveto
stroke
0 0 0 edgecolor
newpath 2017.21 3641.01 moveto
2012.23 3631.66 lineto
2010.29 3642.08 lineto
closepath fill
1 setlinewidth
solid
0 0 0 edgecolor
newpath 2017.21 3641.01 moveto
2012.23 3631.66 lineto
2010.29 3642.08 lineto
closepath stroke
grestore
% node10
gsave
1 0.91519 1 nodecolor
3157 2761 84.15 37.48 ellipse_path fill
1 setlinewidth
filled
0 0 0 nodecolor
3157 2761 84.15 37.48 ellipse_path stroke
0 0 0 nodecolor
14 /Times-Roman set_font
3119.5 2770.9 moveto 75 (GO:0016071) alignedtext
0 0 0 nodecolor
14 /Times-Roman set_font
3105.5 2755.9 moveto 103 (mRNA metabolic) alignedtext
0 0 0 nodecolor
14 /Times-Roman set_font
3135.5 2740.9 moveto 43 (process) alignedtext
grestore
% node8->node10
gsave
1 setlinewidth
0 0 0 edgecolor
newpath 2990.99 3141.36 moveto
3024.15 3065.39 3100.33 2890.83 3136.81 2807.25 curveto
stroke
0 0 0 edgecolor
newpath 3140.06 2808.57 moveto
3140.85 2798.01 lineto
3133.64 2805.77 lineto
closepath fill
1 setlinewidth
solid
0 0 0 edgecolor
newpath 3140.06 2808.57 moveto
3140.85 2798.01 lineto
3133.64 2805.77 lineto
closepath stroke
grestore
% node11
gsave
1 1 1 nodecolor
2444 2761 85.06 37.48 ellipse_path fill
1 setlinewidth
filled
0 0 0 nodecolor
2444 2761 85.06 37.48 ellipse_path stroke
0 0 0 nodecolor
14 /Times-Roman set_font
2405.5 2770.9 moveto 77 (GO:0034660) alignedtext
0 0 0 nodecolor
14 /Times-Roman set_font
2391.5 2755.9 moveto 105 (ncRNA metabolic) alignedtext
0 0 0 nodecolor
14 /Times-Roman set_font
2422.5 2740.9 moveto 43 (process) alignedtext
grestore
% node8->node11
gsave
1 setlinewidth
0 0 0 edgecolor
newpath 2934.65 3146.31 moveto
2838.89 3071.11 2598.09 2882.01 2493.63 2799.97 curveto
stroke
0 0 0 edgecolor
newpath 2495.77 2797.21 moveto
2485.75 2793.79 lineto
2491.45 2802.71 lineto
closepath fill
1 setlinewidth
solid
0 0 0 edgecolor
newpath 2495.77 2797.21 moveto
2485.75 2793.79 lineto
2491.45 2802.71 lineto
closepath stroke
grestore
% node16
gsave
1 0.94954 1 nodecolor
3011 2344 82.02 37.48 ellipse_path fill
1 setlinewidth
filled
0 0 0 nodecolor
3011 2344 82.02 37.48 ellipse_path stroke
0 0 0 nodecolor
14 /Times-Roman set_font
2973 2353.9 moveto 76 (GO:0034661) alignedtext
0 0 0 nodecolor
14 /Times-Roman set_font
2961 2338.9 moveto 100 (ncRNA catabolic) alignedtext
0 0 0 nodecolor
14 /Times-Roman set_font
2989.5 2323.9 moveto 43 (process) alignedtext
grestore
% node8->node16
gsave
1 setlinewidth
0 0 0 edgecolor
newpath 2952.37 3142.22 moveto
2904.45 3062 2800.28 2861.47 2840 2691 curveto
2867.15 2574.49 2939.3 2452.12 2980.69 2388.45 curveto
stroke
0 0 0 edgecolor
newpath 2983.76 2390.15 moveto
2986.32 2379.87 lineto
2977.91 2386.31 lineto
closepath fill
1 setlinewidth
solid
0 0 0 edgecolor
newpath 2983.76 2390.15 moveto
2986.32 2379.87 lineto
2977.91 2386.31 lineto
closepath stroke
grestore
% node67
gsave
1 1 1 nodecolor
1672 2761 77.99 26.87 ellipse_path fill
1 setlinewidth
filled
0 0 0 nodecolor
1672 2761 77.99 26.87 ellipse_path stroke
0 0 0 nodecolor
14 /Times-Roman set_font
1634 2763.4 moveto 76 (GO:0006396) alignedtext
0 0 0 nodecolor
14 /Times-Roman set_font
1624.5 2748.4 moveto 95 (RNA processing) alignedtext
grestore
% node8->node67
gsave
1 setlinewidth
0 0 0 edgecolor
newpath 2914.12 3155.75 moveto
2875.07 3141.66 2823.21 3123.28 2777 3108 curveto
2380.05 2976.74 2275.75 2959.83 1878 2831 curveto
1830.59 2815.65 1777.34 2797.53 1736.86 2783.57 curveto
stroke
0 0 0 edgecolor
newpath 1737.97 2780.25 moveto
1727.38 2780.3 lineto
1735.69 2786.87 lineto
closepath fill
1 setlinewidth
solid
0 0 0 edgecolor
newpath 1737.97 2780.25 moveto
1727.38 2780.3 lineto
1735.69 2786.87 lineto
closepath stroke
grestore
% node82
gsave
1 0.99998 1 nodecolor
1204 1927 87.89 26.87 ellipse_path fill
1 setlinewidth
filled
0 0 0 nodecolor
1204 1927 87.89 26.87 ellipse_path stroke
0 0 0 nodecolor
14 /Times-Roman set_font
1165.5 1929.4 moveto 77 (GO:0009451) alignedtext
0 0 0 nodecolor
14 /Times-Roman set_font
1149.5 1914.4 moveto 109 (RNA modification) alignedtext
grestore
% node8->node82
gsave
1 setlinewidth
0 0 0 edgecolor
newpath 2918.46 3153 moveto
2686.16 3049.31 1808.64 2647.5 1622 2414 curveto
1581.36 2363.15 1613.63 2329.11 1579 2274 curveto
1531.85 2198.97 1329.86 2029.68 1243.46 1958.97 curveto
stroke
0 0 0 edgecolor
newpath 1245.43 1956.06 moveto
1235.47 1952.45 lineto
1241 1961.48 lineto
closepath fill
1 setlinewidth
solid
0 0 0 edgecolor
newpath 1245.43 1956.06 moveto
1235.47 1952.45 lineto
1241 1961.48 lineto
closepath stroke
grestore
% node132
gsave
1 0.98371 1 nodecolor
2670 2761 123.24 48.08 ellipse_path fill
1 setlinewidth
filled
0 0 0 nodecolor
2670 2761 123.24 48.08 ellipse_path stroke
0 0 0 nodecolor
14 /Times-Roman set_font
2632 2778.4 moveto 76 (GO:0043633) alignedtext
0 0 0 nodecolor
14 /Times-Roman set_font
2590.5 2763.4 moveto 159 (polyadenylation-dependent) alignedtext
0 0 0 nodecolor
14 /Times-Roman set_font
2627 2748.4 moveto 86 (RNA catabolic) alignedtext
0 0 0 nodecolor
14 /Times-Roman set_font
2648.5 2733.4 moveto 43 (process) alignedtext
grestore
% node8->node132
gsave
1 setlinewidth
0 0 0 edgecolor
newpath 2949 3142.45 moveto
2895.62 3069.46 2773.37 2902.33 2709.9 2815.55 curveto
stroke
0 0 0 edgecolor
newpath 2712.67 2813.41 moveto
2703.94 2807.4 lineto
2707.02 2817.54 lineto
closepath fill
1 setlinewidth
solid
0 0 0 edgecolor
newpath 2712.67 2813.41 moveto
2703.94 2807.4 lineto
2707.02 2817.54 lineto
closepath stroke
grestore
% node163
gsave
1 0.9807 1 nodecolor
2933 2761 84.15 26.87 ellipse_path fill
1 setlinewidth
filled
0 0 0 nodecolor
2933 2761 84.15 26.87 ellipse_path stroke
0 0 0 nodecolor
14 /Times-Roman set_font
2895.5 2763.4 moveto 75 (GO:0071025) alignedtext
0 0 0 nodecolor
14 /Times-Roman set_font
2881.5 2748.4 moveto 103 (RNA surveillance) alignedtext
grestore
% node8->node163
gsave
1 setlinewidth
0 0 0 edgecolor
newpath 2971.2 3140.26 moveto
2963.2 3060.82 2944.71 2877.21 2936.75 2798.23 curveto
stroke
0 0 0 edgecolor
newpath 2940.23 2797.84 moveto
2935.74 2788.24 lineto
2933.26 2798.54 lineto
closepath fill
1 setlinewidth
solid
0 0 0 edgecolor
newpath 2940.23 2797.84 moveto
2935.74 2788.24 lineto
2933.26 2798.54 lineto
closepath stroke
grestore
% node199
gsave
1 0.7152 1 nodecolor
3377 2344 79.9 37.48 ellipse_path fill
1 setlinewidth
filled
0 0 0 nodecolor
3377 2344 79.9 37.48 ellipse_path stroke
0 0 0 nodecolor
14 /Times-Roman set_font
3338.5 2353.9 moveto 77 (GO:0006402) alignedtext
0 0 0 nodecolor
14 /Times-Roman set_font
3328.5 2338.9 moveto 97 (mRNA catabolic) alignedtext
0 0 0 nodecolor
14 /Times-Roman set_font
3355.5 2323.9 moveto 43 (process) alignedtext
grestore
% node8->node199
gsave
1 setlinewidth
0 0 0 edgecolor
newpath 2980.66 3140.4 moveto
2996.95 3033.26 3044.08 2731.49 3064 2691 curveto
3128.51 2559.93 3257.12 2441.57 3327.74 2382.89 curveto
stroke
0 0 0 edgecolor
newpath 3330.15 2385.43 moveto
3335.64 2376.37 lineto
3325.7 2380.03 lineto
closepath fill
1 setlinewidth
solid
0 0 0 edgecolor
newpath 3330.15 2385.43 moveto
3335.64 2376.37 lineto
3325.7 2380.03 lineto
closepath stroke
grestore
% node9
gsave
1 1 1 nodecolor
3039 3594 72.83 48.08 ellipse_path fill
1 setlinewidth
filled
0 0 0 nodecolor
3039 3594 72.83 48.08 ellipse_path stroke
0 0 0 nodecolor
14 /Times-Roman set_font
3000.5 3611.4 moveto 77 (GO:0090304) alignedtext
0 0 0 nodecolor
14 /Times-Roman set_font
3017.5 3596.4 moveto 43 (nucleic) alignedtext
0 0 0 nodecolor
14 /Times-Roman set_font
2995.5 3581.4 moveto 87 (acid metabolic) alignedtext
0 0 0 nodecolor
14 /Times-Roman set_font
3017.5 3566.4 moveto 43 (process) alignedtext
grestore
% node9->node8
gsave
1 setlinewidth
0 0 0 edgecolor
newpath 3031.6 3545.87 moveto
3019.27 3465.74 2994.67 3305.88 2982.37 3225.9 curveto
stroke
0 0 0 edgecolor
newpath 2985.77 3224.98 moveto
2980.79 3215.62 lineto
2978.85 3226.04 lineto
closepath fill
1 setlinewidth
solid
0 0 0 edgecolor
newpath 2985.77 3224.98 moveto
2980.79 3215.62 lineto
2978.85 3226.04 lineto
closepath stroke
grestore
% node120
gsave
1 1 1 nodecolor
2394 1927 92.13 48.08 ellipse_path fill
1 setlinewidth
filled
0 0 0 nodecolor
2394 1927 92.13 48.08 ellipse_path stroke
0 0 0 nodecolor
14 /Times-Roman set_font
2356 1944.4 moveto 76 (GO:0090305) alignedtext
0 0 0 nodecolor
14 /Times-Roman set_font
2372.5 1929.4 moveto 43 (nucleic) alignedtext
0 0 0 nodecolor
14 /Times-Roman set_font
2336.5 1914.4 moveto 115 (acid phosphodiester) alignedtext
0 0 0 nodecolor
14 /Times-Roman set_font
2347 1899.4 moveto 94 (bond hydrolysis) alignedtext
grestore
% node9->node120
gsave
1 setlinewidth
0 0 0 edgecolor
newpath 3018.99 3547.62 moveto
2969.3 3433.07 2842 3143.43 2810 3108 curveto
2650.04 2930.89 2468.41 3038.2 2350 2831 curveto
2189.03 2549.33 2316.33 2133.98 2371.62 1983.8 curveto
stroke
0 0 0 edgecolor
newpath 2374.95 1984.89 moveto
2375.15 1974.29 lineto
2368.38 1982.45 lineto
closepath fill
1 setlinewidth
solid
0 0 0 edgecolor
newpath 2374.95 1984.89 moveto
2375.15 1974.29 lineto
2368.38 1982.45 lineto
closepath stroke
grestore
% node10->node199
gsave
1 setlinewidth
0 0 0 edgecolor
newpath 3176.33 2724.36 moveto
3216.55 2648.12 3309.15 2472.6 3353.06 2389.37 curveto
stroke
0 0 0 edgecolor
newpath 3356.22 2390.89 moveto
3357.79 2380.41 lineto
3350.03 2387.62 lineto
closepath fill
1 setlinewidth
solid
0 0 0 edgecolor
newpath 3356.22 2390.89 moveto
3357.79 2380.41 lineto
3350.03 2387.62 lineto
closepath stroke
grestore
% node12
gsave
1 1 1 nodecolor
2756 2344 79.2 37.48 ellipse_path fill
1 setlinewidth
filled
0 0 0 nodecolor
2756 2344 79.2 37.48 ellipse_path stroke
0 0 0 nodecolor
14 /Times-Roman set_font
2718.5 2353.9 moveto 75 (GO:0016072) alignedtext
0 0 0 nodecolor
14 /Times-Roman set_font
2708 2338.9 moveto 96 (rRNA metabolic) alignedtext
0 0 0 nodecolor
14 /Times-Roman set_font
2734.5 2323.9 moveto 43 (process) alignedtext
grestore
% node11->node12
gsave
1 setlinewidth
0 0 0 edgecolor
newpath 2470.87 2725.09 moveto
2528.03 2648.69 2661.51 2470.29 2723.41 2387.56 curveto
stroke
0 0 0 edgecolor
newpath 2726.34 2389.49 moveto
2729.53 2379.38 lineto
2720.73 2385.29 lineto
closepath fill
1 setlinewidth
solid
0 0 0 edgecolor
newpath 2726.34 2389.49 moveto
2729.53 2379.38 lineto
2720.73 2385.29 lineto
closepath stroke
grestore
% node13
gsave
1 0.9927 1 nodecolor
1715 2344 84.15 37.48 ellipse_path fill
1 setlinewidth
filled
0 0 0 nodecolor
1715 2344 84.15 37.48 ellipse_path stroke
0 0 0 nodecolor
14 /Times-Roman set_font
1677.5 2353.9 moveto 75 (GO:0016073) alignedtext
0 0 0 nodecolor
14 /Times-Roman set_font
1663.5 2338.9 moveto 103 (snRNA metabolic) alignedtext
0 0 0 nodecolor
14 /Times-Roman set_font
1693.5 2323.9 moveto 43 (process) alignedtext
grestore
% node11->node13
gsave
1 setlinewidth
0 0 0 edgecolor
newpath 2386.69 2733.27 moveto
2273.27 2677.63 2013.39 2546.33 1808 2414 curveto
1793.37 2404.58 1778.07 2393.57 1764.19 2383.12 curveto
stroke
0 0 0 edgecolor
newpath 1766.28 2380.31 moveto
1756.2 2377.04 lineto
1762.04 2385.88 lineto
closepath fill
1 setlinewidth
solid
0 0 0 edgecolor
newpath 1766.28 2380.31 moveto
1756.2 2377.04 lineto
1762.04 2385.88 lineto
closepath stroke
grestore
% node14
gsave
1 0.90438 1 nodecolor
2420 2344 65.05 48.08 ellipse_path fill
1 setlinewidth
filled
0 0 0 nodecolor
2420 2344 65.05 48.08 ellipse_path stroke
0 0 0 nodecolor
14 /Times-Roman set_font
2382 2361.4 moveto 76 (GO:0016074) alignedtext
0 0 0 nodecolor
14 /Times-Roman set_font
2395.5 2346.4 moveto 49 (snoRNA) alignedtext
0 0 0 nodecolor
14 /Times-Roman set_font
2391 2331.4 moveto 58 (metabolic) alignedtext
0 0 0 nodecolor
14 /Times-Roman set_font
2398.5 2316.4 moveto 43 (process) alignedtext
grestore
% node11->node14
gsave
1 setlinewidth
0 0 0 edgecolor
newpath 2441.83 2723.26 moveto
2437.63 2650.24 2428.36 2489.21 2423.36 2402.32 curveto
stroke
0 0 0 edgecolor
newpath 2426.84 2401.88 moveto
2422.77 2392.1 lineto
2419.85 2402.28 lineto
closepath fill
1 setlinewidth
solid
0 0 0 edgecolor
newpath 2426.84 2401.88 moveto
2422.77 2392.1 lineto
2419.85 2402.28 lineto
closepath stroke
grestore
% node11->node16
gsave
1 setlinewidth
0 0 0 edgecolor
newpath 2487.48 2728.52 moveto
2503.36 2716.69 2521.47 2703.22 2538 2691 curveto
2690.73 2578.11 2871.94 2445.56 2959.1 2381.89 curveto
stroke
0 0 0 edgecolor
newpath 2961.22 2384.67 moveto
2967.23 2375.95 lineto
2957.09 2379.02 lineto
closepath fill
1 setlinewidth
solid
0 0 0 edgecolor
newpath 2961.22 2384.67 moveto
2967.23 2375.95 lineto
2957.09 2379.02 lineto
closepath stroke
grestore
% node17
gsave
1 1 1 nodecolor
2581 2344 77.99 37.48 ellipse_path fill
1 setlinewidth
filled
0 0 0 nodecolor
2581 2344 77.99 37.48 ellipse_path stroke
0 0 0 nodecolor
14 /Times-Roman set_font
2543 2353.9 moveto 76 (GO:0006399) alignedtext
0 0 0 nodecolor
14 /Times-Roman set_font
2533.5 2338.9 moveto 95 (tRNA metabolic) alignedtext
0 0 0 nodecolor
14 /Times-Roman set_font
2559.5 2323.9 moveto 43 (process) alignedtext
grestore
% node11->node17
gsave
1 setlinewidth
0 0 0 edgecolor
newpath 2456.28 2723.63 moveto
2481.3 2647.46 2538.15 2474.42 2565.6 2390.87 curveto
stroke
0 0 0 edgecolor
newpath 2569 2391.73 moveto
2568.8 2381.14 lineto
2562.35 2389.55 lineto
closepath fill
1 setlinewidth
solid
0 0 0 edgecolor
newpath 2569 2391.73 moveto
2568.8 2381.14 lineto
2562.35 2389.55 lineto
closepath stroke
grestore
% node15
gsave
1 0.94954 1 nodecolor
3269 1927 75.16 37.48 ellipse_path fill
1 setlinewidth
filled
0 0 0 nodecolor
3269 1927 75.16 37.48 ellipse_path stroke
0 0 0 nodecolor
14 /Times-Roman set_font
3231 1936.9 moveto 76 (GO:0016075) alignedtext
0 0 0 nodecolor
14 /Times-Roman set_font
3223.5 1921.9 moveto 91 (rRNA catabolic) alignedtext
0 0 0 nodecolor
14 /Times-Roman set_font
3247.5 1906.9 moveto 43 (process) alignedtext
grestore
% node12->node15
gsave
1 setlinewidth
0 0 0 edgecolor
newpath 2796.38 2311.66 moveto
2872.61 2250.54 3042.85 2113.71 3185 1997 curveto
3197.16 1987.02 3210.24 1976.17 3222.38 1966.05 curveto
stroke
0 0 0 edgecolor
newpath 3224.77 1968.62 moveto
3230.21 1959.53 lineto
3220.28 1963.25 lineto
closepath fill
1 setlinewidth
solid
0 0 0 edgecolor
newpath 3224.77 1968.62 moveto
3230.21 1959.53 lineto
3220.28 1963.25 lineto
closepath stroke
grestore
% node59
gsave
1 1 1 nodecolor
2202 1927 82.02 26.87 ellipse_path fill
1 setlinewidth
filled
0 0 0 nodecolor
2202 1927 82.02 26.87 ellipse_path stroke
0 0 0 nodecolor
14 /Times-Roman set_font
2163.5 1929.4 moveto 77 (GO:0006364) alignedtext
0 0 0 nodecolor
14 /Times-Roman set_font
2152 1914.4 moveto 100 (rRNA processing) alignedtext
grestore
% node12->node59
gsave
1 setlinewidth
0 0 0 edgecolor
newpath 2715.93 2311.64 moveto
2700.98 2299.69 2683.8 2286.12 2668 2274 curveto
2503.56 2147.93 2458.46 2121.73 2293 1997 curveto
2276.33 1984.43 2258.07 1970.43 2242.3 1958.27 curveto
stroke
0 0 0 edgecolor
newpath 2244.37 1955.44 moveto
2234.31 1952.1 lineto
2240.09 1960.98 lineto
closepath fill
1 setlinewidth
solid
0 0 0 edgecolor
newpath 2244.37 1955.44 moveto
2234.31 1952.1 lineto
2240.09 1960.98 lineto
closepath stroke
grestore
% node22
gsave
1 0.63669 1 nodecolor
1435 1927 86.97 26.87 ellipse_path fill
1 setlinewidth
filled
0 0 0 nodecolor
1435 1927 86.97 26.87 ellipse_path stroke
0 0 0 nodecolor
14 /Times-Roman set_font
1397.5 1929.4 moveto 75 (GO:0016180) alignedtext
0 0 0 nodecolor
14 /Times-Roman set_font
1381.5 1914.4 moveto 107 (snRNA processing) alignedtext
grestore
% node13->node22
gsave
1 setlinewidth
0 0 0 edgecolor
newpath 1690.64 2307.72 moveto
1637.35 2228.35 1510.97 2040.14 1458.49 1961.98 curveto
stroke
0 0 0 edgecolor
newpath 1461.23 1959.79 moveto
1452.75 1953.44 lineto
1455.42 1963.69 lineto
closepath fill
1 setlinewidth
solid
0 0 0 edgecolor
newpath 1461.23 1959.79 moveto
1452.75 1953.44 lineto
1455.42 1963.69 lineto
closepath stroke
grestore
% node66
gsave
1 0.62636 1 nodecolor
1013 1511 96.87 26.87 ellipse_path fill
1 setlinewidth
filled
0 0 0 nodecolor
1013 1511 96.87 26.87 ellipse_path stroke
0 0 0 nodecolor
14 /Times-Roman set_font
975 1513.4 moveto 76 (GO:0040031) alignedtext
0 0 0 nodecolor
14 /Times-Roman set_font
952.5 1498.4 moveto 121 (snRNA modification) alignedtext
grestore
% node13->node66
gsave
1 setlinewidth
0 0 0 edgecolor
newpath 1673.87 2311.02 moveto
1586.11 2239.91 1384.78 2072.47 1339 1997 curveto
1305.56 1941.88 1330.75 1914.2 1301 1857 curveto
1233.39 1727 1110.34 1601.84 1049.32 1544.15 curveto
stroke
0 0 0 edgecolor
newpath 1051.52 1541.42 moveto
1041.84 1537.13 lineto
1046.73 1546.52 lineto
closepath fill
1 setlinewidth
solid
0 0 0 edgecolor
newpath 1051.52 1541.42 moveto
1041.84 1537.13 lineto
1046.73 1546.52 lineto
closepath stroke
grestore
% node71
gsave
1 0.94954 1 nodecolor
1856 1927 65.97 37.48 ellipse_path fill
1 setlinewidth
filled
0 0 0 nodecolor
1856 1927 65.97 37.48 ellipse_path stroke
0 0 0 nodecolor
14 /Times-Roman set_font
1817 1936.9 moveto 78 (GO:0043144) alignedtext
0 0 0 nodecolor
14 /Times-Roman set_font
1831.5 1921.9 moveto 49 (snoRNA) alignedtext
0 0 0 nodecolor
14 /Times-Roman set_font
1825 1906.9 moveto 62 (processing) alignedtext
grestore
% node14->node71
gsave
1 setlinewidth
0 0 0 edgecolor
newpath 2370.88 2312.32 moveto
2280.94 2253.62 2084.9 2122.48 1931 1997 curveto
1919.45 1987.58 1907.43 1976.84 1896.49 1966.65 curveto
stroke
0 0 0 edgecolor
newpath 1898.79 1964 moveto
1889.11 1959.7 lineto
1894 1969.1 lineto
closepath fill
1 setlinewidth
solid
0 0 0 edgecolor
newpath 1898.79 1964 moveto
1889.11 1959.7 lineto
1894 1969.1 lineto
closepath stroke
grestore
% node168
gsave
1 0.86605 1 nodecolor
3607 1120 123.24 58.69 ellipse_path fill
1 setlinewidth
filled
0 0 0 nodecolor
3607 1120 123.24 58.69 ellipse_path stroke
0 0 0 nodecolor
14 /Times-Roman set_font
3569.5 1144.9 moveto 75 (GO:0071035) alignedtext
0 0 0 nodecolor
14 /Times-Roman set_font
3585.5 1129.9 moveto 43 (nuclear) alignedtext
0 0 0 nodecolor
14 /Times-Roman set_font
3527.5 1114.9 moveto 159 (polyadenylation-dependent) alignedtext
0 0 0 nodecolor
14 /Times-Roman set_font
3561.5 1099.9 moveto 91 (rRNA catabolic) alignedtext
0 0 0 nodecolor
14 /Times-Roman set_font
3585.5 1084.9 moveto 43 (process) alignedtext
grestore
% node15->node168
gsave
1 setlinewidth
0 0 0 edgecolor
newpath 3296.16 1891.63 moveto
3341.4 1831.13 3432.41 1702.53 3485 1581 curveto
3542.68 1447.71 3578.6 1280.62 3595.49 1188.65 curveto
stroke
0 0 0 edgecolor
newpath 3598.97 1189.09 moveto
3597.31 1178.63 lineto
3592.08 1187.84 lineto
closepath fill
1 setlinewidth
solid
0 0 0 edgecolor
newpath 3598.97 1189.09 moveto
3597.31 1178.63 lineto
3592.08 1187.84 lineto
closepath stroke
grestore
% node16->node15
gsave
1 setlinewidth
0 0 0 edgecolor
newpath 3033.44 2307.72 moveto
3080.64 2231.44 3190.04 2054.63 3241.41 1971.59 curveto
stroke
0 0 0 edgecolor
newpath 3244.51 1973.24 moveto
3246.79 1962.9 lineto
3238.55 1969.56 lineto
closepath fill
1 setlinewidth
solid
0 0 0 edgecolor
newpath 3244.51 1973.24 moveto
3246.79 1962.9 lineto
3238.55 1969.56 lineto
closepath stroke
grestore
% node18
gsave
1 0.98371 1 nodecolor
2837 1927 74.95 37.48 ellipse_path fill
1 setlinewidth
filled
0 0 0 nodecolor
2837 1927 74.95 37.48 ellipse_path stroke
0 0 0 nodecolor
14 /Times-Roman set_font
2799.5 1936.9 moveto 75 (GO:0016078) alignedtext
0 0 0 nodecolor
14 /Times-Roman set_font
2792 1921.9 moveto 90 (tRNA catabolic) alignedtext
0 0 0 nodecolor
14 /Times-Roman set_font
2815.5 1906.9 moveto 43 (process) alignedtext
grestore
% node16->node18
gsave
1 setlinewidth
0 0 0 edgecolor
newpath 2995.56 2306.99 moveto
2963.8 2230.87 2891.21 2056.91 2856.36 1973.4 curveto
stroke
0 0 0 edgecolor
newpath 2859.49 1971.8 moveto
2852.41 1963.92 lineto
2853.03 1974.5 lineto
closepath fill
1 setlinewidth
solid
0 0 0 edgecolor
newpath 2859.49 1971.8 moveto
2852.41 1963.92 lineto
2853.03 1974.5 lineto
closepath stroke
grestore
% node167
gsave
1 0.98371 1 nodecolor
3456 1927 94.05 37.48 ellipse_path fill
1 setlinewidth
filled
0 0 0 nodecolor
3456 1927 94.05 37.48 ellipse_path stroke
0 0 0 nodecolor
14 /Times-Roman set_font
3418.5 1936.9 moveto 75 (GO:0071029) alignedtext
0 0 0 nodecolor
14 /Times-Roman set_font
3434.5 1921.9 moveto 43 (nuclear) alignedtext
0 0 0 nodecolor
14 /Times-Roman set_font
3397.5 1906.9 moveto 117 (ncRNA surveillance) alignedtext
grestore
% node16->node167
gsave
1 setlinewidth
0 0 0 edgecolor
newpath 3047.04 2310.23 moveto
3127.86 2234.49 3323.4 2051.26 3411.57 1968.64 curveto
stroke
0 0 0 edgecolor
newpath 3414.1 1971.06 moveto
3419 1961.67 lineto
3409.31 1965.96 lineto
closepath fill
1 setlinewidth
solid
0 0 0 edgecolor
newpath 3414.1 1971.06 moveto
3419 1961.67 lineto
3409.31 1965.96 lineto
closepath stroke
grestore
% node17->node18
gsave
1 setlinewidth
0 0 0 edgecolor
newpath 2603.27 2307.72 moveto
2650.1 2231.44 2758.65 2054.63 2809.63 1971.59 curveto
stroke
0 0 0 edgecolor
newpath 2812.71 1973.25 moveto
2814.96 1962.9 lineto
2806.75 1969.59 lineto
closepath fill
1 setlinewidth
solid
0 0 0 edgecolor
newpath 2812.71 1973.25 moveto
2814.96 1962.9 lineto
2806.75 1969.59 lineto
closepath stroke
grestore
% node121
gsave
1 0.99999 1 nodecolor
2021 1927 80.82 26.87 ellipse_path fill
1 setlinewidth
filled
0 0 0 nodecolor
2021 1927 80.82 26.87 ellipse_path stroke
0 0 0 nodecolor
14 /Times-Roman set_font
1983.5 1929.4 moveto 75 (GO:0008033) alignedtext
0 0 0 nodecolor
14 /Times-Roman set_font
1971.5 1914.4 moveto 99 (tRNA processing) alignedtext
grestore
% node17->node121
gsave
1 setlinewidth
0 0 0 edgecolor
newpath 2541.49 2311.51 moveto
2526.72 2299.55 2509.72 2286 2494 2274 curveto
2327 2146.56 2279.05 2123.06 2111 1997 curveto
2094.28 1984.46 2076.04 1970.35 2060.38 1958.11 curveto
stroke
0 0 0 edgecolor
newpath 2062.48 1955.3 moveto
2052.45 1951.89 lineto
2058.16 1960.81 lineto
closepath fill
1 setlinewidth
solid
0 0 0 edgecolor
newpath 2062.48 1955.3 moveto
2052.45 1951.89 lineto
2058.16 1960.81 lineto
closepath stroke
grestore
% node126
gsave
1 1 1 nodecolor
2643 1927 101.12 26.87 ellipse_path fill
1 setlinewidth
filled
0 0 0 nodecolor
2643 1927 101.12 26.87 ellipse_path stroke
0 0 0 nodecolor
14 /Times-Roman set_font
2605 1929.4 moveto 76 (GO:0043039) alignedtext
0 0 0 nodecolor
14 /Times-Roman set_font
2579.5 1914.4 moveto 127 (tRNA aminoacylation) alignedtext
grestore
% node17->node126
gsave
1 setlinewidth
0 0 0 edgecolor
newpath 2586.61 2306.26 moveto
2598.44 2226.73 2625.79 2042.77 2637.51 1963.94 curveto
stroke
0 0 0 edgecolor
newpath 2640.98 1964.39 moveto
2638.99 1953.98 lineto
2634.06 1963.36 lineto
closepath fill
1 setlinewidth
solid
0 0 0 edgecolor
newpath 2640.98 1964.39 moveto
2638.99 1953.98 lineto
2634.06 1963.36 lineto
closepath stroke
grestore
% node170
gsave
1 0.98371 1 nodecolor
3343 1120 123.24 58.69 ellipse_path fill
1 setlinewidth
filled
0 0 0 nodecolor
3343 1120 123.24 58.69 ellipse_path stroke
0 0 0 nodecolor
14 /Times-Roman set_font
3306 1144.9 moveto 74 (GO:0071038) alignedtext
0 0 0 nodecolor
14 /Times-Roman set_font
3321.5 1129.9 moveto 43 (nuclear) alignedtext
0 0 0 nodecolor
14 /Times-Roman set_font
3263.5 1114.9 moveto 159 (polyadenylation-dependent) alignedtext
0 0 0 nodecolor
14 /Times-Roman set_font
3298 1099.9 moveto 90 (tRNA catabolic) alignedtext
0 0 0 nodecolor
14 /Times-Roman set_font
3321.5 1084.9 moveto 43 (process) alignedtext
grestore
% node18->node170
gsave
1 setlinewidth
0 0 0 edgecolor
newpath 2859.56 1891.02 moveto
2938.1 1765.77 3200.27 1347.64 3302.08 1185.26 curveto
stroke
0 0 0 edgecolor
newpath 3305.33 1186.66 moveto
3307.68 1176.33 lineto
3299.4 1182.94 lineto
closepath fill
1 setlinewidth
solid
0 0 0 edgecolor
newpath 3305.33 1186.66 moveto
3307.68 1176.33 lineto
3299.4 1182.94 lineto
closepath stroke
grestore
% node19->node20
gsave
1 setlinewidth
0 0 0 edgecolor
newpath 954.45 3142.09 moveto
914.46 3068.63 823.14 2900.87 776.14 2814.52 curveto
stroke
0 0 0 edgecolor
newpath 779.17 2812.78 moveto
771.32 2805.67 lineto
773.02 2816.13 lineto
closepath fill
1 setlinewidth
solid
0 0 0 edgecolor
newpath 779.17 2812.78 moveto
771.32 2805.67 lineto
773.02 2816.13 lineto
closepath stroke
grestore
% node129
gsave
1 0.98049 1 nodecolor
1102 2761 72.12 48.08 ellipse_path fill
1 setlinewidth
filled
0 0 0 nodecolor
1102 2761 72.12 48.08 ellipse_path stroke
0 0 0 nodecolor
14 /Times-Roman set_font
1062.5 2778.4 moveto 79 (GO:0006446) alignedtext
0 0 0 nodecolor
14 /Times-Roman set_font
1072.5 2763.4 moveto 59 (regulation) alignedtext
0 0 0 nodecolor
14 /Times-Roman set_font
1059 2748.4 moveto 86 (of translational) alignedtext
0 0 0 nodecolor
14 /Times-Roman set_font
1075.5 2733.4 moveto 53 (initiation) alignedtext
grestore
% node19->node129
gsave
1 setlinewidth
0 0 0 edgecolor
newpath 985.36 3140.99 moveto
1007.78 3067.96 1057.84 2904.87 1084.5 2818.01 curveto
stroke
0 0 0 edgecolor
newpath 1087.89 2818.9 moveto
1087.48 2808.31 lineto
1081.2 2816.85 lineto
closepath fill
1 setlinewidth
solid
0 0 0 edgecolor
newpath 1087.89 2818.9 moveto
1087.48 2808.31 lineto
1081.2 2816.85 lineto
closepath stroke
grestore
% node130
gsave
1 0.047619 1 nodecolor
829 2344 72.12 69.3 ellipse_path fill
1 setlinewidth
filled
0 0 0 nodecolor
829 2344 72.12 69.3 ellipse_path stroke
0 0 0 nodecolor
14 /Times-Roman set_font
791 2376.4 moveto 76 (GO:0043558) alignedtext
0 0 0 nodecolor
14 /Times-Roman set_font
799.5 2361.4 moveto 59 (regulation) alignedtext
0 0 0 nodecolor
14 /Times-Roman set_font
786 2346.4 moveto 86 (of translational) alignedtext
0 0 0 nodecolor
14 /Times-Roman set_font
802.5 2331.4 moveto 53 (initiation) alignedtext
0 0 0 nodecolor
14 /Times-Roman set_font
796.5 2316.4 moveto 65 (in response) alignedtext
0 0 0 nodecolor
14 /Times-Roman set_font
806 2301.4 moveto 46 (to stress) alignedtext
grestore
% node19->node130
gsave
1 setlinewidth
0 0 0 edgecolor
newpath 980.38 3140.49 moveto
993.16 3058.08 1017.85 2855.42 983 2691 curveto
961.45 2589.34 908.03 2481.27 870.17 2413.26 curveto
stroke
0 0 0 edgecolor
newpath 873.11 2411.35 moveto
865.17 2404.34 lineto
867.01 2414.78 lineto
closepath fill
1 setlinewidth
solid
0 0 0 edgecolor
newpath 873.11 2411.35 moveto
865.17 2404.34 lineto
867.01 2414.78 lineto
closepath stroke
grestore
% node207
gsave
1 0.99993 1 nodecolor
902 2761 72.12 48.08 ellipse_path fill
1 setlinewidth
filled
0 0 0 nodecolor
902 2761 72.12 48.08 ellipse_path stroke
0 0 0 nodecolor
14 /Times-Roman set_font
863 2778.4 moveto 78 (GO:0006448) alignedtext
0 0 0 nodecolor
14 /Times-Roman set_font
872.5 2763.4 moveto 59 (regulation) alignedtext
0 0 0 nodecolor
14 /Times-Roman set_font
859 2748.4 moveto 86 (of translational) alignedtext
0 0 0 nodecolor
14 /Times-Roman set_font
871 2733.4 moveto 62 (elongation) alignedtext
grestore
% node19->node207
gsave
1 setlinewidth
0 0 0 edgecolor
newpath 967.55 3140.63 moveto
954.95 3067.65 926.99 2905.76 911.99 2818.83 curveto
stroke
0 0 0 edgecolor
newpath 915.42 2818.13 moveto
910.27 2808.87 lineto
908.52 2819.32 lineto
closepath fill
1 setlinewidth
solid
0 0 0 edgecolor
newpath 915.42 2818.13 moveto
910.27 2808.87 lineto
908.52 2819.32 lineto
closepath stroke
grestore
% node142
gsave
1 0.047619 1 nodecolor
400 1927 72.12 58.69 ellipse_path fill
1 setlinewidth
filled
0 0 0 nodecolor
400 1927 72.12 58.69 ellipse_path stroke
0 0 0 nodecolor
14 /Times-Roman set_font
361.5 1951.9 moveto 77 (GO:0045903) alignedtext
0 0 0 nodecolor
14 /Times-Roman set_font
377 1936.9 moveto 46 (positive) alignedtext
0 0 0 nodecolor
14 /Times-Roman set_font
370.5 1921.9 moveto 59 (regulation) alignedtext
0 0 0 nodecolor
14 /Times-Roman set_font
357 1906.9 moveto 86 (of translational) alignedtext
0 0 0 nodecolor
14 /Times-Roman set_font
378 1891.9 moveto 44 (fidelity) alignedtext
grestore
% node20->node142
gsave
1 setlinewidth
0 0 0 edgecolor
newpath 722.38 2716.37 moveto
686.9 2651.1 620.45 2525.28 573 2414 curveto
510.2 2266.73 450.9 2088.16 420.73 1993.47 curveto
stroke
0 0 0 edgecolor
newpath 424 1992.21 moveto
417.63 1983.74 lineto
417.33 1994.33 lineto
closepath fill
1 setlinewidth
solid
0 0 0 edgecolor
newpath 424 1992.21 moveto
417.63 1983.74 lineto
417.33 1994.33 lineto
closepath stroke
grestore
% node21
gsave
1 1 1 nodecolor
1735 3594 65.05 26.87 ellipse_path fill
1 setlinewidth
filled
0 0 0 nodecolor
1735 3594 65.05 26.87 ellipse_path stroke
0 0 0 nodecolor
14 /Times-Roman set_font
1697 3596.4 moveto 76 (GO:0006412) alignedtext
0 0 0 nodecolor
14 /Times-Roman set_font
1705 3581.4 moveto 60 (translation) alignedtext
grestore
% node21->node19
gsave
1 setlinewidth
0 0 0 edgecolor
newpath 1699.82 3571.14 moveto
1677.94 3557.15 1649.1 3539.09 1623 3524 curveto
1408.55 3400.02 1146.43 3265.25 1032.03 3207.24 curveto
stroke
0 0 0 edgecolor
newpath 1033.57 3204.1 moveto
1023.07 3202.7 lineto
1030.41 3210.34 lineto
closepath fill
1 setlinewidth
solid
0 0 0 edgecolor
newpath 1033.57 3204.1 moveto
1023.07 3202.7 lineto
1030.41 3210.34 lineto
closepath stroke
grestore
% node21->node20
gsave
1 setlinewidth
0 0 0 edgecolor
newpath 1723.97 3567.36 moveto
1683.81 3470.79 1545.79 3142.91 1509 3108 curveto
1269.88 2881.12 1098.48 3008.93 821 2831 curveto
810.77 2824.44 800.69 2816.35 791.43 2808.03 curveto
stroke
0 0 0 edgecolor
newpath 793.57 2805.24 moveto
783.85 2801.02 lineto
788.81 2810.38 lineto
closepath fill
1 setlinewidth
solid
0 0 0 edgecolor
newpath 793.57 2805.24 moveto
783.85 2801.02 lineto
788.81 2810.38 lineto
closepath stroke
grestore
% node78
gsave
1 0.14973 1 nodecolor
4767 3178 68.8 37.48 ellipse_path fill
1 setlinewidth
filled
0 0 0 nodecolor
4767 3178 68.8 37.48 ellipse_path stroke
0 0 0 nodecolor
14 /Times-Roman set_font
4729 3187.9 moveto 76 (GO:0032543) alignedtext
0 0 0 nodecolor
14 /Times-Roman set_font
4726 3172.9 moveto 82 (mitochondrial) alignedtext
0 0 0 nodecolor
14 /Times-Roman set_font
4737 3157.9 moveto 60 (translation) alignedtext
grestore
% node21->node78
gsave
1 setlinewidth
0 0 0 edgecolor
newpath 1778.83 3574.01 moveto
1816.31 3557.81 1872.11 3535.81 1923 3524 curveto
3126.48 3244.82 3558.64 3746.6 4689 3248 curveto
4704.3 3241.25 4718.67 3230.32 4730.81 3219.09 curveto
stroke
0 0 0 edgecolor
newpath 4733.3 3221.55 moveto
4738.06 3212.09 lineto
4728.43 3216.51 lineto
closepath fill
1 setlinewidth
solid
0 0 0 edgecolor
newpath 4733.3 3221.55 moveto
4738.06 3212.09 lineto
4728.43 3216.51 lineto
closepath stroke
grestore
% node202
gsave
1 1 1 nodecolor
1435 3178 65.05 37.48 ellipse_path fill
1 setlinewidth
filled
0 0 0 nodecolor
1435 3178 65.05 37.48 ellipse_path stroke
0 0 0 nodecolor
14 /Times-Roman set_font
1397 3187.9 moveto 76 (GO:0006413) alignedtext
0 0 0 nodecolor
14 /Times-Roman set_font
1400 3172.9 moveto 70 (translational) alignedtext
0 0 0 nodecolor
14 /Times-Roman set_font
1408.5 3157.9 moveto 53 (initiation) alignedtext
grestore
% node21->node202
gsave
1 setlinewidth
0 0 0 edgecolor
newpath 1716.23 3567.98 moveto
1666.02 3498.35 1528.19 3307.22 1466.07 3221.09 curveto
stroke
0 0 0 edgecolor
newpath 1468.81 3218.9 moveto
1460.13 3212.84 lineto
1463.14 3223 lineto
closepath fill
1 setlinewidth
solid
0 0 0 edgecolor
newpath 1468.81 3218.9 moveto
1460.13 3212.84 lineto
1463.14 3223 lineto
closepath stroke
grestore
% node203
gsave
1 1 1 nodecolor
1660 3178 65.97 37.48 ellipse_path fill
1 setlinewidth
filled
0 0 0 nodecolor
1660 3178 65.97 37.48 ellipse_path stroke
0 0 0 nodecolor
14 /Times-Roman set_font
1621 3187.9 moveto 78 (GO:0006414) alignedtext
0 0 0 nodecolor
14 /Times-Roman set_font
1625 3172.9 moveto 70 (translational) alignedtext
0 0 0 nodecolor
14 /Times-Roman set_font
1629 3157.9 moveto 62 (elongation) alignedtext
grestore
% node21->node203
gsave
1 setlinewidth
0 0 0 edgecolor
newpath 1730.14 3567.03 moveto
1717.65 3497.75 1684.32 3312.89 1668.53 3225.3 curveto
stroke
0 0 0 edgecolor
newpath 1671.96 3224.58 moveto
1666.74 3215.36 lineto
1665.07 3225.83 lineto
closepath fill
1 setlinewidth
solid
0 0 0 edgecolor
newpath 1671.96 3224.58 moveto
1666.74 3215.36 lineto
1665.07 3225.83 lineto
closepath stroke
grestore
% node204
gsave
1 0.95236 1 nodecolor
2112 3178 65.76 37.48 ellipse_path fill
1 setlinewidth
filled
0 0 0 nodecolor
2112 3178 65.76 37.48 ellipse_path stroke
0 0 0 nodecolor
14 /Times-Roman set_font
2073.5 3187.9 moveto 77 (GO:0006415) alignedtext
0 0 0 nodecolor
14 /Times-Roman set_font
2077 3172.9 moveto 70 (translational) alignedtext
0 0 0 nodecolor
14 /Times-Roman set_font
2078.5 3157.9 moveto 67 (termination) alignedtext
grestore
% node21->node204
gsave
1 setlinewidth
0 0 0 edgecolor
newpath 1758.02 3568.6 moveto
1821.18 3498.91 1997.63 3304.2 2074.93 3218.9 curveto
stroke
0 0 0 edgecolor
newpath 2077.53 3221.25 moveto
2081.65 3211.49 lineto
2072.34 3216.55 lineto
closepath fill
1 setlinewidth
solid
0 0 0 edgecolor
newpath 2077.53 3221.25 moveto
2081.65 3211.49 lineto
2072.34 3216.55 lineto
closepath stroke
grestore
% node206
gsave
1 1 1 nodecolor
2915 1511 101.12 48.08 ellipse_path fill
1 setlinewidth
filled
0 0 0 nodecolor
2915 1511 101.12 48.08 ellipse_path stroke
0 0 0 nodecolor
14 /Times-Roman set_font
2877 1528.4 moveto 76 (GO:0006418) alignedtext
0 0 0 nodecolor
14 /Times-Roman set_font
2851.5 1513.4 moveto 127 (tRNA aminoacylation) alignedtext
0 0 0 nodecolor
14 /Times-Roman set_font
2884.5 1498.4 moveto 61 (for protein) alignedtext
0 0 0 nodecolor
14 /Times-Roman set_font
2885 1483.4 moveto 60 (translation) alignedtext
grestore
% node21->node206
gsave
1 setlinewidth
0 0 0 edgecolor
newpath 1735.52 3567 moveto
1737.74 3491.85 1749.43 3274.85 1811 3108 curveto
1911.37 2836 2379.84 2263.08 2495 1997 curveto
2520.61 1937.83 2499.3 1911.97 2533 1857 curveto
2613.78 1725.22 2759.49 1613.74 2845.71 1555.17 curveto
stroke
0 0 0 edgecolor
newpath 2847.79 1557.99 moveto
2854.12 1549.49 lineto
2843.87 1552.18 lineto
closepath fill
1 setlinewidth
solid
0 0 0 edgecolor
newpath 2847.79 1557.99 moveto
2854.12 1549.49 lineto
2843.87 1552.18 lineto
closepath stroke
grestore
% node92
gsave
1 0.087714 1 nodecolor
1442 1511 114.05 26.87 ellipse_path fill
1 setlinewidth
filled
0 0 0 nodecolor
1442 1511 114.05 26.87 ellipse_path stroke
0 0 0 nodecolor
14 /Times-Roman set_font
1404 1513.4 moveto 76 (GO:0034472) alignedtext
0 0 0 nodecolor
14 /Times-Roman set_font
1369 1498.4 moveto 146 (snRNA 3'-end processing) alignedtext
grestore
% node22->node92
gsave
1 setlinewidth
0 0 0 edgecolor
newpath 1435.46 1899.71 moveto
1436.68 1827.41 1439.98 1630.86 1441.37 1548.3 curveto
stroke
0 0 0 edgecolor
newpath 1444.87 1548.18 moveto
1441.54 1538.12 lineto
1437.88 1548.06 lineto
closepath fill
1 setlinewidth
solid
0 0 0 edgecolor
newpath 1444.87 1548.18 moveto
1441.54 1538.12 lineto
1437.88 1548.06 lineto
closepath stroke
grestore
% node23
gsave
1 1 1 nodecolor
2135 2344 87.89 26.87 ellipse_path fill
1 setlinewidth
filled
0 0 0 nodecolor
2135 2344 87.89 26.87 ellipse_path stroke
0 0 0 nodecolor
14 /Times-Roman set_font
2096.5 2346.4 moveto 77 (GO:0034470) alignedtext
0 0 0 nodecolor
14 /Times-Roman set_font
2080.5 2331.4 moveto 109 (ncRNA processing) alignedtext
grestore
% node23->node22
gsave
1 setlinewidth
0 0 0 edgecolor
newpath 2102.05 2318.65 moveto
2083.6 2304.86 2059.96 2287.85 2038 2274 curveto
1820.8 2137.05 1747.86 2134.49 1531 1997 curveto
1512.46 1985.24 1492.74 1971.16 1476.02 1958.72 curveto
stroke
0 0 0 edgecolor
newpath 1477.68 1955.59 moveto
1467.58 1952.38 lineto
1473.48 1961.19 lineto
closepath fill
1 setlinewidth
solid
0 0 0 edgecolor
newpath 1477.68 1955.59 moveto
1467.58 1952.38 lineto
1473.48 1961.19 lineto
closepath stroke
grestore
% node23->node59
gsave
1 setlinewidth
0 0 0 edgecolor
newpath 2139.34 2316.96 moveto
2150.97 2244.61 2182.8 2046.52 2196.07 1963.92 curveto
stroke
0 0 0 edgecolor
newpath 2199.53 1964.41 moveto
2197.67 1953.98 lineto
2192.62 1963.3 lineto
closepath fill
1 setlinewidth
solid
0 0 0 edgecolor
newpath 2199.53 1964.41 moveto
2197.67 1953.98 lineto
2192.62 1963.3 lineto
closepath stroke
grestore
% node70
gsave
1 0.99996 1 nodecolor
1656 1927 115.97 26.87 ellipse_path fill
1 setlinewidth
filled
0 0 0 nodecolor
1656 1927 115.97 26.87 ellipse_path stroke
0 0 0 nodecolor
14 /Times-Roman set_font
1618 1929.4 moveto 76 (GO:0043628) alignedtext
0 0 0 nodecolor
14 /Times-Roman set_font
1582 1914.4 moveto 148 (ncRNA 3'-end processing) alignedtext
grestore
% node23->node70
gsave
1 setlinewidth
0 0 0 edgecolor
newpath 2105.4 2318.23 moveto
2022.16 2245.76 1786.1 2040.26 1693.72 1959.84 curveto
stroke
0 0 0 edgecolor
newpath 1695.86 1957.06 moveto
1686.02 1953.13 lineto
1691.26 1962.34 lineto
closepath fill
1 setlinewidth
solid
0 0 0 edgecolor
newpath 1695.86 1957.06 moveto
1686.02 1953.13 lineto
1691.26 1962.34 lineto
closepath stroke
grestore
% node23->node71
gsave
1 setlinewidth
0 0 0 edgecolor
newpath 2117.12 2317.28 moveto
2070.15 2247.07 1942.88 2056.85 1885.16 1970.59 curveto
stroke
0 0 0 edgecolor
newpath 1887.94 1968.44 moveto
1879.47 1962.08 lineto
1882.12 1972.33 lineto
closepath fill
1 setlinewidth
solid
0 0 0 edgecolor
newpath 1887.94 1968.44 moveto
1879.47 1962.08 lineto
1882.12 1972.33 lineto
closepath stroke
grestore
% node91
gsave
1 1 1 nodecolor
944 1927 115.97 26.87 ellipse_path fill
1 setlinewidth
filled
0 0 0 nodecolor
944 1927 115.97 26.87 ellipse_path stroke
0 0 0 nodecolor
14 /Times-Roman set_font
906 1929.4 moveto 76 (GO:0034471) alignedtext
0 0 0 nodecolor
14 /Times-Roman set_font
870 1914.4 moveto 148 (ncRNA 5'-end processing) alignedtext
grestore
% node23->node91
gsave
1 setlinewidth
0 0 0 edgecolor
newpath 2105.24 2318.48 moveto
2086.86 2303.78 2062.23 2285.92 2038 2274 curveto
1650.63 2083.45 1512.91 2143.98 1107 1997 curveto
1072.88 1984.65 1035.65 1968.84 1005.39 1955.37 curveto
stroke
0 0 0 edgecolor
newpath 1006.79 1952.16 moveto
996.23 1951.27 lineto
1003.93 1958.55 lineto
closepath fill
1 setlinewidth
solid
0 0 0 edgecolor
newpath 1006.79 1952.16 moveto
996.23 1951.27 lineto
1003.93 1958.55 lineto
closepath stroke
grestore
% node23->node121
gsave
1 setlinewidth
0 0 0 edgecolor
newpath 2127.61 2316.96 moveto
2107.81 2244.54 2053.56 2046.12 2031.03 1963.67 curveto
stroke
0 0 0 edgecolor
newpath 2034.39 1962.7 moveto
2028.38 1953.98 lineto
2027.64 1964.55 lineto
closepath fill
1 setlinewidth
solid
0 0 0 edgecolor
newpath 2034.39 1962.7 moveto
2028.38 1953.98 lineto
2027.64 1964.55 lineto
closepath stroke
grestore
% node24->node53
gsave
1 setlinewidth
0 0 0 edgecolor
newpath 7588.95 4809.6 moveto
7533.76 4736.72 7404.76 4566.36 7339.42 4480.06 curveto
stroke
0 0 0 edgecolor
newpath 7342.13 4477.84 moveto
7333.3 4471.98 lineto
7336.55 4482.07 lineto
closepath fill
1 setlinewidth
solid
0 0 0 edgecolor
newpath 7342.13 4477.84 moveto
7333.3 4471.98 lineto
7336.55 4482.07 lineto
closepath stroke
grestore
% node24->node160
gsave
1 setlinewidth
0 0 0 edgecolor
newpath 7610.75 4806.32 moveto
7595.81 4673.92 7545.65 4229.44 7527.57 4069.2 curveto
stroke
0 0 0 edgecolor
newpath 7531.02 4068.61 moveto
7526.42 4059.07 lineto
7524.07 4069.4 lineto
closepath fill
1 setlinewidth
solid
0 0 0 edgecolor
newpath 7531.02 4068.61 moveto
7526.42 4059.07 lineto
7524.07 4069.4 lineto
closepath stroke
grestore
% node25
gsave
1 0.047619 1 nodecolor
2667 4011 84.85 37.48 ellipse_path fill
1 setlinewidth
filled
0 0 0 nodecolor
2667 4011 84.85 37.48 ellipse_path stroke
0 0 0 nodecolor
14 /Times-Roman set_font
2630 4020.9 moveto 74 (GO:0018202) alignedtext
0 0 0 nodecolor
14 /Times-Roman set_font
2615 4005.9 moveto 104 (peptidyl-histidine) alignedtext
0 0 0 nodecolor
14 /Times-Roman set_font
2629 3990.9 moveto 76 (modification) alignedtext
grestore
% node26
gsave
1 0.047619 1 nodecolor
2658 3594 99.91 48.08 ellipse_path fill
1 setlinewidth
filled
0 0 0 nodecolor
2658 3594 99.91 48.08 ellipse_path stroke
0 0 0 nodecolor
14 /Times-Roman set_font
2621.5 3611.4 moveto 73 (GO:0017182) alignedtext
0 0 0 nodecolor
14 /Times-Roman set_font
2595 3596.4 moveto 126 (peptidyl-diphthamide) alignedtext
0 0 0 nodecolor
14 /Times-Roman set_font
2629 3581.4 moveto 58 (metabolic) alignedtext
0 0 0 nodecolor
14 /Times-Roman set_font
2636.5 3566.4 moveto 43 (process) alignedtext
grestore
% node25->node26
gsave
1 setlinewidth
0 0 0 edgecolor
newpath 2666.19 3973.26 moveto
2664.61 3900.24 2661.13 3739.21 2659.26 3652.32 curveto
stroke
0 0 0 edgecolor
newpath 2662.75 3652.02 moveto
2659.04 3642.1 lineto
2655.75 3652.17 lineto
closepath fill
1 setlinewidth
solid
0 0 0 edgecolor
newpath 2662.75 3652.02 moveto
2659.04 3642.1 lineto
2655.75 3652.17 lineto
closepath stroke
grestore
% node27
gsave
1 0.047619 1 nodecolor
2661 3178 106.98 58.69 ellipse_path fill
1 setlinewidth
filled
0 0 0 nodecolor
2661 3178 106.98 58.69 ellipse_path stroke
0 0 0 nodecolor
14 /Times-Roman set_font
2624.5 3202.9 moveto 73 (GO:0017183) alignedtext
0 0 0 nodecolor
14 /Times-Roman set_font
2598 3187.9 moveto 126 (peptidyl-diphthamide) alignedtext
0 0 0 nodecolor
14 /Times-Roman set_font
2625.5 3172.9 moveto 71 (biosynthetic) alignedtext
0 0 0 nodecolor
14 /Times-Roman set_font
2639.5 3157.9 moveto 43 (process) alignedtext
0 0 0 nodecolor
14 /Times-Roman set_font
2593 3142.9 moveto 136 (from peptidyl-histidine) alignedtext
grestore
% node26->node27
gsave
1 setlinewidth
0 0 0 edgecolor
newpath 2658.35 3545.87 moveto
2658.88 3472.19 2659.9 3331.12 2660.5 3246.7 curveto
stroke
0 0 0 edgecolor
newpath 2664 3246.72 moveto
2660.58 3236.69 lineto
2657 3246.67 lineto
closepath fill
1 setlinewidth
solid
0 0 0 edgecolor
newpath 2664 3246.72 moveto
2660.58 3236.69 lineto
2657 3246.67 lineto
closepath stroke
grestore
% node28->node27
gsave
1 setlinewidth
0 0 0 edgecolor
newpath 3615.2 4392.86 moveto
3485.98 4291.81 3113.2 3986.96 2886 3664 curveto
2860.16 3627.27 2745.15 3369.13 2690.3 3244.73 curveto
stroke
0 0 0 edgecolor
newpath 2693.37 3243.02 moveto
2686.14 3235.28 lineto
2686.97 3245.85 lineto
closepath fill
1 setlinewidth
solid
0 0 0 edgecolor
newpath 2693.37 3243.02 moveto
2686.14 3235.28 lineto
2686.97 3245.85 lineto
closepath stroke
grestore
% node43
gsave
1 0.86605 1 nodecolor
4952 2344 65.05 48.08 ellipse_path fill
1 setlinewidth
filled
0 0 0 nodecolor
4952 2344 65.05 48.08 ellipse_path stroke
0 0 0 nodecolor
14 /Times-Roman set_font
4914 2361.4 moveto 76 (GO:0000105) alignedtext
0 0 0 nodecolor
14 /Times-Roman set_font
4926.5 2346.4 moveto 51 (histidine) alignedtext
0 0 0 nodecolor
14 /Times-Roman set_font
4916.5 2331.4 moveto 71 (biosynthetic) alignedtext
0 0 0 nodecolor
14 /Times-Roman set_font
4930.5 2316.4 moveto 43 (process) alignedtext
grestore
% node28->node43
gsave
1 setlinewidth
0 0 0 edgecolor
newpath 3691.27 4384.78 moveto
3756.09 4294.36 3916.4 4081.94 4087 3941 curveto
4275.11 3785.59 4412.66 3857.73 4561 3664 curveto
4600.2 3612.81 4559.95 3575.3 4599 3524 curveto
4744.78 3332.45 4945.81 3457.13 5065 3248 curveto
5159.08 3082.94 5005.59 3017.81 4971 2831 curveto
4942.74 2678.39 4945.23 2494.45 4948.9 2402.42 curveto
stroke
0 0 0 edgecolor
newpath 4952.41 2402.34 moveto
4949.33 2392.2 lineto
4945.42 2402.05 lineto
closepath fill
1 setlinewidth
solid
0 0 0 edgecolor
newpath 4952.41 2402.34 moveto
4949.33 2392.2 lineto
4945.42 2402.05 lineto
closepath stroke
grestore
% node28->node102
gsave
1 setlinewidth
0 0 0 edgecolor
newpath 3596.71 4414.38 moveto
3363.3 4364.45 2561.96 4188.82 2324 4081 curveto
2310.03 4074.67 2295.89 4066.47 2282.74 4057.92 curveto
stroke
0 0 0 edgecolor
newpath 2284.53 4054.91 moveto
2274.26 4052.27 lineto
2280.65 4060.73 lineto
closepath fill
1 setlinewidth
solid
0 0 0 edgecolor
newpath 2284.53 4054.91 moveto
2274.26 4052.27 lineto
2280.65 4060.73 lineto
closepath stroke
grestore
% node103
gsave
1 1 1 nodecolor
3858 4011 65.05 69.3 ellipse_path fill
1 setlinewidth
filled
0 0 0 nodecolor
3858 4011 65.05 69.3 ellipse_path stroke
0 0 0 nodecolor
14 /Times-Roman set_font
3820 4043.4 moveto 76 (GO:0044271) alignedtext
0 0 0 nodecolor
14 /Times-Roman set_font
3835.5 4028.4 moveto 45 (cellular) alignedtext
0 0 0 nodecolor
14 /Times-Roman set_font
3833.5 4013.4 moveto 49 (nitrogen) alignedtext
0 0 0 nodecolor
14 /Times-Roman set_font
3827.5 3998.4 moveto 61 (compound) alignedtext
0 0 0 nodecolor
14 /Times-Roman set_font
3822.5 3983.4 moveto 71 (biosynthetic) alignedtext
0 0 0 nodecolor
14 /Times-Roman set_font
3836.5 3968.4 moveto 43 (process) alignedtext
grestore
% node28->node103
gsave
1 setlinewidth
0 0 0 edgecolor
newpath 3682.65 4382.18 moveto
3716.88 4309.71 3783.79 4168.09 3824.33 4082.27 curveto
stroke
0 0 0 edgecolor
newpath 3827.55 4083.65 moveto
3828.66 4073.11 lineto
3821.22 4080.66 lineto
closepath fill
1 setlinewidth
solid
0 0 0 edgecolor
newpath 3827.55 4083.65 moveto
3828.66 4073.11 lineto
3821.22 4080.66 lineto
closepath stroke
grestore
% node29
gsave
1 1 1 nodecolor
2305 4844 75.16 48.08 ellipse_path fill
1 setlinewidth
filled
0 0 0 nodecolor
2305 4844 75.16 48.08 ellipse_path stroke
0 0 0 nodecolor
14 /Times-Roman set_font
2267 4861.4 moveto 76 (GO:0043170) alignedtext
0 0 0 nodecolor
14 /Times-Roman set_font
2259.5 4846.4 moveto 91 (macromolecule) alignedtext
0 0 0 nodecolor
14 /Times-Roman set_font
2276 4831.4 moveto 58 (metabolic) alignedtext
0 0 0 nodecolor
14 /Times-Roman set_font
2283.5 4816.4 moveto 43 (process) alignedtext
grestore
% node29->node7
gsave
1 setlinewidth
0 0 0 edgecolor
newpath 2314.64 4796.28 moveto
2329.54 4722.45 2358.25 4580.26 2375.31 4495.79 curveto
stroke
0 0 0 edgecolor
newpath 2378.78 4496.28 moveto
2377.33 4485.79 lineto
2371.92 4494.9 lineto
closepath fill
1 setlinewidth
solid
0 0 0 edgecolor
newpath 2378.78 4496.28 moveto
2377.33 4485.79 lineto
2371.92 4494.9 lineto
closepath stroke
grestore
% node30
gsave
1 0.80967 1 nodecolor
2692 4428 150.11 26.87 ellipse_path fill
1 setlinewidth
filled
0 0 0 nodecolor
2692 4428 150.11 26.87 ellipse_path stroke
0 0 0 nodecolor
14 /Times-Roman set_font
2655 4430.4 moveto 74 (GO:0018193) alignedtext
0 0 0 nodecolor
14 /Times-Roman set_font
2593.5 4415.4 moveto 197 (peptidyl-amino acid modification) alignedtext
grestore
% node29->node30
gsave
1 setlinewidth
0 0 0 edgecolor
newpath 2343.52 4802.59 moveto
2419.95 4720.43 2589.48 4538.2 2660.13 4462.26 curveto
stroke
0 0 0 edgecolor
newpath 2662.8 4464.53 moveto
2667.05 4454.82 lineto
2657.67 4459.76 lineto
closepath fill
1 setlinewidth
solid
0 0 0 edgecolor
newpath 2662.8 4464.53 moveto
2667.05 4454.82 lineto
2657.67 4459.76 lineto
closepath stroke
grestore
% node40
gsave
1 0.709 1 nodecolor
1637 4428 63.85 48.08 ellipse_path fill
1 setlinewidth
filled
0 0 0 nodecolor
1637 4428 63.85 48.08 ellipse_path stroke
0 0 0 nodecolor
14 /Times-Roman set_font
1599.5 4445.4 moveto 75 (GO:0019538) alignedtext
0 0 0 nodecolor
14 /Times-Roman set_font
1616.5 4430.4 moveto 41 (protein) alignedtext
0 0 0 nodecolor
14 /Times-Roman set_font
1608 4415.4 moveto 58 (metabolic) alignedtext
0 0 0 nodecolor
14 /Times-Roman set_font
1615.5 4400.4 moveto 43 (process) alignedtext
grestore
% node29->node40
gsave
1 setlinewidth
0 0 0 edgecolor
newpath 2251.18 4810.48 moveto
2127.35 4733.37 1823.08 4543.88 1695.15 4464.21 curveto
stroke
0 0 0 edgecolor
newpath 1696.96 4461.21 moveto
1686.62 4458.9 lineto
1693.26 4467.16 lineto
closepath fill
1 setlinewidth
solid
0 0 0 edgecolor
newpath 1696.96 4461.21 moveto
1686.62 4458.9 lineto
1693.26 4467.16 lineto
closepath stroke
grestore
% node29->node82
gsave
1 setlinewidth
0 0 0 edgecolor
newpath 2333.97 4799.56 moveto
2373.75 4735.82 2443.69 4613.36 2473 4498 curveto
2511.04 4348.27 2586.12 3240.69 2507 3108 curveto
2376.69 2889.47 2210.19 2982.81 2006 2831 curveto
1793.12 2672.73 1711.06 2644.05 1579 2414 curveto
1547.07 2358.38 1575.32 2329.97 1544 2274 curveto
1466.48 2135.44 1319.12 2013.03 1246.55 1957.94 curveto
stroke
0 0 0 edgecolor
newpath 1248.6 1955.09 moveto
1238.5 1951.87 lineto
1244.38 1960.68 lineto
closepath fill
1 setlinewidth
solid
0 0 0 edgecolor
newpath 1248.6 1955.09 moveto
1238.5 1951.87 lineto
1244.38 1960.68 lineto
closepath stroke
grestore
% node101
gsave
1 0.94021 1 nodecolor
2221 4428 75.16 48.08 ellipse_path fill
1 setlinewidth
filled
0 0 0 nodecolor
2221 4428 75.16 48.08 ellipse_path stroke
0 0 0 nodecolor
14 /Times-Roman set_font
2182.5 4445.4 moveto 77 (GO:0009059) alignedtext
0 0 0 nodecolor
14 /Times-Roman set_font
2175.5 4430.4 moveto 91 (macromolecule) alignedtext
0 0 0 nodecolor
14 /Times-Roman set_font
2185.5 4415.4 moveto 71 (biosynthetic) alignedtext
0 0 0 nodecolor
14 /Times-Roman set_font
2199.5 4400.4 moveto 43 (process) alignedtext
grestore
% node29->node101
gsave
1 setlinewidth
0 0 0 edgecolor
newpath 2295.36 4796.28 moveto
2279.85 4719.45 2249.39 4568.6 2232.67 4485.8 curveto
stroke
0 0 0 edgecolor
newpath 2236.06 4484.91 moveto
2230.65 4475.8 lineto
2229.2 4486.3 lineto
closepath fill
1 setlinewidth
solid
0 0 0 edgecolor
newpath 2236.06 4484.91 moveto
2230.65 4475.8 lineto
2229.2 4486.3 lineto
closepath stroke
grestore
% node29->node128
gsave
1 setlinewidth
0 0 0 edgecolor
newpath 2277.58 4799.13 moveto
2239.64 4734.87 2171.88 4611.8 2137 4498 curveto
2039.86 4181.08 2014.68 3778.92 2008.71 3642.08 curveto
stroke
0 0 0 edgecolor
newpath 2012.2 3641.77 moveto
2008.28 3631.93 lineto
2005.21 3642.07 lineto
closepath fill
1 setlinewidth
solid
0 0 0 edgecolor
newpath 2012.2 3641.77 moveto
2008.28 3631.93 lineto
2005.21 3642.07 lineto
closepath stroke
grestore
% node198
gsave
1 1 1 nodecolor
1771 4011 77.07 26.87 ellipse_path fill
1 setlinewidth
filled
0 0 0 nodecolor
1771 4011 77.07 26.87 ellipse_path stroke
0 0 0 nodecolor
14 /Times-Roman set_font
1733 4013.4 moveto 76 (GO:0010467) alignedtext
0 0 0 nodecolor
14 /Times-Roman set_font
1724.5 3998.4 moveto 93 (gene expression) alignedtext
grestore
% node29->node198
gsave
1 setlinewidth
0 0 0 edgecolor
newpath 2266.27 4802.85 moveto
2208.5 4740.21 2098.28 4615.76 2021 4498 curveto
1916.42 4338.65 1822.26 4130.07 1786.38 4047.21 curveto
stroke
0 0 0 edgecolor
newpath 1789.57 4045.76 moveto
1782.4 4037.97 lineto
1783.14 4048.54 lineto
closepath fill
1 setlinewidth
solid
0 0 0 edgecolor
newpath 1789.57 4045.76 moveto
1782.4 4037.97 lineto
1783.14 4048.54 lineto
closepath stroke
grestore
% node30->node25
gsave
1 setlinewidth
0 0 0 edgecolor
newpath 2690.38 4400.96 moveto
2686.23 4331.68 2675.16 4147.06 2669.88 4059.01 curveto
stroke
0 0 0 edgecolor
newpath 2673.36 4058.54 moveto
2669.26 4048.76 lineto
2666.37 4058.96 lineto
closepath fill
1 setlinewidth
solid
0 0 0 edgecolor
newpath 2673.36 4058.54 moveto
2669.26 4048.76 lineto
2666.37 4058.96 lineto
closepath stroke
grestore
% node31->node32
gsave
1 setlinewidth
0 0 0 edgecolor
newpath 4519.66 3558.76 moveto
4544.32 3546.85 4572.56 3534.04 4599 3524 curveto
5008.46 3368.55 5146.04 3428.71 5545 3248 curveto
5560.11 3241.16 5575.59 3232.49 5589.98 3223.61 curveto
stroke
0 0 0 edgecolor
newpath 5592.19 3226.36 moveto
5598.79 3218.07 lineto
5588.46 3220.43 lineto
closepath fill
1 setlinewidth
solid
0 0 0 edgecolor
newpath 5592.19 3226.36 moveto
5598.79 3218.07 lineto
5588.46 3220.43 lineto
closepath stroke
grestore
% node125
gsave
1 1 1 nodecolor
3396 2761 99.2 26.87 ellipse_path fill
1 setlinewidth
filled
0 0 0 nodecolor
3396 2761 99.2 26.87 ellipse_path stroke
0 0 0 nodecolor
14 /Times-Roman set_font
3358 2763.4 moveto 76 (GO:0043038) alignedtext
0 0 0 nodecolor
14 /Times-Roman set_font
3333.5 2748.4 moveto 125 (amino acid activation) alignedtext
grestore
% node31->node125
gsave
1 setlinewidth
0 0 0 edgecolor
newpath 4372.61 3563.41 moveto
4339.54 3550.79 4300.55 3536.28 4265 3524 curveto
3879.17 3390.73 3630.41 3577.17 3389 3248 curveto
3287.64 3109.8 3351.17 2885.15 3382.03 2797.58 curveto
stroke
0 0 0 edgecolor
newpath 3385.35 2798.68 moveto
3385.44 2788.08 lineto
3378.77 2796.31 lineto
closepath fill
1 setlinewidth
solid
0 0 0 edgecolor
newpath 3385.35 2798.68 moveto
3385.44 2788.08 lineto
3378.77 2796.31 lineto
closepath stroke
grestore
% node209
gsave
1 0.34906 1 nodecolor
4085 3178 101.12 58.69 ellipse_path fill
1 setlinewidth
filled
0 0 0 nodecolor
4085 3178 101.12 58.69 ellipse_path stroke
0 0 0 nodecolor
14 /Times-Roman set_font
4046 3202.9 moveto 78 (GO:0009064) alignedtext
0 0 0 nodecolor
14 /Times-Roman set_font
4056 3187.9 moveto 58 (glutamine) alignedtext
0 0 0 nodecolor
14 /Times-Roman set_font
4065.5 3172.9 moveto 39 (family) alignedtext
0 0 0 nodecolor
14 /Times-Roman set_font
4021.5 3157.9 moveto 127 (amino acid metabolic) alignedtext
0 0 0 nodecolor
14 /Times-Roman set_font
4063.5 3142.9 moveto 43 (process) alignedtext
grestore
% node31->node209
gsave
1 setlinewidth
0 0 0 edgecolor
newpath 4411.83 3549.48 moveto
4345.75 3474.38 4212.09 3322.46 4137.8 3238.02 curveto
stroke
0 0 0 edgecolor
newpath 4140.26 3235.51 moveto
4131.02 3230.31 lineto
4135 3240.13 lineto
closepath fill
1 setlinewidth
solid
0 0 0 edgecolor
newpath 4140.26 3235.51 moveto
4131.02 3230.31 lineto
4135 3240.13 lineto
closepath stroke
grestore
% node211
gsave
1 0.29272 1 nodecolor
5435 3178 101.12 58.69 ellipse_path fill
1 setlinewidth
filled
0 0 0 nodecolor
5435 3178 101.12 58.69 ellipse_path stroke
0 0 0 nodecolor
14 /Times-Roman set_font
5396.5 3202.9 moveto 77 (GO:0009069) alignedtext
0 0 0 nodecolor
14 /Times-Roman set_font
5417.5 3187.9 moveto 35 (serine) alignedtext
0 0 0 nodecolor
14 /Times-Roman set_font
5415.5 3172.9 moveto 39 (family) alignedtext
0 0 0 nodecolor
14 /Times-Roman set_font
5371.5 3157.9 moveto 127 (amino acid metabolic) alignedtext
0 0 0 nodecolor
14 /Times-Roman set_font
5413.5 3142.9 moveto 43 (process) alignedtext
grestore
% node31->node211
gsave
1 setlinewidth
0 0 0 edgecolor
newpath 4521.25 3559.39 moveto
4545.68 3547.73 4573.37 3534.91 4599 3524 curveto
4916.6 3388.77 5016.46 3402.8 5325 3248 curveto
5336.97 3242 5349.27 3235.03 5361.13 3227.87 curveto
stroke
0 0 0 edgecolor
newpath 5362.98 3230.84 moveto
5369.67 3222.63 lineto
5359.31 3224.87 lineto
closepath fill
1 setlinewidth
solid
0 0 0 edgecolor
newpath 5362.98 3230.84 moveto
5369.67 3222.63 lineto
5359.31 3224.87 lineto
closepath stroke
grestore
% node212
gsave
1 0.99912 1 nodecolor
4579 3178 101.12 58.69 ellipse_path fill
1 setlinewidth
filled
0 0 0 nodecolor
4579 3178 101.12 58.69 ellipse_path stroke
0 0 0 nodecolor
14 /Times-Roman set_font
4541 3202.9 moveto 76 (GO:0009075) alignedtext
0 0 0 nodecolor
14 /Times-Roman set_font
4553.5 3187.9 moveto 51 (histidine) alignedtext
0 0 0 nodecolor
14 /Times-Roman set_font
4559.5 3172.9 moveto 39 (family) alignedtext
0 0 0 nodecolor
14 /Times-Roman set_font
4515.5 3157.9 moveto 127 (amino acid metabolic) alignedtext
0 0 0 nodecolor
14 /Times-Roman set_font
4557.5 3142.9 moveto 43 (process) alignedtext
grestore
% node31->node212
gsave
1 setlinewidth
0 0 0 edgecolor
newpath 4465.68 3546.28 moveto
4488.42 3472.38 4532.24 3329.97 4558.22 3245.54 curveto
stroke
0 0 0 edgecolor
newpath 4561.62 3246.38 moveto
4561.22 3235.79 lineto
4554.93 3244.32 lineto
closepath fill
1 setlinewidth
solid
0 0 0 edgecolor
newpath 4561.62 3246.38 moveto
4561.22 3235.79 lineto
4554.93 3244.32 lineto
closepath stroke
grestore
% node214
gsave
1 0.98627 1 nodecolor
4955 3178 101.12 58.69 ellipse_path fill
1 setlinewidth
filled
0 0 0 nodecolor
4955 3178 101.12 58.69 ellipse_path stroke
0 0 0 nodecolor
14 /Times-Roman set_font
4916.5 3202.9 moveto 77 (GO:0009066) alignedtext
0 0 0 nodecolor
14 /Times-Roman set_font
4930.5 3187.9 moveto 49 (aspartate) alignedtext
0 0 0 nodecolor
14 /Times-Roman set_font
4935.5 3172.9 moveto 39 (family) alignedtext
0 0 0 nodecolor
14 /Times-Roman set_font
4891.5 3157.9 moveto 127 (amino acid metabolic) alignedtext
0 0 0 nodecolor
14 /Times-Roman set_font
4933.5 3142.9 moveto 43 (process) alignedtext
grestore
% node31->node214
gsave
1 setlinewidth
0 0 0 edgecolor
newpath 4501.63 3552.21 moveto
4593.35 3476.5 4786.91 3316.74 4888.91 3232.55 curveto
stroke
0 0 0 edgecolor
newpath 4891.21 3235.19 moveto
4896.69 3226.13 lineto
4886.75 3229.79 lineto
closepath fill
1 setlinewidth
solid
0 0 0 edgecolor
newpath 4891.21 3235.19 moveto
4896.69 3226.13 lineto
4886.75 3229.79 lineto
closepath stroke
grestore
% node31->node222
gsave
1 setlinewidth
0 0 0 edgecolor
newpath 4435.17 3546.28 moveto
4409.66 3469.37 4359.54 3318.3 4332.09 3235.55 curveto
stroke
0 0 0 edgecolor
newpath 4335.33 3234.19 moveto
4328.86 3225.8 lineto
4328.68 3236.4 lineto
closepath fill
1 setlinewidth
solid
0 0 0 edgecolor
newpath 4335.33 3234.19 moveto
4328.86 3225.8 lineto
4328.68 3236.4 lineto
closepath stroke
grestore
% node226
gsave
1 0.93658 1 nodecolor
4343 2761 109.1 58.69 ellipse_path fill
1 setlinewidth
filled
0 0 0 nodecolor
4343 2761 109.1 58.69 ellipse_path stroke
0 0 0 nodecolor
14 /Times-Roman set_font
4305 2785.9 moveto 76 (GO:0009082) alignedtext
0 0 0 nodecolor
14 /Times-Roman set_font
4317 2770.9 moveto 52 (branched) alignedtext
0 0 0 nodecolor
14 /Times-Roman set_font
4306.5 2755.9 moveto 73 (chain family) alignedtext
0 0 0 nodecolor
14 /Times-Roman set_font
4273.5 2740.9 moveto 139 (amino acid biosynthetic) alignedtext
0 0 0 nodecolor
14 /Times-Roman set_font
4321.5 2725.9 moveto 43 (process) alignedtext
grestore
% node31->node226
gsave
1 setlinewidth
0 0 0 edgecolor
newpath 4452.31 3545.75 moveto
4453.95 3458.08 4454.17 3266.98 4431 3108 curveto
4416.62 3009.38 4385.73 2898.15 4364.65 2828.81 curveto
stroke
0 0 0 edgecolor
newpath 4367.89 2827.43 moveto
4361.61 2818.89 lineto
4361.19 2829.47 lineto
closepath fill
1 setlinewidth
solid
0 0 0 edgecolor
newpath 4367.89 2827.43 moveto
4361.61 2818.89 lineto
4361.19 2829.47 lineto
closepath stroke
grestore
% node36
gsave
1 0.95236 1 nodecolor
5882 2761 65.76 48.08 ellipse_path fill
1 setlinewidth
filled
0 0 0 nodecolor
5882 2761 65.76 48.08 ellipse_path stroke
0 0 0 nodecolor
14 /Times-Roman set_font
5843.5 2778.4 moveto 77 (GO:0006534) alignedtext
0 0 0 nodecolor
14 /Times-Roman set_font
5857.5 2763.4 moveto 49 (cysteine) alignedtext
0 0 0 nodecolor
14 /Times-Roman set_font
5853 2748.4 moveto 58 (metabolic) alignedtext
0 0 0 nodecolor
14 /Times-Roman set_font
5860.5 2733.4 moveto 43 (process) alignedtext
grestore
% node32->node36
gsave
1 setlinewidth
0 0 0 edgecolor
newpath 5680.38 3131.38 moveto
5722.81 3053.43 5807.91 2897.11 5852.77 2814.69 curveto
stroke
0 0 0 edgecolor
newpath 5855.94 2816.2 moveto
5857.64 2805.74 lineto
5849.79 2812.85 lineto
closepath fill
1 setlinewidth
solid
0 0 0 edgecolor
newpath 5855.94 2816.2 moveto
5857.64 2805.74 lineto
5849.79 2812.85 lineto
closepath stroke
grestore
% node39
gsave
1 0.047619 1 nodecolor
6035 2761 68.8 48.08 ellipse_path fill
1 setlinewidth
filled
0 0 0 nodecolor
6035 2761 68.8 48.08 ellipse_path stroke
0 0 0 nodecolor
14 /Times-Roman set_font
5997 2778.4 moveto 76 (GO:0050667) alignedtext
0 0 0 nodecolor
14 /Times-Roman set_font
5994 2763.4 moveto 82 (homocysteine) alignedtext
0 0 0 nodecolor
14 /Times-Roman set_font
6006 2748.4 moveto 58 (metabolic) alignedtext
0 0 0 nodecolor
14 /Times-Roman set_font
6013.5 2733.4 moveto 43 (process) alignedtext
grestore
% node32->node39
gsave
1 setlinewidth
0 0 0 edgecolor
newpath 5695.31 3133.77 moveto
5767.1 3054.98 5916.56 2890.97 5990.96 2809.33 curveto
stroke
0 0 0 edgecolor
newpath 5993.77 2811.44 moveto
5997.92 2801.69 lineto
5988.6 2806.73 lineto
closepath fill
1 setlinewidth
solid
0 0 0 edgecolor
newpath 5993.77 2811.44 moveto
5997.92 2801.69 lineto
5988.6 2806.73 lineto
closepath stroke
grestore
% node213
gsave
1 0.62636 1 nodecolor
5420 2761 65.76 48.08 ellipse_path fill
1 setlinewidth
filled
0 0 0 nodecolor
5420 2761 65.76 48.08 ellipse_path stroke
0 0 0 nodecolor
14 /Times-Roman set_font
5381.5 2778.4 moveto 77 (GO:0006555) alignedtext
0 0 0 nodecolor
14 /Times-Roman set_font
5387 2763.4 moveto 66 (methionine) alignedtext
0 0 0 nodecolor
14 /Times-Roman set_font
5391 2748.4 moveto 58 (metabolic) alignedtext
0 0 0 nodecolor
14 /Times-Roman set_font
5398.5 2733.4 moveto 43 (process) alignedtext
grestore
% node32->node213
gsave
1 setlinewidth
0 0 0 edgecolor
newpath 5628.73 3131.38 moveto
5584.74 3053.33 5496.47 2896.7 5450.08 2814.37 curveto
stroke
0 0 0 edgecolor
newpath 5453 2812.42 moveto
5445.04 2805.43 lineto
5446.9 2815.86 lineto
closepath fill
1 setlinewidth
solid
0 0 0 edgecolor
newpath 5453 2812.42 moveto
5445.04 2805.43 lineto
5446.9 2815.86 lineto
closepath stroke
grestore
% node33
gsave
1 0.047619 1 nodecolor
1785 4844 63.14 48.08 ellipse_path fill
1 setlinewidth
filled
0 0 0 nodecolor
1785 4844 63.14 48.08 ellipse_path stroke
0 0 0 nodecolor
14 /Times-Roman set_font
1748 4861.4 moveto 74 (GO:0019322) alignedtext
0 0 0 nodecolor
14 /Times-Roman set_font
1763 4846.4 moveto 44 (pentose) alignedtext
0 0 0 nodecolor
14 /Times-Roman set_font
1749.5 4831.4 moveto 71 (biosynthetic) alignedtext
0 0 0 nodecolor
14 /Times-Roman set_font
1763.5 4816.4 moveto 43 (process) alignedtext
grestore
% node34
gsave
1 0.047619 1 nodecolor
1453 4428 63.85 48.08 ellipse_path fill
1 setlinewidth
filled
0 0 0 nodecolor
1453 4428 63.85 48.08 ellipse_path stroke
0 0 0 nodecolor
14 /Times-Roman set_font
1415.5 4445.4 moveto 75 (GO:0019302) alignedtext
0 0 0 nodecolor
14 /Times-Roman set_font
1427.5 4430.4 moveto 51 (D-ribose) alignedtext
0 0 0 nodecolor
14 /Times-Roman set_font
1417.5 4415.4 moveto 71 (biosynthetic) alignedtext
0 0 0 nodecolor
14 /Times-Roman set_font
1431.5 4400.4 moveto 43 (process) alignedtext
grestore
% node33->node34
gsave
1 setlinewidth
0 0 0 edgecolor
newpath 1752.26 4802.97 moveto
1690.83 4726 1558.54 4560.25 1492.37 4477.33 curveto
stroke
0 0 0 edgecolor
newpath 1494.96 4474.97 moveto
1485.99 4469.33 lineto
1489.49 4479.33 lineto
closepath fill
1 setlinewidth
solid
0 0 0 edgecolor
newpath 1494.96 4474.97 moveto
1485.99 4469.33 lineto
1489.49 4479.33 lineto
closepath stroke
grestore
% node146
gsave
1 0.047619 1 nodecolor
1160 4011 65.76 58.69 ellipse_path fill
1 setlinewidth
filled
0 0 0 nodecolor
1160 4011 65.76 58.69 ellipse_path stroke
0 0 0 nodecolor
14 /Times-Roman set_font
1121.5 4035.9 moveto 77 (GO:0046390) alignedtext
0 0 0 nodecolor
14 /Times-Roman set_font
1142 4020.9 moveto 36 (ribose) alignedtext
0 0 0 nodecolor
14 /Times-Roman set_font
1131.5 4005.9 moveto 57 (phosphate) alignedtext
0 0 0 nodecolor
14 /Times-Roman set_font
1124.5 3990.9 moveto 71 (biosynthetic) alignedtext
0 0 0 nodecolor
14 /Times-Roman set_font
1138.5 3975.9 moveto 43 (process) alignedtext
grestore
% node34->node146
gsave
1 setlinewidth
0 0 0 edgecolor
newpath 1423.02 4385.33 moveto
1370.16 4310.1 1260.34 4153.81 1200.69 4068.91 curveto
stroke
0 0 0 edgecolor
newpath 1203.51 4066.84 moveto
1194.9 4060.67 lineto
1197.79 4070.87 lineto
closepath fill
1 setlinewidth
solid
0 0 0 edgecolor
newpath 1203.51 4066.84 moveto
1194.9 4060.67 lineto
1197.79 4070.87 lineto
closepath stroke
grestore
% node35->node3
gsave
1 setlinewidth
0 0 0 edgecolor
newpath 3731.37 5215.88 moveto
3919.36 5150.94 4533.04 4938.97 4739.51 4867.66 curveto
stroke
0 0 0 edgecolor
newpath 4740.72 4870.94 moveto
4749.03 4864.37 lineto
4738.43 4864.33 lineto
closepath fill
1 setlinewidth
solid
0 0 0 edgecolor
newpath 4740.72 4870.94 moveto
4749.03 4864.37 lineto
4738.43 4864.33 lineto
closepath stroke
grestore
% node35->node5
gsave
1 setlinewidth
0 0 0 edgecolor
newpath 3705.88 5201.61 moveto
3815.86 5078.68 4199.23 4650.17 4342.99 4489.49 curveto
stroke
0 0 0 edgecolor
newpath 4346 4491.37 moveto
4350.06 4481.58 lineto
4340.79 4486.7 lineto
closepath fill
1 setlinewidth
solid
0 0 0 edgecolor
newpath 4346 4491.37 moveto
4350.06 4481.58 lineto
4340.79 4486.7 lineto
closepath stroke
grestore
% node35->node29
gsave
1 setlinewidth
0 0 0 edgecolor
newpath 3618.4 5218.57 moveto
3401.37 5156.68 2632.68 4937.45 2383.56 4866.4 curveto
stroke
0 0 0 edgecolor
newpath 2384.43 4863.01 moveto
2373.85 4863.64 lineto
2382.51 4869.74 lineto
closepath fill
1 setlinewidth
solid
0 0 0 edgecolor
newpath 2384.43 4863.01 moveto
2373.85 4863.64 lineto
2382.51 4869.74 lineto
closepath stroke
grestore
% node35->node33
gsave
1 setlinewidth
0 0 0 edgecolor
newpath 3612.03 5231.88 moveto
3376.5 5218.67 2538.23 5156.27 1900 4914 curveto
1879.16 4906.09 1857.88 4894.35 1839.38 4882.74 curveto
stroke
0 0 0 edgecolor
newpath 1841.13 4879.7 moveto
1830.82 4877.25 lineto
1837.35 4885.59 lineto
closepath fill
1 setlinewidth
solid
0 0 0 edgecolor
newpath 1841.13 4879.7 moveto
1830.82 4877.25 lineto
1837.35 4885.59 lineto
closepath stroke
grestore
% node35->node34
gsave
1 setlinewidth
0 0 0 edgecolor
newpath 3612.05 5233.33 moveto
3307.46 5224.12 2006.54 5170.13 1713 4914 curveto
1663.95 4871.21 1697.08 4833.19 1670 4774 curveto
1618.97 4662.46 1537.82 4543.68 1490.56 4478.37 curveto
stroke
0 0 0 edgecolor
newpath 1493.12 4475.93 moveto
1484.41 4469.9 lineto
1487.45 4480.05 lineto
closepath fill
1 setlinewidth
solid
0 0 0 edgecolor
newpath 1493.12 4475.93 moveto
1484.41 4469.9 lineto
1487.45 4480.05 lineto
closepath stroke
grestore
% node41
gsave
1 0.99985 1 nodecolor
3528 4844 65.05 48.08 ellipse_path fill
1 setlinewidth
filled
0 0 0 nodecolor
3528 4844 65.05 48.08 ellipse_path stroke
0 0 0 nodecolor
14 /Times-Roman set_font
3490 4861.4 moveto 76 (GO:0044238) alignedtext
0 0 0 nodecolor
14 /Times-Roman set_font
3505 4846.4 moveto 46 (primary) alignedtext
0 0 0 nodecolor
14 /Times-Roman set_font
3499 4831.4 moveto 58 (metabolic) alignedtext
0 0 0 nodecolor
14 /Times-Roman set_font
3506.5 4816.4 moveto 43 (process) alignedtext
grestore
% node35->node41
gsave
1 setlinewidth
0 0 0 edgecolor
newpath 3662.08 5198.22 moveto
3636.04 5129.44 3579.85 4980.99 3549.13 4899.81 curveto
stroke
0 0 0 edgecolor
newpath 3552.32 4898.37 moveto
3545.51 4890.26 lineto
3545.78 4900.85 lineto
closepath fill
1 setlinewidth
solid
0 0 0 edgecolor
newpath 3552.32 4898.37 moveto
3545.51 4890.26 lineto
3545.78 4900.85 lineto
closepath stroke
grestore
% node35->node73
gsave
1 setlinewidth
0 0 0 edgecolor
newpath 3621.91 5214.88 moveto
3517.28 5173.5 3285.33 5069.52 3147 4914 curveto
3031.08 4783.66 2965.67 4582.58 2939.12 4485.01 curveto
stroke
0 0 0 edgecolor
newpath 2942.49 4484.08 moveto
2936.52 4475.33 lineto
2935.73 4485.89 lineto
closepath fill
1 setlinewidth
solid
0 0 0 edgecolor
newpath 2942.49 4484.08 moveto
2936.52 4475.33 lineto
2935.73 4485.89 lineto
closepath stroke
grestore
% node88
gsave
1 0.99566 1 nodecolor
4149 4428 75.16 48.08 ellipse_path fill
1 setlinewidth
filled
0 0 0 nodecolor
4149 4428 75.16 48.08 ellipse_path stroke
0 0 0 nodecolor
14 /Times-Roman set_font
4111 4445.4 moveto 76 (GO:0044283) alignedtext
0 0 0 nodecolor
14 /Times-Roman set_font
4103.5 4430.4 moveto 91 (small molecule) alignedtext
0 0 0 nodecolor
14 /Times-Roman set_font
4113.5 4415.4 moveto 71 (biosynthetic) alignedtext
0 0 0 nodecolor
14 /Times-Roman set_font
4127.5 4400.4 moveto 43 (process) alignedtext
grestore
% node35->node88
gsave
1 setlinewidth
0 0 0 edgecolor
newpath 3702.16 5200.36 moveto
3745.32 5142.54 3833.11 5022.04 3898 4914 curveto
3988.88 4762.69 4080.11 4574.91 4123.27 4483.37 curveto
stroke
0 0 0 edgecolor
newpath 4126.45 4484.83 moveto
4127.55 4474.29 lineto
4120.12 4481.85 lineto
closepath fill
1 setlinewidth
solid
0 0 0 edgecolor
newpath 4126.45 4484.83 moveto
4127.55 4474.29 lineto
4120.12 4481.85 lineto
closepath stroke
grestore
% node99
gsave
1 1 1 nodecolor
3824 4844 65.05 58.69 ellipse_path fill
1 setlinewidth
filled
0 0 0 nodecolor
3824 4844 65.05 58.69 ellipse_path stroke
0 0 0 nodecolor
14 /Times-Roman set_font
3786 4868.9 moveto 76 (GO:0006807) alignedtext
0 0 0 nodecolor
14 /Times-Roman set_font
3799.5 4853.9 moveto 49 (nitrogen) alignedtext
0 0 0 nodecolor
14 /Times-Roman set_font
3793.5 4838.9 moveto 61 (compound) alignedtext
0 0 0 nodecolor
14 /Times-Roman set_font
3795 4823.9 moveto 58 (metabolic) alignedtext
0 0 0 nodecolor
14 /Times-Roman set_font
3802.5 4808.9 moveto 43 (process) alignedtext
grestore
% node35->node99
gsave
1 setlinewidth
0 0 0 edgecolor
newpath 3689.92 5198.22 moveto
3714.98 5132.02 3767.97 4992.02 3799.31 4909.23 curveto
stroke
0 0 0 edgecolor
newpath 3802.66 4910.27 moveto
3802.93 4899.67 lineto
3796.11 4907.79 lineto
closepath fill
1 setlinewidth
solid
0 0 0 edgecolor
newpath 3802.66 4910.27 moveto
3802.93 4899.67 lineto
3796.11 4907.79 lineto
closepath stroke
grestore
% node35->node104
gsave
1 setlinewidth
0 0 0 edgecolor
newpath 3737.79 5224.56 moveto
3956.53 5186.71 4691.25 5051.63 4882 4914 curveto
5033.99 4804.33 5133.33 4598.03 5176.43 4493.01 curveto
stroke
0 0 0 edgecolor
newpath 5179.78 4494.05 moveto
5180.3 4483.47 lineto
5173.3 4491.42 lineto
closepath fill
1 setlinewidth
solid
0 0 0 edgecolor
newpath 5179.78 4494.05 moveto
5180.3 4483.47 lineto
5173.3 4491.42 lineto
closepath stroke
grestore
% node35->node132
gsave
1 setlinewidth
0 0 0 edgecolor
newpath 3646.42 5201.49 moveto
3598.79 5145.76 3505.24 5028.77 3454 4914 curveto
3350.41 4681.99 3410.25 4595.89 3321 4358 curveto
3198.66 4031.9 3091.15 3985.42 2957 3664 curveto
2923.04 3582.63 2744.64 3004.11 2687.57 2818.3 curveto
stroke
0 0 0 edgecolor
newpath 2690.91 2817.24 moveto
2684.63 2808.71 lineto
2684.22 2819.3 lineto
closepath fill
1 setlinewidth
solid
0 0 0 edgecolor
newpath 2690.91 2817.24 moveto
2684.63 2808.71 lineto
2684.22 2819.3 lineto
closepath stroke
grestore
% node136
gsave
1 0.99999 1 nodecolor
3676 4844 65.05 37.48 ellipse_path fill
1 setlinewidth
filled
0 0 0 nodecolor
3676 4844 65.05 37.48 ellipse_path stroke
0 0 0 nodecolor
14 /Times-Roman set_font
3638 4853.9 moveto 76 (GO:0009058) alignedtext
0 0 0 nodecolor
14 /Times-Roman set_font
3640.5 4838.9 moveto 71 (biosynthetic) alignedtext
0 0 0 nodecolor
14 /Times-Roman set_font
3654.5 4823.9 moveto 43 (process) alignedtext
grestore
% node35->node136
gsave
1 setlinewidth
0 0 0 edgecolor
newpath 3676 5197.15 moveto
3676 5125.53 3676 4970.31 3676 4891.69 curveto
stroke
0 0 0 edgecolor
newpath 3679.5 4891.58 moveto
3676 4881.58 lineto
3672.5 4891.58 lineto
closepath fill
1 setlinewidth
solid
0 0 0 edgecolor
newpath 3679.5 4891.58 moveto
3676 4881.58 lineto
3672.5 4891.58 lineto
closepath stroke
grestore
% node145
gsave
1 0.51348 1 nodecolor
4600 4428 65.76 48.08 ellipse_path fill
1 setlinewidth
filled
0 0 0 nodecolor
4600 4428 65.76 48.08 ellipse_path stroke
0 0 0 nodecolor
14 /Times-Roman set_font
4561.5 4445.4 moveto 77 (GO:0046148) alignedtext
0 0 0 nodecolor
14 /Times-Roman set_font
4576 4430.4 moveto 48 (pigment) alignedtext
0 0 0 nodecolor
14 /Times-Roman set_font
4564.5 4415.4 moveto 71 (biosynthetic) alignedtext
0 0 0 nodecolor
14 /Times-Roman set_font
4578.5 4400.4 moveto 43 (process) alignedtext
grestore
% node35->node145
gsave
1 setlinewidth
0 0 0 edgecolor
newpath 3712.82 5203.86 moveto
3831.66 5103.18 4215.28 4776.8 4525 4498 curveto
4533.89 4489.99 4543.29 4481.37 4552.3 4473 curveto
stroke
0 0 0 edgecolor
newpath 4554.83 4475.43 moveto
4559.77 4466.05 lineto
4550.06 4470.3 lineto
closepath fill
1 setlinewidth
solid
0 0 0 edgecolor
newpath 4554.83 4475.43 moveto
4559.77 4466.05 lineto
4550.06 4470.3 lineto
closepath stroke
grestore
% node35->node146
gsave
1 setlinewidth
0 0 0 edgecolor
newpath 3612.21 5231.45 moveto
3308.19 5213.53 2007.04 5125.47 1670 4914 curveto
1667.02 4912.13 1381.74 4501.06 1380 4498 curveto
1297.6 4352.93 1222.41 4171.37 1184.96 4076.17 curveto
stroke
0 0 0 edgecolor
newpath 1188.14 4074.7 moveto
1181.24 4066.67 lineto
1181.63 4077.25 lineto
closepath fill
1 setlinewidth
solid
0 0 0 edgecolor
newpath 1188.14 4074.7 moveto
1181.24 4066.67 lineto
1181.63 4077.25 lineto
closepath stroke
grestore
% node147
gsave
1 0.047619 1 nodecolor
1483 4844 79.2 58.69 ellipse_path fill
1 setlinewidth
filled
0 0 0 nodecolor
1483 4844 79.2 58.69 ellipse_path stroke
0 0 0 nodecolor
14 /Times-Roman set_font
1445 4868.9 moveto 76 (GO:0046391) alignedtext
0 0 0 nodecolor
14 /Times-Roman set_font
1435 4853.9 moveto 96 (5-phosphoribose) alignedtext
0 0 0 nodecolor
14 /Times-Roman set_font
1442.5 4838.9 moveto 81 (1-diphosphate) alignedtext
0 0 0 nodecolor
14 /Times-Roman set_font
1454 4823.9 moveto 58 (metabolic) alignedtext
0 0 0 nodecolor
14 /Times-Roman set_font
1461.5 4808.9 moveto 43 (process) alignedtext
grestore
% node35->node147
gsave
1 setlinewidth
0 0 0 edgecolor
newpath 3612.28 5230.95 moveto
3358.58 5213.57 2397.48 5135.85 1642 4914 curveto
1613.52 4905.64 1583.45 4893.36 1557.21 4881.42 curveto
stroke
0 0 0 edgecolor
newpath 1558.64 4878.22 moveto
1548.1 4877.21 lineto
1555.71 4884.58 lineto
closepath fill
1 setlinewidth
solid
0 0 0 edgecolor
newpath 1558.64 4878.22 moveto
1548.1 4877.21 lineto
1555.71 4884.58 lineto
closepath stroke
grestore
% node186
gsave
1 0.94954 1 nodecolor
5233 4844 65.05 37.48 ellipse_path fill
1 setlinewidth
filled
0 0 0 nodecolor
5233 4844 65.05 37.48 ellipse_path stroke
0 0 0 nodecolor
14 /Times-Roman set_font
5195 4853.9 moveto 76 (GO:0055114) alignedtext
0 0 0 nodecolor
14 /Times-Roman set_font
5205.5 4838.9 moveto 55 (oxidation) alignedtext
0 0 0 nodecolor
14 /Times-Roman set_font
5205.5 4823.9 moveto 55 (reduction) alignedtext
grestore
% node35->node186
gsave
1 setlinewidth
0 0 0 edgecolor
newpath 3737.57 5224.59 moveto
3934.09 5190.54 4562.81 5075.39 5065 4914 curveto
5101.53 4902.26 5141.21 4885.91 5172.83 4871.96 curveto
stroke
0 0 0 edgecolor
newpath 5174.65 4874.98 moveto
5182.37 4867.71 lineto
5171.81 4868.58 lineto
closepath fill
1 setlinewidth
solid
0 0 0 edgecolor
newpath 5174.65 4874.98 moveto
5182.37 4867.71 lineto
5171.81 4868.58 lineto
closepath stroke
grestore
% node37
gsave
1 0.68018 1 nodecolor
5882 2344 73.04 26.87 ellipse_path fill
1 setlinewidth
filled
0 0 0 nodecolor
5882 2344 73.04 26.87 ellipse_path stroke
0 0 0 nodecolor
14 /Times-Roman set_font
5844 2346.4 moveto 76 (GO:0019346) alignedtext
0 0 0 nodecolor
14 /Times-Roman set_font
5838 2331.4 moveto 88 (transsulfuration) alignedtext
grestore
% node36->node37
gsave
1 setlinewidth
0 0 0 edgecolor
newpath 5882 2712.76 moveto
5882 2628.6 5882 2456.73 5882 2381.11 curveto
stroke
0 0 0 edgecolor
newpath 5885.5 2381.1 moveto
5882 2371.1 lineto
5878.5 2381.1 lineto
closepath fill
1 setlinewidth
solid
0 0 0 edgecolor
newpath 5885.5 2381.1 moveto
5882 2371.1 lineto
5878.5 2381.1 lineto
closepath stroke
grestore
% node38
gsave
1 0.62636 1 nodecolor
5733 2761 65.05 48.08 ellipse_path fill
1 setlinewidth
filled
0 0 0 nodecolor
5733 2761 65.05 48.08 ellipse_path stroke
0 0 0 nodecolor
14 /Times-Roman set_font
5695 2778.4 moveto 76 (GO:0009092) alignedtext
0 0 0 nodecolor
14 /Times-Roman set_font
5699 2763.4 moveto 68 (homoserine) alignedtext
0 0 0 nodecolor
14 /Times-Roman set_font
5704 2748.4 moveto 58 (metabolic) alignedtext
0 0 0 nodecolor
14 /Times-Roman set_font
5711.5 2733.4 moveto 43 (process) alignedtext
grestore
% node38->node37
gsave
1 setlinewidth
0 0 0 edgecolor
newpath 5749.66 2714.38 moveto
5779.6 2630.58 5841.91 2456.19 5868.98 2380.44 curveto
stroke
0 0 0 edgecolor
newpath 5872.34 2381.44 moveto
5872.41 2370.85 lineto
5865.75 2379.09 lineto
closepath fill
1 setlinewidth
solid
0 0 0 edgecolor
newpath 5872.34 2381.44 moveto
5872.41 2370.85 lineto
5865.75 2379.09 lineto
closepath stroke
grestore
% node39->node37
gsave
1 setlinewidth
0 0 0 edgecolor
newpath 6017.89 2714.38 moveto
5987.15 2630.58 5923.16 2456.19 5895.37 2380.44 curveto
stroke
0 0 0 edgecolor
newpath 5898.58 2379.03 moveto
5891.85 2370.85 lineto
5892.01 2381.44 lineto
closepath fill
1 setlinewidth
solid
0 0 0 edgecolor
newpath 5898.58 2379.03 moveto
5891.85 2370.85 lineto
5892.01 2381.44 lineto
closepath stroke
grestore
% node40->node75
gsave
1 setlinewidth
0 0 0 edgecolor
newpath 1604.35 4386.49 moveto
1545.09 4311.15 1419.81 4151.87 1353.05 4067 curveto
stroke
0 0 0 edgecolor
newpath 1355.71 4064.72 moveto
1346.77 4059.02 lineto
1350.2 4069.05 lineto
closepath fill
1 setlinewidth
solid
0 0 0 edgecolor
newpath 1355.71 4064.72 moveto
1346.77 4059.02 lineto
1350.2 4069.05 lineto
closepath stroke
grestore
% node40->node77
gsave
1 setlinewidth
0 0 0 edgecolor
newpath 1629.54 4380.16 moveto
1618.02 4306.26 1595.85 4164.02 1582.65 4079.31 curveto
stroke
0 0 0 edgecolor
newpath 1586.08 4078.62 moveto
1581.08 4069.27 lineto
1579.17 4079.69 lineto
closepath fill
1 setlinewidth
solid
0 0 0 edgecolor
newpath 1586.08 4078.62 moveto
1581.08 4069.27 lineto
1579.17 4079.69 lineto
closepath stroke
grestore
% node40->node140
gsave
1 setlinewidth
0 0 0 edgecolor
newpath 1616.75 4382.28 moveto
1588.01 4316.46 1534.71 4190.82 1497 4081 curveto
1444.43 3927.9 1395.59 3743.15 1372.3 3651.44 curveto
stroke
0 0 0 edgecolor
newpath 1375.63 3650.36 moveto
1369.78 3641.53 lineto
1368.85 3652.08 lineto
closepath fill
1 setlinewidth
solid
0 0 0 edgecolor
newpath 1375.63 3650.36 moveto
1369.78 3641.53 lineto
1368.85 3652.08 lineto
closepath stroke
grestore
% node41->node5
gsave
1 setlinewidth
0 0 0 edgecolor
newpath 3565 4804.21 moveto
3576.21 4793.53 3589.02 4782.58 3602 4774 curveto
3633.11 4753.45 4092.07 4557.79 4298.6 4470.12 curveto
stroke
0 0 0 edgecolor
newpath 4300.1 4473.29 moveto
4307.94 4466.16 lineto
4297.36 4466.84 lineto
closepath fill
1 setlinewidth
solid
0 0 0 edgecolor
newpath 4300.1 4473.29 moveto
4307.94 4466.16 lineto
4297.36 4466.84 lineto
closepath stroke
grestore
% node41->node40
gsave
1 setlinewidth
0 0 0 edgecolor
newpath 3469.7 4822.13 moveto
3428.55 4807.23 3371.9 4787.78 3321 4774 curveto
2706.05 4607.53 1945.84 4478.12 1710.13 4439.7 curveto
stroke
0 0 0 edgecolor
newpath 1710.4 4436.2 moveto
1699.97 4438.05 lineto
1709.28 4443.11 lineto
closepath fill
1 setlinewidth
solid
0 0 0 edgecolor
newpath 1710.4 4436.2 moveto
1699.97 4438.05 lineto
1709.28 4443.11 lineto
closepath stroke
grestore
% node89
gsave
1 1 1 nodecolor
3528 4011 155.77 58.69 ellipse_path fill
1 setlinewidth
filled
0 0 0 nodecolor
3528 4011 155.77 58.69 ellipse_path stroke
0 0 0 nodecolor
14 /Times-Roman set_font
3490 4035.9 moveto 76 (GO:0006139) alignedtext
0 0 0 nodecolor
14 /Times-Roman set_font
3425.5 4020.9 moveto 205 (nucleobase, nucleoside, nucleotide) alignedtext
0 0 0 nodecolor
14 /Times-Roman set_font
3494.5 4005.9 moveto 67 (and nucleic) alignedtext
0 0 0 nodecolor
14 /Times-Roman set_font
3484.5 3990.9 moveto 87 (acid metabolic) alignedtext
0 0 0 nodecolor
14 /Times-Roman set_font
3506.5 3975.9 moveto 43 (process) alignedtext
grestore
% node41->node89
gsave
1 setlinewidth
0 0 0 edgecolor
newpath 3528 4795.92 moveto
3528 4655.31 3528 4244.44 3528 4080.11 curveto
stroke
0 0 0 edgecolor
newpath 3531.5 4079.64 moveto
3528 4069.64 lineto
3524.5 4079.64 lineto
closepath fill
1 setlinewidth
solid
0 0 0 edgecolor
newpath 3531.5 4079.64 moveto
3528 4069.64 lineto
3524.5 4079.64 lineto
closepath stroke
grestore
% node42
gsave
1 0.99912 1 nodecolor
5046 2761 65.76 48.08 ellipse_path fill
1 setlinewidth
filled
0 0 0 nodecolor
5046 2761 65.76 48.08 ellipse_path stroke
0 0 0 nodecolor
14 /Times-Roman set_font
5007.5 2778.4 moveto 77 (GO:0006547) alignedtext
0 0 0 nodecolor
14 /Times-Roman set_font
5020.5 2763.4 moveto 51 (histidine) alignedtext
0 0 0 nodecolor
14 /Times-Roman set_font
5017 2748.4 moveto 58 (metabolic) alignedtext
0 0 0 nodecolor
14 /Times-Roman set_font
5024.5 2733.4 moveto 43 (process) alignedtext
grestore
% node42->node43
gsave
1 setlinewidth
0 0 0 edgecolor
newpath 5035.31 2713.57 moveto
5017.92 2636.44 4983.59 2484.13 4964.88 2401.15 curveto
stroke
0 0 0 edgecolor
newpath 4968.29 2400.37 moveto
4962.68 2391.38 lineto
4961.47 2401.91 lineto
closepath fill
1 setlinewidth
solid
0 0 0 edgecolor
newpath 4968.29 2400.37 moveto
4962.68 2391.38 lineto
4961.47 2401.91 lineto
closepath stroke
grestore
% node44
gsave
1 0.86605 1 nodecolor
4579 2761 109.1 58.69 ellipse_path fill
1 setlinewidth
filled
0 0 0 nodecolor
4579 2761 109.1 58.69 ellipse_path stroke
0 0 0 nodecolor
14 /Times-Roman set_font
4541 2785.9 moveto 76 (GO:0009076) alignedtext
0 0 0 nodecolor
14 /Times-Roman set_font
4553.5 2770.9 moveto 51 (histidine) alignedtext
0 0 0 nodecolor
14 /Times-Roman set_font
4559.5 2755.9 moveto 39 (family) alignedtext
0 0 0 nodecolor
14 /Times-Roman set_font
4509.5 2740.9 moveto 139 (amino acid biosynthetic) alignedtext
0 0 0 nodecolor
14 /Times-Roman set_font
4557.5 2725.9 moveto 43 (process) alignedtext
grestore
% node44->node43
gsave
1 setlinewidth
0 0 0 edgecolor
newpath 4626.24 2708.19 moveto
4699.3 2626.51 4838.61 2470.77 4909.01 2392.07 curveto
stroke
0 0 0 edgecolor
newpath 4911.95 2394.02 moveto
4916.01 2384.24 lineto
4906.73 2389.36 lineto
closepath fill
1 setlinewidth
solid
0 0 0 edgecolor
newpath 4911.95 2394.02 moveto
4916.01 2384.24 lineto
4906.73 2389.36 lineto
closepath stroke
grestore
% node45
gsave
1 0.98371 1 nodecolor
5577 2761 72.83 48.08 ellipse_path fill
1 setlinewidth
filled
0 0 0 nodecolor
5577 2761 72.83 48.08 ellipse_path stroke
0 0 0 nodecolor
14 /Times-Roman set_font
5539 2778.4 moveto 76 (GO:0006206) alignedtext
0 0 0 nodecolor
14 /Times-Roman set_font
5544.5 2763.4 moveto 65 (pyrimidine) alignedtext
0 0 0 nodecolor
14 /Times-Roman set_font
5533.5 2748.4 moveto 87 (base metabolic) alignedtext
0 0 0 nodecolor
14 /Times-Roman set_font
5555.5 2733.4 moveto 43 (process) alignedtext
grestore
% node46
gsave
1 0.95236 1 nodecolor
5496 2344 82.02 48.08 ellipse_path fill
1 setlinewidth
filled
0 0 0 nodecolor
5496 2344 82.02 48.08 ellipse_path stroke
0 0 0 nodecolor
14 /Times-Roman set_font
5458 2361.4 moveto 76 (GO:0019856) alignedtext
0 0 0 nodecolor
14 /Times-Roman set_font
5463.5 2346.4 moveto 65 (pyrimidine) alignedtext
0 0 0 nodecolor
14 /Times-Roman set_font
5446 2331.4 moveto 100 (base biosynthetic) alignedtext
0 0 0 nodecolor
14 /Times-Roman set_font
5474.5 2316.4 moveto 43 (process) alignedtext
grestore
% node45->node46
gsave
1 setlinewidth
0 0 0 edgecolor
newpath 5567.71 2713.16 moveto
5552.75 2636.15 5523.38 2484.94 5507.25 2401.94 curveto
stroke
0 0 0 edgecolor
newpath 5510.65 2401.07 moveto
5505.31 2391.92 lineto
5503.78 2402.4 lineto
closepath fill
1 setlinewidth
solid
0 0 0 edgecolor
newpath 5510.65 2401.07 moveto
5505.31 2391.92 lineto
5503.78 2402.4 lineto
closepath stroke
grestore
% node196
gsave
1 0.86605 1 nodecolor
5496 1927 96.17 48.08 ellipse_path fill
1 setlinewidth
filled
0 0 0 nodecolor
5496 1927 96.17 48.08 ellipse_path stroke
0 0 0 nodecolor
14 /Times-Roman set_font
5458 1944.4 moveto 76 (GO:0006207) alignedtext
0 0 0 nodecolor
14 /Times-Roman set_font
5436 1929.4 moveto 120 ('de novo' pyrimidine) alignedtext
0 0 0 nodecolor
14 /Times-Roman set_font
5446 1914.4 moveto 100 (base biosynthetic) alignedtext
0 0 0 nodecolor
14 /Times-Roman set_font
5474.5 1899.4 moveto 43 (process) alignedtext
grestore
% node46->node196
gsave
1 setlinewidth
0 0 0 edgecolor
newpath 5496 2295.76 moveto
5496 2218.68 5496 2068.04 5496 1985.14 curveto
stroke
0 0 0 edgecolor
newpath 5499.5 1985.13 moveto
5496 1975.13 lineto
5492.5 1985.13 lineto
closepath fill
1 setlinewidth
solid
0 0 0 edgecolor
newpath 5499.5 1985.13 moveto
5496 1975.13 lineto
5492.5 1985.13 lineto
closepath stroke
grestore
% node47
gsave
1 0.99778 1 nodecolor
5233 2761 65.05 48.08 ellipse_path fill
1 setlinewidth
filled
0 0 0 nodecolor
5233 2761 65.05 48.08 ellipse_path stroke
0 0 0 nodecolor
14 /Times-Roman set_font
5195 2778.4 moveto 76 (GO:0046112) alignedtext
0 0 0 nodecolor
14 /Times-Roman set_font
5201 2763.4 moveto 64 (nucleobase) alignedtext
0 0 0 nodecolor
14 /Times-Roman set_font
5197.5 2748.4 moveto 71 (biosynthetic) alignedtext
0 0 0 nodecolor
14 /Times-Roman set_font
5211.5 2733.4 moveto 43 (process) alignedtext
grestore
% node47->node46
gsave
1 setlinewidth
0 0 0 edgecolor
newpath 5260.65 2717.16 moveto
5309.18 2640.21 5409.52 2481.12 5462.13 2397.7 curveto
stroke
0 0 0 edgecolor
newpath 5465.16 2399.46 moveto
5467.53 2389.14 lineto
5459.24 2395.73 lineto
closepath fill
1 setlinewidth
solid
0 0 0 edgecolor
newpath 5465.16 2399.46 moveto
5467.53 2389.14 lineto
5459.24 2395.73 lineto
closepath stroke
grestore
% node227
gsave
1 0.047619 1 nodecolor
5233 2344 82.02 48.08 ellipse_path fill
1 setlinewidth
filled
0 0 0 nodecolor
5233 2344 82.02 48.08 ellipse_path stroke
0 0 0 nodecolor
14 /Times-Roman set_font
5195.5 2361.4 moveto 75 (GO:0009113) alignedtext
0 0 0 nodecolor
14 /Times-Roman set_font
5214.5 2346.4 moveto 37 (purine) alignedtext
0 0 0 nodecolor
14 /Times-Roman set_font
5183 2331.4 moveto 100 (base biosynthetic) alignedtext
0 0 0 nodecolor
14 /Times-Roman set_font
5211.5 2316.4 moveto 43 (process) alignedtext
grestore
% node47->node227
gsave
1 setlinewidth
0 0 0 edgecolor
newpath 5233 2712.76 moveto
5233 2635.68 5233 2485.04 5233 2402.14 curveto
stroke
0 0 0 edgecolor
newpath 5236.5 2402.13 moveto
5233 2392.13 lineto
5229.5 2402.13 lineto
closepath fill
1 setlinewidth
solid
0 0 0 edgecolor
newpath 5236.5 2402.13 moveto
5233 2392.13 lineto
5229.5 2402.13 lineto
closepath stroke
grestore
% node48->node3
gsave
1 setlinewidth
0 0 0 edgecolor
newpath 6252.04 5202.75 moveto
6240.14 5192.92 6226.19 5182.9 6212 5176 curveto
6088.85 5116.11 5151.54 4916.27 4880.93 4859.29 curveto
stroke
0 0 0 edgecolor
newpath 4881.34 4855.79 moveto
4870.83 4857.16 lineto
4879.89 4862.64 lineto
closepath fill
1 setlinewidth
solid
0 0 0 edgecolor
newpath 4881.34 4855.79 moveto
4870.83 4857.16 lineto
4879.89 4862.64 lineto
closepath stroke
grestore
% node49
gsave
1 1 1 nodecolor
6254 4428 84.15 48.08 ellipse_path fill
1 setlinewidth
filled
0 0 0 nodecolor
6254 4428 84.15 48.08 ellipse_path stroke
0 0 0 nodecolor
14 /Times-Roman set_font
6217 4445.4 moveto 74 (GO:0022613) alignedtext
0 0 0 nodecolor
14 /Times-Roman set_font
6202.5 4430.4 moveto 103 (ribonucleoprotein) alignedtext
0 0 0 nodecolor
14 /Times-Roman set_font
6228.5 4415.4 moveto 51 (complex) alignedtext
0 0 0 nodecolor
14 /Times-Roman set_font
6223 4400.4 moveto 62 (biogenesis) alignedtext
grestore
% node48->node49
gsave
1 setlinewidth
0 0 0 edgecolor
newpath 6284.51 5197.43 moveto
6279.4 5068.46 6262.53 4643.12 6256.32 4486.54 curveto
stroke
0 0 0 edgecolor
newpath 6259.8 4486.03 moveto
6255.91 4476.18 lineto
6252.81 4486.31 lineto
closepath fill
1 setlinewidth
solid
0 0 0 edgecolor
newpath 6259.8 4486.03 moveto
6255.91 4476.18 lineto
6252.81 4486.31 lineto
closepath stroke
grestore
% node79
gsave
1 1 1 nodecolor
6515 4844 72.12 37.48 ellipse_path fill
1 setlinewidth
filled
0 0 0 nodecolor
6515 4844 72.12 37.48 ellipse_path stroke
0 0 0 nodecolor
14 /Times-Roman set_font
6477 4853.9 moveto 76 (GO:0007005) alignedtext
0 0 0 nodecolor
14 /Times-Roman set_font
6472 4838.9 moveto 86 (mitochondrion) alignedtext
0 0 0 nodecolor
14 /Times-Roman set_font
6478.5 4823.9 moveto 73 (organization) alignedtext
grestore
% node48->node79
gsave
1 setlinewidth
0 0 0 edgecolor
newpath 6306.93 5199.26 moveto
6348.82 5127.74 6442.87 4967.16 6488.78 4888.76 curveto
stroke
0 0 0 edgecolor
newpath 6491.84 4890.47 moveto
6493.87 4880.08 lineto
6485.8 4886.94 lineto
closepath fill
1 setlinewidth
solid
0 0 0 edgecolor
newpath 6491.84 4890.47 moveto
6493.87 4880.08 lineto
6485.8 4886.94 lineto
closepath stroke
grestore
% node84
gsave
1 1 1 nodecolor
6671 4844 63.85 37.48 ellipse_path fill
1 setlinewidth
filled
0 0 0 nodecolor
6671 4844 63.85 37.48 ellipse_path stroke
0 0 0 nodecolor
14 /Times-Roman set_font
6633.5 4853.9 moveto 75 (GO:0033750) alignedtext
0 0 0 nodecolor
14 /Times-Roman set_font
6643.5 4838.9 moveto 55 (ribosome) alignedtext
0 0 0 nodecolor
14 /Times-Roman set_font
6636 4823.9 moveto 70 (localization) alignedtext
grestore
% node48->node84
gsave
1 setlinewidth
0 0 0 edgecolor
newpath 6318.16 5202.34 moveto
6388.46 5130.95 6555.57 4961.23 6631.84 4883.77 curveto
stroke
0 0 0 edgecolor
newpath 6634.41 4886.15 moveto
6638.93 4876.57 lineto
6629.42 4881.24 lineto
closepath fill
1 setlinewidth
solid
0 0 0 edgecolor
newpath 6634.41 4886.15 moveto
6638.93 4876.57 lineto
6629.42 4881.24 lineto
closepath stroke
grestore
% node96
gsave
1 0.99999 1 nodecolor
5958 4844 77.99 69.3 ellipse_path fill
1 setlinewidth
filled
0 0 0 nodecolor
5958 4844 77.99 69.3 ellipse_path stroke
0 0 0 nodecolor
14 /Times-Roman set_font
5920 4876.4 moveto 76 (GO:0034621) alignedtext
0 0 0 nodecolor
14 /Times-Roman set_font
5935.5 4861.4 moveto 45 (cellular) alignedtext
0 0 0 nodecolor
14 /Times-Roman set_font
5910.5 4846.4 moveto 95 (macromolecular) alignedtext
0 0 0 nodecolor
14 /Times-Roman set_font
5932.5 4831.4 moveto 51 (complex) alignedtext
0 0 0 nodecolor
14 /Times-Roman set_font
5937.5 4816.4 moveto 41 (subunit) alignedtext
0 0 0 nodecolor
14 /Times-Roman set_font
5921.5 4801.4 moveto 73 (organization) alignedtext
grestore
% node48->node96
gsave
1 setlinewidth
0 0 0 edgecolor
newpath 6257.47 5200.99 moveto
6202.6 5135.58 6081.62 4991.37 6011.38 4907.63 curveto
stroke
0 0 0 edgecolor
newpath 6014.06 4905.38 moveto
6004.95 4899.97 lineto
6008.69 4909.88 lineto
closepath fill
1 setlinewidth
solid
0 0 0 edgecolor
newpath 6014.06 4905.38 moveto
6004.95 4899.97 lineto
6008.69 4909.88 lineto
closepath stroke
grestore
% node106
gsave
1 1 1 nodecolor
6421 4428 65.05 37.48 ellipse_path fill
1 setlinewidth
filled
0 0 0 nodecolor
6421 4428 65.05 37.48 ellipse_path stroke
0 0 0 nodecolor
14 /Times-Roman set_font
6383 4437.9 moveto 76 (GO:0070925) alignedtext
0 0 0 nodecolor
14 /Times-Roman set_font
6393.5 4422.9 moveto 55 (organelle) alignedtext
0 0 0 nodecolor
14 /Times-Roman set_font
6394 4407.9 moveto 54 (assembly) alignedtext
grestore
% node48->node106
gsave
1 setlinewidth
0 0 0 edgecolor
newpath 6292.29 5197.43 moveto
6314.4 5065.25 6388.59 4621.77 6413.08 4475.35 curveto
stroke
0 0 0 edgecolor
newpath 6416.56 4475.77 moveto
6414.75 4465.33 lineto
6409.65 4474.62 lineto
closepath fill
1 setlinewidth
solid
0 0 0 edgecolor
newpath 6416.56 4475.77 moveto
6414.75 4465.33 lineto
6409.65 4474.62 lineto
closepath stroke
grestore
% node48->node202
gsave
1 setlinewidth
0 0 0 edgecolor
newpath 6253.76 5202.27 moveto
6241.67 5192.03 6227.17 5181.87 6212 5176 curveto
4554.26 4534.32 3911.13 5464.74 2221 4914 curveto
2056.7 4860.46 1659.11 4642.28 1564 4498 curveto
1492.62 4389.72 1446.96 3449.65 1437.04 3225.73 curveto
stroke
0 0 0 edgecolor
newpath 1440.53 3225.45 moveto
1436.6 3215.61 lineto
1433.54 3225.76 lineto
closepath fill
1 setlinewidth
solid
0 0 0 edgecolor
newpath 1440.53 3225.45 moveto
1436.6 3215.61 lineto
1433.54 3225.76 lineto
closepath stroke
grestore
% node219
gsave
1 0.047619 1 nodecolor
6069 4428 82.94 37.48 ellipse_path fill
1 setlinewidth
filled
0 0 0 nodecolor
6069 4428 82.94 37.48 ellipse_path stroke
0 0 0 nodecolor
14 /Times-Roman set_font
6030.5 4437.9 moveto 77 (GO:0006999) alignedtext
0 0 0 nodecolor
14 /Times-Roman set_font
6047.5 4422.9 moveto 43 (nuclear) alignedtext
0 0 0 nodecolor
14 /Times-Roman set_font
6018 4407.9 moveto 102 (pore organization) alignedtext
grestore
% node48->node219
gsave
1 setlinewidth
0 0 0 edgecolor
newpath 6280.06 5197.54 moveto
6267.13 5118.49 6234.11 4929.1 6191 4774 curveto
6160.7 4664.99 6113.71 4540.67 6087.78 4474.78 curveto
stroke
0 0 0 edgecolor
newpath 6090.89 4473.11 moveto
6083.96 4465.1 lineto
6084.38 4475.69 lineto
closepath fill
1 setlinewidth
solid
0 0 0 edgecolor
newpath 6090.89 4473.11 moveto
6083.96 4465.1 lineto
6084.38 4475.69 lineto
closepath stroke
grestore
% node220
gsave
1 0.99996 1 nodecolor
6611 4428 68.8 48.08 ellipse_path fill
1 setlinewidth
filled
0 0 0 nodecolor
6611 4428 68.8 48.08 ellipse_path stroke
0 0 0 nodecolor
14 /Times-Roman set_font
6573 4445.4 moveto 76 (GO:0007006) alignedtext
0 0 0 nodecolor
14 /Times-Roman set_font
6570 4430.4 moveto 82 (mitochondrial) alignedtext
0 0 0 nodecolor
14 /Times-Roman set_font
6580.5 4415.4 moveto 61 (membrane) alignedtext
0 0 0 nodecolor
14 /Times-Roman set_font
6574.5 4400.4 moveto 73 (organization) alignedtext
grestore
% node48->node220
gsave
1 setlinewidth
0 0 0 edgecolor
newpath 6295.72 5197.82 moveto
6316.94 5118.51 6370.61 4927.44 6434 4774 curveto
6478.04 4667.39 6542.2 4548.86 6579.96 4481.88 curveto
stroke
0 0 0 edgecolor
newpath 6583.23 4483.21 moveto
6585.11 4472.78 lineto
6577.14 4479.76 lineto
closepath fill
1 setlinewidth
solid
0 0 0 edgecolor
newpath 6583.23 4483.21 moveto
6585.11 4472.78 lineto
6577.14 4479.76 lineto
closepath stroke
grestore
% node52
gsave
1 1 1 nodecolor
6182 3594 84.15 48.08 ellipse_path fill
1 setlinewidth
filled
0 0 0 nodecolor
6182 3594 84.15 48.08 ellipse_path stroke
0 0 0 nodecolor
14 /Times-Roman set_font
6145 3611.4 moveto 74 (GO:0022618) alignedtext
0 0 0 nodecolor
14 /Times-Roman set_font
6130.5 3596.4 moveto 103 (ribonucleoprotein) alignedtext
0 0 0 nodecolor
14 /Times-Roman set_font
6156.5 3581.4 moveto 51 (complex) alignedtext
0 0 0 nodecolor
14 /Times-Roman set_font
6155 3566.4 moveto 54 (assembly) alignedtext
grestore
% node49->node52
gsave
1 setlinewidth
0 0 0 edgecolor
newpath 6267.61 4380.36 moveto
6290.7 4292.85 6332.49 4100.81 6305 3941 curveto
6286.63 3834.21 6238.65 3716.69 6208.34 3649.48 curveto
stroke
0 0 0 edgecolor
newpath 6211.5 3647.99 moveto
6204.18 3640.33 lineto
6205.13 3650.89 lineto
closepath fill
1 setlinewidth
solid
0 0 0 edgecolor
newpath 6211.5 3647.99 moveto
6204.18 3640.33 lineto
6205.13 3650.89 lineto
closepath stroke
grestore
% node107
gsave
1 1 1 nodecolor
6456 4011 65.76 37.48 ellipse_path fill
1 setlinewidth
filled
0 0 0 nodecolor
6456 4011 65.76 37.48 ellipse_path stroke
0 0 0 nodecolor
14 /Times-Roman set_font
6417.5 4020.9 moveto 77 (GO:0042254) alignedtext
0 0 0 nodecolor
14 /Times-Roman set_font
6428.5 4005.9 moveto 55 (ribosome) alignedtext
0 0 0 nodecolor
14 /Times-Roman set_font
6425 3990.9 moveto 62 (biogenesis) alignedtext
grestore
% node49->node107
gsave
1 setlinewidth
0 0 0 edgecolor
newpath 6276.58 4381.38 moveto
6315.61 4300.81 6395.2 4136.51 6433.9 4056.63 curveto
stroke
0 0 0 edgecolor
newpath 6437.2 4057.85 moveto
6438.41 4047.32 lineto
6430.9 4054.79 lineto
closepath fill
1 setlinewidth
solid
0 0 0 edgecolor
newpath 6437.2 4057.85 moveto
6438.41 4047.32 lineto
6430.9 4054.79 lineto
closepath stroke
grestore
% node109
gsave
1 1 1 nodecolor
6534 3594 63.85 48.08 ellipse_path fill
1 setlinewidth
filled
0 0 0 nodecolor
6534 3594 63.85 48.08 ellipse_path stroke
0 0 0 nodecolor
14 /Times-Roman set_font
6496.5 3611.4 moveto 75 (GO:0042273) alignedtext
0 0 0 nodecolor
14 /Times-Roman set_font
6505 3596.4 moveto 58 (ribosomal) alignedtext
0 0 0 nodecolor
14 /Times-Roman set_font
6497 3581.4 moveto 74 (large subunit) alignedtext
0 0 0 nodecolor
14 /Times-Roman set_font
6503 3566.4 moveto 62 (biogenesis) alignedtext
grestore
% node49->node109
gsave
1 setlinewidth
0 0 0 edgecolor
newpath 6301.34 4388.26 moveto
6367.57 4329.23 6484.93 4211.27 6531 4081 curveto
6583.1 3933.67 6561.54 3745.24 6545.52 3651.84 curveto
stroke
0 0 0 edgecolor
newpath 6548.92 3650.99 moveto
6543.74 3641.75 lineto
6542.03 3652.2 lineto
closepath fill
1 setlinewidth
solid
0 0 0 edgecolor
newpath 6548.92 3650.99 moveto
6543.74 3641.75 lineto
6542.03 3652.2 lineto
closepath stroke
grestore
% node110
gsave
1 0.99998 1 nodecolor
6349 3594 65.05 48.08 ellipse_path fill
1 setlinewidth
filled
0 0 0 nodecolor
6349 3594 65.05 48.08 ellipse_path stroke
0 0 0 nodecolor
14 /Times-Roman set_font
6311 3611.4 moveto 76 (GO:0042274) alignedtext
0 0 0 nodecolor
14 /Times-Roman set_font
6320 3596.4 moveto 58 (ribosomal) alignedtext
0 0 0 nodecolor
14 /Times-Roman set_font
6311 3581.4 moveto 76 (small subunit) alignedtext
0 0 0 nodecolor
14 /Times-Roman set_font
6318 3566.4 moveto 62 (biogenesis) alignedtext
grestore
% node49->node110
gsave
1 setlinewidth
0 0 0 edgecolor
newpath 6265.72 4380.36 moveto
6281.58 4313.81 6309.45 4189.02 6323 4081 curveto
6342.31 3927.1 6347.3 3744.08 6348.57 3652.43 curveto
stroke
0 0 0 edgecolor
newpath 6352.07 3652.29 moveto
6348.7 3642.24 lineto
6345.08 3652.2 lineto
closepath fill
1 setlinewidth
solid
0 0 0 edgecolor
newpath 6352.07 3652.29 moveto
6348.7 3642.24 lineto
6345.08 3652.2 lineto
closepath stroke
grestore
% node50->node49
gsave
1 setlinewidth
0 0 0 edgecolor
newpath 6145.62 5187.23 moveto
6156.78 5124.6 6176.52 5011.26 6191 4914 curveto
6213.95 4759.84 6236.31 4577.45 6247.18 4486.17 curveto
stroke
0 0 0 edgecolor
newpath 6250.68 4486.37 moveto
6248.38 4476.03 lineto
6243.73 4485.54 lineto
closepath fill
1 setlinewidth
solid
0 0 0 edgecolor
newpath 6250.68 4486.37 moveto
6248.38 4476.03 lineto
6243.73 4485.54 lineto
closepath stroke
grestore
% node50->node161
gsave
1 setlinewidth
0 0 0 edgecolor
newpath 6134.65 5186.66 moveto
6131.15 5114.7 6124.59 4979.61 6120.83 4902.28 curveto
stroke
0 0 0 edgecolor
newpath 6124.32 4902.04 moveto
6120.34 4892.23 lineto
6117.33 4902.38 lineto
closepath fill
1 setlinewidth
solid
0 0 0 edgecolor
newpath 6124.32 4902.04 moveto
6120.34 4892.23 lineto
6117.33 4902.38 lineto
closepath stroke
grestore
% node51
gsave
1 0.99966 1 nodecolor
6218 4011 77.99 58.69 ellipse_path fill
1 setlinewidth
filled
0 0 0 nodecolor
6218 4011 77.99 58.69 ellipse_path stroke
0 0 0 nodecolor
14 /Times-Roman set_font
6180 4035.9 moveto 76 (GO:0034622) alignedtext
0 0 0 nodecolor
14 /Times-Roman set_font
6195.5 4020.9 moveto 45 (cellular) alignedtext
0 0 0 nodecolor
14 /Times-Roman set_font
6170.5 4005.9 moveto 95 (macromolecular) alignedtext
0 0 0 nodecolor
14 /Times-Roman set_font
6192.5 3990.9 moveto 51 (complex) alignedtext
0 0 0 nodecolor
14 /Times-Roman set_font
6191 3975.9 moveto 54 (assembly) alignedtext
grestore
% node51->node52
gsave
1 setlinewidth
0 0 0 edgecolor
newpath 6212.96 3952.58 moveto
6206.09 3873.1 6193.89 3731.73 6187.03 3652.31 curveto
stroke
0 0 0 edgecolor
newpath 6190.49 3651.66 moveto
6186.14 3642 lineto
6183.52 3652.26 lineto
closepath fill
1 setlinewidth
solid
0 0 0 edgecolor
newpath 6190.49 3651.66 moveto
6186.14 3642 lineto
6183.52 3652.26 lineto
closepath stroke
grestore
% node105
gsave
1 1 1 nodecolor
6442 3178 65.05 37.48 ellipse_path fill
1 setlinewidth
filled
0 0 0 nodecolor
6442 3178 65.05 37.48 ellipse_path stroke
0 0 0 nodecolor
14 /Times-Roman set_font
6404 3187.9 moveto 76 (GO:0042255) alignedtext
0 0 0 nodecolor
14 /Times-Roman set_font
6414.5 3172.9 moveto 55 (ribosome) alignedtext
0 0 0 nodecolor
14 /Times-Roman set_font
6415 3157.9 moveto 54 (assembly) alignedtext
grestore
% node52->node105
gsave
1 setlinewidth
0 0 0 edgecolor
newpath 6210.32 3548.69 moveto
6260.57 3468.29 6364.7 3301.68 6414.42 3222.13 curveto
stroke
0 0 0 edgecolor
newpath 6417.58 3223.67 moveto
6419.92 3213.33 lineto
6411.65 3219.96 lineto
closepath fill
1 setlinewidth
solid
0 0 0 edgecolor
newpath 6417.58 3223.67 moveto
6419.92 3213.33 lineto
6411.65 3219.96 lineto
closepath stroke
grestore
% node54
gsave
1 0.9927 1 nodecolor
7268 4011 87.89 58.69 ellipse_path fill
1 setlinewidth
filled
0 0 0 nodecolor
7268 4011 87.89 58.69 ellipse_path stroke
0 0 0 nodecolor
14 /Times-Roman set_font
7230 4035.9 moveto 76 (GO:0030150) alignedtext
0 0 0 nodecolor
14 /Times-Roman set_font
7247.5 4020.9 moveto 41 (protein) alignedtext
0 0 0 nodecolor
14 /Times-Roman set_font
7248.5 4005.9 moveto 39 (import) alignedtext
0 0 0 nodecolor
14 /Times-Roman set_font
7213.5 3990.9 moveto 109 (into mitochondrial) alignedtext
0 0 0 nodecolor
14 /Times-Roman set_font
7249.5 3975.9 moveto 37 (matrix) alignedtext
grestore
% node53->node54
gsave
1 setlinewidth
0 0 0 edgecolor
newpath 7296.3 4379.76 moveto
7290.62 4305.8 7279.75 4164.09 7273.26 4079.51 curveto
stroke
0 0 0 edgecolor
newpath 7276.74 4079.19 moveto
7272.49 4069.49 lineto
7269.76 4079.73 lineto
closepath fill
1 setlinewidth
solid
0 0 0 edgecolor
newpath 7276.74 4079.19 moveto
7272.49 4069.49 lineto
7269.76 4079.73 lineto
closepath stroke
grestore
% node53->node137
gsave
1 setlinewidth
0 0 0 edgecolor
newpath 7318.63 4381.11 moveto
7350.85 4293.23 7409.46 4098.4 7365 3941 curveto
7333.49 3829.45 7254.95 3718.42 7202.56 3653.03 curveto
stroke
0 0 0 edgecolor
newpath 7204.99 3650.47 moveto
7195.99 3644.89 lineto
7199.55 3654.87 lineto
closepath fill
1 setlinewidth
solid
0 0 0 edgecolor
newpath 7204.99 3650.47 moveto
7195.99 3644.89 lineto
7199.55 3654.87 lineto
closepath stroke
grestore
% node55->node54
gsave
1 setlinewidth
0 0 0 edgecolor
newpath 7063.23 5176.79 moveto
7098.9 4973.7 7217.74 4297.12 7256.01 4079.24 curveto
stroke
0 0 0 edgecolor
newpath 7259.49 4079.67 moveto
7257.77 4069.21 lineto
7252.6 4078.46 lineto
closepath fill
1 setlinewidth
solid
0 0 0 edgecolor
newpath 7259.49 4079.67 moveto
7257.77 4069.21 lineto
7252.6 4078.46 lineto
closepath stroke
grestore
% node56
gsave
1 0.9931 1 nodecolor
460 1511 84.15 26.87 ellipse_path fill
1 setlinewidth
filled
0 0 0 nodecolor
460 1511 84.15 26.87 ellipse_path stroke
0 0 0 nodecolor
14 /Times-Roman set_font
422 1513.4 moveto 76 (GO:0001510) alignedtext
0 0 0 nodecolor
14 /Times-Roman set_font
408.5 1498.4 moveto 103 (RNA methylation) alignedtext
grestore
% node57
gsave
1 0.98097 1 nodecolor
462 1120 85.77 26.87 ellipse_path fill
1 setlinewidth
filled
0 0 0 nodecolor
462 1120 85.77 26.87 ellipse_path stroke
0 0 0 nodecolor
14 /Times-Roman set_font
424 1122.4 moveto 76 (GO:0030488) alignedtext
0 0 0 nodecolor
14 /Times-Roman set_font
409 1107.4 moveto 106 (tRNA methylation) alignedtext
grestore
% node56->node57
gsave
1 setlinewidth
0 0 0 edgecolor
newpath 460.14 1483.82 moveto
460.49 1415.34 461.41 1235.65 461.81 1157.36 curveto
stroke
0 0 0 edgecolor
newpath 465.31 1157.02 moveto
461.86 1147 lineto
458.31 1156.99 lineto
closepath fill
1 setlinewidth
solid
0 0 0 edgecolor
newpath 465.31 1157.02 moveto
461.86 1147 lineto
458.31 1156.99 lineto
closepath stroke
grestore
% node58
gsave
1 0.99911 1 nodecolor
652 1511 90.01 26.87 ellipse_path fill
1 setlinewidth
filled
0 0 0 nodecolor
652 1511 90.01 26.87 ellipse_path stroke
0 0 0 nodecolor
14 /Times-Roman set_font
613 1513.4 moveto 78 (GO:0006400) alignedtext
0 0 0 nodecolor
14 /Times-Roman set_font
596 1498.4 moveto 112 (tRNA modification) alignedtext
grestore
% node58->node57
gsave
1 setlinewidth
0 0 0 edgecolor
newpath 638.94 1484.12 moveto
605.61 1415.54 517.38 1233.98 479.59 1156.2 curveto
stroke
0 0 0 edgecolor
newpath 482.54 1154.27 moveto
475.02 1146.8 lineto
476.25 1157.33 lineto
closepath fill
1 setlinewidth
solid
0 0 0 edgecolor
newpath 482.54 1154.27 moveto
475.02 1146.8 lineto
476.25 1157.33 lineto
closepath stroke
grestore
% node64
gsave
1 0.047619 1 nodecolor
661 1120 94.96 37.48 ellipse_path fill
1 setlinewidth
filled
0 0 0 nodecolor
661 1120 94.96 37.48 ellipse_path stroke
0 0 0 nodecolor
14 /Times-Roman set_font
624 1129.9 moveto 74 (GO:0031119) alignedtext
0 0 0 nodecolor
14 /Times-Roman set_font
601.5 1114.9 moveto 119 (tRNA pseudouridine) alignedtext
0 0 0 nodecolor
14 /Times-Roman set_font
635 1099.9 moveto 52 (synthesis) alignedtext
grestore
% node58->node64
gsave
1 setlinewidth
0 0 0 edgecolor
newpath 652.63 1483.82 moveto
654.14 1418.21 658 1250.54 659.9 1167.74 curveto
stroke
0 0 0 edgecolor
newpath 663.4 1167.67 moveto
660.13 1157.6 lineto
656.41 1167.51 lineto
closepath fill
1 setlinewidth
solid
0 0 0 edgecolor
newpath 663.4 1167.67 moveto
660.13 1157.6 lineto
656.41 1167.51 lineto
closepath stroke
grestore
% node60
gsave
1 1 1 nodecolor
3134 1120 68.09 37.48 ellipse_path fill
1 setlinewidth
filled
0 0 0 nodecolor
3134 1120 68.09 37.48 ellipse_path stroke
0 0 0 nodecolor
14 /Times-Roman set_font
3095.5 1129.9 moveto 77 (GO:0030490) alignedtext
0 0 0 nodecolor
14 /Times-Roman set_font
3103.5 1114.9 moveto 61 (maturation) alignedtext
0 0 0 nodecolor
14 /Times-Roman set_font
3093.5 1099.9 moveto 81 (of SSU-rRNA) alignedtext
grestore
% node59->node60
gsave
1 setlinewidth
0 0 0 edgecolor
newpath 2232.85 1901.68 moveto
2250.14 1887.91 2272.32 1870.89 2293 1857 curveto
2495.36 1721.07 2618.64 1774.43 2767 1581 curveto
2806.24 1529.84 2772.33 1496.58 2805 1441 curveto
2843.65 1375.24 3008.07 1228.67 3088.84 1158.66 curveto
stroke
0 0 0 edgecolor
newpath 3091.59 1160.92 moveto
3096.86 1151.73 lineto
3087.01 1155.62 lineto
closepath fill
1 setlinewidth
solid
0 0 0 edgecolor
newpath 3091.59 1160.92 moveto
3096.86 1151.73 lineto
3087.01 1155.62 lineto
closepath stroke
grestore
% node61
gsave
1 0.95236 1 nodecolor
1219 1511 91.22 26.87 ellipse_path fill
1 setlinewidth
filled
0 0 0 nodecolor
1219 1511 91.22 26.87 ellipse_path stroke
0 0 0 nodecolor
14 /Times-Roman set_font
1180.5 1513.4 moveto 77 (GO:0000154) alignedtext
0 0 0 nodecolor
14 /Times-Roman set_font
1162.5 1498.4 moveto 113 (rRNA modification) alignedtext
grestore
% node59->node61
gsave
1 setlinewidth
0 0 0 edgecolor
newpath 2173.73 1901.44 moveto
2156.55 1886.9 2133.62 1869.23 2111 1857 curveto
1783.07 1679.76 1650.83 1750.82 1319 1581 curveto
1298.09 1570.3 1276.53 1555.74 1258.82 1542.67 curveto
stroke
0 0 0 edgecolor
newpath 1260.55 1539.59 moveto
1250.45 1536.39 lineto
1256.35 1545.19 lineto
closepath fill
1 setlinewidth
solid
0 0 0 edgecolor
newpath 1260.55 1539.59 moveto
1250.45 1536.39 lineto
1256.35 1545.19 lineto
closepath stroke
grestore
% node69
gsave
1 0.99778 1 nodecolor
1865 1511 109.1 26.87 ellipse_path fill
1 setlinewidth
filled
0 0 0 nodecolor
1865 1511 109.1 26.87 ellipse_path stroke
0 0 0 nodecolor
14 /Times-Roman set_font
1828 1513.4 moveto 74 (GO:0031125) alignedtext
0 0 0 nodecolor
14 /Times-Roman set_font
1795.5 1498.4 moveto 139 (rRNA 3'-end processing) alignedtext
grestore
% node59->node69
gsave
1 setlinewidth
0 0 0 edgecolor
newpath 2180.66 1900.66 moveto
2122.05 1828.31 1958.59 1626.53 1892.88 1545.41 curveto
stroke
0 0 0 edgecolor
newpath 1895.47 1543.06 moveto
1886.46 1537.49 lineto
1890.04 1547.46 lineto
closepath fill
1 setlinewidth
solid
0 0 0 edgecolor
newpath 1895.47 1543.06 moveto
1886.46 1537.49 lineto
1890.04 1547.46 lineto
closepath stroke
grestore
% node179
gsave
1 1 1 nodecolor
2666 1511 92.13 48.08 ellipse_path fill
1 setlinewidth
filled
0 0 0 nodecolor
2666 1511 92.13 48.08 ellipse_path stroke
0 0 0 nodecolor
14 /Times-Roman set_font
2627 1528.4 moveto 78 (GO:0000469) alignedtext
0 0 0 nodecolor
14 /Times-Roman set_font
2640 1513.4 moveto 52 (cleavage) alignedtext
0 0 0 nodecolor
14 /Times-Roman set_font
2640 1498.4 moveto 52 (involved) alignedtext
0 0 0 nodecolor
14 /Times-Roman set_font
2608.5 1483.4 moveto 115 (in rRNA processing) alignedtext
grestore
% node59->node179
gsave
1 setlinewidth
0 0 0 edgecolor
newpath 2230.33 1901.6 moveto
2305.88 1833.86 2513.17 1648.02 2612.09 1559.33 curveto
stroke
0 0 0 edgecolor
newpath 2614.49 1561.88 moveto
2619.6 1552.6 lineto
2609.81 1556.67 lineto
closepath fill
1 setlinewidth
solid
0 0 0 edgecolor
newpath 2614.49 1561.88 moveto
2619.6 1552.6 lineto
2609.81 1556.67 lineto
closepath stroke
grestore
% node181
gsave
1 1 1 nodecolor
2489 1511 67.18 37.48 ellipse_path fill
1 setlinewidth
filled
0 0 0 nodecolor
2489 1511 67.18 37.48 ellipse_path stroke
0 0 0 nodecolor
14 /Times-Roman set_font
2450 1520.9 moveto 78 (GO:0000460) alignedtext
0 0 0 nodecolor
14 /Times-Roman set_font
2458.5 1505.9 moveto 61 (maturation) alignedtext
0 0 0 nodecolor
14 /Times-Roman set_font
2449.5 1490.9 moveto 79 (of 5.8S rRNA) alignedtext
grestore
% node59->node181
gsave
1 setlinewidth
0 0 0 edgecolor
newpath 2220.17 1900.66 moveto
2268.35 1830.83 2399.71 1640.42 2459.12 1554.31 curveto
stroke
0 0 0 edgecolor
newpath 2462.01 1556.29 moveto
2464.81 1546.07 lineto
2456.25 1552.31 lineto
closepath fill
1 setlinewidth
solid
0 0 0 edgecolor
newpath 2462.01 1556.29 moveto
2464.81 1546.07 lineto
2456.25 1552.31 lineto
closepath stroke
grestore
% node183
gsave
1 0.99974 1 nodecolor
2335 1511 68.8 37.48 ellipse_path fill
1 setlinewidth
filled
0 0 0 nodecolor
2335 1511 68.8 37.48 ellipse_path stroke
0 0 0 nodecolor
14 /Times-Roman set_font
2296.5 1520.9 moveto 77 (GO:0000470) alignedtext
0 0 0 nodecolor
14 /Times-Roman set_font
2304.5 1505.9 moveto 61 (maturation) alignedtext
0 0 0 nodecolor
14 /Times-Roman set_font
2294 1490.9 moveto 82 (of LSU-rRNA) alignedtext
grestore
% node59->node183
gsave
1 setlinewidth
0 0 0 edgecolor
newpath 2210.62 1900.03 moveto
2232.82 1830.59 2292.14 1645.06 2320.07 1557.7 curveto
stroke
0 0 0 edgecolor
newpath 2323.44 1558.64 moveto
2323.15 1548.05 lineto
2316.77 1556.51 lineto
closepath fill
1 setlinewidth
solid
0 0 0 edgecolor
newpath 2323.44 1558.64 moveto
2323.15 1548.05 lineto
2316.77 1556.51 lineto
closepath stroke
grestore
% node177
gsave
1 1 1 nodecolor
3183 680 166.17 58.69 ellipse_path fill
1 setlinewidth
filled
0 0 0 nodecolor
3183 680 166.17 58.69 ellipse_path stroke
0 0 0 nodecolor
14 /Times-Roman set_font
3144.5 704.9 moveto 77 (GO:0000462) alignedtext
0 0 0 nodecolor
14 /Times-Roman set_font
3152.5 689.9 moveto 61 (maturation) alignedtext
0 0 0 nodecolor
14 /Times-Roman set_font
3093.5 674.9 moveto 179 (of SSU-rRNA from tricistronic) alignedtext
0 0 0 nodecolor
14 /Times-Roman set_font
3137.5 659.9 moveto 91 (rRNA transcript) alignedtext
0 0 0 nodecolor
14 /Times-Roman set_font
3073.5 644.9 moveto 219 (\(SSU-rRNA, 5.8S rRNA, LSU-rRNA\)) alignedtext
grestore
% node60->node177
gsave
1 setlinewidth
0 0 0 edgecolor
newpath 3138.18 1082.49 moveto
3146.42 1008.5 3164.87 842.79 3175.35 748.7 curveto
stroke
0 0 0 edgecolor
newpath 3178.83 749.03 moveto
3176.46 738.71 lineto
3171.88 748.26 lineto
closepath fill
1 setlinewidth
solid
0 0 0 edgecolor
newpath 3178.83 749.03 moveto
3176.46 738.71 lineto
3171.88 748.26 lineto
closepath stroke
grestore
% node62
gsave
1 0.68018 1 nodecolor
1090 1120 96.17 37.48 ellipse_path fill
1 setlinewidth
filled
0 0 0 nodecolor
1090 1120 96.17 37.48 ellipse_path stroke
0 0 0 nodecolor
14 /Times-Roman set_font
1053.5 1129.9 moveto 73 (GO:0031118) alignedtext
0 0 0 nodecolor
14 /Times-Roman set_font
1030 1114.9 moveto 120 (rRNA pseudouridine) alignedtext
0 0 0 nodecolor
14 /Times-Roman set_font
1064 1099.9 moveto 52 (synthesis) alignedtext
grestore
% node61->node62
gsave
1 setlinewidth
0 0 0 edgecolor
newpath 1210.13 1484.12 moveto
1188.5 1418.55 1132.79 1249.7 1105.51 1167.02 curveto
stroke
0 0 0 edgecolor
newpath 1108.79 1165.78 moveto
1102.33 1157.38 lineto
1102.14 1167.97 lineto
closepath fill
1 setlinewidth
solid
0 0 0 edgecolor
newpath 1108.79 1165.78 moveto
1102.33 1157.38 lineto
1102.14 1167.97 lineto
closepath stroke
grestore
% node63
gsave
1 0.95236 1 nodecolor
829 1511 68.8 37.48 ellipse_path fill
1 setlinewidth
filled
0 0 0 nodecolor
829 1511 68.8 37.48 ellipse_path stroke
0 0 0 nodecolor
14 /Times-Roman set_font
791.5 1520.9 moveto 75 (GO:0001522) alignedtext
0 0 0 nodecolor
14 /Times-Roman set_font
788 1505.9 moveto 82 (pseudouridine) alignedtext
0 0 0 nodecolor
14 /Times-Roman set_font
803 1490.9 moveto 52 (synthesis) alignedtext
grestore
% node63->node62
gsave
1 setlinewidth
0 0 0 edgecolor
newpath 852.62 1475.61 moveto
900.17 1404.38 1007.34 1243.83 1059.85 1165.16 curveto
stroke
0 0 0 edgecolor
newpath 1063.03 1166.7 moveto
1065.67 1156.44 lineto
1057.21 1162.82 lineto
closepath fill
1 setlinewidth
solid
0 0 0 edgecolor
newpath 1063.03 1166.7 moveto
1065.67 1156.44 lineto
1057.21 1162.82 lineto
closepath stroke
grestore
% node63->node64
gsave
1 setlinewidth
0 0 0 edgecolor
newpath 813.19 1474.22 moveto
782.53 1402.84 715 1245.68 681.16 1166.92 curveto
stroke
0 0 0 edgecolor
newpath 684.17 1165.06 moveto
677.01 1157.26 lineto
677.74 1167.83 lineto
closepath fill
1 setlinewidth
solid
0 0 0 edgecolor
newpath 684.17 1165.06 moveto
677.01 1157.26 lineto
677.74 1167.83 lineto
closepath stroke
grestore
% node65
gsave
1 0.62636 1 nodecolor
875 1120 101.12 37.48 ellipse_path fill
1 setlinewidth
filled
0 0 0 nodecolor
875 1120 101.12 37.48 ellipse_path stroke
0 0 0 nodecolor
14 /Times-Roman set_font
838 1129.9 moveto 74 (GO:0031120) alignedtext
0 0 0 nodecolor
14 /Times-Roman set_font
811.5 1114.9 moveto 127 (snRNA pseudouridine) alignedtext
0 0 0 nodecolor
14 /Times-Roman set_font
849 1099.9 moveto 52 (synthesis) alignedtext
grestore
% node63->node65
gsave
1 setlinewidth
0 0 0 edgecolor
newpath 833.41 1473.51 moveto
841.81 1402.08 860.11 1246.58 869.38 1167.8 curveto
stroke
0 0 0 edgecolor
newpath 872.88 1168 moveto
870.57 1157.66 lineto
865.92 1167.19 lineto
closepath fill
1 setlinewidth
solid
0 0 0 edgecolor
newpath 872.88 1168 moveto
870.57 1157.66 lineto
865.92 1167.19 lineto
closepath stroke
grestore
% node66->node65
gsave
1 setlinewidth
0 0 0 edgecolor
newpath 1003.51 1484.12 moveto
980.37 1418.55 920.78 1249.7 891.6 1167.02 curveto
stroke
0 0 0 edgecolor
newpath 894.82 1165.64 moveto
888.19 1157.38 lineto
888.22 1167.97 lineto
closepath fill
1 setlinewidth
solid
0 0 0 edgecolor
newpath 894.82 1165.64 moveto
888.19 1157.38 lineto
888.22 1167.97 lineto
closepath stroke
grestore
% node67->node23
gsave
1 setlinewidth
0 0 0 edgecolor
newpath 1700.27 2735.54 moveto
1780.5 2663.28 2009.62 2456.93 2098.83 2376.58 curveto
stroke
0 0 0 edgecolor
newpath 2101.43 2378.95 moveto
2106.52 2369.65 lineto
2096.74 2373.75 lineto
closepath fill
1 setlinewidth
solid
0 0 0 edgecolor
newpath 2101.43 2378.95 moveto
2106.52 2369.65 lineto
2096.74 2373.75 lineto
closepath stroke
grestore
% node68
gsave
1 0.99914 1 nodecolor
1923 2344 106.07 26.87 ellipse_path fill
1 setlinewidth
filled
0 0 0 nodecolor
1923 2344 106.07 26.87 ellipse_path stroke
0 0 0 nodecolor
14 /Times-Roman set_font
1886.5 2346.4 moveto 73 (GO:0031123) alignedtext
0 0 0 nodecolor
14 /Times-Roman set_font
1856 2331.4 moveto 134 (RNA 3'-end processing) alignedtext
grestore
% node67->node68
gsave
1 setlinewidth
0 0 0 edgecolor
newpath 1688.08 2734.28 moveto
1731.68 2661.84 1852.17 2461.67 1901.51 2379.7 curveto
stroke
0 0 0 edgecolor
newpath 1904.73 2381.14 moveto
1906.89 2370.77 lineto
1898.73 2377.53 lineto
closepath fill
1 setlinewidth
solid
0 0 0 edgecolor
newpath 1904.73 2381.14 moveto
1906.89 2370.77 lineto
1898.73 2377.53 lineto
closepath stroke
grestore
% node90
gsave
1 1 1 nodecolor
1392 2344 106.77 26.87 ellipse_path fill
1 setlinewidth
filled
0 0 0 nodecolor
1392 2344 106.77 26.87 ellipse_path stroke
0 0 0 nodecolor
14 /Times-Roman set_font
1353.5 2346.4 moveto 77 (GO:0000966) alignedtext
0 0 0 nodecolor
14 /Times-Roman set_font
1324.5 2331.4 moveto 135 (RNA 5'-end processing) alignedtext
grestore
% node67->node90
gsave
1 setlinewidth
0 0 0 edgecolor
newpath 1654.27 2734.6 moveto
1605.73 2662.31 1470.63 2461.1 1415.69 2379.28 curveto
stroke
0 0 0 edgecolor
newpath 1418.49 2377.18 moveto
1410.01 2370.82 lineto
1412.68 2381.08 lineto
closepath fill
1 setlinewidth
solid
0 0 0 edgecolor
newpath 1418.49 2377.18 moveto
1410.01 2370.82 lineto
1412.68 2381.08 lineto
closepath stroke
grestore
% node67->node152
gsave
1 setlinewidth
0 0 0 edgecolor
newpath 1641.1 2736.18 moveto
1623.52 2722.4 1600.91 2705.22 1580 2691 curveto
1383.28 2557.23 1323.07 2541.13 1122 2414 curveto
1106.04 2403.91 1088.89 2392.73 1073.14 2382.33 curveto
stroke
0 0 0 edgecolor
newpath 1074.82 2379.25 moveto
1064.55 2376.64 lineto
1070.96 2385.08 lineto
closepath fill
1 setlinewidth
solid
0 0 0 edgecolor
newpath 1074.82 2379.25 moveto
1064.55 2376.64 lineto
1070.96 2385.08 lineto
closepath stroke
grestore
% node173
gsave
1 0.86353 1 nodecolor
1199 2344 67.88 26.87 ellipse_path fill
1 setlinewidth
filled
0 0 0 nodecolor
1199 2344 67.88 26.87 ellipse_path stroke
0 0 0 nodecolor
14 /Times-Roman set_font
1161.5 2346.4 moveto 75 (GO:0008380) alignedtext
0 0 0 nodecolor
14 /Times-Roman set_font
1159 2331.4 moveto 80 (RNA splicing) alignedtext
grestore
% node67->node173
gsave
1 setlinewidth
0 0 0 edgecolor
newpath 1643.02 2735.93 moveto
1577.37 2679.05 1412.39 2535.74 1276 2414 curveto
1262.14 2401.63 1246.99 2387.91 1233.83 2375.91 curveto
stroke
0 0 0 edgecolor
newpath 1236.08 2373.22 moveto
1226.33 2369.07 lineto
1231.36 2378.39 lineto
closepath fill
1 setlinewidth
solid
0 0 0 edgecolor
newpath 1236.08 2373.22 moveto
1226.33 2369.07 lineto
1231.36 2378.39 lineto
closepath stroke
grestore
% node68->node70
gsave
1 setlinewidth
0 0 0 edgecolor
newpath 1905.89 2317.28 moveto
1859.42 2244.7 1730.82 2043.86 1678.54 1962.21 curveto
stroke
0 0 0 edgecolor
newpath 1681.48 1960.3 moveto
1673.14 1953.77 lineto
1675.58 1964.08 lineto
closepath fill
1 setlinewidth
solid
0 0 0 edgecolor
newpath 1681.48 1960.3 moveto
1673.14 1953.77 lineto
1675.58 1964.08 lineto
closepath stroke
grestore
% node185
gsave
1 0.9931 1 nodecolor
2404 680 166.17 90.51 ellipse_path fill
1 setlinewidth
filled
0 0 0 nodecolor
2404 680 166.17 90.51 ellipse_path stroke
0 0 0 nodecolor
14 /Times-Roman set_font
2365.5 727.4 moveto 77 (GO:0000467) alignedtext
0 0 0 nodecolor
14 /Times-Roman set_font
2360 712.4 moveto 88 (exonucleolytic) alignedtext
0 0 0 nodecolor
14 /Times-Roman set_font
2376.5 697.4 moveto 55 (trimming) alignedtext
0 0 0 nodecolor
14 /Times-Roman set_font
2372 682.4 moveto 64 (to generate) alignedtext
0 0 0 nodecolor
14 /Times-Roman set_font
2384 667.4 moveto 40 (mature) alignedtext
0 0 0 nodecolor
14 /Times-Roman set_font
2296 652.4 moveto 216 (3'-end of 5.8S rRNA from tricistronic) alignedtext
0 0 0 nodecolor
14 /Times-Roman set_font
2358.5 637.4 moveto 91 (rRNA transcript) alignedtext
0 0 0 nodecolor
14 /Times-Roman set_font
2294.5 622.4 moveto 219 (\(SSU-rRNA, 5.8S rRNA, LSU-rRNA\)) alignedtext
grestore
% node69->node185
gsave
1 setlinewidth
0 0 0 edgecolor
newpath 1849.44 1484.13 moveto
1809.37 1411.05 1711.18 1204.59 1791 1061 curveto
1887.95 886.58 2101.5 781.73 2249.07 727.39 curveto
stroke
0 0 0 edgecolor
newpath 2250.49 730.59 moveto
2258.69 723.88 lineto
2248.09 724.01 lineto
closepath fill
1 setlinewidth
solid
0 0 0 edgecolor
newpath 2250.49 730.59 moveto
2258.69 723.88 lineto
2248.09 724.01 lineto
closepath stroke
grestore
% node70->node69
gsave
1 setlinewidth
0 0 0 edgecolor
newpath 1669.55 1900.03 moveto
1705.89 1827.71 1805.5 1629.43 1846.75 1547.33 curveto
stroke
0 0 0 edgecolor
newpath 1850.12 1548.42 moveto
1851.48 1537.91 lineto
1843.86 1545.28 lineto
closepath fill
1 setlinewidth
solid
0 0 0 edgecolor
newpath 1850.12 1548.42 moveto
1851.48 1537.91 lineto
1843.86 1545.28 lineto
closepath stroke
grestore
% node72
gsave
1 0.86353 1 nodecolor
1656 1511 82.23 37.48 ellipse_path fill
1 setlinewidth
filled
0 0 0 nodecolor
1656 1511 82.23 37.48 ellipse_path stroke
0 0 0 nodecolor
14 /Times-Roman set_font
1619 1520.9 moveto 74 (GO:0031126) alignedtext
0 0 0 nodecolor
14 /Times-Roman set_font
1631.5 1505.9 moveto 49 (snoRNA) alignedtext
0 0 0 nodecolor
14 /Times-Roman set_font
1605.5 1490.9 moveto 101 (3'-end processing) alignedtext
grestore
% node70->node72
gsave
1 setlinewidth
0 0 0 edgecolor
newpath 1656 1899.71 moveto
1656 1830.31 1656 1646.45 1656 1558.79 curveto
stroke
0 0 0 edgecolor
newpath 1659.5 1558.59 moveto
1656 1548.59 lineto
1652.5 1558.59 lineto
closepath fill
1 setlinewidth
solid
0 0 0 edgecolor
newpath 1659.5 1558.59 moveto
1656 1548.59 lineto
1652.5 1558.59 lineto
closepath stroke
grestore
% node70->node92
gsave
1 setlinewidth
0 0 0 edgecolor
newpath 1642.12 1900.03 moveto
1604.85 1827.56 1502.51 1628.62 1460.43 1546.83 curveto
stroke
0 0 0 edgecolor
newpath 1463.53 1545.2 moveto
1455.84 1537.91 lineto
1457.31 1548.41 lineto
closepath fill
1 setlinewidth
solid
0 0 0 edgecolor
newpath 1463.53 1545.2 moveto
1455.84 1537.91 lineto
1457.31 1548.41 lineto
closepath stroke
grestore
% node118
gsave
1 0.047619 1 nodecolor
2101 1511 108.89 26.87 ellipse_path fill
1 setlinewidth
filled
0 0 0 nodecolor
2101 1511 108.89 26.87 ellipse_path stroke
0 0 0 nodecolor
14 /Times-Roman set_font
2063 1513.4 moveto 76 (GO:0042780) alignedtext
0 0 0 nodecolor
14 /Times-Roman set_font
2032 1498.4 moveto 138 (tRNA 3'-end processing) alignedtext
grestore
% node70->node118
gsave
1 setlinewidth
0 0 0 edgecolor
newpath 1684.17 1900.66 moveto
1761.97 1827.93 1979.68 1624.41 2065.54 1544.15 curveto
stroke
0 0 0 edgecolor
newpath 2068.03 1546.61 moveto
2072.95 1537.22 lineto
2063.25 1541.5 lineto
closepath fill
1 setlinewidth
solid
0 0 0 edgecolor
newpath 2068.03 1546.61 moveto
2072.95 1537.22 lineto
2063.25 1541.5 lineto
closepath stroke
grestore
% node71->node72
gsave
1 setlinewidth
0 0 0 edgecolor
newpath 1838.6 1890.81 moveto
1802.23 1815.15 1718.19 1640.36 1678.08 1556.93 curveto
stroke
0 0 0 edgecolor
newpath 1681.13 1555.2 moveto
1673.64 1547.7 lineto
1674.82 1558.23 lineto
closepath fill
1 setlinewidth
solid
0 0 0 edgecolor
newpath 1681.13 1555.2 moveto
1673.64 1547.7 lineto
1674.82 1558.23 lineto
closepath stroke
grestore
% node74
gsave
1 0.9791 1 nodecolor
2397 4011 63.85 26.87 ellipse_path fill
1 setlinewidth
filled
0 0 0 nodecolor
2397 4011 63.85 26.87 ellipse_path stroke
0 0 0 nodecolor
14 /Times-Roman set_font
2359.5 4013.4 moveto 75 (GO:0032259) alignedtext
0 0 0 nodecolor
14 /Times-Roman set_font
2362 3998.4 moveto 70 (methylation) alignedtext
grestore
% node73->node74
gsave
1 setlinewidth
0 0 0 edgecolor
newpath 2885.76 4389.43 moveto
2874.73 4378.99 2862.58 4367.86 2851 4358 curveto
2704.49 4233.31 2519.41 4098.4 2438.28 4040.31 curveto
stroke
0 0 0 edgecolor
newpath 2440.01 4037.24 moveto
2429.83 4034.27 lineto
2435.93 4042.94 lineto
closepath fill
1 setlinewidth
solid
0 0 0 edgecolor
newpath 2440.01 4037.24 moveto
2429.83 4034.27 lineto
2435.93 4042.94 lineto
closepath stroke
grestore
% node74->node128
gsave
1 setlinewidth
0 0 0 edgecolor
newpath 2373.48 3985.85 moveto
2308.58 3916.46 2126.45 3721.72 2046.02 3635.72 curveto
stroke
0 0 0 edgecolor
newpath 2048.41 3633.15 moveto
2039.02 3628.24 lineto
2043.3 3637.93 lineto
closepath fill
1 setlinewidth
solid
0 0 0 edgecolor
newpath 2048.41 3633.15 moveto
2039.02 3628.24 lineto
2043.3 3637.93 lineto
closepath stroke
grestore
% node75->node76
gsave
1 setlinewidth
0 0 0 edgecolor
newpath 1295.2 3953.46 moveto
1277.59 3880.03 1247.07 3752.77 1227.47 3671.03 curveto
stroke
0 0 0 edgecolor
newpath 1230.87 3670.2 moveto
1225.14 3661.3 lineto
1224.07 3671.84 lineto
closepath fill
1 setlinewidth
solid
0 0 0 edgecolor
newpath 1230.87 3670.2 moveto
1225.14 3661.3 lineto
1224.07 3671.84 lineto
closepath stroke
grestore
% node75->node140
gsave
1 setlinewidth
0 0 0 edgecolor
newpath 1315.86 3952.58 moveto
1325.2 3873.1 1341.82 3731.73 1351.15 3652.31 curveto
stroke
0 0 0 edgecolor
newpath 1354.67 3652.34 moveto
1352.36 3642 lineto
1347.72 3651.52 lineto
closepath fill
1 setlinewidth
solid
0 0 0 edgecolor
newpath 1354.67 3652.34 moveto
1352.36 3642 lineto
1347.72 3651.52 lineto
closepath stroke
grestore
% node76->node19
gsave
1 setlinewidth
0 0 0 edgecolor
newpath 1175.58 3534.84 moveto
1127.97 3450.56 1041.68 3297.81 999.12 3222.47 curveto
stroke
0 0 0 edgecolor
newpath 1002.12 3220.66 moveto
994.15 3213.67 lineto
996.02 3224.1 lineto
closepath fill
1 setlinewidth
solid
0 0 0 edgecolor
newpath 1002.12 3220.66 moveto
994.15 3213.67 lineto
996.02 3224.1 lineto
closepath stroke
grestore
% node77->node21
gsave
1 setlinewidth
0 0 0 edgecolor
newpath 1593.65 3955.63 moveto
1627.47 3869.08 1691.96 3704.1 1720.64 3630.74 curveto
stroke
0 0 0 edgecolor
newpath 1724.06 3631.6 moveto
1724.44 3621.02 lineto
1717.54 3629.05 lineto
closepath fill
1 setlinewidth
solid
0 0 0 edgecolor
newpath 1724.06 3631.6 moveto
1724.44 3621.02 lineto
1717.54 3629.05 lineto
closepath stroke
grestore
% node77->node76
gsave
1 setlinewidth
0 0 0 edgecolor
newpath 1531.42 3964.38 moveto
1464.68 3887.71 1331.93 3735.22 1259.32 3651.81 curveto
stroke
0 0 0 edgecolor
newpath 1261.9 3649.44 moveto
1252.7 3644.2 lineto
1256.62 3654.04 lineto
closepath fill
1 setlinewidth
solid
0 0 0 edgecolor
newpath 1261.9 3649.44 moveto
1252.7 3644.2 lineto
1256.62 3654.04 lineto
closepath stroke
grestore
% node159
gsave
1 0.4959 1 nodecolor
1548 3594 65.76 37.48 ellipse_path fill
1 setlinewidth
filled
0 0 0 nodecolor
1548 3594 65.76 37.48 ellipse_path stroke
0 0 0 nodecolor
14 /Times-Roman set_font
1509.5 3603.9 moveto 77 (GO:0006457) alignedtext
0 0 0 nodecolor
14 /Times-Roman set_font
1527.5 3588.9 moveto 41 (protein) alignedtext
0 0 0 nodecolor
14 /Times-Roman set_font
1526.5 3573.9 moveto 43 (folding) alignedtext
grestore
% node77->node159
gsave
1 setlinewidth
0 0 0 edgecolor
newpath 1568.61 3952.14 moveto
1563.82 3868.94 1555.17 3718.57 1550.75 3641.84 curveto
stroke
0 0 0 edgecolor
newpath 1554.23 3641.3 moveto
1550.16 3631.52 lineto
1547.24 3641.7 lineto
closepath fill
1 setlinewidth
solid
0 0 0 edgecolor
newpath 1554.23 3641.3 moveto
1550.16 3631.52 lineto
1547.24 3641.7 lineto
closepath stroke
grestore
% node79->node53
gsave
1 setlinewidth
0 0 0 edgecolor
newpath 6550.28 4810.98 moveto
6564.5 4798.56 6581.44 4784.84 6598 4774 curveto
6710.67 4700.3 7069.59 4533.36 7225.98 4461.7 curveto
stroke
0 0 0 edgecolor
newpath 7227.45 4464.88 moveto
7235.08 4457.53 lineto
7224.53 4458.52 lineto
closepath fill
1 setlinewidth
solid
0 0 0 edgecolor
newpath 7227.45 4464.88 moveto
7235.08 4457.53 lineto
7224.53 4458.52 lineto
closepath stroke
grestore
% node79->node78
gsave
1 setlinewidth
0 0 0 edgecolor
newpath 6515.51 4806.45 moveto
6516.8 4724.79 6521.02 4524.96 6533 4358 curveto
6546.31 4172.42 6727.96 3665.38 6607 3524 curveto
6091.7 2921.69 5561.01 3588.05 4845 3248 curveto
4830.03 3240.89 4815.83 3229.98 4803.76 3218.87 curveto
stroke
0 0 0 edgecolor
newpath 4806.18 3216.33 moveto
4796.53 3211.96 lineto
4801.34 3221.4 lineto
closepath fill
1 setlinewidth
solid
0 0 0 edgecolor
newpath 4806.18 3216.33 moveto
4796.53 3211.96 lineto
4801.34 3221.4 lineto
closepath stroke
grestore
% node79->node220
gsave
1 setlinewidth
0 0 0 edgecolor
newpath 6523.6 4806.72 moveto
6540.43 4733.82 6577.77 4571.98 6597.76 4485.35 curveto
stroke
0 0 0 edgecolor
newpath 6601.22 4485.96 moveto
6600.06 4475.43 lineto
6594.4 4484.38 lineto
closepath fill
1 setlinewidth
solid
0 0 0 edgecolor
newpath 6601.22 4485.96 moveto
6600.06 4475.43 lineto
6594.4 4484.38 lineto
closepath stroke
grestore
% node80->node81
gsave
1 setlinewidth
0 0 0 edgecolor
newpath 5883.05 5192.61 moveto
5872.56 5186.09 5861.3 5180.16 5850 5176 curveto
4844.6 4806.24 4502.04 5135.72 3454 4914 curveto
3405.43 4903.73 3352.37 4887.01 3310.52 4872.49 curveto
stroke
0 0 0 edgecolor
newpath 3311.55 4869.14 moveto
3300.95 4869.14 lineto
3309.24 4875.75 lineto
closepath fill
1 setlinewidth
solid
0 0 0 edgecolor
newpath 3311.55 4869.14 moveto
3300.95 4869.14 lineto
3309.24 4875.75 lineto
closepath stroke
grestore
% node80->node96
gsave
1 setlinewidth
0 0 0 edgecolor
newpath 5940.14 5176.46 moveto
5943.75 5109.32 5949.68 4998.86 5953.71 4923.85 curveto
stroke
0 0 0 edgecolor
newpath 5957.23 4923.69 moveto
5954.27 4913.51 lineto
5950.24 4923.31 lineto
closepath fill
1 setlinewidth
solid
0 0 0 edgecolor
newpath 5957.23 4923.69 moveto
5954.27 4913.51 lineto
5950.24 4923.31 lineto
closepath stroke
grestore
% node97
gsave
1 0.99994 1 nodecolor
5852 4428 77.99 48.08 ellipse_path fill
1 setlinewidth
filled
0 0 0 nodecolor
5852 4428 77.99 48.08 ellipse_path stroke
0 0 0 nodecolor
14 /Times-Roman set_font
5814 4445.4 moveto 76 (GO:0065003) alignedtext
0 0 0 nodecolor
14 /Times-Roman set_font
5804.5 4430.4 moveto 95 (macromolecular) alignedtext
0 0 0 nodecolor
14 /Times-Roman set_font
5826.5 4415.4 moveto 51 (complex) alignedtext
0 0 0 nodecolor
14 /Times-Roman set_font
5825 4400.4 moveto 54 (assembly) alignedtext
grestore
% node80->node97
gsave
1 setlinewidth
0 0 0 edgecolor
newpath 5922.2 5177.48 moveto
5906.47 5113.6 5882.32 5007.19 5871 4914 curveto
5852.34 4760.45 5850.66 4577.79 5851.21 4486.31 curveto
stroke
0 0 0 edgecolor
newpath 5854.71 4486.17 moveto
5851.28 4476.15 lineto
5847.71 4486.12 lineto
closepath fill
1 setlinewidth
solid
0 0 0 edgecolor
newpath 5854.71 4486.17 moveto
5851.28 4476.15 lineto
5847.71 4486.12 lineto
closepath stroke
grestore
% node98
gsave
1 0.16501 1 nodecolor
3234 4428 77.99 58.69 ellipse_path fill
1 setlinewidth
filled
0 0 0 nodecolor
3234 4428 77.99 58.69 ellipse_path stroke
0 0 0 nodecolor
14 /Times-Roman set_font
3196 4452.9 moveto 76 (GO:0034623) alignedtext
0 0 0 nodecolor
14 /Times-Roman set_font
3211.5 4437.9 moveto 45 (cellular) alignedtext
0 0 0 nodecolor
14 /Times-Roman set_font
3186.5 4422.9 moveto 95 (macromolecular) alignedtext
0 0 0 nodecolor
14 /Times-Roman set_font
3208.5 4407.9 moveto 51 (complex) alignedtext
0 0 0 nodecolor
14 /Times-Roman set_font
3198.5 4392.9 moveto 71 (disassembly) alignedtext
grestore
% node81->node98
gsave
1 setlinewidth
0 0 0 edgecolor
newpath 3234 4795.87 moveto
3234 4722.19 3234 4581.12 3234 4496.7 curveto
stroke
0 0 0 edgecolor
newpath 3237.5 4496.69 moveto
3234 4486.69 lineto
3230.5 4496.7 lineto
closepath fill
1 setlinewidth
solid
0 0 0 edgecolor
newpath 3237.5 4496.69 moveto
3234 4486.69 lineto
3230.5 4496.7 lineto
closepath stroke
grestore
% node127
gsave
1 0.047619 1 nodecolor
3073 4428 65.05 48.08 ellipse_path fill
1 setlinewidth
filled
0 0 0 nodecolor
3073 4428 65.05 48.08 ellipse_path stroke
0 0 0 nodecolor
14 /Times-Roman set_font
3035 4445.4 moveto 76 (GO:0043241) alignedtext
0 0 0 nodecolor
14 /Times-Roman set_font
3052.5 4430.4 moveto 41 (protein) alignedtext
0 0 0 nodecolor
14 /Times-Roman set_font
3047.5 4415.4 moveto 51 (complex) alignedtext
0 0 0 nodecolor
14 /Times-Roman set_font
3037.5 4400.4 moveto 71 (disassembly) alignedtext
grestore
% node81->node127
gsave
1 setlinewidth
0 0 0 edgecolor
newpath 3215.84 4797.09 moveto
3185.98 4719.93 3126.63 4566.57 3094.63 4483.9 curveto
stroke
0 0 0 edgecolor
newpath 3097.84 4482.49 moveto
3090.97 4474.42 lineto
3091.31 4485.01 lineto
closepath fill
1 setlinewidth
solid
0 0 0 edgecolor
newpath 3097.84 4482.49 moveto
3090.97 4474.42 lineto
3091.31 4485.01 lineto
closepath stroke
grestore
% node82->node56
gsave
1 setlinewidth
0 0 0 edgecolor
newpath 1169.83 1901.83 moveto
1150.37 1887.94 1125.3 1870.77 1102 1857 curveto
866.87 1718.08 785.03 1725.03 553 1581 curveto
534.58 1569.56 515.26 1555.42 499.04 1542.84 curveto
stroke
0 0 0 edgecolor
newpath 500.88 1539.84 moveto
490.85 1536.43 lineto
496.57 1545.35 lineto
closepath fill
1 setlinewidth
solid
0 0 0 edgecolor
newpath 500.88 1539.84 moveto
490.85 1536.43 lineto
496.57 1545.35 lineto
closepath stroke
grestore
% node82->node58
gsave
1 setlinewidth
0 0 0 edgecolor
newpath 1170.71 1901.91 moveto
1074.94 1829.74 798.84 1621.66 693.51 1542.28 curveto
stroke
0 0 0 edgecolor
newpath 695.42 1539.34 moveto
685.33 1536.12 lineto
691.21 1544.93 lineto
closepath fill
1 setlinewidth
solid
0 0 0 edgecolor
newpath 695.42 1539.34 moveto
685.33 1536.12 lineto
691.21 1544.93 lineto
closepath stroke
grestore
% node82->node61
gsave
1 setlinewidth
0 0 0 edgecolor
newpath 1204.98 1899.71 moveto
1207.59 1827.41 1214.68 1630.86 1217.65 1548.3 curveto
stroke
0 0 0 edgecolor
newpath 1221.16 1548.24 moveto
1218.02 1538.12 lineto
1214.16 1547.99 lineto
closepath fill
1 setlinewidth
solid
0 0 0 edgecolor
newpath 1221.16 1548.24 moveto
1218.02 1538.12 lineto
1214.16 1547.99 lineto
closepath stroke
grestore
% node82->node63
gsave
1 setlinewidth
0 0 0 edgecolor
newpath 1180.26 1900.66 moveto
1116.87 1830.34 943.27 1637.76 866.43 1552.53 curveto
stroke
0 0 0 edgecolor
newpath 868.82 1549.95 moveto
859.53 1544.87 lineto
863.62 1554.64 lineto
closepath fill
1 setlinewidth
solid
0 0 0 edgecolor
newpath 868.82 1549.95 moveto
859.53 1544.87 lineto
863.62 1554.64 lineto
closepath stroke
grestore
% node82->node66
gsave
1 setlinewidth
0 0 0 edgecolor
newpath 1191.62 1900.03 moveto
1158.41 1827.71 1067.37 1629.43 1029.68 1547.33 curveto
stroke
0 0 0 edgecolor
newpath 1032.71 1545.54 moveto
1025.36 1537.91 lineto
1026.35 1548.46 lineto
closepath fill
1 setlinewidth
solid
0 0 0 edgecolor
newpath 1032.71 1545.54 moveto
1025.36 1537.91 lineto
1026.35 1548.46 lineto
closepath stroke
grestore
% node95
gsave
1 0.67465 1 nodecolor
7468 4844 65.97 48.08 ellipse_path fill
1 setlinewidth
filled
0 0 0 nodecolor
7468 4844 65.97 48.08 ellipse_path stroke
0 0 0 nodecolor
14 /Times-Roman set_font
7429 4861.4 moveto 78 (GO:0034504) alignedtext
0 0 0 nodecolor
14 /Times-Roman set_font
7447.5 4846.4 moveto 41 (protein) alignedtext
0 0 0 nodecolor
14 /Times-Roman set_font
7433 4831.4 moveto 70 (localization) alignedtext
0 0 0 nodecolor
14 /Times-Roman set_font
7438.5 4816.4 moveto 59 (in nucleus) alignedtext
grestore
% node83->node95
gsave
1 setlinewidth
0 0 0 edgecolor
newpath 7410.09 5187.06 moveto
7422.25 5115.04 7445.18 4979.17 7458.25 4901.78 curveto
stroke
0 0 0 edgecolor
newpath 7461.73 4902.17 moveto
7459.94 4891.72 lineto
7454.83 4901 lineto
closepath fill
1 setlinewidth
solid
0 0 0 edgecolor
newpath 7461.73 4902.17 moveto
7459.94 4891.72 lineto
7454.83 4901 lineto
closepath stroke
grestore
% node162
gsave
1 0.99996 1 nodecolor
7302 4844 82.23 48.08 ellipse_path fill
1 setlinewidth
filled
0 0 0 nodecolor
7302 4844 82.23 48.08 ellipse_path stroke
0 0 0 nodecolor
14 /Times-Roman set_font
7264 4861.4 moveto 76 (GO:0070585) alignedtext
0 0 0 nodecolor
14 /Times-Roman set_font
7281.5 4846.4 moveto 41 (protein) alignedtext
0 0 0 nodecolor
14 /Times-Roman set_font
7267 4831.4 moveto 70 (localization) alignedtext
0 0 0 nodecolor
14 /Times-Roman set_font
7251.5 4816.4 moveto 101 (in mitochondrion) alignedtext
grestore
% node83->node162
gsave
1 setlinewidth
0 0 0 edgecolor
newpath 7389.94 5187.84 moveto
7371.57 5116.01 7336.62 4979.38 7316.76 4901.73 curveto
stroke
0 0 0 edgecolor
newpath 7320.05 4900.46 moveto
7314.18 4891.64 lineto
7313.27 4902.19 lineto
closepath fill
1 setlinewidth
solid
0 0 0 edgecolor
newpath 7320.05 4900.46 moveto
7314.18 4891.64 lineto
7313.27 4902.19 lineto
closepath stroke
grestore
% node84->node85
gsave
1 setlinewidth
0 0 0 edgecolor
newpath 6679.42 4806.72 moveto
6695.9 4733.82 6732.47 4571.98 6752.04 4485.35 curveto
stroke
0 0 0 edgecolor
newpath 6755.49 4485.95 moveto
6754.28 4475.43 lineto
6748.67 4484.41 lineto
closepath fill
1 setlinewidth
solid
0 0 0 edgecolor
newpath 6755.49 4485.95 moveto
6754.28 4475.43 lineto
6748.67 4484.41 lineto
closepath stroke
grestore
% node234
gsave
1 1 1 nodecolor
6908 3594 65.97 58.69 ellipse_path fill
1 setlinewidth
filled
0 0 0 nodecolor
6908 3594 65.97 58.69 ellipse_path stroke
0 0 0 nodecolor
14 /Times-Roman set_font
6869 3618.9 moveto 78 (GO:0000054) alignedtext
0 0 0 nodecolor
14 /Times-Roman set_font
6879 3603.9 moveto 58 (ribosomal) alignedtext
0 0 0 nodecolor
14 /Times-Roman set_font
6887.5 3588.9 moveto 41 (subunit) alignedtext
0 0 0 nodecolor
14 /Times-Roman set_font
6889.5 3573.9 moveto 37 (export) alignedtext
0 0 0 nodecolor
14 /Times-Roman set_font
6870 3558.9 moveto 76 (from nucleus) alignedtext
grestore
% node85->node234
gsave
1 setlinewidth
0 0 0 edgecolor
newpath 6779.92 4381.1 moveto
6800.41 4314.9 6836.98 4189.96 6857 4081 curveto
6884.17 3933.17 6898.14 3757.24 6904.18 3662.54 curveto
stroke
0 0 0 edgecolor
newpath 6907.67 3662.71 moveto
6904.81 3652.51 lineto
6900.69 3662.28 lineto
closepath fill
1 setlinewidth
solid
0 0 0 edgecolor
newpath 6907.67 3662.71 moveto
6904.81 3652.51 lineto
6900.69 3662.28 lineto
closepath stroke
grestore
% node86
gsave
1 0.98049 1 nodecolor
3904 3594 155.77 58.69 ellipse_path fill
1 setlinewidth
filled
0 0 0 nodecolor
3904 3594 155.77 58.69 ellipse_path stroke
0 0 0 nodecolor
14 /Times-Roman set_font
3865 3618.9 moveto 78 (GO:0034654) alignedtext
0 0 0 nodecolor
14 /Times-Roman set_font
3801.5 3603.9 moveto 205 (nucleobase, nucleoside, nucleotide) alignedtext
0 0 0 nodecolor
14 /Times-Roman set_font
3870.5 3588.9 moveto 67 (and nucleic) alignedtext
0 0 0 nodecolor
14 /Times-Roman set_font
3854 3573.9 moveto 100 (acid biosynthetic) alignedtext
0 0 0 nodecolor
14 /Times-Roman set_font
3882.5 3558.9 moveto 43 (process) alignedtext
grestore
% node87
gsave
1 0.98049 1 nodecolor
3859 3178 106.98 58.69 ellipse_path fill
1 setlinewidth
filled
0 0 0 nodecolor
3859 3178 106.98 58.69 ellipse_path stroke
0 0 0 nodecolor
14 /Times-Roman set_font
3819.5 3202.9 moveto 79 (GO:0034404) alignedtext
0 0 0 nodecolor
14 /Times-Roman set_font
3791 3187.9 moveto 136 (nucleobase, nucleoside) alignedtext
0 0 0 nodecolor
14 /Times-Roman set_font
3816 3172.9 moveto 86 (and nucleotide) alignedtext
0 0 0 nodecolor
14 /Times-Roman set_font
3823.5 3157.9 moveto 71 (biosynthetic) alignedtext
0 0 0 nodecolor
14 /Times-Roman set_font
3837.5 3142.9 moveto 43 (process) alignedtext
grestore
% node86->node87
gsave
1 setlinewidth
0 0 0 edgecolor
newpath 3897.65 3535.28 moveto
3889.42 3459.25 3875.11 3326.97 3866.41 3246.46 curveto
stroke
0 0 0 edgecolor
newpath 3869.87 3245.99 moveto
3865.32 3236.42 lineto
3862.92 3246.74 lineto
closepath fill
1 setlinewidth
solid
0 0 0 edgecolor
newpath 3869.87 3245.99 moveto
3865.32 3236.42 lineto
3862.92 3246.74 lineto
closepath stroke
grestore
% node87->node47
gsave
1 setlinewidth
0 0 0 edgecolor
newpath 3926.5 3132.56 moveto
3941.97 3123.49 3958.68 3114.71 3975 3108 curveto
4459.64 2908.75 4637.93 3034.03 5121 2831 curveto
5140.53 2822.79 5160.55 2811.39 5178.16 2800.17 curveto
stroke
0 0 0 edgecolor
newpath 5180.12 2803.08 moveto
5186.6 2794.7 lineto
5176.31 2797.2 lineto
closepath fill
1 setlinewidth
solid
0 0 0 edgecolor
newpath 5180.12 2803.08 moveto
5186.6 2794.7 lineto
5176.31 2797.2 lineto
closepath stroke
grestore
% node191
gsave
1 0.67807 1 nodecolor
3692 2761 65.05 48.08 ellipse_path fill
1 setlinewidth
filled
0 0 0 nodecolor
3692 2761 65.05 48.08 ellipse_path stroke
0 0 0 nodecolor
14 /Times-Roman set_font
3654 2778.4 moveto 76 (GO:0009165) alignedtext
0 0 0 nodecolor
14 /Times-Roman set_font
3661 2763.4 moveto 62 (nucleotide) alignedtext
0 0 0 nodecolor
14 /Times-Roman set_font
3656.5 2748.4 moveto 71 (biosynthetic) alignedtext
0 0 0 nodecolor
14 /Times-Roman set_font
3670.5 2733.4 moveto 43 (process) alignedtext
grestore
% node87->node191
gsave
1 setlinewidth
0 0 0 edgecolor
newpath 3835.95 3120.46 moveto
3803.8 3040.16 3745.86 2895.48 3714.17 2816.37 curveto
stroke
0 0 0 edgecolor
newpath 3717.41 2815.03 moveto
3710.44 2807.05 lineto
3710.91 2817.64 lineto
closepath fill
1 setlinewidth
solid
0 0 0 edgecolor
newpath 3717.41 2815.03 moveto
3710.44 2807.05 lineto
3710.91 2817.64 lineto
closepath stroke
grestore
% node88->node87
gsave
1 setlinewidth
0 0 0 edgecolor
newpath 4171.46 4382.12 moveto
4235.39 4244.69 4404.94 3827.12 4265 3524 curveto
4229.82 3447.79 4040.88 3306.02 3933.58 3229.75 curveto
stroke
0 0 0 edgecolor
newpath 3935.55 3226.85 moveto
3925.37 3223.92 lineto
3931.5 3232.56 lineto
closepath fill
1 setlinewidth
solid
0 0 0 edgecolor
newpath 3935.55 3226.85 moveto
3925.37 3223.92 lineto
3931.5 3232.56 lineto
closepath stroke
grestore
% node89->node9
gsave
1 setlinewidth
0 0 0 edgecolor
newpath 3465.07 3957.34 moveto
3367.57 3874.19 3181.82 3715.79 3091.25 3638.56 curveto
stroke
0 0 0 edgecolor
newpath 3093.46 3635.84 moveto
3083.58 3632.02 lineto
3088.92 3641.17 lineto
closepath fill
1 setlinewidth
solid
0 0 0 edgecolor
newpath 3093.46 3635.84 moveto
3083.58 3632.02 lineto
3088.92 3641.17 lineto
closepath stroke
grestore
% node89->node86
gsave
1 setlinewidth
0 0 0 edgecolor
newpath 3578.32 3955.19 moveto
3648.11 3877.8 3773.93 3738.25 3847.07 3657.14 curveto
stroke
0 0 0 edgecolor
newpath 3849.88 3659.25 moveto
3853.98 3649.48 lineto
3844.68 3654.56 lineto
closepath fill
1 setlinewidth
solid
0 0 0 edgecolor
newpath 3849.88 3659.25 moveto
3853.98 3649.48 lineto
3844.68 3654.56 lineto
closepath stroke
grestore
% node89->node87
gsave
1 setlinewidth
0 0 0 edgecolor
newpath 3554.62 3953.12 moveto
3585.85 3884.6 3638.6 3766.8 3680 3664 curveto
3739.62 3515.98 3802.6 3339.62 3835.63 3245.36 curveto
stroke
0 0 0 edgecolor
newpath 3839.02 3246.26 moveto
3839.02 3235.66 lineto
3832.42 3243.94 lineto
closepath fill
1 setlinewidth
solid
0 0 0 edgecolor
newpath 3839.02 3246.26 moveto
3839.02 3235.66 lineto
3832.42 3243.94 lineto
closepath stroke
grestore
% node89->node144
gsave
1 setlinewidth
0 0 0 edgecolor
newpath 3653.12 3975.95 moveto
3694.69 3964.53 3741.27 3951.97 3784 3941 curveto
4294.47 3809.93 4558.92 4031.17 4937 3664 curveto
4983.25 3619.08 4945.8 3581.48 4975 3524 curveto
5036.12 3403.69 5143.49 3285.84 5205.07 3223.54 curveto
stroke
0 0 0 edgecolor
newpath 5207.77 3225.79 moveto
5212.34 3216.23 lineto
5202.81 3220.85 lineto
closepath fill
1 setlinewidth
solid
0 0 0 edgecolor
newpath 5207.77 3225.79 moveto
5212.34 3216.23 lineto
5202.81 3220.85 lineto
closepath stroke
grestore
% node89->node191
gsave
1 setlinewidth
0 0 0 edgecolor
newpath 3475.61 3955.75 moveto
3418.64 3891.51 3331.04 3779.46 3296 3664 curveto
3277.93 3604.46 3289.17 3585.85 3296 3524 curveto
3316.79 3335.69 3303.39 3277.01 3389 3108 curveto
3422.96 3040.96 3570.36 2885.34 3646.34 2807.32 curveto
stroke
0 0 0 edgecolor
newpath 3648.98 2809.63 moveto
3653.46 2800.02 lineto
3643.97 2804.74 lineto
closepath fill
1 setlinewidth
solid
0 0 0 edgecolor
newpath 3648.98 2809.63 moveto
3653.46 2800.02 lineto
3643.97 2804.74 lineto
closepath stroke
grestore
% node192
gsave
1 0.34906 1 nodecolor
3961 2344 65.76 58.69 ellipse_path fill
1 setlinewidth
filled
0 0 0 nodecolor
3961 2344 65.76 58.69 ellipse_path stroke
0 0 0 nodecolor
14 /Times-Roman set_font
3922.5 2368.9 moveto 77 (GO:0006164) alignedtext
0 0 0 nodecolor
14 /Times-Roman set_font
3942.5 2353.9 moveto 37 (purine) alignedtext
0 0 0 nodecolor
14 /Times-Roman set_font
3930 2338.9 moveto 62 (nucleotide) alignedtext
0 0 0 nodecolor
14 /Times-Roman set_font
3925.5 2323.9 moveto 71 (biosynthetic) alignedtext
0 0 0 nodecolor
14 /Times-Roman set_font
3939.5 2308.9 moveto 43 (process) alignedtext
grestore
% node89->node192
gsave
1 setlinewidth
0 0 0 edgecolor
newpath 3549.55 3952.78 moveto
3573.52 3884.67 3610.74 3767.96 3625 3664 curveto
3650.3 3479.51 3591.66 3433.47 3575 3248 curveto
3569.43 3186.03 3554.25 3166.66 3575 3108 curveto
3627.8 2958.74 3723.01 2969.9 3799 2831 curveto
3875.51 2691.14 3924.21 2508.89 3946.59 2411.83 curveto
stroke
0 0 0 edgecolor
newpath 3950.06 2412.38 moveto
3948.87 2401.85 lineto
3943.23 2410.82 lineto
closepath fill
1 setlinewidth
solid
0 0 0 edgecolor
newpath 3950.06 2412.38 moveto
3948.87 2401.85 lineto
3943.23 2410.82 lineto
closepath stroke
grestore
% node195
gsave
1 0.087714 1 nodecolor
3463 3178 65.05 58.69 ellipse_path fill
1 setlinewidth
filled
0 0 0 nodecolor
3463 3178 65.05 58.69 ellipse_path stroke
0 0 0 nodecolor
14 /Times-Roman set_font
3425 3202.9 moveto 76 (GO:0006220) alignedtext
0 0 0 nodecolor
14 /Times-Roman set_font
3430.5 3187.9 moveto 65 (pyrimidine) alignedtext
0 0 0 nodecolor
14 /Times-Roman set_font
3432 3172.9 moveto 62 (nucleotide) alignedtext
0 0 0 nodecolor
14 /Times-Roman set_font
3434 3157.9 moveto 58 (metabolic) alignedtext
0 0 0 nodecolor
14 /Times-Roman set_font
3441.5 3142.9 moveto 43 (process) alignedtext
grestore
% node89->node195
gsave
1 setlinewidth
0 0 0 edgecolor
newpath 3479.18 3955.41 moveto
3425.85 3890.63 3343.68 3777.89 3311 3664 curveto
3266.36 3508.41 3363.32 3326.78 3422.18 3235.94 curveto
stroke
0 0 0 edgecolor
newpath 3425.19 3237.72 moveto
3427.75 3227.44 lineto
3419.34 3233.89 lineto
closepath fill
1 setlinewidth
solid
0 0 0 edgecolor
newpath 3425.19 3237.72 moveto
3427.75 3227.44 lineto
3419.34 3233.89 lineto
closepath stroke
grestore
% node228
gsave
1 0.087714 1 nodecolor
3541 3594 74.95 69.3 ellipse_path fill
1 setlinewidth
filled
0 0 0 nodecolor
3541 3594 74.95 69.3 ellipse_path stroke
0 0 0 nodecolor
14 /Times-Roman set_font
3503 3626.4 moveto 76 (GO:0009126) alignedtext
0 0 0 nodecolor
14 /Times-Roman set_font
3522.5 3611.4 moveto 37 (purine) alignedtext
0 0 0 nodecolor
14 /Times-Roman set_font
3509 3596.4 moveto 64 (nucleoside) alignedtext
0 0 0 nodecolor
14 /Times-Roman set_font
3496 3581.4 moveto 90 (monophosphate) alignedtext
0 0 0 nodecolor
14 /Times-Roman set_font
3512 3566.4 moveto 58 (metabolic) alignedtext
0 0 0 nodecolor
14 /Times-Roman set_font
3519.5 3551.4 moveto 43 (process) alignedtext
grestore
% node89->node228
gsave
1 setlinewidth
0 0 0 edgecolor
newpath 3529.84 3952.14 moveto
3532.1 3879.37 3535.97 3755.2 3538.51 3673.87 curveto
stroke
0 0 0 edgecolor
newpath 3542.01 3673.79 moveto
3538.83 3663.68 lineto
3535.02 3673.57 lineto
closepath fill
1 setlinewidth
solid
0 0 0 edgecolor
newpath 3542.01 3673.79 moveto
3538.83 3663.68 lineto
3535.02 3673.57 lineto
closepath stroke
grestore
% node229
gsave
1 0.087714 1 nodecolor
3917 1927 74.95 69.3 ellipse_path fill
1 setlinewidth
filled
0 0 0 nodecolor
3917 1927 74.95 69.3 ellipse_path stroke
0 0 0 nodecolor
14 /Times-Roman set_font
3879.5 1959.4 moveto 75 (GO:0009127) alignedtext
0 0 0 nodecolor
14 /Times-Roman set_font
3898.5 1944.4 moveto 37 (purine) alignedtext
0 0 0 nodecolor
14 /Times-Roman set_font
3885 1929.4 moveto 64 (nucleoside) alignedtext
0 0 0 nodecolor
14 /Times-Roman set_font
3872 1914.4 moveto 90 (monophosphate) alignedtext
0 0 0 nodecolor
14 /Times-Roman set_font
3881.5 1899.4 moveto 71 (biosynthetic) alignedtext
0 0 0 nodecolor
14 /Times-Roman set_font
3895.5 1884.4 moveto 43 (process) alignedtext
grestore
% node89->node229
gsave
1 setlinewidth
0 0 0 edgecolor
newpath 3469.56 3956.64 moveto
3406.31 3893.42 3309.22 3782.48 3270 3664 curveto
3237.84 3566.86 3211.63 3307.44 3285 3108 curveto
3339.19 2960.71 3447.98 2977.6 3504 2831 curveto
3592.52 2599.32 3431.19 2497.84 3538 2274 curveto
3555.97 2236.33 3750.17 2068.33 3853.36 1980.66 curveto
stroke
0 0 0 edgecolor
newpath 3855.88 1983.11 moveto
3861.24 1973.97 lineto
3851.35 1977.78 lineto
closepath fill
1 setlinewidth
solid
0 0 0 edgecolor
newpath 3855.88 1983.11 moveto
3861.24 1973.97 lineto
3851.35 1977.78 lineto
closepath stroke
grestore
% node230
gsave
1 0.047619 1 nodecolor
3384 3594 63.85 58.69 ellipse_path fill
1 setlinewidth
filled
0 0 0 nodecolor
3384 3594 63.85 58.69 ellipse_path stroke
0 0 0 nodecolor
14 /Times-Roman set_font
3346.5 3618.9 moveto 75 (GO:0009132) alignedtext
0 0 0 nodecolor
14 /Times-Roman set_font
3352 3603.9 moveto 64 (nucleoside) alignedtext
0 0 0 nodecolor
14 /Times-Roman set_font
3349.5 3588.9 moveto 69 (diphosphate) alignedtext
0 0 0 nodecolor
14 /Times-Roman set_font
3355 3573.9 moveto 58 (metabolic) alignedtext
0 0 0 nodecolor
14 /Times-Roman set_font
3362.5 3558.9 moveto 43 (process) alignedtext
grestore
% node89->node230
gsave
1 setlinewidth
0 0 0 edgecolor
newpath 3507.83 3952.58 moveto
3481.2 3875.47 3434.45 3740.1 3406.64 3659.57 curveto
stroke
0 0 0 edgecolor
newpath 3409.92 3658.34 moveto
3403.35 3650.03 lineto
3403.3 3660.62 lineto
closepath fill
1 setlinewidth
solid
0 0 0 edgecolor
newpath 3409.92 3658.34 moveto
3403.35 3650.03 lineto
3403.3 3660.62 lineto
closepath stroke
grestore
% node231
gsave
1 0.087714 1 nodecolor
3659 3178 74.95 69.3 ellipse_path fill
1 setlinewidth
filled
0 0 0 nodecolor
3659 3178 74.95 69.3 ellipse_path stroke
0 0 0 nodecolor
14 /Times-Roman set_font
3621 3210.4 moveto 76 (GO:0009167) alignedtext
0 0 0 nodecolor
14 /Times-Roman set_font
3640.5 3195.4 moveto 37 (purine) alignedtext
0 0 0 nodecolor
14 /Times-Roman set_font
3615.5 3180.4 moveto 87 (ribonucleoside) alignedtext
0 0 0 nodecolor
14 /Times-Roman set_font
3614 3165.4 moveto 90 (monophosphate) alignedtext
0 0 0 nodecolor
14 /Times-Roman set_font
3630 3150.4 moveto 58 (metabolic) alignedtext
0 0 0 nodecolor
14 /Times-Roman set_font
3637.5 3135.4 moveto 43 (process) alignedtext
grestore
% node89->node231
gsave
1 setlinewidth
0 0 0 edgecolor
newpath 3556.94 3953.27 moveto
3588.99 3885.85 3638.68 3770.01 3658 3664 curveto
3683.75 3522.7 3675.7 3354.43 3667.41 3257.53 curveto
stroke
0 0 0 edgecolor
newpath 3670.89 3257.17 moveto
3666.53 3247.51 lineto
3663.92 3257.78 lineto
closepath fill
1 setlinewidth
solid
0 0 0 edgecolor
newpath 3670.89 3257.17 moveto
3666.53 3247.51 lineto
3663.92 3257.78 lineto
closepath stroke
grestore
% node232
gsave
1 0.087714 1 nodecolor
3968 1511 74.95 69.3 ellipse_path fill
1 setlinewidth
filled
0 0 0 nodecolor
3968 1511 74.95 69.3 ellipse_path stroke
0 0 0 nodecolor
14 /Times-Roman set_font
3930 1543.4 moveto 76 (GO:0009168) alignedtext
0 0 0 nodecolor
14 /Times-Roman set_font
3949.5 1528.4 moveto 37 (purine) alignedtext
0 0 0 nodecolor
14 /Times-Roman set_font
3924.5 1513.4 moveto 87 (ribonucleoside) alignedtext
0 0 0 nodecolor
14 /Times-Roman set_font
3923 1498.4 moveto 90 (monophosphate) alignedtext
0 0 0 nodecolor
14 /Times-Roman set_font
3932.5 1483.4 moveto 71 (biosynthetic) alignedtext
0 0 0 nodecolor
14 /Times-Roman set_font
3946.5 1468.4 moveto 43 (process) alignedtext
grestore
% node89->node232
gsave
1 setlinewidth
0 0 0 edgecolor
newpath 3462.6 3957.82 moveto
3392.12 3895.85 3284.12 3786.24 3240 3664 curveto
3166.51 3460.37 3216.91 2895.48 3288 2691 curveto
3336.05 2552.78 3408.84 2548.71 3466 2414 curveto
3490.97 2355.15 3466.96 2329.32 3499 2274 curveto
3589.31 2118.09 3702.09 2151.37 3795 1997 curveto
3828.25 1941.76 3812.81 1918.23 3833 1857 curveto
3864.34 1761.96 3907.3 1654.99 3936.27 1585.48 curveto
stroke
0 0 0 edgecolor
newpath 3939.63 1586.5 moveto
3940.26 1575.93 lineto
3933.18 1583.81 lineto
closepath fill
1 setlinewidth
solid
0 0 0 edgecolor
newpath 3939.63 1586.5 moveto
3940.26 1575.93 lineto
3933.18 1583.81 lineto
closepath stroke
grestore
% node233
gsave
1 0.087714 1 nodecolor
3660 2344 70.92 48.08 ellipse_path fill
1 setlinewidth
filled
0 0 0 nodecolor
3660 2344 70.92 48.08 ellipse_path stroke
0 0 0 nodecolor
14 /Times-Roman set_font
3622 2361.4 moveto 76 (GO:0009260) alignedtext
0 0 0 nodecolor
14 /Times-Roman set_font
3617.5 2346.4 moveto 85 (ribonucleotide) alignedtext
0 0 0 nodecolor
14 /Times-Roman set_font
3624.5 2331.4 moveto 71 (biosynthetic) alignedtext
0 0 0 nodecolor
14 /Times-Roman set_font
3638.5 2316.4 moveto 43 (process) alignedtext
grestore
% node89->node233
gsave
1 setlinewidth
0 0 0 edgecolor
newpath 3472.45 3956.04 moveto
3412.34 3892.28 3320.1 3780.86 3283 3664 curveto
3264.17 3604.69 3279.65 3586.13 3283 3524 curveto
3293.01 3338.3 3259.53 3280.9 3328 3108 curveto
3384.78 2964.61 3470.35 2970.08 3537 2831 curveto
3606.65 2685.66 3639.84 2496.34 3652.92 2402.3 curveto
stroke
0 0 0 edgecolor
newpath 3656.42 2402.52 moveto
3654.3 2392.13 lineto
3649.48 2401.57 lineto
closepath fill
1 setlinewidth
solid
0 0 0 edgecolor
newpath 3656.42 2402.52 moveto
3654.3 2392.13 lineto
3649.48 2401.57 lineto
closepath stroke
grestore
% node90->node91
gsave
1 setlinewidth
0 0 0 edgecolor
newpath 1363.98 2317.91 moveto
1285.97 2245.31 1066.39 2040.92 979.77 1960.3 curveto
stroke
0 0 0 edgecolor
newpath 982.01 1957.59 moveto
972.3 1953.34 lineto
977.24 1962.72 lineto
closepath fill
1 setlinewidth
solid
0 0 0 edgecolor
newpath 982.01 1957.59 moveto
972.3 1953.34 lineto
977.24 1962.72 lineto
closepath stroke
grestore
% node190
gsave
1 1 1 nodecolor
1230 680 109.1 26.87 ellipse_path fill
1 setlinewidth
filled
0 0 0 nodecolor
1230 680 109.1 26.87 ellipse_path stroke
0 0 0 nodecolor
14 /Times-Roman set_font
1192 682.4 moveto 76 (GO:0000967) alignedtext
0 0 0 nodecolor
14 /Times-Roman set_font
1160.5 667.4 moveto 139 (rRNA 5'-end processing) alignedtext
grestore
% node91->node190
gsave
1 setlinewidth
0 0 0 edgecolor
newpath 899.61 1901.97 moveto
767.04 1827.02 382.24 1607.9 367 1581 curveto
310.05 1480.45 303.91 1157.81 367 1061 curveto
535.99 801.67 925.82 717.59 1118.31 691.34 curveto
stroke
0 0 0 edgecolor
newpath 1119 694.78 moveto
1128.45 689.99 lineto
1118.08 687.84 lineto
closepath fill
1 setlinewidth
solid
0 0 0 edgecolor
newpath 1119 694.78 moveto
1128.45 689.99 lineto
1118.08 687.84 lineto
closepath stroke
grestore
% node93
gsave
1 0.047619 1 nodecolor
1335 1120 130.81 26.87 ellipse_path fill
1 setlinewidth
filled
0 0 0 nodecolor
1335 1120 130.81 26.87 ellipse_path stroke
0 0 0 nodecolor
14 /Times-Roman set_font
1296.5 1122.4 moveto 77 (GO:0034475) alignedtext
0 0 0 nodecolor
14 /Times-Roman set_font
1250.5 1107.4 moveto 169 (U4 snRNA 3'-end processing) alignedtext
grestore
% node92->node93
gsave
1 setlinewidth
0 0 0 edgecolor
newpath 1434.56 1483.82 moveto
1415.78 1415.2 1366.45 1234.91 1345.09 1156.88 curveto
stroke
0 0 0 edgecolor
newpath 1348.41 1155.73 moveto
1342.39 1147 lineto
1341.65 1157.57 lineto
closepath fill
1 setlinewidth
solid
0 0 0 edgecolor
newpath 1348.41 1155.73 moveto
1342.39 1147 lineto
1341.65 1157.57 lineto
closepath stroke
grestore
% node94
gsave
1 0.047619 1 nodecolor
1614 1120 130.11 26.87 ellipse_path fill
1 setlinewidth
filled
0 0 0 nodecolor
1614 1120 130.11 26.87 ellipse_path stroke
0 0 0 nodecolor
14 /Times-Roman set_font
1575.5 1122.4 moveto 77 (GO:0034476) alignedtext
0 0 0 nodecolor
14 /Times-Roman set_font
1530 1107.4 moveto 168 (U5 snRNA 3'-end processing) alignedtext
grestore
% node92->node94
gsave
1 setlinewidth
0 0 0 edgecolor
newpath 1453.82 1484.12 moveto
1483.96 1415.63 1563.67 1234.41 1597.95 1156.48 curveto
stroke
0 0 0 edgecolor
newpath 1601.27 1157.63 moveto
1602.1 1147.06 lineto
1594.86 1154.81 lineto
closepath fill
1 setlinewidth
solid
0 0 0 edgecolor
newpath 1601.27 1157.63 moveto
1602.1 1147.06 lineto
1594.86 1154.81 lineto
closepath stroke
grestore
% node95->node160
gsave
1 setlinewidth
0 0 0 edgecolor
newpath 7471.06 4795.92 moveto
7480.21 4652.15 7507.33 4225.83 7517.28 4069.4 curveto
stroke
0 0 0 edgecolor
newpath 7520.8 4069.25 moveto
7517.94 4059.05 lineto
7513.81 4068.81 lineto
closepath fill
1 setlinewidth
solid
0 0 0 edgecolor
newpath 7520.8 4069.25 moveto
7517.94 4059.05 lineto
7513.81 4068.81 lineto
closepath stroke
grestore
% node96->node51
gsave
1 setlinewidth
0 0 0 edgecolor
newpath 5948.8 4774.62 moveto
5938.66 4678.3 5929.48 4499.93 5977 4358 curveto
6015.82 4242.04 6106.3 4129.94 6164.68 4065.86 curveto
stroke
0 0 0 edgecolor
newpath 6167.45 4068.02 moveto
6171.63 4058.29 lineto
6162.29 4063.29 lineto
closepath fill
1 setlinewidth
solid
0 0 0 edgecolor
newpath 6167.45 4068.02 moveto
6171.63 4058.29 lineto
6162.29 4063.29 lineto
closepath stroke
grestore
% node96->node98
gsave
1 setlinewidth
0 0 0 edgecolor
newpath 5887.07 4814.62 moveto
5850.07 4800.37 5803.72 4784.17 5761 4774 curveto
4812.66 4548.16 4547.17 4654.76 3585 4498 curveto
3493.62 4483.11 3389.72 4461.84 3318.82 4446.66 curveto
stroke
0 0 0 edgecolor
newpath 3319.55 4443.24 moveto
3309.04 4444.56 lineto
3318.08 4450.08 lineto
closepath fill
1 setlinewidth
solid
0 0 0 edgecolor
newpath 3319.55 4443.24 moveto
3309.04 4444.56 lineto
3318.08 4450.08 lineto
closepath stroke
grestore
% node96->node219
gsave
1 setlinewidth
0 0 0 edgecolor
newpath 5976.08 4776.24 moveto
5998.67 4691.58 6036.74 4548.91 6056.4 4475.22 curveto
stroke
0 0 0 edgecolor
newpath 6059.85 4475.85 moveto
6059.05 4465.29 lineto
6053.09 4474.05 lineto
closepath fill
1 setlinewidth
solid
0 0 0 edgecolor
newpath 6059.85 4475.85 moveto
6059.05 4465.29 lineto
6053.09 4474.05 lineto
closepath stroke
grestore
% node97->node51
gsave
1 setlinewidth
0 0 0 edgecolor
newpath 5889.11 4385.72 moveto
5955.28 4310.32 6093.68 4152.64 6168.11 4067.85 curveto
stroke
0 0 0 edgecolor
newpath 6170.92 4069.95 moveto
6174.89 4060.12 lineto
6165.66 4065.33 lineto
closepath fill
1 setlinewidth
solid
0 0 0 edgecolor
newpath 6170.92 4069.95 moveto
6174.89 4060.12 lineto
6165.66 4065.33 lineto
closepath stroke
grestore
% node221
gsave
1 0.047619 1 nodecolor
6058 4011 63.85 48.08 ellipse_path fill
1 setlinewidth
filled
0 0 0 nodecolor
6058 4011 63.85 48.08 ellipse_path stroke
0 0 0 nodecolor
14 /Times-Roman set_font
6020.5 4028.4 moveto 75 (GO:0007021) alignedtext
0 0 0 nodecolor
14 /Times-Roman set_font
6038 4013.4 moveto 40 (tubulin) alignedtext
0 0 0 nodecolor
14 /Times-Roman set_font
6032.5 3998.4 moveto 51 (complex) alignedtext
0 0 0 nodecolor
14 /Times-Roman set_font
6031 3983.4 moveto 54 (assembly) alignedtext
grestore
% node97->node221
gsave
1 setlinewidth
0 0 0 edgecolor
newpath 5874.83 4381.78 moveto
5913.2 4304.11 5990.41 4147.82 6031.26 4065.14 curveto
stroke
0 0 0 edgecolor
newpath 6034.4 4066.67 moveto
6035.69 4056.16 lineto
6028.12 4063.57 lineto
closepath fill
1 setlinewidth
solid
0 0 0 edgecolor
newpath 6034.4 4066.67 moveto
6035.69 4056.16 lineto
6028.12 4063.57 lineto
closepath stroke
grestore
% node131
gsave
1 0.047619 1 nodecolor
2844 4011 65.76 58.69 ellipse_path fill
1 setlinewidth
filled
0 0 0 nodecolor
2844 4011 65.76 58.69 ellipse_path stroke
0 0 0 nodecolor
14 /Times-Roman set_font
2805.5 4035.9 moveto 77 (GO:0043624) alignedtext
0 0 0 nodecolor
14 /Times-Roman set_font
2821.5 4020.9 moveto 45 (cellular) alignedtext
0 0 0 nodecolor
14 /Times-Roman set_font
2823.5 4005.9 moveto 41 (protein) alignedtext
0 0 0 nodecolor
14 /Times-Roman set_font
2818.5 3990.9 moveto 51 (complex) alignedtext
0 0 0 nodecolor
14 /Times-Roman set_font
2808.5 3975.9 moveto 71 (disassembly) alignedtext
grestore
% node98->node131
gsave
1 setlinewidth
0 0 0 edgecolor
newpath 3188.88 4379.76 moveto
3115.26 4301.04 2969.88 4145.59 2893.51 4063.94 curveto
stroke
0 0 0 edgecolor
newpath 2895.73 4061.19 moveto
2886.34 4056.27 lineto
2890.62 4065.97 lineto
closepath fill
1 setlinewidth
solid
0 0 0 edgecolor
newpath 2895.73 4061.19 moveto
2886.34 4056.27 lineto
2890.62 4065.97 lineto
closepath stroke
grestore
% node99->node100
gsave
1 setlinewidth
0 0 0 edgecolor
newpath 3822.31 4785.28 moveto
3820.21 4712.68 3816.64 4588.81 3814.3 4507.68 curveto
stroke
0 0 0 edgecolor
newpath 3817.79 4507.41 moveto
3814.01 4497.52 lineto
3810.8 4507.61 lineto
closepath fill
1 setlinewidth
solid
0 0 0 edgecolor
newpath 3817.79 4507.41 moveto
3814.01 4497.52 lineto
3810.8 4507.61 lineto
closepath stroke
grestore
% node134
gsave
1 0.99922 1 nodecolor
3976 4428 79.9 37.48 ellipse_path fill
1 setlinewidth
filled
0 0 0 nodecolor
3976 4428 79.9 37.48 ellipse_path stroke
0 0 0 nodecolor
14 /Times-Roman set_font
3938 4437.9 moveto 76 (GO:0009308) alignedtext
0 0 0 nodecolor
14 /Times-Roman set_font
3927.5 4422.9 moveto 97 (amine metabolic) alignedtext
0 0 0 nodecolor
14 /Times-Roman set_font
3954.5 4407.9 moveto 43 (process) alignedtext
grestore
% node99->node134
gsave
1 setlinewidth
0 0 0 edgecolor
newpath 3844.34 4788.33 moveto
3874.56 4705.63 3930.76 4551.82 3958.95 4474.67 curveto
stroke
0 0 0 edgecolor
newpath 3962.26 4475.79 moveto
3962.41 4465.2 lineto
3955.69 4473.39 lineto
closepath fill
1 setlinewidth
solid
0 0 0 edgecolor
newpath 3962.26 4475.79 moveto
3962.41 4465.2 lineto
3955.69 4473.39 lineto
closepath stroke
grestore
% node100->node89
gsave
1 setlinewidth
0 0 0 edgecolor
newpath 3773.4 4371.33 moveto
3721.09 4294.52 3627.88 4157.66 3572.63 4076.52 curveto
stroke
0 0 0 edgecolor
newpath 3575.26 4074.18 moveto
3566.74 4067.88 lineto
3569.48 4078.12 lineto
closepath fill
1 setlinewidth
solid
0 0 0 edgecolor
newpath 3575.26 4074.18 moveto
3566.74 4067.88 lineto
3569.48 4078.12 lineto
closepath stroke
grestore
% node100->node103
gsave
1 setlinewidth
0 0 0 edgecolor
newpath 3819.65 4358.67 moveto
3827.8 4284.76 3840.69 4167.89 3849.25 4090.35 curveto
stroke
0 0 0 edgecolor
newpath 3852.75 4090.47 moveto
3850.37 4080.15 lineto
3845.8 4089.7 lineto
closepath fill
1 setlinewidth
solid
0 0 0 edgecolor
newpath 3852.75 4090.47 moveto
3850.37 4080.15 lineto
3845.8 4089.7 lineto
closepath stroke
grestore
% node135
gsave
1 0.99999 1 nodecolor
4176 4011 79.9 48.08 ellipse_path fill
1 setlinewidth
filled
0 0 0 nodecolor
4176 4011 79.9 48.08 ellipse_path stroke
0 0 0 nodecolor
14 /Times-Roman set_font
4137 4028.4 moveto 78 (GO:0044106) alignedtext
0 0 0 nodecolor
14 /Times-Roman set_font
4153.5 4013.4 moveto 45 (cellular) alignedtext
0 0 0 nodecolor
14 /Times-Roman set_font
4127.5 3998.4 moveto 97 (amine metabolic) alignedtext
0 0 0 nodecolor
14 /Times-Roman set_font
4154.5 3983.4 moveto 43 (process) alignedtext
grestore
% node100->node135
gsave
1 setlinewidth
0 0 0 edgecolor
newpath 3857 4376.45 moveto
3927.25 4295.97 4062.13 4141.45 4131.85 4061.58 curveto
stroke
0 0 0 edgecolor
newpath 4134.86 4063.45 moveto
4138.8 4053.62 lineto
4129.59 4058.85 lineto
closepath fill
1 setlinewidth
solid
0 0 0 edgecolor
newpath 4134.86 4063.45 moveto
4138.8 4053.62 lineto
4129.59 4058.85 lineto
closepath stroke
grestore
% node101->node102
gsave
1 setlinewidth
0 0 0 edgecolor
newpath 2221 4379.76 moveto
2221 4305.9 2221 4164.49 2221 4079.87 curveto
stroke
0 0 0 edgecolor
newpath 2224.5 4079.84 moveto
2221 4069.84 lineto
2217.5 4079.84 lineto
closepath fill
1 setlinewidth
solid
0 0 0 edgecolor
newpath 2224.5 4079.84 moveto
2221 4069.84 lineto
2217.5 4079.84 lineto
closepath stroke
grestore
% node102->node21
gsave
1 setlinewidth
0 0 0 edgecolor
newpath 2170.36 3967.55 moveto
2071.82 3883 1856.43 3698.19 1770.98 3624.87 curveto
stroke
0 0 0 edgecolor
newpath 1773.23 3622.19 moveto
1763.36 3618.33 lineto
1768.67 3627.5 lineto
closepath fill
1 setlinewidth
solid
0 0 0 edgecolor
newpath 1773.23 3622.19 moveto
1763.36 3618.33 lineto
1768.67 3627.5 lineto
closepath stroke
grestore
% node122
gsave
1 0.9982 1 nodecolor
2204 3594 104.15 48.08 ellipse_path fill
1 setlinewidth
filled
0 0 0 nodecolor
2204 3594 104.15 48.08 ellipse_path stroke
0 0 0 nodecolor
14 /Times-Roman set_font
2166 3611.4 moveto 76 (GO:0006360) alignedtext
0 0 0 nodecolor
14 /Times-Roman set_font
2168 3596.4 moveto 72 (transcription) alignedtext
0 0 0 nodecolor
14 /Times-Roman set_font
2138 3581.4 moveto 132 (from RNA polymerase) alignedtext
0 0 0 nodecolor
14 /Times-Roman set_font
2173.5 3566.4 moveto 61 (I promoter) alignedtext
grestore
% node102->node122
gsave
1 setlinewidth
0 0 0 edgecolor
newpath 2218.6 3952.14 moveto
2215.36 3872.64 2209.62 3731.8 2206.38 3652.49 curveto
stroke
0 0 0 edgecolor
newpath 2209.87 3652.04 moveto
2205.96 3642.19 lineto
2202.88 3652.33 lineto
closepath fill
1 setlinewidth
solid
0 0 0 edgecolor
newpath 2209.87 3652.04 moveto
2205.96 3642.19 lineto
2202.88 3652.33 lineto
closepath stroke
grestore
% node124
gsave
1 0.90128 1 nodecolor
2414 3594 87.89 26.87 ellipse_path fill
1 setlinewidth
filled
0 0 0 nodecolor
2414 3594 87.89 26.87 ellipse_path stroke
0 0 0 nodecolor
14 /Times-Roman set_font
2376 3596.4 moveto 76 (GO:0009303) alignedtext
0 0 0 nodecolor
14 /Times-Roman set_font
2359.5 3581.4 moveto 109 (rRNA transcription) alignedtext
grestore
% node102->node124
gsave
1 setlinewidth
0 0 0 edgecolor
newpath 2246.63 3955.63 moveto
2286.77 3868.91 2363.36 3703.42 2397.2 3630.29 curveto
stroke
0 0 0 edgecolor
newpath 2400.47 3631.56 moveto
2401.5 3621.02 lineto
2394.12 3628.62 lineto
closepath fill
1 setlinewidth
solid
0 0 0 edgecolor
newpath 2400.47 3631.56 moveto
2401.5 3621.02 lineto
2394.12 3628.62 lineto
closepath stroke
grestore
% node102->node203
gsave
1 setlinewidth
0 0 0 edgecolor
newpath 2175.36 3964.52 moveto
2113.69 3900.31 2002.35 3779.29 1923 3664 curveto
1817.91 3511.31 1721.64 3312.27 1680.74 3223.81 curveto
stroke
0 0 0 edgecolor
newpath 1683.85 3222.21 moveto
1676.49 3214.59 lineto
1677.5 3225.14 lineto
closepath fill
1 setlinewidth
solid
0 0 0 edgecolor
newpath 1683.85 3222.21 moveto
1676.49 3214.59 lineto
1677.5 3225.14 lineto
closepath stroke
grestore
% node103->node86
gsave
1 setlinewidth
0 0 0 edgecolor
newpath 3865.65 3941.67 moveto
3874.18 3864.32 3887.9 3739.93 3896.41 3662.8 curveto
stroke
0 0 0 edgecolor
newpath 3899.91 3663.02 moveto
3897.52 3652.7 lineto
3892.95 3662.26 lineto
closepath fill
1 setlinewidth
solid
0 0 0 edgecolor
newpath 3899.91 3663.02 moveto
3897.52 3652.7 lineto
3892.95 3662.26 lineto
closepath stroke
grestore
% node223
gsave
1 0.99974 1 nodecolor
4167 3594 89.1 37.48 ellipse_path fill
1 setlinewidth
filled
0 0 0 nodecolor
4167 3594 89.1 37.48 ellipse_path stroke
0 0 0 nodecolor
14 /Times-Roman set_font
4129 3603.9 moveto 76 (GO:0009309) alignedtext
0 0 0 nodecolor
14 /Times-Roman set_font
4112 3588.9 moveto 110 (amine biosynthetic) alignedtext
0 0 0 nodecolor
14 /Times-Roman set_font
4145.5 3573.9 moveto 43 (process) alignedtext
grestore
% node103->node223
gsave
1 setlinewidth
0 0 0 edgecolor
newpath 3898.4 3956.48 moveto
3960.35 3872.88 4077.6 3714.64 4134.46 3637.92 curveto
stroke
0 0 0 edgecolor
newpath 4137.29 3639.98 moveto
4140.43 3629.86 lineto
4131.66 3635.81 lineto
closepath fill
1 setlinewidth
solid
0 0 0 edgecolor
newpath 4137.29 3639.98 moveto
4140.43 3629.86 lineto
4131.66 3635.81 lineto
closepath stroke
grestore
% node104->node217
gsave
1 setlinewidth
0 0 0 edgecolor
newpath 5180.93 4372.19 moveto
5152.29 4292.6 5100.02 4147.27 5071.28 4067.37 curveto
stroke
0 0 0 edgecolor
newpath 5074.4 4065.71 moveto
5067.72 4057.48 lineto
5067.81 4068.08 lineto
closepath fill
1 setlinewidth
solid
0 0 0 edgecolor
newpath 5074.4 4065.71 moveto
5067.72 4057.48 lineto
5067.81 4068.08 lineto
closepath stroke
grestore
% node108
gsave
1 1 1 nodecolor
6442 2761 65.05 48.08 ellipse_path fill
1 setlinewidth
filled
0 0 0 nodecolor
6442 2761 65.05 48.08 ellipse_path stroke
0 0 0 nodecolor
14 /Times-Roman set_font
6404 2778.4 moveto 76 (GO:0042257) alignedtext
0 0 0 nodecolor
14 /Times-Roman set_font
6413 2763.4 moveto 58 (ribosomal) alignedtext
0 0 0 nodecolor
14 /Times-Roman set_font
6421.5 2748.4 moveto 41 (subunit) alignedtext
0 0 0 nodecolor
14 /Times-Roman set_font
6415 2733.4 moveto 54 (assembly) alignedtext
grestore
% node105->node108
gsave
1 setlinewidth
0 0 0 edgecolor
newpath 6442 3140.26 moveto
6442 3067.24 6442 2906.21 6442 2819.32 curveto
stroke
0 0 0 edgecolor
newpath 6445.5 2819.1 moveto
6442 2809.1 lineto
6438.5 2819.1 lineto
closepath fill
1 setlinewidth
solid
0 0 0 edgecolor
newpath 6445.5 2819.1 moveto
6442 2809.1 lineto
6438.5 2819.1 lineto
closepath stroke
grestore
% node106->node105
gsave
1 setlinewidth
0 0 0 edgecolor
newpath 6439.63 4391.72 moveto
6500.16 4269.25 6683.02 3860.01 6607 3524 curveto
6580.77 3408.07 6510.83 3285.49 6470.94 3221.97 curveto
stroke
0 0 0 edgecolor
newpath 6473.82 3219.98 moveto
6465.51 3213.4 lineto
6467.91 3223.73 lineto
closepath fill
1 setlinewidth
solid
0 0 0 edgecolor
newpath 6473.82 3219.98 moveto
6465.51 3213.4 lineto
6467.91 3223.73 lineto
closepath stroke
grestore
% node107->node59
gsave
1 setlinewidth
0 0 0 edgecolor
newpath 6409.33 3984.15 moveto
6380.28 3968.77 6341.6 3950.67 6305 3941 curveto
5583.23 3750.29 3548.21 4119.85 2957 3664 curveto
2879.35 3604.13 2837.62 3342.08 2810 3248 curveto
2791.99 3186.66 2815.26 3159.21 2777 3108 curveto
2628.42 2909.14 2427.11 3039.24 2292 2831 curveto
2279.97 2812.46 2219.99 2133.08 2205.27 1964.54 curveto
stroke
0 0 0 edgecolor
newpath 2208.74 1964.07 moveto
2204.38 1954.41 lineto
2201.76 1964.68 lineto
closepath fill
1 setlinewidth
solid
0 0 0 edgecolor
newpath 2208.74 1964.07 moveto
2204.38 1954.41 lineto
2201.76 1964.68 lineto
closepath stroke
grestore
% node107->node105
gsave
1 setlinewidth
0 0 0 edgecolor
newpath 6455.37 3973.32 moveto
6453.09 3838.01 6445.34 3376.73 6442.81 3226.05 curveto
stroke
0 0 0 edgecolor
newpath 6446.3 3225.68 moveto
6442.63 3215.74 lineto
6439.3 3225.8 lineto
closepath fill
1 setlinewidth
solid
0 0 0 edgecolor
newpath 6446.3 3225.68 moveto
6442.63 3215.74 lineto
6439.3 3225.8 lineto
closepath stroke
grestore
% node107->node109
gsave
1 setlinewidth
0 0 0 edgecolor
newpath 6462.99 3973.63 moveto
6476.66 3900.56 6507 3738.33 6523.25 3651.49 curveto
stroke
0 0 0 edgecolor
newpath 6526.71 3652.01 moveto
6525.11 3641.54 lineto
6519.83 3650.73 lineto
closepath fill
1 setlinewidth
solid
0 0 0 edgecolor
newpath 6526.71 3652.01 moveto
6525.11 3641.54 lineto
6519.83 3650.73 lineto
closepath stroke
grestore
% node107->node110
gsave
1 setlinewidth
0 0 0 edgecolor
newpath 6446.41 3973.63 moveto
6427.64 3900.46 6385.92 3737.9 6363.66 3651.15 curveto
stroke
0 0 0 edgecolor
newpath 6366.99 3650.03 moveto
6361.11 3641.21 lineto
6360.21 3651.77 lineto
closepath fill
1 setlinewidth
solid
0 0 0 edgecolor
newpath 6366.99 3650.03 moveto
6361.11 3641.21 lineto
6360.21 3651.77 lineto
closepath stroke
grestore
% node201
gsave
1 0.99946 1 nodecolor
6014 3594 65.76 37.48 ellipse_path fill
1 setlinewidth
filled
0 0 0 nodecolor
6014 3594 65.76 37.48 ellipse_path stroke
0 0 0 nodecolor
14 /Times-Roman set_font
5975.5 3603.9 moveto 77 (GO:0006407) alignedtext
0 0 0 nodecolor
14 /Times-Roman set_font
5977 3588.9 moveto 74 (rRNA export) alignedtext
0 0 0 nodecolor
14 /Times-Roman set_font
5976 3573.9 moveto 76 (from nucleus) alignedtext
grestore
% node107->node201
gsave
1 setlinewidth
0 0 0 edgecolor
newpath 6421.68 3978.63 moveto
6341.57 3903.04 6142.43 3715.17 6055.59 3633.24 curveto
stroke
0 0 0 edgecolor
newpath 6057.97 3630.67 moveto
6048.29 3626.35 lineto
6053.17 3635.76 lineto
closepath fill
1 setlinewidth
solid
0 0 0 edgecolor
newpath 6057.97 3630.67 moveto
6048.29 3626.35 lineto
6053.17 3635.76 lineto
closepath stroke
grestore
% node107->node234
gsave
1 setlinewidth
0 0 0 edgecolor
newpath 6490.9 3979.03 moveto
6557.53 3917.95 6707.41 3780.4 6833 3664 curveto
6840.15 3657.37 6847.68 3650.38 6855.08 3643.47 curveto
stroke
0 0 0 edgecolor
newpath 6857.51 3646 moveto
6862.44 3636.62 lineto
6852.73 3640.88 lineto
closepath fill
1 setlinewidth
solid
0 0 0 edgecolor
newpath 6857.51 3646 moveto
6862.44 3636.62 lineto
6852.73 3640.88 lineto
closepath stroke
grestore
% node208
gsave
1 1 1 nodecolor
6525 2344 65.05 48.08 ellipse_path fill
1 setlinewidth
filled
0 0 0 nodecolor
6525 2344 65.05 48.08 ellipse_path stroke
0 0 0 nodecolor
14 /Times-Roman set_font
6487 2361.4 moveto 76 (GO:0000027) alignedtext
0 0 0 nodecolor
14 /Times-Roman set_font
6496 2346.4 moveto 58 (ribosomal) alignedtext
0 0 0 nodecolor
14 /Times-Roman set_font
6488 2331.4 moveto 74 (large subunit) alignedtext
0 0 0 nodecolor
14 /Times-Roman set_font
6498 2316.4 moveto 54 (assembly) alignedtext
grestore
% node108->node208
gsave
1 setlinewidth
0 0 0 edgecolor
newpath 6451.52 2713.16 moveto
6466.87 2636.05 6497.03 2484.54 6513.53 2401.61 curveto
stroke
0 0 0 edgecolor
newpath 6517.01 2402.09 moveto
6515.53 2391.6 lineto
6510.14 2400.72 lineto
closepath fill
1 setlinewidth
solid
0 0 0 edgecolor
newpath 6517.01 2402.09 moveto
6515.53 2391.6 lineto
6510.14 2400.72 lineto
closepath stroke
grestore
% node215
gsave
1 0.77721 1 nodecolor
6358 2344 65.05 48.08 ellipse_path fill
1 setlinewidth
filled
0 0 0 nodecolor
6358 2344 65.05 48.08 ellipse_path stroke
0 0 0 nodecolor
14 /Times-Roman set_font
6320 2361.4 moveto 76 (GO:0000028) alignedtext
0 0 0 nodecolor
14 /Times-Roman set_font
6329 2346.4 moveto 58 (ribosomal) alignedtext
0 0 0 nodecolor
14 /Times-Roman set_font
6320 2331.4 moveto 76 (small subunit) alignedtext
0 0 0 nodecolor
14 /Times-Roman set_font
6331 2316.4 moveto 54 (assembly) alignedtext
grestore
% node108->node215
gsave
1 setlinewidth
0 0 0 edgecolor
newpath 6432.36 2713.16 moveto
6416.83 2636.05 6386.31 2484.54 6369.6 2401.61 curveto
stroke
0 0 0 edgecolor
newpath 6372.99 2400.71 moveto
6367.59 2391.6 lineto
6366.13 2402.09 lineto
closepath fill
1 setlinewidth
solid
0 0 0 edgecolor
newpath 6372.99 2400.71 moveto
6367.59 2391.6 lineto
6366.13 2402.09 lineto
closepath stroke
grestore
% node109->node208
gsave
1 setlinewidth
0 0 0 edgecolor
newpath 6533.65 3545.76 moveto
6532.24 3349.98 6526.95 2615.03 6525.42 2402.13 curveto
stroke
0 0 0 edgecolor
newpath 6528.92 2402.07 moveto
6525.35 2392.09 lineto
6521.92 2402.12 lineto
closepath fill
1 setlinewidth
solid
0 0 0 edgecolor
newpath 6528.92 2402.07 moveto
6525.35 2392.09 lineto
6521.92 2402.12 lineto
closepath stroke
grestore
% node110->node215
gsave
1 setlinewidth
0 0 0 edgecolor
newpath 6349.35 3545.76 moveto
6350.76 3349.98 6356.05 2615.03 6357.58 2402.13 curveto
stroke
0 0 0 edgecolor
newpath 6361.08 2402.12 moveto
6357.65 2392.09 lineto
6354.08 2402.07 lineto
closepath fill
1 setlinewidth
solid
0 0 0 edgecolor
newpath 6361.08 2402.12 moveto
6357.65 2392.09 lineto
6354.08 2402.07 lineto
closepath stroke
grestore
% node111->node139
gsave
1 setlinewidth
0 0 0 edgecolor
newpath 4933.82 4369.58 moveto
4927.06 4293.38 4915.25 4160.28 4908.07 4079.44 curveto
stroke
0 0 0 edgecolor
newpath 4911.55 4079.01 moveto
4907.18 4069.36 lineto
4904.58 4079.63 lineto
closepath fill
1 setlinewidth
solid
0 0 0 edgecolor
newpath 4911.55 4079.01 moveto
4907.18 4069.36 lineto
4904.58 4079.63 lineto
closepath stroke
grestore
% node111->node217
gsave
1 setlinewidth
0 0 0 edgecolor
newpath 4954.34 4370.89 moveto
4975.74 4291.21 5014.33 4147.53 5035.71 4067.94 curveto
stroke
0 0 0 edgecolor
newpath 5039.14 4068.65 moveto
5038.35 4058.09 lineto
5032.38 4066.84 lineto
closepath fill
1 setlinewidth
solid
0 0 0 edgecolor
newpath 5039.14 4068.65 moveto
5038.35 4058.09 lineto
5032.38 4066.84 lineto
closepath stroke
grestore
% node112
gsave
1 0.99946 1 nodecolor
6756 4011 92.13 48.08 ellipse_path fill
1 setlinewidth
filled
0 0 0 nodecolor
6756 4011 92.13 48.08 ellipse_path stroke
0 0 0 nodecolor
14 /Times-Roman set_font
6718 4028.4 moveto 76 (GO:0007007) alignedtext
0 0 0 nodecolor
14 /Times-Roman set_font
6698.5 4013.4 moveto 115 (inner mitochondrial) alignedtext
0 0 0 nodecolor
14 /Times-Roman set_font
6725.5 3998.4 moveto 61 (membrane) alignedtext
0 0 0 nodecolor
14 /Times-Roman set_font
6719.5 3983.4 moveto 73 (organization) alignedtext
grestore
% node113
gsave
1 0.047619 1 nodecolor
6758 3594 65.76 37.48 ellipse_path fill
1 setlinewidth
filled
0 0 0 nodecolor
6758 3594 65.76 37.48 ellipse_path stroke
0 0 0 nodecolor
14 /Times-Roman set_font
6719.5 3603.9 moveto 77 (GO:0042407) alignedtext
0 0 0 nodecolor
14 /Times-Roman set_font
6739 3588.9 moveto 38 (cristae) alignedtext
0 0 0 nodecolor
14 /Times-Roman set_font
6729.5 3573.9 moveto 57 (formation) alignedtext
grestore
% node112->node113
gsave
1 setlinewidth
0 0 0 edgecolor
newpath 6756.23 3962.76 moveto
6756.62 3882.43 6757.39 3722.19 6757.77 3642.02 curveto
stroke
0 0 0 edgecolor
newpath 6761.27 3641.73 moveto
6757.82 3631.72 lineto
6754.27 3641.7 lineto
closepath fill
1 setlinewidth
solid
0 0 0 edgecolor
newpath 6761.27 3641.73 moveto
6757.82 3631.72 lineto
6754.27 3641.7 lineto
closepath stroke
grestore
% node112->node137
gsave
1 setlinewidth
0 0 0 edgecolor
newpath 6796.89 3967.94 moveto
6868.72 3892.3 7017.57 3735.56 7097.86 3651.01 curveto
stroke
0 0 0 edgecolor
newpath 7100.59 3653.22 moveto
7104.93 3643.56 lineto
7095.51 3648.4 lineto
closepath fill
1 setlinewidth
solid
0 0 0 edgecolor
newpath 7100.59 3653.22 moveto
7104.93 3643.56 lineto
7095.51 3648.4 lineto
closepath stroke
grestore
% node114
gsave
1 0.94954 1 nodecolor
5425 4011 65.05 58.69 ellipse_path fill
1 setlinewidth
filled
0 0 0 nodecolor
5425 4011 65.05 58.69 ellipse_path stroke
0 0 0 nodecolor
14 /Times-Roman set_font
5387 4035.9 moveto 76 (GO:0022904) alignedtext
0 0 0 nodecolor
14 /Times-Roman set_font
5394 4020.9 moveto 62 (respiratory) alignedtext
0 0 0 nodecolor
14 /Times-Roman set_font
5401 4005.9 moveto 48 (electron) alignedtext
0 0 0 nodecolor
14 /Times-Roman set_font
5400.5 3990.9 moveto 49 (transport) alignedtext
0 0 0 nodecolor
14 /Times-Roman set_font
5409.5 3975.9 moveto 31 (chain) alignedtext
grestore
% node115
gsave
1 0.94954 1 nodecolor
5860 3594 70.21 58.69 ellipse_path fill
1 setlinewidth
filled
0 0 0 nodecolor
5860 3594 70.21 58.69 ellipse_path stroke
0 0 0 nodecolor
14 /Times-Roman set_font
5822.5 3618.9 moveto 75 (GO:0042773) alignedtext
0 0 0 nodecolor
14 /Times-Roman set_font
5818 3603.9 moveto 84 (ATP synthesis) alignedtext
0 0 0 nodecolor
14 /Times-Roman set_font
5836.5 3588.9 moveto 47 (coupled) alignedtext
0 0 0 nodecolor
14 /Times-Roman set_font
5836 3573.9 moveto 48 (electron) alignedtext
0 0 0 nodecolor
14 /Times-Roman set_font
5835.5 3558.9 moveto 49 (transport) alignedtext
grestore
% node114->node115
gsave
1 setlinewidth
0 0 0 edgecolor
newpath 5469.51 3968.33 moveto
5550.09 3891.08 5719.84 3728.36 5806.55 3645.24 curveto
stroke
0 0 0 edgecolor
newpath 5809.12 3647.62 moveto
5813.92 3638.17 lineto
5804.28 3642.57 lineto
closepath fill
1 setlinewidth
solid
0 0 0 edgecolor
newpath 5809.12 3647.62 moveto
5813.92 3638.17 lineto
5804.28 3642.57 lineto
closepath stroke
grestore
% node188
gsave
1 0.90128 1 nodecolor
6213 2761 91.22 69.3 ellipse_path fill
1 setlinewidth
filled
0 0 0 nodecolor
6213 2761 91.22 69.3 ellipse_path stroke
0 0 0 nodecolor
14 /Times-Roman set_font
6175.5 2793.4 moveto 75 (GO:0006122) alignedtext
0 0 0 nodecolor
14 /Times-Roman set_font
6172 2778.4 moveto 82 (mitochondrial) alignedtext
0 0 0 nodecolor
14 /Times-Roman set_font
6189 2763.4 moveto 48 (electron) alignedtext
0 0 0 nodecolor
14 /Times-Roman set_font
6156.5 2748.4 moveto 113 (transport, ubiquinol) alignedtext
0 0 0 nodecolor
14 /Times-Roman set_font
6170.5 2733.4 moveto 85 (to cytochrome) alignedtext
0 0 0 nodecolor
14 /Times-Roman set_font
6209.5 2718.4 moveto 7 (c) alignedtext
grestore
% node114->node188
gsave
1 setlinewidth
0 0 0 edgecolor
newpath 5454.72 3958.8 moveto
5534.69 3818.96 5762.41 3425.03 5969 3108 curveto
6033.04 3009.72 6111.84 2899.42 6162.25 2830.09 curveto
stroke
0 0 0 edgecolor
newpath 6165.2 2831.99 moveto
6168.25 2821.84 lineto
6159.54 2827.87 lineto
closepath fill
1 setlinewidth
solid
0 0 0 edgecolor
newpath 6165.2 2831.99 moveto
6168.25 2821.84 lineto
6159.54 2827.87 lineto
closepath stroke
grestore
% node117
gsave
1 0.94954 1 nodecolor
6048 3178 70.21 69.3 ellipse_path fill
1 setlinewidth
filled
0 0 0 nodecolor
6048 3178 70.21 69.3 ellipse_path stroke
0 0 0 nodecolor
14 /Times-Roman set_font
6010 3210.4 moveto 76 (GO:0042775) alignedtext
0 0 0 nodecolor
14 /Times-Roman set_font
6007 3195.4 moveto 82 (mitochondrial) alignedtext
0 0 0 nodecolor
14 /Times-Roman set_font
6006 3180.4 moveto 84 (ATP synthesis) alignedtext
0 0 0 nodecolor
14 /Times-Roman set_font
6024.5 3165.4 moveto 47 (coupled) alignedtext
0 0 0 nodecolor
14 /Times-Roman set_font
6024 3150.4 moveto 48 (electron) alignedtext
0 0 0 nodecolor
14 /Times-Roman set_font
6023.5 3135.4 moveto 49 (transport) alignedtext
grestore
% node115->node117
gsave
1 setlinewidth
0 0 0 edgecolor
newpath 5884.77 3539.19 moveto
5918.23 3465.15 5977.95 3333.01 6015.13 3250.74 curveto
stroke
0 0 0 edgecolor
newpath 6018.4 3252 moveto
6019.33 3241.45 lineto
6012.02 3249.12 lineto
closepath fill
1 setlinewidth
solid
0 0 0 edgecolor
newpath 6018.4 3252 moveto
6019.33 3241.45 lineto
6012.02 3249.12 lineto
closepath stroke
grestore
% node116->node115
gsave
1 setlinewidth
0 0 0 edgecolor
newpath 5608.68 3975.09 moveto
5655.97 3903.39 5762.49 3741.87 5820.51 3653.88 curveto
stroke
0 0 0 edgecolor
newpath 5823.56 3655.62 moveto
5826.14 3645.34 lineto
5817.72 3651.76 lineto
closepath fill
1 setlinewidth
solid
0 0 0 edgecolor
newpath 5823.56 3655.62 moveto
5826.14 3645.34 lineto
5817.72 3651.76 lineto
closepath stroke
grestore
% node117->node188
gsave
1 setlinewidth
0 0 0 edgecolor
newpath 6073.6 3113.3 moveto
6103.13 3038.67 6151.63 2916.11 6182.93 2837 curveto
stroke
0 0 0 edgecolor
newpath 6186.23 2838.16 moveto
6186.66 2827.58 lineto
6179.72 2835.59 lineto
closepath fill
1 setlinewidth
solid
0 0 0 edgecolor
newpath 6186.23 2838.16 moveto
6186.66 2827.58 lineto
6179.72 2835.59 lineto
closepath stroke
grestore
% node119
gsave
1 0.047619 1 nodecolor
1872 1120 72.12 37.48 ellipse_path fill
1 setlinewidth
filled
0 0 0 nodecolor
1872 1120 72.12 37.48 ellipse_path stroke
0 0 0 nodecolor
14 /Times-Roman set_font
1834 1129.9 moveto 76 (GO:0042779) alignedtext
0 0 0 nodecolor
14 /Times-Roman set_font
1829 1114.9 moveto 86 (tRNA 3'-trailer) alignedtext
0 0 0 nodecolor
14 /Times-Roman set_font
1846 1099.9 moveto 52 (cleavage) alignedtext
grestore
% node118->node119
gsave
1 setlinewidth
0 0 0 edgecolor
newpath 2085.26 1484.12 moveto
2046.53 1418 1946.3 1246.87 1898.33 1164.96 curveto
stroke
0 0 0 edgecolor
newpath 1901.1 1162.76 moveto
1893.03 1155.9 lineto
1895.06 1166.3 lineto
closepath fill
1 setlinewidth
solid
0 0 0 edgecolor
newpath 1901.1 1162.76 moveto
1893.03 1155.9 lineto
1895.06 1166.3 lineto
closepath stroke
grestore
% node120->node119
gsave
1 setlinewidth
0 0 0 edgecolor
newpath 2373.46 1880.05 moveto
2345.05 1814.07 2293.19 1689.82 2257 1581 curveto
2236.66 1519.82 2252.41 1496.14 2219 1441 curveto
2178.27 1373.77 2004.18 1227.4 1919.14 1157.99 curveto
stroke
0 0 0 edgecolor
newpath 1921.15 1155.12 moveto
1911.19 1151.52 lineto
1916.73 1160.55 lineto
closepath fill
1 setlinewidth
solid
0 0 0 edgecolor
newpath 1921.15 1155.12 moveto
1911.19 1151.52 lineto
1916.73 1160.55 lineto
closepath stroke
grestore
% node120->node179
gsave
1 setlinewidth
0 0 0 edgecolor
newpath 2423.89 1881.29 moveto
2474.47 1803.93 2576.71 1647.56 2630.72 1564.95 curveto
stroke
0 0 0 edgecolor
newpath 2633.73 1566.75 moveto
2636.27 1556.47 lineto
2627.87 1562.92 lineto
closepath fill
1 setlinewidth
solid
0 0 0 edgecolor
newpath 2633.73 1566.75 moveto
2636.27 1556.47 lineto
2627.87 1562.92 lineto
closepath stroke
grestore
% node121->node58
gsave
1 setlinewidth
0 0 0 edgecolor
newpath 1994.32 1901.22 moveto
1977.42 1886.24 1954.4 1868.17 1931 1857 curveto
1444.95 1624.96 1242.21 1801.9 751 1581 curveto
729.39 1571.28 707.64 1556.57 690.05 1543.14 curveto
stroke
0 0 0 edgecolor
newpath 691.81 1540.07 moveto
681.77 1536.68 lineto
687.5 1545.59 lineto
closepath fill
1 setlinewidth
solid
0 0 0 edgecolor
newpath 691.81 1540.07 moveto
681.77 1536.68 lineto
687.5 1545.59 lineto
closepath stroke
grestore
% node121->node118
gsave
1 setlinewidth
0 0 0 edgecolor
newpath 2026.19 1900.03 moveto
2040.05 1827.94 2077.98 1630.7 2093.86 1548.13 curveto
stroke
0 0 0 edgecolor
newpath 2097.32 1548.66 moveto
2095.77 1538.18 lineto
2090.45 1547.34 lineto
closepath fill
1 setlinewidth
solid
0 0 0 edgecolor
newpath 2097.32 1548.66 moveto
2095.77 1538.18 lineto
2090.45 1547.34 lineto
closepath stroke
grestore
% node123
gsave
1 0.68018 1 nodecolor
2366 3178 132.23 58.69 ellipse_path fill
1 setlinewidth
filled
0 0 0 nodecolor
2366 3178 132.23 58.69 ellipse_path stroke
0 0 0 nodecolor
14 /Times-Roman set_font
2328 3202.9 moveto 76 (GO:0042790) alignedtext
0 0 0 nodecolor
14 /Times-Roman set_font
2330 3187.9 moveto 72 (transcription) alignedtext
0 0 0 nodecolor
14 /Times-Roman set_font
2337 3172.9 moveto 58 (of nuclear) alignedtext
0 0 0 nodecolor
14 /Times-Roman set_font
2280.5 3157.9 moveto 171 (rRNA large RNA polymerase) alignedtext
0 0 0 nodecolor
14 /Times-Roman set_font
2335.5 3142.9 moveto 61 (I transcript) alignedtext
grestore
% node122->node123
gsave
1 setlinewidth
0 0 0 edgecolor
newpath 2222.43 3546.68 moveto
2251.17 3472.87 2306.8 3330.01 2339.74 3245.43 curveto
stroke
0 0 0 edgecolor
newpath 2343.08 3246.51 moveto
2343.45 3235.92 lineto
2336.56 3243.97 lineto
closepath fill
1 setlinewidth
solid
0 0 0 edgecolor
newpath 2343.08 3246.51 moveto
2343.45 3235.92 lineto
2336.56 3243.97 lineto
closepath stroke
grestore
% node122->node143
gsave
1 setlinewidth
0 0 0 edgecolor
newpath 2172.97 3547.89 moveto
2124.39 3475.73 2030.02 3335.52 1972.44 3249.97 curveto
stroke
0 0 0 edgecolor
newpath 1975.31 3247.96 moveto
1966.82 3241.61 lineto
1969.5 3251.87 lineto
closepath fill
1 setlinewidth
solid
0 0 0 edgecolor
newpath 1975.31 3247.96 moveto
1966.82 3241.61 lineto
1969.5 3251.87 lineto
closepath stroke
grestore
% node124->node123
gsave
1 setlinewidth
0 0 0 edgecolor
newpath 2410.85 3566.71 moveto
2403.44 3502.5 2384.73 3340.31 2373.96 3246.99 curveto
stroke
0 0 0 edgecolor
newpath 2377.41 3246.32 moveto
2372.78 3236.79 lineto
2370.45 3247.12 lineto
closepath fill
1 setlinewidth
solid
0 0 0 edgecolor
newpath 2377.41 3246.32 moveto
2372.78 3236.79 lineto
2370.45 3247.12 lineto
closepath stroke
grestore
% node125->node126
gsave
1 setlinewidth
0 0 0 edgecolor
newpath 3350.18 2736.84 moveto
3258.78 2686.84 3051.36 2564.04 2920 2414 curveto
2873.36 2360.73 2878.64 2335.75 2844 2274 curveto
2779.72 2159.41 2700.98 2025.19 2664.03 1962.56 curveto
stroke
0 0 0 edgecolor
newpath 2666.99 1960.68 moveto
2658.89 1953.85 lineto
2660.96 1964.24 lineto
closepath fill
1 setlinewidth
solid
0 0 0 edgecolor
newpath 2666.99 1960.68 moveto
2658.89 1953.85 lineto
2660.96 1964.24 lineto
closepath stroke
grestore
% node126->node206
gsave
1 setlinewidth
0 0 0 edgecolor
newpath 2660.43 1900.34 moveto
2704.39 1833.11 2820.46 1655.58 2879.47 1565.33 curveto
stroke
0 0 0 edgecolor
newpath 2882.46 1567.16 moveto
2885 1556.88 lineto
2876.6 1563.33 lineto
closepath fill
1 setlinewidth
solid
0 0 0 edgecolor
newpath 2882.46 1567.16 moveto
2885 1556.88 lineto
2876.6 1563.33 lineto
closepath stroke
grestore
% node127->node131
gsave
1 setlinewidth
0 0 0 edgecolor
newpath 3048.49 4383.37 moveto
3007.41 4308.57 2924.59 4157.74 2877.93 4072.79 curveto
stroke
0 0 0 edgecolor
newpath 2880.86 4070.85 moveto
2872.98 4063.77 lineto
2874.73 4074.22 lineto
closepath fill
1 setlinewidth
solid
0 0 0 edgecolor
newpath 2880.86 4070.85 moveto
2872.98 4063.77 lineto
2874.73 4074.22 lineto
closepath stroke
grestore
% node128->node56
gsave
1 setlinewidth
0 0 0 edgecolor
newpath 2038.71 3559.84 moveto
2109.9 3478.83 2269.89 3269.75 2187 3108 curveto
2090.86 2920.4 1924.92 3002.25 1802 2831 curveto
1764.04 2778.12 1788.54 2749 1759 2691 curveto
1689.13 2553.81 1620.87 2551.19 1551 2414 curveto
1521.46 2356 1546.46 2326.51 1508 2274 curveto
1380.01 2099.25 1232.09 2173.84 1107 1997 curveto
1069.77 1944.36 1109.16 1907.44 1069 1857 curveto
907.02 1653.52 772.21 1720.95 553 1581 curveto
534.72 1569.33 515.43 1555.15 499.18 1542.61 curveto
stroke
0 0 0 edgecolor
newpath 501.03 1539.61 moveto
490.99 1536.22 lineto
496.72 1545.13 lineto
closepath fill
1 setlinewidth
solid
0 0 0 edgecolor
newpath 501.03 1539.61 moveto
490.99 1536.22 lineto
496.72 1545.13 lineto
closepath stroke
grestore
% node129->node130
gsave
1 setlinewidth
0 0 0 edgecolor
newpath 1073.04 2716.77 moveto
1025.23 2643.74 929.49 2497.49 873.18 2411.49 curveto
stroke
0 0 0 edgecolor
newpath 876.1 2409.55 moveto
867.69 2403.1 lineto
870.24 2413.39 lineto
closepath fill
1 setlinewidth
solid
0 0 0 edgecolor
newpath 876.1 2409.55 moveto
867.69 2403.1 lineto
870.24 2413.39 lineto
closepath stroke
grestore
% node131->node204
gsave
1 setlinewidth
0 0 0 edgecolor
newpath 2850.71 3952.55 moveto
2858.8 3854.2 2861.21 3653.67 2767 3524 curveto
2608.11 3305.3 2460.55 3380.63 2225 3248 curveto
2204.86 3236.66 2183.18 3223.48 2164.25 3211.63 curveto
stroke
0 0 0 edgecolor
newpath 2166.09 3208.65 moveto
2155.76 3206.29 lineto
2162.36 3214.58 lineto
closepath fill
1 setlinewidth
solid
0 0 0 edgecolor
newpath 2166.09 3208.65 moveto
2155.76 3206.29 lineto
2162.36 3214.58 lineto
closepath stroke
grestore
% node133
gsave
1 0.98371 1 nodecolor
3053 1927 123.24 48.08 ellipse_path fill
1 setlinewidth
filled
0 0 0 nodecolor
3053 1927 123.24 48.08 ellipse_path stroke
0 0 0 nodecolor
14 /Times-Roman set_font
3014.5 1944.4 moveto 77 (GO:0043634) alignedtext
0 0 0 nodecolor
14 /Times-Roman set_font
2973.5 1929.4 moveto 159 (polyadenylation-dependent) alignedtext
0 0 0 nodecolor
14 /Times-Roman set_font
3003 1914.4 moveto 100 (ncRNA catabolic) alignedtext
0 0 0 nodecolor
14 /Times-Roman set_font
3031.5 1899.4 moveto 43 (process) alignedtext
grestore
% node132->node133
gsave
1 setlinewidth
0 0 0 edgecolor
newpath 2694.83 2713.73 moveto
2729.43 2647.35 2793.58 2522.48 2844 2414 curveto
2915.54 2260.09 2992.5 2075.12 3029.92 1983.77 curveto
stroke
0 0 0 edgecolor
newpath 3033.2 1985 moveto
3033.75 1974.42 lineto
3026.72 1982.35 lineto
closepath fill
1 setlinewidth
solid
0 0 0 edgecolor
newpath 3033.2 1985 moveto
3033.75 1974.42 lineto
3026.72 1982.35 lineto
closepath stroke
grestore
% node169
gsave
1 0.98371 1 nodecolor
3353 1511 123.24 58.69 ellipse_path fill
1 setlinewidth
filled
0 0 0 nodecolor
3353 1511 123.24 58.69 ellipse_path stroke
0 0 0 nodecolor
14 /Times-Roman set_font
3315 1535.9 moveto 76 (GO:0071046) alignedtext
0 0 0 nodecolor
14 /Times-Roman set_font
3331.5 1520.9 moveto 43 (nuclear) alignedtext
0 0 0 nodecolor
14 /Times-Roman set_font
3273.5 1505.9 moveto 159 (polyadenylation-dependent) alignedtext
0 0 0 nodecolor
14 /Times-Roman set_font
3303 1490.9 moveto 100 (ncRNA catabolic) alignedtext
0 0 0 nodecolor
14 /Times-Roman set_font
3331.5 1475.9 moveto 43 (process) alignedtext
grestore
% node133->node169
gsave
1 setlinewidth
0 0 0 edgecolor
newpath 3086.54 1880.49 moveto
3140.4 1805.8 3246.28 1658.98 3307.11 1574.64 curveto
stroke
0 0 0 edgecolor
newpath 3310.02 1576.58 moveto
3313.03 1566.43 lineto
3304.34 1572.49 lineto
closepath fill
1 setlinewidth
solid
0 0 0 edgecolor
newpath 3310.02 1576.58 moveto
3313.03 1566.43 lineto
3304.34 1572.49 lineto
closepath stroke
grestore
% node134->node135
gsave
1 setlinewidth
0 0 0 edgecolor
newpath 3993.57 4391.36 moveto
4028.71 4318.11 4107.79 4153.22 4149.34 4066.58 curveto
stroke
0 0 0 edgecolor
newpath 4152.56 4067.96 moveto
4153.73 4057.43 lineto
4146.25 4064.93 lineto
closepath fill
1 setlinewidth
solid
0 0 0 edgecolor
newpath 4152.56 4067.96 moveto
4153.73 4057.43 lineto
4146.25 4064.93 lineto
closepath stroke
grestore
% node134->node223
gsave
1 setlinewidth
0 0 0 edgecolor
newpath 3984.53 4390.41 moveto
4003.1 4308.67 4048.59 4108.57 4087 3941 curveto
4111.57 3833.82 4140.62 3708.06 4156.06 3641.28 curveto
stroke
0 0 0 edgecolor
newpath 4159.48 3642.01 moveto
4158.33 3631.48 lineto
4152.66 3640.43 lineto
closepath fill
1 setlinewidth
solid
0 0 0 edgecolor
newpath 4159.48 3642.01 moveto
4158.33 3631.48 lineto
4152.66 3640.43 lineto
closepath stroke
grestore
% node135->node31
gsave
1 setlinewidth
0 0 0 edgecolor
newpath 4205.69 3965.98 moveto
4256.53 3888.89 4360.06 3731.9 4414.96 3648.66 curveto
stroke
0 0 0 edgecolor
newpath 4418.01 3650.38 moveto
4420.6 3640.1 lineto
4412.17 3646.52 lineto
closepath fill
1 setlinewidth
solid
0 0 0 edgecolor
newpath 4418.01 3650.38 moveto
4420.6 3640.1 lineto
4412.17 3646.52 lineto
closepath stroke
grestore
% node136->node28
gsave
1 setlinewidth
0 0 0 edgecolor
newpath 3674.64 4806.35 moveto
3672.02 4733.6 3666.24 4573.28 3663.11 4486.52 curveto
stroke
0 0 0 edgecolor
newpath 3666.6 4486.18 moveto
3662.74 4476.31 lineto
3659.6 4486.43 lineto
closepath fill
1 setlinewidth
solid
0 0 0 edgecolor
newpath 3666.6 4486.18 moveto
3662.74 4476.31 lineto
3659.6 4486.43 lineto
closepath stroke
grestore
% node136->node88
gsave
1 setlinewidth
0 0 0 edgecolor
newpath 3709.6 4811.63 moveto
3722.17 4799.68 3736.63 4786.11 3750 4774 curveto
3871.87 4663.61 4018.81 4538.08 4095.88 4472.8 curveto
stroke
0 0 0 edgecolor
newpath 4098.2 4475.42 moveto
4103.57 4466.29 lineto
4093.67 4470.08 lineto
closepath fill
1 setlinewidth
solid
0 0 0 edgecolor
newpath 4098.2 4475.42 moveto
4103.57 4466.29 lineto
4093.67 4470.08 lineto
closepath stroke
grestore
% node136->node101
gsave
1 setlinewidth
0 0 0 edgecolor
newpath 3647.7 4810.13 moveto
3635.01 4796.98 3619.07 4782.96 3602 4774 curveto
3080.24 4499.94 2835.11 4755.52 2305 4498 curveto
2292.63 4491.99 2280.54 4483.78 2269.56 4475.1 curveto
stroke
0 0 0 edgecolor
newpath 2271.72 4472.34 moveto
2261.77 4468.71 lineto
2267.28 4477.76 lineto
closepath fill
1 setlinewidth
solid
0 0 0 edgecolor
newpath 2271.72 4472.34 moveto
2261.77 4468.71 lineto
2267.28 4477.76 lineto
closepath stroke
grestore
% node136->node145
gsave
1 setlinewidth
0 0 0 edgecolor
newpath 3705.63 4810.51 moveto
3718.29 4797.74 3733.87 4783.89 3750 4774 curveto
4061.74 4582.93 4212.63 4688.03 4525 4498 curveto
4535.69 4491.5 4546.15 4483.3 4555.72 4474.82 curveto
stroke
0 0 0 edgecolor
newpath 4558.17 4477.32 moveto
4563.18 4467.98 lineto
4553.44 4472.15 lineto
closepath fill
1 setlinewidth
solid
0 0 0 edgecolor
newpath 4558.17 4477.32 moveto
4563.18 4467.98 lineto
4553.44 4472.15 lineto
closepath stroke
grestore
% node138->node114
gsave
1 setlinewidth
0 0 0 edgecolor
newpath 5355.81 4390.63 moveto
5368.62 4320.37 5396.44 4167.69 5412.63 4078.85 curveto
stroke
0 0 0 edgecolor
newpath 5416.1 4079.33 moveto
5414.45 4068.87 lineto
5409.22 4078.08 lineto
closepath fill
1 setlinewidth
solid
0 0 0 edgecolor
newpath 5416.1 4079.33 moveto
5414.45 4068.87 lineto
5409.22 4078.08 lineto
closepath stroke
grestore
% node224
gsave
1 0.93914 1 nodecolor
5276 4011 65.76 37.48 ellipse_path fill
1 setlinewidth
filled
0 0 0 nodecolor
5276 4011 65.76 37.48 ellipse_path stroke
0 0 0 nodecolor
14 /Times-Roman set_font
5237.5 4020.9 moveto 77 (GO:0009060) alignedtext
0 0 0 nodecolor
14 /Times-Roman set_font
5254.5 4005.9 moveto 43 (aerobic) alignedtext
0 0 0 nodecolor
14 /Times-Roman set_font
5245.5 3990.9 moveto 61 (respiration) alignedtext
grestore
% node138->node224
gsave
1 setlinewidth
0 0 0 edgecolor
newpath 5342.46 4390.63 moveto
5329.15 4314.63 5298.97 4142.21 5284.31 4058.44 curveto
stroke
0 0 0 edgecolor
newpath 5287.73 4057.69 moveto
5282.55 4048.44 lineto
5280.83 4058.89 lineto
closepath fill
1 setlinewidth
solid
0 0 0 edgecolor
newpath 5287.73 4057.69 moveto
5282.55 4048.44 lineto
5280.83 4058.89 lineto
closepath stroke
grestore
% node218
gsave
1 0.68018 1 nodecolor
5050 3594 65.97 48.08 ellipse_path fill
1 setlinewidth
filled
0 0 0 nodecolor
5050 3594 65.97 48.08 ellipse_path stroke
0 0 0 nodecolor
14 /Times-Roman set_font
5011 3611.4 moveto 78 (GO:0006744) alignedtext
0 0 0 nodecolor
14 /Times-Roman set_font
5017.5 3596.4 moveto 65 (ubiquinone) alignedtext
0 0 0 nodecolor
14 /Times-Roman set_font
5014.5 3581.4 moveto 71 (biosynthetic) alignedtext
0 0 0 nodecolor
14 /Times-Roman set_font
5028.5 3566.4 moveto 43 (process) alignedtext
grestore
% node139->node218
gsave
1 setlinewidth
0 0 0 edgecolor
newpath 4921.81 3955.19 moveto
4950.06 3875.6 5001.63 3730.27 5029.99 3650.37 curveto
stroke
0 0 0 edgecolor
newpath 5033.46 3651.08 moveto
5033.5 3640.48 lineto
5026.86 3648.74 lineto
closepath fill
1 setlinewidth
solid
0 0 0 edgecolor
newpath 5033.46 3651.08 moveto
5033.5 3640.48 lineto
5026.86 3648.74 lineto
closepath stroke
grestore
% node141->node142
gsave
1 setlinewidth
0 0 0 edgecolor
newpath 626.82 2299.37 moveto
581.15 2224.39 488.95 2073.03 437.27 1988.19 curveto
stroke
0 0 0 edgecolor
newpath 440.13 1986.16 moveto
431.94 1979.44 lineto
434.15 1989.8 lineto
closepath fill
1 setlinewidth
solid
0 0 0 edgecolor
newpath 440.13 1986.16 moveto
431.94 1979.44 lineto
434.15 1989.8 lineto
closepath stroke
grestore
% node144->node45
gsave
1 setlinewidth
0 0 0 edgecolor
newpath 5284.35 3136.49 moveto
5344.25 3059.64 5472.24 2895.42 5537.29 2811.96 curveto
stroke
0 0 0 edgecolor
newpath 5540.18 2813.93 moveto
5543.57 2803.89 lineto
5534.66 2809.63 lineto
closepath fill
1 setlinewidth
solid
0 0 0 edgecolor
newpath 5540.18 2813.93 moveto
5543.57 2803.89 lineto
5534.66 2809.63 lineto
closepath stroke
grestore
% node144->node47
gsave
1 setlinewidth
0 0 0 edgecolor
newpath 5249.8 3129.76 moveto
5246.29 3052.68 5239.43 2902.04 5235.65 2819.14 curveto
stroke
0 0 0 edgecolor
newpath 5239.14 2818.96 moveto
5235.19 2809.13 lineto
5232.15 2819.28 lineto
closepath fill
1 setlinewidth
solid
0 0 0 edgecolor
newpath 5239.14 2818.96 moveto
5235.19 2809.13 lineto
5232.15 2819.28 lineto
closepath stroke
grestore
% node144->node227
gsave
1 setlinewidth
0 0 0 edgecolor
newpath 5264.21 3130.67 moveto
5285.14 3043.66 5324.02 2852.41 5307 2691 curveto
5296.09 2587.51 5267.35 2469.49 5249.07 2401.19 curveto
stroke
0 0 0 edgecolor
newpath 5252.43 2400.23 moveto
5246.45 2391.48 lineto
5245.67 2402.05 lineto
closepath fill
1 setlinewidth
solid
0 0 0 edgecolor
newpath 5252.43 2400.23 moveto
5246.45 2391.48 lineto
5245.67 2402.05 lineto
closepath stroke
grestore
% node145->node227
gsave
1 setlinewidth
0 0 0 edgecolor
newpath 4618.12 4381.62 moveto
4643.14 4315.77 4688.01 4190.97 4713 4081 curveto
4740.67 3959.24 4728.4 3634.26 4787 3524 curveto
4873.73 3360.81 5013.15 3412.17 5098 3248 curveto
5212.34 3026.76 5119.42 2936.87 5159 2691 curveto
5175.54 2588.26 5202.48 2470 5218.88 2401.45 curveto
stroke
0 0 0 edgecolor
newpath 5222.29 2402.25 moveto
5221.23 2391.71 lineto
5215.49 2400.61 lineto
closepath fill
1 setlinewidth
solid
0 0 0 edgecolor
newpath 5222.29 2402.25 moveto
5221.23 2391.71 lineto
5215.49 2400.61 lineto
closepath stroke
grestore
% node182
gsave
1 0.047619 1 nodecolor
1049 3594 79.2 58.69 ellipse_path fill
1 setlinewidth
filled
0 0 0 nodecolor
1049 3594 79.2 58.69 ellipse_path stroke
0 0 0 nodecolor
14 /Times-Roman set_font
1011 3618.9 moveto 76 (GO:0006015) alignedtext
0 0 0 nodecolor
14 /Times-Roman set_font
1001 3603.9 moveto 96 (5-phosphoribose) alignedtext
0 0 0 nodecolor
14 /Times-Roman set_font
1008.5 3588.9 moveto 81 (1-diphosphate) alignedtext
0 0 0 nodecolor
14 /Times-Roman set_font
1013.5 3573.9 moveto 71 (biosynthetic) alignedtext
0 0 0 nodecolor
14 /Times-Roman set_font
1027.5 3558.9 moveto 43 (process) alignedtext
grestore
% node146->node182
gsave
1 setlinewidth
0 0 0 edgecolor
newpath 1144.8 3953.89 moveto
1124.5 3877.63 1088.6 3742.75 1066.98 3661.54 curveto
stroke
0 0 0 edgecolor
newpath 1070.24 3660.18 moveto
1064.28 3651.42 lineto
1063.47 3661.98 lineto
closepath fill
1 setlinewidth
solid
0 0 0 edgecolor
newpath 1070.24 3660.18 moveto
1064.28 3651.42 lineto
1063.47 3661.98 lineto
closepath stroke
grestore
% node147->node182
gsave
1 setlinewidth
0 0 0 edgecolor
newpath 1444.99 4792.48 moveto
1360.35 4674.23 1158.05 4371.12 1085 4081 curveto
1048.35 3935.44 1045.17 3758.28 1046.7 3662.86 curveto
stroke
0 0 0 edgecolor
newpath 1050.2 3662.82 moveto
1046.89 3652.76 lineto
1043.2 3662.69 lineto
closepath fill
1 setlinewidth
solid
0 0 0 edgecolor
newpath 1050.2 3662.82 moveto
1046.89 3652.76 lineto
1043.2 3662.69 lineto
closepath stroke
grestore
% node148->node42
gsave
1 setlinewidth
0 0 0 edgecolor
newpath 4900.91 3554.69 moveto
4957.29 3494.65 5059.19 3373.76 5098 3248 curveto
5144.5 3097.29 5096.32 2909.3 5066.24 2817.18 curveto
stroke
0 0 0 edgecolor
newpath 5069.5 2815.89 moveto
5063.03 2807.5 lineto
5062.86 2818.09 lineto
closepath fill
1 setlinewidth
solid
0 0 0 edgecolor
newpath 5069.5 2815.89 moveto
5063.03 2807.5 lineto
5062.86 2818.09 lineto
closepath stroke
grestore
% node148->node144
gsave
1 setlinewidth
0 0 0 edgecolor
newpath 4899.39 3554.11 moveto
4971.7 3476.98 5130.37 3307.74 5207.77 3225.18 curveto
stroke
0 0 0 edgecolor
newpath 5210.72 3227.15 moveto
5215 3217.46 lineto
5205.61 3222.36 lineto
closepath fill
1 setlinewidth
solid
0 0 0 edgecolor
newpath 5210.72 3227.15 moveto
5215 3217.46 lineto
5205.61 3222.36 lineto
closepath stroke
grestore
% node148->node195
gsave
1 setlinewidth
0 0 0 edgecolor
newpath 4814.9 3560.07 moveto
4795.3 3547.23 4771.81 3533.45 4749 3524 curveto
4253.81 3318.85 4069.78 3454.13 3575 3248 curveto
3557.07 3240.53 3538.73 3230.33 3522.23 3220.04 curveto
stroke
0 0 0 edgecolor
newpath 3524.1 3217.08 moveto
3513.78 3214.66 lineto
3520.34 3222.98 lineto
closepath fill
1 setlinewidth
solid
0 0 0 edgecolor
newpath 3524.1 3217.08 moveto
3513.78 3214.66 lineto
3520.34 3222.98 lineto
closepath stroke
grestore
% node150
gsave
1 0.99945 1 nodecolor
5687 4428 68.8 26.87 ellipse_path fill
1 setlinewidth
filled
0 0 0 nodecolor
5687 4428 68.8 26.87 ellipse_path stroke
0 0 0 nodecolor
14 /Times-Roman set_font
5649 4430.4 moveto 76 (GO:0050658) alignedtext
0 0 0 nodecolor
14 /Times-Roman set_font
5646 4415.4 moveto 82 (RNA transport) alignedtext
grestore
% node149->node150
gsave
1 setlinewidth
0 0 0 edgecolor
newpath 5686.09 4806.35 moveto
5686.28 4727.27 5686.72 4544.68 5686.91 4465.62 curveto
stroke
0 0 0 edgecolor
newpath 5690.41 4465.19 moveto
5686.93 4455.18 lineto
5683.41 4465.17 lineto
closepath fill
1 setlinewidth
solid
0 0 0 edgecolor
newpath 5690.41 4465.19 moveto
5686.93 4455.18 lineto
5683.41 4465.17 lineto
closepath stroke
grestore
% node153
gsave
1 0.99946 1 nodecolor
5753 4011 72.83 26.87 ellipse_path fill
1 setlinewidth
filled
0 0 0 nodecolor
5753 4011 72.83 26.87 ellipse_path stroke
0 0 0 nodecolor
14 /Times-Roman set_font
5715 4013.4 moveto 76 (GO:0051029) alignedtext
0 0 0 nodecolor
14 /Times-Roman set_font
5709.5 3998.4 moveto 87 (rRNA transport) alignedtext
grestore
% node150->node153
gsave
1 setlinewidth
0 0 0 edgecolor
newpath 5691.28 4400.96 moveto
5702.73 4328.61 5734.08 4130.52 5747.16 4047.92 curveto
stroke
0 0 0 edgecolor
newpath 5750.62 4048.4 moveto
5748.73 4037.98 lineto
5743.71 4047.31 lineto
closepath fill
1 setlinewidth
solid
0 0 0 edgecolor
newpath 5750.62 4048.4 moveto
5748.73 4037.98 lineto
5743.71 4047.31 lineto
closepath stroke
grestore
% node200
gsave
1 0.99752 1 nodecolor
5910 4011 65.97 37.48 ellipse_path fill
1 setlinewidth
filled
0 0 0 nodecolor
5910 4011 65.97 37.48 ellipse_path stroke
0 0 0 nodecolor
14 /Times-Roman set_font
5871 4020.9 moveto 78 (GO:0006405) alignedtext
0 0 0 nodecolor
14 /Times-Roman set_font
5875 4005.9 moveto 70 (RNA export) alignedtext
0 0 0 nodecolor
14 /Times-Roman set_font
5872 3990.9 moveto 76 (from nucleus) alignedtext
grestore
% node150->node200
gsave
1 setlinewidth
0 0 0 edgecolor
newpath 5701.29 4401.28 moveto
5738.66 4331.4 5839.6 4142.65 5886.03 4055.82 curveto
stroke
0 0 0 edgecolor
newpath 5889.12 4057.46 moveto
5890.75 4046.99 lineto
5882.95 4054.16 lineto
closepath fill
1 setlinewidth
solid
0 0 0 edgecolor
newpath 5889.12 4057.46 moveto
5890.75 4046.99 lineto
5882.95 4054.16 lineto
closepath stroke
grestore
% node151->node150
gsave
1 setlinewidth
0 0 0 edgecolor
newpath 5517.67 4806.72 moveto
5553.16 4727.35 5635.78 4542.55 5670.83 4464.17 curveto
stroke
0 0 0 edgecolor
newpath 5674.17 4465.27 moveto
5675.05 4454.72 lineto
5667.78 4462.42 lineto
closepath fill
1 setlinewidth
solid
0 0 0 edgecolor
newpath 5674.17 4465.27 moveto
5675.05 4454.72 lineto
5667.78 4462.42 lineto
closepath stroke
grestore
% node153->node201
gsave
1 setlinewidth
0 0 0 edgecolor
newpath 5769.52 3984.6 moveto
5813.24 3914.76 5932.26 3724.59 5986.46 3638 curveto
stroke
0 0 0 edgecolor
newpath 5989.47 3639.79 moveto
5991.81 3629.46 lineto
5983.54 3636.08 lineto
closepath fill
1 setlinewidth
solid
0 0 0 edgecolor
newpath 5989.47 3639.79 moveto
5991.81 3629.46 lineto
5983.54 3636.08 lineto
closepath stroke
grestore
% node154
gsave
1 1 1 nodecolor
6914 4844 89.1 37.48 ellipse_path fill
1 setlinewidth
filled
0 0 0 nodecolor
6914 4844 89.1 37.48 ellipse_path stroke
0 0 0 nodecolor
14 /Times-Roman set_font
6876 4853.9 moveto 76 (GO:0006913) alignedtext
0 0 0 nodecolor
14 /Times-Roman set_font
6859 4838.9 moveto 110 (nucleocytoplasmic) alignedtext
0 0 0 nodecolor
14 /Times-Roman set_font
6889.5 4823.9 moveto 49 (transport) alignedtext
grestore
% node155
gsave
1 1 1 nodecolor
6914 4428 63.85 37.48 ellipse_path fill
1 setlinewidth
filled
0 0 0 nodecolor
6914 4428 63.85 37.48 ellipse_path stroke
0 0 0 nodecolor
14 /Times-Roman set_font
6876.5 4437.9 moveto 75 (GO:0051168) alignedtext
0 0 0 nodecolor
14 /Times-Roman set_font
6892.5 4422.9 moveto 43 (nuclear) alignedtext
0 0 0 nodecolor
14 /Times-Roman set_font
6895.5 4407.9 moveto 37 (export) alignedtext
grestore
% node154->node155
gsave
1 setlinewidth
0 0 0 edgecolor
newpath 6914 4806.35 moveto
6914 4730.49 6914 4559.4 6914 4475.8 curveto
stroke
0 0 0 edgecolor
newpath 6917.5 4475.57 moveto
6914 4465.57 lineto
6910.5 4475.57 lineto
closepath fill
1 setlinewidth
solid
0 0 0 edgecolor
newpath 6917.5 4475.57 moveto
6914 4465.57 lineto
6910.5 4475.57 lineto
closepath stroke
grestore
% node157
gsave
1 0.8914 1 nodecolor
7060 4428 63.85 37.48 ellipse_path fill
1 setlinewidth
filled
0 0 0 nodecolor
7060 4428 63.85 37.48 ellipse_path stroke
0 0 0 nodecolor
14 /Times-Roman set_font
7022.5 4437.9 moveto 75 (GO:0051170) alignedtext
0 0 0 nodecolor
14 /Times-Roman set_font
7038.5 4422.9 moveto 43 (nuclear) alignedtext
0 0 0 nodecolor
14 /Times-Roman set_font
7040.5 4407.9 moveto 39 (import) alignedtext
grestore
% node154->node157
gsave
1 setlinewidth
0 0 0 edgecolor
newpath 6927.09 4806.72 moveto
6953.81 4730.56 7014.61 4557.32 7043.79 4474.19 curveto
stroke
0 0 0 edgecolor
newpath 7047.09 4475.35 moveto
7047.1 4464.75 lineto
7040.49 4473.03 lineto
closepath fill
1 setlinewidth
solid
0 0 0 edgecolor
newpath 7047.09 4475.35 moveto
7047.1 4464.75 lineto
7040.49 4473.03 lineto
closepath stroke
grestore
% node155->node200
gsave
1 setlinewidth
0 0 0 edgecolor
newpath 6884.99 4394.26 moveto
6872.53 4381.45 6857.13 4367.64 6841 4358 curveto
6497.76 4152.86 6329.61 4283.82 5985 4081 curveto
5971.53 4073.07 5958.48 4062.35 5947.14 4051.68 curveto
stroke
0 0 0 edgecolor
newpath 5949.57 4049.16 moveto
5939.95 4044.71 lineto
5944.7 4054.19 lineto
closepath fill
1 setlinewidth
solid
0 0 0 edgecolor
newpath 5949.57 4049.16 moveto
5939.95 4044.71 lineto
5944.7 4054.19 lineto
closepath stroke
grestore
% node155->node234
gsave
1 setlinewidth
0 0 0 edgecolor
newpath 6913.73 4390.27 moveto
6912.8 4260.54 6909.71 3831.53 6908.5 3662.91 curveto
stroke
0 0 0 edgecolor
newpath 6911.99 3662.64 moveto
6908.42 3652.67 lineto
6904.99 3662.69 lineto
closepath fill
1 setlinewidth
solid
0 0 0 edgecolor
newpath 6911.99 3662.64 moveto
6908.42 3652.67 lineto
6904.99 3662.69 lineto
closepath stroke
grestore
% node156->node154
gsave
1 setlinewidth
0 0 0 edgecolor
newpath 6863.37 5197.51 moveto
6873.6 5126.08 6895.87 4970.58 6907.15 4891.8 curveto
stroke
0 0 0 edgecolor
newpath 6910.65 4892.06 moveto
6908.61 4881.66 lineto
6903.72 4891.07 lineto
closepath fill
1 setlinewidth
solid
0 0 0 edgecolor
newpath 6910.65 4892.06 moveto
6908.61 4881.66 lineto
6903.72 4891.07 lineto
closepath stroke
grestore
% node157->node160
gsave
1 setlinewidth
0 0 0 edgecolor
newpath 7095.03 4396.31 moveto
7176.37 4322.74 7378.22 4140.15 7471.85 4055.46 curveto
stroke
0 0 0 edgecolor
newpath 7474.42 4057.85 moveto
7479.49 4048.55 lineto
7469.72 4052.66 lineto
closepath fill
1 setlinewidth
solid
0 0 0 edgecolor
newpath 7474.42 4057.85 moveto
7479.49 4048.55 lineto
7469.72 4052.66 lineto
closepath stroke
grestore
% node158->node151
gsave
1 setlinewidth
0 0 0 edgecolor
newpath 5396.79 5207.82 moveto
5415.64 5142 5463.92 4973.43 5487.56 4890.92 curveto
stroke
0 0 0 edgecolor
newpath 5490.93 4891.88 moveto
5490.32 4881.3 lineto
5484.2 4889.95 lineto
closepath fill
1 setlinewidth
solid
0 0 0 edgecolor
newpath 5490.93 4891.88 moveto
5490.32 4881.3 lineto
5484.2 4889.95 lineto
closepath stroke
grestore
% node161->node97
gsave
1 setlinewidth
0 0 0 edgecolor
newpath 6090.29 4800.66 moveto
6041.26 4723.98 5939.39 4564.67 5886.12 4481.37 curveto
stroke
0 0 0 edgecolor
newpath 5888.99 4479.35 moveto
5880.66 4472.82 lineto
5883.09 4483.13 lineto
closepath fill
1 setlinewidth
solid
0 0 0 edgecolor
newpath 5888.99 4479.35 moveto
5880.66 4472.82 lineto
5883.09 4483.13 lineto
closepath stroke
grestore
% node161->node106
gsave
1 setlinewidth
0 0 0 edgecolor
newpath 6148.72 4801.82 moveto
6206.57 4722.4 6331.08 4551.45 6389.51 4471.23 curveto
stroke
0 0 0 edgecolor
newpath 6392.57 4472.97 moveto
6395.63 4462.83 lineto
6386.91 4468.85 lineto
closepath fill
1 setlinewidth
solid
0 0 0 edgecolor
newpath 6392.57 4472.97 moveto
6395.63 4462.83 lineto
6386.91 4468.85 lineto
closepath stroke
grestore
% node162->node53
gsave
1 setlinewidth
0 0 0 edgecolor
newpath 7301.77 4795.87 moveto
7301.4 4719.06 7300.68 4569.01 7300.28 4486.25 curveto
stroke
0 0 0 edgecolor
newpath 7303.78 4486 moveto
7300.23 4476.01 lineto
7296.78 4486.03 lineto
closepath fill
1 setlinewidth
solid
0 0 0 edgecolor
newpath 7303.78 4486 moveto
7300.23 4476.01 lineto
7296.78 4486.03 lineto
closepath stroke
grestore
% node164
gsave
1 0.9807 1 nodecolor
3195 2344 84.15 37.48 ellipse_path fill
1 setlinewidth
filled
0 0 0 nodecolor
3195 2344 84.15 37.48 ellipse_path stroke
0 0 0 nodecolor
14 /Times-Roman set_font
3158 2353.9 moveto 74 (GO:0071027) alignedtext
0 0 0 nodecolor
14 /Times-Roman set_font
3173.5 2338.9 moveto 43 (nuclear) alignedtext
0 0 0 nodecolor
14 /Times-Roman set_font
3143.5 2323.9 moveto 103 (RNA surveillance) alignedtext
grestore
% node163->node164
gsave
1 setlinewidth
0 0 0 edgecolor
newpath 2949.79 2734.28 moveto
2993.68 2664.42 3112.23 2475.73 3166.8 2388.88 curveto
stroke
0 0 0 edgecolor
newpath 3169.84 2390.63 moveto
3172.2 2380.3 lineto
3163.91 2386.9 lineto
closepath fill
1 setlinewidth
solid
0 0 0 edgecolor
newpath 3169.84 2390.63 moveto
3172.2 2380.3 lineto
3163.91 2386.9 lineto
closepath stroke
grestore
% node166
gsave
1 0.087714 1 nodecolor
3685 1511 92.13 37.48 ellipse_path fill
1 setlinewidth
filled
0 0 0 nodecolor
3685 1511 92.13 37.48 ellipse_path stroke
0 0 0 nodecolor
14 /Times-Roman set_font
3648 1520.9 moveto 74 (GO:0071028) alignedtext
0 0 0 nodecolor
14 /Times-Roman set_font
3663.5 1505.9 moveto 43 (nuclear) alignedtext
0 0 0 nodecolor
14 /Times-Roman set_font
3627.5 1490.9 moveto 115 (mRNA surveillance) alignedtext
grestore
% node164->node166
gsave
1 setlinewidth
0 0 0 edgecolor
newpath 3234.87 2310.92 moveto
3319.93 2239.61 3515.03 2071.79 3559 1997 curveto
3561.85 1992.16 3641.86 1679.8 3672.88 1558.46 curveto
stroke
0 0 0 edgecolor
newpath 3676.29 1559.25 moveto
3675.37 1548.69 lineto
3669.5 1557.52 lineto
closepath fill
1 setlinewidth
solid
0 0 0 edgecolor
newpath 3676.29 1559.25 moveto
3675.37 1548.69 lineto
3669.5 1557.52 lineto
closepath stroke
grestore
% node164->node167
gsave
1 setlinewidth
0 0 0 edgecolor
newpath 3217.71 2307.72 moveto
3265.33 2231.63 3375.56 2055.51 3427.7 1972.22 curveto
stroke
0 0 0 edgecolor
newpath 3430.82 1973.82 moveto
3433.16 1963.49 lineto
3424.89 1970.11 lineto
closepath fill
1 setlinewidth
solid
0 0 0 edgecolor
newpath 3430.82 1973.82 moveto
3433.16 1963.49 lineto
3424.89 1970.11 lineto
closepath stroke
grestore
% node165
gsave
1 0.7152 1 nodecolor
3696 1927 89.8 48.08 ellipse_path fill
1 setlinewidth
filled
0 0 0 nodecolor
3696 1927 89.8 48.08 ellipse_path stroke
0 0 0 nodecolor
14 /Times-Roman set_font
3657.5 1944.4 moveto 77 (GO:0000956) alignedtext
0 0 0 nodecolor
14 /Times-Roman set_font
3640.5 1929.4 moveto 111 (nuclear-transcribed) alignedtext
0 0 0 nodecolor
14 /Times-Roman set_font
3647.5 1914.4 moveto 97 (mRNA catabolic) alignedtext
0 0 0 nodecolor
14 /Times-Roman set_font
3674.5 1899.4 moveto 43 (process) alignedtext
grestore
% node165->node166
gsave
1 setlinewidth
0 0 0 edgecolor
newpath 3694.73 1878.87 moveto
3692.61 1798.74 3688.38 1638.88 3686.27 1558.9 curveto
stroke
0 0 0 edgecolor
newpath 3689.76 1558.53 moveto
3685.99 1548.62 lineto
3682.76 1558.71 lineto
closepath fill
1 setlinewidth
solid
0 0 0 edgecolor
newpath 3689.76 1558.53 moveto
3685.99 1548.62 lineto
3682.76 1558.71 lineto
closepath stroke
grestore
% node167->node169
gsave
1 setlinewidth
0 0 0 edgecolor
newpath 3446.68 1889.35 moveto
3429.32 1819.25 3391.83 1667.82 3369.9 1579.27 curveto
stroke
0 0 0 edgecolor
newpath 3373.24 1578.18 moveto
3367.44 1569.32 lineto
3366.44 1579.86 lineto
closepath fill
1 setlinewidth
solid
0 0 0 edgecolor
newpath 3373.24 1578.18 moveto
3367.44 1569.32 lineto
3366.44 1579.86 lineto
closepath stroke
grestore
% node169->node168
gsave
1 setlinewidth
0 0 0 edgecolor
newpath 3389.39 1454.98 moveto
3435.89 1383.41 3516.18 1259.8 3565.16 1184.41 curveto
stroke
0 0 0 edgecolor
newpath 3568.16 1186.21 moveto
3570.68 1175.92 lineto
3562.29 1182.4 lineto
closepath fill
1 setlinewidth
solid
0 0 0 edgecolor
newpath 3568.16 1186.21 moveto
3570.68 1175.92 lineto
3562.29 1182.4 lineto
closepath stroke
grestore
% node169->node170
gsave
1 setlinewidth
0 0 0 edgecolor
newpath 3351.5 1452.46 moveto
3349.7 1381.96 3346.68 1263.7 3344.76 1188.88 curveto
stroke
0 0 0 edgecolor
newpath 3348.25 1188.52 moveto
3344.5 1178.62 lineto
3341.26 1188.7 lineto
closepath fill
1 setlinewidth
solid
0 0 0 edgecolor
newpath 3348.25 1188.52 moveto
3344.5 1178.62 lineto
3341.26 1188.7 lineto
closepath stroke
grestore
% node171
gsave
1 0.047619 1 nodecolor
160 1511 160.01 58.69 ellipse_path fill
1 setlinewidth
filled
0 0 0 nodecolor
160 1511 160.01 58.69 ellipse_path stroke
0 0 0 nodecolor
14 /Times-Roman set_font
122 1535.9 moveto 76 (GO:0000376) alignedtext
0 0 0 nodecolor
14 /Times-Roman set_font
54.5 1520.9 moveto 211 (RNA splicing, via transesterification) alignedtext
0 0 0 nodecolor
14 /Times-Roman set_font
134 1505.9 moveto 52 (reactions) alignedtext
0 0 0 nodecolor
14 /Times-Roman set_font
116 1490.9 moveto 88 (with guanosine) alignedtext
0 0 0 nodecolor
14 /Times-Roman set_font
118 1475.9 moveto 84 (as nucleophile) alignedtext
grestore
% node172
gsave
1 0.047619 1 nodecolor
160 1120 68.8 37.48 ellipse_path fill
1 setlinewidth
filled
0 0 0 nodecolor
160 1120 68.8 37.48 ellipse_path stroke
0 0 0 nodecolor
14 /Times-Roman set_font
122.5 1129.9 moveto 75 (GO:0000372) alignedtext
0 0 0 nodecolor
14 /Times-Roman set_font
119 1114.9 moveto 82 (Group I intron) alignedtext
0 0 0 nodecolor
14 /Times-Roman set_font
136.5 1099.9 moveto 47 (splicing) alignedtext
grestore
% node171->node172
gsave
1 setlinewidth
0 0 0 edgecolor
newpath 160 1452.46 moveto
160 1374.9 160 1239.52 160 1167.78 curveto
stroke
0 0 0 edgecolor
newpath 163.5 1167.68 moveto
160 1157.68 lineto
156.5 1167.68 lineto
closepath fill
1 setlinewidth
solid
0 0 0 edgecolor
newpath 163.5 1167.68 moveto
160 1157.68 lineto
156.5 1167.68 lineto
closepath stroke
grestore
% node174
gsave
1 0.52927 1 nodecolor
650 1927 160.01 37.48 ellipse_path fill
1 setlinewidth
filled
0 0 0 nodecolor
650 1927 160.01 37.48 ellipse_path stroke
0 0 0 nodecolor
14 /Times-Roman set_font
612 1936.9 moveto 76 (GO:0000375) alignedtext
0 0 0 nodecolor
14 /Times-Roman set_font
544.5 1921.9 moveto 211 (RNA splicing, via transesterification) alignedtext
0 0 0 nodecolor
14 /Times-Roman set_font
624 1906.9 moveto 52 (reactions) alignedtext
grestore
% node173->node174
gsave
1 setlinewidth
0 0 0 edgecolor
newpath 1172.88 2319.01 moveto
1158.24 2305.33 1139.48 2288.3 1122 2274 curveto
979.08 2157.03 801.44 2031.42 710.24 1968.27 curveto
stroke
0 0 0 edgecolor
newpath 712.17 1965.35 moveto
701.95 1962.54 lineto
708.19 1971.11 lineto
closepath fill
1 setlinewidth
solid
0 0 0 edgecolor
newpath 712.17 1965.35 moveto
701.95 1962.54 lineto
708.19 1971.11 lineto
closepath stroke
grestore
% node174->node171
gsave
1 setlinewidth
0 0 0 edgecolor
newpath 607.37 1890.81 moveto
523.18 1819.33 334.78 1659.39 231.35 1571.58 curveto
stroke
0 0 0 edgecolor
newpath 233.33 1568.67 moveto
223.44 1564.86 lineto
228.8 1574 lineto
closepath fill
1 setlinewidth
solid
0 0 0 edgecolor
newpath 233.33 1568.67 moveto
223.44 1564.86 lineto
228.8 1574 lineto
closepath stroke
grestore
% node175
gsave
1 1 1 nodecolor
2833 680 166.17 69.3 ellipse_path fill
1 setlinewidth
filled
0 0 0 nodecolor
2833 680 166.17 69.3 ellipse_path stroke
0 0 0 nodecolor
14 /Times-Roman set_font
2794.5 712.4 moveto 77 (GO:0000479) alignedtext
0 0 0 nodecolor
14 /Times-Roman set_font
2785.5 697.4 moveto 95 (endonucleolytic) alignedtext
0 0 0 nodecolor
14 /Times-Roman set_font
2807 682.4 moveto 52 (cleavage) alignedtext
0 0 0 nodecolor
14 /Times-Roman set_font
2793.5 667.4 moveto 79 (of tricistronic) alignedtext
0 0 0 nodecolor
14 /Times-Roman set_font
2787.5 652.4 moveto 91 (rRNA transcript) alignedtext
0 0 0 nodecolor
14 /Times-Roman set_font
2723.5 637.4 moveto 219 (\(SSU-rRNA, 5.8S rRNA, LSU-rRNA\)) alignedtext
grestore
% node176
gsave
1 1 1 nodecolor
2785 189 261.13 79.9 ellipse_path fill
1 setlinewidth
filled
0 0 0 nodecolor
2785 189 261.13 79.9 ellipse_path stroke
0 0 0 nodecolor
14 /Times-Roman set_font
2746 228.9 moveto 78 (GO:0000447) alignedtext
0 0 0 nodecolor
14 /Times-Roman set_font
2737.5 213.9 moveto 95 (endonucleolytic) alignedtext
0 0 0 nodecolor
14 /Times-Roman set_font
2759 198.9 moveto 52 (cleavage) alignedtext
0 0 0 nodecolor
14 /Times-Roman set_font
2731 183.9 moveto 108 (in ITS1 to separate) alignedtext
0 0 0 nodecolor
14 /Times-Roman set_font
2608 168.9 moveto 354 (SSU-rRNA from 5.8S rRNA and LSU-rRNA from tricistronic) alignedtext
0 0 0 nodecolor
14 /Times-Roman set_font
2739.5 153.9 moveto 91 (rRNA transcript) alignedtext
0 0 0 nodecolor
14 /Times-Roman set_font
2675.5 138.9 moveto 219 (\(SSU-rRNA, 5.8S rRNA, LSU-rRNA\)) alignedtext
grestore
% node175->node176
gsave
1 setlinewidth
0 0 0 edgecolor
newpath 2826.2 610.43 moveto
2817.72 523.65 2803.19 375.07 2793.85 279.5 curveto
stroke
0 0 0 edgecolor
newpath 2797.3 278.89 moveto
2792.85 269.27 lineto
2790.34 279.57 lineto
closepath fill
1 setlinewidth
solid
0 0 0 edgecolor
newpath 2797.3 278.89 moveto
2792.85 269.27 lineto
2790.34 279.57 lineto
closepath stroke
grestore
% node189
gsave
1 1 1 nodecolor
2230 189 275.77 69.3 ellipse_path fill
1 setlinewidth
filled
0 0 0 nodecolor
2230 189 275.77 69.3 ellipse_path stroke
0 0 0 nodecolor
14 /Times-Roman set_font
2192 221.4 moveto 76 (GO:0000472) alignedtext
0 0 0 nodecolor
14 /Times-Roman set_font
2182.5 206.4 moveto 95 (endonucleolytic) alignedtext
0 0 0 nodecolor
14 /Times-Roman set_font
2204 191.4 moveto 52 (cleavage) alignedtext
0 0 0 nodecolor
14 /Times-Roman set_font
2198 176.4 moveto 64 (to generate) alignedtext
0 0 0 nodecolor
14 /Times-Roman set_font
2210 161.4 moveto 40 (mature) alignedtext
0 0 0 nodecolor
14 /Times-Roman set_font
2043 146.4 moveto 374 (5'-end of SSU-rRNA from \(SSU-rRNA, 5.8S rRNA, LSU-rRNA\)) alignedtext
grestore
% node175->node189
gsave
1 setlinewidth
0 0 0 edgecolor
newpath 2756.94 618.06 moveto
2645.51 527.34 2438.32 358.63 2319.65 262 curveto
stroke
0 0 0 edgecolor
newpath 2321.58 259.05 moveto
2311.61 255.45 lineto
2317.16 264.48 lineto
closepath fill
1 setlinewidth
solid
0 0 0 edgecolor
newpath 2321.58 259.05 moveto
2311.61 255.45 lineto
2317.16 264.48 lineto
closepath stroke
grestore
% node194
gsave
1 1 1 nodecolor
3230 189 166.17 69.3 ellipse_path fill
1 setlinewidth
filled
0 0 0 nodecolor
3230 189 166.17 69.3 ellipse_path stroke
0 0 0 nodecolor
14 /Times-Roman set_font
3191.5 221.4 moveto 77 (GO:0000480) alignedtext
0 0 0 nodecolor
14 /Times-Roman set_font
3182.5 206.4 moveto 95 (endonucleolytic) alignedtext
0 0 0 nodecolor
14 /Times-Roman set_font
3204 191.4 moveto 52 (cleavage) alignedtext
0 0 0 nodecolor
14 /Times-Roman set_font
3160.5 176.4 moveto 139 (in 5'-ETS of tricistronic) alignedtext
0 0 0 nodecolor
14 /Times-Roman set_font
3184.5 161.4 moveto 91 (rRNA transcript) alignedtext
0 0 0 nodecolor
14 /Times-Roman set_font
3120.5 146.4 moveto 219 (\(SSU-rRNA, 5.8S rRNA, LSU-rRNA\)) alignedtext
grestore
% node175->node194
gsave
1 setlinewidth
0 0 0 edgecolor
newpath 2886.34 614.04 moveto
2960.18 522.71 3093.14 358.26 3170.25 262.9 curveto
stroke
0 0 0 edgecolor
newpath 3173.05 265 moveto
3176.61 255.03 lineto
3167.6 260.6 lineto
closepath fill
1 setlinewidth
solid
0 0 0 edgecolor
newpath 3173.05 265 moveto
3176.61 255.03 lineto
3167.6 260.6 lineto
closepath stroke
grestore
% node177->node176
gsave
1 setlinewidth
0 0 0 edgecolor
newpath 3137.34 623.68 moveto
3068.06 538.21 2935.86 375.11 2854.57 274.82 curveto
stroke
0 0 0 edgecolor
newpath 2857.09 272.38 moveto
2848.07 266.81 lineto
2851.65 276.79 lineto
closepath fill
1 setlinewidth
solid
0 0 0 edgecolor
newpath 2857.09 272.38 moveto
2848.07 266.81 lineto
2851.65 276.79 lineto
closepath stroke
grestore
% node177->node189
gsave
1 setlinewidth
0 0 0 edgecolor
newpath 3089.95 631.51 moveto
3063.48 617.75 3034.62 602.76 3008 589 curveto
2780.82 471.53 2515.88 335.53 2361.16 256.2 curveto
stroke
0 0 0 edgecolor
newpath 2362.54 252.97 moveto
2352.04 251.53 lineto
2359.34 259.2 lineto
closepath fill
1 setlinewidth
solid
0 0 0 edgecolor
newpath 2362.54 252.97 moveto
2352.04 251.53 lineto
2359.34 259.2 lineto
closepath stroke
grestore
% node177->node194
gsave
1 setlinewidth
0 0 0 edgecolor
newpath 3188.62 621.26 moveto
3197.04 533.37 3212.92 367.44 3222.37 268.69 curveto
stroke
0 0 0 edgecolor
newpath 3225.88 268.76 moveto
3223.35 258.47 lineto
3218.91 268.09 lineto
closepath fill
1 setlinewidth
solid
0 0 0 edgecolor
newpath 3225.88 268.76 moveto
3223.35 258.47 lineto
3218.91 268.09 lineto
closepath stroke
grestore
% node178
gsave
1 1 1 nodecolor
2680 1120 166.17 58.69 ellipse_path fill
1 setlinewidth
filled
0 0 0 nodecolor
2680 1120 166.17 58.69 ellipse_path stroke
0 0 0 nodecolor
14 /Times-Roman set_font
2641 1144.9 moveto 78 (GO:0000466) alignedtext
0 0 0 nodecolor
14 /Times-Roman set_font
2649.5 1129.9 moveto 61 (maturation) alignedtext
0 0 0 nodecolor
14 /Times-Roman set_font
2591.5 1114.9 moveto 177 (of 5.8S rRNA from tricistronic) alignedtext
0 0 0 nodecolor
14 /Times-Roman set_font
2634.5 1099.9 moveto 91 (rRNA transcript) alignedtext
0 0 0 nodecolor
14 /Times-Roman set_font
2570.5 1084.9 moveto 219 (\(SSU-rRNA, 5.8S rRNA, LSU-rRNA\)) alignedtext
grestore
% node178->node176
gsave
1 setlinewidth
0 0 0 edgecolor
newpath 2670.19 1061.44 moveto
2655.37 963.15 2631.65 759.05 2658 589 curveto
2675.04 478.99 2716.98 357.81 2748.03 277.98 curveto
stroke
0 0 0 edgecolor
newpath 2751.37 279.04 moveto
2751.76 268.46 lineto
2744.85 276.49 lineto
closepath fill
1 setlinewidth
solid
0 0 0 edgecolor
newpath 2751.37 279.04 moveto
2751.76 268.46 lineto
2744.85 276.49 lineto
closepath stroke
grestore
% node178->node185
gsave
1 setlinewidth
0 0 0 edgecolor
newpath 2643.92 1062.48 moveto
2598.03 989.32 2518.17 862.02 2463.28 774.51 curveto
stroke
0 0 0 edgecolor
newpath 2466.16 772.51 moveto
2457.88 765.9 lineto
2460.23 776.23 lineto
closepath fill
1 setlinewidth
solid
0 0 0 edgecolor
newpath 2466.16 772.51 moveto
2457.88 765.9 lineto
2460.23 776.23 lineto
closepath stroke
grestore
% node180
gsave
1 0.9931 1 nodecolor
2404 1120 92.13 58.69 ellipse_path fill
1 setlinewidth
filled
0 0 0 nodecolor
2404 1120 92.13 58.69 ellipse_path stroke
0 0 0 nodecolor
14 /Times-Roman set_font
2365 1144.9 moveto 78 (GO:0000459) alignedtext
0 0 0 nodecolor
14 /Times-Roman set_font
2360 1129.9 moveto 88 (exonucleolytic) alignedtext
0 0 0 nodecolor
14 /Times-Roman set_font
2376.5 1114.9 moveto 55 (trimming) alignedtext
0 0 0 nodecolor
14 /Times-Roman set_font
2378 1099.9 moveto 52 (involved) alignedtext
0 0 0 nodecolor
14 /Times-Roman set_font
2346.5 1084.9 moveto 115 (in rRNA processing) alignedtext
grestore
% node179->node180
gsave
1 setlinewidth
0 0 0 edgecolor
newpath 2635.43 1465.38 moveto
2588.55 1395.41 2498.76 1261.42 2445.86 1182.48 curveto
stroke
0 0 0 edgecolor
newpath 2448.71 1180.43 moveto
2440.23 1174.07 lineto
2442.89 1184.33 lineto
closepath fill
1 setlinewidth
solid
0 0 0 edgecolor
newpath 2448.71 1180.43 moveto
2440.23 1174.07 lineto
2442.89 1184.33 lineto
closepath stroke
grestore
% node193
gsave
1 1 1 nodecolor
2956 1120 92.13 58.69 ellipse_path fill
1 setlinewidth
filled
0 0 0 nodecolor
2956 1120 92.13 58.69 ellipse_path stroke
0 0 0 nodecolor
14 /Times-Roman set_font
2918 1144.9 moveto 76 (GO:0000478) alignedtext
0 0 0 nodecolor
14 /Times-Roman set_font
2908.5 1129.9 moveto 95 (endonucleolytic) alignedtext
0 0 0 nodecolor
14 /Times-Roman set_font
2930 1114.9 moveto 52 (cleavage) alignedtext
0 0 0 nodecolor
14 /Times-Roman set_font
2930 1099.9 moveto 52 (involved) alignedtext
0 0 0 nodecolor
14 /Times-Roman set_font
2898.5 1084.9 moveto 115 (in rRNA processing) alignedtext
grestore
% node179->node193
gsave
1 setlinewidth
0 0 0 edgecolor
newpath 2699.27 1466.15 moveto
2751.23 1396.09 2851.77 1260.53 2910.43 1181.44 curveto
stroke
0 0 0 edgecolor
newpath 2913.53 1183.14 moveto
2916.67 1173.02 lineto
2907.9 1178.97 lineto
closepath fill
1 setlinewidth
solid
0 0 0 edgecolor
newpath 2913.53 1183.14 moveto
2916.67 1173.02 lineto
2907.9 1178.97 lineto
closepath stroke
grestore
% node180->node185
gsave
1 setlinewidth
0 0 0 edgecolor
newpath 2404 1061.12 moveto
2404 989.49 2404 867.41 2404 780.74 curveto
stroke
0 0 0 edgecolor
newpath 2407.5 780.61 moveto
2404 770.61 lineto
2400.5 780.61 lineto
closepath fill
1 setlinewidth
solid
0 0 0 edgecolor
newpath 2407.5 780.61 moveto
2404 770.61 lineto
2400.5 780.61 lineto
closepath stroke
grestore
% node181->node178
gsave
1 setlinewidth
0 0 0 edgecolor
newpath 2506.8 1474.57 moveto
2538.84 1408.97 2606.68 1270.09 2647.3 1186.94 curveto
stroke
0 0 0 edgecolor
newpath 2650.51 1188.35 moveto
2651.75 1177.83 lineto
2644.22 1185.28 lineto
closepath fill
1 setlinewidth
solid
0 0 0 edgecolor
newpath 2650.51 1188.35 moveto
2651.75 1177.83 lineto
2644.22 1185.28 lineto
closepath stroke
grestore
% node184
gsave
1 0.99974 1 nodecolor
2128 1120 166.17 58.69 ellipse_path fill
1 setlinewidth
filled
0 0 0 nodecolor
2128 1120 166.17 58.69 ellipse_path stroke
0 0 0 nodecolor
14 /Times-Roman set_font
2089.5 1144.9 moveto 77 (GO:0000463) alignedtext
0 0 0 nodecolor
14 /Times-Roman set_font
2097.5 1129.9 moveto 61 (maturation) alignedtext
0 0 0 nodecolor
14 /Times-Roman set_font
2038 1114.9 moveto 180 (of LSU-rRNA from tricistronic) alignedtext
0 0 0 nodecolor
14 /Times-Roman set_font
2082.5 1099.9 moveto 91 (rRNA transcript) alignedtext
0 0 0 nodecolor
14 /Times-Roman set_font
2018.5 1084.9 moveto 219 (\(SSU-rRNA, 5.8S rRNA, LSU-rRNA\)) alignedtext
grestore
% node183->node184
gsave
1 setlinewidth
0 0 0 edgecolor
newpath 2315.9 1474.92 moveto
2281.18 1409.34 2207.27 1269.72 2163.2 1186.48 curveto
stroke
0 0 0 edgecolor
newpath 2166.27 1184.81 moveto
2158.5 1177.61 lineto
2160.09 1188.09 lineto
closepath fill
1 setlinewidth
solid
0 0 0 edgecolor
newpath 2166.27 1184.81 moveto
2158.5 1177.61 lineto
2160.09 1188.09 lineto
closepath stroke
grestore
% node186->node187
gsave
1 setlinewidth
0 0 0 edgecolor
newpath 5258.23 4809.25 moveto
5311.53 4735.83 5435.8 4564.65 5498.06 4478.88 curveto
stroke
0 0 0 edgecolor
newpath 5501.03 4480.75 moveto
5504.07 4470.6 lineto
5495.36 4476.64 lineto
closepath fill
1 setlinewidth
solid
0 0 0 edgecolor
newpath 5501.03 4480.75 moveto
5504.07 4470.6 lineto
5495.36 4476.64 lineto
closepath stroke
grestore
% node187->node114
gsave
1 setlinewidth
0 0 0 edgecolor
newpath 5522.49 4380.57 moveto
5502.91 4306.34 5464.96 4162.47 5442.62 4077.79 curveto
stroke
0 0 0 edgecolor
newpath 5445.98 4076.8 moveto
5440.04 4068.02 lineto
5439.21 4078.58 lineto
closepath fill
1 setlinewidth
solid
0 0 0 edgecolor
newpath 5445.98 4076.8 moveto
5440.04 4068.02 lineto
5439.21 4078.58 lineto
closepath stroke
grestore
% node190->node189
gsave
1 setlinewidth
0 0 0 edgecolor
newpath 1279.25 655.82 moveto
1426.78 583.38 1868.86 366.32 2094.42 255.57 curveto
stroke
0 0 0 edgecolor
newpath 2096.23 258.58 moveto
2103.67 251.03 lineto
2093.15 252.29 lineto
closepath fill
1 setlinewidth
solid
0 0 0 edgecolor
newpath 2096.23 258.58 moveto
2103.67 251.03 lineto
2093.15 252.29 lineto
closepath stroke
grestore
% node191->node192
gsave
1 setlinewidth
0 0 0 edgecolor
newpath 3720.03 2717.55 moveto
3768.42 2642.53 3867.73 2488.59 3922.54 2403.61 curveto
stroke
0 0 0 edgecolor
newpath 3925.55 2405.41 moveto
3928.03 2395.11 lineto
3919.67 2401.62 lineto
closepath fill
1 setlinewidth
solid
0 0 0 edgecolor
newpath 3925.55 2405.41 moveto
3928.03 2395.11 lineto
3919.67 2401.62 lineto
closepath stroke
grestore
% node197
gsave
1 0.62636 1 nodecolor
3813 2344 63.85 58.69 ellipse_path fill
1 setlinewidth
filled
0 0 0 nodecolor
3813 2344 63.85 58.69 ellipse_path stroke
0 0 0 nodecolor
14 /Times-Roman set_font
3775.5 2368.9 moveto 75 (GO:0006221) alignedtext
0 0 0 nodecolor
14 /Times-Roman set_font
3780.5 2353.9 moveto 65 (pyrimidine) alignedtext
0 0 0 nodecolor
14 /Times-Roman set_font
3782 2338.9 moveto 62 (nucleotide) alignedtext
0 0 0 nodecolor
14 /Times-Roman set_font
3777.5 2323.9 moveto 71 (biosynthetic) alignedtext
0 0 0 nodecolor
14 /Times-Roman set_font
3791.5 2308.9 moveto 43 (process) alignedtext
grestore
% node191->node197
gsave
1 setlinewidth
0 0 0 edgecolor
newpath 3705.65 2713.98 moveto
3727.17 2639.81 3769.07 2495.39 3793.68 2410.59 curveto
stroke
0 0 0 edgecolor
newpath 3797.09 2411.38 moveto
3796.52 2400.8 lineto
3790.37 2409.43 lineto
closepath fill
1 setlinewidth
solid
0 0 0 edgecolor
newpath 3797.09 2411.38 moveto
3796.52 2400.8 lineto
3790.37 2409.43 lineto
closepath stroke
grestore
% node191->node233
gsave
1 setlinewidth
0 0 0 edgecolor
newpath 3688.3 2712.76 moveto
3682.38 2635.68 3670.82 2485.04 3664.46 2402.14 curveto
stroke
0 0 0 edgecolor
newpath 3667.95 2401.83 moveto
3663.69 2392.13 lineto
3660.97 2402.37 lineto
closepath fill
1 setlinewidth
solid
0 0 0 edgecolor
newpath 3667.95 2401.83 moveto
3663.69 2392.13 lineto
3660.97 2402.37 lineto
closepath stroke
grestore
% node192->node229
gsave
1 setlinewidth
0 0 0 edgecolor
newpath 3954.84 2285.58 moveto
3947.16 2212.82 3934.01 2088.18 3925.41 2006.69 curveto
stroke
0 0 0 edgecolor
newpath 3928.86 2006.06 moveto
3924.33 1996.48 lineto
3921.9 2006.8 lineto
closepath fill
1 setlinewidth
solid
0 0 0 edgecolor
newpath 3928.86 2006.06 moveto
3924.33 1996.48 lineto
3921.9 2006.8 lineto
closepath stroke
grestore
% node192->node232
gsave
1 setlinewidth
0 0 0 edgecolor
newpath 3969.77 2285.85 moveto
3979.66 2217.07 3995.14 2099.01 4001 1997 curveto
4009.24 1853.48 3991.99 1686.28 3979.47 1590.12 curveto
stroke
0 0 0 edgecolor
newpath 3982.93 1589.64 moveto
3978.15 1580.19 lineto
3975.99 1590.56 lineto
closepath fill
1 setlinewidth
solid
0 0 0 edgecolor
newpath 3982.93 1589.64 moveto
3978.15 1580.19 lineto
3975.99 1590.56 lineto
closepath stroke
grestore
% node193->node175
gsave
1 setlinewidth
0 0 0 edgecolor
newpath 2939.79 1062.03 moveto
2918.09 984.39 2879.5 846.36 2855.14 759.19 curveto
stroke
0 0 0 edgecolor
newpath 2858.45 758.03 moveto
2852.39 749.35 lineto
2851.71 759.92 lineto
closepath fill
1 setlinewidth
solid
0 0 0 edgecolor
newpath 2858.45 758.03 moveto
2852.39 749.35 lineto
2851.71 759.92 lineto
closepath stroke
grestore
% node195->node197
gsave
1 setlinewidth
0 0 0 edgecolor
newpath 3507.04 3134.61 moveto
3583.59 3058.12 3735.92 2900.77 3766 2831 curveto
3826.08 2691.63 3825.19 2509.57 3819.17 2412.3 curveto
stroke
0 0 0 edgecolor
newpath 3822.66 2412.05 moveto
3818.51 2402.3 lineto
3815.68 2412.51 lineto
closepath fill
1 setlinewidth
solid
0 0 0 edgecolor
newpath 3822.66 2412.05 moveto
3818.51 2402.3 lineto
3815.68 2412.51 lineto
closepath stroke
grestore
% node198->node21
gsave
1 setlinewidth
0 0 0 edgecolor
newpath 1768.67 3983.96 moveto
1762.43 3911.7 1745.36 3713.99 1738.21 3631.22 curveto
stroke
0 0 0 edgecolor
newpath 1741.7 3630.91 moveto
1737.35 3621.25 lineto
1734.73 3631.51 lineto
closepath fill
1 setlinewidth
solid
0 0 0 edgecolor
newpath 1741.7 3630.91 moveto
1737.35 3621.25 lineto
1734.73 3631.51 lineto
closepath stroke
grestore
% node198->node67
gsave
1 setlinewidth
0 0 0 edgecolor
newpath 1775.02 3983.64 moveto
1783.4 3925.15 1802.48 3783.51 1809 3664 curveto
1827.54 3324.43 1718.86 2920.04 1683.11 2797.77 curveto
stroke
0 0 0 edgecolor
newpath 1686.45 2796.74 moveto
1680.27 2788.14 lineto
1679.74 2798.72 lineto
closepath fill
1 setlinewidth
solid
0 0 0 edgecolor
newpath 1686.45 2796.74 moveto
1680.27 2788.14 lineto
1679.74 2798.72 lineto
closepath stroke
grestore
% node199->node165
gsave
1 setlinewidth
0 0 0 edgecolor
newpath 3404.2 2308.45 moveto
3460.47 2234.89 3589.9 2065.7 3655.82 1979.52 curveto
stroke
0 0 0 edgecolor
newpath 3658.7 1981.51 moveto
3662 1971.44 lineto
3653.14 1977.26 lineto
closepath fill
1 setlinewidth
solid
0 0 0 edgecolor
newpath 3658.7 1981.51 moveto
3662 1971.44 lineto
3653.14 1977.26 lineto
closepath stroke
grestore
% node200->node201
gsave
1 setlinewidth
0 0 0 edgecolor
newpath 5919.32 3973.63 moveto
5938.32 3897.46 5981.47 3724.42 6002.31 3640.87 curveto
stroke
0 0 0 edgecolor
newpath 6005.71 3641.69 moveto
6004.74 3631.14 lineto
5998.92 3640 lineto
closepath fill
1 setlinewidth
solid
0 0 0 edgecolor
newpath 6005.71 3641.69 moveto
6004.74 3631.14 lineto
5998.92 3640 lineto
closepath stroke
grestore
% node202->node129
gsave
1 setlinewidth
0 0 0 edgecolor
newpath 1407.75 3143.88 moveto
1349.21 3070.57 1211.21 2897.76 1142.43 2811.63 curveto
stroke
0 0 0 edgecolor
newpath 1144.97 2809.2 moveto
1136 2803.57 lineto
1139.5 2813.57 lineto
closepath fill
1 setlinewidth
solid
0 0 0 edgecolor
newpath 1144.97 2809.2 moveto
1136 2803.57 lineto
1139.5 2813.57 lineto
closepath stroke
grestore
% node203->node207
gsave
1 setlinewidth
0 0 0 edgecolor
newpath 1614.9 3150.58 moveto
1593.03 3137.45 1566.29 3121.65 1542 3108 curveto
1313.39 2979.51 1249.85 2959.07 1021 2831 curveto
1002.49 2820.64 982.55 2809.07 964.38 2798.38 curveto
stroke
0 0 0 edgecolor
newpath 966.01 2795.28 moveto
955.62 2793.2 lineto
962.46 2801.3 lineto
closepath fill
1 setlinewidth
solid
0 0 0 edgecolor
newpath 966.01 2795.28 moveto
955.62 2793.2 lineto
962.46 2801.3 lineto
closepath stroke
grestore
% node205->node19
gsave
1 setlinewidth
0 0 0 edgecolor
newpath 865.03 5186.8 moveto
870.11 5061.64 883 4716 883 4428 curveto
883 4428 883 4428 883 4011 curveto
883 3710.67 942.18 3353 965.09 3225.79 curveto
stroke
0 0 0 edgecolor
newpath 968.6 3226.08 moveto
966.94 3215.62 lineto
961.71 3224.83 lineto
closepath fill
1 setlinewidth
solid
0 0 0 edgecolor
newpath 968.6 3226.08 moveto
966.94 3215.62 lineto
961.71 3224.83 lineto
closepath stroke
grestore
% node207->node141
gsave
1 setlinewidth
0 0 0 edgecolor
newpath 875.46 2716.37 moveto
829.53 2639.14 735.39 2480.85 685.95 2397.72 curveto
stroke
0 0 0 edgecolor
newpath 688.84 2395.74 moveto
680.72 2388.94 lineto
682.83 2399.32 lineto
closepath fill
1 setlinewidth
solid
0 0 0 edgecolor
newpath 688.84 2395.74 moveto
680.72 2388.94 lineto
682.83 2399.32 lineto
closepath stroke
grestore
% node210
gsave
1 0.99793 1 nodecolor
4151 2761 65.05 48.08 ellipse_path fill
1 setlinewidth
filled
0 0 0 nodecolor
4151 2761 65.05 48.08 ellipse_path stroke
0 0 0 nodecolor
14 /Times-Roman set_font
4113 2778.4 moveto 76 (GO:0006525) alignedtext
0 0 0 nodecolor
14 /Times-Roman set_font
4127 2763.4 moveto 48 (arginine) alignedtext
0 0 0 nodecolor
14 /Times-Roman set_font
4122 2748.4 moveto 58 (metabolic) alignedtext
0 0 0 nodecolor
14 /Times-Roman set_font
4129.5 2733.4 moveto 43 (process) alignedtext
grestore
% node209->node210
gsave
1 setlinewidth
0 0 0 edgecolor
newpath 4094.25 3119.58 moveto
4106.84 3039.99 4129.26 2898.35 4141.82 2818.99 curveto
stroke
0 0 0 edgecolor
newpath 4145.35 2819.11 moveto
4143.45 2808.69 lineto
4138.43 2818.02 lineto
closepath fill
1 setlinewidth
solid
0 0 0 edgecolor
newpath 4145.35 2819.11 moveto
4143.45 2808.69 lineto
4138.43 2818.02 lineto
closepath stroke
grestore
% node211->node36
gsave
1 setlinewidth
0 0 0 edgecolor
newpath 5488.29 3128.3 moveto
5560.52 3060.94 5693.51 2936.89 5807 2831 curveto
5815.65 2822.93 5824.86 2814.34 5833.75 2806.04 curveto
stroke
0 0 0 edgecolor
newpath 5836.21 2808.53 moveto
5841.13 2799.15 lineto
5831.43 2803.41 lineto
closepath fill
1 setlinewidth
solid
0 0 0 edgecolor
newpath 5836.21 2808.53 moveto
5841.13 2799.15 lineto
5831.43 2803.41 lineto
closepath stroke
grestore
% node211->node38
gsave
1 setlinewidth
0 0 0 edgecolor
newpath 5473.65 3123.91 moveto
5531.54 3042.9 5640 2891.14 5696.57 2811.98 curveto
stroke
0 0 0 edgecolor
newpath 5699.57 2813.8 moveto
5702.54 2803.63 lineto
5693.88 2809.73 lineto
closepath fill
1 setlinewidth
solid
0 0 0 edgecolor
newpath 5699.57 2813.8 moveto
5702.54 2803.63 lineto
5693.88 2809.73 lineto
closepath stroke
grestore
% node212->node42
gsave
1 setlinewidth
0 0 0 edgecolor
newpath 4634.4 3128.53 moveto
4726.22 3046.54 4908.5 2883.78 4996.36 2805.32 curveto
stroke
0 0 0 edgecolor
newpath 4998.93 2807.73 moveto
5004.05 2798.45 lineto
4994.26 2802.5 lineto
closepath fill
1 setlinewidth
solid
0 0 0 edgecolor
newpath 4998.93 2807.73 moveto
5004.05 2798.45 lineto
4994.26 2802.5 lineto
closepath stroke
grestore
% node212->node44
gsave
1 setlinewidth
0 0 0 edgecolor
newpath 4579 3119.14 moveto
4579 3042.92 4579 2910.33 4579 2829.62 curveto
stroke
0 0 0 edgecolor
newpath 4582.5 2829.56 moveto
4579 2819.56 lineto
4575.5 2829.56 lineto
closepath fill
1 setlinewidth
solid
0 0 0 edgecolor
newpath 4582.5 2829.56 moveto
4579 2819.56 lineto
4575.5 2829.56 lineto
closepath stroke
grestore
% node214->node213
gsave
1 setlinewidth
0 0 0 edgecolor
newpath 5010.17 3128.53 moveto
5101.59 3046.54 5283.09 2883.78 5370.57 2805.32 curveto
stroke
0 0 0 edgecolor
newpath 5373.13 2807.74 moveto
5378.23 2798.45 lineto
5368.45 2802.53 lineto
closepath fill
1 setlinewidth
solid
0 0 0 edgecolor
newpath 5373.13 2807.74 moveto
5378.23 2798.45 lineto
5368.45 2802.53 lineto
closepath stroke
grestore
% node225
gsave
1 0.92155 1 nodecolor
4815 2761 109.1 58.69 ellipse_path fill
1 setlinewidth
filled
0 0 0 nodecolor
4815 2761 109.1 58.69 ellipse_path stroke
0 0 0 nodecolor
14 /Times-Roman set_font
4777 2785.9 moveto 76 (GO:0009067) alignedtext
0 0 0 nodecolor
14 /Times-Roman set_font
4790.5 2770.9 moveto 49 (aspartate) alignedtext
0 0 0 nodecolor
14 /Times-Roman set_font
4795.5 2755.9 moveto 39 (family) alignedtext
0 0 0 nodecolor
14 /Times-Roman set_font
4745.5 2740.9 moveto 139 (amino acid biosynthetic) alignedtext
0 0 0 nodecolor
14 /Times-Roman set_font
4793.5 2725.9 moveto 43 (process) alignedtext
grestore
% node214->node225
gsave
1 setlinewidth
0 0 0 edgecolor
newpath 4935.68 3120.46 moveto
4910.02 3044.02 4864.77 2909.26 4837.57 2828.23 curveto
stroke
0 0 0 edgecolor
newpath 4840.85 2826.99 moveto
4834.35 2818.62 lineto
4834.21 2829.22 lineto
closepath fill
1 setlinewidth
solid
0 0 0 edgecolor
newpath 4840.85 2826.99 moveto
4834.35 2818.62 lineto
4834.21 2829.22 lineto
closepath stroke
grestore
% node216->node53
gsave
1 setlinewidth
0 0 0 edgecolor
newpath 7242.37 5197.55 moveto
7225.44 5118.89 7191.16 4930.81 7211 4774 curveto
7224.16 4670.04 7258.71 4552.61 7280.69 4484.76 curveto
stroke
0 0 0 edgecolor
newpath 7284.06 4485.71 moveto
7283.83 4475.12 lineto
7277.4 4483.54 lineto
closepath fill
1 setlinewidth
solid
0 0 0 edgecolor
newpath 7284.06 4485.71 moveto
7283.83 4475.12 lineto
7277.4 4483.54 lineto
closepath stroke
grestore
% node217->node218
gsave
1 setlinewidth
0 0 0 edgecolor
newpath 5050.88 3962.76 moveto
5050.7 3885.68 5050.34 3735.04 5050.14 3652.14 curveto
stroke
0 0 0 edgecolor
newpath 5053.64 3652.12 moveto
5050.12 3642.13 lineto
5046.64 3652.14 lineto
closepath fill
1 setlinewidth
solid
0 0 0 edgecolor
newpath 5053.64 3652.12 moveto
5050.12 3642.13 lineto
5046.64 3652.14 lineto
closepath stroke
grestore
% node220->node112
gsave
1 setlinewidth
0 0 0 edgecolor
newpath 6627.35 4380.98 moveto
6654.14 4303.94 6707.28 4151.12 6736.17 4068.03 curveto
stroke
0 0 0 edgecolor
newpath 6739.51 4069.09 moveto
6739.49 4058.49 lineto
6732.9 4066.79 lineto
closepath fill
1 setlinewidth
solid
0 0 0 edgecolor
newpath 6739.51 4069.09 moveto
6739.49 4058.49 lineto
6732.9 4066.79 lineto
closepath stroke
grestore
% node222->node44
gsave
1 setlinewidth
0 0 0 edgecolor
newpath 4342.48 3131.78 moveto
4390.09 3057.16 4483.99 2909.95 4538.05 2825.19 curveto
stroke
0 0 0 edgecolor
newpath 4541.05 2827 moveto
4543.48 2816.68 lineto
4535.15 2823.23 lineto
closepath fill
1 setlinewidth
solid
0 0 0 edgecolor
newpath 4541.05 2827 moveto
4543.48 2816.68 lineto
4535.15 2823.23 lineto
closepath stroke
grestore
% node222->node225
gsave
1 setlinewidth
0 0 0 edgecolor
newpath 4364.36 3135.33 moveto
4455.69 3059.47 4646.26 2901.17 4747.85 2816.78 curveto
stroke
0 0 0 edgecolor
newpath 4750.14 2819.42 moveto
4755.6 2810.34 lineto
4745.67 2814.04 lineto
closepath fill
1 setlinewidth
solid
0 0 0 edgecolor
newpath 4750.14 2819.42 moveto
4755.6 2810.34 lineto
4745.67 2814.04 lineto
closepath stroke
grestore
% node222->node226
gsave
1 setlinewidth
0 0 0 edgecolor
newpath 4316.47 3129.76 moveto
4321.79 3055.8 4331.99 2914.09 4338.07 2829.51 curveto
stroke
0 0 0 edgecolor
newpath 4341.57 2829.71 moveto
4338.79 2819.49 lineto
4334.58 2829.21 lineto
closepath fill
1 setlinewidth
solid
0 0 0 edgecolor
newpath 4341.57 2829.71 moveto
4338.79 2819.49 lineto
4334.58 2829.21 lineto
closepath stroke
grestore
% node223->node222
gsave
1 setlinewidth
0 0 0 edgecolor
newpath 4180.09 3556.72 moveto
4205.66 3483.84 4262.43 3322.08 4292.84 3235.43 curveto
stroke
0 0 0 edgecolor
newpath 4296.23 3236.35 moveto
4296.24 3225.76 lineto
4289.63 3234.03 lineto
closepath fill
1 setlinewidth
solid
0 0 0 edgecolor
newpath 4296.23 3236.35 moveto
4296.24 3225.76 lineto
4289.63 3234.03 lineto
closepath stroke
grestore
% node228->node229
gsave
1 setlinewidth
0 0 0 edgecolor
newpath 3504.78 3532.86 moveto
3467.27 3465.69 3411.11 3353.3 3389 3248 curveto
3376.21 3187.11 3373.89 3168.36 3389 3108 curveto
3422.9 2972.6 3497.91 2965 3537 2831 curveto
3606.54 2592.65 3477.87 2500.31 3580 2274 curveto
3611.21 2204.83 3766.32 2060.38 3854.83 1981.41 curveto
stroke
0 0 0 edgecolor
newpath 3857.25 1983.94 moveto
3862.39 1974.68 lineto
3852.6 1978.71 lineto
closepath fill
1 setlinewidth
solid
0 0 0 edgecolor
newpath 3857.25 1983.94 moveto
3862.39 1974.68 lineto
3852.6 1978.71 lineto
closepath stroke
grestore
% node228->node231
gsave
1 setlinewidth
0 0 0 edgecolor
newpath 3560.09 3526.7 moveto
3581.14 3452.49 3614.95 3333.31 3637.07 3255.32 curveto
stroke
0 0 0 edgecolor
newpath 3640.48 3256.12 moveto
3639.84 3245.55 lineto
3633.74 3254.21 lineto
closepath fill
1 setlinewidth
solid
0 0 0 edgecolor
newpath 3640.48 3256.12 moveto
3639.84 3245.55 lineto
3633.74 3254.21 lineto
closepath stroke
grestore
% node229->node232
gsave
1 setlinewidth
0 0 0 edgecolor
newpath 3925.48 1857.84 moveto
3934.51 1784.21 3948.77 1667.86 3958.25 1590.5 curveto
stroke
0 0 0 edgecolor
newpath 3961.76 1590.68 moveto
3959.5 1580.33 lineto
3954.81 1589.83 lineto
closepath fill
1 setlinewidth
solid
0 0 0 edgecolor
newpath 3961.76 1590.68 moveto
3959.5 1580.33 lineto
3954.81 1589.83 lineto
closepath stroke
grestore
% node231->node232
gsave
1 setlinewidth
0 0 0 edgecolor
newpath 3700.23 3119.31 moveto
3784.05 2995.9 3971.83 2697.47 4036 2414 curveto
4103.81 2114.48 4028.54 1746.3 3989.07 1588.63 curveto
stroke
0 0 0 edgecolor
newpath 3992.36 1587.39 moveto
3986.52 1578.55 lineto
3985.58 1589.11 lineto
closepath fill
1 setlinewidth
solid
0 0 0 edgecolor
newpath 3992.36 1587.39 moveto
3986.52 1578.55 lineto
3985.58 1589.11 lineto
closepath stroke
grestore
% node235
gsave
1 0.99974 1 nodecolor
6833 3178 65.76 58.69 ellipse_path fill
1 setlinewidth
filled
0 0 0 nodecolor
6833 3178 65.76 58.69 ellipse_path stroke
0 0 0 nodecolor
14 /Times-Roman set_font
6794.5 3202.9 moveto 77 (GO:0000055) alignedtext
0 0 0 nodecolor
14 /Times-Roman set_font
6804 3187.9 moveto 58 (ribosomal) alignedtext
0 0 0 nodecolor
14 /Times-Roman set_font
6796 3172.9 moveto 74 (large subunit) alignedtext
0 0 0 nodecolor
14 /Times-Roman set_font
6814.5 3157.9 moveto 37 (export) alignedtext
0 0 0 nodecolor
14 /Times-Roman set_font
6795 3142.9 moveto 76 (from nucleus) alignedtext
grestore
% node234->node235
gsave
1 setlinewidth
0 0 0 edgecolor
newpath 6897.57 3536.16 moveto
6883.87 3460.15 6859.84 3326.87 6845.28 3246.09 curveto
stroke
0 0 0 edgecolor
newpath 6848.68 3245.24 moveto
6843.46 3236.02 lineto
6841.79 3246.48 lineto
closepath fill
1 setlinewidth
solid
0 0 0 edgecolor
newpath 6848.68 3245.24 moveto
6843.46 3236.02 lineto
6841.79 3246.48 lineto
closepath stroke
grestore
% node236
gsave
1 0.90128 1 nodecolor
6983 3178 65.76 58.69 ellipse_path fill
1 setlinewidth
filled
0 0 0 nodecolor
6983 3178 65.76 58.69 ellipse_path stroke
0 0 0 nodecolor
14 /Times-Roman set_font
6944.5 3202.9 moveto 77 (GO:0000056) alignedtext
0 0 0 nodecolor
14 /Times-Roman set_font
6954 3187.9 moveto 58 (ribosomal) alignedtext
0 0 0 nodecolor
14 /Times-Roman set_font
6945 3172.9 moveto 76 (small subunit) alignedtext
0 0 0 nodecolor
14 /Times-Roman set_font
6964.5 3157.9 moveto 37 (export) alignedtext
0 0 0 nodecolor
14 /Times-Roman set_font
6945 3142.9 moveto 76 (from nucleus) alignedtext
grestore
% node234->node236
gsave
1 setlinewidth
0 0 0 edgecolor
newpath 6918.43 3536.16 moveto
6932.13 3460.15 6956.16 3326.87 6970.72 3246.09 curveto
stroke
0 0 0 edgecolor
newpath 6974.21 3246.48 moveto
6972.54 3236.02 lineto
6967.32 3245.24 lineto
closepath fill
1 setlinewidth
solid
0 0 0 edgecolor
newpath 6974.21 3246.48 moveto
6972.54 3236.02 lineto
6967.32 3245.24 lineto
closepath stroke
grestore
endpage
showpage
grestore
%%PageTrailer
%%EndPage: 1
%%Trailer
%%Pages: 1
%%BoundingBox: 36 36 756 557
end
restore
%%EOF
