# Supplementary material for: The Transcriptomic Signature of RacA Activation and Inactivation Provides New Insights into the Morphogenetic Network of Aspergillus niger
Source: PLoS One. 2013 Jul 24;8(7):e68946. doi: 10.1371/journal.pone.0068946 (PMC3722221; doi:10.1371/journal.pone.0068946)
Supplement: Table S3 — ZIP archive file containing FetGOat enrichment results for the up- and down-regulated gene sets of all six comparisons. (ZIP) [file pone.0068946.s003.zip › FetGOat/02.DOWN/plots/02.down.txt_MFover.ps]

90 rotate 0 -612 translate
%!PS-Adobe-3.0
%%Creator: graphviz version 2.26.3 (20100126.1600)
%%Title: test
%%Pages: (atend)
%%BoundingBox: (atend)
%%EndComments
save
%%BeginProlog
/DotDict 200 dict def
DotDict begin

/setupLatin1 {
mark
/EncodingVector 256 array def
 EncodingVector 0

ISOLatin1Encoding 0 255 getinterval putinterval
EncodingVector 45 /hyphen put

% Set up ISO Latin 1 character encoding
/starnetISO {
        dup dup findfont dup length dict begin
        { 1 index /FID ne { def }{ pop pop } ifelse
        } forall
        /Encoding EncodingVector def
        currentdict end definefont
} def
/Times-Roman starnetISO def
/Times-Italic starnetISO def
/Times-Bold starnetISO def
/Times-BoldItalic starnetISO def
/Helvetica starnetISO def
/Helvetica-Oblique starnetISO def
/Helvetica-Bold starnetISO def
/Helvetica-BoldOblique starnetISO def
/Courier starnetISO def
/Courier-Oblique starnetISO def
/Courier-Bold starnetISO def
/Courier-BoldOblique starnetISO def
cleartomark
} bind def

%%BeginResource: procset graphviz 0 0
/coord-font-family /Times-Roman def
/default-font-family /Times-Roman def
/coordfont coord-font-family findfont 8 scalefont def

/InvScaleFactor 1.0 def
/set_scale {
       dup 1 exch div /InvScaleFactor exch def
       scale
} bind def

% styles
/solid { [] 0 setdash } bind def
/dashed { [9 InvScaleFactor mul dup ] 0 setdash } bind def
/dotted { [1 InvScaleFactor mul 6 InvScaleFactor mul] 0 setdash } bind def
/invis {/fill {newpath} def /stroke {newpath} def /show {pop newpath} def} bind def
/bold { 2 setlinewidth } bind def
/filled { } bind def
/unfilled { } bind def
/rounded { } bind def
/diagonals { } bind def

% hooks for setting color 
/nodecolor { sethsbcolor } bind def
/edgecolor { sethsbcolor } bind def
/graphcolor { sethsbcolor } bind def
/nopcolor {pop pop pop} bind def

/beginpage {	% i j npages
	/npages exch def
	/j exch def
	/i exch def
	/str 10 string def
	npages 1 gt {
		gsave
			coordfont setfont
			0 0 moveto
			(\() show i str cvs show (,) show j str cvs show (\)) show
		grestore
	} if
} bind def

/set_font {
	findfont exch
	scalefont setfont
} def

% draw text fitted to its expected width
/alignedtext {			% width text
	/text exch def
	/width exch def
	gsave
		width 0 gt {
			[] 0 setdash
			text stringwidth pop width exch sub text length div 0 text ashow
		} if
	grestore
} def

/boxprim {				% xcorner ycorner xsize ysize
		4 2 roll
		moveto
		2 copy
		exch 0 rlineto
		0 exch rlineto
		pop neg 0 rlineto
		closepath
} bind def

/ellipse_path {
	/ry exch def
	/rx exch def
	/y exch def
	/x exch def
	matrix currentmatrix
	newpath
	x y translate
	rx ry scale
	0 0 1 0 360 arc
	setmatrix
} bind def

/endpage { showpage } bind def
/showpage { } def

/layercolorseq
	[	% layer color sequence - darkest to lightest
		[0 0 0]
		[.2 .8 .8]
		[.4 .8 .8]
		[.6 .8 .8]
		[.8 .8 .8]
	]
def

/layerlen layercolorseq length def

/setlayer {/maxlayer exch def /curlayer exch def
	layercolorseq curlayer 1 sub layerlen mod get
	aload pop sethsbcolor
	/nodecolor {nopcolor} def
	/edgecolor {nopcolor} def
	/graphcolor {nopcolor} def
} bind def

/onlayer { curlayer ne {invis} if } def

/onlayers {
	/myupper exch def
	/mylower exch def
	curlayer mylower lt
	curlayer myupper gt
	or
	{invis} if
} def

/curlayer 0 def

%%EndResource
%%EndProlog
%%BeginSetup
14 default-font-family set_font
1 setmiterlimit
% /arrowlength 10 def
% /arrowwidth 5 def

% make sure pdfmark is harmless for PS-interpreters other than Distiller
/pdfmark where {pop} {userdict /pdfmark /cleartomark load put} ifelse
% make '<<' and '>>' safe on PS Level 1 devices
/languagelevel where {pop languagelevel}{1} ifelse
2 lt {
    userdict (<<) cvn ([) cvn load put
    userdict (>>) cvn ([) cvn load put
} if

%%EndSetup
setupLatin1
%%Page: 1 1
%%PageBoundingBox: 36 36 755 560
%%PageOrientation: Portrait
0 0 1 beginpage
gsave
36 36 719 524 boxprim clip newpath
0.222291 0.222291 set_scale 0 rotate 165.95 166.95 translate
% node1
gsave
0 0.98419 1 nodecolor
109 456 108.89 37.48 ellipse_path fill
1 setlinewidth
filled
0 0 0 nodecolor
109 456 108.89 37.48 ellipse_path stroke
0 0 0 nodecolor
14 /Times-Roman set_font
71.5 465.9 moveto 75 (GO:0008175) alignedtext
0 0 0 nodecolor
14 /Times-Roman set_font
40 450.9 moveto 138 (tRNA methyltransferase) alignedtext
0 0 0 nodecolor
14 /Times-Roman set_font
87 435.9 moveto 44 (activity) alignedtext
grestore
% node2
gsave
0 0.74907 1 nodecolor
247 108 149.91 37.48 ellipse_path fill
1 setlinewidth
filled
0 0 0 nodecolor
247 108 149.91 37.48 ellipse_path stroke
0 0 0 nodecolor
14 /Times-Roman set_font
209 117.9 moveto 76 (GO:0016423) alignedtext
0 0 0 nodecolor
14 /Times-Roman set_font
149 102.9 moveto 196 (tRNA \(guanine\) methyltransferase) alignedtext
0 0 0 nodecolor
14 /Times-Roman set_font
225 87.9 moveto 44 (activity) alignedtext
grestore
% node1->node2
gsave
1 setlinewidth
0 0 0 edgecolor
newpath 123.77 418.76 moveto
149.07 354.95 200.65 224.87 228.38 154.95 curveto
stroke
0 0 0 edgecolor
newpath 231.7 156.09 moveto
232.13 145.5 lineto
225.19 153.51 lineto
closepath fill
1 setlinewidth
solid
0 0 0 edgecolor
newpath 231.7 156.09 moveto
232.13 145.5 lineto
225.19 153.51 lineto
closepath stroke
grestore
% node3
gsave
0 0.82222 1 nodecolor
385 456 149.2 48.08 ellipse_path fill
1 setlinewidth
filled
0 0 0 nodecolor
385 456 149.2 48.08 ellipse_path stroke
0 0 0 nodecolor
14 /Times-Roman set_font
347.5 473.4 moveto 75 (GO:0008757) alignedtext
0 0 0 nodecolor
14 /Times-Roman set_font
287.5 458.4 moveto 195 (S-adenosylmethionine-dependent) alignedtext
0 0 0 nodecolor
14 /Times-Roman set_font
334.5 443.4 moveto 101 (methyltransferase) alignedtext
0 0 0 nodecolor
14 /Times-Roman set_font
363 428.4 moveto 44 (activity) alignedtext
grestore
% node3->node2
gsave
1 setlinewidth
0 0 0 edgecolor
newpath 366.1 408.34 moveto
339.65 341.63 291.87 221.16 265.59 154.87 curveto
stroke
0 0 0 edgecolor
newpath 268.81 153.51 moveto
261.87 145.5 lineto
262.3 156.09 lineto
closepath fill
1 setlinewidth
solid
0 0 0 edgecolor
newpath 268.81 153.51 moveto
261.87 145.5 lineto
262.3 156.09 lineto
closepath stroke
grestore
% node4
gsave
0 0 1 nodecolor
2011 2272 91.22 26.87 ellipse_path fill
1 setlinewidth
filled
0 0 0 nodecolor
2011 2272 91.22 26.87 ellipse_path stroke
0 0 0 nodecolor
14 /Times-Roman set_font
1973 2274.4 moveto 76 (GO:0003674) alignedtext
0 0 0 nodecolor
14 /Times-Roman set_font
1954.5 2259.4 moveto 113 (molecular_function) alignedtext
grestore
% node5
gsave
0 0.31904 1 nodecolor
2458 1833 113.84 48.08 ellipse_path fill
1 setlinewidth
filled
0 0 0 nodecolor
2458 1833 113.84 48.08 ellipse_path stroke
0 0 0 nodecolor
14 /Times-Roman set_font
2420 1850.4 moveto 76 (GO:0016675) alignedtext
0 0 0 nodecolor
14 /Times-Roman set_font
2414 1835.4 moveto 88 (oxidoreductase) alignedtext
0 0 0 nodecolor
14 /Times-Roman set_font
2414 1820.4 moveto 88 (activity, acting) alignedtext
0 0 0 nodecolor
14 /Times-Roman set_font
2385.5 1805.4 moveto 145 (on heme group of donors) alignedtext
grestore
% node4->node5
gsave
1 setlinewidth
0 0 0 edgecolor
newpath 2037.62 2245.85 moveto
2109.7 2175.06 2309.66 1978.69 2405.48 1884.58 curveto
stroke
0 0 0 edgecolor
newpath 2408.07 1886.94 moveto
2412.75 1877.44 lineto
2403.17 1881.95 lineto
closepath fill
1 setlinewidth
solid
0 0 0 edgecolor
newpath 2408.07 1886.94 moveto
2412.75 1877.44 lineto
2403.17 1881.95 lineto
closepath stroke
grestore
% node7
gsave
0 0.93104 1 nodecolor
1166 1833 104.15 90.51 ellipse_path fill
1 setlinewidth
filled
0 0 0 nodecolor
1166 1833 104.15 90.51 ellipse_path stroke
0 0 0 nodecolor
14 /Times-Roman set_font
1128.5 1880.4 moveto 75 (GO:0016681) alignedtext
0 0 0 nodecolor
14 /Times-Roman set_font
1122 1865.4 moveto 88 (oxidoreductase) alignedtext
0 0 0 nodecolor
14 /Times-Roman set_font
1122 1850.4 moveto 88 (activity, acting) alignedtext
0 0 0 nodecolor
14 /Times-Roman set_font
1128.5 1835.4 moveto 75 (on diphenols) alignedtext
0 0 0 nodecolor
14 /Times-Roman set_font
1134 1820.4 moveto 64 (and related) alignedtext
0 0 0 nodecolor
14 /Times-Roman set_font
1136 1805.4 moveto 60 (substances) alignedtext
0 0 0 nodecolor
14 /Times-Roman set_font
1100 1790.4 moveto 132 (as donors, cytochrome) alignedtext
0 0 0 nodecolor
14 /Times-Roman set_font
1134 1775.4 moveto 64 (as acceptor) alignedtext
grestore
% node4->node7
gsave
1 setlinewidth
0 0 0 edgecolor
newpath 1962.77 2248.99 moveto
1849.55 2194.68 1558.38 2053.37 1321 1924 curveto
1301.19 1913.2 1280.21 1901.25 1260.29 1889.65 curveto
stroke
0 0 0 edgecolor
newpath 1261.93 1886.55 moveto
1251.53 1884.52 lineto
1258.4 1892.59 lineto
closepath fill
1 setlinewidth
solid
0 0 0 edgecolor
newpath 1261.93 1886.55 moveto
1251.53 1884.52 lineto
1258.4 1892.59 lineto
closepath stroke
grestore
% node8
gsave
0 0.94568 1 nodecolor
534 1833 94.75 58.69 ellipse_path fill
1 setlinewidth
filled
0 0 0 nodecolor
534 1833 94.75 58.69 ellipse_path stroke
0 0 0 nodecolor
14 /Times-Roman set_font
496 1857.9 moveto 76 (GO:0016741) alignedtext
0 0 0 nodecolor
14 /Times-Roman set_font
503.5 1842.9 moveto 61 (transferase) alignedtext
0 0 0 nodecolor
14 /Times-Roman set_font
475 1827.9 moveto 118 (activity, transferring) alignedtext
0 0 0 nodecolor
14 /Times-Roman set_font
501.5 1812.9 moveto 65 (one-carbon) alignedtext
0 0 0 nodecolor
14 /Times-Roman set_font
514.5 1797.9 moveto 39 (groups) alignedtext
grestore
% node4->node8
gsave
1 setlinewidth
0 0 0 edgecolor
newpath 1942.23 2254.16 moveto
1755.47 2205.34 1223.62 2063.84 788 1924 curveto
733.33 1906.45 672.78 1884.84 624.51 1867.09 curveto
stroke
0 0 0 edgecolor
newpath 625.62 1863.77 moveto
615.03 1863.59 lineto
623.2 1870.33 lineto
closepath fill
1 setlinewidth
solid
0 0 0 edgecolor
newpath 625.62 1863.77 moveto
615.03 1863.59 lineto
623.2 1870.33 lineto
closepath stroke
grestore
% node9
gsave
0 0.62938 1 nodecolor
862 1833 65.05 37.48 ellipse_path fill
1 setlinewidth
filled
0 0 0 nodecolor
862 1833 65.05 37.48 ellipse_path stroke
0 0 0 nodecolor
14 /Times-Roman set_font
824 1842.9 moveto 76 (GO:0016874) alignedtext
0 0 0 nodecolor
14 /Times-Roman set_font
844.5 1827.9 moveto 35 (ligase) alignedtext
0 0 0 nodecolor
14 /Times-Roman set_font
840 1812.9 moveto 44 (activity) alignedtext
grestore
% node4->node9
gsave
1 setlinewidth
0 0 0 edgecolor
newpath 1949.69 2252.02 moveto
1796.61 2201.62 1385.97 2063.42 1053 1924 curveto
1007.71 1905.04 957.64 1881.07 920.13 1862.49 curveto
stroke
0 0 0 edgecolor
newpath 921.39 1859.2 moveto
910.88 1857.89 lineto
918.27 1865.47 lineto
closepath fill
1 setlinewidth
solid
0 0 0 edgecolor
newpath 921.39 1859.2 moveto
910.88 1857.89 lineto
918.27 1865.47 lineto
closepath stroke
grestore
% node14
gsave
0 0.72285 1 nodecolor
2849 1833 75.16 58.69 ellipse_path fill
1 setlinewidth
filled
0 0 0 nodecolor
2849 1833 75.16 58.69 ellipse_path stroke
0 0 0 nodecolor
14 /Times-Roman set_font
2811.5 1857.9 moveto 75 (GO:0022884) alignedtext
0 0 0 nodecolor
14 /Times-Roman set_font
2803.5 1842.9 moveto 91 (macromolecule) alignedtext
0 0 0 nodecolor
14 /Times-Roman set_font
2805.5 1827.9 moveto 87 (transmembrane) alignedtext
0 0 0 nodecolor
14 /Times-Roman set_font
2818.5 1812.9 moveto 61 (transporter) alignedtext
0 0 0 nodecolor
14 /Times-Roman set_font
2827 1797.9 moveto 44 (activity) alignedtext
grestore
% node4->node14
gsave
1 setlinewidth
0 0 0 edgecolor
newpath 2072.47 2252.01 moveto
2205.71 2206.92 2527.8 2088.28 2760 1924 curveto
2774.18 1913.97 2788.03 1901.53 2800.43 1889.09 curveto
stroke
0 0 0 edgecolor
newpath 2803.08 1891.39 moveto
2807.56 1881.79 lineto
2798.07 1886.5 lineto
closepath fill
1 setlinewidth
solid
0 0 0 edgecolor
newpath 2803.08 1891.39 moveto
2807.56 1881.79 lineto
2798.07 1886.5 lineto
closepath stroke
grestore
% node16
gsave
0 0.88546 1 nodecolor
1669 1833 84.15 37.48 ellipse_path fill
1 setlinewidth
filled
0 0 0 nodecolor
1669 1833 84.15 37.48 ellipse_path stroke
0 0 0 nodecolor
14 /Times-Roman set_font
1631 1842.9 moveto 76 (GO:0043021) alignedtext
0 0 0 nodecolor
14 /Times-Roman set_font
1617.5 1827.9 moveto 103 (ribonucleoprotein) alignedtext
0 0 0 nodecolor
14 /Times-Roman set_font
1646.5 1812.9 moveto 45 (binding) alignedtext
grestore
% node4->node16
gsave
1 setlinewidth
0 0 0 edgecolor
newpath 1990.38 2245.53 moveto
1933.45 2172.45 1773.68 1967.37 1703.17 1876.86 curveto
stroke
0 0 0 edgecolor
newpath 1705.74 1874.47 moveto
1696.83 1868.73 lineto
1700.22 1878.77 lineto
closepath fill
1 setlinewidth
solid
0 0 0 edgecolor
newpath 1705.74 1874.47 moveto
1696.83 1868.73 lineto
1700.22 1878.77 lineto
closepath stroke
grestore
% node18
gsave
0 0.99982 1 nodecolor
1502 1833 65.05 37.48 ellipse_path fill
1 setlinewidth
filled
0 0 0 nodecolor
1502 1833 65.05 37.48 ellipse_path stroke
0 0 0 nodecolor
14 /Times-Roman set_font
1464 1842.9 moveto 76 (GO:0003676) alignedtext
0 0 0 nodecolor
14 /Times-Roman set_font
1480.5 1827.9 moveto 43 (nucleic) alignedtext
0 0 0 nodecolor
14 /Times-Roman set_font
1465.5 1812.9 moveto 73 (acid binding) alignedtext
grestore
% node4->node18
gsave
1 setlinewidth
0 0 0 edgecolor
newpath 1974.77 2247.07 moveto
1897.35 2192.95 1711.77 2058.69 1576 1924 curveto
1561.1 1909.22 1546.21 1891.6 1533.73 1875.81 curveto
stroke
0 0 0 edgecolor
newpath 1536.35 1873.48 moveto
1527.44 1867.75 lineto
1530.83 1877.79 lineto
closepath fill
1 setlinewidth
solid
0 0 0 edgecolor
newpath 1536.35 1873.48 moveto
1527.44 1867.75 lineto
1530.83 1877.79 lineto
closepath stroke
grestore
% node19
gsave
0 0 1 nodecolor
1873 1833 63.85 48.08 ellipse_path fill
1 setlinewidth
filled
0 0 0 nodecolor
1873 1833 63.85 48.08 ellipse_path stroke
0 0 0 nodecolor
14 /Times-Roman set_font
1835.5 1850.4 moveto 75 (GO:0051082) alignedtext
0 0 0 nodecolor
14 /Times-Roman set_font
1847 1835.4 moveto 52 (unfolded) alignedtext
0 0 0 nodecolor
14 /Times-Roman set_font
1852.5 1820.4 moveto 41 (protein) alignedtext
0 0 0 nodecolor
14 /Times-Roman set_font
1850.5 1805.4 moveto 45 (binding) alignedtext
grestore
% node4->node19
gsave
1 setlinewidth
0 0 0 edgecolor
newpath 2002.47 2244.87 moveto
1980.37 2174.55 1920.85 1985.22 1890.83 1889.72 curveto
stroke
0 0 0 edgecolor
newpath 1894.1 1888.44 moveto
1887.76 1879.95 lineto
1887.42 1890.53 lineto
closepath fill
1 setlinewidth
solid
0 0 0 edgecolor
newpath 1894.1 1888.44 moveto
1887.76 1879.95 lineto
1887.42 1890.53 lineto
closepath stroke
grestore
% node20
gsave
0 0 1 nodecolor
2058 1833 65.05 37.48 ellipse_path fill
1 setlinewidth
filled
0 0 0 nodecolor
2058 1833 65.05 37.48 ellipse_path stroke
0 0 0 nodecolor
14 /Times-Roman set_font
2020 1842.9 moveto 76 (GO:0004386) alignedtext
0 0 0 nodecolor
14 /Times-Roman set_font
2034 1827.9 moveto 48 (helicase) alignedtext
0 0 0 nodecolor
14 /Times-Roman set_font
2036 1812.9 moveto 44 (activity) alignedtext
grestore
% node4->node20
gsave
1 setlinewidth
0 0 0 edgecolor
newpath 2013.9 2244.87 moveto
2021.68 2172.24 2043.05 1972.67 2052.9 1880.64 curveto
stroke
0 0 0 edgecolor
newpath 2056.4 1880.8 moveto
2053.99 1870.49 lineto
2049.44 1880.06 lineto
closepath fill
1 setlinewidth
solid
0 0 0 edgecolor
newpath 2056.4 1880.8 moveto
2053.99 1870.49 lineto
2049.44 1880.06 lineto
closepath stroke
grestore
% node24
gsave
0 0 1 nodecolor
2206 1833 65.05 48.08 ellipse_path fill
1 setlinewidth
filled
0 0 0 nodecolor
2206 1833 65.05 48.08 ellipse_path stroke
0 0 0 nodecolor
14 /Times-Roman set_font
2168 1850.4 moveto 76 (GO:0005198) alignedtext
0 0 0 nodecolor
14 /Times-Roman set_font
2179.5 1835.4 moveto 53 (structural) alignedtext
0 0 0 nodecolor
14 /Times-Roman set_font
2178.5 1820.4 moveto 55 (molecule) alignedtext
0 0 0 nodecolor
14 /Times-Roman set_font
2184 1805.4 moveto 44 (activity) alignedtext
grestore
% node4->node24
gsave
1 setlinewidth
0 0 0 edgecolor
newpath 2022.9 2245.2 moveto
2054.23 2174.67 2139.46 1982.8 2181.66 1887.8 curveto
stroke
0 0 0 edgecolor
newpath 2184.87 1889.2 moveto
2185.73 1878.64 lineto
2178.47 1886.36 lineto
closepath fill
1 setlinewidth
solid
0 0 0 edgecolor
newpath 2184.87 1889.2 moveto
2185.73 1878.64 lineto
2178.47 1886.36 lineto
closepath stroke
grestore
% node29
gsave
0 0 1 nodecolor
2015 864 77.07 48.08 ellipse_path fill
1 setlinewidth
filled
0 0 0 nodecolor
2015 864 77.07 48.08 ellipse_path stroke
0 0 0 nodecolor
14 /Times-Roman set_font
1975.5 881.4 moveto 79 (GO:0004004) alignedtext
0 0 0 nodecolor
14 /Times-Roman set_font
1968.5 866.4 moveto 93 (ATP-dependent) alignedtext
0 0 0 nodecolor
14 /Times-Roman set_font
1974.5 851.4 moveto 81 (RNA helicase) alignedtext
0 0 0 nodecolor
14 /Times-Roman set_font
1993 836.4 moveto 44 (activity) alignedtext
grestore
% node4->node29
gsave
1 setlinewidth
0 0 0 edgecolor
newpath 1987.8 2245.59 moveto
1941.16 2190.51 1837.27 2057.37 1800 1924 curveto
1772.59 1825.93 1737.47 1500.47 1805 1244 curveto
1838.61 1116.34 1924.52 985.51 1975.43 915.59 curveto
stroke
0 0 0 edgecolor
newpath 1978.37 917.5 moveto
1981.46 907.37 lineto
1972.73 913.36 lineto
closepath fill
1 setlinewidth
solid
0 0 0 edgecolor
newpath 1978.37 917.5 moveto
1981.46 907.37 lineto
1972.73 913.36 lineto
closepath stroke
grestore
% node30
gsave
0 0 1 nodecolor
1892 1303 77.78 48.08 ellipse_path fill
1 setlinewidth
filled
0 0 0 nodecolor
1892 1303 77.78 48.08 ellipse_path stroke
0 0 0 nodecolor
14 /Times-Roman set_font
1854.5 1320.4 moveto 75 (GO:0008186) alignedtext
0 0 0 nodecolor
14 /Times-Roman set_font
1845 1305.4 moveto 94 (RNA-dependent) alignedtext
0 0 0 nodecolor
14 /Times-Roman set_font
1869 1290.4 moveto 46 (ATPase) alignedtext
0 0 0 nodecolor
14 /Times-Roman set_font
1870 1275.4 moveto 44 (activity) alignedtext
grestore
% node4->node30
gsave
1 setlinewidth
0 0 0 edgecolor
newpath 2007.69 2244.97 moveto
1998.13 2166.98 1969.68 1934.76 1946 1742 curveto
1929.24 1605.55 1909.51 1445.24 1899.16 1361.18 curveto
stroke
0 0 0 edgecolor
newpath 1902.61 1360.57 moveto
1897.92 1351.07 lineto
1895.67 1361.42 lineto
closepath fill
1 setlinewidth
solid
0 0 0 edgecolor
newpath 1902.61 1360.57 moveto
1897.92 1351.07 lineto
1895.67 1361.42 lineto
closepath stroke
grestore
% node32
gsave
0 0 1 nodecolor
2709 1303 65.05 58.69 ellipse_path fill
1 setlinewidth
filled
0 0 0 nodecolor
2709 1303 65.05 58.69 ellipse_path stroke
0 0 0 nodecolor
14 /Times-Roman set_font
2671 1327.9 moveto 76 (GO:0015002) alignedtext
0 0 0 nodecolor
14 /Times-Roman set_font
2671 1312.9 moveto 76 (heme-copper) alignedtext
0 0 0 nodecolor
14 /Times-Roman set_font
2684.5 1297.9 moveto 49 (terminal) alignedtext
0 0 0 nodecolor
14 /Times-Roman set_font
2686.5 1282.9 moveto 45 (oxidase) alignedtext
0 0 0 nodecolor
14 /Times-Roman set_font
2687 1267.9 moveto 44 (activity) alignedtext
grestore
% node4->node32
gsave
1 setlinewidth
0 0 0 edgecolor
newpath 2074.18 2252.4 moveto
2193.66 2211.88 2452.26 2107.03 2581 1924 curveto
2701.15 1753.18 2713.51 1494.48 2711.86 1371.97 curveto
stroke
0 0 0 edgecolor
newpath 2715.36 1371.55 moveto
2711.69 1361.62 lineto
2708.36 1371.67 lineto
closepath fill
1 setlinewidth
solid
0 0 0 edgecolor
newpath 2715.36 1371.55 moveto
2711.69 1361.62 lineto
2708.36 1371.67 lineto
closepath stroke
grestore
% node33
gsave
0 0 1 nodecolor
2476 864 103.24 37.48 ellipse_path fill
1 setlinewidth
filled
0 0 0 nodecolor
2476 864 103.24 37.48 ellipse_path stroke
0 0 0 nodecolor
14 /Times-Roman set_font
2438 873.9 moveto 76 (GO:0004129) alignedtext
0 0 0 nodecolor
14 /Times-Roman set_font
2411 858.9 moveto 130 (cytochrome-c oxidase) alignedtext
0 0 0 nodecolor
14 /Times-Roman set_font
2454 843.9 moveto 44 (activity) alignedtext
grestore
% node4->node33
gsave
1 setlinewidth
0 0 0 edgecolor
newpath 2040.25 2246.32 moveto
2098.51 2193.08 2227.94 2063.92 2280 1924 curveto
2385.55 1640.33 2249.38 1539.02 2317 1244 curveto
2345.98 1117.58 2413.69 979.57 2450.72 909.84 curveto
stroke
0 0 0 edgecolor
newpath 2453.89 911.33 moveto
2455.52 900.86 lineto
2447.72 908.03 lineto
closepath fill
1 setlinewidth
solid
0 0 0 edgecolor
newpath 2453.89 911.33 moveto
2455.52 900.86 lineto
2447.72 908.03 lineto
closepath stroke
grestore
% node35
gsave
0 0 1 nodecolor
1129 1303 152.23 37.48 ellipse_path fill
1 setlinewidth
filled
0 0 0 nodecolor
1129 1303 152.23 37.48 ellipse_path stroke
0 0 0 nodecolor
14 /Times-Roman set_font
1092 1312.9 moveto 74 (GO:0008121) alignedtext
0 0 0 nodecolor
14 /Times-Roman set_font
1029 1297.9 moveto 200 (ubiquinol-cytochrome-c reductase) alignedtext
0 0 0 nodecolor
14 /Times-Roman set_font
1107 1282.9 moveto 44 (activity) alignedtext
grestore
% node4->node35
gsave
1 setlinewidth
0 0 0 edgecolor
newpath 1953.45 2250.86 moveto
1839.52 2206.47 1582.91 2093.42 1428 1924 curveto
1264.94 1745.66 1173.08 1462.25 1141.55 1350.52 curveto
stroke
0 0 0 edgecolor
newpath 1144.83 1349.25 moveto
1138.78 1340.56 lineto
1138.09 1351.13 lineto
closepath fill
1 setlinewidth
solid
0 0 0 edgecolor
newpath 1144.83 1349.25 moveto
1138.78 1340.56 lineto
1138.09 1351.13 lineto
closepath stroke
grestore
% node39
gsave
0 0 1 nodecolor
3163 1833 65.05 48.08 ellipse_path fill
1 setlinewidth
filled
0 0 0 nodecolor
3163 1833 65.05 48.08 ellipse_path stroke
0 0 0 nodecolor
14 /Times-Roman set_font
3125 1850.4 moveto 76 (GO:0008565) alignedtext
0 0 0 nodecolor
14 /Times-Roman set_font
3142.5 1835.4 moveto 41 (protein) alignedtext
0 0 0 nodecolor
14 /Times-Roman set_font
3132.5 1820.4 moveto 61 (transporter) alignedtext
0 0 0 nodecolor
14 /Times-Roman set_font
3141 1805.4 moveto 44 (activity) alignedtext
grestore
% node4->node39
gsave
1 setlinewidth
0 0 0 edgecolor
newpath 2095.15 2261.42 moveto
2286.66 2234.03 2763.6 2146.7 3089 1924 curveto
3104.31 1913.52 3118.1 1898.97 3129.51 1884.58 curveto
stroke
0 0 0 edgecolor
newpath 3132.3 1886.69 moveto
3135.6 1876.62 lineto
3126.74 1882.44 lineto
closepath fill
1 setlinewidth
solid
0 0 0 edgecolor
newpath 3132.3 1886.69 moveto
3135.6 1876.62 lineto
3126.74 1882.44 lineto
closepath stroke
grestore
% node42
gsave
0 0 1 nodecolor
3011 1833 68.8 48.08 ellipse_path fill
1 setlinewidth
filled
0 0 0 nodecolor
3011 1833 68.8 48.08 ellipse_path stroke
0 0 0 nodecolor
14 /Times-Roman set_font
2973 1850.4 moveto 76 (GO:0009982) alignedtext
0 0 0 nodecolor
14 /Times-Roman set_font
2970 1835.4 moveto 82 (pseudouridine) alignedtext
0 0 0 nodecolor
14 /Times-Roman set_font
2986.5 1820.4 moveto 49 (synthase) alignedtext
0 0 0 nodecolor
14 /Times-Roman set_font
2989 1805.4 moveto 44 (activity) alignedtext
grestore
% node4->node42
gsave
1 setlinewidth
0 0 0 edgecolor
newpath 2086.62 2256.93 moveto
2252.24 2221.2 2654.41 2119.35 2933 1924 curveto
2948.38 1913.21 2962.61 1898.72 2974.6 1884.47 curveto
stroke
0 0 0 edgecolor
newpath 2977.4 1886.57 moveto
2981.01 1876.61 lineto
2971.98 1882.14 lineto
closepath fill
1 setlinewidth
solid
0 0 0 edgecolor
newpath 2977.4 1886.57 moveto
2981.01 1876.61 lineto
2971.98 1882.14 lineto
closepath stroke
grestore
% node43
gsave
0 0 1 nodecolor
2852 864 65.05 48.08 ellipse_path fill
1 setlinewidth
filled
0 0 0 nodecolor
2852 864 65.05 48.08 ellipse_path stroke
0 0 0 nodecolor
14 /Times-Roman set_font
2814 881.4 moveto 76 (GO:0015266) alignedtext
0 0 0 nodecolor
14 /Times-Roman set_font
2831.5 866.4 moveto 41 (protein) alignedtext
0 0 0 nodecolor
14 /Times-Roman set_font
2829.5 851.4 moveto 45 (channel) alignedtext
0 0 0 nodecolor
14 /Times-Roman set_font
2830 836.4 moveto 44 (activity) alignedtext
grestore
% node4->node43
gsave
1 setlinewidth
0 0 0 edgecolor
newpath 2078.61 2253.66 moveto
2207.39 2215.16 2488.07 2113.4 2635 1924 curveto
2759.28 1763.79 2828.27 1119.95 2846.84 922.12 curveto
stroke
0 0 0 edgecolor
newpath 2850.35 922.21 moveto
2847.79 911.93 lineto
2843.38 921.57 lineto
closepath fill
1 setlinewidth
solid
0 0 0 edgecolor
newpath 2850.35 922.21 moveto
2847.79 911.93 lineto
2843.38 921.57 lineto
closepath stroke
grestore
% node6
gsave
0 0.31904 1 nodecolor
2476 1303 149.91 58.69 ellipse_path fill
1 setlinewidth
filled
0 0 0 nodecolor
2476 1303 149.91 58.69 ellipse_path stroke
0 0 0 nodecolor
14 /Times-Roman set_font
2438 1327.9 moveto 76 (GO:0016676) alignedtext
0 0 0 nodecolor
14 /Times-Roman set_font
2432 1312.9 moveto 88 (oxidoreductase) alignedtext
0 0 0 nodecolor
14 /Times-Roman set_font
2432 1297.9 moveto 88 (activity, acting) alignedtext
0 0 0 nodecolor
14 /Times-Roman set_font
2378 1282.9 moveto 196 (on heme group of donors, oxygen) alignedtext
0 0 0 nodecolor
14 /Times-Roman set_font
2444 1267.9 moveto 64 (as acceptor) alignedtext
grestore
% node5->node6
gsave
1 setlinewidth
0 0 0 edgecolor
newpath 2459.65 1784.56 moveto
2462.85 1690.12 2469.95 1481.11 2473.65 1372.13 curveto
stroke
0 0 0 edgecolor
newpath 2477.16 1372.02 moveto
2474 1361.91 lineto
2470.16 1371.78 lineto
closepath fill
1 setlinewidth
solid
0 0 0 edgecolor
newpath 2477.16 1372.02 moveto
2474 1361.91 lineto
2470.16 1371.78 lineto
closepath stroke
grestore
% node6->node33
gsave
1 setlinewidth
0 0 0 edgecolor
newpath 2476 1244.25 moveto
2476 1156.6 2476 993.24 2476 912.19 curveto
stroke
0 0 0 edgecolor
newpath 2479.5 911.78 moveto
2476 901.78 lineto
2472.5 911.78 lineto
closepath fill
1 setlinewidth
solid
0 0 0 edgecolor
newpath 2479.5 911.78 moveto
2476 901.78 lineto
2472.5 911.78 lineto
closepath stroke
grestore
% node7->node35
gsave
1 setlinewidth
0 0 0 edgecolor
newpath 1159.68 1742.49 moveto
1151.76 1629.02 1138.47 1438.71 1132.32 1350.52 curveto
stroke
0 0 0 edgecolor
newpath 1135.81 1350.27 moveto
1131.62 1340.54 lineto
1128.83 1350.75 lineto
closepath fill
1 setlinewidth
solid
0 0 0 edgecolor
newpath 1135.81 1350.27 moveto
1131.62 1340.54 lineto
1128.83 1350.75 lineto
closepath stroke
grestore
% node36
gsave
0 0.82222 1 nodecolor
402 1303 82.23 37.48 ellipse_path fill
1 setlinewidth
filled
0 0 0 nodecolor
402 1303 82.23 37.48 ellipse_path stroke
0 0 0 nodecolor
14 /Times-Roman set_font
364.5 1312.9 moveto 75 (GO:0008168) alignedtext
0 0 0 nodecolor
14 /Times-Roman set_font
351.5 1297.9 moveto 101 (methyltransferase) alignedtext
0 0 0 nodecolor
14 /Times-Roman set_font
380 1282.9 moveto 44 (activity) alignedtext
grestore
% node8->node36
gsave
1 setlinewidth
0 0 0 edgecolor
newpath 519.56 1775.02 moveto
493.23 1669.31 437.91 1447.2 413.73 1350.11 curveto
stroke
0 0 0 edgecolor
newpath 417.1 1349.14 moveto
411.29 1340.28 lineto
410.31 1350.83 lineto
closepath fill
1 setlinewidth
solid
0 0 0 edgecolor
newpath 417.1 1349.14 moveto
411.29 1340.28 lineto
410.31 1350.83 lineto
closepath stroke
grestore
% node10
gsave
0 1 1 nodecolor
782 1303 80.82 58.69 ellipse_path fill
1 setlinewidth
filled
0 0 0 nodecolor
782 1303 80.82 58.69 ellipse_path stroke
0 0 0 nodecolor
14 /Times-Roman set_font
744.5 1327.9 moveto 75 (GO:0016875) alignedtext
0 0 0 nodecolor
14 /Times-Roman set_font
764.5 1312.9 moveto 35 (ligase) alignedtext
0 0 0 nodecolor
14 /Times-Roman set_font
732.5 1297.9 moveto 99 (activity, forming) alignedtext
0 0 0 nodecolor
14 /Times-Roman set_font
738.5 1282.9 moveto 87 (carbon-oxygen) alignedtext
0 0 0 nodecolor
14 /Times-Roman set_font
765 1267.9 moveto 34 (bonds) alignedtext
grestore
% node9->node10
gsave
1 setlinewidth
0 0 0 edgecolor
newpath 856.31 1795.31 moveto
842.94 1706.7 809.34 1484.12 792.28 1371.11 curveto
stroke
0 0 0 edgecolor
newpath 795.74 1370.55 moveto
790.78 1361.19 lineto
788.81 1371.6 lineto
closepath fill
1 setlinewidth
solid
0 0 0 edgecolor
newpath 795.74 1370.55 moveto
790.78 1361.19 lineto
788.81 1371.6 lineto
closepath stroke
grestore
% node11
gsave
0 1 1 nodecolor
703 864 128.9 58.69 ellipse_path fill
1 setlinewidth
filled
0 0 0 nodecolor
703 864 128.9 58.69 ellipse_path stroke
0 0 0 nodecolor
14 /Times-Roman set_font
665.5 888.9 moveto 75 (GO:0016876) alignedtext
0 0 0 nodecolor
14 /Times-Roman set_font
685.5 873.9 moveto 35 (ligase) alignedtext
0 0 0 nodecolor
14 /Times-Roman set_font
653.5 858.9 moveto 99 (activity, forming) alignedtext
0 0 0 nodecolor
14 /Times-Roman set_font
619.5 843.9 moveto 167 (aminoacyl-tRNA and related) alignedtext
0 0 0 nodecolor
14 /Times-Roman set_font
669.5 828.9 moveto 67 (compounds) alignedtext
grestore
% node10->node11
gsave
1 setlinewidth
0 0 0 edgecolor
newpath 771.51 1244.7 moveto
756.98 1163.94 730.76 1018.27 715.32 932.44 curveto
stroke
0 0 0 edgecolor
newpath 718.75 931.76 moveto
713.53 922.54 lineto
711.86 933 lineto
closepath fill
1 setlinewidth
solid
0 0 0 edgecolor
newpath 718.75 931.76 moveto
713.53 922.54 lineto
711.86 933 lineto
closepath stroke
grestore
% node34
gsave
0 1 1 nodecolor
703 456 108.89 37.48 ellipse_path fill
1 setlinewidth
filled
0 0 0 nodecolor
703 456 108.89 37.48 ellipse_path stroke
0 0 0 nodecolor
14 /Times-Roman set_font
665 465.9 moveto 76 (GO:0004812) alignedtext
0 0 0 nodecolor
14 /Times-Roman set_font
634 450.9 moveto 138 (aminoacyl-tRNA ligase) alignedtext
0 0 0 nodecolor
14 /Times-Roman set_font
681 435.9 moveto 44 (activity) alignedtext
grestore
% node11->node34
gsave
1 setlinewidth
0 0 0 edgecolor
newpath 703 805.11 moveto
703 723.75 703 578.56 703 503.64 curveto
stroke
0 0 0 edgecolor
newpath 706.5 503.55 moveto
703 493.55 lineto
699.5 503.55 lineto
closepath fill
1 setlinewidth
solid
0 0 0 edgecolor
newpath 706.5 503.55 moveto
703 493.55 lineto
699.5 503.55 lineto
closepath stroke
grestore
% node12
gsave
0 1 1 nodecolor
1365 1303 65.97 26.87 ellipse_path fill
1 setlinewidth
filled
0 0 0 nodecolor
1365 1303 65.97 26.87 ellipse_path stroke
0 0 0 nodecolor
14 /Times-Roman set_font
1328 1305.4 moveto 74 (GO:0003723) alignedtext
0 0 0 nodecolor
14 /Times-Roman set_font
1326 1290.4 moveto 78 (RNA binding) alignedtext
grestore
% node13
gsave
0 0.99994 1 nodecolor
1407 864 68.8 26.87 ellipse_path fill
1 setlinewidth
filled
0 0 0 nodecolor
1407 864 68.8 26.87 ellipse_path stroke
0 0 0 nodecolor
14 /Times-Roman set_font
1369 866.4 moveto 76 (GO:0019843) alignedtext
0 0 0 nodecolor
14 /Times-Roman set_font
1366 851.4 moveto 82 (rRNA binding) alignedtext
grestore
% node12->node13
gsave
1 setlinewidth
0 0 0 edgecolor
newpath 1367.6 1275.87 moveto
1374.81 1200.41 1395.14 987.92 1403.42 901.38 curveto
stroke
0 0 0 edgecolor
newpath 1406.93 901.52 moveto
1404.39 891.23 lineto
1399.96 900.85 lineto
closepath fill
1 setlinewidth
solid
0 0 0 edgecolor
newpath 1406.93 901.52 moveto
1404.39 891.23 lineto
1399.96 900.85 lineto
closepath stroke
grestore
% node15
gsave
0 1 1 nodecolor
1559 864 65.05 37.48 ellipse_path fill
1 setlinewidth
filled
0 0 0 nodecolor
1559 864 65.05 37.48 ellipse_path stroke
0 0 0 nodecolor
14 /Times-Roman set_font
1521 873.9 moveto 76 (GO:0030515) alignedtext
0 0 0 nodecolor
14 /Times-Roman set_font
1534.5 858.9 moveto 49 (snoRNA) alignedtext
0 0 0 nodecolor
14 /Times-Roman set_font
1536.5 843.9 moveto 45 (binding) alignedtext
grestore
% node12->node15
gsave
1 setlinewidth
0 0 0 edgecolor
newpath 1376.84 1276.2 moveto
1409.02 1203.38 1498.35 1001.24 1538.73 909.88 curveto
stroke
0 0 0 edgecolor
newpath 1541.98 911.17 moveto
1542.82 900.6 lineto
1535.58 908.34 lineto
closepath fill
1 setlinewidth
solid
0 0 0 edgecolor
newpath 1541.98 911.17 moveto
1542.82 900.6 lineto
1535.58 908.34 lineto
closepath stroke
grestore
% node22
gsave
0 1 1 nodecolor
924 864 74.25 37.48 ellipse_path fill
1 setlinewidth
filled
0 0 0 nodecolor
924 864 74.25 37.48 ellipse_path stroke
0 0 0 nodecolor
14 /Times-Roman set_font
887 873.9 moveto 74 (GO:0003727) alignedtext
0 0 0 nodecolor
14 /Times-Roman set_font
879.5 858.9 moveto 89 (single-stranded) alignedtext
0 0 0 nodecolor
14 /Times-Roman set_font
885 843.9 moveto 78 (RNA binding) alignedtext
grestore
% node12->node22
gsave
1 setlinewidth
0 0 0 edgecolor
newpath 1339.71 1277.82 moveto
1266.63 1205.08 1054.72 994.13 964.95 904.77 curveto
stroke
0 0 0 edgecolor
newpath 967.23 902.1 moveto
957.68 897.52 lineto
962.29 907.06 lineto
closepath fill
1 setlinewidth
solid
0 0 0 edgecolor
newpath 967.23 902.1 moveto
957.68 897.52 lineto
962.29 907.06 lineto
closepath stroke
grestore
% node23
gsave
0 1 1 nodecolor
1090 864 74.25 26.87 ellipse_path fill
1 setlinewidth
filled
0 0 0 nodecolor
1090 864 74.25 26.87 ellipse_path stroke
0 0 0 nodecolor
14 /Times-Roman set_font
1052.5 866.4 moveto 75 (GO:0003729) alignedtext
0 0 0 nodecolor
14 /Times-Roman set_font
1045.5 851.4 moveto 89 (mRNA binding) alignedtext
grestore
% node12->node23
gsave
1 setlinewidth
0 0 0 edgecolor
newpath 1348.42 1276.53 moveto
1301.09 1200.97 1165.35 984.29 1111.96 899.05 curveto
stroke
0 0 0 edgecolor
newpath 1114.88 897.12 moveto
1106.6 890.51 lineto
1108.95 900.84 lineto
closepath fill
1 setlinewidth
solid
0 0 0 edgecolor
newpath 1114.88 897.12 moveto
1106.6 890.51 lineto
1108.95 900.84 lineto
closepath stroke
grestore
% node41
gsave
0 1 1 nodecolor
1251 864 68.8 26.87 ellipse_path fill
1 setlinewidth
filled
0 0 0 nodecolor
1251 864 68.8 26.87 ellipse_path stroke
0 0 0 nodecolor
14 /Times-Roman set_font
1212 866.4 moveto 78 (GO:0000049) alignedtext
0 0 0 nodecolor
14 /Times-Roman set_font
1210 851.4 moveto 82 (tRNA binding) alignedtext
grestore
% node12->node41
gsave
1 setlinewidth
0 0 0 edgecolor
newpath 1357.95 1275.87 moveto
1338.32 1200.24 1282.94 986.99 1260.56 900.81 curveto
stroke
0 0 0 edgecolor
newpath 1263.9 899.75 moveto
1258 890.95 lineto
1257.12 901.51 lineto
closepath fill
1 setlinewidth
solid
0 0 0 edgecolor
newpath 1263.9 899.75 moveto
1258 890.95 lineto
1257.12 901.51 lineto
closepath stroke
grestore
% node31
gsave
0 0.99994 1 nodecolor
1407 456 90.01 26.87 ellipse_path fill
1 setlinewidth
filled
0 0 0 nodecolor
1407 456 90.01 26.87 ellipse_path stroke
0 0 0 nodecolor
14 /Times-Roman set_font
1370 458.4 moveto 74 (GO:0070181) alignedtext
0 0 0 nodecolor
14 /Times-Roman set_font
1351 443.4 moveto 112 (SSU rRNA binding) alignedtext
grestore
% node13->node31
gsave
1 setlinewidth
0 0 0 edgecolor
newpath 1407 836.91 moveto
1407 765.97 1407 574.62 1407 493.34 curveto
stroke
0 0 0 edgecolor
newpath 1410.5 493.08 moveto
1407 483.08 lineto
1403.5 493.08 lineto
closepath fill
1 setlinewidth
solid
0 0 0 edgecolor
newpath 1410.5 493.08 moveto
1407 483.08 lineto
1403.5 493.08 lineto
closepath stroke
grestore
% node40
gsave
0 0.72285 1 nodecolor
2903 1303 72.83 58.69 ellipse_path fill
1 setlinewidth
filled
0 0 0 nodecolor
2903 1303 72.83 58.69 ellipse_path stroke
0 0 0 nodecolor
14 /Times-Roman set_font
2865.5 1327.9 moveto 75 (GO:0008320) alignedtext
0 0 0 nodecolor
14 /Times-Roman set_font
2882.5 1312.9 moveto 41 (protein) alignedtext
0 0 0 nodecolor
14 /Times-Roman set_font
2859.5 1297.9 moveto 87 (transmembrane) alignedtext
0 0 0 nodecolor
14 /Times-Roman set_font
2872.5 1282.9 moveto 61 (transporter) alignedtext
0 0 0 nodecolor
14 /Times-Roman set_font
2881 1267.9 moveto 44 (activity) alignedtext
grestore
% node14->node40
gsave
1 setlinewidth
0 0 0 edgecolor
newpath 2854.96 1774.51 moveto
2865.01 1675.9 2885.27 1477.05 2895.98 1371.86 curveto
stroke
0 0 0 edgecolor
newpath 2899.49 1371.97 moveto
2897.02 1361.67 lineto
2892.53 1371.26 lineto
closepath fill
1 setlinewidth
solid
0 0 0 edgecolor
newpath 2899.49 1371.97 moveto
2897.02 1361.67 lineto
2892.53 1371.26 lineto
closepath stroke
grestore
% node17
gsave
0 0.88546 1 nodecolor
1688 1303 65.05 37.48 ellipse_path fill
1 setlinewidth
filled
0 0 0 nodecolor
1688 1303 65.05 37.48 ellipse_path stroke
0 0 0 nodecolor
14 /Times-Roman set_font
1650 1312.9 moveto 76 (GO:0043022) alignedtext
0 0 0 nodecolor
14 /Times-Roman set_font
1660.5 1297.9 moveto 55 (ribosome) alignedtext
0 0 0 nodecolor
14 /Times-Roman set_font
1665.5 1282.9 moveto 45 (binding) alignedtext
grestore
% node16->node17
gsave
1 setlinewidth
0 0 0 edgecolor
newpath 1670.35 1795.31 moveto
1673.73 1701 1682.55 1454.92 1686.29 1350.72 curveto
stroke
0 0 0 edgecolor
newpath 1689.8 1350.62 moveto
1686.66 1340.5 lineto
1682.8 1350.37 lineto
closepath fill
1 setlinewidth
solid
0 0 0 edgecolor
newpath 1689.8 1350.62 moveto
1686.66 1340.5 lineto
1682.8 1350.37 lineto
closepath stroke
grestore
% node18->node12
gsave
1 setlinewidth
0 0 0 edgecolor
newpath 1492.37 1795.73 moveto
1467.19 1698.32 1399.62 1436.94 1374.54 1339.92 curveto
stroke
0 0 0 edgecolor
newpath 1377.87 1338.79 moveto
1371.98 1329.98 lineto
1371.09 1340.54 lineto
closepath fill
1 setlinewidth
solid
0 0 0 edgecolor
newpath 1377.87 1338.79 moveto
1371.98 1329.98 lineto
1371.09 1340.54 lineto
closepath stroke
grestore
% node26
gsave
0 0.99982 1 nodecolor
1527 1303 77.99 58.69 ellipse_path fill
1 setlinewidth
filled
0 0 0 nodecolor
1527 1303 77.99 58.69 ellipse_path stroke
0 0 0 nodecolor
14 /Times-Roman set_font
1489.5 1327.9 moveto 75 (GO:0008135) alignedtext
0 0 0 nodecolor
14 /Times-Roman set_font
1497 1312.9 moveto 60 (translation) alignedtext
0 0 0 nodecolor
14 /Times-Roman set_font
1510 1297.9 moveto 34 (factor) alignedtext
0 0 0 nodecolor
14 /Times-Roman set_font
1479.5 1282.9 moveto 95 (activity, nucleic) alignedtext
0 0 0 nodecolor
14 /Times-Roman set_font
1490.5 1267.9 moveto 73 (acid binding) alignedtext
grestore
% node18->node26
gsave
1 setlinewidth
0 0 0 edgecolor
newpath 1503.78 1795.31 moveto
1507.95 1706.9 1518.41 1485.14 1523.75 1371.89 curveto
stroke
0 0 0 edgecolor
newpath 1527.26 1371.77 moveto
1524.24 1361.61 lineto
1520.27 1371.44 lineto
closepath fill
1 setlinewidth
solid
0 0 0 edgecolor
newpath 1527.26 1371.77 moveto
1524.24 1361.61 lineto
1520.27 1371.44 lineto
closepath stroke
grestore
% node21
gsave
0 0.9998 1 nodecolor
2056 1303 68.09 37.48 ellipse_path fill
1 setlinewidth
filled
0 0 0 nodecolor
2056 1303 68.09 37.48 ellipse_path stroke
0 0 0 nodecolor
14 /Times-Roman set_font
2018 1312.9 moveto 76 (GO:0003724) alignedtext
0 0 0 nodecolor
14 /Times-Roman set_font
2015.5 1297.9 moveto 81 (RNA helicase) alignedtext
0 0 0 nodecolor
14 /Times-Roman set_font
2034 1282.9 moveto 44 (activity) alignedtext
grestore
% node20->node21
gsave
1 setlinewidth
0 0 0 edgecolor
newpath 2057.86 1795.31 moveto
2057.5 1701.11 2056.58 1455.52 2056.18 1351.1 curveto
stroke
0 0 0 edgecolor
newpath 2059.68 1350.84 moveto
2056.14 1340.85 lineto
2052.68 1350.87 lineto
closepath fill
1 setlinewidth
solid
0 0 0 edgecolor
newpath 2059.68 1350.84 moveto
2056.14 1340.85 lineto
2052.68 1350.87 lineto
closepath stroke
grestore
% node21->node29
gsave
1 setlinewidth
0 0 0 edgecolor
newpath 2052.47 1265.19 moveto
2045.3 1188.39 2028.98 1013.68 2020.44 922.25 curveto
stroke
0 0 0 edgecolor
newpath 2023.9 921.69 moveto
2019.49 912.06 lineto
2016.93 922.34 lineto
closepath fill
1 setlinewidth
solid
0 0 0 edgecolor
newpath 2023.9 921.69 moveto
2019.49 912.06 lineto
2016.93 922.34 lineto
closepath stroke
grestore
% node25
gsave
0 1 1 nodecolor
2206 1303 63.85 48.08 ellipse_path fill
1 setlinewidth
filled
0 0 0 nodecolor
2206 1303 63.85 48.08 ellipse_path stroke
0 0 0 nodecolor
14 /Times-Roman set_font
2168.5 1320.4 moveto 75 (GO:0003735) alignedtext
0 0 0 nodecolor
14 /Times-Roman set_font
2179.5 1305.4 moveto 53 (structural) alignedtext
0 0 0 nodecolor
14 /Times-Roman set_font
2174.5 1290.4 moveto 63 (constituent) alignedtext
0 0 0 nodecolor
14 /Times-Roman set_font
2171 1275.4 moveto 70 (of ribosome) alignedtext
grestore
% node24->node25
gsave
1 setlinewidth
0 0 0 edgecolor
newpath 2206 1784.56 moveto
2206 1686.88 2206 1466.61 2206 1361.27 curveto
stroke
0 0 0 edgecolor
newpath 2209.5 1361.13 moveto
2206 1351.13 lineto
2202.5 1361.13 lineto
closepath fill
1 setlinewidth
solid
0 0 0 edgecolor
newpath 2209.5 1361.13 moveto
2206 1351.13 lineto
2202.5 1361.13 lineto
closepath stroke
grestore
% node27
gsave
0 1 1 nodecolor
1707 864 65.05 58.69 ellipse_path fill
1 setlinewidth
filled
0 0 0 nodecolor
1707 864 65.05 58.69 ellipse_path stroke
0 0 0 nodecolor
14 /Times-Roman set_font
1669 888.9 moveto 76 (GO:0003743) alignedtext
0 0 0 nodecolor
14 /Times-Roman set_font
1677 873.9 moveto 60 (translation) alignedtext
0 0 0 nodecolor
14 /Times-Roman set_font
1680.5 858.9 moveto 53 (initiation) alignedtext
0 0 0 nodecolor
14 /Times-Roman set_font
1690 843.9 moveto 34 (factor) alignedtext
0 0 0 nodecolor
14 /Times-Roman set_font
1685 828.9 moveto 44 (activity) alignedtext
grestore
% node26->node27
gsave
1 setlinewidth
0 0 0 edgecolor
newpath 1549.98 1246.95 moveto
1583.41 1165.41 1645.32 1014.43 1680.59 928.41 curveto
stroke
0 0 0 edgecolor
newpath 1683.88 929.6 moveto
1684.44 919.02 lineto
1677.41 926.95 lineto
closepath fill
1 setlinewidth
solid
0 0 0 edgecolor
newpath 1683.88 929.6 moveto
1684.44 919.02 lineto
1677.41 926.95 lineto
closepath stroke
grestore
% node28
gsave
0 1 1 nodecolor
1855 864 65.05 58.69 ellipse_path fill
1 setlinewidth
filled
0 0 0 nodecolor
1855 864 65.05 58.69 ellipse_path stroke
0 0 0 nodecolor
14 /Times-Roman set_font
1817 888.9 moveto 76 (GO:0003746) alignedtext
0 0 0 nodecolor
14 /Times-Roman set_font
1825 873.9 moveto 60 (translation) alignedtext
0 0 0 nodecolor
14 /Times-Roman set_font
1824 858.9 moveto 62 (elongation) alignedtext
0 0 0 nodecolor
14 /Times-Roman set_font
1838 843.9 moveto 34 (factor) alignedtext
0 0 0 nodecolor
14 /Times-Roman set_font
1833 828.9 moveto 44 (activity) alignedtext
grestore
% node26->node28
gsave
1 setlinewidth
0 0 0 edgecolor
newpath 1565.27 1251.78 moveto
1626.99 1169.18 1748.08 1007.11 1812.43 920.97 curveto
stroke
0 0 0 edgecolor
newpath 1815.3 922.98 moveto
1818.48 912.88 lineto
1809.69 918.79 lineto
closepath fill
1 setlinewidth
solid
0 0 0 edgecolor
newpath 1815.3 922.98 moveto
1818.48 912.88 lineto
1809.69 918.79 lineto
closepath stroke
grestore
% node30->node29
gsave
1 setlinewidth
0 0 0 edgecolor
newpath 1905.28 1255.6 moveto
1928.04 1174.37 1974.41 1008.87 1998.95 921.3 curveto
stroke
0 0 0 edgecolor
newpath 2002.35 922.11 moveto
2001.68 911.53 lineto
1995.61 920.22 lineto
closepath fill
1 setlinewidth
solid
0 0 0 edgecolor
newpath 2002.35 922.11 moveto
2001.68 911.53 lineto
1995.61 920.22 lineto
closepath stroke
grestore
% node32->node33
gsave
1 setlinewidth
0 0 0 edgecolor
newpath 2680.89 1250.05 moveto
2634.8 1163.2 2543.92 991.97 2500.38 909.93 curveto
stroke
0 0 0 edgecolor
newpath 2503.34 908.05 moveto
2495.56 900.86 lineto
2497.16 911.33 lineto
closepath fill
1 setlinewidth
solid
0 0 0 edgecolor
newpath 2503.34 908.05 moveto
2495.56 900.86 lineto
2497.16 911.33 lineto
closepath stroke
grestore
% node36->node3
gsave
1 setlinewidth
0 0 0 edgecolor
newpath 396.58 1265.35 moveto
387.08 1197.23 367.77 1048.89 361 923 curveto
358.18 870.63 359.2 857.41 361 805 curveto
364.51 702.67 373.81 583.75 379.75 514.48 curveto
stroke
0 0 0 edgecolor
newpath 383.26 514.48 moveto
380.63 504.22 lineto
376.29 513.88 lineto
closepath fill
1 setlinewidth
solid
0 0 0 edgecolor
newpath 383.26 514.48 moveto
380.63 504.22 lineto
376.29 513.88 lineto
closepath stroke
grestore
% node37
gsave
0 0.82222 1 nodecolor
463 864 92.84 37.48 ellipse_path fill
1 setlinewidth
filled
0 0 0 nodecolor
463 864 92.84 37.48 ellipse_path stroke
0 0 0 nodecolor
14 /Times-Roman set_font
425.5 873.9 moveto 75 (GO:0008170) alignedtext
0 0 0 nodecolor
14 /Times-Roman set_font
405 858.9 moveto 116 (N-methyltransferase) alignedtext
0 0 0 nodecolor
14 /Times-Roman set_font
441 843.9 moveto 44 (activity) alignedtext
grestore
% node36->node37
gsave
1 setlinewidth
0 0 0 edgecolor
newpath 407.2 1265.57 moveto
418.27 1185.89 444.16 999.6 456.38 911.62 curveto
stroke
0 0 0 edgecolor
newpath 459.86 912.03 moveto
457.77 901.65 lineto
452.93 911.07 lineto
closepath fill
1 setlinewidth
solid
0 0 0 edgecolor
newpath 459.86 912.03 moveto
457.77 901.65 lineto
452.93 911.07 lineto
closepath stroke
grestore
% node38
gsave
0 0.98419 1 nodecolor
137 864 106.07 37.48 ellipse_path fill
1 setlinewidth
filled
0 0 0 nodecolor
137 864 106.07 37.48 ellipse_path stroke
0 0 0 nodecolor
14 /Times-Roman set_font
100 873.9 moveto 74 (GO:0008173) alignedtext
0 0 0 nodecolor
14 /Times-Roman set_font
70 858.9 moveto 134 (RNA methyltransferase) alignedtext
0 0 0 nodecolor
14 /Times-Roman set_font
115 843.9 moveto 44 (activity) alignedtext
grestore
% node36->node38
gsave
1 setlinewidth
0 0 0 edgecolor
newpath 380.09 1266.7 moveto
332.01 1187.06 217.37 997.14 164.53 909.61 curveto
stroke
0 0 0 edgecolor
newpath 167.47 907.71 moveto
159.31 900.96 lineto
161.48 911.33 lineto
closepath fill
1 setlinewidth
solid
0 0 0 edgecolor
newpath 167.47 907.71 moveto
159.31 900.96 lineto
161.48 911.33 lineto
closepath stroke
grestore
% node38->node1
gsave
1 setlinewidth
0 0 0 edgecolor
newpath 134.42 826.35 moveto
129.3 751.81 117.89 585.59 112.27 503.61 curveto
stroke
0 0 0 edgecolor
newpath 115.75 503.3 moveto
111.58 493.56 lineto
108.77 503.78 lineto
closepath fill
1 setlinewidth
solid
0 0 0 edgecolor
newpath 115.75 503.3 moveto
111.58 493.56 lineto
108.77 503.78 lineto
closepath stroke
grestore
% node39->node40
gsave
1 setlinewidth
0 0 0 edgecolor
newpath 3140.83 1787.81 moveto
3094.53 1693.44 2987.46 1475.18 2934.22 1366.65 curveto
stroke
0 0 0 edgecolor
newpath 2937.26 1364.88 moveto
2929.71 1357.44 lineto
2930.97 1367.96 lineto
closepath fill
1 setlinewidth
solid
0 0 0 edgecolor
newpath 2937.26 1364.88 moveto
2929.71 1357.44 lineto
2930.97 1367.96 lineto
closepath stroke
grestore
% node40->node43
gsave
1 setlinewidth
0 0 0 edgecolor
newpath 2896.23 1244.7 moveto
2886.46 1160.63 2868.52 1006.24 2858.76 922.21 curveto
stroke
0 0 0 edgecolor
newpath 2862.22 921.6 moveto
2857.58 912.07 lineto
2855.26 922.41 lineto
closepath fill
1 setlinewidth
solid
0 0 0 edgecolor
newpath 2862.22 921.6 moveto
2857.58 912.07 lineto
2855.26 922.41 lineto
closepath stroke
grestore
endpage
showpage
grestore
%%PageTrailer
%%EndPage: 1
%%Trailer
%%Pages: 1
%%BoundingBox: 36 36 755 560
end
restore
%%EOF
