# Supplementary material for: The Transcriptomic Signature of RacA Activation and Inactivation Provides New Insights into the Morphogenetic Network of Aspergillus niger
Source: PLoS One. 2013 Jul 24;8(7):e68946. doi: 10.1371/journal.pone.0068946 (PMC3722221; doi:10.1371/journal.pone.0068946)
Supplement: Table S3 — ZIP archive file containing FetGOat enrichment results for the up- and down-regulated gene sets of all six comparisons. (ZIP) [file pone.0068946.s003.zip › FetGOat/02.DOWN/tables/02.down.results.xls]

## Sheet: BPover
GO term	description	p-value	FDR	node type	sP	rP	sN	rN	genes enriched
GO:0050658	RNA transport	3.77133e-06	2.8515e-05	nonTerminalNode	26	18	903	2593	An12g01350,An01g13190,An08g08740,An02g12610,An07g01580,An07g03150,An16g04940,An08g00520,An11g01570,An07g07790,An18g04180,An02g09200,An18g04840,An08g07360,An10g00360,An01g04310,An18g05810,An18g05830,An18g05190,An11g00610,An08g03550,An13g01070,An18g02140,An06g01870,An18g03310,An08g04900,
GO:0044085	cellular component biogenesis	4.87411e-34	3.35772e-32	nonTerminalNode	228	216	701	2395	An02g04330,An03g04990,An12g04670,An12g01350,An01g13190,An12g08800,An02g06050,An15g00750,An15g01480,An02g01970,An07g02690,An01g04050,An02g14360,An16g03090,An16g08860,An18g06260,An08g02210,An12g07950,An02g06130,An03g06950,An02g04220,An02g01720,An02g08660,An18g05060,An01g03160,An17g01130,An01g04240,An11g09670,An02g14340,An04g09010,An08g07030,An01g13200,An11g11210,An04g01480,An12g03850,An11g09310,An0…
GO:0051029	rRNA transport	3.55599e-06	2.79077e-05	nonTerminalNode	11	1	918	2610	An18g05810,An18g04180,An12g01350,An01g13190,An13g01070,An16g04940,An02g09200,An06g01870,An08g08740,An02g12610,An18g03310,
GO:0010608	posttranscriptional regulation of gene expression	5.19125e-06	3.8611e-05	nonTerminalNode	27	20	902	2591	An08g10140,An15g02420,An12g01350,An12g04670,An18g04650,An09g04110,An12g00130,An01g02900,An17g00860,An01g03050,An12g04940,An02g06710,An02g13840,An02g06680,An11g01570,An01g04430,An15g02440,An15g01290,An08g00980,An04g01940,An02g09370,An07g06520,An14g01560,An02g05700,An08g00970,An05g00530,An06g01710,
GO:0000460	maturation of 5.8S rRNA	6.53403e-22	2.53194e-20	nonTerminalNode	50	8	879	2603	An04g01900,An01g03080,An07g08320,An02g01600,An11g01850,An16g08030,An01g00150,An02g03350,An15g03230,An17g01815,An08g08740,An09g06310,An08g09160,An09g05270,An02g11580,An08g03460,An15g01480,An02g09260,An14g05010,An02g01970,An11g10740,An14g05390,An02g14360,An16g07300,An16g08860,An04g01570,An18g04230,An04g08790,An04g01930,An14g03740,An01g05560,An18g06710,An17g01975,An02g09200,An02g06850,An07g06510,An0…
GO:0009451	RNA modification	9.28644e-08	9.43868e-07	nonTerminalNode	36	26	893	2585	An15g00230,An01g10270,An01g11720,An18g03060,An17g02170,An02g11460,An01g12180,An02g09220,An09g06010,An12g03720,An09g06170,An16g02140,An01g07400,An15g00380,An07g10200,An12g04810,An15g06730,An07g03280,An01g10700,An15g00210,An08g00420,An15g01000,An01g12230,An01g03360,An01g02100,An18g06750,An01g12800,An01g00070,An18g03220,An18g02230,An16g01560,An02g12030,An18g06850,An08g06650,An17g01660,An11g06660,
GO:0044237	cellular metabolic process	4.39032e-07	3.94492e-06	nonTerminalNode	585	1400	344	1211	An09g02720,An15g00930,An02g06120,An15g06260,An15g01480,An17g02340,An15g00610,An02g03250,An02g14360,An08g04470,An02g04220,An11g09670,An02g14340,An14g03400,An11g11210,An14g03780,An08g00510,An15g00490,An02g04300,An04g02230,An16g07400,An12g00510,An07g02960,An12g04870,An07g09120,An08g10060,An18g03220,An04g02550,An09g02800,An11g06650,An02g01600,An16g08030,An02g05650,An11g02430,An11g11150,An09g05380,An0…
GO:0042273	ribosomal large subunit biogenesis	3.21473e-27	1.42367e-25	nonTerminalNode	45	0	884	2611	An02g03520,An04g02120,An18g05650,An08g00720,An08g02870,An01g13200,An03g04990,An16g08030,An04g02000,An17g01815,An04g01480,An08g03430,An17g02240,An01g04740,An02g11580,An01g06040,An15g01480,An18g05140,An08g05730,An07g02690,An18g01980,An11g03270,An02g04980,An07g07010,An16g04930,An04g01930,An08g02210,An08g08760,An02g14950,An02g13900,An17g01975,An01g06270,An12g04870,An04g08760,An08g00730,An04g02640,An0…
GO:0043628	ncRNA 3'-end processing	2.32612e-07	2.24421e-06	nonTerminalNode	17	4	912	2607	An07g08320,An15g03230,An02g09200,An01g10770,An01g10760,An01g12230,An07g06510,An17g02170,An01g07520,An14g05010,An02g01970,An11g10740,An08g10060,An01g10140,An04g01570,An13g00030,An12g04560,
GO:0008152	metabolic process	0.00218273	0.00840554	nonTerminalNode	609	1572	320	1039	An15g00930,An15g01480,An17g02340,An15g00610,An02g14360,An02g14340,An11g11210,An15g00490,An12g00510,An07g02960,An12g04870,An08g10060,An04g02550,An09g02800,An16g08030,An11g02430,An11g11150,An09g05380,An04g02490,An14g00310,An11g00560,An14g05390,An12g02220,An14g06320,An02g09200,An02g06750,An04g07340,An07g06570,An11g02620,An07g05380,An06g01930,An11g02400,An02g05460,An01g12230,An12g02840,An18g04650,An1…
GO:0071025	RNA surveillance	0.00018505	0.00099766	nonTerminalNode	9	2	920	2609	An01g07520,An07g08320,An14g05010,An02g01970,An11g10740,An08g06790,An04g01570,An07g06510,An12g04560,
GO:0065003	macromolecular complex assembly	3.46353e-07	3.20505e-06	nonTerminalNode	84	115	845	2496	An02g04330,An08g02870,An12g04670,An12g00410,An03g04320,An09g06180,An01g06040,An07g01520,An07g10400,An16g04930,An02g14950,An18g06710,An02g06130,An03g06950,An02g13900,An17g01975,An01g00770,An02g04220,An02g01720,An18g05060,An07g08850,An08g01550,An01g03760,An16g06850,An01g04240,An11g09670,An16g08710,An14g04940,An04g09010,An08g07030,An02g03950,An11g11210,An04g01480,An17g02240,An08g05730,An01g10070,An1…
GO:0006418	tRNA aminoacylation for protein translation	8.44127e-10	1.13774e-08	terminalNode	23	5	906	2606	An02g14080,An02g04880,An01g03650,An07g06000,An08g06770,An09g05970,An08g00510,An03g01280,An01g08490,An17g02340,An02g01740,An15g06260,An06g01830,An16g09320,An01g00130,An15g00420,An04g03060,An04g03110,An16g03130,An04g02230,An02g02010,An11g02400,An14g05260,
GO:0006606	protein import into nucleus	0.00137643	0.00561438	terminalNode	16	14	913	2597	An11g04990,An02g12610,An11g04980,An07g01580,An18g05830,An16g05050,An14g00100,An11g00610,An08g08600,An15g06440,An07g01520,An18g02140,An16g04400,An08g00520,An08g04900,An07g07790,
GO:0031118	rRNA pseudouridine synthesis	0.00472039	0.0165347	terminalNode	4	0	925	2611	An09g06170,An01g10270,An08g06650,An17g02170,
GO:0044106	cellular amine metabolic process	2.94978e-08	3.26582e-07	nonTerminalNode	107	152	822	2459	An11g09510,An05g00120,An07g02210,An02g06120,An15g06260,An17g02340,An15g00610,An09g06050,An02g03250,An11g06590,An17g02280,An16g03130,An14g03400,An13g01080,An02g14080,An01g08410,An04g00430,An11g06110,An08g00510,An11g02120,An15g00420,An17g01640,An04g03110,An04g02230,An02g00890,An15g02360,An02g07500,An08g02990,An15g02490,An02g06820,An04g02490,An03g06860,An11g09790,An02g02010,An06g01760,An02g12430,An1…
GO:0006396	RNA processing	3.39959e-52	3.01107e-50	nonTerminalNode	185	85	744	2526	An12g08800,An02g06050,An15g01480,An04g03910,An02g01970,An01g04050,An02g14360,An16g03090,An16g08860,An18g06260,An15g00380,An12g04810,An01g10700,An15g00210,An02g06130,An01g10770,An02g04220,An01g03160,An16g01560,An11g09670,An02g14340,An04g09010,An11g06660,An12g03850,An11g09310,An04g05850,An15g00420,An18g01980,An02g13840,An12g00510,An04g01930,An07g02960,An07g10080,An12g08580,An18g03120,An08g10060,An0…
GO:0000472	endonucleolytic cleavage to generate mature 5'-end of SSU-rRNA from (SSU-rRNA, 5.8S rRNA, LSU-rRNA)	8.44127e-10	1.13774e-08	terminalNode	23	5	906	2606	An04g01900,An04g08790,An01g03080,An02g01600,An11g01850,An01g05560,An18g06710,An02g06850,An08g09160,An09g05270,An02g06750,An08g03460,An14g03620,An02g09260,An15g06390,An16g08220,An01g03760,An14g05390,An02g14360,An16g07300,An16g08860,An01g05500,An04g00070,
GO:0000447	endonucleolytic cleavage in ITS1 to separate SSU-rRNA from 5.8S rRNA and LSU-rRNA from tricistronic rRNA transcript (SSU-rRNA, 5.8S rRNA, LSU-rRNA)	2.04801e-13	4.23255e-12	terminalNode	30	5	899	2606	An04g01900,An01g03080,An02g01600,An11g01850,An01g00150,An02g03350,An08g08740,An08g09160,An09g05270,An08g03460,An02g09260,An14g05390,An02g14360,An16g07300,An16g08860,An18g04230,An04g08790,An01g05560,An18g06710,An02g09200,An02g06850,An13g01010,An02g06750,An18g06750,An14g03620,An16g08220,An15g06390,An01g03760,An01g05500,An04g00070,
GO:0006525	arginine metabolic process	1.60315e-05	0.000106877	terminalNode	16	7	913	2604	An14g03400,An08g06560,An15g02340,An08g07420,An12g00410,An16g04970,An03g06860,An11g02120,An12g07580,An16g01480,An01g00130,An09g06050,An04g02420,An01g02150,An03g04330,An15g02360,
GO:0043634	polyadenylation-dependent ncRNA catabolic process	0.000152103	0.000841997	nonTerminalNode	8	1	921	2610	An01g07520,An07g08320,An14g05010,An02g01970,An11g10740,An04g01570,An07g06510,An12g04560,
GO:0009075	histidine family amino acid metabolic process	6.44657e-06	4.5419e-05	nonTerminalNode	13	3	916	2608	An02g14890,An13g01080,An15g00610,An02g08430,An17g01640,An11g06590,An04g05860,An07g02210,An18g02230,An01g12570,An01g11930,An02g14660,An02g09240,
GO:0009168	purine ribonucleoside monophosphate biosynthetic process	0.0158991	0.0471647	terminalNode	5	2	924	2609	An14g00280,An02g04020,An15g01760,An11g10150,An04g02060,
GO:0009092	homoserine metabolic process	0.00579514	0.0193171	nonTerminalNode	5	1	924	2610	An11g11160,An16g08720,An05g00160,An17g02090,An14g00930,
GO:0015940	pantothenate biosynthetic process	0.00472039	0.0165347	terminalNode	4	0	925	2611	An08g06560,An18g01970,An11g06930,An04g02420,
GO:0034661	ncRNA catabolic process	0.000584859	0.00260872	nonTerminalNode	8	2	921	2609	An01g07520,An07g08320,An14g05010,An02g01970,An11g10740,An04g01570,An07g06510,An12g04560,
GO:0030488	tRNA methylation	0.00017932	0.000983881	terminalNode	11	4	918	2607	An07g10200,An01g12180,An07g03280,An01g00070,An16g02140,An16g01560,An01g07400,An18g06850,An18g03060,An11g06660,An02g11460,
GO:0000967	rRNA 5'-end processing	8.44127e-10	1.13774e-08	nonTerminalNode	23	5	906	2606	An04g01900,An04g08790,An01g03080,An02g01600,An11g01850,An01g05560,An18g06710,An02g06850,An08g09160,An09g05270,An02g06750,An08g03460,An14g03620,An02g09260,An15g06390,An16g08220,An01g03760,An14g05390,An02g14360,An16g07300,An16g08860,An01g05500,An04g00070,
GO:0008033	tRNA processing	3.28689e-08	3.57521e-07	nonTerminalNode	40	30	889	2581	An15g00230,An12g08800,An15g03230,An18g03060,An02g11460,An01g12180,An07g03150,An15g00380,An07g10200,An12g04810,An01g10700,An15g00210,An15g01000,An01g10770,An01g10760,An16g01560,An18g06850,An17g01660,An11g06660,An01g10270,An01g11720,An11g00750,An09g06010,An02g09220,An12g03720,An16g02140,An01g07400,An16g08620,An15g06730,An07g03280,An08g00420,An01g03360,An01g02100,An01g12800,An11g00610,An01g02220,An0…
GO:0006402	mRNA catabolic process	0.0039422	0.0147239	nonTerminalNode	18	20	911	2591	An16g07430,An07g08320,An11g04510,An11g11210,An15g03420,An02g13910,An14g05010,An01g03050,An11g10740,An04g01570,An15g00160,An02g02530,An01g07520,An16g05050,An08g06790,An12g01330,An14g04940,An11g06650,
GO:0044260	cellular macromolecule metabolic process	3.5524e-13	6.88277e-12	nonTerminalNode	390	755	539	1856	An09g02720,An15g01480,An15g06260,An17g02340,An02g14360,An08g04470,An02g04220,An11g09670,An02g14340,An14g03780,An11g11210,An08g00510,An15g00490,An02g04300,An04g02230,An12g00510,An07g02960,An12g04870,An07g09120,An08g10060,An18g03220,An04g02550,An09g02800,An11g06650,An02g01600,An02g05650,An16g08030,An11g11150,An09g05380,An01g03050,An11g00560,An14g05390,An11g09380,An14g06320,An15g01000,An02g09200,An0…
GO:0009112	nucleobase metabolic process	0.000852852	0.003672	nonTerminalNode	14	10	915	2601	An08g07420,An01g08090,An02g02380,An02g02910,An12g00320,An14g00280,An12g03570,An04g08330,An01g10650,An13g00440,An02g00890,An02g12420,An03g01310,An16g07400,
GO:0006913	nucleocytoplasmic transport	9.46586e-13	1.72613e-11	nonTerminalNode	55	34	874	2577	An11g04990,An12g01350,An01g13190,An11g04980,An07g01580,An08g08600,An14g06020,An07g03150,An15g06440,An07g01520,An16g04940,An11g01570,An07g07790,An08g02210,An17g01975,An02g06850,An18g04840,An02g09200,An08g00730,An10g00360,An01g04310,An13g01010,An02g13890,An18g06750,An18g05810,An18g05190,An08g03550,An13g01070,An18g02140,An17g01130,An16g04400,An08g04900,An02g03520,An01g13200,An08g08740,An17g01815,An0…
GO:0090305	nucleic acid phosphodiester bond hydrolysis	1.65295e-15	4.09931e-14	nonTerminalNode	51	21	878	2590	An01g03080,An07g08320,An02g01600,An15g03230,An08g09160,An02g09260,An02g01970,An11g00560,An14g05390,An02g14360,An16g07300,An16g08860,An18g04230,An18g06710,An02g09200,An02g06850,An01g10770,An01g10760,An15g00730,An13g01010,An02g06750,An18g06750,An15g06390,An01g03760,An01g10140,An11g09670,An01g05500,An04g00070,An04g01900,An11g01850,An01g00150,An02g03350,An08g08740,An09g05270,An08g03460,An14g05010,An1…
GO:0016071	mRNA metabolic process	0.00103251	0.00438462	nonTerminalNode	38	54	891	2557	An07g08320,An12g00410,An02g13910,An04g03910,An01g03050,An11g00560,An04g06670,An11g01570,An02g02530,An08g06790,An01g10140,An15g05680,An14g04940,An02g14340,An04g09010,An16g07430,An11g04510,An11g11210,An01g11960,An15g03420,An11g06760,An14g05010,An11g10740,An09g03480,An04g01570,An16g08620,An07g10080,An12g04860,An15g00160,An08g02220,An02g14870,An12g08580,An18g03120,An01g07520,An16g05050,An12g01330,An1…
GO:0030490	maturation of SSU-rRNA	3.93845e-28	1.87834e-26	nonTerminalNode	60	7	869	2604	An01g03080,An02g01600,An02g06050,An09g06180,An08g09160,An18g03000,An02g09260,An14g05390,An02g14360,An11g04500,An07g06760,An16g08860,An16g07300,An17g02390,An18g06260,An07g08590,An12g04910,An18g04230,An02g06130,An18g06710,An02g06850,An02g09200,An04g02640,An15g00730,An13g01010,An02g06750,An18g06750,An07g08850,An01g03160,An15g06390,An01g03760,An11g09670,An01g05500,An02g14340,An04g00070,An04g01900,An1…
GO:0042780	tRNA 3'-end processing	0.0180303	0.0492376	nonTerminalNode	3	0	926	2611	An15g03230,An01g10770,An01g10760,
GO:0042375	quinone cofactor metabolic process	0.00466679	0.0165347	nonTerminalNode	7	3	922	2608	An01g08500,An11g09930,An11g10370,An15g00930,An07g05610,An11g06590,An04g06490,
GO:0071029	nuclear ncRNA surveillance	0.000152103	0.000841997	nonTerminalNode	8	1	921	2610	An01g07520,An07g08320,An14g05010,An02g01970,An11g10740,An04g01570,An07g06510,An12g04560,
GO:0033750	ribosome localization	1.13909e-11	1.85851e-10	nonTerminalNode	24	3	905	2608	An02g03520,An08g02210,An08g08760,An01g13200,An08g00420,An17g01975,An02g06850,An17g01815,An08g00730,An04g08760,An02g12610,An04g03790,An01g04310,An13g01010,An18g06750,An02g13890,An14g03620,An14g05140,An11g00610,An17g01140,An14g06020,An17g01130,An17g00240,An07g07790,
GO:0007006	mitochondrial membrane organization	1.92779e-07	1.92779e-06	nonTerminalNode	16	3	913	2608	An16g08550,An15g00980,An01g03640,An08g07360,An04g02460,An08g06540,An02g10740,An08g04070,An15g01020,An03g04790,An09g06030,An04g00130,An01g07190,An10g00500,An02g04260,An01g10880,
GO:0000154	rRNA modification	0.0005204	0.00246296	nonTerminalNode	7	1	922	2610	An18g06750,An01g10270,An09g06170,An18g02230,An01g12230,An17g02170,An08g06650,
GO:0006221	pyrimidine nucleotide biosynthetic process	0.00579514	0.0193171	terminalNode	5	1	924	2610	An02g14880,An09g05840,An12g03570,An01g10650,An03g01310,
GO:0034623	cellular macromolecular complex disassembly	0.0139253	0.0431683	nonTerminalNode	19	26	910	2585	An17g02210,An01g04060,An12g08800,An07g08370,An01g02900,An15g03420,An11g11080,An01g04050,An16g08620,An07g10080,An11g11240,An11g09370,An12g04870,An10g00360,An18g03120,An18g05190,An08g03550,An08g06790,An01g10140,
GO:0046483	heterocycle metabolic process	0.00760975	0.0249632	nonTerminalNode	56	104	873	2507	An05g00120,An07g02210,An02g02910,An15g00610,An11g06590,An02g12420,An01g13920,An02g04020,An12g00320,An02g02170,An13g00440,An18g02230,An13g01080,An15g01760,An17g01480,An01g12570,An17g01640,An18g02970,An02g00890,An16g07400,An04g03120,An12g03940,An08g07420,An07g10040,An09g05840,An02g14890,An03g04280,An02g06820,An01g04250,An04g02060,An11g02430,An13g00660,An04g02490,An11g10150,An02g09240,An04g08330,An0…
GO:0006139	nucleobase, nucleoside, nucleotide and nucleic acid metabolic process	3.17679e-15	7.57543e-14	nonTerminalNode	316	545	613	2066	An09g02720,An18g01610,An02g06050,An15g00750,An15g06260,An15g01480,An17g02340,An04g03910,An01g04050,An02g14360,An16g03090,An02g06130,An02g04220,An01g03160,An16g03130,An11g09670,An16g01560,An02g14340,An04g09010,An11g06660,An15g01760,An11g11210,An14g03780,An12g03850,An08g00510,An15g00420,An15g00490,An04g03110,An04g02230,An02g00890,An02g06710,An02g13840,An02g12040,An16g07400,An12g00510,An07g02960,An1…
GO:0043624	cellular protein complex disassembly	0.0181735	0.0492376	nonTerminalNode	17	23	912	2588	An17g02210,An01g04060,An12g08800,An07g08370,An01g02900,An15g03420,An01g04050,An16g08620,An11g11240,An11g09370,An07g10080,An12g04870,An10g00360,An18g05190,An08g03550,An08g06790,An01g10140,
GO:0042790	transcription of nuclear rRNA large RNA polymerase I transcript	0.00472039	0.0165347	terminalNode	4	0	925	2611	An11g01770,An18g03770,An01g05610,An11g09370,
GO:0019302	D-ribose biosynthetic process	0.0180303	0.0492376	nonTerminalNode	3	0	926	2611	An04g05860,An07g02210,An02g09240,
GO:0009308	amine metabolic process	5.52134e-06	4.02733e-05	nonTerminalNode	112	187	817	2424	An11g09510,An05g00120,An07g02210,An02g06120,An15g06260,An17g02340,An15g00610,An09g06050,An02g03250,An11g06590,An17g02280,An16g03130,An14g03400,An13g01080,An02g14080,An01g08410,An04g00430,An11g06110,An08g00510,An11g02120,An15g00420,An17g01640,An18g05170,An04g03110,An04g02230,An02g00890,An15g02360,An02g07500,An08g02990,An15g02490,An02g06820,An04g02490,An03g06860,An11g09790,An02g02010,An06g01760,An0…
GO:0045861	negative regulation of proteolysis	0.0180303	0.0492376	terminalNode	3	0	926	2611	An12g04750,An04g06320,An08g06540,
GO:0006414	translational elongation	6.83288e-09	8.30664e-08	nonTerminalNode	14	0	915	2611	An08g10140,An07g06520,An07g02650,An15g02440,An14g01560,An12g01350,An02g05700,An18g04840,An02g06710,An04g01940,An08g00970,An02g13840,An05g00530,An01g02900,
GO:0006450	regulation of translational fidelity	8.42995e-05	0.000502555	nonTerminalNode	7	0	922	2611	An08g10140,An07g06520,An04g01940,An08g00970,An02g13840,An14g01560,An12g01350,
GO:0006403	RNA localization	5.23116e-06	3.8611e-05	nonTerminalNode	29	23	900	2588	An12g01350,An01g13190,An08g08740,An02g12610,An07g01580,An11g10740,An01g10870,An07g03150,An16g04940,An08g00520,An04g01570,An11g01570,An07g07790,An18g04180,An02g09200,An18g04840,An08g07360,An10g00360,An01g04310,An18g05810,An18g05830,An18g05190,An11g00610,An08g03550,An13g01070,An18g02140,An06g01870,An18g03310,An08g04900,
GO:0001522	pseudouridine synthesis	0.0005204	0.00246296	nonTerminalNode	7	1	922	2610	An01g10270,An15g06730,An02g09220,An12g03720,An09g06170,An17g02170,An08g06650,
GO:0071035	nuclear polyadenylation-dependent rRNA catabolic process	0.00175358	0.00692495	terminalNode	6	1	923	2610	An01g07520,An04g01570,An14g05010,An07g06510,An11g10740,An12g04560,
GO:0032984	macromolecular complex disassembly	0.0139253	0.0431683	nonTerminalNode	19	26	910	2585	An17g02210,An01g04060,An12g08800,An07g08370,An01g02900,An15g03420,An11g11080,An01g04050,An16g08620,An07g10080,An11g11240,An11g09370,An12g04870,An10g00360,An18g03120,An18g05190,An08g03550,An08g06790,An01g10140,
GO:0000028	ribosomal small subunit assembly	0.00304668	0.0115179	terminalNode	9	5	920	2606	An04g08790,An07g08850,An16g04690,An01g03760,An02g06130,An02g07010,An02g09200,An01g02880,An11g09670,
GO:0018202	peptidyl-histidine modification	0.0180303	0.0492376	nonTerminalNode	3	0	926	2611	An07g09370,An08g07220,An04g04050,
GO:0043414	macromolecule methylation	0.000209878	0.00108038	nonTerminalNode	21	18	908	2593	An09g02720,An07g05620,An01g00140,An03g04320,An18g03060,An02g11460,An01g12180,An12g04740,An16g02140,An01g07400,An02g02900,An07g10200,An07g03280,An01g12230,An15g00890,An01g12700,An01g00070,An18g02230,An16g01560,An18g06850,An11g06660,
GO:0042257	ribosomal subunit assembly	1.3168e-16	3.71098e-15	nonTerminalNode	36	5	893	2606	An04g02120,An08g02870,An16g08030,An04g01480,An08g03430,An17g02240,An01g04740,An01g06040,An18g05140,An08g05730,An18g01980,An02g04980,An04g08790,An04g01930,An16g04690,An16g04930,An02g14950,An02g06130,An02g13900,An17g01975,An01g06270,An02g09200,An12g04870,An04g08760,An01g02880,An01g00770,An02g04220,An07g08850,An01g03760,An02g07010,An01g04240,An08g07610,An11g09670,An14g04940,An01g09920,An02g03950,
GO:0044283	small molecule biosynthetic process	3.50909e-05	0.000224292	nonTerminalNode	102	175	827	2436	An18g01970,An05g00120,An08g02530,An07g02210,An02g06120,An15g00610,An02g03250,An07g08990,An03g06970,An02g12420,An17g02280,An13g00440,An14g03400,An13g01080,An01g08410,An15g01760,An04g00430,An11g06110,An11g02120,An17g01640,An02g00890,An16g07400,An02g07500,An09g05840,An02g06820,An04g02490,An03g06860,An08g06320,An14g04920,An11g10150,An04g08330,An06g01760,An11g09320,An11g06930,An02g12430,An16g04970,An0…
GO:0009260	ribonucleotide biosynthetic process	0.0155938	0.0471647	nonTerminalNode	12	13	917	2598	An02g04020,An15g01760,An16g08550,An11g10150,An14g00280,An12g03570,An15g01700,An07g10100,An15g01710,An03g01310,An01g10880,An04g02060,
GO:0017038	protein import	2.0933e-07	2.06007e-06	nonTerminalNode	39	32	890	2579	An02g01750,An16g02470,An11g04990,An11g04980,An07g01580,An08g08600,An15g06440,An07g01520,An02g04260,An07g07790,An14g06320,An15g00190,An08g07360,An01g07190,An18g02140,An16g04400,An08g04900,An01g12210,An01g03640,An15g00980,An02g12610,An08g01650,An16g05090,An14g00100,An12g04940,An11g02140,An02g06680,An01g11920,An08g00520,An04g08790,An13g00670,An02g10740,An03g04790,An08g04070,An02g01360,An18g05830,An1…
GO:0006839	mitochondrial transport	6.7332e-06	4.63843e-05	nonTerminalNode	26	19	903	2592	An02g01750,An01g12210,An16g02470,An15g00980,An01g03640,An03g06860,An16g05090,An08g01650,An18g05590,An12g04940,An11g02140,An08g01370,An01g11920,An02g04260,An14g06320,An12g07950,An15g00190,An08g07360,An13g00670,An02g10740,An08g04070,An03g04790,An18g05630,An02g01360,An01g07190,An10g00500,
GO:0051168	nuclear export	3.07255e-13	6.14509e-12	nonTerminalNode	45	20	884	2591	An12g01350,An01g13190,An14g06020,An07g03150,An16g04940,An11g01570,An07g07790,An08g02210,An17g01975,An02g06850,An18g04840,An02g09200,An08g00730,An10g00360,An01g04310,An13g01010,An02g13890,An18g06750,An18g05810,An18g05190,An08g03550,An13g01070,An18g02140,An17g01130,An08g04900,An02g03520,An01g13200,An08g08740,An17g01815,An02g12610,An04g03790,An14g05140,An17g01140,An15g01240,An17g00240,An08g00520,An0…
GO:0009058	biosynthetic process	2.29572e-08	2.5879e-07	nonTerminalNode	313	633	616	1978	An09g02720,An15g00930,An05g00120,An18g01610,An15g00750,An02g06120,An15g06260,An17g02340,An15g00610,An02g03250,An01g04050,An08g04470,An08g02210,An07g06520,An16g03130,An11g06660,An14g03400,An13g01080,An01g08410,An15g01760,An04g00430,An11g06110,An08g00510,An16g05260,An15g00420,An17g01640,An15g00490,An02g04300,An04g03110,An04g02230,An02g00890,An02g06710,An02g13840,An02g12040,An16g07400,An07g10040,An1…
GO:0000479	endonucleolytic cleavage of tricistronic rRNA transcript (SSU-rRNA, 5.8S rRNA, LSU-rRNA)	1.80115e-14	3.85074e-13	nonTerminalNode	32	5	897	2606	An04g01900,An01g03080,An02g01600,An11g01850,An01g00150,An02g03350,An08g08740,An08g09160,An09g05270,An08g03460,An02g09260,An14g05390,An02g14360,An16g07300,An16g08860,An18g04230,An04g08790,An01g05560,An18g06710,An02g09200,An02g06850,An13g01010,An02g06750,An18g06750,An14g03620,An16g08220,An15g06390,An01g03760,An11g09670,An01g05500,An08g06650,An04g00070,
GO:0000096	sulfur amino acid metabolic process	0.00288493	0.0109734	nonTerminalNode	15	14	914	2597	An11g11160,An08g07220,An17g00630,An01g08410,An11g06110,An04g00850,An05g00160,An08g02990,An14g00930,An09g05860,An16g08720,An11g09790,An14g00630,An02g10750,An11g06820,
GO:0032259	methylation	0.000209878	0.00108038	nonTerminalNode	21	18	908	2593	An09g02720,An07g05620,An01g00140,An03g04320,An18g03060,An02g11460,An01g12180,An12g04740,An16g02140,An01g07400,An02g02900,An07g10200,An07g03280,An01g12230,An15g00890,An01g12700,An01g00070,An18g02230,An16g01560,An18g06850,An11g06660,
GO:0006519	cellular amino acid and derivative metabolic process	4.58661e-08	4.81983e-07	nonTerminalNode	110	160	819	2451	An18g01970,An11g09510,An05g00120,An07g02210,An02g06120,An15g06260,An17g02340,An15g00610,An09g06050,An02g03250,An11g06590,An17g02280,An16g03130,An14g03400,An13g01080,An02g14080,An01g08410,An04g00430,An11g06110,An08g00510,An11g02120,An15g00420,An17g01640,An04g03110,An04g02230,An02g00890,An15g02360,An02g07500,An08g02990,An15g02490,An02g06820,An04g02490,An03g06860,An11g09790,An02g02010,An06g01760,An1…
GO:0006122	mitochondrial electron transport, ubiquinol to cytochrome c	0.00123483	0.00510396	terminalNode	5	0	924	2611	An01g06180,An04g05220,An14g04080,An09g06650,An04g01200,
GO:0043241	protein complex disassembly	0.0181735	0.0492376	nonTerminalNode	17	23	912	2588	An17g02210,An01g04060,An12g08800,An07g08370,An01g02900,An15g03420,An01g04050,An16g08620,An07g10080,An11g11240,An11g09370,An12g04870,An10g00360,An18g05190,An08g03550,An08g06790,An01g10140,
GO:0006520	cellular amino acid metabolic process	1.16724e-09	1.53976e-08	nonTerminalNode	104	134	825	2477	An08g06560,An11g09510,An11g11160,An15g02340,An05g00120,An12g00410,An07g02210,An04g00850,An02g06120,An15g06260,An17g02340,An15g00610,An09g06050,An04g01340,An02g03250,An11g06590,An17g02280,An08g07220,An01g03650,An17g02330,An09g05970,An02g02170,An02g01740,An16g01480,An16g03130,An18g02230,An14g03400,An13g01080,An02g14080,An17g00630,An01g08410,An04g01610,An04g00430,An11g06110,An16g04170,An08g00510,An0…
GO:0000027	ribosomal large subunit assembly	1.5518e-16	4.18311e-15	terminalNode	27	0	902	2611	An04g02120,An04g01930,An16g04930,An08g02870,An02g14950,An16g08030,An02g13900,An01g06270,An17g01975,An12g04870,An04g01480,An04g08760,An08g03430,An01g00770,An17g02240,An02g04220,An01g04740,An01g06040,An18g05140,An08g05730,An01g04240,An08g07610,An18g01980,An02g04980,An14g04940,An01g09920,An02g03950,
GO:0007005	mitochondrion organization	3.80235e-11	6.04477e-10	nonTerminalNode	63	52	866	2559	An02g01750,An16g02470,An15g01270,An07g10010,An12g00130,An14g04870,An01g08490,An07g04800,An04g03060,An14g04830,An10g00450,An14g06560,An02g04260,An08g04470,An14g06320,An03g06950,An15g00190,An08g07360,An02g01720,An15g01020,An02g01740,An08g01550,An08g00950,An01g07190,An16g03130,An02g12620,An01g12210,An14g01860,An15g02320,An15g00980,An01g03640,An12g04750,An08g02450,An08g06540,An08g01650,An16g05090,An1…
GO:0006413	translational initiation	2.6232e-10	3.96679e-09	nonTerminalNode	24	5	905	2606	An02g11680,An01g04430,An08g02210,An15g02420,An02g12320,An12g04670,An04g02030,An15g06790,An14g01030,An08g00980,An18g04650,An09g05380,An02g12410,An11g10630,An02g09370,An17g00860,An16g05260,An01g03050,An08g03550,An01g06230,An02g06710,An02g06530,An01g02840,An06g01710,
GO:0065002	intracellular protein transmembrane transport	0.00194832	0.00754973	nonTerminalNode	13	10	916	2601	An02g01750,An16g02470,An15g00190,An08g07360,An13g00670,An16g05090,An08g01650,An03g04790,An08g04070,An02g01360,An12g04940,An11g02140,An01g11920,
GO:0006534	cysteine metabolic process	0.000510225	0.00246296	nonTerminalNode	10	4	919	2607	An11g11160,An16g08720,An17g00630,An11g09790,An14g00630,An02g10750,An11g06820,An05g00160,An08g02990,An14g00930,
GO:0000463	maturation of LSU-rRNA from tricistronic rRNA transcript (SSU-rRNA, 5.8S rRNA, LSU-rRNA)	1.59145e-06	1.33338e-05	terminalNode	13	2	916	2609	An02g11580,An02g13890,An18g03120,An15g01480,An04g01930,An16g08640,An14g03740,An15g06390,An16g08030,An17g01975,An17g01815,An18g02230,An09g06310,
GO:0043633	polyadenylation-dependent RNA catabolic process	0.000152103	0.000841997	nonTerminalNode	8	1	921	2610	An01g07520,An07g08320,An14g05010,An02g01970,An11g10740,An04g01570,An07g06510,An12g04560,
GO:0016072	rRNA metabolic process	1.08356e-57	1.11967e-55	nonTerminalNode	127	17	802	2594	An12g08800,An02g06050,An09g06180,An18g03000,An02g11580,An15g01480,An02g09260,An02g01970,An01g04050,An02g14360,An16g03090,An07g06760,An16g08860,An18g06260,An08g07790,An02g14950,An02g06130,An18g06710,An02g13900,An17g01975,An01g00770,An02g04220,An07g08850,An01g03160,An01g03760,An01g02120,An08g06790,An08g02520,An18g02230,An11g09670,An14g04940,An02g14340,An02g03350,An17g01815,An12g03850,An09g05270,An1…
GO:0034470	ncRNA processing	8.10673e-59	1.25654e-56	nonTerminalNode	165	48	764	2563	An12g08800,An02g06050,An09g06180,An18g03000,An18g03060,An02g11460,An02g11580,An15g01480,An02g09260,An02g01970,An01g04050,An02g14360,An16g03090,An07g06760,An16g08860,An18g06260,An08g07790,An15g00380,An07g10200,An12g04810,An02g14950,An01g10700,An15g00210,An02g06130,An18g06710,An02g13900,An17g01975,An01g10770,An01g00770,An01g10760,An02g04220,An07g08850,An01g03160,An01g03760,An01g02120,An08g06790,An0…
GO:0009113	purine base biosynthetic process	0.0186626	0.0492376	terminalNode	4	1	925	2610	An02g00890,An12g00320,An02g12420,An16g07400,
GO:0055114	oxidation reduction	0.000584859	0.00260872	nonTerminalNode	8	2	921	2609	An14g04170,An14g04080,An09g06650,An07g07390,An01g06180,An04g05220,An02g09930,An04g01200,
GO:0009076	histidine family amino acid biosynthetic process	0.00175358	0.00692495	nonTerminalNode	6	1	923	2610	An02g14890,An13g01080,An15g00610,An01g11930,An01g12570,An17g01640,
GO:0006407	rRNA export from nucleus	3.55599e-06	2.79077e-05	terminalNode	11	1	918	2610	An18g05810,An18g04180,An12g01350,An01g13190,An13g01070,An16g04940,An02g09200,An06g01870,An08g08740,An02g12610,An18g03310,
GO:0001510	RNA methylation	5.69799e-05	0.000356625	nonTerminalNode	13	5	916	2606	An07g10200,An07g03280,An01g12230,An18g03060,An02g11460,An01g12180,An01g00070,An16g02140,An18g02230,An16g01560,An01g07400,An18g06850,An11g06660,
GO:0050667	homocysteine metabolic process	0.0186626	0.0492376	nonTerminalNode	4	1	925	2610	An11g11160,An16g08720,An05g00160,An14g00930,
GO:0000459	exonucleolytic trimming involved in rRNA processing	5.75202e-05	0.000356625	nonTerminalNode	10	2	919	2609	An01g07520,An07g08320,An14g05010,An02g01970,An11g10740,An08g10060,An15g03230,An04g01570,An07g06510,An12g04560,
GO:0031123	RNA 3'-end processing	6.19102e-06	4.4633e-05	nonTerminalNode	24	16	905	2595	An16g07430,An07g08320,An15g03230,An17g02170,An01g03050,An14g05010,An02g01970,An11g00560,An11g10740,An04g01570,An13g00030,An11g01570,An16g08620,An07g10080,An02g09200,An01g10770,An01g12230,An01g10760,An07g06510,An02g14870,An01g07520,An08g10060,An01g10140,An12g04560,
GO:0042407	cristae formation	0.0186626	0.0492376	terminalNode	4	1	925	2610	An16g08550,An04g02460,An01g10880,An04g00130,
GO:0000466	maturation of 5.8S rRNA from tricistronic rRNA transcript (SSU-rRNA, 5.8S rRNA, LSU-rRNA)	6.53403e-22	2.53194e-20	nonTerminalNode	50	8	879	2603	An04g01900,An01g03080,An07g08320,An02g01600,An11g01850,An16g08030,An01g00150,An15g03230,An02g03350,An17g01815,An08g08740,An09g06310,An08g09160,An09g05270,An02g11580,An15g01480,An08g03460,An02g09260,An14g05010,An02g01970,An11g10740,An14g05390,An02g14360,An16g07300,An16g08860,An04g01570,An18g04230,An04g08790,An04g01930,An14g03740,An01g05560,An18g06710,An17g01975,An02g09200,An02g06850,An07g06510,An1…
GO:0009165	nucleotide biosynthetic process	0.00477831	0.0166435	nonTerminalNode	23	30	906	2581	An15g01760,An16g08210,An11g10150,An02g14880,An09g05870,An03g06970,An07g09110,An15g01710,An03g01310,An01g13920,An02g04020,An02g09960,An16g08550,An09g05840,An12g00320,An14g00280,An12g03570,An01g10650,An13g00440,An15g01700,An07g10100,An01g10880,An04g02060,
GO:0042773	ATP synthesis coupled electron transport	0.000584859	0.00260872	nonTerminalNode	8	2	921	2609	An14g04170,An14g04080,An09g06650,An07g07390,An01g06180,An04g05220,An02g09930,An04g01200,
GO:0043039	tRNA aminoacylation	3.07439e-09	3.89004e-08	nonTerminalNode	23	6	906	2605	An02g14080,An02g04880,An01g03650,An07g06000,An08g06770,An09g05970,An08g00510,An03g01280,An01g08490,An17g02340,An02g01740,An15g06260,An06g01830,An16g09320,An01g00130,An15g00420,An04g03060,An04g03110,An16g03130,An04g02230,An02g02010,An11g02400,An14g05260,
GO:0070925	organelle assembly	1.55188e-12	2.74905e-11	nonTerminalNode	38	14	891	2597	An04g02120,An08g02870,An02g05650,An16g08030,An12g04670,An04g01480,An08g03430,An17g02240,An01g04740,An01g06040,An18g05140,An08g05730,An18g01980,An02g04980,An04g08790,An04g01930,An16g04690,An16g04930,An02g14950,An02g06130,An02g13900,An17g01975,An01g06270,An02g09200,An12g04870,An04g08760,An01g02880,An01g00770,An02g04220,An07g08850,An01g03760,An02g07010,An01g04240,An08g07610,An11g09670,An14g04940,An0…
GO:0034641	cellular nitrogen compound metabolic process	4.48711e-20	1.63648e-18	nonTerminalNode	401	698	528	1913	An09g02720,An02g06120,An15g06260,An15g01480,An17g02340,An15g00610,An02g03250,An02g14360,An02g04220,An11g09670,An02g14340,An14g03400,An11g11210,An14g03780,An08g00510,An15g00490,An04g02230,An16g07400,An12g00510,An07g02960,An08g10060,An18g03220,An11g06650,An02g01600,An11g02430,An16g08030,An02g05650,An11g11150,An04g02490,An04g08330,An01g03050,An11g00560,An14g05390,An02g12430,An15g01000,An02g09200,An0…
GO:0009059	macromolecule biosynthetic process	0.000702991	0.00309116	nonTerminalNode	177	378	752	2233	An09g02720,An18g01610,An15g00750,An15g06260,An17g02340,An01g04050,An08g04470,An08g02210,An07g06520,An16g03130,An11g06660,An08g00510,An16g05260,An15g00420,An15g00490,An02g04300,An04g02230,An04g03110,An02g06710,An02g13840,An02g12040,An12g04870,An15g00900,An08g10060,An11g11110,An04g02550,An09g02800,An06g01710,An12g00780,An16g04450,An09g05380,An01g03050,An15g01000,An02g09200,An02g12410,An07g06570,An0…
GO:0009064	glutamine family amino acid metabolic process	0.0105831	0.0336531	nonTerminalNode	19	25	910	2586	An14g03400,An08g06560,An15g02340,An05g00120,An12g00410,An11g06110,An03g06860,An11g02120,An12g07580,An09g06050,An01g02150,An15g02360,An08g07420,An02g12430,An16g04970,An16g01480,An01g00130,An04g02420,An03g04330,
GO:0034622	cellular macromolecular complex assembly	2.16514e-06	1.7663e-05	nonTerminalNode	72	98	857	2513	An08g02870,An12g04670,An12g00410,An03g04320,An09g06180,An01g06040,An07g01520,An07g10400,An16g04930,An02g14950,An02g06130,An02g13900,An17g01975,An01g00770,An02g04220,An02g01720,An18g05060,An07g08850,An08g01550,An01g03760,An16g06850,An01g04240,An11g09670,An14g04940,An04g09010,An08g07030,An02g03950,An11g11210,An04g01480,An17g02240,An08g05730,An01g10070,An18g01980,An18g03900,An04g01200,An04g01930,An0…
GO:0006448	regulation of translational elongation	3.89119e-07	3.54785e-06	nonTerminalNode	11	0	918	2611	An08g10140,An07g06520,An15g02440,An14g01560,An12g01350,An02g05700,An04g01940,An02g13840,An08g00970,An05g00530,An01g02900,
GO:0042274	ribosomal small subunit biogenesis	8.73462e-08	9.02577e-07	nonTerminalNode	21	7	908	2604	An04g08790,An18g05650,An16g04690,An18g04180,An02g06130,An01g04590,An02g03350,An02g09200,An01g02880,An01g12640,An09g06180,An07g03370,An15g00730,An07g08850,An01g03760,An02g07010,An17g01130,An16g07300,An16g08860,An11g09670,An11g10020,
GO:0070585	protein localization in mitochondrion	2.38899e-07	2.24421e-06	nonTerminalNode	21	8	908	2603	An02g01750,An14g06320,An01g12210,An16g02470,An15g00980,An01g03640,An15g00190,An08g07360,An13g00670,An02g10740,An16g05090,An08g01650,An03g04790,An08g04070,An02g01360,An12g04940,An11g02140,An01g07190,An10g00500,An01g11920,An02g04260,
GO:0044249	cellular biosynthetic process	3.60084e-09	4.46505e-08	nonTerminalNode	308	607	621	2004	An09g02720,An15g00930,An05g00120,An18g01610,An15g00750,An02g06120,An15g06260,An17g02340,An15g00610,An02g03250,An01g04050,An08g04470,An08g02210,An07g06520,An16g03130,An11g06660,An14g03400,An13g01080,An01g08410,An15g01760,An04g00430,An11g06110,An08g00510,An16g05260,An15g00420,An17g01640,An15g00490,An02g04300,An04g03110,An04g02230,An02g00890,An02g06710,An02g13840,An02g12040,An16g07400,An07g10040,An1…
GO:0043933	macromolecular complex subunit organization	1.02759e-08	1.20208e-07	nonTerminalNode	111	156	818	2455	An02g04330,An12g04670,An12g08800,An01g04050,An04g01770,An12g07950,An02g06130,An03g06950,An08g06090,An02g04220,An02g01720,An18g05060,An01g04240,An11g09670,An04g09010,An08g07030,An11g11210,An04g01480,An11g11140,An18g01980,An18g03900,An04g01930,An08g02830,An07g10080,An12g04870,An18g03120,An15g01270,An02g05650,An16g08030,An08g03430,An02g09200,An08g07360,An15g01700,An08g07610,An12g00210,An16g07430,An1…
GO:0018193	peptidyl-amino acid modification	0.00257108	0.00983992	nonTerminalNode	12	9	917	2602	An08g01190,An11g09380,An08g07220,An02g08430,An04g04050,An07g09370,An15g00890,An16g01480,An18g05190,An16g03630,An04g00220,An12g04740,
GO:0006399	tRNA metabolic process	9.6039e-19	3.1339e-17	nonTerminalNode	72	37	857	2574	An15g00230,An07g08320,An12g08800,An15g03230,An18g03060,An02g11460,An01g08490,An15g06260,An17g02340,An01g12180,An02g01970,An04g03060,An07g03150,An02g02010,An15g00380,An07g10200,An12g04810,An01g03650,An01g10700,An15g00210,An15g01000,An09g05970,An01g10770,An01g10760,An02g01740,An16g09320,An16g03130,An16g01560,An18g06850,An17g01660,An11g06660,An01g10270,An02g14080,An02g04880,An01g11720,An02g12610,An0…
GO:0051170	nuclear import	0.00137643	0.00561438	nonTerminalNode	16	14	913	2597	An11g04990,An02g12610,An11g04980,An07g01580,An18g05830,An16g05050,An14g00100,An11g00610,An08g08600,An15g06440,An07g01520,An18g02140,An16g04400,An08g00520,An08g04900,An07g07790,
GO:0034645	cellular macromolecule biosynthetic process	0.00024633	0.00124167	nonTerminalNode	177	368	752	2243	An09g02720,An18g01610,An15g00750,An15g06260,An17g02340,An01g04050,An08g04470,An08g02210,An07g06520,An16g03130,An11g06660,An08g00510,An16g05260,An15g00420,An15g00490,An02g04300,An04g02230,An04g03110,An02g06710,An02g13840,An02g12040,An12g04870,An15g00900,An08g10060,An11g11110,An04g02550,An09g02800,An06g01710,An12g00780,An16g04450,An09g05380,An01g03050,An15g01000,An02g09200,An02g12410,An07g06570,An0…
GO:0044271	cellular nitrogen compound biosynthetic process	1.76504e-08	2.02653e-07	nonTerminalNode	91	118	838	2493	An08g06560,An16g08210,An05g00120,An02g02910,An02g06120,An15g00610,An04g01340,An02g03250,An03g06970,An02g12420,An17g02280,An01g13920,An02g04020,An17g02330,An12g00320,An02g02170,An13g00440,An14g03400,An13g01080,An01g08410,An15g01760,An04g01610,An04g00430,An11g06110,An16g04170,An17g01480,An01g12570,An11g02120,An17g00860,An17g01640,An18g02970,An02g00890,An16g07400,An04g03120,An15g06730,An02g07500,An0…
GO:0009060	aerobic respiration	0.000720692	0.00314668	terminalNode	24	26	905	2585	An16g02570,An02g04330,An15g01270,An14g04080,An15g00930,An09g03870,An11g10200,An04g07330,An14g04960,An14g00310,An17g01670,An09g06650,An04g04750,An09g06680,An11g06590,An07g07390,An04g01200,An02g08900,An18g06760,An07g02160,An02g12430,An08g05580,An01g00130,An04g05220,
GO:0009309	amine biosynthetic process	1.58341e-06	1.33338e-05	nonTerminalNode	51	57	878	2554	An08g06560,An05g00120,An04g02490,An03g06860,An02g06120,An04g02580,An15g00610,An16g08720,An04g01340,An02g03250,An17g02280,An06g01760,An17g02330,An02g12430,An04g05420,An16g04970,An01g14130,An02g02170,An13g00550,An02g06150,An03g04520,An11g02620,An01g13160,An14g03400,An13g01080,An01g08410,An04g01610,An04g00430,An11g06110,An16g04170,An01g11930,An01g12570,An05g00160,An11g02120,An17g00860,An09g05860,An1…
GO:0010467	gene expression	3.28447e-45	2.54546e-43	nonTerminalNode	319	327	610	2284	An09g02720,An18g01610,An02g06050,An15g00750,An15g01480,An15g06260,An17g02340,An04g03910,An01g04050,An02g14360,An16g03090,An08g04470,An08g02210,An02g06130,An02g04220,An07g06520,An01g03160,An16g03130,An16g01560,An11g09670,An02g14340,An04g09010,An11g06660,An12g03850,An08g00510,An16g05260,An15g00420,An15g00490,An02g04300,An04g02230,An04g03110,An02g06710,An02g13840,An02g12040,An12g00510,An07g02960,An1…
GO:0034504	protein localization in nucleus	0.0048562	0.0168204	nonTerminalNode	16	17	913	2594	An11g04990,An02g12610,An11g04980,An07g01580,An14g00100,An08g08600,An15g06440,An07g01520,An08g00520,An07g07790,An18g05830,An16g05050,An11g00610,An18g02140,An16g04400,An08g04900,
GO:0034660	ncRNA metabolic process	6.92461e-68	1.43109e-65	nonTerminalNode	189	55	740	2556	An12g08800,An02g06050,An09g06180,An18g03000,An18g03060,An02g11460,An02g11580,An15g01480,An15g06260,An17g02340,An02g09260,An02g01970,An01g04050,An02g14360,An16g03090,An07g06760,An16g08860,An18g06260,An08g07790,An15g00380,An07g10200,An12g04810,An01g03650,An02g14950,An01g10700,An15g00210,An02g06130,An18g06710,An02g13900,An17g01975,An09g05970,An01g10770,An01g00770,An01g10760,An02g04220,An02g01740,An0…
GO:0022613	ribonucleoprotein complex biogenesis	2.18724e-80	6.78046e-78	nonTerminalNode	186	32	743	2579	An08g02870,An03g04990,An04g02000,An12g04670,An12g01350,An01g13190,An12g00410,An12g08800,An02g06050,An15g00750,An09g06180,An18g03000,An02g11580,An15g01480,An01g06040,An02g09260,An02g01970,An07g02690,An01g04050,An02g14360,An16g04940,An16g03090,An07g06760,An16g08860,An18g06260,An07g07790,An08g07790,An16g04930,An08g02210,An02g14950,An18g06710,An02g06130,An02g13900,An17g01975,An01g12640,An01g00770,An0…
GO:0022618	ribonucleoprotein complex assembly	7.08841e-15	1.62771e-13	nonTerminalNode	44	15	885	2596	An04g02120,An08g02870,An02g05650,An16g08030,An12g04670,An12g00410,An11g11210,An04g01480,An08g03430,An17g02240,An01g04740,An01g06040,An11g06760,An18g05140,An08g05730,An18g01980,An02g04980,An04g08790,An04g01930,An16g04690,An16g04930,An02g14950,An02g06130,An02g13900,An17g01975,An01g06270,An02g09200,An12g04870,An04g08760,An01g02880,An01g00770,An02g04220,An07g08850,An01g03760,An02g07010,An16g06850,An0…
GO:0006360	transcription from RNA polymerase I promoter	1.37757e-05	9.2836e-05	nonTerminalNode	17	8	912	2603	An11g01770,An02g05460,An11g09370,An07g05380,An08g09160,An01g02200,An04g06120,An18g03770,An08g01770,An01g07250,An04g03300,An01g11950,An18g02960,An15g00700,An01g05610,An07g08590,An02g02900,
GO:0007021	tubulin complex assembly	0.0186626	0.0492376	terminalNode	4	1	925	2610	An16g03000,An08g02830,An18g03900,An07g06600,
GO:0009082	branched chain family amino acid biosynthetic process	0.000756175	0.00327852	terminalNode	12	7	917	2604	An01g13160,An18g02550,An04g01610,An04g00430,An16g04170,An14g03280,An01g14130,An04g02580,An02g03250,An02g06150,An03g04520,An09g03940,
GO:0051169	nuclear transport	9.46586e-13	1.72613e-11	nonTerminalNode	55	34	874	2577	An11g04990,An12g01350,An01g13190,An11g04980,An07g01580,An08g08600,An14g06020,An07g03150,An15g06440,An07g01520,An16g04940,An11g01570,An07g07790,An08g02210,An17g01975,An02g06850,An18g04840,An02g09200,An08g00730,An10g00360,An01g04310,An13g01010,An02g13890,An18g06750,An18g05810,An18g05190,An08g03550,An13g01070,An18g02140,An17g01130,An16g04400,An08g04900,An02g03520,An01g13200,An08g08740,An17g01815,An0…
GO:0045039	protein import into mitochondrial inner membrane	0.000322767	0.00160093	terminalNode	6	0	923	2611	An01g07190,An03g04790,An01g03640,An10g00500,An02g04260,An02g10740,
GO:0071046	nuclear polyadenylation-dependent ncRNA catabolic process	0.000152103	0.000841997	nonTerminalNode	8	1	921	2610	An01g07520,An07g08320,An14g05010,An02g01970,An11g10740,An04g01570,An07g06510,An12g04560,
GO:0046390	ribose phosphate biosynthetic process	0.0180303	0.0492376	nonTerminalNode	3	0	926	2611	An04g05860,An07g02210,An02g09240,
GO:0000462	maturation of SSU-rRNA from tricistronic rRNA transcript (SSU-rRNA, 5.8S rRNA, LSU-rRNA)	8.93648e-29	4.61718e-27	nonTerminalNode	58	5	871	2606	An04g01900,An01g03080,An02g01600,An11g01850,An01g00150,An02g03350,An02g06050,An08g08740,An07g05380,An09g06180,An08g09160,An09g05270,An18g03000,An08g03460,An04g05850,An17g01630,An02g09260,An15g01160,An14g05390,An18g05080,An02g14360,An02g04830,An11g04500,An07g06760,An16g08860,An16g07300,An02g13840,An17g02390,An18g06260,An07g08590,An12g04910,An18g04230,An04g08790,An12g00510,An01g05560,An02g06130,An0…
GO:0016075	rRNA catabolic process	0.000584859	0.00260872	nonTerminalNode	8	2	921	2609	An07g08320,An01g07520,An14g05010,An02g01970,An11g10740,An04g01570,An07g06510,An12g04560,
GO:0042180	cellular ketone metabolic process	0.00782209	0.0253911	nonTerminalNode	134	295	795	2316	An01g08500,An11g09510,An15g00930,An05g00120,An07g02210,An04g06210,An02g06120,An15g06260,An17g02340,An15g00610,An09g06050,An02g03250,An11g06590,An07g08990,An17g02280,An16g03130,An14g03400,An13g01080,An02g14080,An01g08410,An04g00430,An11g06110,An08g00510,An11g02120,An15g00420,An17g01640,An04g03110,An04g02230,An02g00890,An15g02360,An16g07400,An02g07500,An08g02990,An15g02490,An02g06820,An04g06490,An0…
GO:0006364	rRNA processing	6.27964e-58	7.78676e-56	nonTerminalNode	126	16	803	2595	An12g08800,An02g06050,An09g06180,An18g03000,An02g11580,An15g01480,An02g09260,An02g01970,An01g04050,An02g14360,An16g03090,An07g06760,An16g08860,An18g06260,An08g07790,An02g14950,An02g06130,An18g06710,An02g13900,An17g01975,An01g00770,An02g04220,An07g08850,An01g03160,An01g03760,An01g02120,An08g06790,An08g02520,An18g02230,An11g09670,An14g04940,An02g14340,An02g03350,An17g01815,An12g03850,An09g05270,An1…
GO:0015931	nucleobase, nucleoside, nucleotide and nucleic acid transport	0.000335845	0.00165257	nonTerminalNode	28	31	901	2580	An14g01860,An12g01350,An01g13190,An07g10010,An08g08740,An02g12610,An07g01580,An07g03150,An16g04940,An08g00520,An11g01570,An07g07790,An18g04180,An02g09200,An18g04840,An08g07360,An10g00360,An01g04310,An18g05810,An18g05830,An18g05190,An11g00610,An08g03550,An13g01070,An18g02140,An06g01870,An18g03310,An08g04900,
GO:0046112	nucleobase biosynthetic process	1.7613e-05	0.000114948	nonTerminalNode	11	2	918	2609	An12g03570,An04g08330,An08g07420,An01g10650,An13g00440,An02g00890,An02g02910,An12g00320,An02g12420,An03g01310,An16g07400,
GO:0000470	maturation of LSU-rRNA	1.59145e-06	1.33338e-05	nonTerminalNode	13	2	916	2609	An02g11580,An02g13890,An18g03120,An15g01480,An04g01930,An16g08640,An14g03740,An15g06390,An16g08030,An17g01975,An17g01815,An18g02230,An09g06310,
GO:0006555	methionine metabolic process	0.00576915	0.0193171	terminalNode	11	9	918	2602	An11g11160,An08g07220,An17g00630,An01g08410,An11g06110,An05g00160,An08g02990,An14g00930,An09g05860,An16g08720,An11g09790,
GO:0019538	protein metabolic process	0.00405233	0.0150446	nonTerminalNode	168	374	761	2237	An09g02720,An15g06260,An17g02340,An07g02690,An01g04050,An08g04470,An08g02210,An07g06520,An16g03130,An11g06660,An08g00510,An16g05260,An15g00420,An02g04300,An04g02230,An04g03110,An02g06710,An02g13840,An12g04870,An07g09120,An04g02550,An09g02800,An06g01710,An16g04450,An09g05380,An01g03050,An14g06540,An11g09380,An14g06320,An15g01000,An02g09200,An02g12410,An04g07340,An07g06570,An15g01700,An06g01930,An1…
GO:0033365	protein localization in organelle	0.000619907	0.0027453	nonTerminalNode	41	58	888	2553	An02g01750,An16g02470,An11g04990,An11g04980,An07g01580,An08g08600,An15g06440,An07g01520,An02g04260,An07g07790,An14g06320,An15g00190,An08g07360,An01g07190,An18g02140,An05g00140,An02g02830,An16g04400,An08g04900,An01g12210,An01g03640,An15g00980,An02g12610,An16g05090,An04g06890,An08g01650,An14g00100,An12g04940,An11g02140,An01g10070,An01g11920,An08g00520,An13g00670,An02g10740,An08g04070,An03g04790,An0…
GO:0043170	macromolecule metabolic process	2.48514e-10	3.85197e-09	nonTerminalNode	401	827	528	1784	An09g02720,An15g01480,An15g06260,An17g02340,An02g14360,An08g04470,An02g04220,An11g09670,An02g14340,An14g03780,An11g11210,An08g00510,An15g00490,An02g04300,An04g02230,An12g00510,An07g02960,An12g04870,An07g09120,An08g10060,An18g03220,An04g02550,An09g02800,An11g06650,An02g01600,An02g05650,An16g08030,An11g11150,An09g05380,An01g03050,An11g00560,An14g05390,An12g02220,An11g09380,An14g06320,An15g01000,An0…
GO:0030150	protein import into mitochondrial matrix	6.26722e-05	0.00037725	terminalNode	11	3	918	2608	An02g01750,An03g04790,An08g04070,An02g01360,An11g02140,An15g00190,An08g07360,An01g11920,An13g00670,An16g05090,An08g01650,
GO:0006743	ubiquinone metabolic process	0.00466679	0.0165347	nonTerminalNode	7	3	922	2608	An01g08500,An11g09930,An11g10370,An15g00930,An07g05610,An11g06590,An04g06490,
GO:0042254	ribosome biogenesis	1.29555e-84	8.03244e-82	nonTerminalNode	180	22	749	2589	An08g02870,An03g04990,An04g02000,An12g04670,An12g01350,An01g13190,An12g08800,An02g06050,An15g00750,An09g06180,An18g03000,An02g11580,An15g01480,An01g06040,An02g09260,An02g01970,An07g02690,An01g04050,An02g14360,An16g04940,An16g03090,An07g06760,An16g08860,An18g06260,An07g07790,An08g07790,An16g04930,An08g02210,An02g14950,An18g06710,An02g06130,An02g13900,An17g01975,An01g12640,An01g00770,An02g04220,An0…
GO:0050684	regulation of mRNA processing	0.00472039	0.0165347	terminalNode	4	0	925	2611	An16g07430,An12g04860,An01g03050,An12g00410,
GO:0000372	Group I intron splicing	0.0180303	0.0492376	terminalNode	3	0	926	2611	An15g00420,An14g03630,An04g03060,
GO:0006206	pyrimidine base metabolic process	0.000152103	0.000841997	nonTerminalNode	8	1	921	2610	An13g00440,An02g02380,An02g02910,An12g03570,An04g08330,An08g07420,An01g10650,An03g01310,
GO:0007007	inner mitochondrial membrane organization	3.55599e-06	2.79077e-05	nonTerminalNode	11	1	918	2610	An03g04790,An04g00130,An01g07190,An16g08550,An01g03640,An10g00500,An04g02460,An08g06540,An02g04260,An02g10740,An01g10880,
GO:0022900	electron transport chain	0.000584859	0.00260872	nonTerminalNode	8	2	921	2609	An14g04170,An14g04080,An09g06650,An07g07390,An01g06180,An04g05220,An02g09930,An04g01200,
GO:0009126	purine nucleoside monophosphate metabolic process	0.0158991	0.0471647	nonTerminalNode	5	2	924	2609	An14g00280,An02g04020,An15g01760,An11g10150,An04g02060,
GO:0006164	purine nucleotide biosynthetic process	0.0105844	0.0336531	nonTerminalNode	12	12	917	2599	An01g13920,An02g04020,An02g09960,An15g01760,An16g08550,An11g10150,An14g00280,An15g01700,An15g01710,An07g10100,An01g10880,An04g02060,
GO:0000467	exonucleolytic trimming to generate mature 3'-end of 5.8S rRNA from tricistronic rRNA transcript (SSU-rRNA, 5.8S rRNA, LSU-rRNA)	5.75202e-05	0.000356625	terminalNode	10	2	919	2609	An01g07520,An07g08320,An14g05010,An02g01970,An11g10740,An08g10060,An15g03230,An04g01570,An07g06510,An12g04560,
GO:0009066	aspartate family amino acid metabolic process	0.000120201	0.000709761	nonTerminalNode	23	20	906	2591	An11g02620,An11g11160,An17g00630,An01g08410,An11g06110,An05g00160,An04g02580,An09g05860,An16g08720,An11g09790,An04g01340,An17g02280,An04g05260,An08g07220,An02g07500,An04g05420,An04g06380,An14g00930,An08g02990,An15g02490,An16g02520,An09g04950,An12g07870,
GO:0044267	cellular protein metabolic process	0.00166594	0.00675086	nonTerminalNode	162	349	767	2262	An08g10140,An09g02720,An12g01350,An12g04670,An02g12120,An15g06260,An17g02340,An01g04050,An02g11970,An18g06260,An08g00610,An08g04470,An14g01010,An04g01770,An15g00380,An08g02210,An15g00210,An18g05060,An07g06520,An18g03810,An16g03130,An11g06660,An02g14080,An04g01480,An08g06540,An08g00510,An11g10630,An08g05300,An16g05260,An15g00420,An02g04300,An04g02230,An04g03110,An02g06710,An02g13840,An01g13830,An0…
GO:0043558	regulation of translational initiation in response to stress	0.0180303	0.0492376	terminalNode	3	0	926	2611	An17g00860,An02g06710,An02g09370,
GO:0000105	histidine biosynthetic process	0.00175358	0.00692495	terminalNode	6	1	923	2610	An02g14890,An13g01080,An15g00610,An01g11930,An01g12570,An17g01640,
GO:0046391	5-phosphoribose 1-diphosphate metabolic process	0.0180303	0.0492376	nonTerminalNode	3	0	926	2611	An04g05860,An07g02210,An02g09240,
GO:0051236	establishment of RNA localization	3.77133e-06	2.8515e-05	nonTerminalNode	26	18	903	2593	An12g01350,An01g13190,An08g08740,An02g12610,An07g01580,An07g03150,An16g04940,An08g00520,An11g01570,An07g07790,An18g04180,An02g09200,An18g04840,An08g07360,An10g00360,An01g04310,An18g05810,An18g05830,An18g05190,An11g00610,An08g03550,An13g01070,An18g02140,An06g01870,An18g03310,An08g04900,
GO:0071038	nuclear polyadenylation-dependent tRNA catabolic process	0.000152103	0.000841997	terminalNode	8	1	921	2610	An01g07520,An07g08320,An14g05010,An02g01970,An11g10740,An04g01570,An07g06510,An12g04560,
GO:0000056	ribosomal small subunit export from nucleus	0.00123483	0.00510396	terminalNode	5	0	924	2611	An18g06750,An14g03620,An02g06850,An17g01130,An17g00240,
GO:0016078	tRNA catabolic process	0.000152103	0.000841997	nonTerminalNode	8	1	921	2610	An01g07520,An07g08320,An14g05010,An02g01970,An11g10740,An04g01570,An07g06510,An12g04560,
GO:0006547	histidine metabolic process	6.44657e-06	4.5419e-05	nonTerminalNode	13	3	916	2608	An02g14890,An13g01080,An15g00610,An02g08430,An17g01640,An11g06590,An04g05860,An07g02210,An18g02230,An01g12570,An01g11930,An02g14660,An02g09240,
GO:0019856	pyrimidine base biosynthetic process	0.0005204	0.00246296	nonTerminalNode	7	1	922	2610	An13g00440,An02g02910,An12g03570,An04g08330,An08g07420,An01g10650,An03g01310,
GO:0000375	RNA splicing, via transesterification reactions	0.00737939	0.0243363	nonTerminalNode	17	20	912	2591	An12g00410,An14g03630,An11g06760,An04g03910,An15g00420,An04g03060,An09g03480,An04g06670,An04g02030,An15g00160,An12g04860,An08g02220,An18g03120,An14g06480,An02g14340,An15g05680,An04g09010,
GO:0016073	snRNA metabolic process	6.26722e-05	0.00037725	nonTerminalNode	11	3	918	2608	An01g10270,An07g08320,An11g10740,An12g08800,An12g03720,An09g06170,An15g03230,An04g01570,An08g06650,An12g04560,An17g02170,
GO:0031119	tRNA pseudouridine synthesis	0.0186626	0.0492376	terminalNode	4	1	925	2610	An01g10270,An15g06730,An02g09220,An12g03720,
GO:0006626	protein targeting to mitochondrion	2.38899e-07	2.24421e-06	nonTerminalNode	21	8	908	2603	An02g01750,An14g06320,An01g12210,An16g02470,An15g00980,An01g03640,An15g00190,An08g07360,An13g00670,An02g10740,An16g05090,An08g01650,An03g04790,An08g04070,An02g01360,An12g04940,An11g02140,An01g07190,An10g00500,An01g11920,An02g04260,
GO:0008380	RNA splicing	0.00180346	0.00705567	nonTerminalNode	22	25	907	2586	An12g00410,An14g03630,An11g00750,An11g06760,An04g03910,An15g00420,An04g03060,An07g03150,An09g03480,An04g06670,An04g02030,An15g00160,An12g04860,An08g02220,An18g03120,An11g00610,An01g02220,An01g10140,An14g06480,An02g14340,An15g05680,An04g09010,
GO:0008652	cellular amino acid biosynthetic process	7.18929e-06	4.8982e-05	nonTerminalNode	48	56	881	2555	An05g00120,An04g02490,An03g06860,An02g06120,An04g02580,An15g00610,An16g08720,An04g01340,An02g03250,An17g02280,An06g01760,An17g02330,An02g12430,An04g05420,An16g04970,An01g14130,An02g02170,An13g00550,An02g06150,An03g04520,An11g02620,An01g13160,An14g03400,An13g01080,An01g08410,An04g01610,An04g00430,An11g06110,An16g04170,An01g11930,An01g12570,An05g00160,An11g02120,An17g00860,An09g05860,An17g01640,An0…
GO:0031125	rRNA 3'-end processing	1.7613e-05	0.000114948	nonTerminalNode	11	2	918	2609	An01g07520,An07g08320,An14g05010,An02g01970,An11g10740,An08g10060,An02g09200,An15g03230,An04g01570,An07g06510,An12g04560,
GO:0009067	aspartate family amino acid biosynthetic process	0.000948503	0.00405567	terminalNode	11	6	918	2605	An04g05260,An01g08410,An02g07500,An04g05420,An11g06110,An05g00160,An14g00930,An09g05860,An16g08720,An04g01340,An17g02280,
GO:0006744	ubiquinone biosynthetic process	0.00466679	0.0165347	terminalNode	7	3	922	2608	An01g08500,An11g09930,An11g10370,An15g00930,An07g05610,An11g06590,An04g06490,
GO:0071028	nuclear mRNA surveillance	0.0158991	0.0471647	terminalNode	5	2	924	2609	An08g06790,An01g07520,An07g08320,An04g01570,An11g10740,
GO:0006405	RNA export from nucleus	1.98294e-05	0.000128065	nonTerminalNode	24	18	905	2593	An12g01350,An01g13190,An08g08740,An02g12610,An07g03150,An16g04940,An08g00520,An11g01570,An07g07790,An18g04180,An02g09200,An18g04840,An10g00360,An01g04310,An18g05810,An18g05830,An18g05190,An11g00610,An08g03550,An13g01070,An18g02140,An06g01870,An18g03310,An08g04900,
GO:0071027	nuclear RNA surveillance	0.00018505	0.00099766	nonTerminalNode	9	2	920	2609	An01g07520,An07g08320,An14g05010,An02g01970,An11g10740,An08g06790,An04g01570,An07g06510,An12g04560,
GO:0034654	nucleobase, nucleoside, nucleotide and nucleic acid biosynthetic process	0.000191995	0.00100879	nonTerminalNode	30	33	899	2578	An15g01760,An16g08210,An02g02910,An11g10150,An02g14880,An09g05870,An04g08330,An03g06970,An02g00890,An07g09110,An15g01710,An02g12420,An03g01310,An16g07400,An01g13920,An02g04020,An11g09320,An02g09960,An08g07420,An16g08550,An09g05840,An12g00320,An14g00280,An12g03570,An01g10650,An13g00440,An15g01700,An07g10100,An01g10880,An04g02060,
GO:0017183	peptidyl-diphthamide biosynthetic process from peptidyl-histidine	0.0180303	0.0492376	terminalNode	3	0	926	2611	An07g09370,An08g07220,An04g04050,
GO:0032543	mitochondrial translation	0.014251	0.0439583	terminalNode	11	11	918	2600	An11g11240,An12g00130,An01g08490,An07g04800,An02g01740,An15g00420,An04g03060,An04g03110,An16g03130,An04g02550,An08g04470,
GO:0044238	primary metabolic process	8.91259e-07	7.89401e-06	nonTerminalNode	547	1298	382	1313	An09g02720,An02g06120,An15g06260,An15g01480,An17g02340,An15g00610,An02g03250,An02g14360,An08g04470,An02g04220,An11g09670,An02g14340,An14g03400,An11g11210,An14g03780,An08g00510,An15g00490,An02g04300,An04g02230,An16g07400,An12g00510,An07g02960,An12g04870,An07g09120,An08g10060,An18g03220,An04g02550,An09g02800,An11g06650,An02g01600,An16g08030,An02g05650,An11g11150,An04g02490,An09g05380,An04g08330,An0…
GO:0043144	snoRNA processing	0.000567639	0.00260872	nonTerminalNode	9	3	920	2608	An07g08320,An11g10740,An12g08800,An01g10140,An04g01570,An01g12230,An13g00030,An12g08580,An17g02170,
GO:0042255	ribosome assembly	1.09801e-17	3.24174e-16	nonTerminalNode	38	5	891	2606	An04g02120,An08g02870,An02g05650,An16g08030,An12g04670,An04g01480,An08g03430,An17g02240,An01g04740,An01g06040,An18g05140,An08g05730,An18g01980,An02g04980,An04g08790,An04g01930,An16g04690,An16g04930,An02g14950,An02g06130,An02g13900,An17g01975,An01g06270,An02g09200,An12g04870,An04g08760,An01g02880,An01g00770,An02g04220,An07g08850,An01g03760,An02g07010,An01g04240,An08g07610,An11g09670,An14g04940,An0…
GO:0006220	pyrimidine nucleotide metabolic process	0.0158991	0.0471647	nonTerminalNode	5	2	924	2609	An02g14880,An09g05840,An12g03570,An01g10650,An03g01310,
GO:0031120	snRNA pseudouridine synthesis	0.00579514	0.0193171	terminalNode	5	1	924	2610	An01g10270,An09g06170,An12g03720,An08g06650,An17g02170,
GO:0043038	amino acid activation	9.92978e-09	1.18394e-07	nonTerminalNode	23	7	906	2604	An02g14080,An02g04880,An01g03650,An07g06000,An08g06770,An09g05970,An08g00510,An03g01280,An01g08490,An17g02340,An02g01740,An15g06260,An06g01830,An16g09320,An01g00130,An15g00420,An04g03060,An04g03110,An16g03130,An04g02230,An02g02010,An11g02400,An14g05260,
GO:0034621	cellular macromolecular complex subunit organization	4.07353e-08	4.35446e-07	nonTerminalNode	100	139	829	2472	An08g02870,An12g04670,An12g00410,An17g02210,An12g08800,An03g04320,An09g06180,An01g02900,An01g06040,An07g01520,An01g04050,An07g10400,An07g07790,An04g01770,An16g04930,An12g07950,An02g14950,An02g06130,An11g09370,An02g13900,An17g01975,An08g06090,An01g00770,An02g04220,An10g00360,An02g01720,An18g05060,An07g08850,An08g01550,An18g05190,An01g03760,An16g06850,An08g06790,An01g10140,An01g04240,An11g09670,An1…
GO:0034472	snRNA 3'-end processing	0.0158991	0.0471647	nonTerminalNode	5	2	924	2609	An15g03230,An07g08320,An04g01570,An11g10740,An12g04560,
GO:0046148	pigment biosynthetic process	0.00770808	0.0251527	nonTerminalNode	10	8	919	2603	An04g03120,An11g02430,An07g10040,An12g00320,An17g01480,An02g00890,An18g02970,An01g04250,An02g12420,An16g07400,
GO:0009167	purine ribonucleoside monophosphate metabolic process	0.0158991	0.0471647	nonTerminalNode	5	2	924	2609	An14g00280,An02g04020,An15g01760,An11g10150,An04g02060,
GO:0000480	endonucleolytic cleavage in 5'-ETS of tricistronic rRNA transcript (SSU-rRNA, 5.8S rRNA, LSU-rRNA)	2.69466e-09	3.4806e-08	terminalNode	22	5	907	2606	An04g01900,An04g08790,An01g03080,An02g01600,An11g01850,An01g05560,An02g06850,An08g09160,An09g05270,An02g06750,An08g03460,An14g03620,An02g09260,An15g06390,An16g08220,An01g03760,An14g05390,An02g14360,An16g07300,An16g08860,An01g05500,An04g00070,
GO:0033753	establishment of ribosome localization	1.13909e-11	1.85851e-10	nonTerminalNode	24	3	905	2608	An02g03520,An08g02210,An08g08760,An01g13200,An08g00420,An17g01975,An02g06850,An17g01815,An08g00730,An04g08760,An02g12610,An04g03790,An01g04310,An13g01010,An18g06750,An02g13890,An14g03620,An14g05140,An11g00610,An17g01140,An14g06020,An17g01130,An17g00240,An07g07790,
GO:0000055	ribosomal large subunit export from nucleus	1.59145e-06	1.33338e-05	terminalNode	13	2	916	2609	An02g13890,An11g00610,An01g13200,An14g05140,An14g06020,An08g00420,An17g01975,An08g00730,An04g08760,An04g03790,An01g04310,An07g07790,An13g01010,
GO:0006015	5-phosphoribose 1-diphosphate biosynthetic process	0.0180303	0.0492376	terminalNode	3	0	926	2611	An04g05860,An07g02210,An02g09240,
GO:0006457	protein folding	0.00807064	0.0260614	terminalNode	20	26	909	2585	An02g01750,An02g08920,An15g05410,An12g04750,An08g06540,An16g05090,An08g05300,An11g02360,An16g03100,An12g04940,An15g01710,An17g02130,An08g08690,An18g05770,An16g03000,An02g12750,An04g07340,An01g06480,An15g06370,An15g01700,
GO:0034404	nucleobase, nucleoside and nucleotide biosynthetic process	0.000191995	0.00100879	nonTerminalNode	30	33	899	2578	An15g01760,An16g08210,An02g02910,An11g10150,An02g14880,An09g05870,An04g08330,An03g06970,An02g00890,An07g09110,An15g01710,An02g12420,An03g01310,An16g07400,An01g13920,An02g04020,An11g09320,An02g09960,An08g07420,An16g08550,An09g05840,An12g00320,An14g00280,An12g03570,An01g10650,An13g00440,An15g01700,An07g10100,An01g10880,An04g02060,
GO:0050657	nucleic acid transport	3.77133e-06	2.8515e-05	nonTerminalNode	26	18	903	2593	An12g01350,An01g13190,An08g08740,An02g12610,An07g01580,An07g03150,An16g04940,An08g00520,An11g01570,An07g07790,An18g04180,An02g09200,An18g04840,An08g07360,An10g00360,An01g04310,An18g05810,An18g05830,An18g05190,An11g00610,An08g03550,An13g01070,An18g02140,An06g01870,An18g03310,An08g04900,
GO:0022607	cellular component assembly	0.0132164	0.0413848	nonTerminalNode	85	178	844	2433	An02g04330,An12g04670,An12g07950,An02g06130,An03g06950,An02g04220,An02g01720,An18g05060,An01g04240,An11g09670,An04g09010,An08g07030,An11g11210,An04g01480,An18g01980,An18g03900,An04g01930,An08g02830,An12g04870,An15g01270,An02g05650,An16g08030,An08g03430,An02g09200,An08g07360,An15g01700,An08g07610,An16g07430,An15g02320,An08g02450,An07g08370,An01g04740,An18g05140,An12g04940,An02g08900,An04g08790,An1…
GO:0015939	pantothenate metabolic process	0.00472039	0.0165347	nonTerminalNode	4	0	925	2611	An08g06560,An18g01970,An11g06930,An04g02420,
GO:0006412	translation	2.68862e-31	1.66695e-29	nonTerminalNode	94	31	835	2580	An08g10140,An07g02650,An12g01350,An12g04670,An17g02210,An15g06790,An16g04450,An18g04650,An02g08080,An08g03430,An09g05380,An09g04110,An02g12120,An12g00130,An01g02900,An01g08490,An15g06260,An17g02340,An07g04800,An01g03050,An04g03060,An17g01360,An18g06260,An02g02010,An08g00610,An08g04470,An14g01010,An15g00380,An01g04430,An08g02210,An01g03650,An15g01290,An04g02030,An15g01000,An14g01030,An18g04840,An0…
GO:0009303	rRNA transcription	0.00123483	0.00510396	nonTerminalNode	5	0	924	2611	An11g01770,An18g03770,An11g01950,An01g05610,An11g09370,
GO:0034475	U4 snRNA 3'-end processing	0.0186626	0.0492376	terminalNode	4	1	925	2610	An07g08320,An04g01570,An11g10740,An12g04560,
GO:0019322	pentose biosynthetic process	0.0180303	0.0492376	nonTerminalNode	3	0	926	2611	An04g05860,An07g02210,An02g09240,
GO:0000966	RNA 5'-end processing	8.44127e-10	1.13774e-08	nonTerminalNode	23	5	906	2606	An04g01900,An04g08790,An01g03080,An02g01600,An11g01850,An01g05560,An18g06710,An02g06850,An08g09160,An09g05270,An02g06750,An08g03460,An14g03620,An02g09260,An15g06390,An16g08220,An01g03760,An14g05390,An02g14360,An16g07300,An16g08860,An01g05500,An04g00070,
GO:0006999	nuclear pore organization	0.0185216	0.0492376	terminalNode	7	5	922	2606	An14g06530,An14g00100,An07g01520,An08g06090,An08g00520,An11g11140,An07g07790,
GO:0045727	positive regulation of translation	0.00994439	0.0319457	nonTerminalNode	7	4	922	2607	An12g01350,An02g05700,An04g01940,An09g04110,An02g13840,An12g00130,An01g02900,
GO:0006119	oxidative phosphorylation	0.0069137	0.0229224	nonTerminalNode	12	11	917	2600	An14g04170,An14g04080,An16g08550,An02g09930,An09g06650,An07g07390,An01g06180,An15g01700,An04g05220,An15g01710,An04g01200,An01g10880,
GO:0016070	RNA metabolic process	3.43807e-30	1.93782e-28	nonTerminalNode	259	295	670	2316	An09g02720,An18g01610,An02g06050,An15g00750,An15g01480,An15g06260,An17g02340,An04g03910,An01g04050,An02g14360,An16g03090,An02g06130,An02g04220,An01g03160,An16g03130,An16g01560,An11g09670,An02g14340,An04g09010,An11g06660,An14g03780,An11g11210,An12g03850,An08g00510,An15g00420,An15g00490,An04g03110,An04g02230,An02g13840,An02g12040,An12g00510,An07g02960,An18g03120,An15g00900,An16g05050,An08g10060,An1…
GO:0040031	snRNA modification	0.00579514	0.0193171	nonTerminalNode	5	1	924	2610	An01g10270,An09g06170,An12g03720,An08g06650,An17g02170,
GO:0006415	translational termination	0.0005204	0.00246296	terminalNode	7	1	922	2610	An15g03420,An12g04870,An08g03550,An10g00360,An01g02900,An17g02210,An11g11240,
GO:0000054	ribosomal subunit export from nucleus	1.13909e-11	1.85851e-10	nonTerminalNode	24	3	905	2608	An02g03520,An08g02210,An08g08760,An01g13200,An08g00420,An17g01975,An02g06850,An17g01815,An08g00730,An04g08760,An02g12610,An04g03790,An01g04310,An13g01010,An18g06750,An02g13890,An14g03620,An14g05140,An11g00610,An17g01140,An14g06020,An17g01130,An17g00240,An07g07790,
GO:0000469	cleavage involved in rRNA processing	6.829e-19	2.35221e-17	nonTerminalNode	43	7	886	2604	An04g01900,An01g03080,An07g08320,An02g01600,An11g01850,An01g00150,An15g03230,An02g03350,An08g08740,An08g09160,An09g05270,An08g03460,An02g09260,An14g05010,An02g01970,An11g10740,An14g05390,An02g14360,An16g07300,An16g08860,An04g01570,An18g04230,An04g08790,An01g05560,An18g06710,An02g09200,An02g06850,An07g06510,An15g00730,An13g01010,An02g06750,An18g06750,An14g03620,An01g07520,An16g08220,An15g06390,An0…
GO:0032268	regulation of cellular protein metabolic process	6.18415e-05	0.00037725	nonTerminalNode	27	25	902	2586	An08g10140,An15g02420,An12g01350,An12g04670,An18g04650,An12g04750,An09g04110,An08g06540,An12g00130,An01g02900,An17g00860,An01g03050,An02g06710,An04g06320,An02g13840,An01g04430,An15g02440,An15g01290,An08g00980,An04g01940,An02g09370,An07g06520,An14g01560,An02g05700,An08g00970,An05g00530,An06g01710,
GO:0090304	nucleic acid metabolic process	3.79442e-16	9.80226e-15	nonTerminalNode	275	439	654	2172	An09g02720,An18g01610,An02g06050,An15g00750,An15g06260,An15g01480,An17g02340,An04g03910,An01g04050,An02g14360,An16g03090,An02g06130,An02g04220,An01g03160,An16g03130,An16g01560,An11g09670,An02g14340,An04g09010,An11g06660,An14g03780,An11g11210,An12g03850,An08g00510,An15g00420,An15g00490,An04g03110,An04g02230,An02g06710,An02g13840,An02g12040,An12g00510,An07g02960,An18g03120,An15g00900,An16g05050,An0…
GO:0009069	serine family amino acid metabolic process	0.0116185	0.0365658	nonTerminalNode	13	14	916	2597	An11g11160,An17g00630,An17g02330,An17g02090,An05g00160,An08g02990,An14g00930,An16g08720,An11g09790,An14g00630,An02g10750,An11g06820,An02g00890,
GO:0045426	quinone cofactor biosynthetic process	0.00466679	0.0165347	nonTerminalNode	7	3	922	2608	An01g08500,An11g09930,An11g10370,An15g00930,An07g05610,An11g06590,An04g06490,
GO:0034471	ncRNA 5'-end processing	8.44127e-10	1.13774e-08	nonTerminalNode	23	5	906	2606	An04g01900,An04g08790,An01g03080,An02g01600,An11g01850,An01g05560,An18g06710,An02g06850,An08g09160,An09g05270,An02g06750,An08g03460,An14g03620,An02g09260,An15g06390,An16g08220,An01g03760,An14g05390,An02g14360,An16g07300,An16g08860,An01g05500,An04g00070,
GO:0022904	respiratory electron transport chain	0.000584859	0.00260872	nonTerminalNode	8	2	921	2609	An14g04170,An14g04080,An09g06650,An07g07390,An01g06180,An04g05220,An02g09930,An04g01200,
GO:0000376	RNA splicing, via transesterification reactions with guanosine as nucleophile	0.0180303	0.0492376	nonTerminalNode	3	0	926	2611	An15g00420,An14g03630,An04g03060,
GO:0016180	snRNA processing	0.0054531	0.0187829	nonTerminalNode	6	2	923	2609	An07g08320,An11g10740,An12g08800,An15g03230,An04g01570,An12g04560,
GO:0006730	one-carbon metabolic process	0.000252342	0.00126171	nonTerminalNode	25	25	904	2586	An09g02720,An07g05620,An01g00140,An04g02490,An03g04320,An18g03060,An02g11460,An09g05860,An01g12180,An12g04740,An16g02140,An01g07400,An02g12420,An02g02900,An16g07400,An07g10200,An07g03280,An01g12230,An15g00890,An01g12700,An01g00070,An18g02230,An16g01560,An18g06850,An11g06660,
GO:0031126	snoRNA 3'-end processing	0.00180944	0.00705567	terminalNode	7	2	922	2609	An07g08320,An11g10740,An01g10140,An04g01570,An01g12230,An13g00030,An17g02170,
GO:0017182	peptidyl-diphthamide metabolic process	0.0180303	0.0492376	nonTerminalNode	3	0	926	2611	An07g09370,An08g07220,An04g04050,
GO:0006400	tRNA modification	6.62063e-06	4.61213e-05	nonTerminalNode	30	25	899	2586	An01g10270,An15g00230,An01g11720,An18g03060,An02g11460,An01g12180,An02g09220,An09g06010,An12g03720,An16g02140,An01g07400,An15g00380,An07g10200,An12g04810,An15g06730,An07g03280,An01g10700,An15g00210,An08g00420,An15g01000,An01g03360,An01g02100,An01g12800,An01g00070,An18g03220,An16g01560,An02g12030,An18g06850,An17g01660,An11g06660,
GO:0006207	'de novo' pyrimidine base biosynthetic process	0.00175358	0.00692495	terminalNode	6	1	923	2610	An13g00440,An02g02910,An12g03570,An04g08330,An08g07420,An01g10650,
GO:0009987	cellular process	0.0113752	0.0359827	nonTerminalNode	736	1971	193	640	An15g00930,An18g05590,An15g01480,An17g02340,An15g00610,An02g14360,An08g06090,An02g01270,An02g14340,An11g11210,An15g00490,An17g00240,An12g00510,An07g02960,An12g04870,An02g10740,An02g06440,An08g10060,An08g03300,An04g02550,An09g02800,An11g04990,An16g08030,An11g02430,An11g11150,An09g05380,An04g02490,An14g00310,An11g00560,An14g05390,An14g06320,An02g09200,An02g06750,An08g00950,An04g07340,An07g06570,An1…
GO:0009132	nucleoside diphosphate metabolic process	0.0180303	0.0492376	terminalNode	3	0	926	2611	An09g05870,An09g05840,An07g10100,
GO:0045903	positive regulation of translational fidelity	0.0180303	0.0492376	terminalNode	3	0	926	2611	An04g01940,An02g13840,An12g01350,
GO:0000956	nuclear-transcribed mRNA catabolic process	0.0039422	0.0147239	nonTerminalNode	18	20	911	2591	An16g07430,An07g08320,An11g04510,An11g11210,An15g03420,An02g13910,An14g05010,An01g03050,An11g10740,An04g01570,An15g00160,An02g02530,An01g07520,An16g05050,An08g06790,An12g01330,An14g04940,An11g06650,
GO:0019346	transsulfuration	0.00472039	0.0165347	terminalNode	4	0	925	2611	An11g11160,An16g08720,An05g00160,An14g00930,
GO:0034476	U5 snRNA 3'-end processing	0.0186626	0.0492376	terminalNode	4	1	925	2610	An15g03230,An07g08320,An04g01570,An12g04560,
GO:0009127	purine nucleoside monophosphate biosynthetic process	0.0158991	0.0471647	nonTerminalNode	5	2	924	2609	An14g00280,An02g04020,An15g01760,An11g10150,An04g02060,
GO:0006807	nitrogen compound metabolic process	1.06788e-17	3.24174e-16	nonTerminalNode	405	735	524	1876	An09g02720,An02g06120,An15g06260,An15g01480,An17g02340,An15g00610,An02g03250,An02g14360,An02g04220,An11g09670,An02g14340,An14g03400,An11g11210,An14g03780,An08g00510,An15g00490,An04g02230,An16g07400,An12g00510,An07g02960,An08g10060,An18g03220,An11g06650,An02g01600,An11g02430,An16g08030,An02g05650,An11g11150,An04g02490,An04g08330,An01g03050,An11g00560,An14g05390,An02g12430,An15g01000,An02g09200,An0…
GO:0045333	cellular respiration	0.000212591	0.00108038	nonTerminalNode	27	28	902	2583	An16g02570,An02g04330,An15g01270,An14g04080,An15g00930,An09g03870,An02g09930,An11g10200,An04g07330,An14g04960,An14g00310,An17g01670,An09g06650,An04g04750,An09g06680,An11g06590,An07g07390,An04g01200,An02g08900,An14g04170,An18g06760,An07g02160,An02g12430,An08g05580,An01g00130,An01g06180,An04g05220,
GO:0016074	snoRNA metabolic process	0.00117203	0.00494327	nonTerminalNode	10	5	919	2606	An07g08320,An11g10740,An12g08800,An01g10140,An07g08370,An04g01570,An01g12230,An13g00030,An12g08580,An17g02170,
GO:0042779	tRNA 3'-trailer cleavage	0.0180303	0.0492376	terminalNode	3	0	926	2611	An15g03230,An01g10770,An01g10760,
GO:0051246	regulation of protein metabolic process	0.000212591	0.00108038	nonTerminalNode	27	28	902	2583	An08g10140,An15g02420,An12g01350,An12g04670,An18g04650,An12g04750,An09g04110,An08g06540,An12g00130,An01g02900,An17g00860,An01g03050,An02g06710,An04g06320,An02g13840,An01g04430,An15g02440,An15g01290,An08g00980,An04g01940,An02g09370,An07g06520,An14g01560,An02g05700,An08g00970,An05g00530,An06g01710,
GO:0006417	regulation of translation	1.67456e-06	1.3843e-05	nonTerminalNode	24	14	905	2597	An08g10140,An15g02420,An12g01350,An12g04670,An18g04650,An09g04110,An12g00130,An01g02900,An17g00860,An01g03050,An02g06710,An02g13840,An01g04430,An15g02440,An15g01290,An08g00980,An04g01940,An02g09370,An07g06520,An14g01560,An02g05700,An08g00970,An05g00530,An06g01710,
GO:0006446	regulation of translational initiation	0.000190544	0.00100879	nonTerminalNode	10	3	919	2608	An17g00860,An01g04430,An01g03050,An15g02420,An12g04670,An08g00980,An18g04650,An02g06710,An02g09370,An06g01710,
GO:0042775	mitochondrial ATP synthesis coupled electron transport	0.000584859	0.00260872	nonTerminalNode	8	2	921	2609	An14g04170,An14g04080,An09g06650,An07g07390,An01g06180,An04g05220,An02g09930,An04g01200,
GO:0045943	positive regulation of transcription from RNA polymerase I promoter	0.00579514	0.0193171	terminalNode	5	1	924	2610	An07g05380,An08g09160,An07g08590,An18g02960,An04g06120,
GO:0000478	endonucleolytic cleavage involved in rRNA processing	1.80115e-14	3.85074e-13	nonTerminalNode	32	5	897	2606	An04g01900,An01g03080,An02g01600,An11g01850,An01g00150,An02g03350,An08g08740,An08g09160,An09g05270,An08g03460,An02g09260,An14g05390,An02g14360,An16g07300,An16g08860,An18g04230,An04g08790,An01g05560,An18g06710,An02g09200,An02g06850,An13g01010,An02g06750,An18g06750,An14g03620,An16g08220,An15g06390,An01g03760,An11g09670,An01g05500,An04g00070,An08g06650,

## Sheet: CCover
GO term	description	p-value	FDR	node type	sP	rP	sN	rN	genes enriched
GO:0005737	cytoplasm	1.06846e-12	5.37468e-12	nonTerminalNode	599	1335	330	1276	An01g07860,An15g00930,An04g07060,An02g06120,An18g05590,An17g02340,An15g06260,An08g04470,An03g06950,An02g04220,An02g01270,An11g09670,An14g03400,An15g03200,An14g03780,An11g11210,An08g00510,An02g04300,An04g02230,An17g00240,An16g07400,An12g00510,An07g02960,An02g10740,An07g09120,An02g06440,An12g01340,An04g02550,An11g06650,An11g04990,An02g05650,An11g02430,An09g05380,An04g02490,An01g10820,An14g00310,An0…
GO:0043228	non-membrane-bounded organelle	9.90893e-30	1.26529e-28	nonTerminalNode	255	290	674	2321	An07g05790,An18g05590,An15g01480,An07g02690,An02g14360,An01g04050,An16g03090,An11g07920,An08g02210,An01g03160,An11g09670,An02g14340,An12g03850,An02g04300,An02g06710,An17g00240,An02g13840,An02g12040,An05g00960,An07g02960,An07g09120,An18g05630,An15g00900,An11g11110,An11g10020,An11g06650,An02g01600,An03g06850,An11g04470,An02g05650,An16g08030,An11g11150,An01g10820,An15g00770,An01g03050,An14g05390,An1…
GO:0005743	mitochondrial inner membrane	4.38971e-09	1.45739e-08	nonTerminalNode	53	46	876	2565	An02g01750,An02g04330,An01g08500,An15g01270,An05g00110,An11g02430,An04g07060,An04g06490,An11g10200,An12g00130,An14g04870,An07g04800,An09g06650,An08g01370,An15g00380,An14g06320,An14g04170,An11g09930,An12g07950,An02g01720,An07g05610,An01g07190,An01g06180,An15g01700,An14g04080,An01g03640,An12g04750,An08g02450,An08g06540,An02g09930,An08g01650,An16g05090,An11g02140,An07g07390,An01g13830,An15g01710,An0…
GO:0005840	ribosome	7.91173e-37	1.64168e-35	nonTerminalNode	102	28	827	2583	An08g10140,An01g14080,An07g02650,An02g04330,An02g14610,An12g04670,An01g13190,An12g01350,An02g06040,An02g12120,An01g02900,An07g09550,An18g05590,An02g02040,An07g06760,An08g00610,An14g01010,An07g09070,An11g07920,An08g02210,An04g03900,An01g12640,An07g08850,An18g06010,An01g03160,An08g04150,An13g01070,An18g03810,An11g09670,An14g03920,An08g01190,An02g05010,An07g09250,An01g10050,An18g02890,An11g10630,An1…
GO:0055029	nuclear DNA-directed RNA polymerase complex	0.000948503	0.00238563	nonTerminalNode	11	6	918	2605	An11g01770,An16g07430,An11g09370,An02g05460,An12g00780,An01g02200,An01g07250,An01g11950,An15g00700,An16g08710,An09g06640,
GO:0044452	nucleolar part	1.55372e-15	9.21135e-15	nonTerminalNode	34	5	895	2606	An04g01900,An08g00720,An08g02870,An04g02000,An11g11150,An07g05380,An08g09160,An09g05270,An17g02170,An01g10820,An08g01770,An01g07250,An02g09260,An01g11950,An02g14360,An16g03090,An15g00700,An16g08860,An16g07300,An07g08590,An04g09100,An05g00960,An11g01770,An02g05460,An11g09370,An04g02640,An01g12230,An01g02200,An12g08580,An04g06120,An01g05500,An04g01860,An02g14340,An04g00070,
GO:0005730	nucleolus	3.9468e-52	2.1839e-50	nonTerminalNode	125	23	804	2588	An08g02870,An03g04990,An04g02000,An07g05790,An01g06040,An15g01480,An07g09340,An02g09260,An11g01950,An07g02690,An01g04050,An02g14360,An16g03090,An16g08860,An02g14950,An18g06710,An11g09370,An02g13900,An17g01975,An01g12640,An01g00770,An01g03760,An01g02120,An08g02520,An17g02230,An18g02230,An14g04940,An02g14340,An02g03350,An17g01815,An12g03850,An09g05270,An11g09310,An14g05140,An18g01980,An04g01570,An1…
GO:0030686	90S preribosome	8.32857e-32	1.53616e-30	nonTerminalNode	65	6	864	2605	An02g01600,An08g00720,An08g02870,An11g04470,An02g05650,An04g02000,An01g13190,An11g11150,An02g06050,An01g09040,An08g09160,An01g10820,An08g01770,An02g09260,An02g14360,An16g03090,An16g07300,An16g08860,An17g02390,An07g08590,An16g04930,An18g06710,An02g06130,An02g06850,An02g09200,An04g02640,An15g00730,An02g06750,An07g08850,An01g03160,An01g03760,An15g06390,An01g04240,An01g05500,An04g00070,An04g01900,An1…
GO:0070469	respiratory chain	0.000190544	0.000527173	nonTerminalNode	10	3	919	2608	An02g01720,An14g04170,An14g04080,An09g06650,An07g07390,An01g06180,An04g05220,An02g09930,An11g10200,An04g01200,
GO:0005852	eukaryotic translation initiation factor 3 complex	8.42995e-05	0.000245504	terminalNode	7	0	922	2611	An01g06230,An14g01030,An01g04430,An16g05260,An02g12410,An18g06260,An02g06530,
GO:0017102	methionyl glutamyl tRNA synthetase complex	0.0180303	0.0318407	terminalNode	3	0	926	2611	An15g06260,An09g05970,An08g00510,
GO:0016272	prefoldin complex	0.0186626	0.0319381	terminalNode	4	1	925	2610	An16g03000,An08g02830,An18g03900,An07g06600,
GO:0044424	intracellular part	3.38717e-31	5.11155e-30	nonTerminalNode	780	1681	149	930	An15g00930,An18g05590,An17g02340,An15g01480,An02g14360,An08g06090,An02g01270,An02g14340,An15g03200,An11g11210,An02g03860,An15g00490,An17g00240,An05g00960,An12g00510,An07g02960,An02g10740,An02g06440,An08g10060,An04g02550,An11g04990,An11g02430,An16g08030,An11g11150,An09g05380,An04g02490,An14g00310,An11g00560,An14g05390,An07g08140,An14g06320,An02g09200,An02g06750,An08g00950,An15g07710,An04g07340,An0…
GO:0005744	mitochondrial inner membrane presequence translocase complex	0.0054531	0.0109062	nonTerminalNode	6	2	923	2609	An02g01750,An02g01360,An13g00670,An11g02140,An16g05090,An08g01650,
GO:0019866	organelle inner membrane	8.38576e-09	2.72948e-08	nonTerminalNode	54	49	875	2562	An02g01750,An02g04330,An01g08500,An15g01270,An05g00110,An11g02430,An04g07060,An04g06490,An11g10200,An12g00130,An14g04870,An07g04800,An09g06650,An08g01370,An15g00380,An14g04170,An14g06320,An11g09930,An12g07950,An02g01720,An07g05610,An01g07190,An01g06180,An15g01700,An14g04080,An01g03640,An12g04750,An08g02450,An02g09930,An08g06540,An16g05090,An08g01650,An11g02140,An07g07390,An01g11920,An01g13830,An1…
GO:0071004	U2-type prespliceosome	0.0248509	0.0412525	terminalNode	6	4	923	2607	An11g06760,An04g03910,An12g00410,An04g06670,An14g06480,An08g02220,
GO:0005751	mitochondrial respiratory chain complex IV	0.00579514	0.0113176	terminalNode	5	1	924	2610	An02g01720,An07g07390,An14g04170,An02g09930,An11g10200,
GO:0043232	intracellular non-membrane-bounded organelle	9.90893e-30	1.26529e-28	nonTerminalNode	255	290	674	2321	An07g05790,An18g05590,An15g01480,An07g02690,An02g14360,An01g04050,An16g03090,An11g07920,An08g02210,An01g03160,An11g09670,An02g14340,An12g03850,An02g04300,An02g06710,An17g00240,An02g13840,An02g12040,An05g00960,An07g02960,An07g09120,An18g05630,An15g00900,An11g11110,An11g10020,An11g06650,An02g01600,An03g06850,An11g04470,An02g05650,An16g08030,An11g11150,An01g10820,An15g00770,An01g03050,An14g05390,An1…
GO:0044446	intracellular organelle part	7.12786e-11	3.11375e-10	nonTerminalNode	404	826	525	1785	An15g00930,An12g00690,An04g07060,An18g05590,An15g01480,An02g14360,An03g06950,An08g06090,An02g04220,An11g09670,An02g14340,An14g03400,An15g03200,An14g03780,An15g00490,An02g04300,An05g00960,An07g02960,An02g10740,An12g01340,An11g06650,An02g01600,An11g04990,An02g05650,An16g08030,An11g02430,An11g11150,An01g10820,An11g00560,An14g05390,An14g06320,An18g06760,An14g04170,An02g12430,An02g09200,An02g06750,An0…
GO:0005761	mitochondrial ribosome	2.09172e-20	1.5783e-19	nonTerminalNode	38	2	891	2609	An02g05010,An02g04330,An07g09250,An18g02890,An02g14610,An08g04380,An14g06300,An02g06040,An09g04110,An07g05290,An12g03890,An07g09550,An02g09190,An03g04620,An18g05590,An14g04960,An15g00770,An11g11170,An17g01270,An02g04300,An11g06810,An07g06540,An07g09070,An11g07920,An04g01650,An04g03900,An08g05500,An18g03230,An01g08390,An01g03110,An18g06010,An18g05630,An08g00950,An08g04150,An07g06570,An13g01000,An1…
GO:0005829	cytosol	2.13486e-09	7.54015e-09	nonTerminalNode	83	96	846	2515	An08g10140,An01g14080,An18g06250,An15g02340,An12g04670,An01g13190,An12g01350,An17g02210,An02g12120,An18g03000,An07g06760,An08g00610,An14g01010,An18g05060,An07g08850,An08g01550,An01g03160,An13g01070,An15g06370,An18g03810,An11g09670,An14g03400,An01g10050,An11g10630,An01g12420,An04g05850,An02g06680,An02g13840,An18g03900,An16g07400,An08g02830,An07g02960,An08g00420,An07g10040,An18g05770,An18g04310,An0…
GO:0005666	DNA-directed RNA polymerase III complex	0.00175358	0.0039337	terminalNode	6	1	923	2610	An12g00780,An01g07250,An15g00700,An16g08710,An09g06640,An02g05460,
GO:0070545	PeBoW complex	0.0180303	0.0318407	terminalNode	3	0	926	2611	An08g00720,An04g02640,An04g02000,
GO:0044428	nuclear part	2.02762e-15	1.16064e-14	nonTerminalNode	208	298	721	2313	An03g04990,An12g00690,An18g01610,An07g05790,An11g04630,An15g01480,An04g03910,An02g01970,An07g02690,An02g14360,An01g04050,An16g03090,An16g08860,An04g01770,An08g06090,An02g04220,An17g02230,An02g14340,An08g07030,An04g09010,An12g03850,An11g09310,An11g11140,An14g05140,An15g00490,An18g01980,An05g00960,An11g10650,An07g10080,An12g08580,An18g03120,An15g00900,An08g05260,An11g11110,An11g10020,An11g06650,An0…
GO:0000178	exosome (RNase complex)	0.00165102	0.00380651	nonTerminalNode	8	3	921	2608	An01g07520,An07g08320,An14g05010,An02g01970,An11g10740,An15g06440,An07g06510,An12g04560,
GO:0005685	U1 snRNP	0.00994439	0.0189744	terminalNode	7	4	922	2607	An11g06760,An04g03910,An12g00410,An04g06670,An14g06480,An15g05680,An08g02220,
GO:0015935	small ribosomal subunit	1.33237e-19	9.21558e-19	nonTerminalNode	40	4	889	2607	An01g14080,An07g09250,An02g14610,An12g04670,An01g13190,An12g01350,An08g04380,An11g10630,An07g09550,An02g09190,An18g05590,An03g04620,An06g01930,An04g05850,An15g00770,An07g06760,An02g13840,An01g02840,An07g06540,An07g09070,An11g09500,An18g04180,An04g01650,An07g02960,An18g03230,An02g09200,An01g10720,An01g02880,An18g04310,An01g03110,An07g08850,An18g05630,An01g03160,An13g01070,An07g06570,An02g07010,An1…
GO:0044422	organelle part	7.12786e-11	3.11375e-10	nonTerminalNode	404	826	525	1785	An15g00930,An12g00690,An04g07060,An18g05590,An15g01480,An02g14360,An03g06950,An08g06090,An02g04220,An11g09670,An02g14340,An14g03400,An15g03200,An14g03780,An15g00490,An02g04300,An05g00960,An07g02960,An02g10740,An12g01340,An11g06650,An02g01600,An11g04990,An02g05650,An16g08030,An11g02430,An11g11150,An01g10820,An11g00560,An14g05390,An14g06320,An18g06760,An14g04170,An02g12430,An02g09200,An02g06750,An0…
GO:0000792	heterochromatin	0.00175358	0.0039337	nonTerminalNode	6	1	923	2610	An14g04830,An07g05380,An08g09160,An04g03300,An02g12040,An04g06120,
GO:0005742	mitochondrial outer membrane translocase complex	0.00472039	0.00955591	terminalNode	4	0	925	2611	An03g04790,An08g04070,An15g00190,An08g07360,
GO:0043227	membrane-bounded organelle	2.96824e-09	1.00557e-08	nonTerminalNode	575	1326	354	1285	An09g02720,An01g07860,An12g00690,An15g00930,An04g07060,An18g05590,An15g01480,An02g14360,An08g04470,An03g06950,An08g06090,An02g04220,An02g14340,An14g03400,An15g03200,An14g03780,An02g03860,An15g00490,An02g04300,An04g02230,An17g00240,An05g00960,An12g00510,An02g10740,An02g06440,An12g01340,An08g10060,An09g04910,An04g02550,An11g06650,An02g01600,An11g04990,An02g05650,An11g02430,An16g08030,An11g11150,An0…
GO:0005759	mitochondrial matrix	2.95839e-13	1.53467e-12	nonTerminalNode	67	49	862	2562	An02g01750,An02g04330,An15g00930,An02g14610,An02g06040,An09g04110,An14g03630,An07g09550,An02g11460,An18g05590,An14g04960,An14g07200,An15g00770,An17g01270,An11g11170,An04g04750,An11g06590,An11g06810,An07g09070,An18g06760,An11g07920,An02g12430,An08g05580,An04g03900,An01g03110,An18g06010,An08g00950,An08g04150,An07g06570,An13g01000,An09g05980,An16g02570,An14g03400,An02g05010,An01g12210,An07g09250,An1…
GO:0000176	nuclear exosome (RNase complex)	0.00165102	0.00380651	terminalNode	8	3	921	2608	An01g07520,An07g08320,An14g05010,An02g01970,An11g10740,An15g06440,An07g06510,An12g04560,
GO:0005575	cellular_component	1.74501e-21	1.81044e-20	nonTerminalNode	804	1870	125	741	An15g00930,An18g05590,An17g02340,An15g01480,An02g14360,An08g06090,An02g01270,An02g14340,An15g03200,An11g11210,An02g03860,An15g00490,An17g00240,An05g00960,An12g00510,An07g02960,An11g02830,An02g10740,An02g06440,An08g10060,An04g02550,An11g04990,An11g02430,An16g08030,An11g11150,An09g05380,An04g02490,An14g00310,An11g00560,An14g05390,An07g08140,An14g06320,An02g09200,An02g06750,An08g00950,An15g07710,An0…
GO:0009295	nucleoid	0.0168926	0.0311574	nonTerminalNode	9	8	920	2603	An18g06760,An04g01610,An02g12430,An16g05090,An07g09530,An01g00100,An04g04750,An12g04940,An09g03940,
GO:0000313	organellar ribosome	2.09172e-20	1.5783e-19	nonTerminalNode	38	2	891	2609	An02g05010,An02g04330,An07g09250,An18g02890,An02g14610,An08g04380,An14g06300,An02g06040,An09g04110,An07g05290,An12g03890,An07g09550,An02g09190,An03g04620,An18g05590,An14g04960,An15g00770,An11g11170,An17g01270,An02g04300,An11g06810,An07g06540,An07g09070,An11g07920,An04g01650,An04g03900,An08g05500,An18g03230,An01g08390,An01g03110,An18g06010,An18g05630,An08g00950,An08g04150,An07g06570,An13g01000,An1…
GO:0033279	ribosomal subunit	1.65952e-37	3.93543e-36	nonTerminalNode	75	6	854	2605	An08g10140,An01g14080,An18g05650,An02g14610,An12g04670,An01g13190,An12g01350,An02g06040,An02g08080,An08g03430,An02g12120,An07g09550,An14g04960,An18g05590,An15g00770,An17g01270,An11g11170,An17g01360,An07g06760,An11g06810,An08g00610,An14g01010,An07g09070,An11g07920,An04g03900,An02g09200,An01g03110,An07g08850,An18g06010,An01g03160,An08g00950,An08g04150,An13g01070,An07g06570,An18g03810,An13g01000,An1…
GO:0005750	mitochondrial respiratory chain complex III	0.00123483	0.00292831	terminalNode	5	0	924	2611	An01g06180,An04g05220,An14g04080,An09g06650,An04g01200,
GO:0044445	cytosolic part	6.82995e-14	3.77924e-13	nonTerminalNode	54	29	875	2582	An08g10140,An01g14080,An18g06250,An18g05650,An12g04670,An01g13190,An12g01350,An02g08080,An08g03430,An02g12120,An07g06600,An16g03100,An17g01360,An07g06760,An08g00610,An14g01010,An02g09200,An18g05060,An07g08850,An01g03160,An02g12750,An04g07340,An13g01070,An15g06370,An18g03810,An11g09670,An01g03460,An18g01670,An01g04920,An02g08920,An11g10630,An01g12420,An06g01930,An11g02360,An04g05850,An02g13840,An1…
GO:0032040	small-subunit processome	1.47777e-17	9.08556e-17	terminalNode	33	2	896	2609	An04g01900,An01g03080,An02g01600,An11g01850,An12g01350,An11g11150,An02g03350,An07g05380,An08g09160,An09g05270,An02g06390,An08g03460,An04g05850,An02g09260,An15g01160,An14g05390,An18g05080,An02g14360,An16g03090,An16g07300,An16g08860,An02g13840,An07g08590,An05g00960,An01g05560,An02g06130,An01g12230,An04g06120,An15g06390,An04g01860,An01g05500,An02g14340,An04g00070,
GO:0033553	rDNA heterochromatin	0.0186626	0.0319381	terminalNode	4	1	925	2610	An07g05380,An08g09160,An04g03300,An04g06120,
GO:0005635	nuclear envelope	0.026699	0.0438815	nonTerminalNode	22	35	907	2576	An11g04990,An12g00690,An01g09040,An12g03850,An12g00130,An11g11140,An11g04980,An14g00100,An01g14750,An15g01240,An07g01520,An08g00520,An07g07790,An08g06090,An01g04310,An10g00360,An08g10130,An08g03550,An11g00610,An01g00070,An16g04400,An08g04900,
GO:0045275	respiratory chain complex III	0.00123483	0.00292831	nonTerminalNode	5	0	924	2611	An01g06180,An04g05220,An14g04080,An09g06650,An04g01200,
GO:0005746	mitochondrial respiratory chain	0.000190544	0.000527173	nonTerminalNode	10	3	919	2608	An02g01720,An14g04170,An14g04080,An09g06650,An07g07390,An01g06180,An04g05220,An02g09930,An11g10200,An04g01200,
GO:0031428	box C/D snoRNP complex	0.00123483	0.00292831	terminalNode	5	0	924	2611	An16g03090,An02g09260,An04g01860,An01g12230,An02g14340,
GO:0005850	eukaryotic translation initiation factor 2 complex	0.0180303	0.0318407	terminalNode	3	0	926	2611	An04g01940,An02g12320,An02g09370,
GO:0005736	DNA-directed RNA polymerase I complex	0.0005204	0.00137121	terminalNode	7	1	922	2610	An11g01770,An01g07250,An01g11950,An11g09370,An02g05460,An15g00700,An01g02200,
GO:0042719	mitochondrial intermembrane space protein transporter complex	0.0180303	0.0318407	terminalNode	3	0	926	2611	An01g03640,An10g00500,An02g04260,
GO:0031980	mitochondrial lumen	2.95839e-13	1.53467e-12	nonTerminalNode	67	49	862	2562	An02g01750,An02g04330,An15g00930,An02g14610,An02g06040,An09g04110,An14g03630,An07g09550,An02g11460,An18g05590,An14g04960,An14g07200,An15g00770,An17g01270,An11g11170,An04g04750,An11g06590,An11g06810,An07g09070,An18g06760,An11g07920,An02g12430,An08g05580,An04g03900,An01g03110,An18g06010,An08g00950,An08g04150,An07g06570,An13g01000,An09g05980,An16g02570,An14g03400,An02g05010,An01g12210,An07g09250,An1…
GO:0005622	intracellular	2.96503e-31	4.92196e-30	nonTerminalNode	781	1684	148	927	An15g00930,An18g05590,An17g02340,An15g01480,An02g14360,An08g06090,An02g01270,An02g14340,An15g03200,An11g11210,An02g03860,An15g00490,An17g00240,An05g00960,An12g00510,An07g02960,An02g10740,An02g06440,An08g10060,An04g02550,An11g04990,An11g02430,An16g08030,An11g11150,An04g02490,An09g05380,An14g00310,An11g00560,An14g05390,An07g08140,An14g06320,An02g09200,An02g06750,An08g00950,An15g07710,An04g07340,An0…
GO:0043233	organelle lumen	1.62588e-39	4.49827e-38	nonTerminalNode	230	194	699	2417	An02g04330,An03g04990,An15g00930,An07g05790,An18g01610,An07g09550,An18g05590,An11g04630,An15g01480,An11g06590,An07g02690,An02g14360,An01g04050,An16g03090,An16g08860,An04g01770,An11g07920,An02g04220,An18g06010,An08g04150,An17g02230,An02g14340,An08g07030,An14g03400,An04g00430,An14g03780,An12g03850,An17g01480,An11g09310,An14g05140,An15g00490,An02g04300,An15g02360,An18g01980,An05g00960,An11g10650,An0…
GO:0022626	cytosolic ribosome	2.43845e-22	2.69855e-21	nonTerminalNode	48	6	881	2605	An08g10140,An08g01190,An01g14080,An07g02650,An01g04920,An18g05650,An12g04670,An01g13190,An12g01350,An02g08080,An08g03430,An02g12120,An11g10630,An01g02900,An17g00860,An06g01930,An01g12420,An04g05850,An17g01360,An02g06710,An07g06760,An02g13840,An11g03270,An08g00610,An01g02840,An14g01010,An08g02210,An15g02440,An11g09500,An18g04180,An07g02960,An02g09200,An01g10720,An04g08760,An01g02880,An18g04310,An0…
GO:0042645	mitochondrial nucleoid	0.0168926	0.0311574	terminalNode	9	8	920	2603	An18g06760,An04g01610,An02g12430,An16g05090,An07g09530,An01g00100,An04g04750,An12g04940,An09g03940,
GO:0031981	nuclear lumen	1.51582e-28	1.79733e-27	nonTerminalNode	163	132	766	2479	An03g04990,An07g05790,An18g01610,An11g04630,An15g01480,An07g02690,An02g14360,An01g04050,An16g03090,An16g08860,An04g01770,An02g04220,An17g02230,An02g14340,An08g07030,An12g03850,An11g09310,An14g05140,An15g00490,An18g01980,An05g00960,An11g10650,An07g10080,An12g08580,An08g05260,An11g11110,An11g10020,An11g06650,An01g03080,An18g05650,An02g01600,An03g06850,An11g04470,An02g05650,An16g08030,An12g00780,An1…
GO:0005739	mitochondrion	2.66739e-20	1.92516e-19	nonTerminalNode	264	376	665	2235	An15g00930,An11g04810,An01g06960,An04g07060,An18g05590,An04g06680,An08g04470,An11g07920,An03g06950,An15g00190,An02g04220,An16g03130,An14g03400,An15g03200,An04g00430,An14g03780,An12g03850,An15g00420,An02g04300,An04g03110,An04g02230,An02g12040,An12g00510,An02g10740,An18g03120,An18g05630,An12g01340,An04g05220,An04g02550,An11g06650,An02g05650,An11g02430,An12g00780,An04g02490,An14g04920,An01g10820,An1…
GO:0015934	large ribosomal subunit	1.07879e-18	6.88768e-18	nonTerminalNode	35	2	894	2609	An08g10140,An02g05010,An01g04920,An18g05650,An18g02890,An14g06300,An02g08080,An02g06040,An08g03430,An07g05290,An02g12120,An12g03890,An14g04960,An01g12420,An11g11170,An17g01270,An17g01360,An02g04300,An11g03270,An11g06810,An08g00610,An14g01010,An11g07920,An04g03900,An08g05500,An04g08760,An01g08390,An11g09120,An18g06010,An08g00950,An08g04150,An18g03810,An14g06310,An01g03460,An09g05980,
GO:0005758	mitochondrial intermembrane space	0.0069137	0.013345	nonTerminalNode	12	11	917	2600	An16g02470,An05g00110,An01g03640,An08g01550,An09g05870,An14g00240,An04g02320,An04g00130,An10g00500,An02g12620,An07g10100,An02g04260,
GO:0030529	ribonucleoprotein complex	2.22757e-77	3.69777e-75	nonTerminalNode	222	71	707	2540	An08g10140,An01g14080,An02g04330,An03g04990,An12g01350,An12g04670,An01g13190,An02g06050,An02g12120,An07g09550,An18g05590,An15g01480,An04g03910,An07g02690,An02g14360,An16g03090,An16g08860,An08g00610,An14g01010,An11g07920,An08g02210,An02g06130,An18g06010,An01g03160,An08g04150,An18g03810,An17g01130,An01g04240,An11g09670,An02g14340,An04g09010,An04g01480,An11g11210,An02g03860,An12g03850,An11g10630,An1…
GO:0000177	cytoplasmic exosome (RNase complex)	0.0005204	0.00137121	terminalNode	7	1	922	2610	An01g07520,An07g08320,An14g05010,An02g01970,An11g10740,An07g06510,An12g04560,
GO:0034455	t-UTP complex	0.00472039	0.00955591	terminalNode	4	0	925	2611	An07g05380,An08g09160,An07g08590,An04g06120,
GO:0031974	membrane-enclosed lumen	6.10584e-41	2.53392e-39	nonTerminalNode	242	208	687	2403	An02g04330,An03g04990,An15g00930,An18g01610,An07g05790,An07g09550,An18g05590,An11g04630,An15g01480,An11g06590,An07g02690,An02g14360,An01g04050,An16g03090,An16g08860,An04g01770,An11g07920,An02g04220,An18g06010,An08g04150,An17g02230,An02g14340,An08g07030,An14g03400,An04g00430,An14g03780,An12g03850,An17g01480,An11g09310,An14g05140,An15g00490,An02g04300,An15g02360,An18g01980,An05g00960,An11g10650,An0…
GO:0070013	intracellular organelle lumen	1.62588e-39	4.49827e-38	nonTerminalNode	230	194	699	2417	An02g04330,An03g04990,An15g00930,An07g05790,An18g01610,An07g09550,An18g05590,An11g04630,An15g01480,An11g06590,An07g02690,An02g14360,An01g04050,An16g03090,An16g08860,An04g01770,An11g07920,An02g04220,An18g06010,An08g04150,An17g02230,An02g14340,An08g07030,An14g03400,An04g00430,An14g03780,An12g03850,An17g01480,An11g09310,An14g05140,An15g00490,An02g04300,An15g02360,An18g01980,An05g00960,An11g10650,An0…
GO:0000314	organellar small ribosomal subunit	4.59758e-10	1.77488e-09	nonTerminalNode	16	0	913	2611	An07g09070,An07g09250,An02g14610,An04g01650,An18g03230,An08g04380,An01g03110,An07g09550,An02g09190,An18g05590,An03g04620,An18g05630,An15g00770,An07g06570,An13g01000,An07g06540,
GO:0022625	cytosolic large ribosomal subunit	1.77314e-09	6.68957e-09	terminalNode	15	0	914	2611	An14g01010,An08g10140,An11g09120,An01g12420,An01g04920,An18g05650,An17g01360,An18g03810,An02g08080,An04g08760,An08g03430,An01g03460,An02g12120,An11g03270,An08g00610,
GO:0043226	organelle	9.44811e-12	4.4811e-11	nonTerminalNode	626	1430	303	1181	An15g00930,An18g05590,An15g01480,An02g14360,An08g06090,An02g14340,An15g03200,An02g03860,An15g00490,An17g00240,An05g00960,An12g00510,An07g02960,An02g10740,An02g06440,An08g10060,An04g02550,An11g04990,An11g02430,An16g08030,An11g11150,An04g02490,An14g00310,An11g00560,An14g05390,An14g06320,An02g09200,An02g06750,An08g00950,An15g07710,An07g06570,An11g02620,An01g03640,An07g05380,An06g01930,An08g10540,An1…
GO:0030689	Noc complex	0.00123483	0.00292831	terminalNode	5	0	924	2611	An16g07300,An16g08860,An08g02870,An04g09100,An01g10820,
GO:0055125	Nic96 complex	0.00472039	0.00955591	terminalNode	4	0	925	2611	An14g00100,An11g00610,An08g04900,An07g07790,
GO:0045277	respiratory chain complex IV	0.00579514	0.0113176	nonTerminalNode	5	1	924	2610	An02g01720,An07g07390,An14g04170,An02g09930,An11g10200,
GO:0005763	mitochondrial small ribosomal subunit	4.59758e-10	1.77488e-09	terminalNode	16	0	913	2611	An07g09070,An07g09250,An02g14610,An04g01650,An18g03230,An08g04380,An01g03110,An07g09550,An02g09190,An18g05590,An03g04620,An18g05630,An15g00770,An07g06570,An13g01000,An07g06540,
GO:0043614	multi-eIF complex	0.0005204	0.00137121	terminalNode	7	1	922	2610	An12g04670,An02g12320,An14g01030,An01g06230,An04g01940,An02g12410,An02g09370,
GO:0022627	cytosolic small ribosomal subunit	6.00493e-11	2.76894e-10	terminalNode	24	4	905	2607	An01g14080,An11g09500,An18g04180,An12g04670,An01g13190,An12g01350,An07g02960,An02g09200,An01g10720,An01g02880,An11g10630,An18g04310,An06g01930,An07g08850,An01g03160,An04g05850,An13g01070,An02g07010,An08g00970,An02g13840,An07g06760,An11g09670,An18g03310,An01g02840,
GO:0044444	cytoplasmic part	5.60845e-06	1.69273e-05	nonTerminalNode	430	991	499	1620	An01g07860,An15g00930,An04g07060,An18g05590,An15g06260,An08g04470,An03g06950,An02g04220,An11g09670,An14g03400,An15g03200,An14g03780,An11g11210,An08g00510,An02g04300,An04g02230,An17g00240,An16g07400,An12g00510,An07g02960,An02g10740,An07g09120,An02g06440,An12g01340,An04g02550,An11g06650,An02g05650,An11g02430,An04g02490,An01g10820,An14g00310,An01g03050,An07g08140,An14g06320,An14g04170,An18g06760,An0…
GO:0034388	Pwp2p-containing subcomplex of 90S preribosome	0.00472039	0.00955591	terminalNode	4	0	925	2611	An04g01900,An02g14360,An09g05270,An01g05500,
GO:0032991	macromolecular complex	2.98827e-21	2.91795e-20	nonTerminalNode	380	634	549	1977	An12g00690,An18g01610,An02g06050,An11g06670,An18g05590,An15g06260,An15g01480,An04g03910,An07g02690,An02g14360,An01g04050,An16g03090,An11g07920,An08g02210,An02g06130,An08g06090,An15g00190,An01g03160,An17g01130,An11g09670,An16g01560,An02g14340,An04g09010,An11g11210,An12g03850,An02g03860,An08g00510,An11g01690,An16g05260,An15g00490,An02g04300,An02g06710,An02g13840,An17g00240,An05g00960,An07g02960,An0…
GO:0005762	mitochondrial large ribosomal subunit	2.70795e-10	1.09639e-09	terminalNode	20	2	909	2609	An11g07920,An02g05010,An18g02890,An08g05500,An04g03900,An14g06300,An02g06040,An01g08390,An07g05290,An12g03890,An14g04960,An18g06010,An08g00950,An11g11170,An17g01270,An08g04150,An02g04300,An14g06310,An11g06810,An09g05980,
GO:0044455	mitochondrial membrane part	2.03365e-06	6.25159e-06	nonTerminalNode	36	32	893	2579	An02g01750,An15g01270,An11g10200,An12g00130,An09g06650,An14g06320,An14g04170,An15g00190,An08g07360,An02g01720,An01g07190,An15g01700,An01g06180,An14g04080,An01g03640,An15g00980,An02g09930,An08g02450,An08g01650,An16g05090,An11g02140,An07g07390,An15g01710,An01g11920,An04g01200,An16g08550,An04g02460,An13g00670,An02g10740,An03g04790,An08g04070,An02g01360,An04g00130,An10g00500,An04g05220,An01g10880,
GO:0005623	cell	4.11056e-21	3.59133e-20	nonTerminalNode	802	1867	127	744	An15g00930,An18g05590,An17g02340,An15g01480,An02g14360,An08g06090,An02g01270,An02g14340,An15g03200,An11g11210,An02g03860,An15g00490,An17g00240,An05g00960,An12g00510,An07g02960,An11g02830,An02g10740,An02g06440,An08g10060,An04g02550,An11g04990,An11g02430,An16g08030,An11g11150,An04g02490,An09g05380,An14g00310,An11g00560,An14g05390,An07g08140,An14g06320,An02g09200,An02g06750,An08g00950,An15g07710,An0…
GO:0030688	preribosome, small subunit precursor	5.73655e-06	1.70048e-05	terminalNode	9	0	920	2611	An14g03620,An11g01850,An01g00150,An17g01130,An02g06850,An16g08860,An16g07300,An08g09160,An18g03310,
GO:0042721	mitochondrial inner membrane protein insertion complex	0.00472039	0.00955591	terminalNode	4	0	925	2611	An01g07190,An01g03640,An10g00500,An02g10740,
GO:0005643	nuclear pore	0.000845518	0.00215932	nonTerminalNode	16	13	913	2598	An11g04990,An12g00690,An08g06090,An11g11140,An10g00360,An01g04310,An11g04980,An08g10130,An14g00100,An11g00610,An08g03550,An01g14750,An07g01520,An08g00520,An08g04900,An07g07790,
GO:0031967	organelle envelope	2.00598e-09	7.23896e-09	nonTerminalNode	101	130	828	2481	An02g01750,An02g04330,An01g08500,An12g00690,An04g07060,An11g10200,An14g04870,An07g04800,An09g06650,An01g14750,An07g01520,An08g01370,An02g04260,An07g07790,An15g00380,An12g07950,An03g06950,An08g06090,An15g00190,An10g00360,An02g01720,An15g01020,An08g01550,An07g05610,An15g03200,An12g04750,An12g03850,An08g06540,An11g00750,An08g01650,An11g11140,An03g03000,An01g13600,An14g00100,An04g02320,An01g13830,An0…
GO:0005832	chaperonin-containing T-complex	0.000152103	0.000435329	terminalNode	8	1	921	2610	An11g02360,An02g08920,An02g12750,An16g03100,An04g07340,An15g06370,An01g06480,An18g05770,
GO:0030880	RNA polymerase complex	0.001865	0.00407356	nonTerminalNode	11	7	918	2604	An11g01770,An16g07430,An11g09370,An02g05460,An12g00780,An01g02200,An01g07250,An01g11950,An15g00700,An16g08710,An09g06640,
GO:0043231	intracellular membrane-bounded organelle	2.96824e-09	1.00557e-08	nonTerminalNode	575	1326	354	1285	An09g02720,An01g07860,An15g00930,An12g00690,An04g07060,An18g05590,An15g01480,An02g14360,An08g04470,An03g06950,An08g06090,An02g04220,An02g14340,An14g03400,An15g03200,An14g03780,An02g03860,An15g00490,An02g04300,An04g02230,An17g00240,An05g00960,An12g00510,An02g10740,An02g06440,An12g01340,An08g10060,An09g04910,An04g02550,An11g06650,An02g01600,An11g04990,An11g02430,An02g05650,An16g08030,An11g11150,An0…
GO:0031975	envelope	2.00598e-09	7.23896e-09	nonTerminalNode	101	130	828	2481	An02g01750,An02g04330,An01g08500,An12g00690,An04g07060,An11g10200,An14g04870,An07g04800,An09g06650,An01g14750,An07g01520,An08g01370,An02g04260,An07g07790,An15g00380,An12g07950,An03g06950,An08g06090,An15g00190,An10g00360,An02g01720,An15g01020,An08g01550,An07g05610,An15g03200,An12g04750,An12g03850,An08g06540,An11g00750,An11g11140,An08g01650,An03g03000,An14g00100,An01g13600,An04g02320,An01g13830,An0…
GO:0071010	prespliceosome	0.0248509	0.0412525	nonTerminalNode	6	4	923	2607	An11g06760,An04g03910,An12g00410,An04g06670,An14g06480,An08g02220,
GO:0031966	mitochondrial membrane	1.57747e-06	4.94075e-06	nonTerminalNode	67	87	862	2524	An02g01750,An02g04330,An01g08500,An04g07060,An11g10200,An14g04870,An07g04800,An09g06650,An08g01370,An15g00380,An12g07950,An03g06950,An15g00190,An02g01720,An07g05610,An12g04750,An08g06540,An11g00750,An08g01650,An03g03000,An01g13830,An04g01200,An11g02760,An14g06860,An04g02460,An13g00670,An02g10740,An03g04790,An08g04070,An12g01340,An04g05220,An15g01270,An11g02430,An05g00110,An04g06490,An12g00130,An1…
GO:0030684	preribosome	3.33243e-52	2.1839e-50	nonTerminalNode	102	7	827	2604	An01g03080,An02g01600,An08g00720,An03g06850,An08g02870,An11g04470,An02g05650,An03g04990,An16g08030,An01g13190,An12g01350,An04g02000,An11g11150,An02g06050,An01g09040,An09g06180,An08g09160,An01g10820,An02g11580,An01g06040,An15g01480,An08g01770,An02g09260,An14g05390,An07g02690,An02g14360,An16g03090,An16g07300,An16g08860,An17g02390,An07g08590,An04g09100,An16g04930,An18g06710,An02g06130,An17g01975,An0…
GO:0005740	mitochondrial envelope	1.83228e-08	5.8492e-08	nonTerminalNode	80	97	849	2514	An02g01750,An02g04330,An01g08500,An04g07060,An11g10200,An14g04870,An07g04800,An09g06650,An08g01370,An02g04260,An15g00380,An12g07950,An03g06950,An15g00190,An02g01720,An15g01020,An08g01550,An07g05610,An15g03200,An12g04750,An08g06540,An11g00750,An08g01650,An03g03000,An01g13600,An04g02320,An01g13830,An04g01200,An11g02760,An02g01730,An14g06860,An04g02460,An13g00670,An02g10740,An03g04790,An08g04070,An1…
GO:0031970	organelle envelope lumen	0.0222053	0.0376131	nonTerminalNode	12	14	917	2597	An16g02470,An05g00110,An01g03640,An08g01550,An09g05870,An14g00240,An04g02320,An04g00130,An10g00500,An02g12620,An07g10100,An02g04260,
GO:0044464	cell part	4.11056e-21	3.59133e-20	nonTerminalNode	802	1867	127	744	An15g00930,An18g05590,An17g02340,An15g01480,An02g14360,An08g06090,An02g01270,An02g14340,An15g03200,An11g11210,An02g03860,An15g00490,An17g00240,An05g00960,An12g00510,An07g02960,An11g02830,An02g10740,An02g06440,An08g10060,An04g02550,An11g04990,An11g02430,An16g08030,An11g11150,An04g02490,An09g05380,An14g00310,An11g00560,An14g05390,An07g08140,An14g06320,An02g09200,An02g06750,An08g00950,An15g07710,An0…
GO:0030687	preribosome, large subunit precursor	2.03281e-20	1.5783e-19	terminalNode	36	1	893	2610	An02g03520,An08g00720,An03g06850,An08g02870,An03g04990,An16g08030,An04g02000,An01g09040,An17g01815,An04g01480,An09g06310,An12g03850,An04g03790,An01g10820,An02g11580,An01g06040,An15g01480,An07g02690,An11g03270,An04g09100,An07g07010,An16g04930,An08g08760,An17g01975,An08g00730,An04g02640,An13g01010,An08g03290,An01g13150,An16g01500,An08g02520,An01g02120,An18g02230,An01g04240,An14g04940,An01g09920,
GO:0000315	organellar large ribosomal subunit	2.70795e-10	1.09639e-09	nonTerminalNode	20	2	909	2609	An11g07920,An02g05010,An18g02890,An08g05500,An04g03900,An14g06300,An02g06040,An01g08390,An07g05290,An12g03890,An14g04960,An18g06010,An08g00950,An11g11170,An17g01270,An08g04150,An02g04300,An14g06310,An11g06810,An09g05980,
GO:0043229	intracellular organelle	9.44811e-12	4.4811e-11	nonTerminalNode	626	1430	303	1181	An15g00930,An18g05590,An15g01480,An02g14360,An08g06090,An02g14340,An15g03200,An02g03860,An15g00490,An17g00240,An05g00960,An12g00510,An07g02960,An02g10740,An02g06440,An08g10060,An04g02550,An11g04990,An11g02430,An16g08030,An11g11150,An04g02490,An14g00310,An11g00560,An14g05390,An14g06320,An02g09200,An02g06750,An08g00950,An15g07710,An07g06570,An11g02620,An01g03640,An07g05380,An06g01930,An08g10540,An1…
GO:0000428	DNA-directed RNA polymerase complex	0.001865	0.00407356	nonTerminalNode	11	7	918	2604	An11g01770,An16g07430,An11g09370,An02g05460,An12g00780,An01g02200,An01g07250,An01g11950,An15g00700,An16g08710,An09g06640,
GO:0044429	mitochondrial part	2.27169e-19	1.5084e-18	nonTerminalNode	143	143	786	2468	An02g04330,An01g08500,An15g00930,An04g07060,An07g09550,An18g05590,An09g06650,An11g06590,An11g07920,An15g00380,An12g07950,An03g06950,An15g00190,An02g01720,An15g01020,An18g06010,An08g04150,An14g03400,An15g03200,An04g00430,An14g03780,An08g06540,An17g01480,An08g01650,An01g13600,An02g04300,An15g02360,An01g13830,An11g02760,An02g01730,An04g01650,An18g03230,An02g10740,An03g04790,An18g05630,An12g01340,An0…
GO:0046930	pore complex	0.000845518	0.00215932	nonTerminalNode	16	13	913	2598	An11g04990,An12g00690,An08g06090,An11g11140,An10g00360,An01g04310,An11g04980,An08g10130,An14g00100,An11g00610,An08g03550,An01g14750,An07g01520,An08g00520,An08g04900,An07g07790,
GO:0005634	nucleus	1.96001e-10	8.34261e-10	nonTerminalNode	323	625	606	1986	An09g02720,An12g00690,An18g01610,An07g05790,An15g00750,An11g09920,An15g01480,An04g03910,An07g02690,An02g14360,An01g04050,An16g03090,An08g02210,An08g06090,An02g04220,An17g01130,An16g01560,An02g14340,An08g07030,An04g09010,An12g03850,An02g03860,An15g00490,An17g00240,An02g12040,An05g00960,An18g03120,An15g00900,An16g05050,An07g02260,An08g10060,An09g04910,An11g11110,An11g10020,An11g06650,An02g01600,An0…
GO:0005732	small nucleolar ribonucleoprotein complex	0.00239521	0.00516369	nonTerminalNode	10	6	919	2605	An02g09260,An09g06170,An16g03090,An09g03480,An01g12230,An04g01860,An02g14340,An12g08580,An08g06650,An17g02170,
GO:0001405	presequence translocase-associated import motor	0.0186626	0.0319381	terminalNode	4	1	925	2610	An02g01750,An13g00670,An16g05090,An08g01650,
GO:0030532	small nuclear ribonucleoprotein complex	0.0125063	0.0235915	nonTerminalNode	10	9	919	2602	An12g00410,An08g02220,An11g06760,An04g03910,An04g06670,An09g03480,An14g06480,An02g14340,An15g05680,An04g09010,

## Sheet: MFover
GO term	description	p-value	FDR	node type	sP	rP	sN	rN	genes enriched
GO:0003735	structural constituent of ribosome	4.23653e-36	1.02948e-33	terminalNode	69	4	860	2607	An08g10140,An01g14080,An02g14610,An01g13190,An12g01350,An02g06040,An02g08080,An08g03430,An02g12120,An07g09550,An14g04960,An18g05590,An15g00770,An17g01270,An11g11170,An17g01360,An11g06810,An08g00610,An14g01010,An07g09070,An11g07920,An04g03900,An02g09200,An01g03110,An07g08850,An18g06010,An01g03160,An08g00950,An08g04150,An13g01070,An07g06570,An18g03810,An13g01000,An11g09670,An01g03460,An09g05980,An0…
GO:0004812	aminoacyl-tRNA ligase activity	2.6232e-10	1.0624e-08	terminalNode	24	5	905	2606	An18g03300,An02g14080,An02g04880,An01g03650,An07g06000,An08g06770,An09g05970,An08g00510,An03g01280,An01g08490,An17g02340,An02g01740,An06g01830,An16g09320,An15g00420,An04g03060,An04g03110,An16g03130,An04g02230,An02g02010,An07g08140,An11g02400,An09g03950,An14g05260,
GO:0008565	protein transporter activity	0.000290452	0.003529	nonTerminalNode	18	14	911	2597	An11g04990,An01g03640,An11g04980,An11g02140,An15g01240,An15g06440,An02g04260,An15g00190,An08g07360,An02g10740,An08g04070,An03g04790,An02g01360,An09g06030,An18g05830,An16g05050,An01g07190,An10g00500,
GO:0016676	oxidoreductase activity, acting on heme group of donors, oxygen as acceptor	0.00579514	0.0352055	nonTerminalNode	5	1	924	2610	An02g01720,An07g07390,An14g04170,An02g09930,An11g10200,
GO:0008135	translation factor activity, nucleic acid binding	4.61484e-10	1.60201e-08	nonTerminalNode	21	3	908	2608	An01g04430,An02g11680,An07g02650,An15g02420,An02g12320,An11g11240,An17g02210,An08g00980,An14g01030,An18g04840,An18g04650,An09g05380,An02g12410,An11g10630,An01g02900,An16g05260,An01g06230,An18g06260,An08g04470,An06g01710,An01g02840,
GO:0043021	ribonucleoprotein binding	0.000584859	0.0059217	nonTerminalNode	8	2	921	2609	An09g06030,An05g00140,An04g08760,An17g01815,An09g04110,An02g01590,An01g13830,An01g02900,
GO:0016876	ligase activity, forming aminoacyl-tRNA and related compounds	2.6232e-10	1.0624e-08	nonTerminalNode	24	5	905	2606	An18g03300,An02g14080,An02g04880,An01g03650,An07g06000,An08g06770,An09g05970,An08g00510,An03g01280,An01g08490,An17g02340,An02g01740,An06g01830,An16g09320,An15g00420,An04g03060,An04g03110,An16g03130,An04g02230,An02g02010,An07g08140,An11g02400,An09g03950,An14g05260,
GO:0008757	S-adenosylmethionine-dependent methyltransferase activity	0.00138808	0.0129732	nonTerminalNode	19	19	910	2592	An09g02720,An04g06490,An01g00140,An02g11460,An01g12180,An12g04740,An16g02140,An01g07400,An08g07220,An02g08430,An07g03280,An15g00890,An18g06750,An01g12700,An18g05190,An01g00070,An18g02230,An16g01560,An18g06850,
GO:0008175	tRNA methyltransferase activity	2.02548e-05	0.000351565	nonTerminalNode	12	3	917	2608	An07g10200,An01g12180,An07g03280,An18g03220,An01g00070,An16g02140,An16g01560,An01g07400,An18g06850,An18g03060,An11g06660,An02g11460,
GO:0003743	translation initiation factor activity	6.28055e-07	1.27181e-05	terminalNode	15	3	914	2608	An01g04430,An02g11680,An15g02420,An02g12320,An08g00980,An14g01030,An18g04650,An09g05380,An02g12410,An11g10630,An16g05260,An01g06230,An18g06260,An01g02840,An06g01710,
GO:0022884	macromolecule transmembrane transporter activity	0.00165102	0.0143285	nonTerminalNode	8	3	921	2608	An03g04790,An08g04070,An02g01360,An11g02140,An01g07190,An15g00190,An08g07360,An02g10740,
GO:0016741	transferase activity, transferring one-carbon groups	0.00021959	0.00280844	nonTerminalNode	32	37	897	2574	An09g02720,An04g06490,An01g00140,An18g03060,An02g11460,An01g12180,An11g06590,An07g10200,An08g07220,An11g06930,An16g04970,An02g03410,An18g06750,An18g05190,An18g02230,An16g01560,An18g06850,An11g06660,An14g03400,An02g14660,An12g04740,An16g02140,An01g07400,An02g08430,An07g03280,An08g07420,An15g00890,An01g12230,An01g12700,An18g03220,An01g00070,An04g02060,
GO:0016681	oxidoreductase activity, acting on diphenols and related substances as donors, cytochrome as acceptor	0.000322767	0.00356511	nonTerminalNode	6	0	923	2611	An01g12210,An01g06180,An04g05220,An14g04080,An09g06650,An04g01200,
GO:0009982	pseudouridine synthase activity	0.00175358	0.0146938	terminalNode	6	1	923	2610	An01g10270,An15g06730,An02g09220,An12g03720,An01g02100,An17g02170,
GO:0003724	RNA helicase activity	4.71037e-07	1.04056e-05	nonTerminalNode	14	2	915	2609	An08g07790,An02g11680,An04g02030,An01g09040,An14g03780,An11g11210,An12g03850,An14g03630,An10g00360,An02g06750,An18g03120,An15g01160,An04g01570,An12g04910,
GO:0003676	nucleic acid binding	3.80434e-07	9.45558e-06	nonTerminalNode	121	193	808	2418	An12g01350,An15g06260,An04g03910,An16g08860,An02g11970,An18g06260,An08g04470,An12g04810,An02g06130,An18g03810,An01g04240,An16g01560,An02g14340,An08g07030,An12g03850,An11g10630,An11g09310,An16g05260,An15g00420,An02g12640,An02g06710,An05g00960,An11g11030,An02g12320,An07g02960,An15g00900,An12g08230,An08g05260,An06g01710,An02g05650,An16g08030,An08g09160,An09g05380,An08g03430,An01g03050,An11g00560,An1…
GO:0051082	unfolded protein binding	0.000366473	0.00387187	terminalNode	19	16	910	2595	An15g01270,An02g08920,An15g05410,An15g02320,An01g03640,An08g02450,An11g02360,An16g03100,An12g04940,An15g01710,An18g06710,An18g05770,An07g06520,An02g12750,An04g07340,An01g06480,An15g06370,An10g00500,An15g01700,
GO:0005198	structural molecule activity	9.30518e-20	1.13058e-17	nonTerminalNode	76	39	853	2572	An08g10140,An01g14080,An02g14610,An01g13190,An12g01350,An02g06040,An02g08080,An08g03430,An02g12120,An07g09550,An14g04960,An18g05590,An15g00770,An17g01270,An11g11170,An17g01360,An11g06810,An08g00610,An14g01010,An07g09070,An14g06530,An11g07920,An04g03900,An02g09200,An01g03110,An01g04310,An18g05060,An07g08850,An01g03160,An18g06010,An08g00950,An08g04150,An13g01070,An07g06570,An18g03810,An13g01000,An1…
GO:0008168	methyltransferase activity	0.000945587	0.00919111	nonTerminalNode	29	36	900	2575	An09g02720,An04g06490,An01g00140,An18g03060,An02g11460,An01g12180,An11g06590,An07g10200,An08g07220,An11g06930,An02g03410,An18g06750,An18g05190,An18g02230,An16g01560,An18g06850,An11g06660,An02g14660,An12g04740,An16g02140,An01g07400,An02g08430,An07g03280,An15g00890,An01g12230,An01g12700,An18g03220,An01g00070,An04g02060,
GO:0003746	translation elongation factor activity	0.00472039	0.0337369	terminalNode	4	0	925	2611	An18g04840,An07g02650,An01g02900,An08g04470,
GO:0016675	oxidoreductase activity, acting on heme group of donors	0.00579514	0.0352055	nonTerminalNode	5	1	924	2610	An02g01720,An07g07390,An14g04170,An11g10200,An02g09930,
GO:0004004	ATP-dependent RNA helicase activity	5.75202e-05	0.000873589	terminalNode	10	2	919	2609	An08g07790,An18g03120,An02g11680,An04g02030,An01g09040,An14g03780,An12g03850,An04g01570,An14g03630,An02g06750,
GO:0008186	RNA-dependent ATPase activity	1.59145e-06	2.97479e-05	nonTerminalNode	13	2	916	2609	An08g07790,An18g03120,An02g11680,An02g14950,An01g10870,An04g02030,An01g09040,An14g03780,An12g03850,An04g01570,An14g03630,An10g00360,An02g06750,
GO:0003727	single-stranded RNA binding	0.00018505	0.00249817	terminalNode	9	2	920	2609	An15g03420,An16g07430,An15g06390,An01g03050,An04g02030,An15g06790,An04g01570,An14g03630,An11g01570,
GO:0004129	cytochrome-c oxidase activity	0.00579514	0.0352055	terminalNode	5	1	924	2610	An02g01720,An07g07390,An14g04170,An02g09930,An11g10200,
GO:0070181	SSU rRNA binding	0.00472039	0.0337369	terminalNode	4	0	925	2611	An09g06180,An02g06130,An12g01350,An07g02960,
GO:0015266	protein channel activity	0.000152103	0.00217417	terminalNode	8	1	921	2610	An03g04790,An08g04070,An02g01360,An11g02140,An01g07190,An15g00190,An08g07360,An02g10740,
GO:0000049	tRNA binding	0.00579514	0.0352055	terminalNode	5	1	924	2610	An08g05260,An15g06260,An01g07520,An04g01940,An16g01560,
GO:0003723	RNA binding	4.38762e-19	3.55397e-17	nonTerminalNode	76	41	853	2570	An02g05650,An16g08030,An12g01350,An12g00410,An15g06790,An01g09040,An08g09160,An08g03430,An09g06180,An14g03630,An01g02900,An15g06260,An01g06040,An04g03910,An01g03050,An11g00560,An12g07900,An16g08860,An06g01210,An04g06670,An18g06260,An11g01570,An15g01690,An16g04930,An02g06130,An04g02030,An17g01975,An02g06850,An01g04310,An02g13890,An08g02390,An15g06390,An18g03810,An08g02520,An01g04240,An01g03460,An1…
GO:0004386	helicase activity	0.00768615	0.0445968	nonTerminalNode	18	22	911	2589	An02g11680,An01g09040,An11g11210,An14g03780,An12g03850,An14g03630,An15g01160,An14g04830,An04g01570,An12g04910,An08g07790,An11g11030,An04g02030,An10g00360,An02g06750,An18g03120,An12g04720,An12g00210,
GO:0019843	rRNA binding	1.01222e-07	3.0746e-06	nonTerminalNode	12	0	917	2611	An02g13890,An01g06040,An16g04930,An18g05140,An16g08030,An02g06130,An12g01350,An07g02960,An17g01975,An01g04240,An09g06180,An18g06260,
GO:0043022	ribosome binding	0.00472039	0.0337369	terminalNode	4	0	925	2611	An09g06030,An09g04110,An01g13830,An01g02900,
GO:0003729	mRNA binding	0.00257108	0.0201539	terminalNode	12	9	917	2602	An02g06130,An12g00410,An15g00160,An12g04860,An08g02390,An15g03420,An11g06760,An15g00420,An01g03050,An04g06670,An04g01570,An11g01570,
GO:0008121	ubiquinol-cytochrome-c reductase activity	0.000322767	0.00356511	terminalNode	6	0	923	2611	An01g12210,An01g06180,An04g05220,An14g04080,An09g06650,An04g01200,
GO:0015002	heme-copper terminal oxidase activity	0.00579514	0.0352055	nonTerminalNode	5	1	924	2610	An02g01720,An07g07390,An14g04170,An02g09930,An11g10200,
GO:0008173	RNA methyltransferase activity	5.04529e-05	0.000817337	nonTerminalNode	14	6	915	2605	An07g10200,An07g03280,An18g03060,An02g11460,An18g06750,An01g12180,An01g00070,An18g03220,An18g02230,An16g02140,An16g01560,An01g07400,An18g06850,An11g06660,
GO:0016423	tRNA (guanine) methyltransferase activity	0.00579514	0.0352055	terminalNode	5	1	924	2610	An01g00070,An16g02140,An01g07400,An18g06850,An02g11460,
GO:0016875	ligase activity, forming carbon-oxygen bonds	2.6232e-10	1.0624e-08	nonTerminalNode	24	5	905	2606	An18g03300,An02g14080,An02g04880,An01g03650,An07g06000,An08g06770,An09g05970,An08g00510,An03g01280,An01g08490,An17g02340,An02g01740,An06g01830,An16g09320,An15g00420,An04g03060,An04g03110,An16g03130,An04g02230,An02g02010,An07g08140,An11g02400,An09g03950,An14g05260,
GO:0016874	ligase activity	0.00236555	0.019161	nonTerminalNode	42	66	887	2545	An18g01970,An15g02340,An04g02490,An11g10150,An01g08490,An14g00310,An17g02340,An17g01670,An04g01340,An04g03060,An04g08710,An02g02010,An07g08140,An02g12420,An03g01310,An01g13920,An15g00570,An01g03650,An04g02090,An16g04970,An09g05970,An02g01740,An16g09320,An16g03130,An02g14520,An18g03300,An02g14080,An02g04880,An08g06770,An08g00510,An06g01830,An15g00420,An04g02230,An04g03110,An11g02400,An02g09960,An0…
GO:0008320	protein transmembrane transporter activity	0.00165102	0.0143285	nonTerminalNode	8	3	921	2608	An03g04790,An08g04070,An02g01360,An11g02140,An01g07190,An15g00190,An08g07360,An02g10740,
GO:0030515	snoRNA binding	3.89119e-07	9.45558e-06	terminalNode	11	0	918	2611	An04g01900,An02g05650,An01g00150,An07g05380,An08g09160,An16g08860,An09g05270,An01g05500,An04g01860,An05g00960,An08g06650,
GO:0008170	N-methyltransferase activity	0.00770808	0.0445968	terminalNode	10	8	919	2603	An09g02720,An02g08430,An01g00140,An15g00890,An18g05190,An01g12700,An12g04740,An01g00070,An01g07400,An18g06850,
