# Supplementary material for: The Transcriptomic Signature of RacA Activation and Inactivation Provides New Insights into the Morphogenetic Network of Aspergillus niger
Source: PLoS One. 2013 Jul 24;8(7):e68946. doi: 10.1371/journal.pone.0068946 (PMC3722221; doi:10.1371/journal.pone.0068946)
Supplement: Table S3 — ZIP archive file containing FetGOat enrichment results for the up- and down-regulated gene sets of all six comparisons. (ZIP) [file pone.0068946.s003.zip › FetGOat/02.DOWN/tables/02.down.txt_BPover.csv]

GO term	description	p-value	FDR	node type	sP	rP	sN	rN	genes enriched
GO:0050658	RNA transport	3.77133228503137e-06	2.85149514234079e-05	nonTerminalNode	26	18	903	2593	An12g01350,An01g13190,An08g08740,An02g12610,An07g01580,An07g03150,An16g04940,An08g00520,An11g01570,An07g07790,An18g04180,An02g09200,An18g04840,An08g07360,An10g00360,An01g04310,An18g05810,An18g05830,An18g05190,An11g00610,An08g03550,An13g01070,An18g02140,An06g01870,An18g03310,An08g04900,
GO:0044085	cellular component biogenesis	4.87411309599445e-34	3.3577223550184e-32	nonTerminalNode	228	216	701	2395	An02g04330,An03g04990,An12g04670,An12g01350,An01g13190,An12g08800,An02g06050,An15g00750,An15g01480,An02g01970,An07g02690,An01g04050,An02g14360,An16g03090,An16g08860,An18g06260,An08g02210,An12g07950,An02g06130,An03g06950,An02g04220,An02g01720,An02g08660,An18g05060,An01g03160,An17g01130,An01g04240,An11g09670,An02g14340,An04g09010,An08g07030,An01g13200,An11g11210,An04g01480,An12g03850,An11g09310,An0…
GO:0051029	rRNA transport	3.55598629605445e-06	2.79077405513134e-05	nonTerminalNode	11	1	918	2610	An18g05810,An18g04180,An12g01350,An01g13190,An13g01070,An16g04940,An02g09200,An06g01870,An08g08740,An02g12610,An18g03310,
GO:0010608	posttranscriptional regulation of gene expression	5.19125132729569e-06	3.86109767504413e-05	nonTerminalNode	27	20	902	2591	An08g10140,An15g02420,An12g01350,An12g04670,An18g04650,An09g04110,An12g00130,An01g02900,An17g00860,An01g03050,An12g04940,An02g06710,An02g13840,An02g06680,An11g01570,An01g04430,An15g02440,An15g01290,An08g00980,An04g01940,An02g09370,An07g06520,An14g01560,An02g05700,An08g00970,An05g00530,An06g01710,
GO:0000460	maturation of 5.8S rRNA	6.53403267782184e-22	2.53193766265596e-20	nonTerminalNode	50	8	879	2603	An04g01900,An01g03080,An07g08320,An02g01600,An11g01850,An16g08030,An01g00150,An02g03350,An15g03230,An17g01815,An08g08740,An09g06310,An08g09160,An09g05270,An02g11580,An08g03460,An15g01480,An02g09260,An14g05010,An02g01970,An11g10740,An14g05390,An02g14360,An16g07300,An16g08860,An04g01570,An18g04230,An04g08790,An04g01930,An14g03740,An01g05560,An18g06710,An17g01975,An02g09200,An02g06850,An07g06510,An0…
GO:0009451	RNA modification	9.28644056019478e-08	9.43867729068978e-07	nonTerminalNode	36	26	893	2585	An15g00230,An01g10270,An01g11720,An18g03060,An17g02170,An02g11460,An01g12180,An02g09220,An09g06010,An12g03720,An09g06170,An16g02140,An01g07400,An15g00380,An07g10200,An12g04810,An15g06730,An07g03280,An01g10700,An15g00210,An08g00420,An15g01000,An01g12230,An01g03360,An01g02100,An18g06750,An01g12800,An01g00070,An18g03220,An18g02230,An16g01560,An02g12030,An18g06850,An08g06650,An17g01660,An11g06660,
GO:0044237	cellular metabolic process	4.39031654336329e-07	3.94492211142789e-06	nonTerminalNode	585	1400	344	1211	An09g02720,An15g00930,An02g06120,An15g06260,An15g01480,An17g02340,An15g00610,An02g03250,An02g14360,An08g04470,An02g04220,An11g09670,An02g14340,An14g03400,An11g11210,An14g03780,An08g00510,An15g00490,An02g04300,An04g02230,An16g07400,An12g00510,An07g02960,An12g04870,An07g09120,An08g10060,An18g03220,An04g02550,An09g02800,An11g06650,An02g01600,An16g08030,An02g05650,An11g02430,An11g11150,An09g05380,An0…
GO:0042273	ribosomal large subunit biogenesis	3.2147312712106e-27	1.42366670582184e-25	nonTerminalNode	45	0	884	2611	An02g03520,An04g02120,An18g05650,An08g00720,An08g02870,An01g13200,An03g04990,An16g08030,An04g02000,An17g01815,An04g01480,An08g03430,An17g02240,An01g04740,An02g11580,An01g06040,An15g01480,An18g05140,An08g05730,An07g02690,An18g01980,An11g03270,An02g04980,An07g07010,An16g04930,An04g01930,An08g02210,An08g08760,An02g14950,An02g13900,An17g01975,An01g06270,An12g04870,An04g08760,An08g00730,An04g02640,An0…
GO:0043628	ncRNA 3'-end processing	2.32612399208424e-07	2.24420667065109e-06	nonTerminalNode	17	4	912	2607	An07g08320,An15g03230,An02g09200,An01g10770,An01g10760,An01g12230,An07g06510,An17g02170,An01g07520,An14g05010,An02g01970,An11g10740,An08g10060,An01g10140,An04g01570,An13g00030,An12g04560,
GO:0008152	metabolic process	0.00218272776369989	0.00840553548753994	nonTerminalNode	609	1572	320	1039	An15g00930,An15g01480,An17g02340,An15g00610,An02g14360,An02g14340,An11g11210,An15g00490,An12g00510,An07g02960,An12g04870,An08g10060,An04g02550,An09g02800,An16g08030,An11g02430,An11g11150,An09g05380,An04g02490,An14g00310,An11g00560,An14g05390,An12g02220,An14g06320,An02g09200,An02g06750,An04g07340,An07g06570,An11g02620,An07g05380,An06g01930,An11g02400,An02g05460,An01g12230,An12g02840,An18g04650,An1…
GO:0071025	RNA surveillance	0.000185049888723509	0.000997660269639786	nonTerminalNode	9	2	920	2609	An01g07520,An07g08320,An14g05010,An02g01970,An11g10740,An08g06790,An04g01570,An07g06510,An12g04560,
GO:0065003	macromolecular complex assembly	3.46352590223876e-07	3.20505381998213e-06	nonTerminalNode	84	115	845	2496	An02g04330,An08g02870,An12g04670,An12g00410,An03g04320,An09g06180,An01g06040,An07g01520,An07g10400,An16g04930,An02g14950,An18g06710,An02g06130,An03g06950,An02g13900,An17g01975,An01g00770,An02g04220,An02g01720,An18g05060,An07g08850,An08g01550,An01g03760,An16g06850,An01g04240,An11g09670,An16g08710,An14g04940,An04g09010,An08g07030,An02g03950,An11g11210,An04g01480,An17g02240,An08g05730,An01g10070,An1…
GO:0006418	tRNA aminoacylation for protein translation	8.44127108008009e-10	1.13773653688036e-08	terminalNode	23	5	906	2606	An02g14080,An02g04880,An01g03650,An07g06000,An08g06770,An09g05970,An08g00510,An03g01280,An01g08490,An17g02340,An02g01740,An15g06260,An06g01830,An16g09320,An01g00130,An15g00420,An04g03060,An04g03110,An16g03130,An04g02230,An02g02010,An11g02400,An14g05260,
GO:0006606	protein import into nucleus	0.00137642796553439	0.00561437722783764	terminalNode	16	14	913	2597	An11g04990,An02g12610,An11g04980,An07g01580,An18g05830,An16g05050,An14g00100,An11g00610,An08g08600,An15g06440,An07g01520,An18g02140,An16g04400,An08g00520,An08g04900,An07g07790,
GO:0031118	rRNA pseudouridine synthesis	0.00472038800367981	0.0165346924422683	terminalNode	4	0	925	2611	An09g06170,An01g10270,An08g06650,An17g02170,
GO:0044106	cellular amine metabolic process	2.94977710218409e-08	3.26582464884667e-07	nonTerminalNode	107	152	822	2459	An11g09510,An05g00120,An07g02210,An02g06120,An15g06260,An17g02340,An15g00610,An09g06050,An02g03250,An11g06590,An17g02280,An16g03130,An14g03400,An13g01080,An02g14080,An01g08410,An04g00430,An11g06110,An08g00510,An11g02120,An15g00420,An17g01640,An04g03110,An04g02230,An02g00890,An15g02360,An02g07500,An08g02990,An15g02490,An02g06820,An04g02490,An03g06860,An11g09790,An02g02010,An06g01760,An02g12430,An1…
GO:0006396	RNA processing	3.39959496318255e-52	3.01106982453311e-50	nonTerminalNode	185	85	744	2526	An12g08800,An02g06050,An15g01480,An04g03910,An02g01970,An01g04050,An02g14360,An16g03090,An16g08860,An18g06260,An15g00380,An12g04810,An01g10700,An15g00210,An02g06130,An01g10770,An02g04220,An01g03160,An16g01560,An11g09670,An02g14340,An04g09010,An11g06660,An12g03850,An11g09310,An04g05850,An15g00420,An18g01980,An02g13840,An12g00510,An04g01930,An07g02960,An07g10080,An12g08580,An18g03120,An08g10060,An0…
GO:0000472	endonucleolytic cleavage to generate mature 5'-end of SSU-rRNA from (SSU-rRNA, 5.8S rRNA, LSU-rRNA)	8.44127108008009e-10	1.13773653688036e-08	terminalNode	23	5	906	2606	An04g01900,An04g08790,An01g03080,An02g01600,An11g01850,An01g05560,An18g06710,An02g06850,An08g09160,An09g05270,An02g06750,An08g03460,An14g03620,An02g09260,An15g06390,An16g08220,An01g03760,An14g05390,An02g14360,An16g07300,An16g08860,An01g05500,An04g00070,
GO:0000447	endonucleolytic cleavage in ITS1 to separate SSU-rRNA from 5.8S rRNA and LSU-rRNA from tricistronic rRNA transcript (SSU-rRNA, 5.8S rRNA, LSU-rRNA)	2.04800747950368e-13	4.23254879097426e-12	terminalNode	30	5	899	2606	An04g01900,An01g03080,An02g01600,An11g01850,An01g00150,An02g03350,An08g08740,An08g09160,An09g05270,An08g03460,An02g09260,An14g05390,An02g14360,An16g07300,An16g08860,An18g04230,An04g08790,An01g05560,An18g06710,An02g09200,An02g06850,An13g01010,An02g06750,An18g06750,An14g03620,An16g08220,An15g06390,An01g03760,An01g05500,An04g00070,
GO:0006525	arginine metabolic process	1.60314926218052e-05	0.000106876617478702	terminalNode	16	7	913	2604	An14g03400,An08g06560,An15g02340,An08g07420,An12g00410,An16g04970,An03g06860,An11g02120,An12g07580,An16g01480,An01g00130,An09g06050,An04g02420,An01g02150,An03g04330,An15g02360,
GO:0043634	polyadenylation-dependent ncRNA catabolic process	0.000152102772952521	0.000841997493130029	nonTerminalNode	8	1	921	2610	An01g07520,An07g08320,An14g05010,An02g01970,An11g10740,An04g01570,An07g06510,An12g04560,
GO:0009075	histidine family amino acid metabolic process	6.44656682346149e-06	4.54189935289332e-05	nonTerminalNode	13	3	916	2608	An02g14890,An13g01080,An15g00610,An02g08430,An17g01640,An11g06590,An04g05860,An07g02210,An18g02230,An01g12570,An01g11930,An02g14660,An02g09240,
GO:0009168	purine ribonucleoside monophosphate biosynthetic process	0.0158990616486135	0.0471646804887098	terminalNode	5	2	924	2609	An14g00280,An02g04020,An15g01760,An11g10150,An04g02060,
GO:0009092	homoserine metabolic process	0.00579514280339064	0.0193171426779688	nonTerminalNode	5	1	924	2610	An11g11160,An16g08720,An05g00160,An17g02090,An14g00930,
GO:0015940	pantothenate biosynthetic process	0.00472038800367981	0.0165346924422683	terminalNode	4	0	925	2611	An08g06560,An18g01970,An11g06930,An04g02420,
GO:0034661	ncRNA catabolic process	0.000584859307541168	0.00260872496888866	nonTerminalNode	8	2	921	2609	An01g07520,An07g08320,An14g05010,An02g01970,An11g10740,An04g01570,An07g06510,An12g04560,
GO:0030488	tRNA methylation	0.000179320193447756	0.000983880707412469	terminalNode	11	4	918	2607	An07g10200,An01g12180,An07g03280,An01g00070,An16g02140,An16g01560,An01g07400,An18g06850,An18g03060,An11g06660,An02g11460,
GO:0000967	rRNA 5'-end processing	8.44127108008009e-10	1.13773653688036e-08	nonTerminalNode	23	5	906	2606	An04g01900,An04g08790,An01g03080,An02g01600,An11g01850,An01g05560,An18g06710,An02g06850,An08g09160,An09g05270,An02g06750,An08g03460,An14g03620,An02g09260,An15g06390,An16g08220,An01g03760,An14g05390,An02g14360,An16g07300,An16g08860,An01g05500,An04g00070,
GO:0008033	tRNA processing	3.28689028792509e-08	3.5752139973922e-07	nonTerminalNode	40	30	889	2581	An15g00230,An12g08800,An15g03230,An18g03060,An02g11460,An01g12180,An07g03150,An15g00380,An07g10200,An12g04810,An01g10700,An15g00210,An15g01000,An01g10770,An01g10760,An16g01560,An18g06850,An17g01660,An11g06660,An01g10270,An01g11720,An11g00750,An09g06010,An02g09220,An12g03720,An16g02140,An01g07400,An16g08620,An15g06730,An07g03280,An08g00420,An01g03360,An01g02100,An01g12800,An11g00610,An01g02220,An0…
GO:0006402	mRNA catabolic process	0.00394220099222716	0.014723883223981	nonTerminalNode	18	20	911	2591	An16g07430,An07g08320,An11g04510,An11g11210,An15g03420,An02g13910,An14g05010,An01g03050,An11g10740,An04g01570,An15g00160,An02g02530,An01g07520,An16g05050,An08g06790,An12g01330,An14g04940,An11g06650,
GO:0044260	cellular macromolecule metabolic process	3.55239953070159e-13	6.88277409073433e-12	nonTerminalNode	390	755	539	1856	An09g02720,An15g01480,An15g06260,An17g02340,An02g14360,An08g04470,An02g04220,An11g09670,An02g14340,An14g03780,An11g11210,An08g00510,An15g00490,An02g04300,An04g02230,An12g00510,An07g02960,An12g04870,An07g09120,An08g10060,An18g03220,An04g02550,An09g02800,An11g06650,An02g01600,An02g05650,An16g08030,An11g11150,An09g05380,An01g03050,An11g00560,An14g05390,An11g09380,An14g06320,An15g01000,An02g09200,An0…
GO:0009112	nucleobase metabolic process	0.000852851876361106	0.00367200113433254	nonTerminalNode	14	10	915	2601	An08g07420,An01g08090,An02g02380,An02g02910,An12g00320,An14g00280,An12g03570,An04g08330,An01g10650,An13g00440,An02g00890,An02g12420,An03g01310,An16g07400,
GO:0006913	nucleocytoplasmic transport	9.46585873237775e-13	1.72612718061006e-11	nonTerminalNode	55	34	874	2577	An11g04990,An12g01350,An01g13190,An11g04980,An07g01580,An08g08600,An14g06020,An07g03150,An15g06440,An07g01520,An16g04940,An11g01570,An07g07790,An08g02210,An17g01975,An02g06850,An18g04840,An02g09200,An08g00730,An10g00360,An01g04310,An13g01010,An02g13890,An18g06750,An18g05810,An18g05190,An08g03550,An13g01070,An18g02140,An17g01130,An16g04400,An08g04900,An02g03520,An01g13200,An08g08740,An17g01815,An0…
GO:0090305	nucleic acid phosphodiester bond hydrolysis	1.65294916418948e-15	4.09931392718992e-14	nonTerminalNode	51	21	878	2590	An01g03080,An07g08320,An02g01600,An15g03230,An08g09160,An02g09260,An02g01970,An11g00560,An14g05390,An02g14360,An16g07300,An16g08860,An18g04230,An18g06710,An02g09200,An02g06850,An01g10770,An01g10760,An15g00730,An13g01010,An02g06750,An18g06750,An15g06390,An01g03760,An01g10140,An11g09670,An01g05500,An04g00070,An04g01900,An11g01850,An01g00150,An02g03350,An08g08740,An09g05270,An08g03460,An14g05010,An1…
GO:0016071	mRNA metabolic process	0.00103250716991086	0.00438461948866255	nonTerminalNode	38	54	891	2557	An07g08320,An12g00410,An02g13910,An04g03910,An01g03050,An11g00560,An04g06670,An11g01570,An02g02530,An08g06790,An01g10140,An15g05680,An14g04940,An02g14340,An04g09010,An16g07430,An11g04510,An11g11210,An01g11960,An15g03420,An11g06760,An14g05010,An11g10740,An09g03480,An04g01570,An16g08620,An07g10080,An12g04860,An15g00160,An08g02220,An02g14870,An12g08580,An18g03120,An01g07520,An16g05050,An12g01330,An1…
GO:0030490	maturation of SSU-rRNA	3.93845032267943e-28	1.87833784620096e-26	nonTerminalNode	60	7	869	2604	An01g03080,An02g01600,An02g06050,An09g06180,An08g09160,An18g03000,An02g09260,An14g05390,An02g14360,An11g04500,An07g06760,An16g08860,An16g07300,An17g02390,An18g06260,An07g08590,An12g04910,An18g04230,An02g06130,An18g06710,An02g06850,An02g09200,An04g02640,An15g00730,An13g01010,An02g06750,An18g06750,An07g08850,An01g03160,An15g06390,An01g03760,An11g09670,An01g05500,An02g14340,An04g00070,An04g01900,An1…
GO:0042780	tRNA 3'-end processing	0.0180302509387616	0.0492375506177206	nonTerminalNode	3	0	926	2611	An15g03230,An01g10770,An01g10760,
GO:0042375	quinone cofactor metabolic process	0.00466678916561816	0.0165346924422683	nonTerminalNode	7	3	922	2608	An01g08500,An11g09930,An11g10370,An15g00930,An07g05610,An11g06590,An04g06490,
GO:0071029	nuclear ncRNA surveillance	0.000152102772952521	0.000841997493130029	nonTerminalNode	8	1	921	2610	An01g07520,An07g08320,An14g05010,An02g01970,An11g10740,An04g01570,An07g06510,An12g04560,
GO:0033750	ribosome localization	1.13908758621712e-11	1.85851132488056e-10	nonTerminalNode	24	3	905	2608	An02g03520,An08g02210,An08g08760,An01g13200,An08g00420,An17g01975,An02g06850,An17g01815,An08g00730,An04g08760,An02g12610,An04g03790,An01g04310,An13g01010,An18g06750,An02g13890,An14g03620,An14g05140,An11g00610,An17g01140,An14g06020,An17g01130,An17g00240,An07g07790,
GO:0007006	mitochondrial membrane organization	1.92778556482865e-07	1.92778556482865e-06	nonTerminalNode	16	3	913	2608	An16g08550,An15g00980,An01g03640,An08g07360,An04g02460,An08g06540,An02g10740,An08g04070,An15g01020,An03g04790,An09g06030,An04g00130,An01g07190,An10g00500,An02g04260,An01g10880,
GO:0000154	rRNA modification	0.000520399548946587	0.00246295969730446	nonTerminalNode	7	1	922	2610	An18g06750,An01g10270,An09g06170,An18g02230,An01g12230,An17g02170,An08g06650,
GO:0006221	pyrimidine nucleotide biosynthetic process	0.00579514280339064	0.0193171426779688	terminalNode	5	1	924	2610	An02g14880,An09g05840,An12g03570,An01g10650,An03g01310,
GO:0034623	cellular macromolecular complex disassembly	0.0139252545187689	0.0431682890081835	nonTerminalNode	19	26	910	2585	An17g02210,An01g04060,An12g08800,An07g08370,An01g02900,An15g03420,An11g11080,An01g04050,An16g08620,An07g10080,An11g11240,An11g09370,An12g04870,An10g00360,An18g03120,An18g05190,An08g03550,An08g06790,An01g10140,
GO:0046483	heterocycle metabolic process	0.00760975371813658	0.0249632132552629	nonTerminalNode	56	104	873	2507	An05g00120,An07g02210,An02g02910,An15g00610,An11g06590,An02g12420,An01g13920,An02g04020,An12g00320,An02g02170,An13g00440,An18g02230,An13g01080,An15g01760,An17g01480,An01g12570,An17g01640,An18g02970,An02g00890,An16g07400,An04g03120,An12g03940,An08g07420,An07g10040,An09g05840,An02g14890,An03g04280,An02g06820,An01g04250,An04g02060,An11g02430,An13g00660,An04g02490,An11g10150,An02g09240,An04g08330,An0…
GO:0006139	nucleobase, nucleoside, nucleotide and nucleic acid metabolic process	3.17679258408017e-15	7.57542846972963e-14	nonTerminalNode	316	545	613	2066	An09g02720,An18g01610,An02g06050,An15g00750,An15g06260,An15g01480,An17g02340,An04g03910,An01g04050,An02g14360,An16g03090,An02g06130,An02g04220,An01g03160,An16g03130,An11g09670,An16g01560,An02g14340,An04g09010,An11g06660,An15g01760,An11g11210,An14g03780,An12g03850,An08g00510,An15g00420,An15g00490,An04g03110,An04g02230,An02g00890,An02g06710,An02g13840,An02g12040,An16g07400,An12g00510,An07g02960,An1…
GO:0043624	cellular protein complex disassembly	0.018173487052803	0.0492375506177206	nonTerminalNode	17	23	912	2588	An17g02210,An01g04060,An12g08800,An07g08370,An01g02900,An15g03420,An01g04050,An16g08620,An11g11240,An11g09370,An07g10080,An12g04870,An10g00360,An18g05190,An08g03550,An08g06790,An01g10140,
GO:0042790	transcription of nuclear rRNA large RNA polymerase I transcript	0.00472038800367981	0.0165346924422683	terminalNode	4	0	925	2611	An11g01770,An18g03770,An01g05610,An11g09370,
GO:0019302	D-ribose biosynthetic process	0.0180302509387616	0.0492375506177206	nonTerminalNode	3	0	926	2611	An04g05860,An07g02210,An02g09240,
GO:0009308	amine metabolic process	5.52133917547809e-06	4.02732975152519e-05	nonTerminalNode	112	187	817	2424	An11g09510,An05g00120,An07g02210,An02g06120,An15g06260,An17g02340,An15g00610,An09g06050,An02g03250,An11g06590,An17g02280,An16g03130,An14g03400,An13g01080,An02g14080,An01g08410,An04g00430,An11g06110,An08g00510,An11g02120,An15g00420,An17g01640,An18g05170,An04g03110,An04g02230,An02g00890,An15g02360,An02g07500,An08g02990,An15g02490,An02g06820,An04g02490,An03g06860,An11g09790,An02g02010,An06g01760,An0…
GO:0045861	negative regulation of proteolysis	0.0180302509387616	0.0492375506177206	terminalNode	3	0	926	2611	An12g04750,An04g06320,An08g06540,
GO:0006414	translational elongation	6.83288032142657e-09	8.30663882212643e-08	nonTerminalNode	14	0	915	2611	An08g10140,An07g06520,An07g02650,An15g02440,An14g01560,An12g01350,An02g05700,An18g04840,An02g06710,An04g01940,An08g00970,An02g13840,An05g00530,An01g02900,
GO:0006450	regulation of translational fidelity	8.42994776002121e-05	0.000502554578001264	nonTerminalNode	7	0	922	2611	An08g10140,An07g06520,An04g01940,An08g00970,An02g13840,An14g01560,An12g01350,
GO:0006403	RNA localization	5.23116459199527e-06	3.86109767504413e-05	nonTerminalNode	29	23	900	2588	An12g01350,An01g13190,An08g08740,An02g12610,An07g01580,An11g10740,An01g10870,An07g03150,An16g04940,An08g00520,An04g01570,An11g01570,An07g07790,An18g04180,An02g09200,An18g04840,An08g07360,An10g00360,An01g04310,An18g05810,An18g05830,An18g05190,An11g00610,An08g03550,An13g01070,An18g02140,An06g01870,An18g03310,An08g04900,
GO:0001522	pseudouridine synthesis	0.000520399548946587	0.00246295969730446	nonTerminalNode	7	1	922	2610	An01g10270,An15g06730,An02g09220,An12g03720,An09g06170,An17g02170,An08g06650,
GO:0071035	nuclear polyadenylation-dependent rRNA catabolic process	0.00175357526535977	0.00692494690779018	terminalNode	6	1	923	2610	An01g07520,An04g01570,An14g05010,An07g06510,An11g10740,An12g04560,
GO:0032984	macromolecular complex disassembly	0.0139252545187689	0.0431682890081835	nonTerminalNode	19	26	910	2585	An17g02210,An01g04060,An12g08800,An07g08370,An01g02900,An15g03420,An11g11080,An01g04050,An16g08620,An07g10080,An11g11240,An11g09370,An12g04870,An10g00360,An18g03120,An18g05190,An08g03550,An08g06790,An01g10140,
GO:0000028	ribosomal small subunit assembly	0.00304667952231557	0.0115179347794857	terminalNode	9	5	920	2606	An04g08790,An07g08850,An16g04690,An01g03760,An02g06130,An02g07010,An02g09200,An01g02880,An11g09670,
GO:0018202	peptidyl-histidine modification	0.0180302509387616	0.0492375506177206	nonTerminalNode	3	0	926	2611	An07g09370,An08g07220,An04g04050,
GO:0043414	macromolecule methylation	0.000209877559862191	0.00108037949899035	nonTerminalNode	21	18	908	2593	An09g02720,An07g05620,An01g00140,An03g04320,An18g03060,An02g11460,An01g12180,An12g04740,An16g02140,An01g07400,An02g02900,An07g10200,An07g03280,An01g12230,An15g00890,An01g12700,An01g00070,An18g02230,An16g01560,An18g06850,An11g06660,
GO:0042257	ribosomal subunit assembly	1.31680076217074e-16	3.71098396611755e-15	nonTerminalNode	36	5	893	2606	An04g02120,An08g02870,An16g08030,An04g01480,An08g03430,An17g02240,An01g04740,An01g06040,An18g05140,An08g05730,An18g01980,An02g04980,An04g08790,An04g01930,An16g04690,An16g04930,An02g14950,An02g06130,An02g13900,An17g01975,An01g06270,An02g09200,An12g04870,An04g08760,An01g02880,An01g00770,An02g04220,An07g08850,An01g03760,An02g07010,An01g04240,An08g07610,An11g09670,An14g04940,An01g09920,An02g03950,
GO:0044283	small molecule biosynthetic process	3.5090891840985e-05	0.000224292298365059	nonTerminalNode	102	175	827	2436	An18g01970,An05g00120,An08g02530,An07g02210,An02g06120,An15g00610,An02g03250,An07g08990,An03g06970,An02g12420,An17g02280,An13g00440,An14g03400,An13g01080,An01g08410,An15g01760,An04g00430,An11g06110,An11g02120,An17g01640,An02g00890,An16g07400,An02g07500,An09g05840,An02g06820,An04g02490,An03g06860,An08g06320,An14g04920,An11g10150,An04g08330,An06g01760,An11g09320,An11g06930,An02g12430,An16g04970,An0…
GO:0009260	ribonucleotide biosynthetic process	0.0155937614858272	0.0471646804887098	nonTerminalNode	12	13	917	2598	An02g04020,An15g01760,An16g08550,An11g10150,An14g00280,An12g03570,An15g01700,An07g10100,An15g01710,An03g01310,An01g10880,An04g02060,
GO:0017038	protein import	2.09329883396589e-07	2.06007186834739e-06	nonTerminalNode	39	32	890	2579	An02g01750,An16g02470,An11g04990,An11g04980,An07g01580,An08g08600,An15g06440,An07g01520,An02g04260,An07g07790,An14g06320,An15g00190,An08g07360,An01g07190,An18g02140,An16g04400,An08g04900,An01g12210,An01g03640,An15g00980,An02g12610,An08g01650,An16g05090,An14g00100,An12g04940,An11g02140,An02g06680,An01g11920,An08g00520,An04g08790,An13g00670,An02g10740,An03g04790,An08g04070,An02g01360,An18g05830,An1…
GO:0006839	mitochondrial transport	6.73320237513218e-06	4.63842830286883e-05	nonTerminalNode	26	19	903	2592	An02g01750,An01g12210,An16g02470,An15g00980,An01g03640,An03g06860,An16g05090,An08g01650,An18g05590,An12g04940,An11g02140,An08g01370,An01g11920,An02g04260,An14g06320,An12g07950,An15g00190,An08g07360,An13g00670,An02g10740,An08g04070,An03g04790,An18g05630,An02g01360,An01g07190,An10g00500,
GO:0051168	nuclear export	3.07254724410955e-13	6.14509448821911e-12	nonTerminalNode	45	20	884	2591	An12g01350,An01g13190,An14g06020,An07g03150,An16g04940,An11g01570,An07g07790,An08g02210,An17g01975,An02g06850,An18g04840,An02g09200,An08g00730,An10g00360,An01g04310,An13g01010,An02g13890,An18g06750,An18g05810,An18g05190,An08g03550,An13g01070,An18g02140,An17g01130,An08g04900,An02g03520,An01g13200,An08g08740,An17g01815,An02g12610,An04g03790,An14g05140,An17g01140,An15g01240,An17g00240,An08g00520,An0…
GO:0009058	biosynthetic process	2.29571519428469e-08	2.58789712810274e-07	nonTerminalNode	313	633	616	1978	An09g02720,An15g00930,An05g00120,An18g01610,An15g00750,An02g06120,An15g06260,An17g02340,An15g00610,An02g03250,An01g04050,An08g04470,An08g02210,An07g06520,An16g03130,An11g06660,An14g03400,An13g01080,An01g08410,An15g01760,An04g00430,An11g06110,An08g00510,An16g05260,An15g00420,An17g01640,An15g00490,An02g04300,An04g03110,An04g02230,An02g00890,An02g06710,An02g13840,An02g12040,An16g07400,An07g10040,An1…
GO:0000479	endonucleolytic cleavage of tricistronic rRNA transcript (SSU-rRNA, 5.8S rRNA, LSU-rRNA)	1.8011537725909e-14	3.85074254829778e-13	nonTerminalNode	32	5	897	2606	An04g01900,An01g03080,An02g01600,An11g01850,An01g00150,An02g03350,An08g08740,An08g09160,An09g05270,An08g03460,An02g09260,An14g05390,An02g14360,An16g07300,An16g08860,An18g04230,An04g08790,An01g05560,An18g06710,An02g09200,An02g06850,An13g01010,An02g06750,An18g06750,An14g03620,An16g08220,An15g06390,An01g03760,An11g09670,An01g05500,An08g06650,An04g00070,
GO:0000096	sulfur amino acid metabolic process	0.00288493234328011	0.0109733622873231	nonTerminalNode	15	14	914	2597	An11g11160,An08g07220,An17g00630,An01g08410,An11g06110,An04g00850,An05g00160,An08g02990,An14g00930,An09g05860,An16g08720,An11g09790,An14g00630,An02g10750,An11g06820,
GO:0032259	methylation	0.000209877559862191	0.00108037949899035	nonTerminalNode	21	18	908	2593	An09g02720,An07g05620,An01g00140,An03g04320,An18g03060,An02g11460,An01g12180,An12g04740,An16g02140,An01g07400,An02g02900,An07g10200,An07g03280,An01g12230,An15g00890,An01g12700,An01g00070,An18g02230,An16g01560,An18g06850,An11g06660,
GO:0006519	cellular amino acid and derivative metabolic process	4.58661465625419e-08	4.81983235063999e-07	nonTerminalNode	110	160	819	2451	An18g01970,An11g09510,An05g00120,An07g02210,An02g06120,An15g06260,An17g02340,An15g00610,An09g06050,An02g03250,An11g06590,An17g02280,An16g03130,An14g03400,An13g01080,An02g14080,An01g08410,An04g00430,An11g06110,An08g00510,An11g02120,An15g00420,An17g01640,An04g03110,An04g02230,An02g00890,An15g02360,An02g07500,An08g02990,An15g02490,An02g06820,An04g02490,An03g06860,An11g09790,An02g02010,An06g01760,An1…
GO:0006122	mitochondrial electron transport, ubiquinol to cytochrome c	0.00123483000663456	0.00510396402742286	terminalNode	5	0	924	2611	An01g06180,An04g05220,An14g04080,An09g06650,An04g01200,
GO:0043241	protein complex disassembly	0.018173487052803	0.0492375506177206	nonTerminalNode	17	23	912	2588	An17g02210,An01g04060,An12g08800,An07g08370,An01g02900,An15g03420,An01g04050,An16g08620,An07g10080,An11g11240,An11g09370,An12g04870,An10g00360,An18g05190,An08g03550,An08g06790,An01g10140,
GO:0006520	cellular amino acid metabolic process	1.16724101765712e-09	1.53976474669662e-08	nonTerminalNode	104	134	825	2477	An08g06560,An11g09510,An11g11160,An15g02340,An05g00120,An12g00410,An07g02210,An04g00850,An02g06120,An15g06260,An17g02340,An15g00610,An09g06050,An04g01340,An02g03250,An11g06590,An17g02280,An08g07220,An01g03650,An17g02330,An09g05970,An02g02170,An02g01740,An16g01480,An16g03130,An18g02230,An14g03400,An13g01080,An02g14080,An17g00630,An01g08410,An04g01610,An04g00430,An11g06110,An16g04170,An08g00510,An0…
GO:0000027	ribosomal large subunit assembly	1.55179743588384e-16	4.18310613151297e-15	terminalNode	27	0	902	2611	An04g02120,An04g01930,An16g04930,An08g02870,An02g14950,An16g08030,An02g13900,An01g06270,An17g01975,An12g04870,An04g01480,An04g08760,An08g03430,An01g00770,An17g02240,An02g04220,An01g04740,An01g06040,An18g05140,An08g05730,An01g04240,An08g07610,An18g01980,An02g04980,An14g04940,An01g09920,An02g03950,
GO:0007005	mitochondrion organization	3.80235428547032e-11	6.04476835126051e-10	nonTerminalNode	63	52	866	2559	An02g01750,An16g02470,An15g01270,An07g10010,An12g00130,An14g04870,An01g08490,An07g04800,An04g03060,An14g04830,An10g00450,An14g06560,An02g04260,An08g04470,An14g06320,An03g06950,An15g00190,An08g07360,An02g01720,An15g01020,An02g01740,An08g01550,An08g00950,An01g07190,An16g03130,An02g12620,An01g12210,An14g01860,An15g02320,An15g00980,An01g03640,An12g04750,An08g02450,An08g06540,An08g01650,An16g05090,An1…
GO:0006413	translational initiation	2.6231996231662e-10	3.9667896740562e-09	nonTerminalNode	24	5	905	2606	An02g11680,An01g04430,An08g02210,An15g02420,An02g12320,An12g04670,An04g02030,An15g06790,An14g01030,An08g00980,An18g04650,An09g05380,An02g12410,An11g10630,An02g09370,An17g00860,An16g05260,An01g03050,An08g03550,An01g06230,An02g06710,An02g06530,An01g02840,An06g01710,
GO:0065002	intracellular protein transmembrane transport	0.00194831798217209	0.00754973218091685	nonTerminalNode	13	10	916	2601	An02g01750,An16g02470,An15g00190,An08g07360,An13g00670,An16g05090,An08g01650,An03g04790,An08g04070,An02g01360,An12g04940,An11g02140,An01g11920,
GO:0006534	cysteine metabolic process	0.000510224681977987	0.00246295969730446	nonTerminalNode	10	4	919	2607	An11g11160,An16g08720,An17g00630,An11g09790,An14g00630,An02g10750,An11g06820,An05g00160,An08g02990,An14g00930,
GO:0000463	maturation of LSU-rRNA from tricistronic rRNA transcript (SSU-rRNA, 5.8S rRNA, LSU-rRNA)	1.59144908664014e-06	1.33337626177958e-05	terminalNode	13	2	916	2609	An02g11580,An02g13890,An18g03120,An15g01480,An04g01930,An16g08640,An14g03740,An15g06390,An16g08030,An17g01975,An17g01815,An18g02230,An09g06310,
GO:0043633	polyadenylation-dependent RNA catabolic process	0.000152102772952521	0.000841997493130029	nonTerminalNode	8	1	921	2610	An01g07520,An07g08320,An14g05010,An02g01970,An11g10740,An04g01570,An07g06510,An12g04560,
GO:0016072	rRNA metabolic process	1.08355616036683e-57	1.11967469904573e-55	nonTerminalNode	127	17	802	2594	An12g08800,An02g06050,An09g06180,An18g03000,An02g11580,An15g01480,An02g09260,An02g01970,An01g04050,An02g14360,An16g03090,An07g06760,An16g08860,An18g06260,An08g07790,An02g14950,An02g06130,An18g06710,An02g13900,An17g01975,An01g00770,An02g04220,An07g08850,An01g03160,An01g03760,An01g02120,An08g06790,An08g02520,An18g02230,An11g09670,An14g04940,An02g14340,An02g03350,An17g01815,An12g03850,An09g05270,An1…
GO:0034470	ncRNA processing	8.10672923226955e-59	1.25654303100178e-56	nonTerminalNode	165	48	764	2563	An12g08800,An02g06050,An09g06180,An18g03000,An18g03060,An02g11460,An02g11580,An15g01480,An02g09260,An02g01970,An01g04050,An02g14360,An16g03090,An07g06760,An16g08860,An18g06260,An08g07790,An15g00380,An07g10200,An12g04810,An02g14950,An01g10700,An15g00210,An02g06130,An18g06710,An02g13900,An17g01975,An01g10770,An01g00770,An01g10760,An02g04220,An07g08850,An01g03160,An01g03760,An01g02120,An08g06790,An0…
GO:0009113	purine base biosynthetic process	0.0186626199922005	0.0492375506177206	terminalNode	4	1	925	2610	An02g00890,An12g00320,An02g12420,An16g07400,
GO:0055114	oxidation reduction	0.000584859307541168	0.00260872496888866	nonTerminalNode	8	2	921	2609	An14g04170,An14g04080,An09g06650,An07g07390,An01g06180,An04g05220,An02g09930,An04g01200,
GO:0009076	histidine family amino acid biosynthetic process	0.00175357526535977	0.00692494690779018	nonTerminalNode	6	1	923	2610	An02g14890,An13g01080,An15g00610,An01g11930,An01g12570,An17g01640,
GO:0006407	rRNA export from nucleus	3.55598629605445e-06	2.79077405513134e-05	terminalNode	11	1	918	2610	An18g05810,An18g04180,An12g01350,An01g13190,An13g01070,An16g04940,An02g09200,An06g01870,An08g08740,An02g12610,An18g03310,
GO:0001510	RNA methylation	5.69798978712757e-05	0.000356625478443549	nonTerminalNode	13	5	916	2606	An07g10200,An07g03280,An01g12230,An18g03060,An02g11460,An01g12180,An01g00070,An16g02140,An18g02230,An16g01560,An01g07400,An18g06850,An11g06660,
GO:0050667	homocysteine metabolic process	0.0186626199922005	0.0492375506177206	nonTerminalNode	4	1	925	2610	An11g11160,An16g08720,An05g00160,An14g00930,
GO:0000459	exonucleolytic trimming involved in rRNA processing	5.7520238458637e-05	0.000356625478443549	nonTerminalNode	10	2	919	2609	An01g07520,An07g08320,An14g05010,An02g01970,An11g10740,An08g10060,An15g03230,An04g01570,An07g06510,An12g04560,
GO:0031123	RNA 3'-end processing	6.19102345593429e-06	4.4632959798596e-05	nonTerminalNode	24	16	905	2595	An16g07430,An07g08320,An15g03230,An17g02170,An01g03050,An14g05010,An02g01970,An11g00560,An11g10740,An04g01570,An13g00030,An11g01570,An16g08620,An07g10080,An02g09200,An01g10770,An01g12230,An01g10760,An07g06510,An02g14870,An01g07520,An08g10060,An01g10140,An12g04560,
GO:0042407	cristae formation	0.0186626199922005	0.0492375506177206	terminalNode	4	1	925	2610	An16g08550,An04g02460,An01g10880,An04g00130,
GO:0000466	maturation of 5.8S rRNA from tricistronic rRNA transcript (SSU-rRNA, 5.8S rRNA, LSU-rRNA)	6.53403267782184e-22	2.53193766265596e-20	nonTerminalNode	50	8	879	2603	An04g01900,An01g03080,An07g08320,An02g01600,An11g01850,An16g08030,An01g00150,An15g03230,An02g03350,An17g01815,An08g08740,An09g06310,An08g09160,An09g05270,An02g11580,An15g01480,An08g03460,An02g09260,An14g05010,An02g01970,An11g10740,An14g05390,An02g14360,An16g07300,An16g08860,An04g01570,An18g04230,An04g08790,An04g01930,An14g03740,An01g05560,An18g06710,An17g01975,An02g09200,An02g06850,An07g06510,An1…
GO:0009165	nucleotide biosynthetic process	0.00477830836472826	0.0166435459895029	nonTerminalNode	23	30	906	2581	An15g01760,An16g08210,An11g10150,An02g14880,An09g05870,An03g06970,An07g09110,An15g01710,An03g01310,An01g13920,An02g04020,An02g09960,An16g08550,An09g05840,An12g00320,An14g00280,An12g03570,An01g10650,An13g00440,An15g01700,An07g10100,An01g10880,An04g02060,
GO:0042773	ATP synthesis coupled electron transport	0.000584859307541168	0.00260872496888866	nonTerminalNode	8	2	921	2609	An14g04170,An14g04080,An09g06650,An07g07390,An01g06180,An04g05220,An02g09930,An04g01200,
GO:0043039	tRNA aminoacylation	3.07438783317892e-09	3.89004174810394e-08	nonTerminalNode	23	6	906	2605	An02g14080,An02g04880,An01g03650,An07g06000,An08g06770,An09g05970,An08g00510,An03g01280,An01g08490,An17g02340,An02g01740,An15g06260,An06g01830,An16g09320,An01g00130,An15g00420,An04g03060,An04g03110,An16g03130,An04g02230,An02g02010,An11g02400,An14g05260,
GO:0070925	organelle assembly	1.55188492493096e-12	2.74905329559199e-11	nonTerminalNode	38	14	891	2597	An04g02120,An08g02870,An02g05650,An16g08030,An12g04670,An04g01480,An08g03430,An17g02240,An01g04740,An01g06040,An18g05140,An08g05730,An18g01980,An02g04980,An04g08790,An04g01930,An16g04690,An16g04930,An02g14950,An02g06130,An02g13900,An17g01975,An01g06270,An02g09200,An12g04870,An04g08760,An01g02880,An01g00770,An02g04220,An07g08850,An01g03760,An02g07010,An01g04240,An08g07610,An11g09670,An14g04940,An0…
GO:0034641	cellular nitrogen compound metabolic process	4.48711273005664e-20	1.63647640743242e-18	nonTerminalNode	401	698	528	1913	An09g02720,An02g06120,An15g06260,An15g01480,An17g02340,An15g00610,An02g03250,An02g14360,An02g04220,An11g09670,An02g14340,An14g03400,An11g11210,An14g03780,An08g00510,An15g00490,An04g02230,An16g07400,An12g00510,An07g02960,An08g10060,An18g03220,An11g06650,An02g01600,An11g02430,An16g08030,An02g05650,An11g11150,An04g02490,An04g08330,An01g03050,An11g00560,An14g05390,An02g12430,An15g01000,An02g09200,An0…
GO:0009059	macromolecule biosynthetic process	0.000702990679199842	0.00309116468868015	nonTerminalNode	177	378	752	2233	An09g02720,An18g01610,An15g00750,An15g06260,An17g02340,An01g04050,An08g04470,An08g02210,An07g06520,An16g03130,An11g06660,An08g00510,An16g05260,An15g00420,An15g00490,An02g04300,An04g02230,An04g03110,An02g06710,An02g13840,An02g12040,An12g04870,An15g00900,An08g10060,An11g11110,An04g02550,An09g02800,An06g01710,An12g00780,An16g04450,An09g05380,An01g03050,An15g01000,An02g09200,An02g12410,An07g06570,An0…
GO:0009064	glutamine family amino acid metabolic process	0.0105831033730755	0.0336530904651059	nonTerminalNode	19	25	910	2586	An14g03400,An08g06560,An15g02340,An05g00120,An12g00410,An11g06110,An03g06860,An11g02120,An12g07580,An09g06050,An01g02150,An15g02360,An08g07420,An02g12430,An16g04970,An16g01480,An01g00130,An04g02420,An03g04330,
GO:0034622	cellular macromolecular complex assembly	2.16514453788573e-06	1.76630212301204e-05	nonTerminalNode	72	98	857	2513	An08g02870,An12g04670,An12g00410,An03g04320,An09g06180,An01g06040,An07g01520,An07g10400,An16g04930,An02g14950,An02g06130,An02g13900,An17g01975,An01g00770,An02g04220,An02g01720,An18g05060,An07g08850,An08g01550,An01g03760,An16g06850,An01g04240,An11g09670,An14g04940,An04g09010,An08g07030,An02g03950,An11g11210,An04g01480,An17g02240,An08g05730,An01g10070,An18g01980,An18g03900,An04g01200,An04g01930,An0…
GO:0006448	regulation of translational elongation	3.89118624463331e-07	3.54784628187155e-06	nonTerminalNode	11	0	918	2611	An08g10140,An07g06520,An15g02440,An14g01560,An12g01350,An02g05700,An04g01940,An02g13840,An08g00970,An05g00530,An01g02900,
GO:0042274	ribosomal small subunit biogenesis	8.73462036426206e-08	9.02577437640413e-07	nonTerminalNode	21	7	908	2604	An04g08790,An18g05650,An16g04690,An18g04180,An02g06130,An01g04590,An02g03350,An02g09200,An01g02880,An01g12640,An09g06180,An07g03370,An15g00730,An07g08850,An01g03760,An02g07010,An17g01130,An16g07300,An16g08860,An11g09670,An11g10020,
GO:0070585	protein localization in mitochondrion	2.38899419778987e-07	2.24420667065109e-06	nonTerminalNode	21	8	908	2603	An02g01750,An14g06320,An01g12210,An16g02470,An15g00980,An01g03640,An15g00190,An08g07360,An13g00670,An02g10740,An16g05090,An08g01650,An03g04790,An08g04070,An02g01360,An12g04940,An11g02140,An01g07190,An10g00500,An01g11920,An02g04260,
GO:0044249	cellular biosynthetic process	3.60084275504829e-09	4.46504501625988e-08	nonTerminalNode	308	607	621	2004	An09g02720,An15g00930,An05g00120,An18g01610,An15g00750,An02g06120,An15g06260,An17g02340,An15g00610,An02g03250,An01g04050,An08g04470,An08g02210,An07g06520,An16g03130,An11g06660,An14g03400,An13g01080,An01g08410,An15g01760,An04g00430,An11g06110,An08g00510,An16g05260,An15g00420,An17g01640,An15g00490,An02g04300,An04g03110,An04g02230,An02g00890,An02g06710,An02g13840,An02g12040,An16g07400,An07g10040,An1…
GO:0043933	macromolecular complex subunit organization	1.0275880781955e-08	1.20208416694568e-07	nonTerminalNode	111	156	818	2455	An02g04330,An12g04670,An12g08800,An01g04050,An04g01770,An12g07950,An02g06130,An03g06950,An08g06090,An02g04220,An02g01720,An18g05060,An01g04240,An11g09670,An04g09010,An08g07030,An11g11210,An04g01480,An11g11140,An18g01980,An18g03900,An04g01930,An08g02830,An07g10080,An12g04870,An18g03120,An15g01270,An02g05650,An16g08030,An08g03430,An02g09200,An08g07360,An15g01700,An08g07610,An12g00210,An16g07430,An1…
GO:0018193	peptidyl-amino acid modification	0.00257107610790625	0.00983992090680172	nonTerminalNode	12	9	917	2602	An08g01190,An11g09380,An08g07220,An02g08430,An04g04050,An07g09370,An15g00890,An16g01480,An18g05190,An16g03630,An04g00220,An12g04740,
GO:0006399	tRNA metabolic process	9.60390154262175e-19	3.13390471390815e-17	nonTerminalNode	72	37	857	2574	An15g00230,An07g08320,An12g08800,An15g03230,An18g03060,An02g11460,An01g08490,An15g06260,An17g02340,An01g12180,An02g01970,An04g03060,An07g03150,An02g02010,An15g00380,An07g10200,An12g04810,An01g03650,An01g10700,An15g00210,An15g01000,An09g05970,An01g10770,An01g10760,An02g01740,An16g09320,An16g03130,An16g01560,An18g06850,An17g01660,An11g06660,An01g10270,An02g14080,An02g04880,An01g11720,An02g12610,An0…
GO:0051170	nuclear import	0.00137642796553439	0.00561437722783764	nonTerminalNode	16	14	913	2597	An11g04990,An02g12610,An11g04980,An07g01580,An18g05830,An16g05050,An14g00100,An11g00610,An08g08600,An15g06440,An07g01520,An18g02140,An16g04400,An08g00520,An08g04900,An07g07790,
GO:0034645	cellular macromolecule biosynthetic process	0.000246330339521946	0.00124166512604558	nonTerminalNode	177	368	752	2243	An09g02720,An18g01610,An15g00750,An15g06260,An17g02340,An01g04050,An08g04470,An08g02210,An07g06520,An16g03130,An11g06660,An08g00510,An16g05260,An15g00420,An15g00490,An02g04300,An04g02230,An04g03110,An02g06710,An02g13840,An02g12040,An12g04870,An15g00900,An08g10060,An11g11110,An04g02550,An09g02800,An06g01710,An12g00780,An16g04450,An09g05380,An01g03050,An15g01000,An02g09200,An02g12410,An07g06570,An0…
GO:0044271	cellular nitrogen compound biosynthetic process	1.76504004089775e-08	2.02652745436409e-07	nonTerminalNode	91	118	838	2493	An08g06560,An16g08210,An05g00120,An02g02910,An02g06120,An15g00610,An04g01340,An02g03250,An03g06970,An02g12420,An17g02280,An01g13920,An02g04020,An17g02330,An12g00320,An02g02170,An13g00440,An14g03400,An13g01080,An01g08410,An15g01760,An04g01610,An04g00430,An11g06110,An16g04170,An17g01480,An01g12570,An11g02120,An17g00860,An17g01640,An18g02970,An02g00890,An16g07400,An04g03120,An15g06730,An02g07500,An0…
GO:0009060	aerobic respiration	0.000720692345005768	0.0031466848866449	terminalNode	24	26	905	2585	An16g02570,An02g04330,An15g01270,An14g04080,An15g00930,An09g03870,An11g10200,An04g07330,An14g04960,An14g00310,An17g01670,An09g06650,An04g04750,An09g06680,An11g06590,An07g07390,An04g01200,An02g08900,An18g06760,An07g02160,An02g12430,An08g05580,An01g00130,An04g05220,
GO:0009309	amine biosynthetic process	1.58341409875799e-06	1.33337626177958e-05	nonTerminalNode	51	57	878	2554	An08g06560,An05g00120,An04g02490,An03g06860,An02g06120,An04g02580,An15g00610,An16g08720,An04g01340,An02g03250,An17g02280,An06g01760,An17g02330,An02g12430,An04g05420,An16g04970,An01g14130,An02g02170,An13g00550,An02g06150,An03g04520,An11g02620,An01g13160,An14g03400,An13g01080,An01g08410,An04g01610,An04g00430,An11g06110,An16g04170,An01g11930,An01g12570,An05g00160,An11g02120,An17g00860,An09g05860,An1…
GO:0010467	gene expression	3.28447082907872e-45	2.54546489253601e-43	nonTerminalNode	319	327	610	2284	An09g02720,An18g01610,An02g06050,An15g00750,An15g01480,An15g06260,An17g02340,An04g03910,An01g04050,An02g14360,An16g03090,An08g04470,An08g02210,An02g06130,An02g04220,An07g06520,An01g03160,An16g03130,An16g01560,An11g09670,An02g14340,An04g09010,An11g06660,An12g03850,An08g00510,An16g05260,An15g00420,An15g00490,An02g04300,An04g02230,An04g03110,An02g06710,An02g13840,An02g12040,An12g00510,An07g02960,An1…
GO:0034504	protein localization in nucleus	0.00485619943868235	0.0168203555976707	nonTerminalNode	16	17	913	2594	An11g04990,An02g12610,An11g04980,An07g01580,An14g00100,An08g08600,An15g06440,An07g01520,An08g00520,An07g07790,An18g05830,An16g05050,An11g00610,An18g02140,An16g04400,An08g04900,
GO:0034660	ncRNA metabolic process	6.92460923618267e-68	1.43108590881109e-65	nonTerminalNode	189	55	740	2556	An12g08800,An02g06050,An09g06180,An18g03000,An18g03060,An02g11460,An02g11580,An15g01480,An15g06260,An17g02340,An02g09260,An02g01970,An01g04050,An02g14360,An16g03090,An07g06760,An16g08860,An18g06260,An08g07790,An15g00380,An07g10200,An12g04810,An01g03650,An02g14950,An01g10700,An15g00210,An02g06130,An18g06710,An02g13900,An17g01975,An09g05970,An01g10770,An01g00770,An01g10760,An02g04220,An02g01740,An0…
GO:0022613	ribonucleoprotein complex biogenesis	2.18724453345511e-80	6.78045805371084e-78	nonTerminalNode	186	32	743	2579	An08g02870,An03g04990,An04g02000,An12g04670,An12g01350,An01g13190,An12g00410,An12g08800,An02g06050,An15g00750,An09g06180,An18g03000,An02g11580,An15g01480,An01g06040,An02g09260,An02g01970,An07g02690,An01g04050,An02g14360,An16g04940,An16g03090,An07g06760,An16g08860,An18g06260,An07g07790,An08g07790,An16g04930,An08g02210,An02g14950,An18g06710,An02g06130,An02g13900,An17g01975,An01g12640,An01g00770,An0…
GO:0022618	ribonucleoprotein complex assembly	7.08841405128828e-15	1.62770989325879e-13	nonTerminalNode	44	15	885	2596	An04g02120,An08g02870,An02g05650,An16g08030,An12g04670,An12g00410,An11g11210,An04g01480,An08g03430,An17g02240,An01g04740,An01g06040,An11g06760,An18g05140,An08g05730,An18g01980,An02g04980,An04g08790,An04g01930,An16g04690,An16g04930,An02g14950,An02g06130,An02g13900,An17g01975,An01g06270,An02g09200,An12g04870,An04g08760,An01g02880,An01g00770,An02g04220,An07g08850,An01g03760,An02g07010,An16g06850,An0…
GO:0006360	transcription from RNA polymerase I promoter	1.37756683395385e-05	9.28360257664549e-05	nonTerminalNode	17	8	912	2603	An11g01770,An02g05460,An11g09370,An07g05380,An08g09160,An01g02200,An04g06120,An18g03770,An08g01770,An01g07250,An04g03300,An01g11950,An18g02960,An15g00700,An01g05610,An07g08590,An02g02900,
GO:0007021	tubulin complex assembly	0.0186626199922005	0.0492375506177206	terminalNode	4	1	925	2610	An16g03000,An08g02830,An18g03900,An07g06600,
GO:0009082	branched chain family amino acid biosynthetic process	0.000756174795876689	0.00327852009401082	terminalNode	12	7	917	2604	An01g13160,An18g02550,An04g01610,An04g00430,An16g04170,An14g03280,An01g14130,An04g02580,An02g03250,An02g06150,An03g04520,An09g03940,
GO:0051169	nuclear transport	9.46585873237775e-13	1.72612718061006e-11	nonTerminalNode	55	34	874	2577	An11g04990,An12g01350,An01g13190,An11g04980,An07g01580,An08g08600,An14g06020,An07g03150,An15g06440,An07g01520,An16g04940,An11g01570,An07g07790,An08g02210,An17g01975,An02g06850,An18g04840,An02g09200,An08g00730,An10g00360,An01g04310,An13g01010,An02g13890,An18g06750,An18g05810,An18g05190,An08g03550,An13g01070,An18g02140,An17g01130,An16g04400,An08g04900,An02g03520,An01g13200,An08g08740,An17g01815,An0…
GO:0045039	protein import into mitochondrial inner membrane	0.000322767447277754	0.00160092653849766	terminalNode	6	0	923	2611	An01g07190,An03g04790,An01g03640,An10g00500,An02g04260,An02g10740,
GO:0071046	nuclear polyadenylation-dependent ncRNA catabolic process	0.000152102772952521	0.000841997493130029	nonTerminalNode	8	1	921	2610	An01g07520,An07g08320,An14g05010,An02g01970,An11g10740,An04g01570,An07g06510,An12g04560,
GO:0046390	ribose phosphate biosynthetic process	0.0180302509387616	0.0492375506177206	nonTerminalNode	3	0	926	2611	An04g05860,An07g02210,An02g09240,
GO:0000462	maturation of SSU-rRNA from tricistronic rRNA transcript (SSU-rRNA, 5.8S rRNA, LSU-rRNA)	8.93648472377097e-29	4.61718377394834e-27	nonTerminalNode	58	5	871	2606	An04g01900,An01g03080,An02g01600,An11g01850,An01g00150,An02g03350,An02g06050,An08g08740,An07g05380,An09g06180,An08g09160,An09g05270,An18g03000,An08g03460,An04g05850,An17g01630,An02g09260,An15g01160,An14g05390,An18g05080,An02g14360,An02g04830,An11g04500,An07g06760,An16g08860,An16g07300,An02g13840,An17g02390,An18g06260,An07g08590,An12g04910,An18g04230,An04g08790,An12g00510,An01g05560,An02g06130,An0…
GO:0016075	rRNA catabolic process	0.000584859307541168	0.00260872496888866	nonTerminalNode	8	2	921	2609	An07g08320,An01g07520,An14g05010,An02g01970,An11g10740,An04g01570,An07g06510,An12g04560,
GO:0042180	cellular ketone metabolic process	0.00782208569327079	0.0253910635069523	nonTerminalNode	134	295	795	2316	An01g08500,An11g09510,An15g00930,An05g00120,An07g02210,An04g06210,An02g06120,An15g06260,An17g02340,An15g00610,An09g06050,An02g03250,An11g06590,An07g08990,An17g02280,An16g03130,An14g03400,An13g01080,An02g14080,An01g08410,An04g00430,An11g06110,An08g00510,An11g02120,An15g00420,An17g01640,An04g03110,An04g02230,An02g00890,An15g02360,An16g07400,An02g07500,An08g02990,An15g02490,An02g06820,An04g06490,An0…
GO:0006364	rRNA processing	6.2796420019544e-58	7.78675608242345e-56	nonTerminalNode	126	16	803	2595	An12g08800,An02g06050,An09g06180,An18g03000,An02g11580,An15g01480,An02g09260,An02g01970,An01g04050,An02g14360,An16g03090,An07g06760,An16g08860,An18g06260,An08g07790,An02g14950,An02g06130,An18g06710,An02g13900,An17g01975,An01g00770,An02g04220,An07g08850,An01g03160,An01g03760,An01g02120,An08g06790,An08g02520,An18g02230,An11g09670,An14g04940,An02g14340,An02g03350,An17g01815,An12g03850,An09g05270,An1…
GO:0015931	nucleobase, nucleoside, nucleotide and nucleic acid transport	0.000335845438137407	0.00165257279083486	nonTerminalNode	28	31	901	2580	An14g01860,An12g01350,An01g13190,An07g10010,An08g08740,An02g12610,An07g01580,An07g03150,An16g04940,An08g00520,An11g01570,An07g07790,An18g04180,An02g09200,An18g04840,An08g07360,An10g00360,An01g04310,An18g05810,An18g05830,An18g05190,An11g00610,An08g03550,An13g01070,An18g02140,An06g01870,An18g03310,An08g04900,
GO:0046112	nucleobase biosynthetic process	1.76130009608932e-05	0.000114948006271092	nonTerminalNode	11	2	918	2609	An12g03570,An04g08330,An08g07420,An01g10650,An13g00440,An02g00890,An02g02910,An12g00320,An02g12420,An03g01310,An16g07400,
GO:0000470	maturation of LSU-rRNA	1.59144908664014e-06	1.33337626177958e-05	nonTerminalNode	13	2	916	2609	An02g11580,An02g13890,An18g03120,An15g01480,An04g01930,An16g08640,An14g03740,An15g06390,An16g08030,An17g01975,An17g01815,An18g02230,An09g06310,
GO:0006555	methionine metabolic process	0.00576915249530206	0.0193171426779688	terminalNode	11	9	918	2602	An11g11160,An08g07220,An17g00630,An01g08410,An11g06110,An05g00160,An08g02990,An14g00930,An09g05860,An16g08720,An11g09790,
GO:0019538	protein metabolic process	0.00405232866192195	0.0150445734753988	nonTerminalNode	168	374	761	2237	An09g02720,An15g06260,An17g02340,An07g02690,An01g04050,An08g04470,An08g02210,An07g06520,An16g03130,An11g06660,An08g00510,An16g05260,An15g00420,An02g04300,An04g02230,An04g03110,An02g06710,An02g13840,An12g04870,An07g09120,An04g02550,An09g02800,An06g01710,An16g04450,An09g05380,An01g03050,An14g06540,An11g09380,An14g06320,An15g01000,An02g09200,An02g12410,An04g07340,An07g06570,An15g01700,An06g01930,An1…
GO:0033365	protein localization in organelle	0.000619906805026253	0.00274530156511626	nonTerminalNode	41	58	888	2553	An02g01750,An16g02470,An11g04990,An11g04980,An07g01580,An08g08600,An15g06440,An07g01520,An02g04260,An07g07790,An14g06320,An15g00190,An08g07360,An01g07190,An18g02140,An05g00140,An02g02830,An16g04400,An08g04900,An01g12210,An01g03640,An15g00980,An02g12610,An16g05090,An04g06890,An08g01650,An14g00100,An12g04940,An11g02140,An01g10070,An01g11920,An08g00520,An13g00670,An02g10740,An08g04070,An03g04790,An0…
GO:0043170	macromolecule metabolic process	2.48514452710901e-10	3.85197401701897e-09	nonTerminalNode	401	827	528	1784	An09g02720,An15g01480,An15g06260,An17g02340,An02g14360,An08g04470,An02g04220,An11g09670,An02g14340,An14g03780,An11g11210,An08g00510,An15g00490,An02g04300,An04g02230,An12g00510,An07g02960,An12g04870,An07g09120,An08g10060,An18g03220,An04g02550,An09g02800,An11g06650,An02g01600,An02g05650,An16g08030,An11g11150,An09g05380,An01g03050,An11g00560,An14g05390,An12g02220,An11g09380,An14g06320,An15g01000,An0…
GO:0030150	protein import into mitochondrial matrix	6.26722360417198e-05	0.000377250352872488	terminalNode	11	3	918	2608	An02g01750,An03g04790,An08g04070,An02g01360,An11g02140,An15g00190,An08g07360,An01g11920,An13g00670,An16g05090,An08g01650,
GO:0006743	ubiquinone metabolic process	0.00466678916561816	0.0165346924422683	nonTerminalNode	7	3	922	2608	An01g08500,An11g09930,An11g10370,An15g00930,An07g05610,An11g06590,An04g06490,
GO:0042254	ribosome biogenesis	1.29555444459574e-84	8.0324375564936e-82	nonTerminalNode	180	22	749	2589	An08g02870,An03g04990,An04g02000,An12g04670,An12g01350,An01g13190,An12g08800,An02g06050,An15g00750,An09g06180,An18g03000,An02g11580,An15g01480,An01g06040,An02g09260,An02g01970,An07g02690,An01g04050,An02g14360,An16g04940,An16g03090,An07g06760,An16g08860,An18g06260,An07g07790,An08g07790,An16g04930,An08g02210,An02g14950,An18g06710,An02g06130,An02g13900,An17g01975,An01g12640,An01g00770,An02g04220,An0…
GO:0050684	regulation of mRNA processing	0.00472038800367981	0.0165346924422683	terminalNode	4	0	925	2611	An16g07430,An12g04860,An01g03050,An12g00410,
GO:0000372	Group I intron splicing	0.0180302509387616	0.0492375506177206	terminalNode	3	0	926	2611	An15g00420,An14g03630,An04g03060,
GO:0006206	pyrimidine base metabolic process	0.000152102772952521	0.000841997493130029	nonTerminalNode	8	1	921	2610	An13g00440,An02g02380,An02g02910,An12g03570,An04g08330,An08g07420,An01g10650,An03g01310,
GO:0007007	inner mitochondrial membrane organization	3.55598629605445e-06	2.79077405513134e-05	nonTerminalNode	11	1	918	2610	An03g04790,An04g00130,An01g07190,An16g08550,An01g03640,An10g00500,An04g02460,An08g06540,An02g04260,An02g10740,An01g10880,
GO:0022900	electron transport chain	0.000584859307541168	0.00260872496888866	nonTerminalNode	8	2	921	2609	An14g04170,An14g04080,An09g06650,An07g07390,An01g06180,An04g05220,An02g09930,An04g01200,
GO:0009126	purine nucleoside monophosphate metabolic process	0.0158990616486135	0.0471646804887098	nonTerminalNode	5	2	924	2609	An14g00280,An02g04020,An15g01760,An11g10150,An04g02060,
GO:0006164	purine nucleotide biosynthetic process	0.0105844397430575	0.0336530904651059	nonTerminalNode	12	12	917	2599	An01g13920,An02g04020,An02g09960,An15g01760,An16g08550,An11g10150,An14g00280,An15g01700,An15g01710,An07g10100,An01g10880,An04g02060,
GO:0000467	exonucleolytic trimming to generate mature 3'-end of 5.8S rRNA from tricistronic rRNA transcript (SSU-rRNA, 5.8S rRNA, LSU-rRNA)	5.7520238458637e-05	0.000356625478443549	terminalNode	10	2	919	2609	An01g07520,An07g08320,An14g05010,An02g01970,An11g10740,An08g10060,An15g03230,An04g01570,An07g06510,An12g04560,
GO:0009066	aspartate family amino acid metabolic process	0.000120201410452645	0.000709760709339426	nonTerminalNode	23	20	906	2591	An11g02620,An11g11160,An17g00630,An01g08410,An11g06110,An05g00160,An04g02580,An09g05860,An16g08720,An11g09790,An04g01340,An17g02280,An04g05260,An08g07220,An02g07500,An04g05420,An04g06380,An14g00930,An08g02990,An15g02490,An16g02520,An09g04950,An12g07870,
GO:0044267	cellular protein metabolic process	0.00166593867199812	0.00675086259241069	nonTerminalNode	162	349	767	2262	An08g10140,An09g02720,An12g01350,An12g04670,An02g12120,An15g06260,An17g02340,An01g04050,An02g11970,An18g06260,An08g00610,An08g04470,An14g01010,An04g01770,An15g00380,An08g02210,An15g00210,An18g05060,An07g06520,An18g03810,An16g03130,An11g06660,An02g14080,An04g01480,An08g06540,An08g00510,An11g10630,An08g05300,An16g05260,An15g00420,An02g04300,An04g02230,An04g03110,An02g06710,An02g13840,An01g13830,An0…
GO:0043558	regulation of translational initiation in response to stress	0.0180302509387616	0.0492375506177206	terminalNode	3	0	926	2611	An17g00860,An02g06710,An02g09370,
GO:0000105	histidine biosynthetic process	0.00175357526535977	0.00692494690779018	terminalNode	6	1	923	2610	An02g14890,An13g01080,An15g00610,An01g11930,An01g12570,An17g01640,
GO:0046391	5-phosphoribose 1-diphosphate metabolic process	0.0180302509387616	0.0492375506177206	nonTerminalNode	3	0	926	2611	An04g05860,An07g02210,An02g09240,
GO:0051236	establishment of RNA localization	3.77133228503137e-06	2.85149514234079e-05	nonTerminalNode	26	18	903	2593	An12g01350,An01g13190,An08g08740,An02g12610,An07g01580,An07g03150,An16g04940,An08g00520,An11g01570,An07g07790,An18g04180,An02g09200,An18g04840,An08g07360,An10g00360,An01g04310,An18g05810,An18g05830,An18g05190,An11g00610,An08g03550,An13g01070,An18g02140,An06g01870,An18g03310,An08g04900,
GO:0071038	nuclear polyadenylation-dependent tRNA catabolic process	0.000152102772952521	0.000841997493130029	terminalNode	8	1	921	2610	An01g07520,An07g08320,An14g05010,An02g01970,An11g10740,An04g01570,An07g06510,An12g04560,
GO:0000056	ribosomal small subunit export from nucleus	0.00123483000663456	0.00510396402742286	terminalNode	5	0	924	2611	An18g06750,An14g03620,An02g06850,An17g01130,An17g00240,
GO:0016078	tRNA catabolic process	0.000152102772952521	0.000841997493130029	nonTerminalNode	8	1	921	2610	An01g07520,An07g08320,An14g05010,An02g01970,An11g10740,An04g01570,An07g06510,An12g04560,
GO:0006547	histidine metabolic process	6.44656682346149e-06	4.54189935289332e-05	nonTerminalNode	13	3	916	2608	An02g14890,An13g01080,An15g00610,An02g08430,An17g01640,An11g06590,An04g05860,An07g02210,An18g02230,An01g12570,An01g11930,An02g14660,An02g09240,
GO:0019856	pyrimidine base biosynthetic process	0.000520399548946587	0.00246295969730446	nonTerminalNode	7	1	922	2610	An13g00440,An02g02910,An12g03570,An04g08330,An08g07420,An01g10650,An03g01310,
GO:0000375	RNA splicing, via transesterification reactions	0.00737938970640147	0.0243362852019623	nonTerminalNode	17	20	912	2591	An12g00410,An14g03630,An11g06760,An04g03910,An15g00420,An04g03060,An09g03480,An04g06670,An04g02030,An15g00160,An12g04860,An08g02220,An18g03120,An14g06480,An02g14340,An15g05680,An04g09010,
GO:0016073	snRNA metabolic process	6.26722360417198e-05	0.000377250352872488	nonTerminalNode	11	3	918	2608	An01g10270,An07g08320,An11g10740,An12g08800,An12g03720,An09g06170,An15g03230,An04g01570,An08g06650,An12g04560,An17g02170,
GO:0031119	tRNA pseudouridine synthesis	0.0186626199922005	0.0492375506177206	terminalNode	4	1	925	2610	An01g10270,An15g06730,An02g09220,An12g03720,
GO:0006626	protein targeting to mitochondrion	2.38899419778987e-07	2.24420667065109e-06	nonTerminalNode	21	8	908	2603	An02g01750,An14g06320,An01g12210,An16g02470,An15g00980,An01g03640,An15g00190,An08g07360,An13g00670,An02g10740,An16g05090,An08g01650,An03g04790,An08g04070,An02g01360,An12g04940,An11g02140,An01g07190,An10g00500,An01g11920,An02g04260,
GO:0008380	RNA splicing	0.00180345578350333	0.007055671221888	nonTerminalNode	22	25	907	2586	An12g00410,An14g03630,An11g00750,An11g06760,An04g03910,An15g00420,An04g03060,An07g03150,An09g03480,An04g06670,An04g02030,An15g00160,An12g04860,An08g02220,An18g03120,An11g00610,An01g02220,An01g10140,An14g06480,An02g14340,An15g05680,An04g09010,
GO:0008652	cellular amino acid biosynthetic process	7.18928836853733e-06	4.89819647087158e-05	nonTerminalNode	48	56	881	2555	An05g00120,An04g02490,An03g06860,An02g06120,An04g02580,An15g00610,An16g08720,An04g01340,An02g03250,An17g02280,An06g01760,An17g02330,An02g12430,An04g05420,An16g04970,An01g14130,An02g02170,An13g00550,An02g06150,An03g04520,An11g02620,An01g13160,An14g03400,An13g01080,An01g08410,An04g01610,An04g00430,An11g06110,An16g04170,An01g11930,An01g12570,An05g00160,An11g02120,An17g00860,An09g05860,An17g01640,An0…
GO:0031125	rRNA 3'-end processing	1.76130009608932e-05	0.000114948006271092	nonTerminalNode	11	2	918	2609	An01g07520,An07g08320,An14g05010,An02g01970,An11g10740,An08g10060,An02g09200,An15g03230,An04g01570,An07g06510,An12g04560,
GO:0009067	aspartate family amino acid biosynthetic process	0.000948502577120255	0.00405566619182454	terminalNode	11	6	918	2605	An04g05260,An01g08410,An02g07500,An04g05420,An11g06110,An05g00160,An14g00930,An09g05860,An16g08720,An04g01340,An17g02280,
GO:0006744	ubiquinone biosynthetic process	0.00466678916561816	0.0165346924422683	terminalNode	7	3	922	2608	An01g08500,An11g09930,An11g10370,An15g00930,An07g05610,An11g06590,An04g06490,
GO:0071028	nuclear mRNA surveillance	0.0158990616486135	0.0471646804887098	terminalNode	5	2	924	2609	An08g06790,An01g07520,An07g08320,An04g01570,An11g10740,
GO:0006405	RNA export from nucleus	1.98294176332837e-05	0.000128064988881624	nonTerminalNode	24	18	905	2593	An12g01350,An01g13190,An08g08740,An02g12610,An07g03150,An16g04940,An08g00520,An11g01570,An07g07790,An18g04180,An02g09200,An18g04840,An10g00360,An01g04310,An18g05810,An18g05830,An18g05190,An11g00610,An08g03550,An13g01070,An18g02140,An06g01870,An18g03310,An08g04900,
GO:0071027	nuclear RNA surveillance	0.000185049888723509	0.000997660269639786	nonTerminalNode	9	2	920	2609	An01g07520,An07g08320,An14g05010,An02g01970,An11g10740,An08g06790,An04g01570,An07g06510,An12g04560,
GO:0034654	nucleobase, nucleoside, nucleotide and nucleic acid biosynthetic process	0.000191994933639454	0.00100878693946154	nonTerminalNode	30	33	899	2578	An15g01760,An16g08210,An02g02910,An11g10150,An02g14880,An09g05870,An04g08330,An03g06970,An02g00890,An07g09110,An15g01710,An02g12420,An03g01310,An16g07400,An01g13920,An02g04020,An11g09320,An02g09960,An08g07420,An16g08550,An09g05840,An12g00320,An14g00280,An12g03570,An01g10650,An13g00440,An15g01700,An07g10100,An01g10880,An04g02060,
GO:0017183	peptidyl-diphthamide biosynthetic process from peptidyl-histidine	0.0180302509387616	0.0492375506177206	terminalNode	3	0	926	2611	An07g09370,An08g07220,An04g04050,
GO:0032543	mitochondrial translation	0.0142510072620057	0.0439583308579281	terminalNode	11	11	918	2600	An11g11240,An12g00130,An01g08490,An07g04800,An02g01740,An15g00420,An04g03060,An04g03110,An16g03130,An04g02550,An08g04470,
GO:0044238	primary metabolic process	8.91259208196527e-07	7.89401012974067e-06	nonTerminalNode	547	1298	382	1313	An09g02720,An02g06120,An15g06260,An15g01480,An17g02340,An15g00610,An02g03250,An02g14360,An08g04470,An02g04220,An11g09670,An02g14340,An14g03400,An11g11210,An14g03780,An08g00510,An15g00490,An02g04300,An04g02230,An16g07400,An12g00510,An07g02960,An12g04870,An07g09120,An08g10060,An18g03220,An04g02550,An09g02800,An11g06650,An02g01600,An16g08030,An02g05650,An11g11150,An04g02490,An09g05380,An04g08330,An0…
GO:0043144	snoRNA processing	0.000567638839514415	0.00260872496888866	nonTerminalNode	9	3	920	2608	An07g08320,An11g10740,An12g08800,An01g10140,An04g01570,An01g12230,An13g00030,An12g08580,An17g02170,
GO:0042255	ribosome assembly	1.0980079532666e-17	3.24173776678711e-16	nonTerminalNode	38	5	891	2606	An04g02120,An08g02870,An02g05650,An16g08030,An12g04670,An04g01480,An08g03430,An17g02240,An01g04740,An01g06040,An18g05140,An08g05730,An18g01980,An02g04980,An04g08790,An04g01930,An16g04690,An16g04930,An02g14950,An02g06130,An02g13900,An17g01975,An01g06270,An02g09200,An12g04870,An04g08760,An01g02880,An01g00770,An02g04220,An07g08850,An01g03760,An02g07010,An01g04240,An08g07610,An11g09670,An14g04940,An0…
GO:0006220	pyrimidine nucleotide metabolic process	0.0158990616486135	0.0471646804887098	nonTerminalNode	5	2	924	2609	An02g14880,An09g05840,An12g03570,An01g10650,An03g01310,
GO:0031120	snRNA pseudouridine synthesis	0.00579514280339064	0.0193171426779688	terminalNode	5	1	924	2610	An01g10270,An09g06170,An12g03720,An08g06650,An17g02170,
GO:0043038	amino acid activation	9.92978297834887e-09	1.18393566280313e-07	nonTerminalNode	23	7	906	2604	An02g14080,An02g04880,An01g03650,An07g06000,An08g06770,An09g05970,An08g00510,An03g01280,An01g08490,An17g02340,An02g01740,An15g06260,An06g01830,An16g09320,An01g00130,An15g00420,An04g03060,An04g03110,An16g03130,An04g02230,An02g02010,An11g02400,An14g05260,
GO:0034621	cellular macromolecular complex subunit organization	4.07352964130765e-08	4.35446272001852e-07	nonTerminalNode	100	139	829	2472	An08g02870,An12g04670,An12g00410,An17g02210,An12g08800,An03g04320,An09g06180,An01g02900,An01g06040,An07g01520,An01g04050,An07g10400,An07g07790,An04g01770,An16g04930,An12g07950,An02g14950,An02g06130,An11g09370,An02g13900,An17g01975,An08g06090,An01g00770,An02g04220,An10g00360,An02g01720,An18g05060,An07g08850,An08g01550,An18g05190,An01g03760,An16g06850,An08g06790,An01g10140,An01g04240,An11g09670,An1…
GO:0034472	snRNA 3'-end processing	0.0158990616486135	0.0471646804887098	nonTerminalNode	5	2	924	2609	An15g03230,An07g08320,An04g01570,An11g10740,An12g04560,
GO:0046148	pigment biosynthetic process	0.00770808029632323	0.0251526830722127	nonTerminalNode	10	8	919	2603	An04g03120,An11g02430,An07g10040,An12g00320,An17g01480,An02g00890,An18g02970,An01g04250,An02g12420,An16g07400,
GO:0009167	purine ribonucleoside monophosphate metabolic process	0.0158990616486135	0.0471646804887098	nonTerminalNode	5	2	924	2609	An14g00280,An02g04020,An15g01760,An11g10150,An04g02060,
GO:0000480	endonucleolytic cleavage in 5'-ETS of tricistronic rRNA transcript (SSU-rRNA, 5.8S rRNA, LSU-rRNA)	2.69465687648808e-09	3.48059846546376e-08	terminalNode	22	5	907	2606	An04g01900,An04g08790,An01g03080,An02g01600,An11g01850,An01g05560,An02g06850,An08g09160,An09g05270,An02g06750,An08g03460,An14g03620,An02g09260,An15g06390,An16g08220,An01g03760,An14g05390,An02g14360,An16g07300,An16g08860,An01g05500,An04g00070,
GO:0033753	establishment of ribosome localization	1.13908758621712e-11	1.85851132488056e-10	nonTerminalNode	24	3	905	2608	An02g03520,An08g02210,An08g08760,An01g13200,An08g00420,An17g01975,An02g06850,An17g01815,An08g00730,An04g08760,An02g12610,An04g03790,An01g04310,An13g01010,An18g06750,An02g13890,An14g03620,An14g05140,An11g00610,An17g01140,An14g06020,An17g01130,An17g00240,An07g07790,
GO:0000055	ribosomal large subunit export from nucleus	1.59144908664014e-06	1.33337626177958e-05	terminalNode	13	2	916	2609	An02g13890,An11g00610,An01g13200,An14g05140,An14g06020,An08g00420,An17g01975,An08g00730,An04g08760,An04g03790,An01g04310,An07g07790,An13g01010,
GO:0006015	5-phosphoribose 1-diphosphate biosynthetic process	0.0180302509387616	0.0492375506177206	terminalNode	3	0	926	2611	An04g05860,An07g02210,An02g09240,
GO:0006457	protein folding	0.0080706391731065	0.0260614389964897	terminalNode	20	26	909	2585	An02g01750,An02g08920,An15g05410,An12g04750,An08g06540,An16g05090,An08g05300,An11g02360,An16g03100,An12g04940,An15g01710,An17g02130,An08g08690,An18g05770,An16g03000,An02g12750,An04g07340,An01g06480,An15g06370,An15g01700,
GO:0034404	nucleobase, nucleoside and nucleotide biosynthetic process	0.000191994933639454	0.00100878693946154	nonTerminalNode	30	33	899	2578	An15g01760,An16g08210,An02g02910,An11g10150,An02g14880,An09g05870,An04g08330,An03g06970,An02g00890,An07g09110,An15g01710,An02g12420,An03g01310,An16g07400,An01g13920,An02g04020,An11g09320,An02g09960,An08g07420,An16g08550,An09g05840,An12g00320,An14g00280,An12g03570,An01g10650,An13g00440,An15g01700,An07g10100,An01g10880,An04g02060,
GO:0050657	nucleic acid transport	3.77133228503137e-06	2.85149514234079e-05	nonTerminalNode	26	18	903	2593	An12g01350,An01g13190,An08g08740,An02g12610,An07g01580,An07g03150,An16g04940,An08g00520,An11g01570,An07g07790,An18g04180,An02g09200,An18g04840,An08g07360,An10g00360,An01g04310,An18g05810,An18g05830,An18g05190,An11g00610,An08g03550,An13g01070,An18g02140,An06g01870,An18g03310,An08g04900,
GO:0022607	cellular component assembly	0.0132164434792869	0.0413848230159488	nonTerminalNode	85	178	844	2433	An02g04330,An12g04670,An12g07950,An02g06130,An03g06950,An02g04220,An02g01720,An18g05060,An01g04240,An11g09670,An04g09010,An08g07030,An11g11210,An04g01480,An18g01980,An18g03900,An04g01930,An08g02830,An12g04870,An15g01270,An02g05650,An16g08030,An08g03430,An02g09200,An08g07360,An15g01700,An08g07610,An16g07430,An15g02320,An08g02450,An07g08370,An01g04740,An18g05140,An12g04940,An02g08900,An04g08790,An1…
GO:0015939	pantothenate metabolic process	0.00472038800367981	0.0165346924422683	nonTerminalNode	4	0	925	2611	An08g06560,An18g01970,An11g06930,An04g02420,
GO:0006412	translation	2.68862439525777e-31	1.66694712505982e-29	nonTerminalNode	94	31	835	2580	An08g10140,An07g02650,An12g01350,An12g04670,An17g02210,An15g06790,An16g04450,An18g04650,An02g08080,An08g03430,An09g05380,An09g04110,An02g12120,An12g00130,An01g02900,An01g08490,An15g06260,An17g02340,An07g04800,An01g03050,An04g03060,An17g01360,An18g06260,An02g02010,An08g00610,An08g04470,An14g01010,An15g00380,An01g04430,An08g02210,An01g03650,An15g01290,An04g02030,An15g01000,An14g01030,An18g04840,An0…
GO:0009303	rRNA transcription	0.00123483000663456	0.00510396402742286	nonTerminalNode	5	0	924	2611	An11g01770,An18g03770,An11g01950,An01g05610,An11g09370,
GO:0034475	U4 snRNA 3'-end processing	0.0186626199922005	0.0492375506177206	terminalNode	4	1	925	2610	An07g08320,An04g01570,An11g10740,An12g04560,
GO:0019322	pentose biosynthetic process	0.0180302509387616	0.0492375506177206	nonTerminalNode	3	0	926	2611	An04g05860,An07g02210,An02g09240,
GO:0000966	RNA 5'-end processing	8.44127108008009e-10	1.13773653688036e-08	nonTerminalNode	23	5	906	2606	An04g01900,An04g08790,An01g03080,An02g01600,An11g01850,An01g05560,An18g06710,An02g06850,An08g09160,An09g05270,An02g06750,An08g03460,An14g03620,An02g09260,An15g06390,An16g08220,An01g03760,An14g05390,An02g14360,An16g07300,An16g08860,An01g05500,An04g00070,
GO:0006999	nuclear pore organization	0.0185216480787267	0.0492375506177206	terminalNode	7	5	922	2606	An14g06530,An14g00100,An07g01520,An08g06090,An08g00520,An11g11140,An07g07790,
GO:0045727	positive regulation of translation	0.00994438912950469	0.0319457060118804	nonTerminalNode	7	4	922	2607	An12g01350,An02g05700,An04g01940,An09g04110,An02g13840,An12g00130,An01g02900,
GO:0006119	oxidative phosphorylation	0.00691369974331573	0.0229224269564479	nonTerminalNode	12	11	917	2600	An14g04170,An14g04080,An16g08550,An02g09930,An09g06650,An07g07390,An01g06180,An15g01700,An04g05220,An15g01710,An04g01200,An01g10880,
GO:0016070	RNA metabolic process	3.43807000715359e-30	1.9378212767593e-28	nonTerminalNode	259	295	670	2316	An09g02720,An18g01610,An02g06050,An15g00750,An15g01480,An15g06260,An17g02340,An04g03910,An01g04050,An02g14360,An16g03090,An02g06130,An02g04220,An01g03160,An16g03130,An16g01560,An11g09670,An02g14340,An04g09010,An11g06660,An14g03780,An11g11210,An12g03850,An08g00510,An15g00420,An15g00490,An04g03110,An04g02230,An02g13840,An02g12040,An12g00510,An07g02960,An18g03120,An15g00900,An16g05050,An08g10060,An1…
GO:0040031	snRNA modification	0.00579514280339064	0.0193171426779688	nonTerminalNode	5	1	924	2610	An01g10270,An09g06170,An12g03720,An08g06650,An17g02170,
GO:0006415	translational termination	0.000520399548946587	0.00246295969730446	terminalNode	7	1	922	2610	An15g03420,An12g04870,An08g03550,An10g00360,An01g02900,An17g02210,An11g11240,
GO:0000054	ribosomal subunit export from nucleus	1.13908758621712e-11	1.85851132488056e-10	nonTerminalNode	24	3	905	2608	An02g03520,An08g02210,An08g08760,An01g13200,An08g00420,An17g01975,An02g06850,An17g01815,An08g00730,An04g08760,An02g12610,An04g03790,An01g04310,An13g01010,An18g06750,An02g13890,An14g03620,An14g05140,An11g00610,An17g01140,An14g06020,An17g01130,An17g00240,An07g07790,
GO:0000469	cleavage involved in rRNA processing	6.82899666437153e-19	2.35220996217242e-17	nonTerminalNode	43	7	886	2604	An04g01900,An01g03080,An07g08320,An02g01600,An11g01850,An01g00150,An15g03230,An02g03350,An08g08740,An08g09160,An09g05270,An08g03460,An02g09260,An14g05010,An02g01970,An11g10740,An14g05390,An02g14360,An16g07300,An16g08860,An04g01570,An18g04230,An04g08790,An01g05560,An18g06710,An02g09200,An02g06850,An07g06510,An15g00730,An13g01010,An02g06750,An18g06750,An14g03620,An01g07520,An16g08220,An15g06390,An0…
GO:0032268	regulation of cellular protein metabolic process	6.18414767367009e-05	0.000377250352872488	nonTerminalNode	27	25	902	2586	An08g10140,An15g02420,An12g01350,An12g04670,An18g04650,An12g04750,An09g04110,An08g06540,An12g00130,An01g02900,An17g00860,An01g03050,An02g06710,An04g06320,An02g13840,An01g04430,An15g02440,An15g01290,An08g00980,An04g01940,An02g09370,An07g06520,An14g01560,An02g05700,An08g00970,An05g00530,An06g01710,
GO:0090304	nucleic acid metabolic process	3.79442390804996e-16	9.8022617624624e-15	nonTerminalNode	275	439	654	2172	An09g02720,An18g01610,An02g06050,An15g00750,An15g06260,An15g01480,An17g02340,An04g03910,An01g04050,An02g14360,An16g03090,An02g06130,An02g04220,An01g03160,An16g03130,An16g01560,An11g09670,An02g14340,An04g09010,An11g06660,An14g03780,An11g11210,An12g03850,An08g00510,An15g00420,An15g00490,An04g03110,An04g02230,An02g06710,An02g13840,An02g12040,An12g00510,An07g02960,An18g03120,An15g00900,An16g05050,An0…
GO:0009069	serine family amino acid metabolic process	0.0116184771266483	0.0365657655762537	nonTerminalNode	13	14	916	2597	An11g11160,An17g00630,An17g02330,An17g02090,An05g00160,An08g02990,An14g00930,An16g08720,An11g09790,An14g00630,An02g10750,An11g06820,An02g00890,
GO:0045426	quinone cofactor biosynthetic process	0.00466678916561816	0.0165346924422683	nonTerminalNode	7	3	922	2608	An01g08500,An11g09930,An11g10370,An15g00930,An07g05610,An11g06590,An04g06490,
GO:0034471	ncRNA 5'-end processing	8.44127108008009e-10	1.13773653688036e-08	nonTerminalNode	23	5	906	2606	An04g01900,An04g08790,An01g03080,An02g01600,An11g01850,An01g05560,An18g06710,An02g06850,An08g09160,An09g05270,An02g06750,An08g03460,An14g03620,An02g09260,An15g06390,An16g08220,An01g03760,An14g05390,An02g14360,An16g07300,An16g08860,An01g05500,An04g00070,
GO:0022904	respiratory electron transport chain	0.000584859307541168	0.00260872496888866	nonTerminalNode	8	2	921	2609	An14g04170,An14g04080,An09g06650,An07g07390,An01g06180,An04g05220,An02g09930,An04g01200,
GO:0000376	RNA splicing, via transesterification reactions with guanosine as nucleophile	0.0180302509387616	0.0492375506177206	nonTerminalNode	3	0	926	2611	An15g00420,An14g03630,An04g03060,
GO:0016180	snRNA processing	0.00545310241450057	0.0187829083166131	nonTerminalNode	6	2	923	2609	An07g08320,An11g10740,An12g08800,An15g03230,An04g01570,An12g04560,
GO:0006730	one-carbon metabolic process	0.000252342025981467	0.00126171012990733	nonTerminalNode	25	25	904	2586	An09g02720,An07g05620,An01g00140,An04g02490,An03g04320,An18g03060,An02g11460,An09g05860,An01g12180,An12g04740,An16g02140,An01g07400,An02g12420,An02g02900,An16g07400,An07g10200,An07g03280,An01g12230,An15g00890,An01g12700,An01g00070,An18g02230,An16g01560,An18g06850,An11g06660,
GO:0031126	snoRNA 3'-end processing	0.00180943826496805	0.007055671221888	terminalNode	7	2	922	2609	An07g08320,An11g10740,An01g10140,An04g01570,An01g12230,An13g00030,An17g02170,
GO:0017182	peptidyl-diphthamide metabolic process	0.0180302509387616	0.0492375506177206	nonTerminalNode	3	0	926	2611	An07g09370,An08g07220,An04g04050,
GO:0006400	tRNA modification	6.62063254523861e-06	4.61212604275049e-05	nonTerminalNode	30	25	899	2586	An01g10270,An15g00230,An01g11720,An18g03060,An02g11460,An01g12180,An02g09220,An09g06010,An12g03720,An16g02140,An01g07400,An15g00380,An07g10200,An12g04810,An15g06730,An07g03280,An01g10700,An15g00210,An08g00420,An15g01000,An01g03360,An01g02100,An01g12800,An01g00070,An18g03220,An16g01560,An02g12030,An18g06850,An17g01660,An11g06660,
GO:0006207	'de novo' pyrimidine base biosynthetic process	0.00175357526535977	0.00692494690779018	terminalNode	6	1	923	2610	An13g00440,An02g02910,An12g03570,An04g08330,An08g07420,An01g10650,
GO:0009987	cellular process	0.0113751692742381	0.0359826783164676	nonTerminalNode	736	1971	193	640	An15g00930,An18g05590,An15g01480,An17g02340,An15g00610,An02g14360,An08g06090,An02g01270,An02g14340,An11g11210,An15g00490,An17g00240,An12g00510,An07g02960,An12g04870,An02g10740,An02g06440,An08g10060,An08g03300,An04g02550,An09g02800,An11g04990,An16g08030,An11g02430,An11g11150,An09g05380,An04g02490,An14g00310,An11g00560,An14g05390,An14g06320,An02g09200,An02g06750,An08g00950,An04g07340,An07g06570,An1…
GO:0009132	nucleoside diphosphate metabolic process	0.0180302509387616	0.0492375506177206	terminalNode	3	0	926	2611	An09g05870,An09g05840,An07g10100,
GO:0045903	positive regulation of translational fidelity	0.0180302509387616	0.0492375506177206	terminalNode	3	0	926	2611	An04g01940,An02g13840,An12g01350,
GO:0000956	nuclear-transcribed mRNA catabolic process	0.00394220099222716	0.014723883223981	nonTerminalNode	18	20	911	2591	An16g07430,An07g08320,An11g04510,An11g11210,An15g03420,An02g13910,An14g05010,An01g03050,An11g10740,An04g01570,An15g00160,An02g02530,An01g07520,An16g05050,An08g06790,An12g01330,An14g04940,An11g06650,
GO:0019346	transsulfuration	0.00472038800367981	0.0165346924422683	terminalNode	4	0	925	2611	An11g11160,An16g08720,An05g00160,An14g00930,
GO:0034476	U5 snRNA 3'-end processing	0.0186626199922005	0.0492375506177206	terminalNode	4	1	925	2610	An15g03230,An07g08320,An04g01570,An12g04560,
GO:0009127	purine nucleoside monophosphate biosynthetic process	0.0158990616486135	0.0471646804887098	nonTerminalNode	5	2	924	2609	An14g00280,An02g04020,An15g01760,An11g10150,An04g02060,
GO:0006807	nitrogen compound metabolic process	1.06788089522077e-17	3.24173776678711e-16	nonTerminalNode	405	735	524	1876	An09g02720,An02g06120,An15g06260,An15g01480,An17g02340,An15g00610,An02g03250,An02g14360,An02g04220,An11g09670,An02g14340,An14g03400,An11g11210,An14g03780,An08g00510,An15g00490,An04g02230,An16g07400,An12g00510,An07g02960,An08g10060,An18g03220,An11g06650,An02g01600,An11g02430,An16g08030,An02g05650,An11g11150,An04g02490,An04g08330,An01g03050,An11g00560,An14g05390,An02g12430,An15g01000,An02g09200,An0…
GO:0045333	cellular respiration	0.000212590804640036	0.00108037949899035	nonTerminalNode	27	28	902	2583	An16g02570,An02g04330,An15g01270,An14g04080,An15g00930,An09g03870,An02g09930,An11g10200,An04g07330,An14g04960,An14g00310,An17g01670,An09g06650,An04g04750,An09g06680,An11g06590,An07g07390,An04g01200,An02g08900,An14g04170,An18g06760,An07g02160,An02g12430,An08g05580,An01g00130,An01g06180,An04g05220,
GO:0016074	snoRNA metabolic process	0.00117203365903805	0.00494327121499041	nonTerminalNode	10	5	919	2606	An07g08320,An11g10740,An12g08800,An01g10140,An07g08370,An04g01570,An01g12230,An13g00030,An12g08580,An17g02170,
GO:0042779	tRNA 3'-trailer cleavage	0.0180302509387616	0.0492375506177206	terminalNode	3	0	926	2611	An15g03230,An01g10770,An01g10760,
GO:0051246	regulation of protein metabolic process	0.000212590804640036	0.00108037949899035	nonTerminalNode	27	28	902	2583	An08g10140,An15g02420,An12g01350,An12g04670,An18g04650,An12g04750,An09g04110,An08g06540,An12g00130,An01g02900,An17g00860,An01g03050,An02g06710,An04g06320,An02g13840,An01g04430,An15g02440,An15g01290,An08g00980,An04g01940,An02g09370,An07g06520,An14g01560,An02g05700,An08g00970,An05g00530,An06g01710,
GO:0006417	regulation of translation	1.67455504053874e-06	1.38429883351202e-05	nonTerminalNode	24	14	905	2597	An08g10140,An15g02420,An12g01350,An12g04670,An18g04650,An09g04110,An12g00130,An01g02900,An17g00860,An01g03050,An02g06710,An02g13840,An01g04430,An15g02440,An15g01290,An08g00980,An04g01940,An02g09370,An07g06520,An14g01560,An02g05700,An08g00970,An05g00530,An06g01710,
GO:0006446	regulation of translational initiation	0.000190544363449923	0.00100878693946154	nonTerminalNode	10	3	919	2608	An17g00860,An01g04430,An01g03050,An15g02420,An12g04670,An08g00980,An18g04650,An02g06710,An02g09370,An06g01710,
GO:0042775	mitochondrial ATP synthesis coupled electron transport	0.000584859307541168	0.00260872496888866	nonTerminalNode	8	2	921	2609	An14g04170,An14g04080,An09g06650,An07g07390,An01g06180,An04g05220,An02g09930,An04g01200,
GO:0045943	positive regulation of transcription from RNA polymerase I promoter	0.00579514280339064	0.0193171426779688	terminalNode	5	1	924	2610	An07g05380,An08g09160,An07g08590,An18g02960,An04g06120,
GO:0000478	endonucleolytic cleavage involved in rRNA processing	1.8011537725909e-14	3.85074254829778e-13	nonTerminalNode	32	5	897	2606	An04g01900,An01g03080,An02g01600,An11g01850,An01g00150,An02g03350,An08g08740,An08g09160,An09g05270,An08g03460,An02g09260,An14g05390,An02g14360,An16g07300,An16g08860,An18g04230,An04g08790,An01g05560,An18g06710,An02g09200,An02g06850,An13g01010,An02g06750,An18g06750,An14g03620,An16g08220,An15g06390,An01g03760,An11g09670,An01g05500,An04g00070,An08g06650,
