# Supplementary material for: The Transcriptomic Signature of RacA Activation and Inactivation Provides New Insights into the Morphogenetic Network of Aspergillus niger
Source: PLoS One. 2013 Jul 24;8(7):e68946. doi: 10.1371/journal.pone.0068946 (PMC3722221; doi:10.1371/journal.pone.0068946)
Supplement: Table S3 — ZIP archive file containing FetGOat enrichment results for the up- and down-regulated gene sets of all six comparisons. (ZIP) [file pone.0068946.s003.zip › FetGOat/02.DOWN/tables/02.down.txt_MFover.csv]

GO term	description	p-value	FDR	node type	sP	rP	sN	rN	genes enriched
GO:0003735	structural constituent of ribosome	4.23652952744834e-36	1.02947667516995e-33	terminalNode	69	4	860	2607	An08g10140,An01g14080,An02g14610,An01g13190,An12g01350,An02g06040,An02g08080,An08g03430,An02g12120,An07g09550,An14g04960,An18g05590,An15g00770,An17g01270,An11g11170,An17g01360,An11g06810,An08g00610,An14g01010,An07g09070,An11g07920,An04g03900,An02g09200,An01g03110,An07g08850,An18g06010,An01g03160,An08g00950,An08g04150,An13g01070,An07g06570,An18g03810,An13g01000,An11g09670,An01g03460,An09g05980,An0…
GO:0004812	aminoacyl-tRNA ligase activity	2.6231996231662e-10	1.06239584738231e-08	terminalNode	24	5	905	2606	An18g03300,An02g14080,An02g04880,An01g03650,An07g06000,An08g06770,An09g05970,An08g00510,An03g01280,An01g08490,An17g02340,An02g01740,An06g01830,An16g09320,An15g00420,An04g03060,An04g03110,An16g03130,An04g02230,An02g02010,An07g08140,An11g02400,An09g03950,An14g05260,
GO:0008565	protein transporter activity	0.000290452266311251	0.0035289950356817	nonTerminalNode	18	14	911	2597	An11g04990,An01g03640,An11g04980,An11g02140,An15g01240,An15g06440,An02g04260,An15g00190,An08g07360,An02g10740,An08g04070,An03g04790,An02g01360,An09g06030,An18g05830,An16g05050,An01g07190,An10g00500,
GO:0016676	oxidoreductase activity, acting on heme group of donors, oxygen as acceptor	0.00579514280339064	0.0352054925305981	nonTerminalNode	5	1	924	2610	An02g01720,An07g07390,An14g04170,An02g09930,An11g10200,
GO:0008135	translation factor activity, nucleic acid binding	4.61483626096012e-10	1.60200744487616e-08	nonTerminalNode	21	3	908	2608	An01g04430,An02g11680,An07g02650,An15g02420,An02g12320,An11g11240,An17g02210,An08g00980,An14g01030,An18g04840,An18g04650,An09g05380,An02g12410,An11g10630,An01g02900,An16g05260,An01g06230,An18g06260,An08g04470,An06g01710,An01g02840,
GO:0043021	ribonucleoprotein binding	0.000584859307541168	0.00592170048885432	nonTerminalNode	8	2	921	2609	An09g06030,An05g00140,An04g08760,An17g01815,An09g04110,An02g01590,An01g13830,An01g02900,
GO:0016876	ligase activity, forming aminoacyl-tRNA and related compounds	2.6231996231662e-10	1.06239584738231e-08	nonTerminalNode	24	5	905	2606	An18g03300,An02g14080,An02g04880,An01g03650,An07g06000,An08g06770,An09g05970,An08g00510,An03g01280,An01g08490,An17g02340,An02g01740,An06g01830,An16g09320,An15g00420,An04g03060,An04g03110,An16g03130,An04g02230,An02g02010,An07g08140,An11g02400,An09g03950,An14g05260,
GO:0008757	S-adenosylmethionine-dependent methyltransferase activity	0.00138807748613596	0.0129731857358092	nonTerminalNode	19	19	910	2592	An09g02720,An04g06490,An01g00140,An02g11460,An01g12180,An12g04740,An16g02140,An01g07400,An08g07220,An02g08430,An07g03280,An15g00890,An18g06750,An01g12700,An18g05190,An01g00070,An18g02230,An16g01560,An18g06850,
GO:0008175	tRNA methyltransferase activity	2.02547969845851e-05	0.00035156540480387	nonTerminalNode	12	3	917	2608	An07g10200,An01g12180,An07g03280,An18g03220,An01g00070,An16g02140,An16g01560,An01g07400,An18g06850,An18g03060,An11g06660,An02g11460,
GO:0003743	translation initiation factor activity	6.28054623066979e-07	1.27181061171063e-05	terminalNode	15	3	914	2608	An01g04430,An02g11680,An15g02420,An02g12320,An08g00980,An14g01030,An18g04650,An09g05380,An02g12410,An11g10630,An16g05260,An01g06230,An18g06260,An01g02840,An06g01710,
GO:0022884	macromolecule transmembrane transporter activity	0.00165101775772633	0.0143284755402678	nonTerminalNode	8	3	921	2608	An03g04790,An08g04070,An02g01360,An11g02140,An01g07190,An15g00190,An08g07360,An02g10740,
GO:0016741	transferase activity, transferring one-carbon groups	0.000219590082653656	0.00280844158341255	nonTerminalNode	32	37	897	2574	An09g02720,An04g06490,An01g00140,An18g03060,An02g11460,An01g12180,An11g06590,An07g10200,An08g07220,An11g06930,An16g04970,An02g03410,An18g06750,An18g05190,An18g02230,An16g01560,An18g06850,An11g06660,An14g03400,An02g14660,An12g04740,An16g02140,An01g07400,An02g08430,An07g03280,An08g07420,An15g00890,An01g12230,An01g12700,An18g03220,An01g00070,An04g02060,
GO:0016681	oxidoreductase activity, acting on diphenols and related substances as donors, cytochrome as acceptor	0.000322767447277754	0.00356511316765882	nonTerminalNode	6	0	923	2611	An01g12210,An01g06180,An04g05220,An14g04080,An09g06650,An04g01200,
GO:0009982	pseudouridine synthase activity	0.00175357526535977	0.0146937513614629	terminalNode	6	1	923	2610	An01g10270,An15g06730,An02g09220,An12g03720,An01g02100,An17g02170,
GO:0003724	RNA helicase activity	4.71037301207805e-07	1.04056421994088e-05	nonTerminalNode	14	2	915	2609	An08g07790,An02g11680,An04g02030,An01g09040,An14g03780,An11g11210,An12g03850,An14g03630,An10g00360,An02g06750,An18g03120,An15g01160,An04g01570,An12g04910,
GO:0003676	nucleic acid binding	3.80434404448314e-07	9.45558257445895e-06	nonTerminalNode	121	193	808	2418	An12g01350,An15g06260,An04g03910,An16g08860,An02g11970,An18g06260,An08g04470,An12g04810,An02g06130,An18g03810,An01g04240,An16g01560,An02g14340,An08g07030,An12g03850,An11g10630,An11g09310,An16g05260,An15g00420,An02g12640,An02g06710,An05g00960,An11g11030,An02g12320,An07g02960,An15g00900,An12g08230,An08g05260,An06g01710,An02g05650,An16g08030,An08g09160,An09g05380,An08g03430,An01g03050,An11g00560,An1…
GO:0051082	unfolded protein binding	0.000366473006282639	0.00387186697942092	terminalNode	19	16	910	2595	An15g01270,An02g08920,An15g05410,An15g02320,An01g03640,An08g02450,An11g02360,An16g03100,An12g04940,An15g01710,An18g06710,An18g05770,An07g06520,An02g12750,An04g07340,An01g06480,An15g06370,An10g00500,An15g01700,
GO:0005198	structural molecule activity	9.30517871879258e-20	1.1305792143333e-17	nonTerminalNode	76	39	853	2572	An08g10140,An01g14080,An02g14610,An01g13190,An12g01350,An02g06040,An02g08080,An08g03430,An02g12120,An07g09550,An14g04960,An18g05590,An15g00770,An17g01270,An11g11170,An17g01360,An11g06810,An08g00610,An14g01010,An07g09070,An14g06530,An11g07920,An04g03900,An02g09200,An01g03110,An01g04310,An18g05060,An07g08850,An01g03160,An18g06010,An08g00950,An08g04150,An13g01070,An07g06570,An18g03810,An13g01000,An1…
GO:0008168	methyltransferase activity	0.000945587024525777	0.00919110587839055	nonTerminalNode	29	36	900	2575	An09g02720,An04g06490,An01g00140,An18g03060,An02g11460,An01g12180,An11g06590,An07g10200,An08g07220,An11g06930,An02g03410,An18g06750,An18g05190,An18g02230,An16g01560,An18g06850,An11g06660,An02g14660,An12g04740,An16g02140,An01g07400,An02g08430,An07g03280,An15g00890,An01g12230,An01g12700,An18g03220,An01g00070,An04g02060,
GO:0003746	translation elongation factor activity	0.00472038800367981	0.0337368907321822	terminalNode	4	0	925	2611	An18g04840,An07g02650,An01g02900,An08g04470,
GO:0016675	oxidoreductase activity, acting on heme group of donors	0.00579514280339064	0.0352054925305981	nonTerminalNode	5	1	924	2610	An02g01720,An07g07390,An14g04170,An11g10200,An02g09930,
GO:0004004	ATP-dependent RNA helicase activity	5.7520238458637e-05	0.000873588621590549	terminalNode	10	2	919	2609	An08g07790,An18g03120,An02g11680,An04g02030,An01g09040,An14g03780,An12g03850,An04g01570,An14g03630,An02g06750,
GO:0008186	RNA-dependent ATPase activity	1.59144908664014e-06	2.97478560041195e-05	nonTerminalNode	13	2	916	2609	An08g07790,An18g03120,An02g11680,An02g14950,An01g10870,An04g02030,An01g09040,An14g03780,An12g03850,An04g01570,An14g03630,An10g00360,An02g06750,
GO:0003727	single-stranded RNA binding	0.000185049888723509	0.00249817349776737	terminalNode	9	2	920	2609	An15g03420,An16g07430,An15g06390,An01g03050,An04g02030,An15g06790,An04g01570,An14g03630,An11g01570,
GO:0004129	cytochrome-c oxidase activity	0.00579514280339064	0.0352054925305981	terminalNode	5	1	924	2610	An02g01720,An07g07390,An14g04170,An02g09930,An11g10200,
GO:0070181	SSU rRNA binding	0.00472038800367981	0.0337368907321822	terminalNode	4	0	925	2611	An09g06180,An02g06130,An12g01350,An07g02960,
GO:0015266	protein channel activity	0.000152102772952521	0.00217417493102722	terminalNode	8	1	921	2610	An03g04790,An08g04070,An02g01360,An11g02140,An01g07190,An15g00190,An08g07360,An02g10740,
GO:0000049	tRNA binding	0.00579514280339064	0.0352054925305981	terminalNode	5	1	924	2610	An08g05260,An15g06260,An01g07520,An04g01940,An16g01560,
GO:0003723	RNA binding	4.38762182056016e-19	3.55397367465373e-17	nonTerminalNode	76	41	853	2570	An02g05650,An16g08030,An12g01350,An12g00410,An15g06790,An01g09040,An08g09160,An08g03430,An09g06180,An14g03630,An01g02900,An15g06260,An01g06040,An04g03910,An01g03050,An11g00560,An12g07900,An16g08860,An06g01210,An04g06670,An18g06260,An11g01570,An15g01690,An16g04930,An02g06130,An04g02030,An17g01975,An02g06850,An01g04310,An02g13890,An08g02390,An15g06390,An18g03810,An08g02520,An01g04240,An01g03460,An1…
GO:0004386	helicase activity	0.0076861476694881	0.0445967502858701	nonTerminalNode	18	22	911	2589	An02g11680,An01g09040,An11g11210,An14g03780,An12g03850,An14g03630,An15g01160,An14g04830,An04g01570,An12g04910,An08g07790,An11g11030,An04g02030,An10g00360,An02g06750,An18g03120,An12g04720,An12g00210,
GO:0019843	rRNA binding	1.01221563404053e-07	3.07460498839811e-06	nonTerminalNode	12	0	917	2611	An02g13890,An01g06040,An16g04930,An18g05140,An16g08030,An02g06130,An12g01350,An07g02960,An17g01975,An01g04240,An09g06180,An18g06260,
GO:0043022	ribosome binding	0.00472038800367981	0.0337368907321822	terminalNode	4	0	925	2611	An09g06030,An09g04110,An01g13830,An01g02900,
GO:0003729	mRNA binding	0.00257107610790625	0.0201539191684264	terminalNode	12	9	917	2602	An02g06130,An12g00410,An15g00160,An12g04860,An08g02390,An15g03420,An11g06760,An15g00420,An01g03050,An04g06670,An04g01570,An11g01570,
GO:0008121	ubiquinol-cytochrome-c reductase activity	0.000322767447277754	0.00356511316765882	terminalNode	6	0	923	2611	An01g12210,An01g06180,An04g05220,An14g04080,An09g06650,An04g01200,
GO:0015002	heme-copper terminal oxidase activity	0.00579514280339064	0.0352054925305981	nonTerminalNode	5	1	924	2610	An02g01720,An07g07390,An14g04170,An02g09930,An11g10200,
GO:0008173	RNA methyltransferase activity	5.04529212732346e-05	0.000817337324626401	nonTerminalNode	14	6	915	2605	An07g10200,An07g03280,An18g03060,An02g11460,An18g06750,An01g12180,An01g00070,An18g03220,An18g02230,An16g02140,An16g01560,An01g07400,An18g06850,An11g06660,
GO:0016423	tRNA (guanine) methyltransferase activity	0.00579514280339064	0.0352054925305981	terminalNode	5	1	924	2610	An01g00070,An16g02140,An01g07400,An18g06850,An02g11460,
GO:0016875	ligase activity, forming carbon-oxygen bonds	2.6231996231662e-10	1.06239584738231e-08	nonTerminalNode	24	5	905	2606	An18g03300,An02g14080,An02g04880,An01g03650,An07g06000,An08g06770,An09g05970,An08g00510,An03g01280,An01g08490,An17g02340,An02g01740,An06g01830,An16g09320,An15g00420,An04g03060,An04g03110,An16g03130,An04g02230,An02g02010,An07g08140,An11g02400,An09g03950,An14g05260,
GO:0016874	ligase activity	0.0023655494836316	0.019160950817416	nonTerminalNode	42	66	887	2545	An18g01970,An15g02340,An04g02490,An11g10150,An01g08490,An14g00310,An17g02340,An17g01670,An04g01340,An04g03060,An04g08710,An02g02010,An07g08140,An02g12420,An03g01310,An01g13920,An15g00570,An01g03650,An04g02090,An16g04970,An09g05970,An02g01740,An16g09320,An16g03130,An02g14520,An18g03300,An02g14080,An02g04880,An08g06770,An08g00510,An06g01830,An15g00420,An04g02230,An04g03110,An11g02400,An02g09960,An0…
GO:0008320	protein transmembrane transporter activity	0.00165101775772633	0.0143284755402678	nonTerminalNode	8	3	921	2608	An03g04790,An08g04070,An02g01360,An11g02140,An01g07190,An15g00190,An08g07360,An02g10740,
GO:0030515	snoRNA binding	3.89118624463331e-07	9.45558257445895e-06	terminalNode	11	0	918	2611	An04g01900,An02g05650,An01g00150,An07g05380,An08g09160,An16g08860,An09g05270,An01g05500,An04g01860,An05g00960,An08g06650,
GO:0008170	N-methyltransferase activity	0.00770808029632323	0.0445967502858701	terminalNode	10	8	919	2603	An09g02720,An02g08430,An01g00140,An15g00890,An18g05190,An01g12700,An12g04740,An01g00070,An01g07400,An18g06850,
