# Supplementary material for: The Transcriptomic Signature of RacA Activation and Inactivation Provides New Insights into the Morphogenetic Network of Aspergillus niger
Source: PLoS One. 2013 Jul 24;8(7):e68946. doi: 10.1371/journal.pone.0068946 (PMC3722221; doi:10.1371/journal.pone.0068946)
Supplement: Table S3 — ZIP archive file containing FetGOat enrichment results for the up- and down-regulated gene sets of all six comparisons. (ZIP) [file pone.0068946.s003.zip › FetGOat/02.DOWN/tables/02.down.txt_CCover.csv]

GO term	description	p-value	FDR	node type	sP	rP	sN	rN	genes enriched
GO:0005737	cytoplasm	1.0684612444101e-12	5.37468383551748e-12	nonTerminalNode	599	1335	330	1276	An01g07860,An15g00930,An04g07060,An02g06120,An18g05590,An17g02340,An15g06260,An08g04470,An03g06950,An02g04220,An02g01270,An11g09670,An14g03400,An15g03200,An14g03780,An11g11210,An08g00510,An02g04300,An04g02230,An17g00240,An16g07400,An12g00510,An07g02960,An02g10740,An07g09120,An02g06440,An12g01340,An04g02550,An11g06650,An11g04990,An02g05650,An11g02430,An09g05380,An04g02490,An01g10820,An14g00310,An0…
GO:0043228	non-membrane-bounded organelle	9.90893438883807e-30	1.2652946988824e-28	nonTerminalNode	255	290	674	2321	An07g05790,An18g05590,An15g01480,An07g02690,An02g14360,An01g04050,An16g03090,An11g07920,An08g02210,An01g03160,An11g09670,An02g14340,An12g03850,An02g04300,An02g06710,An17g00240,An02g13840,An02g12040,An05g00960,An07g02960,An07g09120,An18g05630,An15g00900,An11g11110,An11g10020,An11g06650,An02g01600,An03g06850,An11g04470,An02g05650,An16g08030,An11g11150,An01g10820,An15g00770,An01g03050,An14g05390,An1…
GO:0005743	mitochondrial inner membrane	4.38971433226095e-09	1.45738515831063e-08	nonTerminalNode	53	46	876	2565	An02g01750,An02g04330,An01g08500,An15g01270,An05g00110,An11g02430,An04g07060,An04g06490,An11g10200,An12g00130,An14g04870,An07g04800,An09g06650,An08g01370,An15g00380,An14g06320,An14g04170,An11g09930,An12g07950,An02g01720,An07g05610,An01g07190,An01g06180,An15g01700,An14g04080,An01g03640,An12g04750,An08g02450,An08g06540,An02g09930,An08g01650,An16g05090,An11g02140,An07g07390,An01g13830,An15g01710,An0…
GO:0005840	ribosome	7.91173362677666e-37	1.64168472755616e-35	nonTerminalNode	102	28	827	2583	An08g10140,An01g14080,An07g02650,An02g04330,An02g14610,An12g04670,An01g13190,An12g01350,An02g06040,An02g12120,An01g02900,An07g09550,An18g05590,An02g02040,An07g06760,An08g00610,An14g01010,An07g09070,An11g07920,An08g02210,An04g03900,An01g12640,An07g08850,An18g06010,An01g03160,An08g04150,An13g01070,An18g03810,An11g09670,An14g03920,An08g01190,An02g05010,An07g09250,An01g10050,An18g02890,An11g10630,An1…
GO:0055029	nuclear DNA-directed RNA polymerase complex	0.000948502577120255	0.00238562769396913	nonTerminalNode	11	6	918	2605	An11g01770,An16g07430,An11g09370,An02g05460,An12g00780,An01g02200,An01g07250,An01g11950,An15g00700,An16g08710,An09g06640,
GO:0044452	nucleolar part	1.5537211698721e-15	9.21134693567029e-15	nonTerminalNode	34	5	895	2606	An04g01900,An08g00720,An08g02870,An04g02000,An11g11150,An07g05380,An08g09160,An09g05270,An17g02170,An01g10820,An08g01770,An01g07250,An02g09260,An01g11950,An02g14360,An16g03090,An15g00700,An16g08860,An16g07300,An07g08590,An04g09100,An05g00960,An11g01770,An02g05460,An11g09370,An04g02640,An01g12230,An01g02200,An12g08580,An04g06120,An01g05500,An04g01860,An02g14340,An04g00070,
GO:0005730	nucleolus	3.94679822853491e-52	2.18389501978932e-50	nonTerminalNode	125	23	804	2588	An08g02870,An03g04990,An04g02000,An07g05790,An01g06040,An15g01480,An07g09340,An02g09260,An11g01950,An07g02690,An01g04050,An02g14360,An16g03090,An16g08860,An02g14950,An18g06710,An11g09370,An02g13900,An17g01975,An01g12640,An01g00770,An01g03760,An01g02120,An08g02520,An17g02230,An18g02230,An14g04940,An02g14340,An02g03350,An17g01815,An12g03850,An09g05270,An11g09310,An14g05140,An18g01980,An04g01570,An1…
GO:0030686	90S preribosome	8.32857125165652e-32	1.53615869752776e-30	nonTerminalNode	65	6	864	2605	An02g01600,An08g00720,An08g02870,An11g04470,An02g05650,An04g02000,An01g13190,An11g11150,An02g06050,An01g09040,An08g09160,An01g10820,An08g01770,An02g09260,An02g14360,An16g03090,An16g07300,An16g08860,An17g02390,An07g08590,An16g04930,An18g06710,An02g06130,An02g06850,An02g09200,An04g02640,An15g00730,An02g06750,An07g08850,An01g03160,An01g03760,An15g06390,An01g04240,An01g05500,An04g00070,An04g01900,An1…
GO:0070469	respiratory chain	0.000190544363449923	0.00052717273887812	nonTerminalNode	10	3	919	2608	An02g01720,An14g04170,An14g04080,An09g06650,An07g07390,An01g06180,An04g05220,An02g09930,An11g10200,An04g01200,
GO:0005852	eukaryotic translation initiation factor 3 complex	8.42994776002121e-05	0.000245503741783074	terminalNode	7	0	922	2611	An01g06230,An14g01030,An01g04430,An16g05260,An02g12410,An18g06260,An02g06530,
GO:0017102	methionyl glutamyl tRNA synthetase complex	0.0180302509387616	0.0318406559131322	terminalNode	3	0	926	2611	An15g06260,An09g05970,An08g00510,
GO:0016272	prefoldin complex	0.0186626199922005	0.0319380919454154	terminalNode	4	1	925	2610	An16g03000,An08g02830,An18g03900,An07g06600,
GO:0044424	intracellular part	3.38716936129706e-31	5.11154649068466e-30	nonTerminalNode	780	1681	149	930	An15g00930,An18g05590,An17g02340,An15g01480,An02g14360,An08g06090,An02g01270,An02g14340,An15g03200,An11g11210,An02g03860,An15g00490,An17g00240,An05g00960,An12g00510,An07g02960,An02g10740,An02g06440,An08g10060,An04g02550,An11g04990,An11g02430,An16g08030,An11g11150,An09g05380,An04g02490,An14g00310,An11g00560,An14g05390,An07g08140,An14g06320,An02g09200,An02g06750,An08g00950,An15g07710,An04g07340,An0…
GO:0005744	mitochondrial inner membrane presequence translocase complex	0.00545310241450057	0.0109062048290011	nonTerminalNode	6	2	923	2609	An02g01750,An02g01360,An13g00670,An11g02140,An16g05090,An08g01650,
GO:0019866	organelle inner membrane	8.38575526236744e-09	2.72948112461372e-08	nonTerminalNode	54	49	875	2562	An02g01750,An02g04330,An01g08500,An15g01270,An05g00110,An11g02430,An04g07060,An04g06490,An11g10200,An12g00130,An14g04870,An07g04800,An09g06650,An08g01370,An15g00380,An14g04170,An14g06320,An11g09930,An12g07950,An02g01720,An07g05610,An01g07190,An01g06180,An15g01700,An14g04080,An01g03640,An12g04750,An08g02450,An02g09930,An08g06540,An16g05090,An08g01650,An11g02140,An07g07390,An01g11920,An01g13830,An1…
GO:0071004	U2-type prespliceosome	0.0248508930360505	0.0412524824398439	terminalNode	6	4	923	2607	An11g06760,An04g03910,An12g00410,An04g06670,An14g06480,An08g02220,
GO:0005751	mitochondrial respiratory chain complex IV	0.00579514280339064	0.0113175730042688	terminalNode	5	1	924	2610	An02g01720,An07g07390,An14g04170,An02g09930,An11g10200,
GO:0043232	intracellular non-membrane-bounded organelle	9.90893438883807e-30	1.2652946988824e-28	nonTerminalNode	255	290	674	2321	An07g05790,An18g05590,An15g01480,An07g02690,An02g14360,An01g04050,An16g03090,An11g07920,An08g02210,An01g03160,An11g09670,An02g14340,An12g03850,An02g04300,An02g06710,An17g00240,An02g13840,An02g12040,An05g00960,An07g02960,An07g09120,An18g05630,An15g00900,An11g11110,An11g10020,An11g06650,An02g01600,An03g06850,An11g04470,An02g05650,An16g08030,An11g11150,An01g10820,An15g00770,An01g03050,An14g05390,An1…
GO:0044446	intracellular organelle part	7.12786215169373e-11	3.11375030837147e-10	nonTerminalNode	404	826	525	1785	An15g00930,An12g00690,An04g07060,An18g05590,An15g01480,An02g14360,An03g06950,An08g06090,An02g04220,An11g09670,An02g14340,An14g03400,An15g03200,An14g03780,An15g00490,An02g04300,An05g00960,An07g02960,An02g10740,An12g01340,An11g06650,An02g01600,An11g04990,An02g05650,An16g08030,An11g02430,An11g11150,An01g10820,An11g00560,An14g05390,An14g06320,An18g06760,An14g04170,An02g12430,An02g09200,An02g06750,An0…
GO:0005761	mitochondrial ribosome	2.09171915878131e-20	1.57829718344408e-19	nonTerminalNode	38	2	891	2609	An02g05010,An02g04330,An07g09250,An18g02890,An02g14610,An08g04380,An14g06300,An02g06040,An09g04110,An07g05290,An12g03890,An07g09550,An02g09190,An03g04620,An18g05590,An14g04960,An15g00770,An11g11170,An17g01270,An02g04300,An11g06810,An07g06540,An07g09070,An11g07920,An04g01650,An04g03900,An08g05500,An18g03230,An01g08390,An01g03110,An18g06010,An18g05630,An08g00950,An08g04150,An07g06570,An13g01000,An1…
GO:0005829	cytosol	2.13486230185453e-09	7.54015195974153e-09	nonTerminalNode	83	96	846	2515	An08g10140,An01g14080,An18g06250,An15g02340,An12g04670,An01g13190,An12g01350,An17g02210,An02g12120,An18g03000,An07g06760,An08g00610,An14g01010,An18g05060,An07g08850,An08g01550,An01g03160,An13g01070,An15g06370,An18g03810,An11g09670,An14g03400,An01g10050,An11g10630,An01g12420,An04g05850,An02g06680,An02g13840,An18g03900,An16g07400,An08g02830,An07g02960,An08g00420,An07g10040,An18g05770,An18g04310,An0…
GO:0005666	DNA-directed RNA polymerase III complex	0.00175357526535977	0.00393369586553678	terminalNode	6	1	923	2610	An12g00780,An01g07250,An15g00700,An16g08710,An09g06640,An02g05460,
GO:0070545	PeBoW complex	0.0180302509387616	0.0318406559131322	terminalNode	3	0	926	2611	An08g00720,An04g02640,An04g02000,
GO:0044428	nuclear part	2.02762296295106e-15	1.16063935120647e-14	nonTerminalNode	208	298	721	2313	An03g04990,An12g00690,An18g01610,An07g05790,An11g04630,An15g01480,An04g03910,An02g01970,An07g02690,An02g14360,An01g04050,An16g03090,An16g08860,An04g01770,An08g06090,An02g04220,An17g02230,An02g14340,An08g07030,An04g09010,An12g03850,An11g09310,An11g11140,An14g05140,An15g00490,An18g01980,An05g00960,An11g10650,An07g10080,An12g08580,An18g03120,An15g00900,An08g05260,An11g11110,An11g10020,An11g06650,An0…
GO:0000178	exosome (RNase complex)	0.00165101775772633	0.00380651316364681	nonTerminalNode	8	3	921	2608	An01g07520,An07g08320,An14g05010,An02g01970,An11g10740,An15g06440,An07g06510,An12g04560,
GO:0005685	U1 snRNP	0.00994438912950469	0.0189743516723883	terminalNode	7	4	922	2607	An11g06760,An04g03910,An12g00410,An04g06670,An14g06480,An15g05680,An08g02220,
GO:0015935	small ribosomal subunit	1.33237320590676e-19	9.21558134085512e-19	nonTerminalNode	40	4	889	2607	An01g14080,An07g09250,An02g14610,An12g04670,An01g13190,An12g01350,An08g04380,An11g10630,An07g09550,An02g09190,An18g05590,An03g04620,An06g01930,An04g05850,An15g00770,An07g06760,An02g13840,An01g02840,An07g06540,An07g09070,An11g09500,An18g04180,An04g01650,An07g02960,An18g03230,An02g09200,An01g10720,An01g02880,An18g04310,An01g03110,An07g08850,An18g05630,An01g03160,An13g01070,An07g06570,An02g07010,An1…
GO:0044422	organelle part	7.12786215169373e-11	3.11375030837147e-10	nonTerminalNode	404	826	525	1785	An15g00930,An12g00690,An04g07060,An18g05590,An15g01480,An02g14360,An03g06950,An08g06090,An02g04220,An11g09670,An02g14340,An14g03400,An15g03200,An14g03780,An15g00490,An02g04300,An05g00960,An07g02960,An02g10740,An12g01340,An11g06650,An02g01600,An11g04990,An02g05650,An16g08030,An11g02430,An11g11150,An01g10820,An11g00560,An14g05390,An14g06320,An18g06760,An14g04170,An02g12430,An02g09200,An02g06750,An0…
GO:0000792	heterochromatin	0.00175357526535977	0.00393369586553678	nonTerminalNode	6	1	923	2610	An14g04830,An07g05380,An08g09160,An04g03300,An02g12040,An04g06120,
GO:0005742	mitochondrial outer membrane translocase complex	0.00472038800367981	0.00955590742208352	terminalNode	4	0	925	2611	An03g04790,An08g04070,An15g00190,An08g07360,
GO:0043227	membrane-bounded organelle	2.96824410196934e-09	1.00556841005492e-08	nonTerminalNode	575	1326	354	1285	An09g02720,An01g07860,An12g00690,An15g00930,An04g07060,An18g05590,An15g01480,An02g14360,An08g04470,An03g06950,An08g06090,An02g04220,An02g14340,An14g03400,An15g03200,An14g03780,An02g03860,An15g00490,An02g04300,An04g02230,An17g00240,An05g00960,An12g00510,An02g10740,An02g06440,An12g01340,An08g10060,An09g04910,An04g02550,An11g06650,An02g01600,An11g04990,An02g05650,An11g02430,An16g08030,An11g11150,An0…
GO:0005759	mitochondrial matrix	2.95839298979978e-13	1.53466636345864e-12	nonTerminalNode	67	49	862	2562	An02g01750,An02g04330,An15g00930,An02g14610,An02g06040,An09g04110,An14g03630,An07g09550,An02g11460,An18g05590,An14g04960,An14g07200,An15g00770,An17g01270,An11g11170,An04g04750,An11g06590,An11g06810,An07g09070,An18g06760,An11g07920,An02g12430,An08g05580,An04g03900,An01g03110,An18g06010,An08g00950,An08g04150,An07g06570,An13g01000,An09g05980,An16g02570,An14g03400,An02g05010,An01g12210,An07g09250,An1…
GO:0000176	nuclear exosome (RNase complex)	0.00165101775772633	0.00380651316364681	terminalNode	8	3	921	2608	An01g07520,An07g08320,An14g05010,An02g01970,An11g10740,An15g06440,An07g06510,An12g04560,
GO:0005575	cellular_component	1.74500651281921e-21	1.81044425704993e-20	nonTerminalNode	804	1870	125	741	An15g00930,An18g05590,An17g02340,An15g01480,An02g14360,An08g06090,An02g01270,An02g14340,An15g03200,An11g11210,An02g03860,An15g00490,An17g00240,An05g00960,An12g00510,An07g02960,An11g02830,An02g10740,An02g06440,An08g10060,An04g02550,An11g04990,An11g02430,An16g08030,An11g11150,An09g05380,An04g02490,An14g00310,An11g00560,An14g05390,An07g08140,An14g06320,An02g09200,An02g06750,An08g00950,An15g07710,An0…
GO:0009295	nucleoid	0.0168925764146329	0.031157418720323	nonTerminalNode	9	8	920	2603	An18g06760,An04g01610,An02g12430,An16g05090,An07g09530,An01g00100,An04g04750,An12g04940,An09g03940,
GO:0000313	organellar ribosome	2.09171915878131e-20	1.57829718344408e-19	nonTerminalNode	38	2	891	2609	An02g05010,An02g04330,An07g09250,An18g02890,An02g14610,An08g04380,An14g06300,An02g06040,An09g04110,An07g05290,An12g03890,An07g09550,An02g09190,An03g04620,An18g05590,An14g04960,An15g00770,An11g11170,An17g01270,An02g04300,An11g06810,An07g06540,An07g09070,An11g07920,An04g01650,An04g03900,An08g05500,An18g03230,An01g08390,An01g03110,An18g06010,An18g05630,An08g00950,An08g04150,An07g06570,An13g01000,An1…
GO:0033279	ribosomal subunit	1.65951810509827e-37	3.93542864923305e-36	nonTerminalNode	75	6	854	2605	An08g10140,An01g14080,An18g05650,An02g14610,An12g04670,An01g13190,An12g01350,An02g06040,An02g08080,An08g03430,An02g12120,An07g09550,An14g04960,An18g05590,An15g00770,An17g01270,An11g11170,An17g01360,An07g06760,An11g06810,An08g00610,An14g01010,An07g09070,An11g07920,An04g03900,An02g09200,An01g03110,An07g08850,An18g06010,An01g03160,An08g00950,An08g04150,An13g01070,An07g06570,An18g03810,An13g01000,An1…
GO:0005750	mitochondrial respiratory chain complex III	0.00123483000663456	0.00292831115859053	terminalNode	5	0	924	2611	An01g06180,An04g05220,An14g04080,An09g06650,An04g01200,
GO:0044445	cytosolic part	6.82995090819108e-14	3.7792395025324e-13	nonTerminalNode	54	29	875	2582	An08g10140,An01g14080,An18g06250,An18g05650,An12g04670,An01g13190,An12g01350,An02g08080,An08g03430,An02g12120,An07g06600,An16g03100,An17g01360,An07g06760,An08g00610,An14g01010,An02g09200,An18g05060,An07g08850,An01g03160,An02g12750,An04g07340,An13g01070,An15g06370,An18g03810,An11g09670,An01g03460,An18g01670,An01g04920,An02g08920,An11g10630,An01g12420,An06g01930,An11g02360,An04g05850,An02g13840,An1…
GO:0032040	small-subunit processome	1.47777162879597e-17	9.08555890296783e-17	terminalNode	33	2	896	2609	An04g01900,An01g03080,An02g01600,An11g01850,An12g01350,An11g11150,An02g03350,An07g05380,An08g09160,An09g05270,An02g06390,An08g03460,An04g05850,An02g09260,An15g01160,An14g05390,An18g05080,An02g14360,An16g03090,An16g07300,An16g08860,An02g13840,An07g08590,An05g00960,An01g05560,An02g06130,An01g12230,An04g06120,An15g06390,An04g01860,An01g05500,An02g14340,An04g00070,
GO:0033553	rDNA heterochromatin	0.0186626199922005	0.0319380919454154	terminalNode	4	1	925	2610	An07g05380,An08g09160,An04g03300,An04g06120,
GO:0005635	nuclear envelope	0.0266989559016645	0.0438814522740228	nonTerminalNode	22	35	907	2576	An11g04990,An12g00690,An01g09040,An12g03850,An12g00130,An11g11140,An11g04980,An14g00100,An01g14750,An15g01240,An07g01520,An08g00520,An07g07790,An08g06090,An01g04310,An10g00360,An08g10130,An08g03550,An11g00610,An01g00070,An16g04400,An08g04900,
GO:0045275	respiratory chain complex III	0.00123483000663456	0.00292831115859053	nonTerminalNode	5	0	924	2611	An01g06180,An04g05220,An14g04080,An09g06650,An04g01200,
GO:0005746	mitochondrial respiratory chain	0.000190544363449923	0.00052717273887812	nonTerminalNode	10	3	919	2608	An02g01720,An14g04170,An14g04080,An09g06650,An07g07390,An01g06180,An04g05220,An02g09930,An11g10200,An04g01200,
GO:0031428	box C/D snoRNP complex	0.00123483000663456	0.00292831115859053	terminalNode	5	0	924	2611	An16g03090,An02g09260,An04g01860,An01g12230,An02g14340,
GO:0005850	eukaryotic translation initiation factor 2 complex	0.0180302509387616	0.0318406559131322	terminalNode	3	0	926	2611	An04g01940,An02g12320,An02g09370,
GO:0005736	DNA-directed RNA polymerase I complex	0.000520399548946587	0.00137121150992275	terminalNode	7	1	922	2610	An11g01770,An01g07250,An01g11950,An11g09370,An02g05460,An15g00700,An01g02200,
GO:0042719	mitochondrial intermembrane space protein transporter complex	0.0180302509387616	0.0318406559131322	terminalNode	3	0	926	2611	An01g03640,An10g00500,An02g04260,
GO:0031980	mitochondrial lumen	2.95839298979978e-13	1.53466636345864e-12	nonTerminalNode	67	49	862	2562	An02g01750,An02g04330,An15g00930,An02g14610,An02g06040,An09g04110,An14g03630,An07g09550,An02g11460,An18g05590,An14g04960,An14g07200,An15g00770,An17g01270,An11g11170,An04g04750,An11g06590,An11g06810,An07g09070,An18g06760,An11g07920,An02g12430,An08g05580,An04g03900,An01g03110,An18g06010,An08g00950,An08g04150,An07g06570,An13g01000,An09g05980,An16g02570,An14g03400,An02g05010,An01g12210,An07g09250,An1…
GO:0005622	intracellular	2.96503387557928e-31	4.92195623346161e-30	nonTerminalNode	781	1684	148	927	An15g00930,An18g05590,An17g02340,An15g01480,An02g14360,An08g06090,An02g01270,An02g14340,An15g03200,An11g11210,An02g03860,An15g00490,An17g00240,An05g00960,An12g00510,An07g02960,An02g10740,An02g06440,An08g10060,An04g02550,An11g04990,An11g02430,An16g08030,An11g11150,An04g02490,An09g05380,An14g00310,An11g00560,An14g05390,An07g08140,An14g06320,An02g09200,An02g06750,An08g00950,An15g07710,An04g07340,An0…
GO:0043233	organelle lumen	1.62588141946804e-39	4.4982719271949e-38	nonTerminalNode	230	194	699	2417	An02g04330,An03g04990,An15g00930,An07g05790,An18g01610,An07g09550,An18g05590,An11g04630,An15g01480,An11g06590,An07g02690,An02g14360,An01g04050,An16g03090,An16g08860,An04g01770,An11g07920,An02g04220,An18g06010,An08g04150,An17g02230,An02g14340,An08g07030,An14g03400,An04g00430,An14g03780,An12g03850,An17g01480,An11g09310,An14g05140,An15g00490,An02g04300,An15g02360,An18g01980,An05g00960,An11g10650,An0…
GO:0022626	cytosolic ribosome	2.43844938180369e-22	2.69855064919609e-21	nonTerminalNode	48	6	881	2605	An08g10140,An08g01190,An01g14080,An07g02650,An01g04920,An18g05650,An12g04670,An01g13190,An12g01350,An02g08080,An08g03430,An02g12120,An11g10630,An01g02900,An17g00860,An06g01930,An01g12420,An04g05850,An17g01360,An02g06710,An07g06760,An02g13840,An11g03270,An08g00610,An01g02840,An14g01010,An08g02210,An15g02440,An11g09500,An18g04180,An07g02960,An02g09200,An01g10720,An04g08760,An01g02880,An18g04310,An0…
GO:0042645	mitochondrial nucleoid	0.0168925764146329	0.031157418720323	terminalNode	9	8	920	2603	An18g06760,An04g01610,An02g12430,An16g05090,An07g09530,An01g00100,An04g04750,An12g04940,An09g03940,
GO:0031981	nuclear lumen	1.51582127305448e-28	1.79733093805031e-27	nonTerminalNode	163	132	766	2479	An03g04990,An07g05790,An18g01610,An11g04630,An15g01480,An07g02690,An02g14360,An01g04050,An16g03090,An16g08860,An04g01770,An02g04220,An17g02230,An02g14340,An08g07030,An12g03850,An11g09310,An14g05140,An15g00490,An18g01980,An05g00960,An11g10650,An07g10080,An12g08580,An08g05260,An11g11110,An11g10020,An11g06650,An01g03080,An18g05650,An02g01600,An03g06850,An11g04470,An02g05650,An16g08030,An12g00780,An1…
GO:0005739	mitochondrion	2.66739049842976e-20	1.9251600988667e-19	nonTerminalNode	264	376	665	2235	An15g00930,An11g04810,An01g06960,An04g07060,An18g05590,An04g06680,An08g04470,An11g07920,An03g06950,An15g00190,An02g04220,An16g03130,An14g03400,An15g03200,An04g00430,An14g03780,An12g03850,An15g00420,An02g04300,An04g03110,An04g02230,An02g12040,An12g00510,An02g10740,An18g03120,An18g05630,An12g01340,An04g05220,An04g02550,An11g06650,An02g05650,An11g02430,An12g00780,An04g02490,An14g04920,An01g10820,An1…
GO:0015934	large ribosomal subunit	1.07879345264354e-18	6.8876812745703e-18	nonTerminalNode	35	2	894	2609	An08g10140,An02g05010,An01g04920,An18g05650,An18g02890,An14g06300,An02g08080,An02g06040,An08g03430,An07g05290,An02g12120,An12g03890,An14g04960,An01g12420,An11g11170,An17g01270,An17g01360,An02g04300,An11g03270,An11g06810,An08g00610,An14g01010,An11g07920,An04g03900,An08g05500,An04g08760,An01g08390,An11g09120,An18g06010,An08g00950,An08g04150,An18g03810,An14g06310,An01g03460,An09g05980,
GO:0005758	mitochondrial intermembrane space	0.00691369974331573	0.013345048341749	nonTerminalNode	12	11	917	2600	An16g02470,An05g00110,An01g03640,An08g01550,An09g05870,An14g00240,An04g02320,An04g00130,An10g00500,An02g12620,An07g10100,An02g04260,
GO:0030529	ribonucleoprotein complex	2.22757121159157e-77	3.697768211242e-75	nonTerminalNode	222	71	707	2540	An08g10140,An01g14080,An02g04330,An03g04990,An12g01350,An12g04670,An01g13190,An02g06050,An02g12120,An07g09550,An18g05590,An15g01480,An04g03910,An07g02690,An02g14360,An16g03090,An16g08860,An08g00610,An14g01010,An11g07920,An08g02210,An02g06130,An18g06010,An01g03160,An08g04150,An18g03810,An17g01130,An01g04240,An11g09670,An02g14340,An04g09010,An04g01480,An11g11210,An02g03860,An12g03850,An11g10630,An1…
GO:0000177	cytoplasmic exosome (RNase complex)	0.000520399548946587	0.00137121150992275	terminalNode	7	1	922	2610	An01g07520,An07g08320,An14g05010,An02g01970,An11g10740,An07g06510,An12g04560,
GO:0034455	t-UTP complex	0.00472038800367981	0.00955590742208352	terminalNode	4	0	925	2611	An07g05380,An08g09160,An07g08590,An04g06120,
GO:0031974	membrane-enclosed lumen	6.10583965190453e-41	2.53392345554038e-39	nonTerminalNode	242	208	687	2403	An02g04330,An03g04990,An15g00930,An18g01610,An07g05790,An07g09550,An18g05590,An11g04630,An15g01480,An11g06590,An07g02690,An02g14360,An01g04050,An16g03090,An16g08860,An04g01770,An11g07920,An02g04220,An18g06010,An08g04150,An17g02230,An02g14340,An08g07030,An14g03400,An04g00430,An14g03780,An12g03850,An17g01480,An11g09310,An14g05140,An15g00490,An02g04300,An15g02360,An18g01980,An05g00960,An11g10650,An0…
GO:0070013	intracellular organelle lumen	1.62588141946804e-39	4.4982719271949e-38	nonTerminalNode	230	194	699	2417	An02g04330,An03g04990,An15g00930,An07g05790,An18g01610,An07g09550,An18g05590,An11g04630,An15g01480,An11g06590,An07g02690,An02g14360,An01g04050,An16g03090,An16g08860,An04g01770,An11g07920,An02g04220,An18g06010,An08g04150,An17g02230,An02g14340,An08g07030,An14g03400,An04g00430,An14g03780,An12g03850,An17g01480,An11g09310,An14g05140,An15g00490,An02g04300,An15g02360,An18g01980,An05g00960,An11g10650,An0…
GO:0000314	organellar small ribosomal subunit	4.59758401944646e-10	1.77488127262352e-09	nonTerminalNode	16	0	913	2611	An07g09070,An07g09250,An02g14610,An04g01650,An18g03230,An08g04380,An01g03110,An07g09550,An02g09190,An18g05590,An03g04620,An18g05630,An15g00770,An07g06570,An13g01000,An07g06540,
GO:0022625	cytosolic large ribosomal subunit	1.77313825695379e-09	6.68956706032565e-09	terminalNode	15	0	914	2611	An14g01010,An08g10140,An11g09120,An01g12420,An01g04920,An18g05650,An17g01360,An18g03810,An02g08080,An04g08760,An08g03430,An01g03460,An02g12120,An11g03270,An08g00610,
GO:0043226	organelle	9.44811120863001e-12	4.48110417323595e-11	nonTerminalNode	626	1430	303	1181	An15g00930,An18g05590,An15g01480,An02g14360,An08g06090,An02g14340,An15g03200,An02g03860,An15g00490,An17g00240,An05g00960,An12g00510,An07g02960,An02g10740,An02g06440,An08g10060,An04g02550,An11g04990,An11g02430,An16g08030,An11g11150,An04g02490,An14g00310,An11g00560,An14g05390,An14g06320,An02g09200,An02g06750,An08g00950,An15g07710,An07g06570,An11g02620,An01g03640,An07g05380,An06g01930,An08g10540,An1…
GO:0030689	Noc complex	0.00123483000663456	0.00292831115859053	terminalNode	5	0	924	2611	An16g07300,An16g08860,An08g02870,An04g09100,An01g10820,
GO:0055125	Nic96 complex	0.00472038800367981	0.00955590742208352	terminalNode	4	0	925	2611	An14g00100,An11g00610,An08g04900,An07g07790,
GO:0045277	respiratory chain complex IV	0.00579514280339064	0.0113175730042688	nonTerminalNode	5	1	924	2610	An02g01720,An07g07390,An14g04170,An02g09930,An11g10200,
GO:0005763	mitochondrial small ribosomal subunit	4.59758401944646e-10	1.77488127262352e-09	terminalNode	16	0	913	2611	An07g09070,An07g09250,An02g14610,An04g01650,An18g03230,An08g04380,An01g03110,An07g09550,An02g09190,An18g05590,An03g04620,An18g05630,An15g00770,An07g06570,An13g01000,An07g06540,
GO:0043614	multi-eIF complex	0.000520399548946587	0.00137121150992275	terminalNode	7	1	922	2610	An12g04670,An02g12320,An14g01030,An01g06230,An04g01940,An02g12410,An02g09370,
GO:0022627	cytosolic small ribosomal subunit	6.00493276281662e-11	2.76894121840989e-10	terminalNode	24	4	905	2607	An01g14080,An11g09500,An18g04180,An12g04670,An01g13190,An12g01350,An07g02960,An02g09200,An01g10720,An01g02880,An11g10630,An18g04310,An06g01930,An07g08850,An01g03160,An04g05850,An13g01070,An02g07010,An08g00970,An02g13840,An07g06760,An11g09670,An18g03310,An01g02840,
GO:0044444	cytoplasmic part	5.60844524002925e-06	1.69273074517246e-05	nonTerminalNode	430	991	499	1620	An01g07860,An15g00930,An04g07060,An18g05590,An15g06260,An08g04470,An03g06950,An02g04220,An11g09670,An14g03400,An15g03200,An14g03780,An11g11210,An08g00510,An02g04300,An04g02230,An17g00240,An16g07400,An12g00510,An07g02960,An02g10740,An07g09120,An02g06440,An12g01340,An04g02550,An11g06650,An02g05650,An11g02430,An04g02490,An01g10820,An14g00310,An01g03050,An07g08140,An14g06320,An14g04170,An18g06760,An0…
GO:0034388	Pwp2p-containing subcomplex of 90S preribosome	0.00472038800367981	0.00955590742208352	terminalNode	4	0	925	2611	An04g01900,An02g14360,An09g05270,An01g05500,
GO:0032991	macromolecular complex	2.98826539612787e-21	2.91795326916016e-20	nonTerminalNode	380	634	549	1977	An12g00690,An18g01610,An02g06050,An11g06670,An18g05590,An15g06260,An15g01480,An04g03910,An07g02690,An02g14360,An01g04050,An16g03090,An11g07920,An08g02210,An02g06130,An08g06090,An15g00190,An01g03160,An17g01130,An11g09670,An16g01560,An02g14340,An04g09010,An11g11210,An12g03850,An02g03860,An08g00510,An11g01690,An16g05260,An15g00490,An02g04300,An02g06710,An02g13840,An17g00240,An05g00960,An07g02960,An0…
GO:0005762	mitochondrial large ribosomal subunit	2.70794805984272e-10	1.09638872666803e-09	terminalNode	20	2	909	2609	An11g07920,An02g05010,An18g02890,An08g05500,An04g03900,An14g06300,An02g06040,An01g08390,An07g05290,An12g03890,An14g04960,An18g06010,An08g00950,An11g11170,An17g01270,An08g04150,An02g04300,An14g06310,An11g06810,An09g05980,
GO:0044455	mitochondrial membrane part	2.03364948823493e-06	6.25158916753702e-06	nonTerminalNode	36	32	893	2579	An02g01750,An15g01270,An11g10200,An12g00130,An09g06650,An14g06320,An14g04170,An15g00190,An08g07360,An02g01720,An01g07190,An15g01700,An01g06180,An14g04080,An01g03640,An15g00980,An02g09930,An08g02450,An08g01650,An16g05090,An11g02140,An07g07390,An15g01710,An01g11920,An04g01200,An16g08550,An04g02460,An13g00670,An02g10740,An03g04790,An08g04070,An02g01360,An04g00130,An10g00500,An04g05220,An01g10880,
GO:0005623	cell	4.11056093740678e-21	3.59133218741855e-20	nonTerminalNode	802	1867	127	744	An15g00930,An18g05590,An17g02340,An15g01480,An02g14360,An08g06090,An02g01270,An02g14340,An15g03200,An11g11210,An02g03860,An15g00490,An17g00240,An05g00960,An12g00510,An07g02960,An11g02830,An02g10740,An02g06440,An08g10060,An04g02550,An11g04990,An11g02430,An16g08030,An11g11150,An04g02490,An09g05380,An14g00310,An11g00560,An14g05390,An07g08140,An14g06320,An02g09200,An02g06750,An08g00950,An15g07710,An0…
GO:0030688	preribosome, small subunit precursor	5.73655421332354e-06	1.70047857037805e-05	terminalNode	9	0	920	2611	An14g03620,An11g01850,An01g00150,An17g01130,An02g06850,An16g08860,An16g07300,An08g09160,An18g03310,
GO:0042721	mitochondrial inner membrane protein insertion complex	0.00472038800367981	0.00955590742208352	terminalNode	4	0	925	2611	An01g07190,An01g03640,An10g00500,An02g10740,
GO:0005643	nuclear pore	0.000845518069019789	0.00215932306857362	nonTerminalNode	16	13	913	2598	An11g04990,An12g00690,An08g06090,An11g11140,An10g00360,An01g04310,An11g04980,An08g10130,An14g00100,An11g00610,An08g03550,An01g14750,An07g01520,An08g00520,An08g04900,An07g07790,
GO:0031967	organelle envelope	2.00597767495492e-09	7.23896291396776e-09	nonTerminalNode	101	130	828	2481	An02g01750,An02g04330,An01g08500,An12g00690,An04g07060,An11g10200,An14g04870,An07g04800,An09g06650,An01g14750,An07g01520,An08g01370,An02g04260,An07g07790,An15g00380,An12g07950,An03g06950,An08g06090,An15g00190,An10g00360,An02g01720,An15g01020,An08g01550,An07g05610,An15g03200,An12g04750,An12g03850,An08g06540,An11g00750,An08g01650,An11g11140,An03g03000,An01g13600,An14g00100,An04g02320,An01g13830,An0…
GO:0005832	chaperonin-containing T-complex	0.000152102772952521	0.000435328626036526	terminalNode	8	1	921	2610	An11g02360,An02g08920,An02g12750,An16g03100,An04g07340,An15g06370,An01g06480,An18g05770,
GO:0030880	RNA polymerase complex	0.00186500477893783	0.00407356306978526	nonTerminalNode	11	7	918	2604	An11g01770,An16g07430,An11g09370,An02g05460,An12g00780,An01g02200,An01g07250,An01g11950,An15g00700,An16g08710,An09g06640,
GO:0043231	intracellular membrane-bounded organelle	2.96824410196934e-09	1.00556841005492e-08	nonTerminalNode	575	1326	354	1285	An09g02720,An01g07860,An15g00930,An12g00690,An04g07060,An18g05590,An15g01480,An02g14360,An08g04470,An03g06950,An08g06090,An02g04220,An02g14340,An14g03400,An15g03200,An14g03780,An02g03860,An15g00490,An02g04300,An04g02230,An17g00240,An05g00960,An12g00510,An02g10740,An02g06440,An12g01340,An08g10060,An09g04910,An04g02550,An11g06650,An02g01600,An11g04990,An11g02430,An02g05650,An16g08030,An11g11150,An0…
GO:0031975	envelope	2.00597767495492e-09	7.23896291396776e-09	nonTerminalNode	101	130	828	2481	An02g01750,An02g04330,An01g08500,An12g00690,An04g07060,An11g10200,An14g04870,An07g04800,An09g06650,An01g14750,An07g01520,An08g01370,An02g04260,An07g07790,An15g00380,An12g07950,An03g06950,An08g06090,An15g00190,An10g00360,An02g01720,An15g01020,An08g01550,An07g05610,An15g03200,An12g04750,An12g03850,An08g06540,An11g00750,An11g11140,An08g01650,An03g03000,An14g00100,An01g13600,An04g02320,An01g13830,An0…
GO:0071010	prespliceosome	0.0248508930360505	0.0412524824398439	nonTerminalNode	6	4	923	2607	An11g06760,An04g03910,An12g00410,An04g06670,An14g06480,An08g02220,
GO:0031966	mitochondrial membrane	1.57746956054638e-06	4.9407537179377e-06	nonTerminalNode	67	87	862	2524	An02g01750,An02g04330,An01g08500,An04g07060,An11g10200,An14g04870,An07g04800,An09g06650,An08g01370,An15g00380,An12g07950,An03g06950,An15g00190,An02g01720,An07g05610,An12g04750,An08g06540,An11g00750,An08g01650,An03g03000,An01g13830,An04g01200,An11g02760,An14g06860,An04g02460,An13g00670,An02g10740,An03g04790,An08g04070,An12g01340,An04g05220,An15g01270,An11g02430,An05g00110,An04g06490,An12g00130,An1…
GO:0030684	preribosome	3.33242827952603e-52	2.18389501978932e-50	nonTerminalNode	102	7	827	2604	An01g03080,An02g01600,An08g00720,An03g06850,An08g02870,An11g04470,An02g05650,An03g04990,An16g08030,An01g13190,An12g01350,An04g02000,An11g11150,An02g06050,An01g09040,An09g06180,An08g09160,An01g10820,An02g11580,An01g06040,An15g01480,An08g01770,An02g09260,An14g05390,An07g02690,An02g14360,An16g03090,An16g07300,An16g08860,An17g02390,An07g08590,An04g09100,An16g04930,An18g06710,An02g06130,An17g01975,An0…
GO:0005740	mitochondrial envelope	1.83228030707253e-08	5.84920251873153e-08	nonTerminalNode	80	97	849	2514	An02g01750,An02g04330,An01g08500,An04g07060,An11g10200,An14g04870,An07g04800,An09g06650,An08g01370,An02g04260,An15g00380,An12g07950,An03g06950,An15g00190,An02g01720,An15g01020,An08g01550,An07g05610,An15g03200,An12g04750,An08g06540,An11g00750,An08g01650,An03g03000,An01g13600,An04g02320,An01g13830,An04g01200,An11g02760,An02g01730,An14g06860,An04g02460,An13g00670,An02g10740,An03g04790,An08g04070,An1…
GO:0031970	organelle envelope lumen	0.022205333264059	0.0376131155289163	nonTerminalNode	12	14	917	2597	An16g02470,An05g00110,An01g03640,An08g01550,An09g05870,An14g00240,An04g02320,An04g00130,An10g00500,An02g12620,An07g10100,An02g04260,
GO:0044464	cell part	4.11056093740678e-21	3.59133218741855e-20	nonTerminalNode	802	1867	127	744	An15g00930,An18g05590,An17g02340,An15g01480,An02g14360,An08g06090,An02g01270,An02g14340,An15g03200,An11g11210,An02g03860,An15g00490,An17g00240,An05g00960,An12g00510,An07g02960,An11g02830,An02g10740,An02g06440,An08g10060,An04g02550,An11g04990,An11g02430,An16g08030,An11g11150,An04g02490,An09g05380,An14g00310,An11g00560,An14g05390,An07g08140,An14g06320,An02g09200,An02g06750,An08g00950,An15g07710,An0…
GO:0030687	preribosome, large subunit precursor	2.03281176474352e-20	1.57829718344408e-19	terminalNode	36	1	893	2610	An02g03520,An08g00720,An03g06850,An08g02870,An03g04990,An16g08030,An04g02000,An01g09040,An17g01815,An04g01480,An09g06310,An12g03850,An04g03790,An01g10820,An02g11580,An01g06040,An15g01480,An07g02690,An11g03270,An04g09100,An07g07010,An16g04930,An08g08760,An17g01975,An08g00730,An04g02640,An13g01010,An08g03290,An01g13150,An16g01500,An08g02520,An01g02120,An18g02230,An01g04240,An14g04940,An01g09920,
GO:0000315	organellar large ribosomal subunit	2.70794805984272e-10	1.09638872666803e-09	nonTerminalNode	20	2	909	2609	An11g07920,An02g05010,An18g02890,An08g05500,An04g03900,An14g06300,An02g06040,An01g08390,An07g05290,An12g03890,An14g04960,An18g06010,An08g00950,An11g11170,An17g01270,An08g04150,An02g04300,An14g06310,An11g06810,An09g05980,
GO:0043229	intracellular organelle	9.44811120863001e-12	4.48110417323595e-11	nonTerminalNode	626	1430	303	1181	An15g00930,An18g05590,An15g01480,An02g14360,An08g06090,An02g14340,An15g03200,An02g03860,An15g00490,An17g00240,An05g00960,An12g00510,An07g02960,An02g10740,An02g06440,An08g10060,An04g02550,An11g04990,An11g02430,An16g08030,An11g11150,An04g02490,An14g00310,An11g00560,An14g05390,An14g06320,An02g09200,An02g06750,An08g00950,An15g07710,An07g06570,An11g02620,An01g03640,An07g05380,An06g01930,An08g10540,An1…
GO:0000428	DNA-directed RNA polymerase complex	0.00186500477893783	0.00407356306978526	nonTerminalNode	11	7	918	2604	An11g01770,An16g07430,An11g09370,An02g05460,An12g00780,An01g02200,An01g07250,An01g11950,An15g00700,An16g08710,An09g06640,
GO:0044429	mitochondrial part	2.27168658881554e-19	1.50839989497352e-18	nonTerminalNode	143	143	786	2468	An02g04330,An01g08500,An15g00930,An04g07060,An07g09550,An18g05590,An09g06650,An11g06590,An11g07920,An15g00380,An12g07950,An03g06950,An15g00190,An02g01720,An15g01020,An18g06010,An08g04150,An14g03400,An15g03200,An04g00430,An14g03780,An08g06540,An17g01480,An08g01650,An01g13600,An02g04300,An15g02360,An01g13830,An11g02760,An02g01730,An04g01650,An18g03230,An02g10740,An03g04790,An18g05630,An12g01340,An0…
GO:0046930	pore complex	0.000845518069019789	0.00215932306857362	nonTerminalNode	16	13	913	2598	An11g04990,An12g00690,An08g06090,An11g11140,An10g00360,An01g04310,An11g04980,An08g10130,An14g00100,An11g00610,An08g03550,An01g14750,An07g01520,An08g00520,An08g04900,An07g07790,
GO:0005634	nucleus	1.96001145639241e-10	8.34261286567024e-10	nonTerminalNode	323	625	606	1986	An09g02720,An12g00690,An18g01610,An07g05790,An15g00750,An11g09920,An15g01480,An04g03910,An07g02690,An02g14360,An01g04050,An16g03090,An08g02210,An08g06090,An02g04220,An17g01130,An16g01560,An02g14340,An08g07030,An04g09010,An12g03850,An02g03860,An15g00490,An17g00240,An02g12040,An05g00960,An18g03120,An15g00900,An16g05050,An07g02260,An08g10060,An09g04910,An11g11110,An11g10020,An11g06650,An02g01600,An0…
GO:0005732	small nucleolar ribonucleoprotein complex	0.00239520684640019	0.00516369268184976	nonTerminalNode	10	6	919	2605	An02g09260,An09g06170,An16g03090,An09g03480,An01g12230,An04g01860,An02g14340,An12g08580,An08g06650,An17g02170,
GO:0001405	presequence translocase-associated import motor	0.0186626199922005	0.0319380919454154	terminalNode	4	1	925	2610	An02g01750,An13g00670,An16g05090,An08g01650,
GO:0030532	small nuclear ribonucleoprotein complex	0.0125063406193721	0.023591506168361	nonTerminalNode	10	9	919	2602	An12g00410,An08g02220,An11g06760,An04g03910,An04g06670,An09g03480,An14g06480,An02g14340,An15g05680,An04g09010,
